# Supplementary material for: Broad-spectrum CRISPR-Cas13d-mediated strategy for combating human coronaviruses
Source: Mol Ther Nucleic Acids. 2026 Mar 6;37(2):102888. doi: 10.1016/j.omtn.2026.102888 (PMC13126349; doi:10.1016/j.omtn.2026.102888)
Supplement: Data S1. Animal coronavirus sequences [file mmc2.zip]

Archive with 23 entries (22 files):
- File S1/
- File S1/alignment  wuhan with moorhen coronavirus.fasta
- File S1/alignment  wuhan with munia coronavirus.fasta
- File S1/alignment Wuhan with bat complete genome.fasta
- File S1/alignment wuhan with beluga whale coronavirus.fasta
- File S1/alignment wuhan with bovine coronavirus.fasta
- File S1/alignment wuhan with canine coronavirus.fasta
- File S1/alignment wuhan with canine respiratory coronavirus complete genome.fasta
- File S1/alignment wuhan with duck coronavirus.fasta
- File S1/alignment wuhan with equine coronavirus.fasta
- File S1/alignment wuhan with feline coronavirus.fasta
- File S1/alignment wuhan with ferret  coronaviruses.fasta
- File S1/alignment wuhan with goose coronavirus.fasta
- File S1/alignment wuhan with infectious bronchitis virus.fasta
- File S1/alignment wuhan with murine hepatitis virus.fasta
- File S1/alignment wuhan with porcine deltacoronavirus.fasta
- File S1/alignment wuhan with porcine hemagglutinating encephalomyelitis virus.fasta
- File S1/alignment wuhan with rat coronavirus.fasta
- File S1/alignment wuhan with swine acute diarrhea syndrome coronavirus.fasta
- File S1/alignment wuhan with thrush coronavirus.fasta
- File S1/alignment wuhan with turkey coronavirus.fasta
- File S1/alignment wuhan with wigeon coronavirus.fasta
- File S1/alignment wuhan-porcine epidemic diarrhea virus.fasta
