# Supplementary material for: Broad-spectrum CRISPR-Cas13d-mediated strategy for combating human coronaviruses
Source: Mol Ther Nucleic Acids. 2026 Mar 6;37(2):102888. doi: 10.1016/j.omtn.2026.102888 (PMC13126349; doi:10.1016/j.omtn.2026.102888)
Supplement: Data S1. Animal coronavirus sequences [file mmc2.zip › File S1/alignment wuhan with moorhen coronavirus.fasta]

>NC_045512.2 Severe acute respiratory syndrome coronavirus 2 isolate Wuhan-Hu-1, complete genome
-------------attaaaggtttataccttcccaggtaacaaaccaaccaactttcgat
ctcttgtagatctgttctctaaacgaactttaaa--------atctgtgtggctgtcact
cggctgcatgcttagtgcactcacgcagtataattaataactaattactgtcgttgacag
gacacgagtaactcgtctatcttctgcaggctgcttacggtttcgtccgtgttgcagccg
atcatca-----------------gcacatctaggttt------------cgtccgggtg
tgaccgaa---aggtaagatggagagccttgtccctggtttcaacgagaaaacacacgtc
caactcagtttgcctgttttacaggttcgcgacgtgctcgtacgtggctttggagactcc
gtggaggaggtcttatcagaggcacgtcaacatcttaaagatggcacttgtggcttagta
gaagttgaaaaaggcgttttgcctcaacttgaacagccctatgtgttcatcaaacgttcg
gatgctcgaactgcac-ctcatggtcatgttatggttgagctggtagcagaactcgaagg
cattcagtacggtcgtagtggtgagacacttggtgtccttgtccctcatgtgggcgaaat
accagtggcttaccgcaaggttcttcttcgtaagaacggtaataaaggagctggtggcca
tagttacggcgccgatctaaagtcatttgacttaggcgacgagcttggcactgatcctta
tgaagattttcaagaaaactggaacactaaacatagcagtggtgttacccgtgaactcat
gcgtgagcttaacggaggggcatacactcgctatgtcgataacaacttctg---------
-------tggccctgatggctaccctcttgagtgcattaaagaccttctagcacgtgctg
gtaa-------agcttcatgcactttgt-----------ccgaacaactggactttattg
acactaagaggggtgtatactgctgccgtgaacatgagcatgaaattgcttggtacacgg
aacgttctgaaaagagctatgaattgcagacaccttttg--aaattaaattggcaaagaa
atttgacaccttcaatggggaatgtccaaattttgtatttcccttaaattccataatcaa
gactattcaaccaagggttgaaaagaaaaagcttgatggctttatgggtagaattcgatc
tgtctatccagttgcgtcaccaaatgaatgcaaccaaatgtgcctttcaactctcatgaa
gtgtgatcattgtggtgaaacttcatggcagacgggcgattttgttaaagccacttgcga
attttgtggcactgagaatttgactaaagaaggtgccactacttgtggttacttacccca
aaatgctgtt-------gttaaaatttattgtccagcatgtcacaattcagaagtaggac
ctgagcatagtcttgccgaataccataatgaatctggcttgaaaaccattcttcgtaagg
gtggtcgcactattgcctttggaggctgtgtgttctcttatgttggttgccataacaagt
gtgcctattgggttccacgtgctagcgc---taacataggttgtaaccatacaggtgttg
ttggagaaggttccgaaggtcttaatgacaaccttcttgaaatactccaaaaagagaaag
tcaacatcaatattgttggtgactttaaacttaatgaagagatcgccattattttggc--
----------atctttttctgcttccacaagtgcttttgtggaaactgtgaaaggtttgg
attataaagcattcaaacaaattgttgaatcctgtggtaattttaaagttacaaaaggaa
aag--------------ctaaaaaaggtgcctggaatattggtgaacagaaatcaatact
gagtcctctttatgcatttgcatcagaggctgctcgtgttgtacgatcaatttt------
-ctcccgcactcttgaaactgctcaaaattctgtgcgtgttttacagaaggccgctataa
caatactagatggaatttcacagtattcactgagactcattgatgctatgatgttcacat
ctgatttggctacta-------------acaatctagttgtaatggcctacattacaggt
ggtgttgttcagttgacttcgcagtggctaactaacatctttggcactgtttatgaaaaa
ctcaaacccgtccttgattggcttgaagagaagtttaaggaaggtgtagagtttcttaga
gacggttgggaaattgttaaatttatctcaacctgtgcttgtgaaa----------ttgt
cggtg-gacaaattgtcacctgtgcaaaggaaattaaggagagtgttcagacattcttta
agcttgtaaataaatttttggctttgtgtgctgactctatcattattggtggagctaaac
ttaaagccttgaatttaggtgaaacatttgtcacgcactcaaagggattgtacagaaagt
gtgttaaatccagagaagaaactggcctactcatgcctctaaaagccccaaaagaaatta
tcttcttagagggagaaacacttcccacagaagtgttaacagaggaagttgtcttgaaaa
ctggtg--atttacaaccattagaacaacctactagtgaagctgttgaagctccattggt
tggtacaccagtttgtattaacgggcttatgttgctcgaaatcaaagacacagaaaagta
ctgtgcccttgcacc----------------taatatgatggtaacaaacaataccttca
cactcaaaggcggtgcaccaacaaaggttacttttggtgatgacactgtgatagaagtgc
aaggttacaagagtgtgaatatcacttttgaacttgatgaaaggattgataaagtactta
atgagaagtgctctgcctatacagttgaactcggtacagaagtaaatgagttcgcctgtg
ttgtggcagatgctgtcataaaaactttgcaaccagtatctgaattacttacaccactgg
gcattgatttagatgagtggagtatggctacatactacttatttgatgagtctggtgagt
ttaaattggcttcacatatgtattgttctttctaccctccagatgaggatgaagaagaag
gtgattgtgaagaagaagagtttgagccatcaactcaatatgagtatggtactgaagatg
attaccaaggtaaacctttggaatttggtgccacttctgctgctcttcaacctgaagaag
agcaagaagaagattggttagatgatgatagtcaacaaactgttggtcaacaagacggca
gtgaggacaatcagacaactactattcaaacaattgttgaggttcaacctcaattagaga
tggaacttacaccagttgttcagactattgaagtgaatagttttagtggttatttaaaac
ttactgacaatgtatacattaaaaatgcagacattgtggaagaagctaaaaaggtaaaac
caacagtggttgttaatgcagccaatgtttaccttaaacatggaggaggtgttgcaggag
ccttaaataaggctactaacaatgccatgcaagttgaatctgatgattacatagctacta
atggaccacttaaagtgggtggtagttgtgttttaagcggacacaatcttgctaaacact
gtcttcatgttgtcggcccaaatgttaacaaaggtgaagacattcaacttcttaagagtg
cttatgaaaattttaatcagcacgaagttctacttgcaccattattatcagctggtattt
ttggtgctgaccctatacattctttaagagtttgtgtagatactgttcgcacaaatgtct
acttagctgtctttgataaaaatctctatgacaaacttgtttcaagctttttggaaatga
agagtgaaaagcaagttgaacaaaagatcgctgagattcctaaagaggaagttaagccat
ttataactgaaagtaaaccttcagttgaacagagaaaacaagatgataagaaaatcaaag
cttgtgttgaagaagttacaacaactctggaagaaactaagttcctcacagaaaacttgt
tactttatattgacattaatggcaatcttcatccagattctgccactcttgttagtgaca
ttgacatcactttcttaaagaaagatgctccatatatagtgggtgatgttgttcaagagg
gtgttttaactgctgtggtta---tacctactaaaaaggctggtggcactactgaaatgc
tagcgaaagctttgagaaaagtgccaacagacaattatataaccacttacccgggtcagg
gtttaaatggttacactgtagaggaggcaaagacagt--gcttaaaaagtgtaaaagtgc
cttttacattctaccatctattatctctaatgagaagcaagaaattcttggaactgtttc
ttggaatttgcgagaaatgcttgcaca--tgcagaagaaacacgcaaattaatg---cct
gtctgtgtggaaactaaagccatagtttcaactatacagcgtaaatataagggtattaaa
atacaagagggtgtggttgattatggtgc--------tagattttac-----ttttacac
cagtaaaacaactgtagcgtcacttatcaacacacttaacgatctaaatgaaactcttgt
tacaatgccacttggctatgtaacacatggcttaaatttggaagaagctgctcggtatat
gagatctctcaaagtgccagctacagtttctgttt------------cttcacctgatgc
tgttacagcgtataatggttatcttacttcttcttctaaaacacctgaagaacattttat
tgaaaccatctcacttgctggttcctataaagattggtcctattctggacaatctacaca
actaggtatagaatttcttaagagaggtgataaaagtgtatattacactagtaatcctac
cacattccacctagatggtgaagttatcacctttgacaatcttaagacacttctttcttt
gagagaagtgaggactattaaggtgtttacaacagtagacaacattaacctccacacgca
agttgtggacatgtcaatgacatatggacaacagtttggtccaacttatttggatggagc
tgatgttactaaaataaaacctcataattcacatgaaggtaaaacattttatgttttacc
taatgatgacactctacgtgtt--gaggcttttgagtactaccacacaactgatcctagt
tttctgggtaggtacatgtcagcattaaatcacactaaaaagtggaaatacccacaagtt
aatggtttaacttctattaaatgggcagataacaactgttatcttgccactgcattgtta
acactccaacaaatagagttgaagtttaatccacctgctctacaagatgcttattacaga
gcaagggctggtgaagctgct----------aacttttgtgcacttatcttagcc-tact
gtaataagacagtagg----tgagttaggtgatgttagagaaacaatgagttacttgttt
caacatgccaatttagattcttgcaaaagagtcttgaacgtggtgtgtaaaacttgtgga
caacagcagacaacccttaagggtgtagaagctgttatgtacatgggcacactttcttat
gaacaatttaagaaaggtgttcagataccttgtacgtgtggtaaacaagctacaaaatat
ctagtacaacaggagtcaccttttgttatgatgtcagcaccacctgctcagtatgaactt
aagcatggtacatttacttgtgctagtgagtacactggtaattaccagtgtggtcactat
aaacatataacttctaaagaaactttgtattgcatagacggtgctttacttacaaagtcc
tcagaatacaaaggtcctattacggat--gttttctacaaagaaaacagttacacaacaa
ccataaaaccagttacttataaattggatggtgttgtttgtacagaaattga---cccta
agttggacaattattataagaaagacaattcttatttcacagagcaaccaattgatcttg
t-----------accaaaccaaccatatccaaacgcaagcttcgataattttaagtttgt
atgtgataatatcaaatttgctgatgatttaaaccagttaactggttataagaaacctgc
ttcaagagagcttaaagttacatttttccctgacttaaatggtgatgtggtggctattga
ttataaacactacacaccctcttttaagaaaggagctaaattgttacataaacctattgt
ttggcatgttaacaatgcaactaataaagccacgtataaaccaaatacctggtgtatacg
ttgtctttggagcacaaaaccagttgaaacatcaaattcgtttgatgtactgaagtcaga
ggacgcgcagggaatggataatcttgcctgcgaagatctaaaaccagtctctgaagaagt
agtggaaaatcctaccatacagaaagacgttcttgagtgtaatgtgaaaactaccgaagt
tgtaggagacattatacttaaaccagcaaataatagtttaaaaattacagaagaggttgg
ccacacagatctaatggctgcttatg-----tagacaattctagtcttactattaagaaa
cctaatgaattatctagagtattaggtttgaaaacccttgctactcatggtttagctgct
gttaatagtgtcccttgggatactatagctaattatgctaagccttttcttaacaaagtt
gttagtacaactactaacatagttacacggtgtttaaaccgtgtttgtactaattatatg
ccttatttctttactttattgctacaattgtgtacttttactagaagtacaaattctaga
attaaagcatctatgccgactactatagcaaagaatactgttaagagtgtcggtaaattt
tgtctagaggcttcatt----taattatttgaagtcacctaatttttctaaactgataaa
tattataatttggtttttactattaagtgtttgcctaggttctttaatctactcaaccgc
tgctttaggtgttttaatgtctaatttaggcatgccttcttactgtactggttacagaga
aggctatttgaactctactaatgtcactattgcaacctactgtactggttctataccttg
tagtgtttgtcttagtggtttagattctttagacacctatccttctttagaaactataca
aattaccatttcatcttttaaatgggatttaactgcttttggcttagttgcagagtggtt
tttggcatatattcttttcactaggtttttctatgtacttggattggctgcaatcatgca
attgtttttcagctattttgcagtacattttattagtaattcttggcttatgtggttaat
aattaatcttgtacaaatggccccgatttcagctatggttagaatgtacatcttctttgc
atcattttattatgtatggaaaa-gttatgtgcatgttgtagacggttgtaattcatcaa
cttgtatgatgtgttacaa---acgtaatagagcaacaagagtcgaatgtacaactattg
ttaatggtgttagaaggtccttttatgtctatgctaatggaggtaaaggcttttgcaaac
tacacaattggaattgtgttaattgtgatacattctgtgctggtagtacatttattagtg
atgaagttgcgagagacttgtcactacagtttaaaagaccaa---------taaatccta
ctgaccagtcttcttacatcgttgatagtgttacagtgaagaatggttccatccatcttt
actttgataaagctggtcaaaagacttatgaaagacattctctctctcattttgttaact
tagacaacctgagagctaataacactaaaggttcattgcctattaatgttatagtttttg
atggtaaatcaaaatgtgaagaatcatctgcaaaatcagcgtctgtttactacagtcagc
ttatgtgtcaacctatactgttactagatcaggcattagtgtctgatgttggtgatagtg
cggaagttgcagttaaaatgtttgatgcttacgttaatacgttttcatcaacttttaacg
tacca--------------------------------atggaaaaactcaaaacactagt
tgcaactgcagaagctgaacttgcaaagaatgtgtccttagacaatgtct--------ta
tctacttttatttcagcagctcggcaag-----ggtttgttgattc------agatgtag
aaactaaagatgttgttgaatgtcttaaattgtcacatcaatctgacatagaagttactg
gcgatagttgtaataactatatgctcacctataac------------------aaagttg
aaaacatgacaccccgtgaccttgg----tgcttgtattgactgtagtgcgcgtcatatt
aatgcgcaggtagcaaaaagtcacaacattgct-ttgatatggaacgttaaagatttcat
gtcattgtctgaacaactacgaaaacaaatacgtagtgctgctaaaaagaataacttacc
ttttaagttgacatgtgcaactactagacaagtt------gttaatgttgtaacaacaaa
gatagcac---ttaagggtggtaaaattgttaataa------ttggttgaagcagttaat
taaagttaca---cttgtgttcctttttgttgctgctattttctatttaataacacctgt
tcatgtcatgtctaa-acatactgacttttcaagtgaaatcataggatacaagg------
--ctattgatggtggtgtcactcgtgacatagcatctacagatacttgttttgctaacaa
acatgctgattttgacacatggtttagccagcgtggtggtagttatactaatgacaaagc
ttgcccattgattgctgcagtcataacaagagaagtgggttttgtcgtgcctggtttgcc
---------------------tggcacgatattacgcacaacta------------atgg
tgactttttgca------tttcttacctagagtttttagtgc---agttggtaacatctg
ttacaca-ccatcaaaac--ttatagagtacactgactttgcaacatcagcttgt-----
--------------------------gttttggctgctgaatgtacaatttttaaagatg
cttctggtaagccagtaccatattgttatgataccaatgtactagaaggttctgttgctt
atgaaagtttacgccctgacacacgttatgtgctcatggatggctctattattcaatttc
ctaacacctaccttgaaggttctgttagagt----------------ggtaacaactttt
gattctgagtactgtag--gcacggcac-ttgtgaaagatcagaagctggtgtttgtgta
tctactagtggta------gatgggtacttaacaatgattattacagatctttaccagga
gttttctgtggtgtagatgctgtaaatttacttactaatatgtttacaccactaattcaa
cctattggtgctttggacatatcagcatctatagtagctggtggtattgtagctatc-gt
agtaacatgccttgcctactatttta-tgaggtttagaagagcttttggtgaatacagtc
atgtagttgcctttaatacttta-------ctattccttatgtcattcactgtactctgt
ttaacaccagtttactcattcttacctggtgtttattctgttatttacttgtacttgaca
ttttatcttactaatgatgtttcttttttagcacatattcagtggatggttatgttcaca
cctttagtacctttctggataacaattgcttatatcatttgt--atttccacaaagcatt
tctattggttctttagtaattacctaaagagacgtgtagtctttaatggtgtttccttta
gtacttttgaagaagctgcgctgtgcacctttttgttaaataaagaaatgtatctaaagt
tgcgtagtgatgtgctattacctcttacgcaatataatagatacttagctctttataata
agtacaagtattttagtggagcaatggatacaactagctacagagaagctgcttgttgtc
atctcgcaaaggctctcaatgacttcagtaactcaggttctgatgttcttta--------
--------------------------ccaaccaccacaaacctctatcacctcagctgtt
ttgcagagtggttttagaaaaatggcattcccatctggtaaagttgagggttgtatggta
caagtaacttgtggtacaactacacttaacggtctttggcttgatgacgtagtttactgt
ccaagacatgtgatctgcacctctgaagacatgcttaaccctaattatgaagatttactc
attcgtaagtctaatcataatttcttggtacaggctggtaatgttcaactcaggg-----
---ttattggacattc------tatgcaaaattgtgtacttaagcttaaggttgatacag
ccaatcctaagacacctaagtataagtttgttcgcattcaaccagg------acagactt
tttcagtgttagcttgt---tacaatggttcaccatctggtgtttaccaatgtgctatga
ggcccaatttcactattaagggttcattccttaatggttcatgtggtagtgttggtttta
acatagattatgactgtgtctctttttgttacatgcaccatatggaattaccaactggag
ttcatgctggcacagacttagaaggtaacttttatggaccttttgttgacaggcaaacag
cacaagcagctggtacggacacaac-tattacagttaatgttttagcttggttgtacgct
gctgttataaatggagacaggt------ggtttctcaatcgatttaccacaactcttaat
gactttaaccttgtggctatgaagtacaattatg-----aacctctaacacaagaccatg
ttgacatactaggacctctttctgctcaaactggaattgccgttttagatatgtgtgctt
cattaaaagaattactgcaaaatggta-tgaatggacgtaccatattgggtagtgcttta
ttagaagatgaatttacaccttttgatgttgttagacaatgctcaggtgttactttccaa
agtgcagtgaaaagaacaatcaagggtacacaccactggttgttactcacaattttgact
tcacttttagttttagtccagagtactcaatggtctttgttcttttttttgtatgaaaat
gcct-------------------ttttaccttttgctatgggtattattgc---------
---------tatgtctgcttttgcaatgatgtttgtcaaacataagcatgcatttctctg
tttgtttttgttaccttctcttgccactgtagcttattttaatatggtctatatgcctgc
--------tagttgggtgatgcgtattatgacatggttggatatggttgatac--tagtt
tgtctggttttaagctaaaagactgtgttatgtatgcatcagctgtagtgttactaatcc
ttatgacagcaagaactgtgtatgatgatggtgctaggagagtgtggacacttatgaatg
tcttgacactcgtttataaagtttat--tatggtaatgctttagatcaagccatttccat
gtgggctcttataatctctgttacttctaactactcaggtgtagttacaactgtcatgtt
tttggccagaggtattgt----------ttttatgtgtgttgagtattg-----------
------------------ccctattttcttcataactggtaatacacttcagtgtataat
gctagtttattgtttcttaggctatttttgtacttgttactttggcctcttttgtttact
caaccgctactttagactgactcttggtgtttatgattacttagtttctacacaggagtt
tagatatatgaattcacagggactactcccacccaagaatagcatagatgccttcaaact
caacattaaattgttgggtgttggtggcaaaccttgtatcaaagtagccactgtacagtc
taaaatgtcagatgtaaagtgcacatcagtagtcttactctcagttttgcaacaactc--
------agagtag--------aatcatcatctaaattgtgggctcaatgtgtccagttac
acaatgacattctcttagc---------taaagatactactgaagcctttgaaaaa---a
tggtttcactactttctgttttgctttccatgcagggtgctgtagac---------ataa
acaagctttgtg---------------aagaaatgctgg---acaacagggcaaccttac
aagctatagcctcagagtttagttcccttccatcatatgcagcttttgctactgctcaag
aagcttatgagcaggctgttgctaatggtgattctgaagttgttcttaaaaagttgaag-
--------aagtctttgaatgtggctaaatctgaatttgaccgtgatgcagccatgcaac
gtaagttggaaaagatggctgatcaagctatgacccaaatgtataaacaggctagatctg
aggacaagagggcaaaagttactagtgctatgcagacaatgcttttcactatgct-----
-tagaaagttggataatg----------------atgcactcaacaacat-tatcaacaa
tgcaagagatggttgtgttcccttgaacataatacctcttacaacagcagccaaactaat
ggttgtcataccagactataacacatataaaaatacgtgtgatg------gtacaacatt
tacttatgcatcagcattgtgggaaatccaacaggttgtagatgcagatagtaaaattgt
tcaacttagtgaaattagtatggacaattcacctaatttagcatggcctcttattgtaac
agctttaagggccaattctgctgtcaaattacagaataatgagct---------tagtcc
tgttgcactacgacagatgtcttgtgctgccggtactacacaa-----------------
----actgcttgcactgatgacaatgcgttagcttactacaaca-caacaaagggaggta
ggtttgtacttgcactgttatccgatttacaggatttgaaatgggctagattccctaaga
gtgatggaactggtactatctatacagaactggaaccaccttgta-ggtttgttacagac
acacctaaaggtcctaaagtgaagtatttatactttattaaaggattaaacaacctaaat
agaggtatggtacttggtagtttagctgccacagtacgtctacaagctggtaat------
-----gcaacagaagtgcctgccaattcaactgtattatctttctgtgcttttgctgtag
atgctgctaaagcttacaaagattatctagctagtgggggacaaccaatcactaattgtg
ttaagatgttgtgtacacacactggtactggtcaggcaataacagttacaccggaagcca
atatggatcaagaatcctttggtggtgcatcgtgttgtctgtactgccgttgccacatag
atcatccaaatcctaaaggattttgtgacttaaaaggtaagtatgtacaaatacctacaa
cttgtgctaatgaccctgtgggttttacacttaaaaacacagtctgtaccgtctgcggta
tgtggaaaggttatggctgtagttgt-gatcaactccgcgaacccatgcttcagtcagct
gatgcacaatcgtttttaaacgggtttgcggtgtaagtgcagcccgtcttacaccgtgcg
gcacaggcactagtactgatgtcgtatacagggcttttgacatctacaatgataaagtag
ctggttttgctaaattcctaaaaactaattgttgtcgcttccaagaaaaggacg------
---------aagatgacaatttaattgattcttactttgtagttaagagacacactttct
ctaactaccaacatgaagaaacaatttataatttacttaa------------------gg
attgtcca------gctgttgctaaacatgacttctttaagtttagaatagacggtgaca
tggtaccacatatatcacgtcaacgtcttactaaatacacaatggcagacctcgtctatg
ctttaaggcattttgatgaaggtaattgtgacacattaaaagaaatacttgtcacataca
at------------tgttgtgatgatgattatttcaataaaaaggactggtatgattttg
tagaaaacccagatatattacgcgtatacgc-caacttaggtg----------aacgtgt
acgccaagctttgttaaaaacagtacaattctgtgatgccatgcgaaatgctggtattgt
tggtgtactgacattagataatcaagatctcaatggtaactggtatgatttcggtgattt
catacaaaccacgccaggtagtggagttcctgttgtagattcttattattcattgttaat
gcctatattaaccttgac-cagggctttaactgcaga--gtcacatgttgacactgactt
aacaaagccttacattaagtgggatttgttaaaatatgacttcacggaagagaggttaaa
actctttgaccgttattttaaatattgggatcagacataccacccaaattgtgttaactg
tttggatgacagatgcattctgcattgtgcaaactttaatgttttattctctacagtgtt
cccacctacaagttttggaccactagtgagaaaaatatttgttgatggtgttccatttgt
agtttcaactggata---ccacttcagagagctaggtgttgtacataatcaggatgtaaa
cttacatagctctagacttagttttaaggaattacttgtgtatgctgctgaccctgctat
gcacgctgcttctggtaatctattactagataaacgcactacgtgcttttcagtagctgc
acttactaacaatgttgcttttcaaactgtcaaacccggtaattttaacaaagacttcta
tg---actttgctgtgtctaagggtttctttaaggaaggaagttctgttgaattaaaaca
cttcttctttgctcaggatggtaatgctgctatcagcgattatgactactatcgttataa
tctaccaacaatgtgtgatatcagacaactactatttgtagttgaagttgttgataagta
ctttgattgttacgatggtggctgtattaatgctaaccaagtcatcgtcaacaacctaga
caaatcagctggttttccatttaataaatggggtaaggctagactttattatgattcaat
gagttatgaggatcaagatgcacttttcgcatatacaaaacgtaatgtcatccctactat
aactcaaatgaatcttaagtatgccattagtgcaaagaatagagctcgcaccgtagctgg
tgtctctatctgtagtactatgaccaatagacagtttcatcaaaaattattgaaatcaat
agccgccactagaggagctactgtagtaattggaacaagcaaattctatggtggttggca
caacatgttaaaaactgtttatagtgatgtagaaaaccctcaccttatgggttgggatta
tcctaaatgtgatagagccatgcctaacatgcttagaattatggcctcacttgttcttgc
tcgcaaacatacaacgtgttgtagcttgtcacaccgtttctatagattagctaatgagtg
tgctcaagtattgagtgaaatggtcatgtgtggcggttcactatatgttaaaccaggtgg
aacctcatcaggagatgccacaactgcttatgctaatagtgtttttaacatttgtcaagc
tgtcacggccaatgttaatgcacttttatctactgatggtaacaaaattgccgataagta
tgtccgcaatttacaacacagactttatgagtgtctctatagaaatagagatgttgacac
agactttgtga---atgagttttacgcatatttgcgtaaacatttctcaatgatgatact
ctctgacgatgctgttgtgtgtttcaatagcacttatgcatctcaaggtctagtggctag
cataaagaactttaagtcagttctttattatcaaaacaatgtttttatgtctgaagcaaa
atgttggactgagactgaccttactaaaggacctcatgaattttgctctcaacatacaat
gctagttaaacagggtgatgattatgtgtaccttccttacccagatccatcaagaatcct
aggggccggctgttttgtagatgatatcgtaaaaacagatggtacacttatgattgaacg
gttcgtgtctttagctatagatgcttacccacttactaaacatcctaatcaggagtatgc
tgatgtctttcatttgtacttacaatacataagaaagctacatgatgagttaacaggaca
catgttagacatgtattctgttatgctta------ctaatgataacacttcaaggtattg
ggaacctgagttttatgaggctatgtacacaccgcatacagtcttacaggctgttggggc
ttgtgttctttgcaattcacagacttcattaagatgtggtgcttgcatacgtagaccatt
cttatgttgtaaatgctgttacgaccatgtcatatcaacatcacataaattagtcttgtc
tgttaatccgtatgtttgcaatgctccaggttgtgatgtcacagatgtgactcaacttta
cttaggaggtatgagctattattgtaaatcacataaaccacccattagttttccattgtg
tgctaatggacaagtttttggtttatataaaaatacatgtgttggtagcgataatgttac
tgactttaatgcaattgcaacatgtgactggacaaatgctggtgattacattttagctaa
cacctgtactgaaagactcaagctttttgcagcagaaacgctcaaagctactgaggagac
atttaaactgtcttatggtattgctactgtacgtgaagtgc-tgtctgacagagaattac
atctttcatgggaagttggtaaacctagaccaccacttaaccgaaattatgtctttactg
gttatcgtgtaactaaaaacagtaaagtacaaataggagagtacacctttgaaaaaggtg
actatggtgatgctgttgtttaccgaggtacaacaacttacaaattaaatgttggtgatt
attttgtgctgacatcacatacagtaatgccattaagtgcacctacactagtgccacaag
agcactatgttagaattactggcttatacccaacactcaatatctcagatgagttttcta
gcaatgttgcaaat--tatcaaaaggttggtatgcaaaagtattctacactccagggacc
acctggtactggtaagagtcattttgctattggcctagctctctactacccttctgctcg
catagtgtatacagcttgctctcatgccgctgttgatgcactatgtgagaaggcattaaa
atatttgcctatagataaatgtagtagaattatacctgcacgtgctcgtgtagagtgttt
tgataaattcaaagtgaattcaacattagaacagtatgtcttttgtactgtaaatgcatt
gcctgagacgacagcagatatagttgtctttgatgaaatttcaatggccacaaattatga
tttgagtgttgtcaatgccagattacgtgctaagcactatgtgtacattggcgaccctgc
tcaattacctgcaccacgcacattgctaactaagggcacactagaaccagaatatttcaa
ttcagtgtgtagacttatgaaaactataggtccagacatgttcctcggaacttgtcggcg
ttgtcctgctgaaattgttgacactgtgagtgctttggtttatgataataagcttaaagc
acataaagacaaatcagctcaatgctttaaa---atgttttataaggg------tgttat
cacgcatgatgtttcatctgcaattaacaggccacaaataggcgtgg---------taag
agaattccttacacgtaaccctgcttggagaaaagctgtctttatttcaccttataattc
acagaatgctgtagcctcaaagattttgggactaccaactcaaactgttgattcatcaca
gggctcagaatatgactatgtcatattcactcaaaccactgaaacagctcactcttgtaa
tgtaaacagatttaatgttgctattaccagagcaaaagtaggcatactttgcataatgtc
tga------tagagacctttatgacaagttgcaatttacaagtcttg-------------
------------------------------------------------------------
--------------aaattccacgtaggaatgtggcaactttacaag------ctgaaaa
tgtaacagg------------------actctttaaagattgtagtaaggtaatcactgg
gttacatcctacacaggcacctacacacctcagtgttgacactaaattcaaaactgaagg
tttatgtgttgacatacctggcatacctaagga------catgacctatagaagactcat
ctctatgatgggttttaaaatgaattatcaagttaatggttaccctaacatgtttatcac
ccgcgaagaagctataagacatgtacgtgcatggattggcttcgatgtcgaggggtgtca
tgctactagagaagctgttggtaccaatttacctttacagctaggtttttctacaggtgt
taacctagttgctgtacctacagg---ttatgttgatacacctaataatacagatttttc
cagagttagt------gctaaaccaccgcctggagatcaatttaaacacctcataccact
tatgtacaaaggacttccttggaatgtagtgcgtataaagattgtacaaatgttaagtga
cacacttaaaaa-----tctctctgacagagtcgtatttgtctta-----tgggcacatg
gctttgagttgacatctatgaagtattttgtgaaaataggacctgagcgcacctgttgtc
tatgtgatagacgtgccacatgcttttccactgcttcagacacttatgcctgttggcatc
attctattgg------atttgattacgtctataatccgtttatgattgatgttcaacaat
ggggttttacaggtaacctacaaagcaaccatgatctgtattgtcaagtccatggtaatg
cacatgtagctagttgtgatgcaatcatgactaggtgtctagctgtccacgagtgctttg
ttaagcgtgttgactggactattgaatatcctataattggtgatgaactgaagattaatg
cggcttgtagaaaggttcaacacatggttgttaaagctgcattattagcagacaaattcc
cagttcttcacgacattggtaaccctaaagctattaagtgtgtacctcaagctgatgtag
aatggaagttctatgatgcacagccttgtagtgacaaagcttataaaatagaagaattat
tctattcttatgccacacattctgacaaattcacagatggtgtatgcctattttggaatt
gcaatgtcgatagatatcctgctaattccattgtttgtagatttgacactagagtgctat
ctaacctta---------acttgcctggttgtgatggtggcagtttgtatgtaaataaac
atgcattccacacaccagcttttgataaaagtgcttttgttaatttaaaacaattaccat
ttttctattactctgacagtccatgtgagtctcatggaaaacaagtagtgtcagatatag
attatgtaccactaaagtctgctacgtgtataacacgttgcaatttaggtggtgctgtct
gtagacatcatgctaatgagtacagattgtatctcgatgcttataacatgatgatctcag
ctggctttagcttgtgggtttacaaacaatttgatacttataacctctggaacactttta
caagacttcagagtttagaaaatgtggcttttaa----tgttgtaa-----ataagggac
actttgatggacaacagggtgaagtaccagtttctatcattaataacactgtttacacaa
aagttgatggtgttgatgtagaattgtttgaaaataaaacaacattacctgttaatgtag
catttgagctttgggctaagcgcaacattaaaccagtaccagaggtgaaaatactcaata
atttgggtgtggacattgctgctaatactgtgatctgggactacaaaagagatgctccag
cacatatatctactattggtgtttgt----------tctatgactgacatagccaagaaa
ccaactgaaacgatttgtgcaccactcactgtcttttttgatggtagagttgatggt---
------caagtagacttatttagaaatgcccgtaatggtgttcttattacagaaggtagt
gttaaaggtttacaaccatctgtaggtcccaaacaagctagtcttaatggagtcacatta
attggagaagccgtaaaaacacagttcaattattataagaaagttgatggtgttgtccaa
caattacctgaaacttactttactcagagtagaaatttacaagaatttaaacccaggagt
caaatggaaattgatttcttagaattagctatggatgaa------ttcattgaacggtat
aaattagaaggctatgccttcgaacatatcgtttatggagattttagtcatagtcagtta
--ggtggtttacatctactgattggactagctaaacgttttaaggaatcaccttttgaat
tagaagattttattcctatggacagtacagttaaaaactatttcataacagat----gcg
caaacaggttcatctaagtgtgtgtgttctgttattgatttattacttgatgattttgtt
gaaataataaaatcccaagatttat----------ctgtagtttctaaggttgtcaaagt
gactattgactatacagaaatttcatttatgctttggtgtaaagatggccatgtagaaac
attttacccaaaattacaatctagtcaagcgtggcaaccgggtgttgct--atgcctaat
ctttacaaaatgcaaagaatgctattagaaaagtgtgaccttcaaaattatggtg---at
agtgcaacattacctaaaggcataatgatgaatgtcgcaaaatatactcaactgtgtcaa
tatttaaacacatta---acattagctgtaccctataatatgagagttatacattttggt
gctggttctgataaaggagttgcaccaggtacagctgttttaagacagtggttgcctacg
ggtacgctgcttgtcgattcagatcttaatgactttgtctctgatgcagattcaactttg
attggtgattgtgcaactgtacatacagcta-ataaatgggatctcattattagtgatat
gtacgaccctaagactaaaaatgttacaaaagaaaatgactctaaagagggttttttcac
ttacatttgtgggtttatacaacaaaagctagctcttggaggttccgtggctataaagat
aacagaacattcttggaatgctgatctttataagctcatgggacacttcgcatggtggac
agcctttgttactaatgtgaatgcgtcatcatctgaagcatttttaattggatgtaatta
tcttggcaaaccacgcgaacaaatagatggttatgtcatgcatgcaaattacatattttg
gaggaatacaaatccaattcagttgtcttcctattctttatt---tgacatgagtaaatt
tccccttaaattaaggggtactgctgttatgtctttaaaaga-----aggtcaaatcaat
gat--atgattttatctcttcttagtaaaggtagacttataattag------agaaaaca
acag-----------------agttgttatttctagtgatgt---tcttgttaacaacta
aacgaacaatgtttgtttttcttgttttattgccactagtct--------ctagtcagtg
tgttaatcttacaaccagaactcaattaccccctgcatacactaattc---------ttt
cacacgtggtgtttattaccctgacaaagtt--------------ttcagatcctcagtt
ttacatt-----caactcaggacttgttctt--------------------acctttctt
ttccaatgttacttggttccatgctatacatgtctctgggac---caatggtactaagag
gtttgataaccctgtcctaccatttaatgatggtgtttattttgcttccactgagaagtc
taacataataagaggctggatttttggtactactttagattcgaagacccagtccctact
tattgttaataacgctactaatgttgttattaaagtctgtgaatttcaattttgtaatga
tccatttttgggtgtttattaccacaaaaacaacaaaagttggatggaaagtgagttcag
agtttattctagtgcgaataattgcacttttgaatatgtctctcagccttttcttatgga
ccttgaaggaaaacagggtaatttcaaaaatcttagggaatttgtgtttaagaatattg-
-----atggttattttaaaatatattctaagcacacgcctattaatttagtgcgtgatct
ccctcagggtttttcggctttagaaccattggtagatttgccaataggtattaacatcac
taggtttcaaactttacttgctttacatagaagttatttgactcctggtgattc------
----ttcttcaggttggacagc--tggtgctgcagcttattatgtgggttatcttcaacc
taggacttttctattaaaatataatgaaaatggaaccattacagatgctgtagactgtgc
acttgaccctctctcagaaacaaagtgtacgttgaa---atccttcactgtagaaaaagg
aatctatcaaacttctaactttagagtccaaccaacagaatctattgttagatttcctaa
tattacaaacttgtgcccttttggtgaagtttttaacgccaccagatttgcatctgttta
tgcttggaacaggaagagaatcagcaactgtgttgctgattattctgtcctatataattc
cgcatcattttccacttttaagtgttatggagtgtctcctactaaattaaatg-------
---atctctgctttac----taatgtctatgcagattcatttgtaattagaggtgatgaa
gtcagacaaatcgctccagggcaaactggaaagattgctgattataattataaattacca
------------gatgattttacaggctgcgtta-------tagcttggaattct-----
aacaatcttgattctaaggttggtggtaattata--------------attacctgtata
gattgtttaggaagtctaatctcaaaccttttgagagagatatttcaactgaaatctatc
aggccggtagcacaccttgtaa------tggtgttgaaggttttaattgttactttcctt
tacaatcatatg-gtttccaacccactaatggtgttggttacc------------aacca
tacagagtagtagtactttcttttg----aacttctacatgcaccagcaactgtttgtgg
acctaa------------aaagtctactaatttggt-----------------------t
aaaaacaaatgtgtcaatttcaacttcaatggtttaacaggcacaggtgttcttactgag
tctaacaaaaagtttctgcctttccaacaatttggcagagacattgctgacactactgat
gctgtccgtgatccacagacacttgagattcttgacattacaccatgttcttttggtggt
gtcagtgttataacaccaggaacaaatacttctaaccaggttgctgttctttatcaggat
gttaactgcacagaagt---------------------ccctgttgct----------at
tcatgcagatc-----------------aacttactcctacttggcgtgtttattctaca
ggttctaatgtttttcaaacacgtgcaggctgtttaataggggctgaacatgtcaacaac
tcatatgagtgtgacatacccattggtgcaggtatatgcgctagttatcagactcagact
aattctcctcggcgggcacgtagtgtagctagtcaatccatcattgcctacactatgtca
cttggtgcagaaaattcagttgcttactctaataactctattgccatacccacaaatttt
actattagtgtt-accacagaaattctaccagtgtctatgaccaagacatcagtagattg
tacaatgtacatttgtggtgat--tcaactgaatgcagcaatcttttgttgcaatatggc
agtttttgtacacaattaaaccgtgctttaactggaatagctgttgaacaagacaaaaac
----------acccaagaagtttttgcacaagtcaaacaaatttacaaaacaccaccaat
taaagattttggt--ggttttaatttttcacaaatattaccagatccatcaaaaccaagc
aagaggtcatttattgaagatctacttttcaacaaagtgacacttgcagatgctggcttc
atcaaacaa---tatggtgattgccttggtgatattgctgctagagacctcatttgtgca
caaaagtttaacggccttactgttttgccacctttgctcacagatgaaatgattgctcaa
tacacttctgcactgttagcgggtacaatcacttctggttggacctttggtgcaggtgct
gcattacaaataccatttgctatgcaaatggcttataggtttaatggtattggagttaca
cagaatgttctctatgagaaccaaaaattgattgccaaccaatttaatag----------
--------------------------------tgctattggcaaaattcaagactcactt
tcttccacagcaagtgcacttggaaaacttcaagatgtggtcaaccaaaatgcacaagct
ttaaacacgcttgttaaacaacttagct-----ccaattttggtgcaatttcaagtgttt
taaatgatatcctttcacgtcttgacaaagttgaggctgaagtgcaaattgataggttga
tcacaggcagacttcaaagtttgcagacatatgtgactcaacaattaattagagctgcag
aaatcagagcttctgctaatcttgctgctactaaaatgtcagagtgtgtacttggacaat
caaaaagagttgatttttgtggaaagggctatcatcttatgtccttccctcagtcagcac
ctcatggtgtagtcttcttgcatgtgacttatgtccctgcacaagaaaagaacttcacaa
ctgctcctgccatttgt---catgatggaaaagcacactttcctcgtgaaggtgtctttg
tttcaaatggcacacactggtttgta-------acacaaaggaatttttatgaaccacaa
atcattactaca-----------gacaacacatttgtgtctggt----aactgtgatgtt
gtaataggaattgtcaacaacacagtttatgatcct------------------------
-----------ttgcaacctgaattagactcattcaaggaggagttagataaatatttta
agaatcatacatcaccagatgttgatttaggtgacatct----------ctggcattaat
gcttcagttgtaaacattcaaaaagaaattgaccgcctcaatgaggttgccaagaattta
aatgaatctctcatcgatctccaagaacttggaaagtatgagcagtatataaaatggcca
tggtacatttggcta-----ggttttatagctggc-----ttgattgccatagtaatggt
gacaattatgctttgctgtatgaccagttgctgtagttgtctcaagggctgttgttcttg
tggatcctgctgcaaatttgatgaagacgactctgagccagtgctcaaaggagtcaaatt
acattacacataaacgaacttatggatttgtttatgagaatcttcacaatt--ggaactg
taactttgaagcaaggtgaaatcaaggatgctactccttcagattttgttcgcgctactg
caacgataccgatacaagcctcactccctttcggatggcttattgttggcgttgcacttc
ttgctgtttttcagagcgcttccaaaatcataaccctcaaaaagagatggcaactagcac
tctccaagggtgttcactttgtttgcaacttgctgttgttgtttgtaacagtttactcac
accttttgctcgttgctgctggccttgaagccccttttctctatctttatgctttagtct
acttcttgcagagtat-----aaactttgtaagaat--aataat------gaggctttgg
ctttgctggaaatgccgttccaaaaacccattactttatgatgccaactattttctttgc
tggcatactaattgttacgactattgtataccttacaatagtgtaacttcttcaattgtc
attacttc----------aggtgatggcacaacaagtcctatttctgaacatgactacca
gattggtggttatactgaaaaatgggaatctggagtaaaagactgtgttgtattacacag
ttacttcacttcagactattaccagctgtactcaactcaattgagtacagacactggtgt
tgaacatgttaccttcttcatctacaataaaattgttgatgagcctgaagaacatgtcca
aattcacacaatcgacggttcatccggagttgttaatccagtaatggaaccaatttatga
tgaaccgacgacgactactagcgtgcctttgtaagcacaagctgatgagtacgaacttat
gtactcattcgtttcggaagagacaggtacgttaatagttaatagcgtacttctttttct
tgctttcgtggtattcttgctag--------------------ttacactagccatcc--
-ttactgcgcttcgatt---------gtgtgcgtactgctgcaatattgttaacgtgagt
cttgta---aaaccttctttttacgtttactctcgtgttaaaaatctgaattctt-ctag
agttcctgatcttctggtctaaacgaactaaatattatattagtttttctgtttggaact
ttaattttagccatggcagattccaacggtactattaccgttgaagagcttaaaaagctc
cttgaacaatggaacctagtaataggtttcctattccttacatggatttgtcttctacaa
tttgcctatgccaacaggaataggtttttgtatataattaagttaattttcctctggctg
ttatggccagtaactttagcttgttttgtgcttgctgctgtttacagaataaattggatc
accggtggaattgctatcgcaatggcttgtcttgtaggcttgatgtggctcagctacttc
attgcttctttcagactgtttgcgcgtacgcgttccatgtggtcattcaatccagaaact
aacattcttctcaacgtgccactccatggcactattctgaccagaccgcttctagaaagt
gaactcgtaatcggagctgtgatccttcgtggacatcttcgtattgctggacaccatcta
ggacgctgtgacatcaaggacctgcctaaagaaatcactgttgctacatcacgaacgctt
tcttattacaaattgggagcttcgcagcgtgtagcaggtgactcaggttttgctgcatac
agtcgctacaggattggcaactataaattaaacacagaccattccagtagcagtgacaat
attgctttgcttgtacagtaagtgacaacagatgtttcatctcgttgactttcaggttac
tata------gcagagatattactaattattatgaggacttttaaagtttccatttggaa
tcttgattacatcataaacctcataattaaaaatttatctaagtcactaactgagaataa
atattctcaattagatgaagagcaaccaatggagattgattaaacgaacatgaaaattat
tcttttcttggcactgataacactcgctacttgtgagctttatcactaccaagagtgtgt
tagaggtacaacagtacttttaaaagaaccttgctcttctggaacatacgagggcaattc
accatttcatcctctagctgataacaaatttgcactgacttgctttagcactcaa-----
-------tttgcttttgcttgtcctgacggcgtaaaacacgtctatcagttacgtgccag
atcagtttcacctaaactgttcatcagacaagaggaagttcaagaactttactctccaat
ttttcttattgttgcggcaatagtgtttataacactttgcttcacactcaaaagaaagac
agaatgattgaactttcattaattgacttctatttgtgctttttagcctttctgctattc
cttgttttaattatgcttattatcttttggttctcacttgaa------------ctgcaa
gatcataatgaaacttgtcacgccta------aacgaacatgaaatttcttgttttctta
ggaatcatcac------aactgtagctgcatttcaccaagaatgtagtttacagt---ca
tgtactcaacatcaaccatatgtagttgatgacccgtgtcctattcactt---------c
tattctaaatggta----tattagagtaggagctagaaaa------tcagcacctttaat
tg---------------------aattgtgcgtggatgaggctggttctaaatcacccat
tcagtacatcgatatcggtaa-----------ttatacagtttcctgtttaccttttaca
attaattgccaggaacctaaattggg----------tagtcttgtagtgcgttgttcgtt
ctatgaagactttttagagtatcatgacgttcgtgttg--------ttttagatttcatc
taaacgaacaaactaaaatgtctgataatggaccccaaaatcagcgaaatgcaccccgca
ttacgtttggtggaccctcagattcaactggcagtaaccagaatggagaacgcagtgggg
cgcgatcaaaacaacgtcggccccaaggtttacccaataatactgcgtcttggttcaccg
ctctcactcaacatggcaaggaagaccttaaat---tccctcgaggacaaggcgttccaa
ttaacaccaatagcagtccagatgaccaaattggctactaccgaagagctaccagacgaa
ttcgtggtggtgacggtaaaatgaaagatctcagtccaagatggtatttctactacctag
gaactgggccagaagctggacttccctatggtgctaacaaagacggca--tcatatgggt
tgcaactgagggagccttgaatacaccaaaagatcacattggcacccgcaatcctgctaa
caatgctgcaatcgtgctacaacttcctcaaggaacaacattgccaaaaggcttctacgc
agaagggagcagaggcggcagtcaagcctcttctcgttcctcatcacgtagtcgcaacag
ttcaagaaattcaactccaggcagcagtaggggaacttctcctgctagaatggctggcaa
tggcggtgatgctgctcttgctttgctgctgcttgacagattgaacca-gcttgagagca
aaatgtctggtaaaggccaacaacaacaaggccaaactgtcactaagaaatctgctgctg
aggcttctaagaagcctcggcaaaaacgtactgccactaaagcatacaatgtaacacaag
ctttcggcagacgtggtccagaacaaacccaaggaaattttggggaccaggaactaatca
gacaaggaactg------attacaaacattggccgcaaattgcacaatttgcccccagcg
cttcagcgttcttcggaatgtcgcgcattggcatggaagtcacaccttcgggaacgtggt
tgacctacacaggtgccatcaaattggatgacaaagatccaaatttcaaagatcaagtca
ttttg---ctgaataagcatattgacgcatacaaa--acattcccacca----acagagc
ctaaaaaggacaaaaagaagaaggctgatgaaactcaagccttaccgcagagacagaaga
aacagcaaactgtgactcttcttcctgctgcagatttggatgatttctccaaacaattgc
aacaatccatgagcagtgctgactcaactcaggcctaaactcatgcagacca--------
-cacaaggcagatgggctatataaacgttttcgcttttccgtttacgatatatagtctac
tcttgtgcagaatgaattctcgtaactacatagcacaagtagatgtagttaactttaatc
tcacatagcaatctttaatcagtgtgtaacattagggaggacttgaaagagccaccacat
tttcaccgaggccacgcggagtacgatcgagtgtacagtgaacaat--------------
----------------gctagggaga----------------------------------
---gctgcctatatggaagagccctaatgtgtaaaattaattttagtagtgctatcccca
tgtgattttaatagctt---cttaggagaatgacaaaaaaaaaaaaaaaaaaaaaaaaaa
aaaaaaa
>NC_016996.1 Common moorhen coronavirus HKU21, complete genome
gacaaagctcaaaaatatatatatatatttttgttgctcctagcttcgctagattccg--
----------------cttgacaccaatcctaggtgcatagtgtctacgt-gctgccgct
ttgcggc----------caacggcattttgctgttggatgctaatt--cgttggcatcag
taattgtggcactttgtcactctttctttattactt-tgagtttgtttgttgtgtagtcg
tttgttaaacagcgttggactactgtagggttaagtattaccggtcgcaccacccgtcag
tggacagaactaaccaatatagcactccttac-----gtctcgcctagaaaggatacttc
ccaagcagggggac------------------------------caacaccgagtactcc
acaggataggcattgccaa-----------------------------------------
----------------------ttaggcgtaagtgatctagtttggtcgt-----attct
gttgcacgagtaatacacccataggagtgtgg-----aatcctattctgcagctccacgc
tgactaacactctgaccatgacgaaaaactca-----------tttgatgttggcaaggt
---tataactttgcctaaagtgatcc----------caccaccattgcagctttttatag
cggtggctgcagcggatgaaggtcatcctaataagctaaaccgtttagc-----------
---------------cggttatacacttagaactggcaatgtagtgcctggtgtacaggt
attggatcctaagaca-------acccttaccgggtttgaaactatctttggtgttcaac
caactcttcgtgctattggaaatcttcttgagagt---------------gcacgtactg
atggttgggttaattcaaaggactttatggctgttaaagccaaagagctaacatttactg
atgatgttttgcgtgt----------------------tatgattcgtcatggtgcagca
agaattcc--------------atttcttgcatccttggctttgttttaccggctgataa
atat---------------taatgttaaggatttgtattttatt----------------
----------gctgaggatgtggcaagggagct---------------------------
tgcctattcagctg---------------------------acttttcaact--------
--------gttttggcgga-----------------------tgttaaaacaatt-----
----------------------------gaatgtattcacacagatggttatttaaccat
aaacattaataagctaggtaataaatttacttctagctta--gtagctcag--gcagaac
ctactaatggtt------------------------------------------------
---------cccttacttttggaaactttgtgtt--------------------------
----------gtggcctcgtgctacagcaattaaggtgaatgatgagtttttgccttttg
ctggtaagg-----------------------------caattactgcaacacaggttgg
-------------------------taatccttatgatgaggatgttaaccttttgcctg
attaccaacaattacctgttgatgtggtagagggcactgttgtcactgtgcgtggctata
agtaca------ttaaaacaactgctgcacctcctctttactatcctatagtgaagggtg
gtgtattgccagttgctctaaaacag----cagggctctgcaagtaagaaacttaatgtt
g----tttttcatgcat------------ctcccaatgatgtattgttggcttttataca
gctacaggaatttttaaatcgtt----------------------------ctacttcat
caacattggatgttgtttc------------------taaagatgtttatgaagtggcac
ctgatgtaactgttaccataggtccatcaaaacctggtgacattgtcgttcatgatgatg
aggaatatttgaagtgttttttaacacctgatgttcctcttctttacaaggtgtttcaaa
ctgagtcttgggcaaaggtagctgtcatgtgttctaacattcgtgttagagtttc--aga
cactttgacaggatttttgacatttttacaatgtttgtgtgataaattacccacacttgt
tggtgtggtaaattgt------------------------------------attataca
agctcttgaa-gaactttcactttttgctgctgcaaaaatttctaatattagacttacct
ataaggcagggagtctagttgttg------------------------------------
atgctgtgtctagtgtggcaact-------------ctttgccagcccc-----------
---ttctaga---------ctttttgacaccatttttgagcaaggttgctaattttgcta
cttatgcagttggcaactatatgcttatgtt--tacttcagttggcacatttttgttgaa
tcgtaccaaaatttgtgctaacaag---atacggtatgcaattgactatgcgggtgttta
tcccgttgttgaagcaaagcctaaaattcagtattgtgatgg-------------cttga
cacccgttcatgccaaaccaaaagctgagttgtttcctactgatgttgtg----------
--------------------------------ttggataacacaattattcagatggctt
ctgatggtcaacatctttacatgtttga---cggtacacaagcacatgaa----------
---------------------------------------------------------cag
gcatt--------------------------------cttagctggtgtttctgatgaca
taacagttagtt-atgtttgtgatgtgttttct--------gatgaagtcaatgaagcta
ttaatagca------------------cattgtcgtcttatgaat---------------
----------taaactct-----tttgttgtgccttcggatgc------aactgcaga--
---------------------------------------------gtttataacacaaca
gtgta-------------------------------------------------------
------ttgcatcgcttgttgatgcaataaatgattatcatcctgaatatgttttgtcac
ttatggatgatttacaagt-----------------------------------------
---------gtgttcatcttttgatgatttacctt----------------------tgg
cttcacatcatattcctgata---------agcttgaattgtatgttcaagctttggata
at---------------gatgatagtgatg------------------------------
---------------------atattaatgttgatgaagatgattgtcattttcaggaca
ctgcagaagatgatggt------ggtgttatccctac-------ttgttgggtgatacct
gaaatac--------catcttttactaaggctgatgtaacgtctgttgac----------
-----gttaagcctgatgaaaaagcccagg---aattggattcaacttt-----------
agtacagaaaactgttatagtagaacgtt-------ttactgtgcatgaccttaaagcat
ttg-atttgaagttggatgtt---------------------ataccagaagaatcagat
gttg-------------atgttaattctatggagacttcagatgtttgttcagaatgttc
cgttgaatatt-------------------------atcaggacgcattggatgatgaca
ctacaatta------taacagatgagtct------------gatgttgtttttcaagatg
agcttttggccactgttgtaaaccagtgttctcaggttgataataatattcctgagatcg
caaagaaacct-------------------------------------------------
-----aattctcctactgttgtagagctagttgttgctgacttgaaaactttaaag----
-tatgacaatagtgtgttggttaacccagctaa---------------------------
--tgaatatttgagacatggtggtggagctgcagcagctatagcaaaaatggcaggtcct
gactatgttaaa--------tattgtgatgaacatgcaccct--ttactggtgtgttaaa
-----------cacacctgcttttgatgcagagaagttaggtgttgcatgtattttacac
-------------gtagtaccccctcgtggtactgattctaatgtgcaggaaa-------
---aactctatctggcttataaaagcttg--------ttagtagaacctgcacattatgt
aa---ttccaatattgggtgctggtatttttggttgtaatccagtacattcacttgatgc
ctt---------------tcgtaaggcttgtcctcccaa------------------tat
tggtaaagtaacacttg----------------------ttactcaggatgatagacatc
ttcaggcttgggatgccattaatagagtagt-----tgtacagacaactaa---------
------------agattttgatcaggtcactactcagcatctcaccccac----------
-------------------agggtgttttagatgctaa------------tttgtatgat
ggtcatgattttgtt-------ttggaaccaaagccaaatcatgtttatttagctgttga
tgatgttatacaaactgcagctaatga--------------------tttagacttgaca
ttgtctcagtattgtatgtatttgaagaattgtcaggttcgctggaccactaa-------
-----------------------------------------------------acgtgtt
aaaggtcttgttcaccttcaacagcagagtaacaattgttttgttagtagtgc-------
-----------------tttgaatttttat------------caaaacactcactataag
tttagacctgttatagatgctttatatcaggagtatttgaatggcaatcctagccgttta
gtagcatggatatatgcatctatatcacagagtattggagaa------------------
------------ttaggatgtccccagcaagttttgaatttgttg-------gttttaaa
ttctaattcaaaattttcaggagt-----------------------cacacattgttgt
aag-------------------agatattttacacatg----------------------
---------------------------atggtgtcgtcgcca------------------
---------atgttgaagaatttgacttattacagtcaaaagta-tattgtgttcagtgt
gaatgttggac-------aacattcgatgctgaacaaacag-------------------
----------aaggagttattactgttgggcgtacttcaggtccagcacctactca----
-------------tgccattatgtttggcaatgctcattgttggtatactgatggccgta
aatctgtgaatggctatgaca--------------ttca----------agctgatgttg
ttgctatttatcataaatttaacaaggttcccgagcagactgcaat--------------
---------------gcttgctcaggtttttga------------------------aac
ttcaaataaatatgaagtt---------------ttaaaagtagatcctgttattaatga
tgatcaac---------------------------------------------------t
tcaggatgtggttgttacaattcaacaacctgc----------agtacctaa---atgtg
aggtttt------gcaaaatc--ctaatacaatagatttgttggatgtttgga-------
------tcagaaaaccgacatttttgttggttaaatcttggtcc----------------
----------------------------------------------------------gt
tataggtaaaaccttgttcaaagcaggtaaggttgtgtttttaagcacaaggattcttaa
tcgta-----tttatgaatatttgtgccagataggtgcagttgatcgcactgctaag---
--------------------------------------------ttgtcatttaacttgg
cttataagtg----------tgtgaaatctgtttgtccgaaaccac---------aaact
gttggtagagttgttaagg------------------------------------gtatg
ttttattctttta-----------------------------------------------
-----------------------------gaactatacttttagcaat------------
--------ggctccattgttgctgttacctgcagttacaatattgttgcgtgcaggtg--
---tacaagtttttacttattattatg---------------------------------
--------------------ctaaaacaggttggccttgtaattataatggt-----act
ataccatatga---ttaccagtctttctgtgttgggcagccat----------taacatg
tatggcatgttttgatggttatgactcattgcatttatatcagcatttgcatataaatca
agttcctgttaaagatattgattatactacaattgct-----------------------
----gcttttattgttttattagtggctaatgctacattagcactagttacaactattat
aatattttgtgttaatttt--tataaatttaccttaccgttttatggtgtggtaattttg
gattattataataca-----------------------ttaacttttgtctttggtgttt
catacactattagacttataagattttttaggcatgttagtaagggatgtaaatctccta
catgtactatttgttctaggatacgtacttcacctactataactg---ttgaaacaatag
ttcagggacgtaagtatccatctactattataactaatgaaggttctgttgtttgtaaac
aacataacttttattgtaagaactgtgatgctataaatccag---atacttttatacctg
ttgaagcagt-agagtctt-------tagctaaagtaactaagcttgatgttaaatctac
tgcaccag----cttatgttttagctcgtgacgtggag----------------------
--------------------------------------------tgtcaatctgatgcta
tagttgctcgagccattattggtggtacacataaagtgtgtgt---ttctaagtattctg
acgttagaac------tgtagaggcattgttgaaaccagtgcctctatatt--------c
ttatacatca---------gatgttataatagctgttgat-tttgataatagtggtagtt
tacgtactgctaaagaattggctgttgtgt-----------tgtctatggaccttaaacg
tactatatttattatagatcagcattatagtaggcctatagataattatactgaagtatg
ttctcgtatagagaaatattttactataaata-------agataacacctactggtgata
tctttgttgatgttagaaatgcaacaaatggtcaggttactgattctgccataaatgcag
caattatagcagtag------------------------aacgtggtttagattttacta
ttgatgaacctaaccatgtgctgcctcactatgcctttgacttttcttcacttagtgttg
aagat----caatctgtattgttagatatgggttgtgttaaaggtaaccttaagggtacc
aatgtgggtgttgttctaacagccaatttggttactcgtttaactcagcaggcattgcgt
gttatt--------------------agtaatgcagcatcacgtaatggtgtaacttgtt
ctgt-----------tacgccttctacaagggttttgaggggtaacatagttacacaacc
ttttgctcgtattaaagctggtaagtttagtaatcaaaatgttaaacttataaagctttt
tgcagttatagcttttgtgtatgttgtagcttttgcaactttttatgttg------ctaa
tggtctcacatacaacacagttccaactgttaaatcagatattaaagtatctgggtttta
tcttatacgcgatggtgtattggatactataagagctgaagatgattgttttatgaataa
gtttttagcttttgatagttatatacagaaaccttatgttaatagtcc-----acaatgt
-------cctattgttgtgggtatagctgatgtaactggtttgtctttaccaggtatacc
agctggtgttatacagcgtgatggacttatattgcatatatatgagcaatcattgtatga
taaattgttgcgcaagtctctagtagatggtgttttaaacatacaaactagaaacttgtt
taacataggtaataaaatggttgtaggttatac-------gcagcatgaggttgttactg
gtgattcttatttgtattcaccagcattgtttaatgctaagtgtacctttttattgtata
ataataataggacactttattgttatgataaagttgatgtaccacataaactttattcag
atgtaattccac------atgtagaatataaggcagtggatcttaatggtgattatgttc
ct----------ttcaagattccagaacaattgttttattatccgcatgtagtaaggtat
gtttctaataactattgccgtatgggacattgttttagaacagacccgggagtttgtgta
tcttttgtggatgcttttccatatacacaaaatgatgtttat---------------ggt
gtttattgtgcctctaatggttataagttagtaaccaatttggttttaggtacaataaca
ggtatccatgtatttacttctacggcagcattgttagcttccacaggagtaattatcttt
tgtgttatatttgcactatcttttcagcgactttttaaagagt---------atacagtt
-----tttgttgttactactttagtagttgctgtttttaatataattggtatctttttgt
tttata--agataa--cattattagctatagtgtattatgttgtttatgtttatatagca
ctattagctgcacccgttaaacgtaatatagcattattttatttgtgtgttgtatttata
ccacacataactaatatgcaattattgtgtttagttatttgtgggtttttgtatgttgtt
tataactatgtttatatagttactaaaacaaaaggtaaa-----------------ttta
gttcatttttagatgcagctaaatctacttttgttatagacaatgacaaatatgt---gt
tgttgaaagatttagcaggac------cagattatgatcagtatttggcatcatatgtaa
aatataagtatttt---------acaggtactgcttctgataaaga--------------
--ctatgataaagtttgtatggcatttttggctaaagctatgtctctttttagagaaggg
ggtggtacacaattgtatacaccacctaaattagcagtagttcaaagtattaaaattaag
ttgcaggctggtataaagatacttttacatccttcaggtatggtagaacgatgtatgaca
tctgtaacatataatggatcaacacttaatggtgtttggttacacaatattgtatattgt
cctagacatgttat------------aggtaaatatactggtgatcaatggcaacttatg
gtttctattttggactgtaatgattttataataa-----aatgtcctacacaaggtatac
aacttactgtacagtcagttaagatggtaggtgctgttttgcagttgactgtgcattcaa
gtaatgctcatacacctaagtatgagtttactcgtttaacaccaggtgcatcaatgacta
tt---------gcttgtgcatatgatggtattgttcgtaatgtttatcatgttgttttac
atttgaataacttgatttatgcgagttttttgaatggtgcatgtggaagtgttggttaca
ctgttaaaggtgcaactttacatttgcattatatgcatcatttagaatttaataatcaaa
cacatggtggtactgacttccatggtgtgttttatggcccatatatagatgaagaaattg
ctcaa-caacaaatgccaacacagtattttactgataatgttgtagctcaaatttatgcc
catttgttaacaatagatagatcaccgaaatggcttgctcgtcaggctatttctgatgag
gaatttaatagatgggcagttaataatgcttttgctaattatccttgtgatagtgcaaac
ttgcctta--------tctaacaggcctagcagaaacttcta------------aggttt
ctataggacgtgtattaaacactattattcaattaacactcaatagagatggagctctaa
ttatgggaca---tccagattttgagtgtgattggac--tcctcaaatggtgtttaatca
agcacctataaatttgcaagcaagtgttgtttcaacttgttttaatt-------------
---------------------ggtgtttagtagt--------tttgtttaatatggtatt
gtttgctttggcattaatacatattttacctgttaatatgtatgtaatgataccaatgat
tgctggttgtacagcttttattgtaaccattactataaagcatactgtagtgtttttgac
aacatttttgttgccaacacttgtt-ttatttgttgttttggcaccaactatttgggtac
ctaacacatatttacgttatatatatgagtggataataggttacactacatatgataatt
ttactagctata-------------cattttgtttgtat--------atgttagtatata
ttatagtagctattaattttaccttacgtaatgttaggtataaggctacatctttag---
--ttgatttttgtttaaagtctttgcaatatggttatactttacgtataa-------tgt
atagactttt---------------------tacagagacatgggatgaacacttgctgt
ttcctgcagtagcattattgtcttctcatcctatgtatgcggcaatttgttggaagctag
ctggtaaatttattttacctctagttatacctgatttggcagttcgcatatgtgtg----
-------tatttccttttgggttatatatcatgtatgcgttttggcattttttggtttat
taataaatttcttgcactacctataggaacatataaatatatggtttctatggatcaact
taaatatatgatggcgactaaaatgtcaccaccccataatgtatttgaggttatgactac
taatatacgtttatttggtattggtggtcatagaaatatagctatttctactgttcaaaa
cagagttttagatgctaag--------------gctactgctgttattgtagcaaatctg
cttgaaaaagcaggtgttactaataagcatgtggtttgtaag--aaaattgttaaattgc
ataatgatacacttaaagctgcaacttatgaagaagctgagacagctcttgttaaattgt
tggctcatataattgaatttttaccatctgaacaggttgatgaatatttgtcgatggtga
ataaacctcgtgttttagacgagtatatggatgtgttagttcagaataagtttgtattgc
aagctgtagttgatgctaacatacatatggattcttatagaatatttaaagaggctgaac
aggcttataaaaagtctgttgagcttaatgagccta---------ttcaggagcagaaga
aaaagcttaaagctgttaatatagctaaatctgaatgggaacgtgatgcagcttctcaga
agaagttagagaagttagctgatgcagctatgaagtctatgtatttagcagagcgtgctg
aagatagacgtatcaagttaacatcaggtttgactgctatgttgtatcatatgttacgtc
gtatagattctgacaaagttaaagctttgtttgaatgtgcaaaacaatctatattaccta
tacatgccgttgttggtgtgtctt-------------------------------ctgat
gctcttaaggttatatttaatgacaaagagagttatatgcagtatattacaggtaacatt
--cttatatataagggt-----------------gtttcctataatattcttaaagttac
ttcattggataattctcctatagagggtataccaga---agaatatcctgtagttgttga
aactattaaggttggtattcctaata---tacaaaataatgagttatgtttgcgtaatgt
atttacagcgcaaaatgttgcttatgatattaatggtaaagaagaaaccactaagtcttt
ttatgtgtctcgtacaggtaagaagatattag-ttgctattacatctactaagga-----
---taatttgcagactgttgtttgtcatac------tgatacaggtaaaact--------
gtgttagatttagacccaccta--------tgagattttctcatgtagttggtggtaaac
aatct-------------gttgtttatctttattttatacgtaatattagttcacttaat
agaggtatggttattggccatatttctggaacaactatattgcaggctactggtactcat
gtcgagtatcaagag--------aatgcatctcttttgacttatttagcatttgctgtaa
atcctaaagaagcctatcttaagcatgtagctgatggtggtaaacctatacaaggtgtta
ttcagatgata---gcgcctataggttctgggtttgctgttactactaaaccacaaccta
atgaaatgcaatattcatatggaggtgcttctgtatgtttatattgtagagctcacatta
cgcatccaggtgttgatggtcgttgtgtatataagggcaggtttgttcatattgataaa-
-----gataaggaacctgtttcttttgcgttaacgcatgaaccttgtaattcgtgtcagc
gttggcttaactatgactgtacttgtggatctgttttgcaaaatacagct----------
------------tatttaaacgagtaaagggttctagtgatgcccgtctagaaccccaac
agtctggcactcagccggatattgtaaaaagggcgtttcatgtacataataatataactt
ctggtatatttttaagtactaaaactaattgtgctaggtttaaaactcagcgcattaatt
tgccaatacctaatagtggtgttgttgatttatattttgttactaagcaatgttctacat
cttcttttgagttagaggagaaatgttataacttgtttagttctgaatttaagtctactg
atgatacatttggtgttttagctaagactgaattttttaagtt------------tgata
aaatacctaatgttaatagacataatttgactaagtatactcttttagatttggcttatg
ccattagacatttgtctacatctaaagatgttatacaggatattttaattaccatgtgtg
gtacacctcaaacatggtttgatgac------------------caatggtttgatccta
ttgagaatcca-acattttataatgaaatacataaattaggtgttatacttaataggtgt
attttaaa---tgctaataagtttgcctctatttgtcgtgatgtaggat-------tagt
tggtatactaactcctgataatcaagacttgttagggcaaatttatgattttggtgactt
tatagttactcaacctggtaatgggtgtgttgacttggagtcatactattcttatttaat
gcctttaatgtctatgactcacatgcttaagtgtgagatgtttgacattgatggtaa---
---------ttataaagaatatgatggttatcagtatgattatactgattataagaaata
tttatttgataaatattttcagcattggcgtatgccatatcatcctaacacaattgattg
tgttgatgatcgttttttattgcactgtgcaaactttaatgttttgtttgctatgtgtat
acctaatactgcttttggaaatttatgttcaaaagcaactgttgatggacatac---tat
aattcaaactgtaggtgttcatttgaaggaattaggcattgttctcaaccaagatgttga
tgcacatatgtctaatataaatctcaacactttattacgtttagtgggtgatcctaccac
tcatgctgtagttgcagataaatgtgttgatttaagaaccccttgtcagactttagcaac
aatgtctggtggtatcactaaacaatctgtaaagcctggacattttaaccaccatttcta
taagcatcttatagattctgatatattgtctcaattaga------catagatatacgcca
cttttactatatgcaagatggtgaagcggctattaaagactacagttattataggtataa
cacccccactatggttgatattaagatgtttctattttgccttgaagttgcaaatagata
tcttgacccatatgagggtggttgcctaaatgctcagtctgtagttgttaataatttgga
taaatctgctggttttccatttaataagcttggaaaagctcgtaattattatgac---at
gtcttatgcagaacaaaatcagttgtttgagtatacgaaaaggaatgttttacctacgtt
aactcaaatgaacttgaaatatgctatttctgctaaggatagagcacgtactgttgcagg
tgtttctattgttagcactatgactaatagacagtatcatcagaagatattgaaatctat
atcattagctcgtaatcagactattgttattggaactaccaaattttatggtggttggga
taacatgttacgtaagctaatgaatgggattaaaaatcctactcttgctggttgggatta
tcctaagtgtgataggtcaatgcccaacattttacgtatagctgcctcttgtttattagc
aaggaaacat---acttgttgtaatcagagtcagaggttttatagattggcaaatgaatg
ttgtcaggttttgtcagaagttgtagtttctggtaataatttgtatgtaaaacctggagg
cactagtagtggtgatgctacaactgcttatgcaaattcagtttttaacatacttcaagt
agtgaccgctaatgttgctgcatttttatctacatctaccacatcacattctcttaaaga
agttgcggatttacaccgcaatctttatgaagatatatatcg---tggagattccaacaa
taaaactgtcattgacaatttttatgatcatttagccacttattttggcttaatgatatt
atcagatgatggtgtagcttgtattgatactgaggcagctgcaaatggtgtggttgcaga
tcttaatggttttagagacgttttgttttatcagaataatgtttttatgtctgattcaaa
atgttggactgaaactgatatgactaaaggccctcatgagttctgttctcaacatactgt
tttgacagagcatgaaggtaaatcttattatttaccatatcctgatgtgtctaggatatt
gggtgcatgtatctttgttgatgatattaacaaagcagatccagttcaaaaccttgagag
gtatatatcattagctattgatgcttacccacttactaaagtatctcctgtaaaa---gg
taaggtgttttatttattgttggattatataagaatattagctcaagagttgcagtctgg
tatcttagatacttttcaaactatgactgatatgtcttatgtaaataattttgtgcagga
agca------ttttatgctcagatgtatgagcagagtcctactttacaagctagtgggac
ttgtgtagtgtgttcttcacctacaattttaagatgtggtgactgtatacgtagaccttt
gctgtgttgcgtttgtgcatatcagcatgtaacatgtacagatcacaaacgtgtcatagc
tataaataattatatttgtagtgttgacaattgtaatgaagataatgtagagaaattgta
tatttctggtacatctatttattgtgaaaatcacaagccaactttatgtatacctattgt
agctaatggtacagtttttggtatatatagacatactgctaaaggtagtgatgacataga
tttatttaatatgttagctacttcagattatagtactgttgaaccttataagaaggccaa
tagagcacctatatcacttatgttattcgcggctgagactattaaagctcgcgaagaatc
aataaagaaatcatatgcatctgctacggtaaaagatgtttatgaccagcggtttattaa
gttggtt-tgggagcatggtaagaagcctcctcccataactaagaatcatatattcactg
gctaccactttaacaaaaatggtaaaacccaagttggggattatattttagctaagtgtg
atggcggtgattcttatacctatagaggtacttctacatataaactacaaactggtgatg
ttttggttttaatggcacacgtagttactcctttgtcagcaccacctgtgcttgctcaga
gtaattatacgcgtaaaac--acttataccagattctgttaat---gcatcattttatgt
acagcactttaagtcatataatgatattgctatgcagaaggttacaactgttttaggtcc
tccaggtacgggtaaatctacctttgctattggtttggctaaatattttccaaacgcacg
catttgttatacagcatcttctcatgctgctatcgatgctttgtgtgaaaaagcttttaa
gacactacctgttgagcattgtagccgcatagtacctacgcgtactacggttgattgttt
tcaggattttgtcgtaaataatactacttcacaatacatcttttcaactattaacgcttt
gccagatataaagtgtgatatagttgttgtagatgagatttcaatgctaactaattatga
gctttcgtctgtaaatgctcgattagtttataaccatattgtttacgttggtgatcctta
tcaattgccatcaccgcgtactatgttgactacaggtcatttgtcaccagctgattataa
tgtagttactgatataatggtacatactggtgctgacgttatgttagacacttgttatag
atgccctaaagaaattgtcgatacagtttctaaactagtatatgacaataagttgaaagc
tgctaaaccttattcccgtcagtgttataagaccataattaattatggcaactctgatat
tgggcatgaggggcagtcagcttttaatgaacctcagttacagtttgctttagcttttag
aaagtttaagaaa------------tgggataatgtaacttttatttcaccttataatgc
tatgaatgttaaagcagccatggct---ggattttctactcagactgttgactcgtctca
agggtctgagtatgattatgttatattttgtgtgactacagattcaggtcatgcacttaa
tatgtctcgtttgaatgttgccttaactcgtgctaaaattggta---ttttggtagtttt
taggcaagcaaacgaattatatcaagagctgcagtttgaatccattgagcctagcctcgt
aggtcaagagggagtactcctgaggacggaccgacgcagtactgccttggcgaaaagcgg
gagtactcccgtgaaggttcagtgtagtgagaatgaaactcagggagtacttcctggggg
tgagacgagtactcgctcactgacttctctttttaaacgatgtggctttgattataaagg
tgttcacccagctcatgcacttacttggcatgattgtggacctgattataggtgtaatga
acccttggctaaattagttggtgttgcagatgggacacctatatcatataaaaccctagt
gtcggcacttgggtttttgccctctttaaacatagatgagtatcataatatgtttattac
aaaggacgcatgtagagtatatgcccaatcttgggttggcatagatgttgaagctgctca
tgctgttaaacctaatgtaggtactaatttaccattacaagttggttttagtacaggtgt
taatttttctgttgtacctgaaggtatttggattgatgaacatggca---------cttg
cagcgatgttgtaccagccaaaataccaccaggtgagcagtttagacatttgcgtaagga
tatgcgtatagcacgtccttggaaagtagtacgttatgaaatt-------------gtgg
ctcatttggcagagcttgctccgcaaactgatcacatttgttttataacgtgggcacatc
agttagaattggctactatgcgttattttgttaaaatagg---taaagaagaattttgct
tttgtggcagaagagcc---tgttttacaaataataaggctttttattgtaagtcacatt
ataatgttgacataccatgtgattatgtgtataacccgtttgtagttgatgtagcaactt
ggggttatactggtaatttatctagtaatcatgatgctttttgtacgtatcatgcaaatg
cacatgtagcatctgctgatgctgctatgacagtttgtctagctatacaaaatttgtttt
cta---gtgttgactggagtttggaatacccagtaacacctgaacaaagttatttgaata
aggcttgtagattagttcaggccaattatttaaatatacttttaactacaactaaagcta
atgtagtccatgacataggtaatccaaaaggtataccagctgttcgtaaagctggtgtta
agtatcatttttatgatatgaatcctt-tggttaaacatgttacaaaacttaagtacaaa
ccagacatggaacctcggttt--------------gatggtttaactatgttttggaatt
gtaatgttgatagttatcctgctaatgctttggtttgtaggtatgatac-----------
----ccataagcagaagcatttgattggtcctaatggcagtgctttgtatattaataagc
acgctttccttacagatgctatgcagtcttatgctactcataagctgatgttggctcctc
tagtttattattctactactgattgtagtaaggatcaacctatagttgtgacatatagag
ac------------------------tgtgtaacccgttgtaatacaggtactactgtat
gttcaactcatgctcttgagtatcagaattttattcaggcatataatgttatgtccaaaa
atggatttaatgtttatatacctagaaatataaatgtttataattgttggttaacttttg
ctaaccttcaaactattgagaatttagcttataattgttattataagaattataatgctc
ataatgatggacagcttgat---------gttgttgttaacaataatgctgtttatgtta
aagttaatgacaatttagttaaattgtttgataataaaactaatttgcctgtgtctgtgg
cttttgagcattatataaatagacacatgcgtacattacctacgacgcagttattatctg
gtttaggtgtaactgctactcgtaattttactatttggg------taaatgacgattctg
catttcccaacactataaacatttctgtttatacagattgtgatccgcaaaacca-----
--------------------------tgttgttctctgtgatgatagatatggtactgat
tggtcacaatttaaccaatttaagaatgc---------tgtctttttaactgcatctcaa
gttaaaaagtacccagcatttgtttgtacagctttgacaattaataatg---------tt
cccgttgaaggcgagaaattatacatttattgccgtgttaatggtgagtttgttacc---
------attgatactatttgtactcagggtcgattgctagataagtttactcccagatct
aaaatggagagtgacttt------ttaacaatggaccaatcaacttttattgatacctat
aagcttcaagacttaggtatcgaccatataatttatggtgatgata--ccaaaccaatca
ttggtggtactcacacatttatatcattgg----------tacgaaataaatttaattgc
caaatggtttca--catatttataatcctgttcagaattgtgttgtaacgtctactagtg
ctagca-------ctaaagaggtatgcacggttttggatattttacttgatgattatgtt
gacattat----tcgtaatgcgcataataactatactactaagtctaaagtttttagtgt
tactattgataaccagaaagttagttttatgctttggcat---gatgctaacgttcaaac
ttgttatcctatagtacaatc-----------attaactaatggttatcaaatgccttct
gtttataaatcattagttactgaactcgaaccttgtgacattcctaattatcatgcctat
attccaaaggtgcct---ggcgtaattaagaatgtaattaaatatagacaactttttaat
tatatagtcaagaaagataggttggctgttccacataatatgactgttttacatttggga
gcggcatcatttgatggtgtagccccaggtagtgcagttattaaacaaatgtttcctgag
ggaactgttttaatagacttggacattagagattttgtgtctgatgctaaccaagttatt
gttactgattacagaac-atatatgccaccacattatgtggatgctatattttctgattt
gtattg---------taatgatgatattca---------------------tttctttga
caatttaattagaatagttcatgagcgcttagctcttggtggttctatatttgtaaaggt
aactgagcattcatattctgcggctctctatgagttagcaggttattttgatgaatatca
gttattttgtactgctgtaaatgcttcatcttcagaagcatttctatgttgttttaatta
tctaggttatgcaaaatataacatagatggttataatgcacatgcagcttatatcaaatg
gcgtaatgaaa---tagtgttgacaccaacctattcaccattagccgatataactaccac
tattgtcaagctcaaagccacacctgttgtgtctaagaaagagctagataagaaaccaat
acttaattatctcgttgcttct-------ggtagacttcttgtaagacccccagaatgca
gcgatttgtattaactattttatttgttaactgtgtttatgcaagttttgcagacacaat
attagatactttgacttttcctggattttccagtaaagtttttaagagacctaaaaggct
tgcacgtgttgctagacaaatgcaagaacttacggatcagattattttagataataattt
aacccgtaattttcacgttactaatcagggcaatatatatggtggttcgtatctattgtc
ctatattactaataattcatatcctatttttggggtttaccgttcatatcaacctttgtt
ggttagatgtgttttttccttttctatgaatggtaatattacaggcaatggtaaagattg
ggtttacacttttaacccgtctactaccaatggtaactgtaattcccctttacagaa---
-----------------------------------taaatataatggcacagt-------
---------tgatgccattaggtttgttactaatttttcagctttt---tcttctgaaat
tacatcttttattttt------------------------------agaggtgaacatga
agtttctttttcatgtagtaacacctctaatgtaactgcacatgaacatttacttat---
----------------tgtaaatgcaacaact--------tttaagtctaatagtaatat
tttatattgttatttta-------------------------------------------
----------cttccaattttaa-------------------------------------
------tggtacattatcttctttttatgtaggtccatttccacctaatattgcggatgt
tacgatttttagatcaggcaacatttatgttaatggttattacctaggttat-------a
taggaatgtcc-----atacataat-----------------------------------
-----------ttttcaacacatcatgtaggtttaacttatatgtcatcgttgagagg--
---------------tatttttacagaccaa------------gttgatgtacttgttaa
tatt--------------------------------------------------------
--------------agtaattcagtaatta------------------ccaatatagttt
attgtaatcattctttggtaa-------------------accaaattaaatgtcaaaga
catttatttgatttaccagatggtttttattcttattcatcagt-gtcggatgtttcggt
gcctg--aaacagttatattattacctaaggaagttacttactctcgtgttaagttaaca
gcatttgctgagggtaatatttttgatggtgttagtttgtctagtcttatactctctgag
aataaaactaattctaacaccacttttaacgatactatatgtgttgacaccacctatttt
aattttt-----------atttaaaatttgcctgtggtggtggttcttttcgatgttctt
tatcttgcagatcagctggttgtccctttgatctacaaggtttaaacaactatctttctt
t-tgatcacatatgtttttcattacttaataatggtggttgcccaattcagcttttagct
tattggggatcatctttttctcgtgtattagctacaatttatgttagctattctcctggt
accagaattactggttctaaagactatcgttctggttttatagatcaatctatagtcact
tataatgagtgtactaattataatatatatggtattacaggccaaggtgttattacacaa
tctgac------------cttagtttaccatttggtttata------ttatacttcttat
aatg---gcgatttagtcgcttttaagaatctt---------------------------
---------------------actaattctgttatatacactgttatgccttgtcatctt
tctagacaaatagtagtgtataataatacgtatattggtactattgcttctcaaaaccat
tcatctaagtttggttttgaaagcttgatatctactccaactttttattattattctaac
aatactaattgtt------------------------------ctaatcctgttctcact
tatggtgagttaggtatctgttcagatggtggtat-------------------------
------------caagcaagttttattggaaactgatgcaccaccatctat---------
-----tacaccaatgtttgttggtaa------------tattagtgtacctacaaatttt
actttatctgttcagaatgaatattttcaaattcagtctgagcaagttgtta-ttgattg
tggaaagtacgtttgcaatggtaattatcgttgtttacagttactttctcagtatacttc
agcatgttctaacattgaatccactcttca-----tggtgctattcaattagatagtgtt
gaagtttctaatttaataactacttcaaaatctggctttaatttagctaatatttctaat
------tttcagtcagattttaattttactatgttattagctgatc------aacctcgt
actttttcagctatagaagatttactttttaataaagtagtaactaatggattgggtaca
gtagatcaagattataagaaatgttctaagggtcttgctgttgcagaccttgcctgtgcc
caatattataatggtattatggttttacctggtgttgttgatgcccagaaattagccatg
tatactgcttcacttacaggtggcatggtttttggtggtgtaacagctgctgcggccg--
----------taccattttctacagctgttcaagctagacttaattatgtggcgctacaa
acaaatgttttgcaggagaatcaaaagatccttgcagaatcttttaatagtgctatatct
aatatttcattagcattaactggcattactaatgctattgaacaaacttctgagtctatt
gttactatggctaatgccattaacaaaattcagacagttgttaatgaacaaggcgaggcc
ct-----ttctcatttaacaattcaattgtctaataattttcaagctatatcgagttcta
ttcaagatatttataatagacttagtatagttgaagcagatcaacaagttgatagactta
ttactggtcgattggctgctcttaacgcttatgttactcagttaataaaccagttgtctg
ttattaggcaatctcgtgagcttgctaatcagaaaataaatgagtgtgttaagtcacaga
gccagcgttatggtttttgtggaaatggtacacatttattttctattacaacagctgcac
ctaatggtattatgtttatgcatgcagttttagttcctactgcttatcaagaggttgaag
ctatagctggtatttgtgtaaatggtactaaagcctttactcttcgtgagcctatgcttg
ctctctataa-atatggaggtgagtatagaattacatctagacgtatgtatgagcctagg
cttcctacaatgtctgattttatacctatacaatcttgtatagttcagtatattaatgtt
acgcaggaagatttacccagcataatccctgattatgttgatgtaaattctacagtagat
agcattattaatagtattcctaatgttacttatcc-----tgatttagatattagtattt
ataaccaaacaatactaaac-ttaactcaggaaataactgatttacagggtaaagctaat
aatttatcagaaattgctaaaga--------attgcagcaata----tattgataattta
aataatactctagtagaccttgagtggcttaatagagttgagacatatattaagtggcca
tggtatatttggctacttatatttttatccctagcaacctttgtttgt-------atagt
tgttactatatttttatgcactggttgctgtggtggatgttttg------gttgttttgg
tggctgttgtggcttatttcgtaaacataagtttta---------tgaagaag-------
atacaaaacagacaccagtct-------------------ttttcaaagttaaggaatgg
ta---------------gataattgggatatcactattcctgg---cgattacgttattg
cagc------------------------------acttgttgttatttgtgttgcagtat
ttcttttgttt-----------------------------------------attaacac
t---------tgtttagcttgtattaagttagtatataagtgttataagggtgctacggt
actctt---------------------aaatccatttataatattt------tctagtaa
ggtggatccagaatcttcggaagattttgtaaagatacaccaatttcctagaaactcttt
tagtgtttaagatggcttctgagagttct------------tatcagcttcgtgctgttc
aagaatttgaagagt-----------ggtctcttataatatttatatctataatatgggc
attatcttccattttacaagggggttatgcaacacgttatagatttgtttatg-ttatta
aactagtacttttg----------------------------------tggcttttgcag
ccactt-actttaggt------------------------tttagcatatatgcagctgt
gtattttgctatgcctgccacttatttgaagttaactggtgagtctactgattatatt--
-----------------------------------------------aaccag-------
----------------actaacgcacattatcaa--------------------------
------------------------------------aggaattatcatacatctaaactt
tactctcgtaaaggtctcgataattctgaaactattgctcaatttactctagctattcta
tttgctgtacttacatttgtatcatggtgtaagtatatgtatgatagtattagactagct
ctcaaaactaaatctgcctggtccttttcccc-------agaaactaggcttattgctgg
tattgtagacatgatgggc--aatgggaggtgtgttcccttagactacatgacgccaata
ttagcaccagtcattaaa------cacggtacgctt------------------aagcta
catgggcaa---aagctag-------------------catctggtttgagcgttaaaac
tgtacctaaacatatggcagt------------------------attcactcctagtga
tactttccatta-----------------------tgtcctccgtaaaactattgagagt
acggaagacgataatattgcagtg------------------------------------
--ctcatatatcagagtgatcg------tgcatcgaatgctgggcttcacaccataacca
catctggttctggtaattccagattatataagtatatgtaatgtgtcgctgccata----
-----------ctgagctgcg---------------ttttatatt---------------
-------------------aactgcctgtactaatggcaattac-acagatagaacactt
taccttgacaactttg------------atgtacaggttaattgttttattaatacac--
-----ttatggtatacattagtattaatccagattctattaatgtattacctaagtcaat
gcttattaat--------------------------------------------ggttac
tacattgtttataaaaatggtacttatgttagagaggactatt----ttacaaattaata
tagtaattaaagacaccgatccataatggcaactccaactgtaccagttgctgatgcctc
atggttc---------------caacctttgaaggc---tcaaaataagaagaacaccac
accttcat---------------------------------------------------t
taaaggtgatggagtacc-------gatcaacacttcacttgatcacaaggcagcacatg
gctat---------tggcttagattcaatcgtcaaaagcctg--gtggagctcaactacc
accgtcctttgccttttattatactggcactggaccacgtggcaaccttaaatatggtga
attccctcc-----------taatgaatccaaaggtaattctaggatt------------
---------------------------------acctgggtccatgttaaggatgcagac
accagtattaaacc-------aaaggttgcaaagcgcaatccccagaaccctaagcatgc
cttgctac--------------ctcttaggtttccacctggagatggcccagctcaggga
tttcgcattgatccttttcaacctcagcgtggaaggggaatggagcgtggt-cctactca
gagatcacaatcagccaatcctaggcaaaatgatgccgggaatagacgacgtgctgcctc
tgctcccggaacaaaccgt------tcaaaaacccatactcatgccatcccgaagagaac
tttgcagaaaggcaagaccatttcagcagtttttgggaaacgttctccagcaggttcaaa
tgttggctctgctgatacggagaaagctggcatggctgatggacgtattatggcattagc
tcgtcaggttcctggtgttcaggagatgctttttgcagggcatcttagtcaccaattcca
ggctgatgcagtaactttaacctggacttattctatcactattaagtcagattcttctga
ctatgatagaattaagcaggctcttgacactgttgttgatcaaacttatgaggctccaat
taaggagaagaaacaacctgcaaagcaacagcc-------taagcaggataaacc-----
-taaacctcaaaggtctcca------------aagaagcaggataaagattctggtaaag
-----ttgagaca------------------------------------------cctca
ccctgactcagctcagc-----tgacctgggatacatcccttgaggacgaccttgagtca
tt--------------------------------ctcgtaatgggaaatcaccagaccag
tatac--------------------agaacactgtccagaatactcacatta--------
---------aagcgtctgaacattcaaatgtttcaacgttaacccacactttttctgaat
tgcaatc------------agtaatgcagattatatcacctgttctcattattgttttgt
caattttac--ttattatatcatttgcactaaatatagc---------------------
-------------------------------ccttgttcgtaa----------actacgg
tttatgaaggctaaacttaga----------------------gctagaactatagtcaa
--------gcgaaagtcattaatagattccgcttgacaccttatattatgcttga-----
-------------------------------------------ttttaaatctgctgctg
agtctattgattcagttttg------cttattttatctcaggtttttaatctttctatat
attcagaacttcagggttgctattatatagatggatccttttgggaacaag-attcctgt
gacgaggaatcggagagtgatgcagaca-tatcctctgacgatgcataatgtcactatgg
ttcca---------------tcttattgtagtaacacagttacaccct--gtcacatacc
taatgggcagggaccttac----------------ggcccttatatccaggaggcatttt
ctctaattttagatgaaatagctgacactggtgaatcacattctccccatgctgcattag
ttttggaggagtcaggcagtaaggtttggaaaattca----------ctggcaaagagga
g----------gtgatgatggtcctgggcactgtattacagtgtttcaaaatagacctgc
aggatctcttgattggcac--gttgattttacatctcacaacgtgttcaccattactttg
ccaccaataatagaggataactgagag-----gcaatcagacttaggtaggattgtctac
tcatgcacagaatcacctttcattatctaacagtgcatgaaggttagat--------att
cca---------------------------------------ttgaatga----------
----accgaggccacgcggagtacgatcgagggtacagttcaaaatcaacttaattgttg
aaccacaatttatctagttatggagaatttaaaggagtgtacgactggttcggtgtagca
ctcgctctttatgagaaagcgccataa----ctacattagttgtgtgggggatgattggg
tttaattcaattggcttaaattgggggaggtagcaaaaaaa-------------------
-------
>JQ065049.1 Common-moorhen coronavirus HKU21 strain HKU21-8295, complete genome
gacaaagctcaaaaatatatatatatatttttgttgctcctagcttcgctagattccg--
----------------cttgacaccaatcctaggtgcatagtgtctacgt-gctgccgct
ttgcggc----------caacggcattttgctgttggatgctaatt--cgttggcatcag
taattgtggcactttgtcactctttctttattactt-tgagtttgtttgttgtgtagtcg
tttgttaaacagcgttggactactgtagggttaagtattaccggtcgcaccacccgtcag
tggacagaactaaccaatatagcactccttac-----gtctcgcctagaaaggatacttc
ccaagcagggggac------------------------------caacaccgagtactcc
acaggataggcattgccaa-----------------------------------------
----------------------ttaggcgtaagtgatctagtttggtcgt-----attct
gttgcacgagtaatacacccataggagtgtgg-----aatcctattctgcagctccacgc
tgactaacactctgaccatgacgaaaaactca-----------tttgatgttggcaaggt
---tataactttgcctaaagtgatcc----------caccaccattgcagctttttatag
cggtggctgcagcggatgaaggtcatcctaataagctaaaccgtttagc-----------
---------------cggttatacacttagaactggcaatgtagtgcctggtgtacaggt
attggatcctaagaca-------acccttaccgggtttgaaactatctttggtgttcaac
caactcttcgtgctattggaaatcttcttgagagt---------------gcacgtactg
atggttgggttaattcaaaggactttatggctgttaaagccaaagagctaacatttactg
atgatgttttgcgtgt----------------------tatgattcgtcatggtgcagca
agaattcc--------------atttcttgcatccttggctttgttttaccggctgataa
atat---------------taatgttaaggatttgtattttatt----------------
----------gctgaggatgtggcaagggagct---------------------------
tgcctattcagctg---------------------------acttttcaact--------
--------gttttggcgga-----------------------tgttaaaacaatt-----
----------------------------gaatgtattcacacagatggttatttaaccat
aaacattaataagctaggtaataaatttacttctagctta--gtagctcag--gcagaac
ctactaatggtt------------------------------------------------
---------cccttacttttggaaactttgtgtt--------------------------
----------gtggcctcgtgctacagcaattaaggtgaatgatgagtttttgccttttg
ctggtaagg-----------------------------caattactgcaacacaggttgg
-------------------------taatccttatgatgaggatgttaaccttttgcctg
attaccaacaattacctgttgatgtggtagagggcactgttgtcactgtgcgtggctata
agtaca------ttaaaacaactgctgcacctcctctttactatcctatagtgaagggtg
gtgtattgccagttgctctaaaacag----cagggctctgcaagtaagaaacttaatgtt
g----tttttcatgcat------------ctcccaatgatgtattgttggcttttataca
gctacaggaatttttaaatcgtt----------------------------ctacttcat
caacattggatgttgtttc------------------taaagatgtttatgaagtggcac
ctgatgtaactgttaccataggtccatcaaaacctggtgacattgtcgttcatgatgatg
aggaatatttgaagtgttttttaacacctgatgttcctcttctttacaaggtgtttcaaa
ctgagtcttgggcaaaggtagctgtcatgtgttctaacattcgtgttagagtttc--aga
cactttgacaggatttttgacatttttacaatgtttgtgtgataaattacccacacttgt
tggtgtggtaaattgt------------------------------------attataca
agctcttgaa-gaactttcactttttgctgctgcaaaaatttctaatattagacttacct
ataaggcagggagtctagttgttg------------------------------------
atgctgtgtctagtgtggcaact-------------ctttgccagcccc-----------
---ttctaga---------ctttttgacaccatttttgagcaaggttgctaattttgcta
cttatgcagttggcaactatatgcttatgtt--tacttcagttggcacatttttgttgaa
tcgtaccaaaatttgtgctaacaag---atacggtatgcaattgactatgcgggtgttta
tcccgttgttgaagcaaagcctaaaattcagtattgtgatgg-------------cttga
cacccgttcatgccaaaccaaaagctgagttgtttcctactgatgttgtg----------
--------------------------------ttggataacacaattattcagatggctt
ctgatggtcaacatctttacatgtttga---cggtacacaagcacatgaa----------
---------------------------------------------------------cag
gcatt--------------------------------cttagctggtgtttctgatgaca
taacagttagtt-atgtttgtgatgtgttttct--------gatgaagtcaatgaagcta
ttaatagca------------------cattgtcgtcttatgaat---------------
----------taaactct-----tttgttgtgccttcggatgc------aactgcaga--
---------------------------------------------gtttataacacaaca
gtgta-------------------------------------------------------
------ttgcatcgcttgttgatgcaataaatgattatcatcctgaatatgttttgtcac
ttatggatgatttacaagt-----------------------------------------
---------gtgttcatcttttgatgatttacctt----------------------tgg
cttcacatcatattcctgata---------agcttgaattgtatgttcaagctttggata
at---------------gatgatagtgatg------------------------------
---------------------atattaatgttgatgaagatgattgtcattttcaggaca
ctgcagaagatgatggt------ggtgttatccctac-------ttgttgggtgatacct
gaaatac--------catcttttactaaggctgatgtaacgtctgttgac----------
-----gttaagcctgatgaaaaagcccagg---aattggattcaacttt-----------
agtacagaaaactgttatagtagaacgtt-------ttactgtgcatgaccttaaagcat
ttg-atttgaagttggatgtt---------------------ataccagaagaatcagat
gttg-------------atgttaattctatggagacttcagatgtttgttcagaatgttc
cgttgaatatt-------------------------atcaggacgcattggatgatgaca
ctacaatta------taacagatgagtct------------gatgttgtttttcaagatg
agcttttggccactgttgtaaaccagtgttctcaggttgataataatattcctgagatcg
caaagaaacct-------------------------------------------------
-----aattctcctactgttgtagagctagttgttgctgacttgaaaactttaaag----
-tatgacaatagtgtgttggttaacccagctaa---------------------------
--tgaatatttgagacatggtggtggagctgcagcagctatagcaaaaatggcaggtcct
gactatgttaaa--------tattgtgatgaacatgcaccct--ttactggtgtgttaaa
-----------cacacctgcttttgatgcagagaagttaggtgttgcatgtattttacac
-------------gtagtaccccctcgtggtactgattctaatgtgcaggaaa-------
---aactctatctggcttataaaagcttg--------ttagtagaacctgcacattatgt
aa---ttccaatattgggtgctggtatttttggttgtaatccagtacattcacttgatgc
ctt---------------tcgtaaggcttgtcctcccaa------------------tat
tggtaaagtaacacttg----------------------ttactcaggatgatagacatc
ttcaggcttgggatgccattaatagagtagt-----tgtacagacaactaa---------
------------agattttgatcaggtcactactcagcatctcaccccac----------
-------------------agggtgttttagatgctaa------------tttgtatgat
ggtcatgattttgtt-------ttggaaccaaagccaaatcatgtttatttagctgttga
tgatgttatacaaactgcagctaatga--------------------tttagacttgaca
ttgtctcagtattgtatgtatttgaagaattgtcaggttcgctggaccactaa-------
-----------------------------------------------------acgtgtt
aaaggtcttgttcaccttcaacagcagagtaacaattgttttgttagtagtgc-------
-----------------tttgaatttttat------------caaaacactcactataag
tttagacctgttatagatgctttatatcaggagtatttgaatggcaatcctagccgttta
gtagcatggatatatgcatctatatcacagagtattggagaa------------------
------------ttaggatgtccccagcaagttttgaatttgttg-------gttttaaa
ttctaattcaaaattttcaggagt-----------------------cacacattgttgt
aag-------------------agatattttacacatg----------------------
---------------------------atggtgtcgtcgcca------------------
---------atgttgaagaatttgacttattacagtcaaaagta-tattgtgttcagtgt
gaatgttggac-------aacattcgatgctgaacaaacag-------------------
----------aaggagttattactgttgggcgtacttcaggtccagcacctactca----
-------------tgccattatgtttggcaatgctcattgttggtatactgatggccgta
aatctgtgaatggctatgaca--------------ttca----------agctgatgttg
ttgctatttatcataaatttaacaaggttcccgagcagactgcaat--------------
---------------gcttgctcaggtttttga------------------------aac
ttcaaataaatatgaagtt---------------ttaaaagtagatcctgttattaatga
tgatcaac---------------------------------------------------t
tcaggatgtggttgttacaattcaacaacctgc----------agtacctaa---atgtg
aggtttt------gcaaaatc--ctaatacaatagatttgttggatgtttgga-------
------tcagaaaaccgacatttttgttggttaaatcttggtcc----------------
----------------------------------------------------------gt
tataggtaaaaccttgttcaaagcaggtaaggttgtgtttttaagcacaaggattcttaa
tcgta-----tttatgaatatttgtgccagataggtgcagttgatcgcactgctaag---
--------------------------------------------ttgtcatttaacttgg
cttataagtg----------tgtgaaatctgtttgtccgaaaccac---------aaact
gttggtagagttgttaagg------------------------------------gtatg
ttttattctttta-----------------------------------------------
-----------------------------gaactatacttttagcaat------------
--------ggctccattgttgctgttacctgcagttacaatattgttgcgtgcaggtg--
---tacaagtttttacttattattatg---------------------------------
--------------------ctaaaacaggttggccttgtaattataatggt-----act
ataccatatga---ttaccagtctttctgtgttgggcagccat----------taacatg
tatggcatgttttgatggttatgactcattgcatttatatcagcatttgcatataaatca
agttcctgttaaagatattgattatactacaattgct-----------------------
----gcttttattgttttattagtggctaatgctacattagcactagttacaactattat
aatattttgtgttaatttt--tataaatttaccttaccgttttatggtgtggtaattttg
gattattataataca-----------------------ttaacttttgtctttggtgttt
catacactattagacttataagattttttaggcatgttagtaagggatgtaaatctccta
catgtactatttgttctaggatacgtacttcacctactataactg---ttgaaacaatag
ttcagggacgtaagtatccatctactattataactaatgaaggttctgttgtttgtaaac
aacataacttttattgtaagaactgtgatgctataaatccag---atacttttatacctg
ttgaagcagt-agagtctt-------tagctaaagtaactaagcttgatgttaaatctac
tgcaccag----cttatgttttagctcgtgacgtggag----------------------
--------------------------------------------tgtcaatctgatgcta
tagttgctcgagccattattggtggtacacataaagtgtgtgt---ttctaagtattctg
acgttagaac------tgtagaggcattgttgaaaccagtgcctctatatt--------c
ttatacatca---------gatgttataatagctgttgat-tttgataatagtggtagtt
tacgtactgctaaagaattggctgttgtgt-----------tgtctatggaccttaaacg
tactatatttattatagatcagcattatagtaggcctatagataattatactgaagtatg
ttctcgtatagagaaatattttactataaata-------agataacacctactggtgata
tctttgttgatgttagaaatgcaacaaatggtcaggttactgattctgccataaatgcag
caattatagcagtag------------------------aacgtggtttagattttacta
ttgatgaacctaaccatgtgctgcctcactatgcctttgacttttcttcacttagtgttg
aagat----caatctgtattgttagatatgggttgtgttaaaggtaaccttaagggtacc
aatgtgggtgttgttctaacagccaatttggttactcgtttaactcagcaggcattgcgt
gttatt--------------------agtaatgcagcatcacgtaatggtgtaacttgtt
ctgt-----------tacgccttctacaagggttttgaggggtaacatagttacacaacc
ttttgctcgtattaaagctggtaagtttagtaatcaaaatgttaaacttataaagctttt
tgcagttatagcttttgtgtatgttgtagcttttgcaactttttatgttg------ctaa
tggtctcacatacaacacagttccaactgttaaatcagatattaaagtatctgggtttta
tcttatacgcgatggtgtattggatactataagagctgaagatgattgttttatgaataa
gtttttagcttttgatagttatatacagaaaccttatgttaatagtcc-----acaatgt
-------cctattgttgtgggtatagctgatgtaactggtttgtctttaccaggtatacc
agctggtgttatacagcgtgatggacttatattgcatatatatgagcaatcattgtatga
taaattgttgcgcaagtctctagtagatggtgttttaaacatacaaactagaaacttgtt
taacataggtaataaaatggttgtaggttatac-------gcagcatgaggttgttactg
gtgattcttatttgtattcaccagcattgtttaatgctaagtgtacctttttattgtata
ataataataggacactttattgttatgataaagttgatgtaccacataaactttattcag
atgtaattccac------atgtagaatataaggcagtggatcttaatggtgattatgttc
ct----------ttcaagattccagaacaattgttttattatccgcatgtagtaaggtat
gtttctaataactattgccgtatgggacattgttttagaacagacccgggagtttgtgta
tcttttgtggatgcttttccatatacacaaaatgatgtttat---------------ggt
gtttattgtgcctctaatggttataagttagtaaccaatttggttttaggtacaataaca
ggtatccatgtatttacttctacggcagcattgttagcttccacaggagtaattatcttt
tgtgttatatttgcactatcttttcagcgactttttaaagagt---------atacagtt
-----tttgttgttactactttagtagttgctgtttttaatataattggtatctttttgt
tttata--agataa--cattattagctatagtgtattatgttgtttatgtttatatagca
ctattagctgcacccgttaaacgtaatatagcattattttatttgtgtgttgtatttata
ccacacataactaatatgcaattattgtgtttagttatttgtgggtttttgtatgttgtt
tataactatgtttatatagttactaaaacaaaaggtaaa-----------------ttta
gttcatttttagatgcagctaaatctacttttgttatagacaatgacaaatatgt---gt
tgttgaaagatttagcaggac------cagattatgatcagtatttggcatcatatgtaa
aatataagtatttt---------acaggtactgcttctgataaaga--------------
--ctatgataaagtttgtatggcatttttggctaaagctatgtctctttttagagaaggg
ggtggtacacaattgtatacaccacctaaattagcagtagttcaaagtattaaaattaag
ttgcaggctggtataaagatacttttacatccttcaggtatggtagaacgatgtatgaca
tctgtaacatataatggatcaacacttaatggtgtttggttacacaatattgtatattgt
cctagacatgttat------------aggtaaatatactggtgatcaatggcaacttatg
gtttctattttggactgtaatgattttataataa-----aatgtcctacacaaggtatac
aacttactgtacagtcagttaagatggtaggtgctgttttgcagttgactgtgcattcaa
gtaatgctcatacacctaagtatgagtttactcgtttaacaccaggtgcatcaatgacta
tt---------gcttgtgcatatgatggtattgttcgtaatgtttatcatgttgttttac
atttgaataacttgatttatgcgagttttttgaatggtgcatgtggaagtgttggttaca
ctgttaaaggtgcaactttacatttgcattatatgcatcatttagaatttaataatcaaa
cacatggtggtactgacttccatggtgtgttttatggcccatatatagatgaagaaattg
ctcaa-caacaaatgccaacacagtattttactgataatgttgtagctcaaatttatgcc
catttgttaacaatagatagatcaccgaaatggcttgctcgtcaggctatttctgatgag
gaatttaatagatgggcagttaataatgcttttgctaattatccttgtgatagtgcaaac
ttgcctta--------tctaacaggcctagcagaaacttcta------------aggttt
ctataggacgtgtattaaacactattattcaattaacactcaatagagatggagctctaa
ttatgggaca---tccagattttgagtgtgattggac--tcctcaaatggtgtttaatca
agcacctataaatttgcaagcaagtgttgtttcaacttgttttaatt-------------
---------------------ggtgtttagtagt--------tttgtttaatatggtatt
gtttgctttggcattaatacatattttacctgttaatatgtatgtaatgataccaatgat
tgctggttgtacagcttttattgtaaccattactataaagcatactgtagtgtttttgac
aacatttttgttgccaacacttgtt-ttatttgttgttttggcaccaactatttgggtac
ctaacacatatttacgttatatatatgagtggataataggttacactacatatgataatt
ttactagctata-------------cattttgtttgtat--------atgttagtatata
ttatagtagctattaattttaccttacgtaatgttaggtataaggctacatctttag---
--ttgatttttgtttaaagtctttgcaatatggttatactttacgtataa-------tgt
atagactttt---------------------tacagagacatgggatgaacacttgctgt
ttcctgcagtagcattattgtcttctcatcctatgtatgcggcaatttgttggaagctag
ctggtaaatttattttacctctagttatacctgatttggcagttcgcatatgtgtg----
-------tatttccttttgggttatatatcatgtatgcgttttggcattttttggtttat
taataaatttcttgcactacctataggaacatataaatatatggtttctatggatcaact
taaatatatgatggcgactaaaatgtcaccaccccataatgtatttgaggttatgactac
taatatacgtttatttggtattggtggtcatagaaatatagctatttctactgttcaaaa
cagagttttagatgctaag--------------gctactgctgttattgtagcaaatctg
cttgaaaaagcaggtgttactaataagcatgtggtttgtaag--aaaattgttaaattgc
ataatgatacacttaaagctgcaacttatgaagaagctgagacagctcttgttaaattgt
tggctcatataattgaatttttaccatctgaacaggttgatgaatatttgtcgatggtga
ataaacctcgtgttttagacgagtatatggatgtgttagttcagaataagtttgtattgc
aagctgtagttgatgctaacatacatatggattcttatagaatatttaaagaggctgaac
aggcttataaaaagtctgttgagcttaatgagccta---------ttcaggagcagaaga
aaaagcttaaagctgttaatatagctaaatctgaatgggaacgtgatgcagcttctcaga
agaagttagagaagttagctgatgcagctatgaagtctatgtatttagcagagcgtgctg
aagatagacgtatcaagttaacatcaggtttgactgctatgttgtatcatatgttacgtc
gtatagattctgacaaagttaaagctttgtttgaatgtgcaaaacaatctatattaccta
tacatgccgttgttggtgtgtctt-------------------------------ctgat
gctcttaaggttatatttaatgacaaagagagttatatgcagtatattacaggtaacatt
--cttatatataagggt-----------------gtttcctataatattcttaaagttac
ttcattggataattctcctatagagggtataccaga---agaatatcctgtagttgttga
aactattaaggttggtattcctaata---tacaaaataatgagttatgtttgcgtaatgt
atttacagcgcaaaatgttgcttatgatattaatggtaaagaagaaaccactaagtcttt
ttatgtgtctcgtacaggtaagaagatattag-ttgctattacatctactaagga-----
---taatttgcagactgttgtttgtcatac------tgatacaggtaaaact--------
gtgttagatttagacccaccta--------tgagattttctcatgtagttggtggtaaac
aatct-------------gttgtttatctttattttatacgtaatattagttcacttaat
agaggtatggttattggccatatttctggaacaactatattgcaggctactggtactcat
gtcgagtatcaagag--------aatgcatctcttttgacttatttagcatttgctgtaa
atcctaaagaagcctatcttaagcatgtagctgatggtggtaaacctatacaaggtgtta
ttcagatgata---gcgcctataggttctgggtttgctgttactactaaaccacaaccta
atgaaatgcaatattcatatggaggtgcttctgtatgtttatattgtagagctcacatta
cgcatccaggtgttgatggtcgttgtgtatataagggcaggtttgttcatattgataaa-
-----gataaggaacctgtttcttttgcgttaacgcatgaaccttgtaattcgtgtcagc
gttggcttaactatgactgtacttgtggatctgttttgcaaaatacagct----------
------------tatttaaacgagtaaagggttctagtgatgcccgtctagaaccccaac
agtctggcactcagccggatattgtaaaaagggcgtttcatgtacataataatataactt
ctggtatatttttaagtactaaaactaattgtgctaggtttaaaactcagcgcattaatt
tgccaatacctaatagtggtgttgttgatttatattttgttactaagcaatgttctacat
cttcttttgagttagaggagaaatgttataacttgtttagttctgaatttaagtctactg
atgatacatttggtgttttagctaagactgaattttttaagtt------------tgata
aaatacctaatgttaatagacataatttgactaagtatactcttttagatttggcttatg
ccattagacatttgtctacatctaaagatgttatacaggatattttaattaccatgtgtg
gtacacctcaaacatggtttgatgac------------------caatggtttgatccta
ttgagaatcca-acattttataatgaaatacataaattaggtgttatacttaataggtgt
attttaaa---tgctaataagtttgcctctatttgtcgtgatgtaggat-------tagt
tggtatactaactcctgataatcaagacttgttagggcaaatttatgattttggtgactt
tatagttactcaacctggtaatgggtgtgttgacttggagtcatactattcttatttaat
gcctttaatgtctatgactcacatgcttaagtgtgagatgtttgacattgatggtaa---
---------ttataaagaatatgatggttatcagtatgattatactgattataagaaata
tttatttgataaatattttcagcattggcgtatgccatatcatcctaacacaattgattg
tgttgatgatcgttttttattgcactgtgcaaactttaatgttttgtttgctatgtgtat
acctaatactgcttttggaaatttatgttcaaaagcaactgttgatggacatac---tat
aattcaaactgtaggtgttcatttgaaggaattaggcattgttctcaaccaagatgttga
tgcacatatgtctaatataaatctcaacactttattacgtttagtgggtgatcctaccac
tcatgctgtagttgcagataaatgtgttgatttaagaaccccttgtcagactttagcaac
aatgtctggtggtatcactaaacaatctgtaaagcctggacattttaaccaccatttcta
taagcatcttatagattctgatatattgtctcaattaga------catagatatacgcca
cttttactatatgcaagatggtgaagcggctattaaagactacagttattataggtataa
cacccccactatggttgatattaagatgtttctattttgccttgaagttgcaaatagata
tcttgacccatatgagggtggttgcctaaatgctcagtctgtagttgttaataatttgga
taaatctgctggttttccatttaataagcttggaaaagctcgtaattattatgac---at
gtcttatgcagaacaaaatcagttgtttgagtatacgaaaaggaatgttttacctacgtt
aactcaaatgaacttgaaatatgctatttctgctaaggatagagcacgtactgttgcagg
tgtttctattgttagcactatgactaatagacagtatcatcagaagatattgaaatctat
atcattagctcgtaatcagactattgttattggaactaccaaattttatggtggttggga
taacatgttacgtaagctaatgaatgggattaaaaatcctactcttgctggttgggatta
tcctaagtgtgataggtcaatgcccaacattttacgtatagctgcctcttgtttattagc
aaggaaacat---acttgttgtaatcagagtcagaggttttatagattggcaaatgaatg
ttgtcaggttttgtcagaagttgtagtttctggtaataatttgtatgtaaaacctggagg
cactagtagtggtgatgctacaactgcttatgcaaattcagtttttaacatacttcaagt
agtgaccgctaatgttgctgcatttttatctacatctaccacatcacattctcttaaaga
agttgcggatttacaccgcaatctttatgaagatatatatcg---tggagattccaacaa
taaaactgtcattgacaatttttatgatcatttagccacttattttggcttaatgatatt
atcagatgatggtgtagcttgtattgatactgaggcagctgcaaatggtgtggttgcaga
tcttaatggttttagagacgttttgttttatcagaataatgtttttatgtctgattcaaa
atgttggactgaaactgatatgactaaaggccctcatgagttctgttctcaacatactgt
tttgacagagcatgaaggtaaatcttattatttaccatatcctgatgtgtctaggatatt
gggtgcatgtatctttgttgatgatattaacaaagcagatccagttcaaaaccttgagag
gtatatatcattagctattgatgcttacccacttactaaagtatctcctgtaaaa---gg
taaggtgttttatttattgttggattatataagaatattagctcaagagttgcagtctgg
tatcttagatacttttcaaactatgactgatatgtcttatgtaaataattttgtgcagga
agca------ttttatgctcagatgtatgagcagagtcctactttacaagctagtgggac
ttgtgtagtgtgttcttcacctacaattttaagatgtggtgactgtatacgtagaccttt
gctgtgttgcgtttgtgcatatcagcatgtaacatgtacagatcacaaacgtgtcatagc
tataaataattatatttgtagtgttgacaattgtaatgaagataatgtagagaaattgta
tatttctggtacatctatttattgtgaaaatcacaagccaactttatgtatacctattgt
agctaatggtacagtttttggtatatatagacatactgctaaaggtagtgatgacataga
tttatttaatatgttagctacttcagattatagtactgttgaaccttataagaaggccaa
tagagcacctatatcacttatgttattcgcggctgagactattaaagctcgcgaagaatc
aataaagaaatcatatgcatctgctacggtaaaagatgtttatgaccagcggtttattaa
gttggtt-tgggagcatggtaagaagcctcctcccataactaagaatcatatattcactg
gctaccactttaacaaaaatggtaaaacccaagttggggattatattttagctaagtgtg
atggcggtgattcttatacctatagaggtacttctacatataaactacaaactggtgatg
ttttggttttaatggcacacgtagttactcctttgtcagcaccacctgtgcttgctcaga
gtaattatacgcgtaaaac--acttataccagattctgttaat---gcatcattttatgt
acagcactttaagtcatataatgatattgctatgcagaaggttacaactgttttaggtcc
tccaggtacgggtaaatctacctttgctattggtttggctaaatattttccaaacgcacg
catttgttatacagcatcttctcatgctgctatcgatgctttgtgtgaaaaagcttttaa
gacactacctgttgagcattgtagccgcatagtacctacgcgtactacggttgattgttt
tcaggattttgtcgtaaataatactacttcacaatacatcttttcaactattaacgcttt
gccagatataaagtgtgatatagttgttgtagatgagatttcaatgctaactaattatga
gctttcgtctgtaaatgctcgattagtttataaccatattgtttacgttggtgatcctta
tcaattgccatcaccgcgtactatgttgactacaggtcatttgtcaccagctgattataa
tgtagttactgatataatggtacatactggtgctgacgttatgttagacacttgttatag
atgccctaaagaaattgtcgatacagtttctaaactagtatatgacaataagttgaaagc
tgctaaaccttattcccgtcagtgttataagaccataattaattatggcaactctgatat
tgggcatgaggggcagtcagcttttaatgaacctcagttacagtttgctttagcttttag
aaagtttaagaaa------------tgggataatgtaacttttatttcaccttataatgc
tatgaatgttaaagcagccatggct---ggattttctactcagactgttgactcgtctca
agggtctgagtatgattatgttatattttgtgtgactacagattcaggtcatgcacttaa
tatgtctcgtttgaatgttgccttaactcgtgctaaaattggta---ttttggtagtttt
taggcaagcaaacgaattatatcaagagctgcagtttgaatccattgagcctagcctcgt
aggtcaagagggagtactcctgaggacggaccgacgcagtactgccttggcgaaaagcgg
gagtactcccgtgaaggttcagtgtagtgagaatgaaactcagggagtacttcctggggg
tgagacgagtactcgctcactgacttctctttttaaacgatgtggctttgattataaagg
tgttcacccagctcatgcacttacttggcatgattgtggacctgattataggtgtaatga
acccttggctaaattagttggtgttgcagatgggacacctatatcatataaaaccctagt
gtcggcacttgggtttttgccctctttaaacatagatgagtatcataatatgtttattac
aaaggacgcatgtagagtatatgcccaatcttgggttggcatagatgttgaagctgctca
tgctgttaaacctaatgtaggtactaatttaccattacaagttggttttagtacaggtgt
taatttttctgttgtacctgaaggtatttggattgatgaacatggca---------cttg
cagcgatgttgtaccagccaaaataccaccaggtgagcagtttagacatttgcgtaagga
tatgcgtatagcacgtccttggaaagtagtacgttatgaaatt-------------gtgg
ctcatttggcagagcttgctccgcaaactgatcacatttgttttataacgtgggcacatc
agttagaattggctactatgcgttattttgttaaaatagg---taaagaagaattttgct
tttgtggcagaagagcc---tgttttacaaataataaggctttttattgtaagtcacatt
ataatgttgacataccatgtgattatgtgtataacccgtttgtagttgatgtagcaactt
ggggttatactggtaatttatctagtaatcatgatgctttttgtacgtatcatgcaaatg
cacatgtagcatctgctgatgctgctatgacagtttgtctagctatacaaaatttgtttt
cta---gtgttgactggagtttggaatacccagtaacacctgaacaaagttatttgaata
aggcttgtagattagttcaggccaattatttaaatatacttttaactacaactaaagcta
atgtagtccatgacataggtaatccaaaaggtataccagctgttcgtaaagctggtgtta
agtatcatttttatgatatgaatcctt-tggttaaacatgttacaaaacttaagtacaaa
ccagacatggaacctcggttt--------------gatggtttaactatgttttggaatt
gtaatgttgatagttatcctgctaatgctttggtttgtaggtatgatac-----------
----ccataagcagaagcatttgattggtcctaatggcagtgctttgtatattaataagc
acgctttccttacagatgctatgcagtcttatgctactcataagctgatgttggctcctc
tagtttattattctactactgattgtagtaaggatcaacctatagttgtgacatatagag
ac------------------------tgtgtaacccgttgtaatacaggtactactgtat
gttcaactcatgctcttgagtatcagaattttattcaggcatataatgttatgtccaaaa
atggatttaatgtttatatacctagaaatataaatgtttataattgttggttaacttttg
ctaaccttcaaactattgagaatttagcttataattgttattataagaattataatgctc
ataatgatggacagcttgat---------gttgttgttaacaataatgctgtttatgtta
aagttaatgacaatttagttaaattgtttgataataaaactaatttgcctgtgtctgtgg
cttttgagcattatataaatagacacatgcgtacattacctacgacgcagttattatctg
gtttaggtgtaactgctactcgtaattttactatttggg------taaatgacgattctg
catttcccaacactataaacatttctgtttatacagattgtgatccgcaaaacca-----
--------------------------tgttgttctctgtgatgatagatatggtactgat
tggtcacaatttaaccaatttaagaatgc---------tgtctttttaactgcatctcaa
gttaaaaagtacccagcatttgtttgtacagctttgacaattaataatg---------tt
cccgttgaaggcgagaaattatacatttattgccgtgttaatggtgagtttgttacc---
------attgatactatttgtactcagggtcgattgctagataagtttactcccagatct
aaaatggagagtgacttt------ttaacaatggaccaatcaacttttattgatacctat
aagcttcaagacttaggtatcgaccatataatttatggtgatgata--ccaaaccaatca
ttggtggtactcacacatttatatcattgg----------tacgaaataaatttaattgc
caaatggtttca--catatttataatcctgttcagaattgtgttgtaacgtctactagtg
ctagca-------ctaaagaggtatgcacggttttggatattttacttgatgattatgtt
gacattat----tcgtaatgcgcataataactatactactaagtctaaagtttttagtgt
tactattgataaccagaaagttagttttatgctttggcat---gatgctaacgttcaaac
ttgttatcctatagtacaatc-----------attaactaatggttatcaaatgccttct
gtttataaatcattagttactgaactcgaaccttgtgacattcctaattatcatgcctat
attccaaaggtgcct---ggcgtaattaagaatgtaattaaatatagacaactttttaat
tatatagtcaagaaagataggttggctgttccacataatatgactgttttacatttggga
gcggcatcatttgatggtgtagccccaggtagtgcagttattaaacaaatgtttcctgag
ggaactgttttaatagacttggacattagagattttgtgtctgatgctaaccaagttatt
gttactgattacagaac-atatatgccaccacattatgtggatgctatattttctgattt
gtattg---------taatgatgatattca---------------------tttctttga
caatttaattagaatagttcatgagcgcttagctcttggtggttctatatttgtaaaggt
aactgagcattcatattctgcggctctctatgagttagcaggttattttgatgaatatca
gttattttgtactgctgtaaatgcttcatcttcagaagcatttctatgttgttttaatta
tctaggttatgcaaaatataacatagatggttataatgcacatgcagcttatatcaaatg
gcgtaatgaaa---tagtgttgacaccaacctattcaccattagccgatataactaccac
tattgtcaagctcaaagccacacctgttgtgtctaagaaagagctagataagaaaccaat
acttaattatctcgttgcttct-------ggtagacttcttgtaagacccccagaatgca
gcgatttgtattaactattttatttgttaactgtgtttatgcaagttttgcagacacaat
attagatactttgacttttcctggattttccagtaaagtttttaagagacctaaaaggct
tgcacgtgttgctagacaaatgcaagaacttacggatcagattattttagataataattt
aacccgtaattttcacgttactaatcagggcaatatatatggtggttcgtatctattgtc
ctatattactaataattcatatcctatttttggggtttaccgttcatatcaacctttgtt
ggttagatgtgttttttccttttctatgaatggtaatattacaggcaatggtaaagattg
ggtttacacttttaacccgtctactaccaatggtaactgtaattcccctttacagaa---
-----------------------------------taaatataatggcacagt-------
---------tgatgccattaggtttgttactaatttttcagctttt---tcttctgaaat
tacatcttttattttt------------------------------agaggtgaacatga
agtttctttttcatgtagtaacacctctaatgtaactgcacatgaacatttacttat---
----------------tgtaaatgcaacaact--------tttaagtctaatagtaatat
tttatattgttatttta-------------------------------------------
----------cttccaattttaa-------------------------------------
------tggtacattatcttctttttatgtaggtccatttccacctaatattgcggatgt
tacgatttttagatcaggcaacatttatgttaatggttattacctaggttat-------a
taggaatgtcc-----atacataat-----------------------------------
-----------ttttcaacacatcatgtaggtttaacttatatgtcatcgttgagagg--
---------------tatttttacagaccaa------------gttgatgtacttgttaa
tatt--------------------------------------------------------
--------------agtaattcagtaatta------------------ccaatatagttt
attgtaatcattctttggtaa-------------------accaaattaaatgtcaaaga
catttatttgatttaccagatggtttttattcttattcatcagt-gtcggatgtttcggt
gcctg--aaacagttatattattacctaaggaagttacttactctcgtgttaagttaaca
gcatttgctgagggtaatatttttgatggtgttagtttgtctagtcttatactctctgag
aataaaactaattctaacaccacttttaacgatactatatgtgttgacaccacctatttt
aattttt-----------atttaaaatttgcctgtggtggtggttcttttcgatgttctt
tatcttgcagatcagctggttgtccctttgatctacaaggtttaaacaactatctttctt
t-tgatcacatatgtttttcattacttaataatggtggttgcccaattcagcttttagct
tattggggatcatctttttctcgtgtattagctacaatttatgttagctattctcctggt
accagaattactggttctaaagactatcgttctggttttatagatcaatctatagtcact
tataatgagtgtactaattataatatatatggtattacaggccaaggtgttattacacaa
tctgac------------cttagtttaccatttggtttata------ttatacttcttat
aatg---gcgatttagtcgcttttaagaatctt---------------------------
---------------------actaattctgttatatacactgttatgccttgtcatctt
tctagacaaatagtagtgtataataatacgtatattggtactattgcttctcaaaaccat
tcatctaagtttggttttgaaagcttgatatctactccaactttttattattattctaac
aatactaattgtt------------------------------ctaatcctgttctcact
tatggtgagttaggtatctgttcagatggtggtat-------------------------
------------caagcaagttttattggaaactgatgcaccaccatctat---------
-----tacaccaatgtttgttggtaa------------tattagtgtacctacaaatttt
actttatctgttcagaatgaatattttcaaattcagtctgagcaagttgtta-ttgattg
tggaaagtacgtttgcaatggtaattatcgttgtttacagttactttctcagtatacttc
agcatgttctaacattgaatccactcttca-----tggtgctattcaattagatagtgtt
gaagtttctaatttaataactacttcaaaatctggctttaatttagctaatatttctaat
------tttcagtcagattttaattttactatgttattagctgatc------aacctcgt
actttttcagctatagaagatttactttttaataaagtagtaactaatggattgggtaca
gtagatcaagattataagaaatgttctaagggtcttgctgttgcagaccttgcctgtgcc
caatattataatggtattatggttttacctggtgttgttgatgcccagaaattagccatg
tatactgcttcacttacaggtggcatggtttttggtggtgtaacagctgctgcggccg--
----------taccattttctacagctgttcaagctagacttaattatgtggcgctacaa
acaaatgttttgcaggagaatcaaaagatccttgcagaatcttttaatagtgctatatct
aatatttcattagcattaactggcattactaatgctattgaacaaacttctgagtctatt
gttactatggctaatgccattaacaaaattcagacagttgttaatgaacaaggcgaggcc
ct-----ttctcatttaacaattcaattgtctaataattttcaagctatatcgagttcta
ttcaagatatttataatagacttagtatagttgaagcagatcaacaagttgatagactta
ttactggtcgattggctgctcttaacgcttatgttactcagttaataaaccagttgtctg
ttattaggcaatctcgtgagcttgctaatcagaaaataaatgagtgtgttaagtcacaga
gccagcgttatggtttttgtggaaatggtacacatttattttctattacaacagctgcac
ctaatggtattatgtttatgcatgcagttttagttcctactgcttatcaagaggttgaag
ctatagctggtatttgtgtaaatggtactaaagcctttactcttcgtgagcctatgcttg
ctctctataa-atatggaggtgagtatagaattacatctagacgtatgtatgagcctagg
cttcctacaatgtctgattttatacctatacaatcttgtatagttcagtatattaatgtt
acgcaggaagatttacccagcataatccctgattatgttgatgtaaattctacagtagat
agcattattaatagtattcctaatgttacttatcc-----tgatttagatattagtattt
ataaccaaacaatactaaac-ttaactcaggaaataactgatttacagggtaaagctaat
aatttatcagaaattgctaaaga--------attgcagcaata----tattgataattta
aataatactctagtagaccttgagtggcttaatagagttgagacatatattaagtggcca
tggtatatttggctacttatatttttatccctagcaacctttgtttgt-------atagt
tgttactatatttttatgcactggttgctgtggtggatgttttg------gttgttttgg
tggctgttgtggcttatttcgtaaacataagtttta---------tgaagaag-------
atacaaaacagacaccagtct-------------------ttttcaaagttaaggaatgg
ta---------------gataattgggatatcactattcctgg---cgattacgttattg
cagc------------------------------acttgttgttatttgtgttgcagtat
ttcttttgttt-----------------------------------------attaacac
t---------tgtttagcttgtattaagttagtatataagtgttataagggtgctacggt
actctt---------------------aaatccatttataatattt------tctagtaa
ggtggatccagaatcttcggaagattttgtaaagatacaccaatttcctagaaactcttt
tagtgtttaagatggcttctgagagttct------------tatcagcttcgtgctgttc
aagaatttgaagagt-----------ggtctcttataatatttatatctataatatgggc
attatcttccattttacaagggggttatgcaacacgttatagatttgtttatg-ttatta
aactagtacttttg----------------------------------tggcttttgcag
ccactt-actttaggt------------------------tttagcatatatgcagctgt
gtattttgctatgcctgccacttatttgaagttaactggtgagtctactgattatatt--
-----------------------------------------------aaccag-------
----------------actaacgcacattatcaa--------------------------
------------------------------------aggaattatcatacatctaaactt
tactctcgtaaaggtctcgataattctgaaactattgctcaatttactctagctattcta
tttgctgtacttacatttgtatcatggtgtaagtatatgtatgatagtattagactagct
ctcaaaactaaatctgcctggtccttttcccc-------agaaactaggcttattgctgg
tattgtagacatgatgggc--aatgggaggtgtgttcccttagactacatgacgccaata
ttagcaccagtcattaaa------cacggtacgctt------------------aagcta
catgggcaa---aagctag-------------------catctggtttgagcgttaaaac
tgtacctaaacatatggcagt------------------------attcactcctagtga
tactttccatta-----------------------tgtcctccgtaaaactattgagagt
acggaagacgataatattgcagtg------------------------------------
--ctcatatatcagagtgatcg------tgcatcgaatgctgggcttcacaccataacca
catctggttctggtaattccagattatataagtatatgtaatgtgtcgctgccata----
-----------ctgagctgcg---------------ttttatatt---------------
-------------------aactgcctgtactaatggcaattac-acagatagaacactt
taccttgacaactttg------------atgtacaggttaattgttttattaatacac--
-----ttatggtatacattagtattaatccagattctattaatgtattacctaagtcaat
gcttattaat--------------------------------------------ggttac
tacattgtttataaaaatggtacttatgttagagaggactatt----ttacaaattaata
tagtaattaaagacaccgatccataatggcaactccaactgtaccagttgctgatgcctc
atggttc---------------caacctttgaaggc---tcaaaataagaagaacaccac
accttcat---------------------------------------------------t
taaaggtgatggagtacc-------gatcaacacttcacttgatcacaaggcagcacatg
gctat---------tggcttagattcaatcgtcaaaagcctg--gtggagctcaactacc
accgtcctttgccttttattatactggcactggaccacgtggcaaccttaaatatggtga
attccctcc-----------taatgaatccaaaggtaattctaggatt------------
---------------------------------acctgggtccatgttaaggatgcagac
accagtattaaacc-------aaaggttgcaaagcgcaatccccagaaccctaagcatgc
cttgctac--------------ctcttaggtttccacctggagatggcccagctcaggga
tttcgcattgatccttttcaacctcagcgtggaaggggaatggagcgtggt-cctactca
gagatcacaatcagccaatcctaggcaaaatgatgccgggaatagacgacgtgctgcctc
tgctcccggaacaaaccgt------tcaaaaacccatactcatgccatcccgaagagaac
tttgcagaaaggcaagaccatttcagcagtttttgggaaacgttctccagcaggttcaaa
tgttggctctgctgatacggagaaagctggcatggctgatggacgtattatggcattagc
tcgtcaggttcctggtgttcaggagatgctttttgcagggcatcttagtcaccaattcca
ggctgatgcagtaactttaacctggacttattctatcactattaagtcagattcttctga
ctatgatagaattaagcaggctcttgacactgttgttgatcaaacttatgaggctccaat
taaggagaagaaacaacctgcaaagcaacagcc-------taagcaggataaacc-----
-taaacctcaaaggtctcca------------aagaagcaggataaagattctggtaaag
-----ttgagaca------------------------------------------cctca
ccctgactcagctcagc-----tgacctgggatacatcccttgaggacgaccttgagtca
tt--------------------------------ctcgtaatgggaaatcaccagaccag
tatac--------------------agaacactgtccagaatactcacatta--------
---------aagcgtctgaacattcaaatgtttcaacgttaacccacactttttctgaat
tgcaatc------------agtaatgcagattatatcacctgttctcattattgttttgt
caattttac--ttattatatcatttgcactaaatatagc---------------------
-------------------------------ccttgttcgtaa----------actacgg
tttatgaaggctaaacttaga----------------------gctagaactatagtcaa
--------gcgaaagtcattaatagattccgcttgacaccttatattatgcttga-----
-------------------------------------------ttttaaatctgctgctg
agtctattgattcagttttg------cttattttatctcaggtttttaatctttctatat
attcagaacttcagggttgctattatatagatggatccttttgggaacaag-attcctgt
gacgaggaatcggagagtgatgcagaca-tatcctctgacgatgcataatgtcactatgg
ttcca---------------tcttattgtagtaacacagttacaccct--gtcacatacc
taatgggcagggaccttac----------------ggcccttatatccaggaggcatttt
ctctaattttagatgaaatagctgacactggtgaatcacattctccccatgctgcattag
ttttggaggagtcaggcagtaaggtttggaaaattca----------ctggcaaagagga
g----------gtgatgatggtcctgggcactgtattacagtgtttcaaaatagacctgc
aggatctcttgattggcac--gttgattttacatctcacaacgtgttcaccattactttg
ccaccaataatagaggataactgagag-----gcaatcagacttaggtaggattgtctac
tcatgcacagaatcacctttcattatctaacagtgcatgaaggttagat--------att
cca---------------------------------------ttgaatga----------
----accgaggccacgcggagtacgatcgagggtacagttcaaaatcaacttaattgttg
aaccacaatttatctagttatggagaatttaaaggagtgtacgactggttcggtgtagca
ctcgctctttatgagaaagcgccataa----ctacattagttgtgtgggggatgattggg
tttaattcaattggcttaaattgggggaggtagcaaaaaaa-------------------
-------
