# Supplementary material for: Broad-spectrum CRISPR-Cas13d-mediated strategy for combating human coronaviruses
Source: Mol Ther Nucleic Acids. 2026 Mar 6;37(2):102888. doi: 10.1016/j.omtn.2026.102888 (PMC13126349; doi:10.1016/j.omtn.2026.102888)
Supplement: Data S1. Animal coronavirus sequences [file mmc2.zip › File S1/alignment wuhan with munia coronavirus.fasta]

>NC_045512.2 Severe acute respiratory syndrome coronavirus 2 isolate Wuhan-Hu-1, complete genome
--------attaaaggtttataccttcccaggtaacaaaccaaccaactttcgatctctt
gtagatctgttctctaaacgaactttaaaatctgtgtggctgtcactcggctgcatgctt
agtgcactcacgcagtataattaataactaattactgtcg--ttgacaggacacgagtaa
ctcgtctatcttctgcaggctgcttacggtttcgtccgtgttgcagccgatcatcagcac
atctaggtttcgtccgggtgtgaccgaaaggtaagatggagagccttgtccctggtttca
acgagaaaacacacgtccaactcagtttgcctgttttacaggttcgcgacgtgctcgtac
gtggctttggagactccgtggaggaggtcttatcagaggcacgtcaacatcttaaagatg
gcacttgtggcttagtagaagttgaaaaaggcgttttgcctcaacttg-aacagccctat
gtgttcatcaaacgttcggatgctcgaactgcacctcatggtcatgttatggttgagctg
gtagcagaact---------cgaaggcattcagtacggtcgtagtggtgagacacttggt
gtccttgtccctcatgtgggcgaaata-------ccagtggcttac-cgcaaggttcttc
ttcgtaagaacggtaataaaggagctggtggccatagttacggcgccgatctaaagtcat
ttgacttaggcg-----------acgagcttggcactgatccttatgaagattttcaaga
aaactggaacactaaacatagcagtggtgttacccgtgaactcatgcgtgagctta----
acggaggggcatacactcgctatgtcgataacaacttctgtggccctgatggctaccctc
ttgagtgca---ttaaagaccttctagcacgtgctggtaaagcttcatgcactttgtccg
aacaactggactttattgacactaagaggggtgtatactgctgccgtgaacatgagcatg
aaattgcttggtacacggaacgt-------------------------tctgaaaagagc
tatgaattgcagacaccttt----------tgaaattaaattggcaaaga-------aat
ttgacaccttcaatggggaat------------gtccaaattttgtatttcccttaaatt
----------ccataatcaagactattcaaccaagggttgaaaagaaaaagcttgatggc
tttatgggtagaattcgatctgtctatccagttgcgtcaccaaatgaatgcaaccaaatg
tgcctttcaactctcatgaagtgtgatcattgtggtgaaacttcatggcagacgggcgat
tttgttaaagccacttgcgaattttgtggcactgagaatttgac---taaagaaggtgcc
actacttgtggttacttaccccaaaatgctgttgttaaaatttattgtccagcatgtcac
aattcagaagtaggacctgagcatagtcttgccgaataccataatgaatctggcttgaaa
accattcttcgtaagggtggtcgcactattgcctttggaggctgtgtgttctcttatgtt
ggttgccataacaagtgtgcctattgggttccacgtgctagcgcta-acataggttgtaa
------ccatacaggtgttgttggagaa--ggttccgaagg-------------tcttaa
tgacaaccttcttgaaatactccaaaaagagaaagtcaacatcaatattgttggtgactt
taaacttaatgaagagatcgccattattttggcatctttttctgcttccacaagtgcttt
tgtggaaactgtga------------aaggtttggattataaagcattcaaacaaattgt
tgaatcctgtggtaattttaaagttacaaaaggaaaagctaaaaaaggtgcctggaatat
tggtgaacagaaatcaatactgagtcctctttatgcatttgcatcagaggctgctcgtgt
tgtacgatcaattttctcccgcactcttgaaactgctcaaaattctgtgcgtgttttaca
gaaggccgctataacaatactagatggaatttcacagtattcactgagactcattgatgc
tatgatgttcacatctgatttggctactaacaatctagttgtaatggcctacattacagg
tggtgttgttcagttgacttcgcagtggctaactaacatctttggcactgtttatgaaaa
actcaaacccgtccttgattggcttgaaga----gaagtttaaggaaggtgtagagtttc
ttagagacggttgggaaattgttaaatttatctcaacctgtgcttgtgaaattgtcggtg
gacaaattgtcacctgtgcaaaggaaattaaggagagtgttcagacattctttaagc--t
tgtaaataaatttttggctttgtgtgctgactctatcattattggtggagc------taa
acttaaagccttgaatttaggtgaaacatttgtcacgcactcaaagggattgtacagaaa
gtgtgttaaatccagagaagaaactggcctactcatgcctctaaaagccccaaaagaaat
tatcttcttagagggagaaacacttcccacagaagtgttaacagaggaagttgtcttgaa
aactggtgatttacaaccatta------------------------------------ga
acaacctactagtgaagctgttgaagctccattggttggtacaccagtttgtattaacgg
gcttatgttgctcgaaatcaaagacacagaaaag---------------tactgtgccct
tg------------------------------cacctaatatgatggtaacaaacaatac
cttcacactcaaaggcggtgcaccaacaaaggttacttttggtgatgacactgtgataga
-agtgcaaggttacaag-------------------------------------------
----------------------------------------agtgtgaatatcacttttga
ac---ttgatgaaaggattgataaagtacttaatgagaagtgctctgcctatacagttga
---------------actcggtacagaagtaaatgagttcgcctgtgttgtggcagatgc
tgtcataaaaactttgcaaccagtatctgaattacttacaccactgggcattgattta--
----------------------------gatgagtggagtatggctacatactacttatt
tgatgagtctggtgagtttaaattggcttcacatatgtattgttctttctaccctccaga
tgaggatgaagaagaaggtgattgtgaagaagaagagtttgagccatcaactcaatatga
gtatggtactgaagatgattaccaaggtaaacctttggaatttggtgccacttctgctgc
tcttcaacctgaagaagag---------caagaagaagattggttagatgatgatagtca
acaaactgttggtcaacaagacggcagtgaggacaatcagacaactactattcaaacaat
tgttgaggttcaacctcaattagagatggaacttacaccagttgttcagactattgaagt
gaatagttttagtggttatttaaaacttactgacaatgtatacattaaaaatgcagacat
tgtggaagaagctaaaaaggtaaaaccaacagtggttgttaatgcagccaatgtttacct
taaacatggaggaggtgttgcaggagccttaaataaggctactaacaatgccatgcaagt
tgaatctgatgattacatagctactaatggaccacttaaagtgggtggtagttgtgtttt
aagcggac---acaatcttgctaaacactgtcttcatgttgtcggcccaaatgttaacaa
aggtgaagacattcaacttcttaagagtgcttatgaaaattttaatcagcacgaagttct
acttgcaccattattatcagctggtatttttggtgctgaccctatacattctttaagagt
ttgtgtagatactgttcgcacaaatgtctacttagctgtctttgataaaaatctctatga
caaacttgtttcaagctttttggaaatgaagagtgaaaagcaagttgaacaaaagatcgc
-----tgagattcctaaagaggaagttaagccatttataactgaaagtaaaccttcagtt
gaacagagaaaacaagatgataagaaaatcaaagcttgtgttgaaga-agttacaacaac
tctggaagaaactaagttcctcacagaaaacttgttactttatattgacattaatggcaa
tcttcatccagattctgccactcttgttagtgacattgacatcactttcttaaagaa-ag
atgctccatatatagtgggtgatgttgttcaagagggtgttttaac--------------
------tgctgtggttatacctactaaaaaggctggtggcactactgaaatgctagcgaa
agctttgagaaaagtgccaacagacaattatataaccacttacccgggtcagggtttaaa
tggttacactgtagaggaggcaaagacagtgcttaaaaagtgtaaaagtgccttttacat
tctaccatctattatctctaatgagaagcaagaaattcttggaactgtttcttggaattt
gcgagaaatgcttgcacatgcagaagaaacacgcaaattaatgcctgtctgtgtggaaac
taaagccatagtttcaactatacagcgtaaatataagg-gtattaaaatacaagaggg--
tgtggttgattatggtgctagattttacttttacaccagtaaaacaactgtagcgtcact
tatcaacacacttaacgatctaaatgaaactcttgttacaatgccacttggctatgtaac
acatggcttaaatttggaagaagctgctcggtatatgagatctctcaaagtgccagctac
agtttctgtttcttcacctgatgctgttacagcgtataatggttatcttacttcttcttc
taaaacacctgaagaacattttattgaaaccatctcacttgctggttcctataaagattg
gtcctattctggacaatctacacaactaggtatagaatttcttaagagaggtgataaaag
tgtatattacactagtaatcctaccacattccacctagatggtgaagttatcacctttga
caatcttaagacacttctttctttgagagaagtgaggactattaaggtgtttacaacagt
agacaacattaacctccacacgcaagttgtggacatgtcaatgacatatggacaacagtt
tggtccaacttatttggatggagctgatgttactaaaataaaacctcataattcacatga
aggtaaaacattttatgttttacctaatgatgacactctacgtgttgaggcttttgagta
ctaccacacaactgatcctagttttctgggtaggtacatgtcagcattaaatcacactaa
aaagtggaaatacccacaagttaatggtttaacttctattaaatgggcagataacaactg
ttatcttgccactgcattgttaacactccaacaaatagagttgaagtttaatccacctgc
tctacaagatgcttattacagagcaagggctggtgaagctgctaacttttgtgcacttat
cttagcctactgtaataagacagtaggtgagttaggtgatgttagagaaacaatgagtta
cttgtttcaacatgccaatttagattcttgcaaaagagtcttgaacgtggtgtgtaaaac
ttgtggacaacagcagacaacccttaagggtgtagaagctgttatgtacatgggcacact
ttcttatgaacaatttaagaaaggtgttcagataccttgtacgtgtggtaaacaagctac
aaaatatctagtacaacaggagtcaccttttgttatgatgtcagcaccacctgctcagta
tgaacttaagcatggtacatttacttgtgctagtgagtacactggtaattaccagtgtgg
tcactataaacatataacttctaaagaaactttgtattgcatagacggtgctttacttac
aaagtcctcagaataca----------aaggtcctattacggatgttttctacaaagaaa
acagttacacaacaaccataaaaccagttacttataaattggatggtgttgtttgtacag
aaattgacc----------ctaagttggacaattattataagaaagacaattcttatttc
acagagcaaccaattgatcttgtaccaaaccaaccatatccaaacgcaagcttcgataat
tttaagtttgtatgtgataatatcaaatttgctgatgatttaaaccagttaactggttat
aagaaacctgcttcaagagagcttaaagttacatttttccctgacttaaatggtgatgtg
gtggctattg--------------attataaacactacacaccctcttttaagaaaggag
ctaaattgttacataaacctattgtttggcatgttaa---caatgcaactaataaagcc-
---acgtataaaccaaa-tacctggtgtatacgttgtctttggagcacaaaaccagttga
aacatcaaattcgtttgatgtactgaagtcagaggacgcgcagggaatggataatcttgc
ctgcgaagatctaaaaccagtctctgaagaagtagtggaaaatcctaccatacagaaaga
cgttcttgagtgtaatgtgaaaactaccgaagttgtaggagacattatacttaaaccagc
aaataatagtttaaaaattacagaagaggttggccacacagatctaatggctgcttatgt
agacaattctagtcttactattaagaaacctaatgaattatctagagtattaggtttgaa
aacccttgctactcatggtttagctgctgttaatagtgtcccttgggatactatagctaa
ttatgctaagccttttcttaacaaagttgttagtacaactactaacatagttacacggtg
tttaaaccgtgtttgtactaattatatgccttatttctttactttattgctacaattgtg
tacttttactagaagtacaaattctagaattaaagcatctatgccgactactatagcaaa
gaatactgttaagagtgtcggtaaattttgtctagaggcttcatttaattatttgaagtc
acctaatttttctaaactgataaatattataatttggtttttactattaagtgtttgcct
aggttctttaatctactcaac-----------------------cgctgctttaggtgtt
ttaatgtctaatttaggcatgccttcttactgtactggttacagagaaggc---------
--------tatttgaactctac-------taatgtcactat------------tgcaacc
tactgtactggttctataccttgtagtgtttgtcttagtggtttagattctttagacacc
tatccttctttagaaactataca--aattaccatttcatcttttaaatgggatttaactg
c-----ttttggcttagttgcagagtggtttttggcatatattcttttcactaggttttt
ctatgtacttggattggctgcaatcatgcaattgtttttcagctattttgcagtacattt
tattagtaattcttggcttatgtggttaataattaatcttgtacaaatggccccga----
tttcagctatggttagaatgtacatcttctttgcatcattttattatgtatggaaaagtt
atgtgcatgttgtagac-----------ggttgtaattcatcaacttgtatgatgtgtta
caaacgtaatagagcaacaagagtcgaatgtacaactattgttaatggtgttagaaggtc
cttttatgtctatgctaatggaggtaaaggcttttgcaaactacacaattggaattgtgt
taattgtgatacattctgtgctggtagtacatttattagtgatgaagttgcgagagactt
gtcactacagtttaaaagaccaataaatcctactgaccagtcttcttacatcgttgatag
tgttacagtgaagaatggttccatccatctttactttgataaagctggtcaaaagactta
tgaaagacattctctctctcattttgttaacttagacaacctgagagctaataacactaa
aggttcattgcctattaatgtt---------------------atagtttttgatggtaa
atcaaaatgtgaagaatcatctgcaaaatcagcgtctgtttactacagtcagcttatgtg
tcaacctatac------tgttactagatcaggcattagtgtctgatgttggtgatagtgc
ggaagttgcagttaaaatgtttgatgcttacgttaatacgttttcatcaacttttaacgt
accaatggaaaaactcaaaacactagttgca--------actgcagaagctgaacttgc-
-----------------------------aaagaatgtgtccttagacaatgtcttatct
acttttatttcagcagctcggcaagggtttgttgattcagatgtagaaactaaagatgtt
gttgaatgtcttaaattgtcacatcaatctgacatagaagttactggcgatagttgtaat
aactatatgctcacctataac---aaagttgaaaacatgacaccccgtgaccttggtgct
tgtattgactgtagtgcgcgtcatattaatgcgcaggtagca-----aaaagtcacaaca
ttgctttgatatggaacgttaaagatttcatgtcattgtctgaacaactacgaaaacaaa
tacgtagtgctgctaaaaagaataacttaccttttaagttgacatgtgcaactactagac
aagttgtta---atgttgtaacaacaaagatagcacttaagggtggtaaaattgttaata
attggttgaagcagttaa-------------------------ttaaagttacact----
-------------tgtgttcctttttgttgctgctattttctatttaataacacctgttc
atgtcatgtctaaacatactgacttttcaagtgaaatcataggataca------------
aggctattgatggtggtgtcactcgtgacatagcatctacagatacttgttttgctaaca
aacatgctgattttgacacatggt--------ttagccagcgtggtggtagttatactaa
tgacaaagcttgcccattgattgctgcagtcataacaagagaagtgggttttgtcgtgcc
tggtttgcctggcacgatattacg------------------------------------
------------------------cacaactaatggtgactttttgcatttcttacctag
agtttttagtgcagttgg------taacatctgttacacaccatcaaaacttatagagta
cactgactttgcaacatcagcttgtgttttggctgctgaatgtacaatttttaaagatgc
ttctggtaagccagtaccatattgttatgatacc-----------------aatgtacta
gaaggttctgttgcttatgaaagtttacgccctgacacacgttatgtgctcatggatggc
tctattattc-------------------aatttcctaacacctaccttgaaggttctgt
tagagtggtaacaacttttgattctgagtactgtaggcacggcacttgtgaaagatcaga
agctggtgtttgtgtatctactagtggtagatgggtacttaacaatgattattacagatc
t---ttaccaggagttttctgtggtgtagatgctgtaaatttacttactaa------tat
gtttacaccactaattcaacctattggtgctttggacatatcagcatctatag------t
agctggtggtattgtagctatcgtagtaacatgccttgcctactattttatgaggtttag
aagagcttttggtgaatacagtcatgtagttgcctttaatactttactattccttatgtc
attcactgtactctgtttaacacca-gtttactcattcttacctggtgttta--------
--ttctgttatttacttgtactt------gacattttatcttactaa-----------tg
atgtttcttttttagcacatattcagtggatggttatgttcacaccttt------agtac
ctttctggataacaattgcttatatcattt----gtatttccacaaagcatttctattgg
ttctttagtaattacctaaa---gagacgtgtagtctttaatggtgtttcctttagtact
tttgaagaagctgcgctgtgcacctttttgttaaataaagaaatgtatctaaagttgcgt
agtgatgtgctattacctcttacgcaatataatagatacttagctctttataataagtac
aagtattttagtg----------gagcaatggatacaactagctacagagaagctgcttg
ttgtcatctcgcaaaggctctcaatgacttcagtaactcaggttctgatgttctttacca
accaccacaaacctctatcacctca----gctgttt------tgcagagtggttttagaa
aaatggcattcccatctggtaaagttgagggttgtatggtacaagtaacttgtggtacaa
ctacacttaacggtctttggcttgatgacgtagtttactgtccaagacatgtgatctgca
cctctgaagacatgcttaaccctaattatgaagatttactcattcgtaagtctaatcata
atttcttggtacaggctggtaatgttcaactcaggg--------ttattggacattctat
gcaaaattgt-------gtacttaagcttaaggttgatacagccaatcctaagacaccta
agtataagtttgttcgcattcaaccaggacagactttttcagtgttagcttgttacaatg
gttcaccatctggtgtttaccaatgtgctatgaggcccaatttcactattaagggttcat
tccttaatggttcatgtggtagtgttggttttaacatagattatgactgtgtctcttttt
gttacatgcaccatatggaattaccaactggagttcatgctggcacagacttagaaggta
acttttatggaccttttgttgacaggcaaacagcacaagcagctggtacggacacaacta
ttaca--gttaatgttttagcttggttgtacgctgctgttataaatggagacaggtggt-
-------ttctcaatcgattta-----ccacaactcttaatgactttaaccttgtggcta
tgaagtacaattatgaacctct--------aacaca-agaccatgttgacatactaggac
ctctttctgctcaaactggaattgccgttttagatatgtgtgcttcat----taaaagaa
ttactgcaaaatggtatgaatggacgtaccatattgggtagtgctttattagaagatgaa
tttacaccttttgatgttgttagacaatgctcagg----tgttactttccaa---agtgc
agtgaaaagaacaatcaagggtacacaccactggttgttact---------cacaatttt
gacttcacttttagttttagtc----cagagtactcaatggtctttgttcttttttttgt
atgaaaatgcctttttaccttttgctatgggtattattgctatgtctgcttttgcaatga
tgtttgtcaaacataagcatgcatttctctgtttgtttttgttaccttctcttgccactg
tagcttattttaatatggtctatatgcctgctagttgggtgatgcgtattatgacatggt
tggatatggttgatactag--tttgtctggttttaagctaaaagactgtgttatgtatgc
atcagctgtagtgttactaatccttatgacagcaagaactgtgtatgatgatggtgctag
gagagtgtggacacttatgaatgtcttgacactcgtttata----aagtttattatggta
atgctttagatcaa-----gccatttccatgtgggctcttataat---------------
----ctctgttacttctaactactcaggtgtagttacaact-------------------
--------------gtcatgtttttggccagaggtattgtttttatgtgtgttgagtatt
gccctattttctt--------cataactggtaatacacttcagtgtataatgctagttta
ttgtttcttaggctatttttgtacttgttactttggcctcttttgtttactcaaccgcta
ctttagactgactcttggtgtttatgattacttagtttctacacaggagtttagatatat
gaattcacagggactactcccacccaagaatagcatagatgccttcaaactcaacattaa
attgttgggtgttggtggcaaaccttgtatcaaagtagccactgtacagtctaaaatgtc
agatgtaaagtgcacatcagtagtctta-------ctctcagttttgcaacaactcagag
tagaatcatcatctaaattgtgggctcaatgtgtccagttacacaatgacattctcttag
cta---------aagatactactgaagcctttgaaaaaatggtttcactactttctgttt
tgctttccat------------------------------gcagggtgctgtagacataa
acaagctttgtgaagaaatgctggacaacagggcaaccttacaagctatagcctcagagt
ttagttcccttccatcatatgcagcttttgctactg---------------ctcaagaag
cttatgagcaggctgttgcta---atggtgattctgaagttgt---------tcttaaaa
agttgaag---------aagtctttgaatgtggctaaatctgaatttgaccgtgatgcag
ccatgcaacgtaagttggaaaagatggctgatcaagctatgacccaaatgtataaacagg
ctagatctgaggacaagagggcaaaagttactagtgctatgcagacaatgcttttcacta
tgcttagaaagttggataatga----------------------tgcactcaacaac-at
tatcaacaatgcaagagatggttgtgttcccttgaacataatacctcttacaacagcagc
caaactaatggttgtcataccagactataacacatataaaaatacgtgtgatggtacaac
atttacttat----------gcatcagcattgtgggaaatccaacaggttgtagatgcag
atagtaaaattgttcaacttagtgaaattagtatggacaattcacctaatttagcatggc
ctcttattgtaacagctttaagggccaattctgctgtcaaattacagaataatgagct--
-------tagtcctgttgcactacgacagatgtcttgtgctgccggtactacacaaactg
cttgcactgatgacaatgcgttagcttactacaacacaacaaagggaggtaggtttgtac
ttgcactgttatccgatttacaggatttgaaatgggctagattccctaagagtgatggaa
ctggtactatctatacagaactggaaccaccttgtaggtttgttacagacacacctaaag
gt---cctaaagtgaagtatttatactttattaaaggattaaacaacctaaatagaggta
tggtacttggtagtttagctgccacagtacgtctacaagctggtaatgca---acagaag
tgcctgccaattcaactgtattatctttctgtgcttttgctgtagatgctgctaaagctt
acaaagattatctagctagtgggggacaaccaatcactaattgtgttaagatgttgtgta
cacacactggtactggtcaggcaataacagttacaccggaagccaatatggatcaagaat
cctttggtggtgcatcgtgttgtctgtactgccgttgccacatagatcatccaaatccta
aaggattttgtgacttaaaaggtaagtatgtacaaatacctacaacttgtgctaatgacc
ctgtgggttttacacttaaaaacacagtctgtaccgtctgcggtatgtggaaaggttatg
gctgtagttgtgat-caactccgcgaacccatgcttcagtcagctgatgcacaatcgttt
ttaaacgggtttgcggtgtaagtgcagcccgtcttacaccgtgcggcacaggcactagta
ctgatgtcgtatacagggcttttgacatctacaatgataaagtagctggttttgctaaat
tcctaaaaactaattgttgtcgcttccaagaaaaggacgaag---------------atg
acaatttaattgattcttactttgtagttaagagacacactttctctaactaccaacatg
aagaaacaatttataatttacttaaggattgtccagctgttgctaaaca-----------
-------------tgacttctttaagtttagaatagacggtgacatggtaccacatatat
cacgtcaacgtcttactaaatacacaatggcagacctcgtctatgctttaaggcattttg
atgaaggtaatt----gtgacacattaaaagaaatacttgtcacatacaattgttgtgat
gatgattatttcaataaaaaggactggtatgattttgtagaaaacccagatatattacgc
gtatacgccaacttaggtgaacgtgtacgccaagctttgttaaaaacagtacaattctgt
gatgccatgcgaaatgctggtattgttggtgtactgacattagataatcaagatctcaat
ggtaactggtatgatttcggtgatttcatacaaaccacgccaggtagtggagttcctgtt
gtagattcttattattcattgttaatgcctatattaaccttgaccagggctttaactgca
gagtcacatg---ttgacactgacttaacaaagccttacattaagtgggatttgttaaaa
tatgacttcacggaagagaggttaaaactctttgaccgttattttaaatattgggatcag
acataccacccaaattgtgttaactgtttggatgacagatgcattctgcattgtgcaaac
tttaatgttttattctctacagtgttcccacctacaagttttggaccactagtgagaaaa
atatttgttgatggtgttccatttgtagtttcaactggataccacttcagagagctaggt
gttgtacataatcaggatgtaaacttacatagctctagacttagttttaaggaattactt
gtgtatgctgctgaccctgctatgcacgctgcttctggtaatctattactagataaacgc
actacgtgcttttcagtagctgcacttactaacaatgttgcttttcaaactgtcaaaccc
ggtaattttaacaaagacttctatgactttgctgtgtctaagggtttctttaaggaagga
agttctgttgaattaaaacacttcttctttgctcaggatggtaatgctgctatcagcgat
tatgactactatcgttataatctaccaacaatgtgtgatatcagacaactactatttgta
gttgaagttgttgataagtactttgattgttacgatggtggctgtattaatgctaaccaa
gtcatcgtcaacaacctagacaaatcagctggttttccatttaataaatggggtaaggct
agactttattatgattcaatgagttatgaggatcaagatgcacttttcgcatatacaaaa
cgtaatgtcatccctactataactcaaatgaatcttaagtatgccattagtgcaaagaat
agagctcgcaccgtagctggtgtctctatctgtagtactatgaccaatagacagtttcat
caaaaattattgaaatcaatagccgccactagaggagctactgtagtaattggaacaagc
aaattctatggtggttggcacaacatgttaaaaactgtttatagtgatgtagaaaaccct
caccttatgggttgggattatcctaaatgtgatagagccatgcctaacatgcttagaatt
atggcctcacttgttcttgctcgcaaacatacaacgtgttgtagcttgtcacaccgtttc
tatagattagctaatgagtgtgctcaagtattgagtgaaatggtcatgtgtggcggttca
ctatatgttaaaccaggtggaacctcatcaggagatgccacaactgcttatgctaatagt
gtttttaacatttgtcaagctgtcacggccaatgttaatgcacttttatctactgatggt
aacaaaattgccgataagtatgtccgcaatttacaacacagactttatgagtgtctctat
agaaatagagatgttgacacagactttgtgaatgagttttacgcatatttgcgtaaacat
ttctcaatgatgatactctctgacgatgctgttgtgtgtttcaatagcacttatgcatct
caaggtctagtggctagcataaagaactttaagtcagttctttattatcaaaacaatgtt
tttatgtctgaagcaaaatgttggactgagactgaccttactaaaggacctcatgaattt
tgctctcaacatacaatgctagttaaacagggtgatgattatgtgtaccttccttaccca
gatccatcaagaatcctaggggccggctgttttgtagatgatatcgtaaaaacagatggt
acacttatgattgaacggttcgtgtctttagctatagatgcttacccacttactaaa---
catcctaatcaggagtatgctgatgtctttcatttgtacttacaatacataagaaagcta
catgatgagttaacaggacacatgttagac---------atgtattctgttatgcttact
aatgataacacttcaaggtattgggaacctgagttttatgaggctatgtacacaccgcat
acagtcttacaggctgttggggcttgtgttctttgcaattcacagacttcattaagatgt
ggtgcttgcatacgtagaccattcttatgttgtaaatgctgttacgaccatgtcatatca
acatcacataaattagtcttgtctgttaatccgtatgtttgcaatgctccaggttgtgat
gtcacagatgtgactcaactttacttaggaggtatgagctattattgtaaatcacataaa
ccacccattagttttccattgtgtgctaatggacaagtttttggtttatataaaaataca
tgtgttggtagcgataatgttactgactttaatgcaattgcaacatgtgactggacaaat
gctggtgattacattttagctaa------------cacctgtactgaaagactcaagctt
tttgcagcagaaacgctcaaagctactgaggagacatttaaactgtcttatggtattgct
actgtacgtgaagtgctgtctgacagagaattacatctttcatgggaagttggtaaacct
agaccaccacttaaccgaaattatgtctttactggttatcgtgtaactaaaaacagtaaa
gtacaaataggagagtacacctttgaaaaaggtgactatggtgatgctgttgtttaccga
ggtacaacaacttacaaattaaatgttggtgattattttgtgctgacatcacatacagta
atgccattaagtgcacctacactagtgccacaagagcactatgttagaattactggctta
tacccaacactcaatatctcagatgagttttct------agcaatgttgcaaat--tatc
aaaaggttggtatgcaaaagtattctacactccagggaccacctggtactggtaagagtc
attttgctattggcctagctctctactacccttctgctcgcatagtgtatacagcttgct
ctcatgccgctgttgatgcactatgtgagaaggcattaaaatatttgcctatagataaat
gtagtagaattatacctgcacgtgctcgtgtagagtgttttgataaattcaaagtgaatt
caacattagaacagtatgtcttttgtactgtaaatgcattgcctgagacgacagcagata
tagttgtctttgatgaaatttcaatggccacaaattatgatttgagtgttgtcaatgcca
gattacgtgctaagcactatgtgtacattggcgaccctgctcaattacctgcaccacgca
cattgctaactaagggcacactagaaccagaatatttcaattcagtgtgtagacttatga
aaactataggtccagacatgttcctcggaacttgtcggcgttgtcctgctgaaattgttg
acactgtgagtgctttggtttatgataataagcttaaagcacataaagacaaatcagctc
aatgctttaaaatgttttataa---------gggtgttatcacgcatgatgtttcatctg
caattaacaggccacaaataggcgtggtaagagaattccttacacgtaaccctgcttgga
gaaaagctgtctttatttcaccttataattcacagaatgctgtagcctcaaagattttgg
gactaccaactcaaactgttgattcatcacagggctcagaatatgactatgtcatattca
ctcaaaccactgaaacagctcactcttgtaatgtaaacagatttaatgttgctattacca
gagcaaaagtaggcatactttgcata---atgtctgatagagacctttatgacaagttgc
aatttacaagtcttga-----aattccacgtaggaatgtggcaactttacaagctgaaaa
tgtaacaggactctttaaagattgtagtaaggtaatcactgggttacatcctacacaggc
acctacacacctcagtgttgacactaaattcaaaactgaaggtttatgtgttgacatacc
tggcatacctaaggac------atgacctatagaagactcatctctatgatgggttttaa
aatgaattatcaagttaatggttaccctaacatgtttatcacccgcgaagaagctataag
acatgtacgtgcatggattggcttcgatgtcgaggggtgtcatgctactagagaagctgt
tggtaccaatttacctttacagctaggtttttctacaggtgttaacctagttgctgtacc
tacaggttatgttgatacacctaataatacagatttttc-cagagttag----tgctaaa
ccaccgcctggagatcaatttaaacacctcataccacttatgtacaaaggacttccttgg
aatgtagtgcgtataaagattg----------tacaaatgttaagtgacacacttaaaaa
tctctctgacagagtcgtatttgtcttatgggcacatggctttgagttgacatctatgaa
gtattttgtgaaaataggacctgagcgcacctgttgtctatgtgatagacgtgccacatg
cttttccactgcttcagacacttatgcctgttggcatcattctatt------------gg
atttgattacgtctataatccgtttatgattgatgttcaacaatggggttttacaggtaa
cctacaaagcaaccatgatctgtattgtcaagtccatggtaatgcacatgtagctagttg
tgatgcaatcatgactaggtgtctagctgtccacgagtgctttgttaagcgtgttgactg
gactattgaatatcctataattggtgatgaactgaagattaatgcggcttgtagaaaggt
tcaacacatggttgttaaagctgcattattagcagacaaattcccagttcttcacgacat
tggtaaccctaaagctattaagtgtgtacctcaagctgatgtagaatggaagttctatga
tgcacagccttgtagtgacaaagcttataaaatagaagaattattctattcttatgccac
acattctga-caaattcacagatggtgtatgcctattttggaattgcaatgtcgatagat
atcctgctaattccattgtttgtagatttgacactagagtgctatctaaccttaacttgc
ctggttgtgatggtggcagtttgtatgtaaataaacatgcattccacacaccagcttttg
ataaaagtgcttttgttaatttaaaacaattaccatttttctattactctgacagtccat
gtgagtctcatggaaaacaagtagtgtcagatatagattatgtaccactaaagtctgcta
cgtgtataacacgttgcaatttaggtggtgctgtctgtagacatcatgctaatgagtaca
gattgtatctcgatgcttataacatgatgatctcagctggctttagcttgtgggtttaca
aacaat------ttgatacttataacctctggaacacttttacaagacttcagagtttag
aaaatgtggcttttaa----tgttgtaa-----ataagggacactttgatggacaacagg
gtgaagtaccagtttctatcattaataacactgtttacacaaaagttgatggtgttgatg
tagaattgtttgaaaataaaacaacattacctgttaatgtagcatttgagctttgggcta
agcgcaacattaaaccagtaccagaggtgaaaatactcaataatttgggtgtggacattg
ctgctaatactgtgatctgggactacaaaagagatgctccagcacatatatctactattg
gtgtttgttctatgactgacatagccaagaaaccaactgaaacgatttgtgcaccactca
ctgtcttttttgatggtagagttgatggtcaagtagacttatttagaaatgcccgtaatg
gtgttcttattacagaaggtagtgttaaaggtttacaaccatct--------gtaggtcc
caaacaagctagtcttaatggagtcacattaattggagaagccgtaaaaacacagttcaa
ttattataagaaagttgatggt---gttgtccaacaattacctgaaacttactttactca
gagtagaaatttacaagaatttaaacccaggagtcaaatggaaattgatttcttagaatt
agctatggatgaattcattgaacggtataaattagaaggctatgccttcgaacatatcgt
ttatggagattttagtcatagtcagtta--ggtggtttacatctactgattggactagct
aaacgttttaaggaatcaccttttgaattagaagattttattcctatggacagtacagtt
aaaaactatttcataacagatgcgcaaacaggttcatctaagtgtgtgtgttctgttatt
gatttattacttgatgattttgttgaaataat------aaaatcccaagatttatctgta
gtttctaaggttgtcaaagtgactattgactatacagaaatttcatttatgctttggtgt
aaagatggccatgtagaaacattttacccaaaattacaatctagtcaagcgtggcaaccg
ggtgttgctatgcctaatctttacaaaatgcaaagaatgctattagaaaagtg--tgacc
ttcaaaattatggtgatagtgcaacattacctaaaggcataatgatgaatgtcgcaaaat
atactcaactgtgtca----atatttaaacacattaacattagctgtaccctataatatg
agagttatacattttggtgctggttctgataaaggagttgcaccaggtacagctgtttta
agacagtggttgcctacgggtacgctgcttgtcgattcagatcttaatgactttgtctct
gatgcagattcaactttgattggtgattgtgcaactgtacatacagcta------ataaa
tgggatctcat-------------tattagtgatatgtacgaccctaagactaaaaatgt
tacaaaagaaaatgactctaaagagggttttttcacttacatttgtgggtttatacaaca
aaagctagctcttggaggttccgtggctataaagataacagaacattcttggaatgctga
tctttataagctcatgggacacttcgcatggtggacagcctttgttactaatgtgaatgc
gtcatcatctgaagcatttttaattggatgtaattatcttggcaaaccacgcgaacaaat
agatggttatgtcatgcatgcaaattacatattttggaggaatacaaatccaattcagtt
gtcttcctattctttatttg-acatgagtaaatt--tccccttaaattaaggggtactgc
tgttatgtctttaaaagaaggtcaaatcaatgatatgattttatctcttcttagtaaagg
tagacttataattagagaaaacaacagagttgttatttctagtgatgttcttgtta-aca
actaaa------------cgaacaatgtttgtttttcttgttttattgccactagtctct
agtcagtgtgttaatcttacaaccagaactcaattaccccctgcatacactaattctttc
acacgtggtgtttattaccctgacaaagttttcagatcctcagttttacattcaactcag
gacttgttcttacctttcttttccaatgttacttggttccatgctatacatgtctctggg
accaatggtactaagaggtttgataaccctgtcctaccatttaatg--------------
-------------atggtgtttattttgcttccactgagaagtctaacataataagaggc
tggatttttggtactactttagattcgaagacccagtccctacttattg-----------
---ttaataacgctactaatgttgttattaaa--gtctgtgaatttcaattttgtaatga
tccatttttgggtgtttattaccacaaaaacaacaaaagttggatggaaagtgagttcag
agtttattctagtgcgaataattgcacttttgaatatgtctctcagccttttcttatgga
ccttgaaggaaaacagggtaatttcaaaaatcttagggaatttgtgtttaagaatattga
tggttattttaaaatatattctaagcacacgcctattaatttagtgcgtgatctccctca
gggtttttcggct---------ttagaaccattggtagatttgccaataggtattaacat
--------------cactaggtttcaaactttacttgctttacatagaagttatttgact
cctggtgattcttcttcaggttggacagctggtgctgcagcttattatgtgggttatctt
caaccta-------ggacttttctattaaaatataatgaaaatggaaccattacagatgc
tgtagactgtgcacttgaccctctctcagaaacaaagtgtacgttgaaatccttcactgt
agaaaaaggaatctatcaaacttctaactttagagtccaaccaacagaatctattgttag
atttcctaatattacaaacttgtgcccttttggtgaagtttttaa-----cgccaccaga
tttgcatctgtttatgcttggaacaggaagagaatcagcaactgtgttgctgattatt--
--ctgtcctatataattccgcatcattttccacttttaagtgttatggagtgtctcctac
taaattaaatgatctctgctttactaatgtctatgcagattcatttgtaattagaggtga
tgaagtcagacaaatcgctccagggcaaactggaaagattgctgattataattataaatt
accagatgattttacaggctgcgttatagcttggaattctaacaatcttgattctaaggt
tggtggtaattataattacctgtatagattgtttaggaagtctaatctcaaaccttttga
gagagatatttcaactgaaatctatcaggccggtagcacacct------------tgtaa
tggtgttgaaggttttaattgttactttcctttacaatcatatggtttccaacccactaa
tggtgttggttaccaaccatacagagtagtagtactttcttttgaacttctacatgcac-
----cagcaactgtttgtggacctaaaaagtctactaatttggttaaaaacaaatgtgtc
aatttcaacttcaatggtttaacaggcacaggtgttcttactgagtctaacaaaaagttt
ctgcctttccaacaatttggcagagacattgc--tgacactactgatgctgtccgtgatc
cacagacacttgagattcttgacattacaccatgttcttttggtggtg-tcagtgttata
acaccaggaacaaatacttctaaccaggttgctgttctttatcaggatgttaactgcaca
gaagtccctgttgctattcatgcagatcaacttactcctacttggcgtgtttattctaca
ggttctaatgtttttcaaacacgtgcaggctgtttaataggggctgaacatgtcaacaac
tcatatgagtgtgacatacccattggtgcaggtatatgcgctagttatcagactcagact
aattctcctcggcgggcacgtag-----tgtagctagtcaatccatcattgcctacacta
tgtcacttggtgcagaaaattc----------agttgcttactctaataactctattgcc
atacccacaaattttactattagtgttaccacagaaattctaccagtgt-ctatgaccaa
gacatcagtagattgtacaatgtacatttgtggtga----ttcaactgaatgcagcaatc
ttttgttgcaatatggcagtttttgtacacaattaaaccgtgctttaactggaatagctg
ttgaacaagacaaaaacacccaagaagtttttgca--------caagtcaaacaaattta
caaaacaccaccaattaaagatttt---ggtggttttaatttttcacaaatattaccaga
tccatcaaaaccaagcaagaggtcatttattgaagatctacttttcaacaaagtgacact
tgcagatgctggcttcatcaaacaa---tatggtgattgccttggtgatattgctgctag
agacctcatttgtgcacaaaagtttaacggccttactgttttgccacctttgctcacaga
tgaaatgattgctcaatacacttctgcactgttagcgggtacaatcacttctggttggac
ctttggtgcaggtgctgcattacaaataccatttgctatgcaaatggcttatagg-----
tttaatggtattggagttacacagaatgttctctatgagaaccaaaaattgattgccaac
caatttaatagtgctattggcaaaattcaagactcactttcttcc---------------
---------------------------acagcaagtgcacttggaaaacttcaagatgtg
gtcaaccaaaatgcacaagctttaaacacgcttgttaaacaacttagctccaattttggt
gcaatttcaagtgttttaaatgatatcctttcacgtcttgacaaagttgaggctgaagtg
caaattgataggttgatcacaggcagacttcaaagtttgcagacatatgtgactcaacaa
ttaattagagctgcagaaatcagagcttctgctaatcttgctgct-----actaaaatgt
cagagtgtgtacttgg--acaatcaaaaagagttgatttttgtggaaagggctatcatct
tatgtccttccctcagtcagcacctcatggtgtagtcttcttgcatgtgacttatgtccc
tgcacaagaaaagaacttcacaactgctcctgccatttgt-----catgatggaaaagca
cactttc---------ctcgtgaaggtgtctttgtttcaaatggcacacactggtttgta
acacaaaggaatttttatgaaccacaaatcatta---ctacagacaacacatttgtgtct
ggtaactgtgatgttgtaataggaattgtcaacaacacagt-ttatgatcctttgcaa--
--cctgaattagactcattcaaggaggagttagataaatattttaag----------aat
catacatcacc------agatgttgatttaggtgac------atctctggcattaatgct
tcagttgtaaacattcaaaaagaaattgaccgcctcaatgaggttgccaag---------
------------aatttaaatgaatctctcatcgatctccaagaacttggaaagtatgag
cagtatataaaatggccatggtacatttggctaggttttatagctggcttgattgccata
g------taatggtgacaattatgctttgctgtatgaccagttgctgtagttgtctcaag
ggctgttgttcttgtggatcctgctgcaaatttgatgaaga---cgactctgagccagtg
ctcaaaggagtcaaattacattacacataaacgaacttatggatttgtttatgagaatct
tcacaattggaactgtaactttgaagcaaggtgaaatcaaggatgctactccttcagatt
ttgttcgcgctactgcaacgataccgatacaagcctcactccctttcggatggcttattg
ttggcgttgcacttcttgctgtttttcagagcgcttccaaaatcataaccctcaaaaaga
gatggcaactagcactctccaagggtgttcactttgtttgcaacttgctgttgttgtttg
taacagtttactcacaccttttgctcgttgctgctggccttgaagccccttttctctatc
tttatgctttagtctacttcttgcagagtataaactttgtaagaataataatgaggcttt
ggctttgctggaaatgccgttccaaaaacccattactttatgatgccaactattttcttt
gctggcatactaattgttacgactattgtataccttacaatagtgtaacttcttcaattg
tcattacttcaggtgatggcacaacaagtcctatttctgaacatgactaccagattggtg
gttatactgaaaaatgggaatctggagtaaaagactgtgttgtattacacagttacttca
cttcagactattaccagctgtactcaactcaattgagtacagacactggtgttgaacatg
ttaccttcttcatctacaataaaattgttgatgagcctgaagaacatgtccaaattcaca
caatcgacggttcatccggagttgttaatccagtaatggaaccaatttatgatgaaccga
cgacgactactagcgtgcctttgtaagcacaagctgatgagtacgaacttatgtactcat
tcgtttcggaagagacaggtacgttaatagttaatagcgtacttctttttcttgctttcg
tggtattcttgctagttacactagccatccttactgcgcttcgattgtgtgcgtactgct
gcaatattgttaacgtgagtcttgtaaaacc--------ttctttttacgtttactctcg
tgttaaaaatctgaattcttctagagttcctgatcttctggtctaaacgaactaaatatt
atattagtttttctgtttggaactttaattttagccatggcagattccaacggtactatt
accgttgaa--------------gagcttaaaaagctccttgaacaatgga----accta
gtaataggtttcctattccttacatggatttgtcttctacaatttgcctatgccaa----
-------------caggaataggtttttgtatataattaagttaattttcctctggctgt
tatggccagtaactttagcttgttttgtgcttgctgctg-----tttacagaataaattg
gatcaccggtggaattgctatcgcaatggcttgtcttgtaggcttgatgtggctcagcta
cttcatt---------gcttctttcagactgttt---gcgcgtacgcgttccatgtggtc
attcaatccagaaactaacattcttctcaacgtgccactccatggcactattctgaccag
accgcttctagaaagtgaactcgtaatcggagctgtgatccttcgtggacatcttcgtat
tgctgga--caccatctaggacgctgtgacatcaaggacctgcctaaagaaatcactgtt
gctacatcacgaacgctttcttattacaaattgggagcttcgcagcgtgtagcaggtgac
tcaggttttgctgcatacagtcgctacaggattggcaactataaattaaacacagaccat
tccagtagcagtgacaatattgctttgcttgtacagtaagt---gacaacagatgtttca
tctcgttgactttcaggttactatagcagagatattactaattattatgaggacttttaa
agtttccatttggaatcttgattacatcataaacctcataattaaaaatttatctaagtc
act----aactgagaataaatattctcaattagatgaagagcaaccaa------------
-tggagattgattaaacgaacatgaaaattattcttttcttggcactgataacactcgct
acttgtgagctttatcactaccaagagtgtgttagaggt--------------acaacag
tacttttaaaagaaccttgctcttctggaacata------------------cgagggca
attcaccatttcatcctctagctgataacaaatttgcactgacttgctttagcactcaat
ttgcttttgcttgtcctgacggcgtaaaacacgtctatcagttacg---tgccagatcag
tttcacctaaactgttcatcagacaagaggaagttcaagaactttactctccaatttttc
ttattg---------------ttgcggcaatagtgtttat----aacactttgcttcaca
ctcaaaagaaa--------gacagaatgattgaactttcattaattgacttctatttgtg
ctttttagc--ctttctgctattccttgttttaattatgcttattatcttttggttctca
cttgaactgcaagatcataatgaaacttgtcacgcctaaacgaacatgaaatttcttgtt
ttcttaggaatcatcacaactgtagctgcatttcaccaagaatgtagtttacagtcatgt
actcaacatcaaccatatgtagttgatgacccgtgtcctattcacttctattctaaatgg
tatattaga---------gtaggagctag-----aaaatcagca-----cctttaattga
attgtgcgt--ggatgaggctggttctaaatcacccattcagtacatcgatatcggtaat
tatacagtttcctgtttaccttttacaattaattgccaggaacctaaattgggtagtc--
------------------------------------------ttgtagtgcgttgttcgt
tctatgaagactttttagagtatcatgacgttcgtgttgttttagatttcatcta-aacg
aacaaactaaaat-gtctg---ataatggaccccaaaatcagcgaaatgcaccccgcatt
acgtttggtggaccctcagattcaactggcagtaaccagaatggagaacgcagtggggcg
cgatcaaaacaacgtcggccccaaggtttacccaataatactgcgtcttggttcaccgct
ctcactcaacatggcaaggaagaccttaaattccctcgaggacaaggcgttccaattaac
accaatagcagtccagatgaccaaattggctactaccgaagagctaccagacgaattcgt
ggtggtgacggtaaaatgaaagatctcagtccaagatggtatttctactacctaggaact
gggccagaagctggacttccctatggtgctaacaaagacggcatcatatgggttgcaact
gagggagccttgaatacaccaaaagatcacattggcacc---------cgcaatcctgct
aacaatgctgcaatcgtgctacaacttcctcaaggaac-----------aacattgccaa
aaggcttctacgca-----gaagggagcagaggcggcagtcaagcctcttctc-------
-gttcctcatcac-------------------------------------------gtag
tcgcaacagttcaagaaattcaactccag----gcagcagtaggggaacttctcctgcta
gaatggctggcaatggcggtgatgctgctcttgctttgctgctgcttgacagattgaacc
agcttgagagcaaaatgtctggtaaaggccaacaac-aacaaggccaaactgtcactaag
aaatctgctgctgaggcttctaagaagcctcggcaaaaacgtactgccactaaagcatac
aatgtaacacaagctttcggcagacgtggtccagaacaaacccaaggaaattttggggac
caggaactaatcagacaaggaactgattacaaacattggccgcaaattgcacaatttgcc
cccagcgcttcagcgttcttcggaatgt-cgcgcattggcatggaagtcacaccttcggg
aacgtggttgacctacacaggtgccatcaaattggatgaca-aagatccaaatttcaaag
atcaagtcattttgctgaataagcatattgacgcatacaaaaca-----ttcccaccaac
agagcctaaaaaggacaaaaagaagaaggctgatgaaactcaagccttaccgcagagaca
gaagaaacagcaaactgtgactcttcttcctgctgcagatttggatgatttctccaaaca
a-------------ttgcaacaatccatgagcagtgctgactcaactcaggcctaaactc
atgcagaccacacaaggcagatgggctatataaacgttttcgcttttccgtttacgatat
atagtctactcttgtgcagaatgaattctcgtaactacatagcacaagtagatgtagtta
actttaatctcacatagcaatctttaatcagtgtgtaacattagggaggacttgaaagag
ccaccacattttcaccgaggccacgcggagtacgatcgagtgtacagtgaa----caatg
ctagggagagct--------gcctatatggaagagccctaatgtgtaaaattaatt--tt
agtagtgctatccccatgtg----------------------------------------
--------attttaatagcttcttaggagaatgacaaaaaaaaaaaaaaaaaaaaaaaaa
aaaaaaaa
>NC_011550.1 Munia coronavirus HKU13-3514, complete genome
gacaaaagataaaaattatacac-------------------------------------
------------------------gtataatttttgtctctctagcttcgctagttcgct
accgacaccaatccaggtgcgccgccattacttgctcccgttttggcagcctttggctga
cctacttggtcactgccgcacaaaagcagcagagttc--gccgaggacggttttcagctc
--------tttggctgtgtg--------ggttgaactggaccacttagtcaccggtgcca
taaag-----------------------gcctg------gagttcgctaagctcccgttt
a-----------------------------------------gcctacagtgcagatagt
ggctttttgcacta--------------------tttacctttatttgtggttcctctga
ccgttcaccaactctatagac------agcgcagattactgtagggtta-agttgcaccg
gtattcgcaccgcccgtcagcggacgcattatccagcatagca-----------------
ctccttgcatcgagcctaggtaggataaaaccccctaccgggtcacttttaaggcgtttc
ctccacgggatagccactagtgactaggtg----------------------taagtgat
ctgatctggacgtattgcgttgcgcaagtgcaacacccat-----------------agg
agcgtggaatcct--attctgcagctctgtgcctgatatagttttggaatggccaagaac
aaggagaagcgcagtcccattgtact----------------gcctgaattagtgcctcc
tccactgcagctttttatatctgttgctgcttgcgaggaagg-----------acatccc
aacaatactacctacttggc---------------taactataacttgtacaccaccaag
gctccgccaggtgtgcaggttattaagcctggtatatcacttactgactttgaggctatt
tttggatcgcaacccactttgcgtgccatacgcaatttggtttgtgagcgcaacgctagt
tgggctaattccaaggatgatttttacctcaaggccaaaactttgaccttttctgatcct
gtgttgcgggccataattcgctatgctccgcctaggatt-------------------tc
atcacttgcagcattggctctgtttgaccggctg--------------------------
---------gttaaaatagagtatgatgaacttaagaagattgccctagatgcag-----
-ctgttgtacttgcatacgaaggcaagattaccacaacccttgcagatgcaaagagtg--
-----ttgtgcttactca-----------------taaggactcctacttaacgttatcc
aatgatgttgtaggagccaaatttacttctg-----------------------------
-tcctgcttgcgcaggccagtccagctaatgcggctatgcggttcttaaacttttacctt
tatcctt----cggcaacggctgttgagaaggacggtaaaatgcaacccgtagcctgcaa
gcctatccctgcaaatgctaaaggaaaaccaattcaagaggactgccacctgattccaga
ctaccagcaacttgttgttagtcaggttgaaggtgttgattccattgttgatggggttct
ctaccttaa------------gactagctcagtaccacccatt--------tactatcct
cgtgtaaagggcggtgccttgcttataccacttaaaccacagggcacttcatcaaa----
-gaagcttaacgtggttt------------------------------------------
-------------ttcatactgaaccatct-------gatgttttgatggcttttgtaca
aatgcaacaatttctcagtcgcact-----------------------------------
-----------gagcaatcctggattga----------agtgactgatgccca---gacc
tatgatgt----------ttctcctaccgtaactgtacgtgtgggggtgtctaaacctgg
agatgttgttgtgtcaactgaagaggaat-------------------------------
-----------acctcaattgttttaatgaccctgacgtgaaagagctttataagctttt
tcgcactgagtcatgg----gccaaacttg----aacggaaatttgcgggtctgagggtt
cgcatttcgtccgctttatcca-------------actttataagctttttgcatgcaat
tgcagatcgctttaaaccattgtatgatg---------tcattcatgcagttatctataa
gcttcagtgcttatctttggatg------ctgctgcgcgcatagcga-------------
--gtgttaagcttgtctatcgcgctggcaaacttatagtt---------------gacgc
tgcatcctttgtggcatcagc---------------------------------------
---------tatacaaccattatgtgacttcttcttaccctttctgaagaaagtcgctga
ttatgcaacttatgcagctggtaa------------ttacatgttgatgtttactagcgc
aggtacttttgtgttaaagaaagccccagcaaagataattaataaggttaagtacatctt
tgatgttaaccctgattatcctgttgaggcaacaaccaacaaagtagtaacacatgattc
gctcgcaataacagatgccactcctactagggctctagaggctgttgacgttgttgtagg
ctctacagtgttacaaatggcaacagatggcacttcttactttccttcggatggtaacag
tgcttctttacctggatttcgagcaggcgcagatcaccttactgtgagttttgtctgtga
cctttttgatgatccaacaaatcaggctattaatgagcttttagctggttatgagcttaa
caatttagtggcaccaagcgactcaactccaagggacattgctcgccttgttgttgatgc
tcttgttgacgctc---------taacagaccacttcccagagagggtcatggacttacc
ggaagactaccaagtcttctctagtcatgatgacctacctctggcaacacaccatattcc
cgac---------------------------------catctcactctctatgttcaagc
tatg---gagagtgaggatgactgtgaag---------------------------atga
actttatgtggaggatgatgactactgtgatc------agcctgccacaaacttcgatg-
--------atgaagaaggacctattcctcagcaatgggaccttccggatg----------
-tagaccacttcttagcaaagttgc-------gcaaggagccggctggcgaccaagcacc
tgctaacactagtgatcaacaacaagatcaaattac------------------------
---------tagtaaccagactcaacctaccgacga------------------------
---------------------agagccatca------gcttatgagccggatg-------
--------------------------------------------------------aggt
taactctgatgatgaaattattatt---------cctatagtgcctgaccaacct-----
--gcggactttaaagccgcagtaagcactat-------------agcagaatataagaca
aaggataaacttccacccattcaggaa-------gaaacatccagtcaggagag-----c
agtcgttccacaactcctaatcagga-----------gggcatcgacgctacttcaga--
---cgtaaatagtgtagactca--------------------------------------
---------------------gcagatgaaagtgctgaatcgagctcagaaacagatagc
acctttgaagatgctacagaagatgttcaacc---tcagcaggatagttcctcggcagtc
cggtctgtcggattagatgaccagaattccattgctaacgcggcacacgatcgtggcaat
tgtgatagtaa---------------------ggttatctt-------------tgaaga
tgtcgagtcggcccaggctactactgcagaggcagtcaacactgtccaatcgagtaacca
gaactccatcgctaacgcggcatacgatcgtggcgattgtgatagtacggctatttgtga
cgatggtgagacaatcattactgatagtagtgagggtgacatcactgatgaacccctggc
tactatagtaaacacacctacaactg--tagataacaatttgccagcagttgctgttaaa
caacctagcccta-cgaaagtagagctcgttgtgggacagctgactagt-----------
--------------------ataaaatatgacaattccgtgttagtaaatccagccaat-
----gaagcactttccaatgggg---------------------------gtggtgctgc
taaggctatagctgacatggcaggtcctaaatatcaggcttactgtgatagcatagcgcc
tattacaggtaatgttactacagaaccttttgatgccgctaag-----tatggtgtctca
tgt-------------------------attttacatgtggtgccac------------c
acgcggttcagat-------------cctaatgtgcaggaactttt---gtaccag----
-------------------------------gcgtataagagtattcttactgaacct--
-------------gcgcactacgttatacctatcttaggtgctggcatct-------ttg
gttgcaatcctgtgcattcgc-----------ttgatgcctttaagaaagcctgcccaag
tg-acatcgggcgtgtaaccc--------------------------ttgtcactt----
-----------------------------------------------------------t
ggacagcaatcatttgcaaatttgggatgcga----------------------------
--------------ttaacagaactgttgt------------------------------
------------------------------------------------------------
---------------------------------------------------tcgcaccac
aaag--------------------------gactttgaccagg-----------------
-----tcaccactaaggcattaacacctcaaggcata---cttgatgctaacctttttga
tggccaagaatttgtccaggacccaaagcctggtcaagtt----------------tatt
tggaggttactgatgaaatacagcag----------------------------------
--------------------------caggcaaaagag-cttgatctcaccctg------
-------cagcagtatgtaacc--------------------------------------
--------------------------------taccttaaac------------------
----------------------------tctgtcatgctaactggccca-----------
--------------------ttagtcgtactaatgg------------------------
-cgttatgcatttgaaacaacatagaaataattgttttgtaagcgcggccttgaatttg-
-----tttcaaaacacgcgctttcaactgaggcctgccattgatcaactctacaaag---
--agtttcttaatggcaatcctagtag--acttgtagcttgg--------gtctatgcgg
caactaaccacactattggtgagtttggatgcccccaggaagtaatagcattgttcgtta
acaacgcaaactctgcattttcagccactacagtt-tgttgtggcacctatttcaaccac
acgggggtcatatctg------------tttcaaaagattatgacccactgg-----tac
cgaaggtctactgtatga-agtgtgacacgtggactccgtttaaccctgttagtggtgta
ggagcaattgcagtcggcacttcagatgaggaacctacacttcctgccattaaatatgcg
caagaccattgc--------------tggtatactaatggcaagaaaactattaacggct
ataacgccaaagctaaagtagtggccacctatcataactttg------------------
-atgtggcacctgctccacgtacagagac--------------agtgtcaatgccgctgt
ctactaataaata--------ctctgtacttcctacggaaga-cataccacagagtagtc
cacttt---------tgttagaac-------------------------ctccacccag-
------------ggaacttccacaagatg-----aagacaaacctaa-ggctgaggtttt
ggacaatcccacgcactt-------agacctaatggac---------ttgtggattcgca
agcccaagttcatcttggttaagtc-------atggtctattttggga------aaggca
ctatgtaaaac-------------------------------------------------
-------------aggaacagttgtttttcttagtgctaaactcttacttaagttttata
accacctagtagaaataggggctatag--------------------------------a
caaaactgttaa-attgtctgttggtttggcctgtaaggt-----------------ggc
acgccactttatgccatcggcagcaact---------------ttacggaaaacatgcct
ggg---attgttttattcaacaaagacaatcttcatggcattagctccatttttgatg--
ttaccggctgtagcgagtatattttc------tactggttacaagctgggtgtacactta
tatgcacgtactggcataccatgcgtgtataatacaactatgcattatgattataatgct
ttctgtgctggtgatttaacatgtctaacatgttttaatggccaggactcattacatttg
tacc-------agcacctgcgcgttaatcaacaacccgt------aatggaagttgacta
cacgctttatgcgctggctttcattttattacttgcaaatgccactttagttttagcggc
ccttgcatttgtgtttattgtcaatatgta------------cggcttcacaataccgta
tattggc----------------------------accttgtatatagactatcagacat
ttttagttatg-------------tcttttat-----agtctattatgtatacagag--t
gtgtgcatttttaagacacttggctaaaggctgcaagcagccaacatgcacattgtgttc
aaagatgcgcacttcaccaactataacagtggagacaatagtccaaggtagaaaataccc
ctctgttgtagaaactaatggcggcttttctatttgtaaggagcacaatttttattgtaa
aaattgcactgc--------------------------------------tgaaaagcct
ggcact----tttata------------cccactga------------------------
-------------agcagttgaatccttgtctaggaccacaaagcttagtgtaaaaccca
c----ggcaccagcatttttatt----------------------agctcgtgacgtaga
atgtcaaactgatgttgttgttgcgcgtgctatgcacaaccagacagctcatgtttgtat
ttctaaatactcaga--cattcgt---accgttgaccaactacttaagcctactccacta
ttttcatacacacctgacgttatgata----gcggcagactttgataatagtggtagctt
gaaaacagctcgtgaattagctgtagttt-----------tgtcaatggatcttaaacgc
accattattattattgatcaggcttattctaggcctctcaatacttatgatgaggttgct
gctcgtatggagaagtatttcacactacaaaagataacaccatctggtgatatctttaat
gacttaaaacaagccaccgcaggccaggccactgattc------------------tgct
attaatgcagctattttggcagtgcaacgcggtcttgactttactattgataatcccaat
aacatcttgcctcactatgcctttgattttacaacccttactgcagacgaccaggctact
attatagagactggt--------------tgcgctaagggcaatcttaaaggtactggtg
ttggtgttattttatctgctaaccttgttacgagactgagtcagtcagccc---------
ttcgtatcattgctaa------------------------------tgcagcctcccgta
atggtgttacatgtgcagttacaccatcaacattagttatgcgcggcaatatagccaccc
agcctttaacacgcttaaaggctggtgctgtaccatcgcggcgtgtagtttacactatat
tggcaatctgtgcagtgtatgcctttgcttttgcgctttcctgt------gcagctgctc
gacttacatt---acacactgtgccatccattaagactgacatgcgcgtcgataattttt
atgtaattagagatggtgtgttagacactattagagcaactgacaactgctttgctaata
agt-------ttttgtcatttgactcctttcatcaggcaacg----------tacactaa
ctccccggcctgtccagtggtggtaggtgttgccgatgttaaaacacattctgtgcctgg
cattccagcaggtattatattgagagacaacttagtattgcacatatacgaattgtctat
ctatgagagagaacagcgtgcttccatggttagagatgcgcttaaactccatacgggtag
catctttaatttggataaccgcgttgttgttggctacacacagcatgaagttgttgttgg
tagctcatacttacggtcacctgcattgtttaatgctaaatgcacctacttacagcgtg-
--atggcaatagaactttgtattgctatgacgccgtagatgtacctcacaagctgtattc
ggatgtgttgccacacgtcgaatatcaggc--------------tgtcgactttaatggg
gaagttgttccactaaaaattccagaacagattctctactac---cctcacattgttaga
tacgtcagtaacacc-------------tactgtcgtatgggacaatgtttcaacactaa
tcctggtgtatgtgtatcatttactgatgagt------------ttccttattcaggaaa
tgagatgccaggtgtttattgtgccgatacctcttttcagttagcctctaagctagttat
ggggacagtatctggcatacatgtatttacttca---acagcagcacttatagcctccac
agtggttattattgtgtgtgttgttttagtattggctttgcagcgcctatttagagagta
cacaacttttgttatgtacacttgtgggttggctgttattaactta--------------
---------------attggcatcgcacttatgtataagtgccttgcacttgcagtacca
ttctatgttatttacctctactttgtctgcacattttcctctgttaagaggagtgtagca
ctgttttacttt--------------tcagtagttatgctgccacatgttagcaatatgc
aattgctagcagttgttgtttgtagcattttctactgtttatacaa-----------tta
tgtttatgcagttaccaagacgggaggcaagttttcctcattcttggatgcatcaaaatc
t--------------------acatttgtaattgacaatgataaatatgtcttgttgcgt
gat---------ctagcaggcagcgacttcgatgcctacctagcatcatacaacaagtat
aagtacttttctggtaccgcctcggataaggactatgat---------agagtttgtatg
gcatt-tttggccaaggctttgtcatctttccgtgaaggaggtggttcccagttatacac
accgcc-caaactggcagtagttcagggcgttgtttcaaaactacaagctggcgttaagc
tcctcctacatccttcaggcgttgtagagagatgcatggtgtcagttgtatataatggcg
ttgctctgaacggcatttggctgaaaaatgttgtttattgcccgcgccatgttattgg--
-----gaagtatcgtggaacccaatgggcccagatggtttccatagtagact--gtcacg
atttctgtgta--------aaatgtccaacacagggcgtgcagcttaatgtacagtctgt
-taagatggttggtgcactcctccagcttacagtacatacctcaaacacactcacacctg
actataggtttgagagaattacacctggttcatcgatgacaattgcgtgcacctatgatg
gtgttgtgcgtcacgtgtaccatgttgtacttcagcttaacaacttaatttatgcaagct
tcctaaatggagcttgtggcagtgttggttttacacttaaaggtaaaaccctctgcttac
actatatgcaccacattgagtttaataacaagactcatagtggtacagatcttgagggca
cattttatggaccttatgtcgatgaagaaatagcccag--aatcaaacagcattccagta
ttatactgataatgttgttgctcagatgtatgc-------acacttattgacagttgatg
ctaatcctcgttggttggcacaggcagctataagtgttgatgactttaatgcatgggcat
caagcaatgcctttgcacactttccctgtgaacaaacaaacaaggcctacattttagg--
----tcttgctcaggtaacccgtgtacctttaga-gcgtatacttaataccatcatacag
ttaacactgaaccgtgatggtgta---atgattatgggcgctcctgattttgactgcgac
tggacacc-------agaaatggtctacaatcaggctcctattgcattacaatctggtgt
agttaagaagacttgtatgtggttgttccactgcttgtttatggctattgccattatgtt
agctgcactacatgtattacctgttacactatacccgctagcc-----------------
--------------ctgccttttgcagctgctatcgcggtatttttagttcttacaata-
--------aaacacacagttgtgtttaccaccacgtttttgctaccatcgctgattatga
tggtt--------gtgagtgcaaatactttttggattccaaacacatatcttcgtacact
------------gtaccagtatgtgtttggctcc----------------tcaatttcac
agcagttatactgttatagtgttgcactttacataggtgtgtatgtg-------------
----------------------gtcttagcagttaattacactttgcgttcgctgcgtta
ccgcgccacatctatttccacattttctatacagtgtttccaatttggttacctgttggc
aatactgtatcgcttgttcactaccaagtggagtgagaacttagtttttacggcagcctc
gaccttcacatcacacccagttttggctggtgtgtgttggtgggttgcccgtagaatacc
actaccactttttgtacctgatgtagctgtgcatgtgtttacttacacagttataggcta
t----------gttatttgtatgc-----gatttggtctcatgtggatcataaaccgctt
tactgctataccaatgggcacatactcttatatggtgtctattgagcaacttaagtatat
gatggctgttaagatgtccccaccgcgtaatgcgtttgaggtgttgatggccaatttaag
attgcttggtattggcggtgttcgtaacattgccatatccacagttcaaaacaaaatttt
agatgcaaaggcaactgctgtagtagtagcaaacctgcttgagaaggcaggcgttacgaa
taagcacgctatttgcaaaa-------agattgttaagcttcacaatgagactcttaagg
ctacaacctaccaggacgccgagacatctcttgtgaagttattagcacatattgttgagt
ttcttcccactgaccaggtagatgcttacctagcagatgaagaggaagctcagcacgtta
acaattatttggacaacctgcttgagaacactacagttgtgcaa----------------
--------------------gcagttgctgatgctaacattaatctggactcttatagaa
tatataaggaggcagatgctatatatagacgctctgtagagatgaatgaatcacctcagg
agcaaaagaaaaagcttaaagctgttaacatagctaaggcagagtgggagcgcgatgctg
cttcccagcgtaaattggagaagcttgcagacgctgccatgaagtctatgtatttggctg
agagagcggaggatcggcgtgtaaagcttacctctggtcttacagctatgctttatcaca
tgcttagaagattggactcagacagagtgaaagccctttttgagtgtgctaagcaacaaa
tattacctatacatgctattgtaggtatttc----aaatgataactttaaggtcatc---
---tttaatgacaaagatagctatttgcagtatgtagaggggaac-------------ac
tcttatttataagggtgtgcgctacactattgtgaagaagctatc----------tctag
ataatgcacctatt---------------------gaaggcgtacccga---agaatatc
ccgtagtcgtagagactgtgaaggaggg---tgtgcctcagttacaaaataatgagttgt
gtttgcgtaatgtttttacagcgcagaataca------gctattgatattaatggtactg
aatccactgaaaa---------gtctttttacataaccaagacgggtaagaagattttag
tggcagtaacttctactaaagacaacttgaaaactgttacctgtgccaccgatactggta
agg-------ctgtcttgaatttagacccacctatgcgat--ttgcgcatactgttggag
gtaagcagtcagttgtttatttgtattttattcaaaattgtagttctcttaacagaggta
tggttattggccatatctctggaactaccatattacaggctaatggtacacacattgagt
accaggagaatgcctcattgttgacctatttagcattcgctgtcgaccctaaggctgcct
atctgaagcacttagctgacggtggtaagcctatacagggctgtgtgcagatggttgctg
ca---atgggtccaggatttgcggttactataaaaccacaacctagtgagcaccagaatt
cctatggaggtgcatcaatttgcttatattgccgcgctcatataccgcaccctggtgtag
atggacgctgtccttacaaggggcgctttgtccagattgacaaa------gataaggaac
cagtttcttttgccctaactcatgagccttgcagttcttgccagaggtgggtcgcttatg
actgcacttgtggtacaagcttgcaaaactctgct----------------------tat
ttaaacgagtagtgggttccagtgaagcccgactggaaccccaacagccaggtacaatcc
ctgatgctgttaaacgggcttttcatgtgcataataataccacctctggtatatttttga
gcaccaagactaactgcgctagatttaaaactcagcgctgtaatttacctataccttata
aaggtttagttgacctatattttgtcagtaagcaatgctccttatccgtttttgaaacgg
aggaggcttgctacaatgcttttgacaaggctcttattactactgaagacacatttggtg
ttttagccaaaactgaatttttcaagtt------------tgacaaaatacctaatgtaa
atcgtcagtatttaacaaagtacactttgctggacttggcatatgcaattcggcattt--
-----gtcaacttccagagatgttataaaggaaatcctaatcac---catctgcggtact
cccgaagattggtttggagagctatggtatgaccccatagagaatccaaccttttataga
gagtttcacaagctaggtggtgttttgaatcgttgtgtgttaaatgctaataagtttgct
gaagcctgtcaacaggctggccttgttggtatattaacaccagataatcaggatcttcta
ggtcagatttatgactttggagatttcattagtacacagcctggtaatggctgttgtgat
atgtcatcctattattcatacctaatgcctatcatgtccatgacacacatgctaaagtgt
gagtgttatgggcccgatggcaacgcaatagaatatgacggt------------ttccaa
tatgactttactgacctcaagctcgagtggtttgagaagtattttaagttttgggaccgc
ccatatcatccaaatactgttgattgtccagatgatcgttgtgtgttacactgtgcgaat
tttaatattttattcgcaatgtgtatacccaatacagcatttggcaatttatgttctcat
gcaactgttgatgggcattcagttgtccaaacagttggcgttcatttaaaggagcttggt
atagtccttaatcaggacgtcaccacgcatatgtcaaatataaatttaaacacgttgcta
cgcctagttggtgatccgactacaatagcagctgtctctgacaagtgtttagatttacgc
acaccgtgtcagactttggcaactatgtctagtgggctcactaaacagtctgtcaaaccg
ggacactttaatcaacatttctacaagc---acttgcttgatagtgatcttttagaccaa
cttggtattgacatacgccacttctactatatgcaagatggtgaagcggctataacagac
tacagctattataggtataatacacccaccatggtggatataaagatgtttttattctgc
cttgaagttgcagataaatatctttcaccatatgaaggtggctgtattaatgcacagtca
gttgtggtctctaatttagacaaatctgcgggctacccatttaacaagttgggtaaggct
cgtaattactacgac---atgacttatgtcgagcaaaatcagctgtttgagtatacaaaa
cgcaatgttttgcctacactcactcagatgaatctaaaatatgcgatttcagcaaaagat
cgtgctcgcactgttgcaggtgtttctattataagcaccatgactaacaggcagtaccat
cagaagattctgaaatcgatttcacttgcacgcaatcagactatagtaataggcactacc
aagttttatggtggttgggataatatgttacgtaggctgatgcacaatatcaacaatccc
atattagtgggctgggattaccccaagtgtgataggtcgatgcctaacatattgaggata
gcatcttcatgtttgttggcacgaaaacac---acctgctgtaatcaaagccagcggttt
taccgcttagctaatgaatgttgccaggtattgtccgaagtggtagtgtctggtaataat
ttatatgtaaaacccggtggtactagcagtggtgatgcaaccacagcatatgccaactcg
gttttcaatattttacaggttgtatctgcaaatgttgcagccttcttatccacatctacc
acctctcactctaataatgatattgcatgtttgcatcgtgctctttatgaggatatatat
agaggtgattcttcagacacagccgttatcaatagcttttatcatcatctccaaacctat
tttgggttgatgatactatctgatgatggtgttgcatgtatagactctgatgctgctaag
caagggtctgttgctgatttagatggttttagagacgttttgttctaccagaacaatgtt
tatatggcagattcaaaatgttggactgaaaccgatatgagtgttggacctcatgaattc
tgctcacagcacactgtgctagcagagcatgagggcaaaccctactacttaccataccca
gatgtctcgcgcatcttgggtgcttgtatatttgtagatgacgttaacaaggctgaccct
gttcagaacttggaacgttacatctccttagctattgatgcctatccgcttacaaaagtt
gatcctattaaagg------taaagtattttacctgttgttagattacatacgagttttg
gctcaggagttgcaggatggaatcctagattccttccaaacactcactgacatgtcgtat
gttaacaacttttt---------gcaagaggctttttatgctcaaatgtatgagcagagc
ccaacactgcaggctagtggtgtgtgtgtagtttgttcttcacccactatactacgctgt
ggtgactgcattcgcagacctttattgtgctgtgtttgtgcctaccagcatgtaacgcgc
acaagtcataaacgtgtcattgctatcaacaactacatctgtagtgttgataattgcaat
gaagacaatgttgaaaaactttacatttcaggcacagcgatttattgtgaaaaccacaaa
cctacgctgtgtatacctattgttgctaatggctctgtatttggtatttatcgtcacact
gctcgcggtagtgatgatatagacctatttaatgagcttgcaacatccacctatgacact
-------attgcaccttatcaaaaggccaatcgtgcaccattatc-----attaatgctt
tttgctgctgaaacaataaaagcacttgaagagtcaattaagaagtcatatgcaacagcc
actgtgcgtgatgtgtatgatcaaagatttattaaattagtttgggaacagggtaagaaa
cctccgcccataactaagaaccacatatttactggctatcattttaacaagaatggaaaa
acccaagttggtgattacattctagctaaaactgatggcactgaaacttacacctatcgt
ggaacatccacctataagttacaaacaggtgatgttctcgtacttatggcacatgtagtc
acgcctttatcagcaccaccggtattggcacaaactacatacgttcg--taaatcacttt
tacccgacact---------gtaggagcttctttttatgtgcaacattttaagtcatata
atgagatagctatgcagcgggttacaactgtccttggaccacctggcactggtaaatcaa
cctttgctataggtttggctaagtactatcccaatgcgcgtatttgctacacggcgtcat
cccatgcagcgatcgatgcattatgtgaaaaagctttcaagacactacctgtaggccagt
gcagtcgtatcgtccccacgcgtacaactgtagagtgctttcaggagtttgtcgttaaca
atacaactgctcaatacattttttctacaatcaatgcattgccagacattaagtgtgaca
tcgttgttgtagatgaagtttctatgctaaccaattatgagctttcctctgtgaacgctc
ggttagtctacacacacattgtgtatgttggtgacccttatcagttaccatcaccaagaa
ctatgctaacctcaggtcaactgtcaccagctgactataatgtggttactgatataatgg
tgcatgctggcgctgatgtaatgctagacatgtgctaccgctgcccacgtgaaatcgtag
atacagtgtctaagctggtttacgataataagctaaaagcggcgaaaccgaactcaagac
agtgttacaagaccattgttaattttggtcctggagacattgctcatgagggacaatctg
cctacaacgaggcccagttacgtttcgcactcg---cctttagacaacaaaagcggtggg
acaacgtgacttttatttcaccatataatgccatgaatgttaaag---cagccatggcag
gcttttcgactcagactgttgactcatctcaaggctctgagtatgattatgttatctttt
gcgtgactactgattcagcccacgctttaaacatggctcgtttgaatgttgctttaacac
gtgcgaaagtaggaatacttgtcgtgtttaggcaagcaaacgaactatataacagcttgc
agtttgagcctattgactcacagcttcaggcggga--------------------gaacc
cctgacgtcgctttttaagcgctgcagctttgagtatagtggtcaacatcctgctcatgc
cttgacgtggcatgactgcggcgcagagtatcgctgtgatgaaccacttgcaaaattagt
tggcgttaccgatggtacgctgatatcatataaaaccctggtctcagcacttgggttttt
gccatctctaaagattgatacatatcataatatgtttttaacacgtgatgtatgtcgcgc
ctatgttcagagctggatcggcatagacgtagaagcagcacatgccacgaaacctaatgt
tggtactaacatgccgttgcaggttggttttagtactggcaagaatttttctgtcac-cc
cagaaggtatttgggtaaac----gagcacggatcttgcactgagcccgtccctgccaaa
atacctcctggcgacgaattcaaacacctgaagaaggatatgcgccaagcgcgtccttgg
aaggttgtgcgttatgagattgttgcacatcttgctgatgttgcaccacatactgattat
ttatgc-------------tttgttacttgggctcaccagcttgagctcgcaacaatgcg
ttattttgttaaaattggcgttgaagagcagtgttat---tgtggtagacgtgc------
ttgcttcactaatggagtacagttcgcctgcaaagcacattatgctttaacaacgccacc
atgtgattatgtttacaatccatttttagtcgacgtggcaacgtggggattctcgggacg
tctctccactaaccatgacgcggtttgtacataccattctaatgctcatgttgcatctgc
tgatgcagctatgactatttgtttagccatacacgaactgttcagta---gtgtagactg
gagcttagaatttccagtcacccctgagcaatcacaacttaacaaagcttgtcgattagt
acaagccaattatcttaacattctgttaaccacaactaaagccactgttgttcacgatat
tggtaatcctaaaggcatacctatcgtgagacgacctggtgttaaatatcactattatga
tcaggcacctattgtcaaacatgtccagaagctacggta-------------taagccag
agatggaggcccgtttcgttgatggcttgaccatgttttggaattgtaatgttgacacat
accctgctaatgccttggtttgtcgttatgacacccacaggcaa---aaac---atttaa
ttggccctaatggtgccgcattatatgttaataagcatgcatttctcacaccagagatgc
atacttatgctacacataagctaacattggctcctcttgtctactattccactacggatt
gt-------------agcagtgagcagccaatagttgtaacctatcg-----------tg
actgtgttactcgctgtaacactggcactactatctgtcctactcatgcccttgagtatc
aggaattcatctcagcatacaaccttatggcacgccatgggtttaat------gtttata
taccacgtaacgtcaacgtctacaactgttggcttacatttaccaatttacaaaaccttg
aaaacttggcttacaactgttactataagaactgcaatgcacatgttgatggtgcgcttg
atgtagt---------tattaatagtaatgctgtatatgctaaggttgataataatcttg
tcaagttatttgacaatagaacaaatttaccggtctctgtagcctttgagcattacacga
accgtcacacaaagacattgccaaccacacagttgttgtctggtctaggtgtaaccgcca
ccagaaacttcactgtctgggttgatgatgacacagctttcacaaacacccttaatgttt
ctacttatactgatgttgatccaaccaa---------------------------ccatg
tcgtactttgtgatgacaggtatggtacggattggagtcagtttaaccaattacctaatg
ctgtccttttaacaaccattaaggttaaaaaggcagaaccattttgttttgcactgctct
tacactcaatggctctagc-------tattgatggacaag-------------agctcta
catttataagcgacttaacggtcagcttgtt------tcaattgatactatctgcactca
aggcagatcagttgataaatttatacctaagacacctatggagagagactttcttgaaaa
gtcctctgaagagtttattaatctctaccagctccatgatttaggtgttgaacatataat
ttatggtga--tgactccaaacctattattggaggaactcacacactcatttcact----
---tgtccgaaacaa-----atttgactttcaacttgttaatcatatttacaacccagtt
cagaactgtgttgtaacctccactaaagcaagc---tctaaaaatgtttgcaccattctt
gatgttctattagatgactatatagacatcattcgtcaagcacatgccaattacaccact
aagtccaagacgtttagtgttgtgattgacaatcaacctattcgttttatgctttggcat
---gatgccaaagtaaacacttgttacccaatattgcaatc-----------attgacca
atggataccagatgccatctgtgtataaaacattgatcactgatatgcaaccagcagata
ttcctaactaccattcctatacaccaaaagtgccgggagtggttaaaaatgtaattaaat
atcgccaactttttaactatatagttaaaaaggatag-attggcggtaccacataatatg
actgtcctacacttaggtgctgcgtctgctttaggcactgcaccaggcagctcagttata
aaacaaatgttaccagatggaaccgtccttatcgatttagacataagagacttcacatct
gatgccaaccaaataatagtatcagactacagaac-atatatgccaccacaccatataga
tgcgatcttttcggatctatattgtggtgatgatattcac--------------------
----------------------------tttttcgacaacttaataagaatagtaaagga
gaggttagctctcggtggttctatttttgttaagattactgaacattcattttcgccaga
actctacagcttagctggatggttcgacgaataccaattatattgcacagcagtaaatgc
aacttcttcagaagcatttctctgttgctttaactacttaggacatgcaaaagagaacgt
tgatggttacaatttgcatgcctcatacattcgttggcgtaatgaaa---tagtactaac
accaacttattcttcgcttgcagacaacccagctactgcctgtaagctcaaagcaactcc
tataatttccgttaaggaa-------------------------------ttagaaaag-
-aaaccaatacttaagta---------cctcgtgtcttccggtcgcctgcttgtcagacc
accagaatgcagagcactttactaatgcttatgtctgcaactttagcgc-----------
-------atgctaagattgcggacacaatt------tttgatgcgctcacatttcctaac
gcgcatcgttttctctacc-----------gtcagaaccgctatcgcacac--------a
gcgtgactctggtatttctgttggctctttacctgg--ctatcctaccca-gcatttaga
gcttatatcacca-----cttactaactctacgctgcctattaatggattgcataggagt
taccaaccattatattttgcatgtttcaccgacattg-----------tcaacaacacgc
taaacat------gcacctcacacagaatgaacaagccacctataattgtatgggtgatg
ctataaggaacatgtctcatgatgctctcagattgttcctaaatctaacatctgcaa---
------accgggcctccatt-------------------------------cgagt----
------tatcggcgcggataatactacct----atatgttcgtctgctct----------
--------gaacacctaaacatttcaacagccatggcgaact------------------
-----------------------------ccactttctattctgctaataagcagcttta
ttgttttacaaatgagacctacttgggaccattgccagcaaacctgtcggatatcaccat
atatcggacgggtcaattttatgttaatggttacttgttaggtacgctacccattagtgt
caaaacagttcgcattgaaactgg-----tggtttaccagctcatagcacctattttgcc
cttgcgaatctcacggacactctcatcacact----tgcaaatacaactattacacaagt
tacttattgtg------------------------------------aatcatccaccat
tgacaatatagcttgtcaacgctcca----------------------------------
--------------------cacatactcttgctgatggcttttattctgcacagcaaga
tttatttcaatctaatgttagaactgtcataa---ccctgcctaagttacaagaggttga
ggttatacaggttaacattacagcaacatttaactttggtgaacccaaagtaactgccat
ta------------------ctattaatggtaatgacagctactgtgtgaccaagcctta
ttttaccatacagtcaaactttgtttgtactggatgcac---------------------
---------ccttcaggttcgcagcagtacatgcaactttgacctgtttgctattaataa
tgg---------------------catgtccttttcgcagttttgcattag---------
---------cgcaactgcaggctcatgctccagtaaaatagttgcaacctatgtctggaa
ttatgacacaggtagaaacctttattttacatt---------------------------
-------------------tacagaggg-------------ccaaatgtttacgggcacc
tctacaacaactcctaatgctattgacacatcttcta---ttattgaaggtgtgtgcact
gattataccatttatggtatttcaggcacaggcattatt--------------aaatcct
ctgactt----acaacttcataatggcatagcatttacatcac-----ccactggtggtc
tctatgcctttaaaaatgtt-acgacaggccaggcttatcaggtcttaccctgtgtaaga
a------------------ctacccaggctgttgt------------aataaacaacaca
atagttggtgtcatcac--------atcaactaacacaactttg------------tatg
ggtttcagcgggtaatacccactcctaccttttactaca---------------------
-------------------ccactaatgc---------taccaacaattgcactca-acc
aattttgtcatatggacctttagccgtttgtag-tgacgggtccatatctgcaaccacta
cat-------tgcaggacactcgcccatcaatagtttctctttataatggcgagattgat
gtaccatctgcatttgctttgactgttcaatctgagtatcttcagatacagtctgagcag
gttgtta-tagattgtgcccagtatgtatgcaatggcaatccccgttgcttacggt--tg
ctttcccagtacacgtcagcatgttcaaacattgagtcggcgcttcatgcctcggctcag
ttggaca--gcagggacattacagacatgtttcaaacctccacccagtcgctggagcttg
caaa--------cattacaaattttcaaggtgattataa--tttcaccaacattcttag-
--caataaga-taggagagaagtccgttatagaggatctcctcttcaataaagttgttac
caatggcctaggcactgtagaccaggactacaaagcctgttctaaggacatggccattgc
tgatttagtttgttctcagtattacaatggcattatggttctaccaggtgttgttgatgc
tgagaagatgg--caatgtatactggctctctcactgga-gccatggtatttggtggcct
cacagctgcagctgct--------------attcctttttcaactggagttcaggcacgt
cttaattatgttgctctgcagactaatgtcctgcaagagaaccagaaaattcttgctgac
tccttcaatcaagcagttggcaatatttcattagcactttcctctgttaacgatgctatt
cagcagacctcagaggctttaaatacagtggccaatgccataaacaaaatacaaacagtt
gtgaaccaacaaggtgaagccctttcccacctaacggcacaattgtctaacaattttcag
gccatatcaacatctattcaggacatttataatcgtcttgaagaggtagaggctaaccag
caagttgataggctcataacaggtcgcctatctgctcttaatgcatatgttacgcagctt
ctcaac-------cagatgtcacagattcggcagtataggttgctggctcaacagaaaat
caatgaatgtgtcaagtcacaatccactcgctatggattttgtggcaatggcacgcacct
tttttcgttaacacaagctgcgcctaatggcattttgtttatgcatgcagttcttgtgcc
cactaaattcgcgcgtgtcacagcttcagctggcatttgcgtggacagcactaaaggtta
ctccctccagcctcagcttgtg-----ctctttaatattaatggcac---ctggagggtt
acacctaggaacatgtacgaaccccgcatacctaggtctgcggatttcgtacctcttact
g--------aatgcagtgttacctatta-caacaccactgcatcacaattgcctaccata
gtcccggactttgttgatgtcaatcaaactgtcagtgacattataggctccctacctaac
cctacaccacctagcctggttgtagatttttataaccatactatactcaaccttagtgct
gagatattagacttacagcaacgcgctgataatctatcacagatttcagagcagctgcaa
cactatattgacaaccttaataacactcttgtagatttagagtggcttaataaggttgaa
acatacattaaatggccctggtgggtgtggctgcttattgttttagccatagctgctttc
gcctgtatattagtcacaatcttcctatgc------actggatgctgtggaggatgcttt
ggttgttgtggtggttgctttggtctcttctctcacaaaaagagggacacggaaccgaca
ccc-----------atcacatctttca------agcttaaagaatggt------------
----------------------------agccgaagactgggctataaccattcctggt-
------------------------caata-------------------------------
-tgtcgtcgcgacacttgctgttt------------------------------------
------------------------------------------------------------
taagtgtctgcgtctgtcttttatttattaacacctgct---------------------
------------------------------------------------tagcatgtgcta
agctcagctataaatgtt-ttctaggtgccaaatacctagtaaatccaattattgtgt--
---------------------actattcaaaacccca-----------------------
----------------------aacagtctctgactcggagtttg-----------taaa
gttacacc----------aatttccaagaaacaactatgt--------------------
---------------------------------------ctgacgccaatgaatggcaga
ttattgtttttatc--------atccttatatgggccctaggggta--------------
------------------------------------------------------------
--------------atactccaaggaggatatgccactaggaaccgtataatttac----
--------------------------attatcaaacttatactactctggctt-------
-----ctccagccattcacattagttgtc--------------accatttggacagcagt
ggaaaatggat-------------caaaacccggaggagctgttttcattattgccatag
tctttgccatcctaactctgtta-----------------------------tcatggct
acgctatgtctacgattcaatacgtc--ttgttctcaagacacactcagcctggagtttc
tcgcctgaaagcagactactcgcaggtataatggactccatgggcaattggcgctgcata
ccaattgatcacatggcacctatattgactccagtactaaagcatggccgccttaaacta
catggccagcaattagcaactggactttct----------gtcacatcacctccgaagtc
tatggtggttg---ttactccgtcggataccttccactacactcttcggaaaacaattga
atccactgatg-----------------------------atcgtgacttggctgtgtta
atttaccagggcgacaggtcctctaatgcagctttacacacaatcacaacttctaattcc
ggcaacgccagaatttacaactacctataatgtgcaactgcat-----------------
--------------------------------ctatcagctgcaggcgctttattcatat
tgcaaaactcatgtcatacaaccggatgacatctttgagctttgcga------cactctt
gttaagcctcgttgctttgcttattcgactgtg---------------gtatttattaat
gctaatccaattgcatttagt--atactacctcggcaacttcttatcaacgacgagccac
tct----ttattg--agtatggctcagtccgtggatcagatttcatcattagaccttc--
---------ccttcaagttgttcttgaggaggaaatttcaagcatt-caaacagttctag
catctgcaggtg------------------------------------------cgcggc
actgctaggctgtgtttagtcacccctacctgtctaattagcgctaaagagtgcgttaga
cttaagggtaggtgtgctaacatttaagctgt----------------------------
-agtgtgtgttttaaaaccacaaacagagaattaaagtttgacaccaaaaccaataatgg
caactccagcggtacccaccactgatgcctcatggttccaggttctcaaagctcagaaca
agaaagcaatccatccccaatttaaagggaatggtgtaccagttaattctgccatcaaac
ctgct------------------gaaaatcatggctactggctaagatttgccaga----
-------------------cagaaaccaggtggcgctcaaattcccccttcttatgcctt
ttattacacaggcacaggacctaggggcaatcttaaatatggtgagtaccctcctaatga
ctccaaggaaacttctcgtatcacttgggttaaaggtccaggagctgatac-------ta
ctattaagccacatgttgccaagcgcaacccaaataaccctaaacaccagct-gctgccg
cttagatttccacctggagatggacc-----------------------ggctgcaggtt
ttcgagttgacccattcaactct-------------cgtggaagaaccatggagagaggt
aatggacctagatctcagtctgcaaatgac---agacctgtgcaaaatcagcctaagcgc
cgtgatagatctgctcccgcagctgttaggcgtaagacccagcatcaagcccctaagaga
actttacttaagggcaagaccatttctcaggtgtttggcactcgctccaaagctggtgct
aacgttggctct---------------gctgacagtgagaaagctggcatggctgattct
cgcattatgacacttgcacgctttgtgccaggtgttcaggagttattgtttgctggccac
cttgacagcaacttccagcaggatggagcactaacactcacctttacctattctatcact
gtcaagcaggactcgcctgactatgatagactcaaagatgctcttaacaca---------
-------gtagtcaaccagacatatgaggcgccaaccaagcctcagaaagttaagaag--
--------------------ccagaatctgagcaat---------------------cct
ccaagcccaaacagccgaggaaacctaaaa-----ccaagaa------------------
------agctgctgaggcagacaaagctcctg----aaaaggacaactcagctgacccgg
atcagttagagtgggacaacgcatttgagttcaaa-----aactctgaagcgtagacacc
-aactacaaatacaactttac-----------------cgacagcatgtcgcgtaaattt
tcaaaactaacctacccgctaggaggttcccatgaaacttttgtgccacataactgtgcc
aatcata-tggagccatgtgacatacccaccatgacaccttatcagccttacatcgctga
atcctttaaactaattcttgaggagattgctgagactggacaatcctgttcaccacatgc
agtcctccactaccatgaacaaggtttaaaggtttggaaagtgcactggcagcgcggtgg
tgactgtggtccaggccactgcattaccgtgttccagaagcagggtattaactcc-----
--------attgattgggactctgttgattttact-------------------------
-------acgcatggtgtttacaccataccactaccaaattagtttacatgggtactagc
cagtctactaccaa----tgtaaacaaccaaatcacaaatatac----------------
-acgcatctcatgatt----cagcagtaaacactaacaactcaaatcaa--tctgatttg
caggcattgttgcaacaagg---------tttaccttggcttgtgatcatac---ttgca
ttgatttgtttattgttagctgctgtgtgtatacatttacttagaag-------------
-----------------------------aattaaacgttacaagacaacaatttcaaaa
gtaacggc----caccaaattaataccatgattagcattggatactatttcattaccact
ataacc-----------------------atgctgatctttggcacttgcgac-------
----------------------cctgttgtcgctgagcatttgggaccccttattgacct
agagatatttgggttcctagcattcatttattacttctgg--aattttagacccagaaag
ataca-actatacaagccaga-gagccagtcagagggcgctaccatgcaaactagg----
gctggctactcttgcacagaatcacatctcgataattgtcagtgcaagaag-----gaca
attata-----------------ccatttaatgtgt------------------------
---------------cgaggccacgcggagtacgatcgagggtacagcacaatctcaact
tttgttgaaacttaactacatcctatatggagaaggaacaaaggactgtactactttgta
ggtgcagcagtcgcccagtgggagagcgccatatagtatgttgttgagcggggaacaaat
taggggaaattaaattggcttataagggggatggagcaaaaaaaaaaaaaaaa-------
--------
>FJ376622.1 Munia coronavirus HKU13-3514, complete genome
gacaaaagataaaaattatacac-------------------------------------
------------------------gtataatttttgtctctctagcttcgctagttcgct
accgacaccaatccaggtgcgccgccattacttgctcccgttttggcagcctttggctga
cctacttggtcactgccgcacaaaagcagcagagttc--gccgaggacggttttcagctc
--------tttggctgtgtg--------ggttgaactggaccacttagtcaccggtgcca
taaag-----------------------gcctg------gagttcgctaagctcccgttt
a-----------------------------------------gcctacagtgcagatagt
ggctttttgcacta--------------------tttacctttatttgtggttcctctga
ccgttcaccaactctatagac------agcgcagattactgtagggtta-agttgcaccg
gtattcgcaccgcccgtcagcggacgcattatccagcatagca-----------------
ctccttgcatcgagcctaggtaggataaaaccccctaccgggtcacttttaaggcgtttc
ctccacgggatagccactagtgactaggtg----------------------taagtgat
ctgatctggacgtattgcgttgcgcaagtgcaacacccat-----------------agg
agcgtggaatcct--attctgcagctctgtgcctgatatagttttggaatggccaagaac
aaggagaagcgcagtcccattgtact----------------gcctgaattagtgcctcc
tccactgcagctttttatatctgttgctgcttgcgaggaagg-----------acatccc
aacaatactacctacttggc---------------taactataacttgtacaccaccaag
gctccgccaggtgtgcaggttattaagcctggtatatcacttactgactttgaggctatt
tttggatcgcaacccactttgcgtgccatacgcaatttggtttgtgagcgcaacgctagt
tgggctaattccaaggatgatttttacctcaaggccaaaactttgaccttttctgatcct
gtgttgcgggccataattcgctatgctccgcctaggatt-------------------tc
atcacttgcagcattggctctgtttgaccggctg--------------------------
---------gttaaaatagagtatgatgaacttaagaagattgccctagatgcag-----
-ctgttgtacttgcatacgaaggcaagattaccacaacccttgcagatgcaaagagtg--
-----ttgtgcttactca-----------------taaggactcctacttaacgttatcc
aatgatgttgtaggagccaaatttacttctg-----------------------------
-tcctgcttgcgcaggccagtccagctaatgcggctatgcggttcttaaacttttacctt
tatcctt----cggcaacggctgttgagaaggacggtaaaatgcaacccgtagcctgcaa
gcctatccctgcaaatgctaaaggaaaaccaattcaagaggactgccacctgattccaga
ctaccagcaacttgttgttagtcaggttgaaggtgttgattccattgttgatggggttct
ctaccttaa------------gactagctcagtaccacccatt--------tactatcct
cgtgtaaagggcggtgccttgcttataccacttaaaccacagggcacttcatcaaa----
-gaagcttaacgtggttt------------------------------------------
-------------ttcatactgaaccatct-------gatgttttgatggcttttgtaca
aatgcaacaatttctcagtcgcact-----------------------------------
-----------gagcaatcctggattga----------agtgactgatgccca---gacc
tatgatgt----------ttctcctaccgtaactgtacgtgtgggggtgtctaaacctgg
agatgttgttgtgtcaactgaagaggaat-------------------------------
-----------acctcaattgttttaatgaccctgacgtgaaagagctttataagctttt
tcgcactgagtcatgg----gccaaacttg----aacggaaatttgcgggtctgagggtt
cgcatttcgtccgctttatcca-------------actttataagctttttgcatgcaat
tgcagatcgctttaaaccattgtatgatg---------tcattcatgcagttatctataa
gcttcagtgcttatctttggatg------ctgctgcgcgcatagcga-------------
--gtgttaagcttgtctatcgcgctggcaaacttatagtt---------------gacgc
tgcatcctttgtggcatcagc---------------------------------------
---------tatacaaccattatgtgacttcttcttaccctttctgaagaaagtcgctga
ttatgcaacttatgcagctggtaa------------ttacatgttgatgtttactagcgc
aggtacttttgtgttaaagaaagccccagcaaagataattaataaggttaagtacatctt
tgatgttaaccctgattatcctgttgaggcaacaaccaacaaagtagtaacacatgattc
gctcgcaataacagatgccactcctactagggctctagaggctgttgacgttgttgtagg
ctctacagtgttacaaatggcaacagatggcacttcttactttccttcggatggtaacag
tgcttctttacctggatttcgagcaggcgcagatcaccttactgtgagttttgtctgtga
cctttttgatgatccaacaaatcaggctattaatgagcttttagctggttatgagcttaa
caatttagtggcaccaagcgactcaactccaagggacattgctcgccttgttgttgatgc
tcttgttgacgctc---------taacagaccacttcccagagagggtcatggacttacc
ggaagactaccaagtcttctctagtcatgatgacctacctctggcaacacaccatattcc
cgac---------------------------------catctcactctctatgttcaagc
tatg---gagagtgaggatgactgtgaag---------------------------atga
actttatgtggaggatgatgactactgtgatc------agcctgccacaaacttcgatg-
--------atgaagaaggacctattcctcagcaatgggaccttccggatg----------
-tagaccacttcttagcaaagttgc-------gcaaggagccggctggcgaccaagcacc
tgctaacactagtgatcaacaacaagatcaaattac------------------------
---------tagtaaccagactcaacctaccgacga------------------------
---------------------agagccatca------gcttatgagccggatg-------
--------------------------------------------------------aggt
taactctgatgatgaaattattatt---------cctatagtgcctgaccaacct-----
--gcggactttaaagccgcagtaagcactat-------------agcagaatataagaca
aaggataaacttccacccattcaggaa-------gaaacatccagtcaggagag-----c
agtcgttccacaactcctaatcagga-----------gggcatcgacgctacttcaga--
---cgtaaatagtgtagactca--------------------------------------
---------------------gcagatgaaagtgctgaatcgagctcagaaacagatagc
acctttgaagatgctacagaagatgttcaacc---tcagcaggatagttcctcggcagtc
cggtctgtcggattagatgaccagaattccattgctaacgcggcacacgatcgtggcaat
tgtgatagtaa---------------------ggttatctt-------------tgaaga
tgtcgagtcggcccaggctactactgcagaggcagtcaacactgtccaatcgagtaacca
gaactccatcgctaacgcggcatacgatcgtggcgattgtgatagtacggctatttgtga
cgatggtgagacaatcattactgatagtagtgagggtgacatcactgatgaacccctggc
tactatagtaaacacacctacaactg--tagataacaatttgccagcagttgctgttaaa
caacctagcccta-cgaaagtagagctcgttgtgggacagctgactagt-----------
--------------------ataaaatatgacaattccgtgttagtaaatccagccaat-
----gaagcactttccaatgggg---------------------------gtggtgctgc
taaggctatagctgacatggcaggtcctaaatatcaggcttactgtgatagcatagcgcc
tattacaggtaatgttactacagaaccttttgatgccgctaag-----tatggtgtctca
tgt-------------------------attttacatgtggtgccac------------c
acgcggttcagat-------------cctaatgtgcaggaactttt---gtaccag----
-------------------------------gcgtataagagtattcttactgaacct--
-------------gcgcactacgttatacctatcttaggtgctggcatct-------ttg
gttgcaatcctgtgcattcgc-----------ttgatgcctttaagaaagcctgcccaag
tg-acatcgggcgtgtaaccc--------------------------ttgtcactt----
-----------------------------------------------------------t
ggacagcaatcatttgcaaatttgggatgcga----------------------------
--------------ttaacagaactgttgt------------------------------
------------------------------------------------------------
---------------------------------------------------tcgcaccac
aaag--------------------------gactttgaccagg-----------------
-----tcaccactaaggcattaacacctcaaggcata---cttgatgctaacctttttga
tggccaagaatttgtccaggacccaaagcctggtcaagtt----------------tatt
tggaggttactgatgaaatacagcag----------------------------------
--------------------------caggcaaaagag-cttgatctcaccctg------
-------cagcagtatgtaacc--------------------------------------
--------------------------------taccttaaac------------------
----------------------------tctgtcatgctaactggccca-----------
--------------------ttagtcgtactaatgg------------------------
-cgttatgcatttgaaacaacatagaaataattgttttgtaagcgcggccttgaatttg-
-----tttcaaaacacgcgctttcaactgaggcctgccattgatcaactctacaaag---
--agtttcttaatggcaatcctagtag--acttgtagcttgg--------gtctatgcgg
caactaaccacactattggtgagtttggatgcccccaggaagtaatagcattgttcgtta
acaacgcaaactctgcattttcagccactacagtt-tgttgtggcacctatttcaaccac
acgggggtcatatctg------------tttcaaaagattatgacccactgg-----tac
cgaaggtctactgtatga-agtgtgacacgtggactccgtttaaccctgttagtggtgta
ggagcaattgcagtcggcacttcagatgaggaacctacacttcctgccattaaatatgcg
caagaccattgc--------------tggtatactaatggcaagaaaactattaacggct
ataacgccaaagctaaagtagtggccacctatcataactttg------------------
-atgtggcacctgctccacgtacagagac--------------agtgtcaatgccgctgt
ctactaataaata--------ctctgtacttcctacggaaga-cataccacagagtagtc
cacttt---------tgttagaac-------------------------ctccacccag-
------------ggaacttccacaagatg-----aagacaaacctaa-ggctgaggtttt
ggacaatcccacgcactt-------agacctaatggac---------ttgtggattcgca
agcccaagttcatcttggttaagtc-------atggtctattttggga------aaggca
ctatgtaaaac-------------------------------------------------
-------------aggaacagttgtttttcttagtgctaaactcttacttaagttttata
accacctagtagaaataggggctatag--------------------------------a
caaaactgttaa-attgtctgttggtttggcctgtaaggt-----------------ggc
acgccactttatgccatcggcagcaact---------------ttacggaaaacatgcct
ggg---attgttttattcaacaaagacaatcttcatggcattagctccatttttgatg--
ttaccggctgtagcgagtatattttc------tactggttacaagctgggtgtacactta
tatgcacgtactggcataccatgcgtgtataatacaactatgcattatgattataatgct
ttctgtgctggtgatttaacatgtctaacatgttttaatggccaggactcattacatttg
tacc-------agcacctgcgcgttaatcaacaacccgt------aatggaagttgacta
cacgctttatgcgctggctttcattttattacttgcaaatgccactttagttttagcggc
ccttgcatttgtgtttattgtcaatatgta------------cggcttcacaataccgta
tattggc----------------------------accttgtatatagactatcagacat
ttttagttatg-------------tcttttat-----agtctattatgtatacagag--t
gtgtgcatttttaagacacttggctaaaggctgcaagcagccaacatgcacattgtgttc
aaagatgcgcacttcaccaactataacagtggagacaatagtccaaggtagaaaataccc
ctctgttgtagaaactaatggcggcttttctatttgtaaggagcacaatttttattgtaa
aaattgcactgc--------------------------------------tgaaaagcct
ggcact----tttata------------cccactga------------------------
-------------agcagttgaatccttgtctaggaccacaaagcttagtgtaaaaccca
c----ggcaccagcatttttatt----------------------agctcgtgacgtaga
atgtcaaactgatgttgttgttgcgcgtgctatgcacaaccagacagctcatgtttgtat
ttctaaatactcaga--cattcgt---accgttgaccaactacttaagcctactccacta
ttttcatacacacctgacgttatgata----gcggcagactttgataatagtggtagctt
gaaaacagctcgtgaattagctgtagttt-----------tgtcaatggatcttaaacgc
accattattattattgatcaggcttattctaggcctctcaatacttatgatgaggttgct
gctcgtatggagaagtatttcacactacaaaagataacaccatctggtgatatctttaat
gacttaaaacaagccaccgcaggccaggccactgattc------------------tgct
attaatgcagctattttggcagtgcaacgcggtcttgactttactattgataatcccaat
aacatcttgcctcactatgcctttgattttacaacccttactgcagacgaccaggctact
attatagagactggt--------------tgcgctaagggcaatcttaaaggtactggtg
ttggtgttattttatctgctaaccttgttacgagactgagtcagtcagccc---------
ttcgtatcattgctaa------------------------------tgcagcctcccgta
atggtgttacatgtgcagttacaccatcaacattagttatgcgcggcaatatagccaccc
agcctttaacacgcttaaaggctggtgctgtaccatcgcggcgtgtagtttacactatat
tggcaatctgtgcagtgtatgcctttgcttttgcgctttcctgt------gcagctgctc
gacttacatt---acacactgtgccatccattaagactgacatgcgcgtcgataattttt
atgtaattagagatggtgtgttagacactattagagcaactgacaactgctttgctaata
agt-------ttttgtcatttgactcctttcatcaggcaacg----------tacactaa
ctccccggcctgtccagtggtggtaggtgttgccgatgttaaaacacattctgtgcctgg
cattccagcaggtattatattgagagacaacttagtattgcacatatacgaattgtctat
ctatgagagagaacagcgtgcttccatggttagagatgcgcttaaactccatacgggtag
catctttaatttggataaccgcgttgttgttggctacacacagcatgaagttgttgttgg
tagctcatacttacggtcacctgcattgtttaatgctaaatgcacctacttacagcgtg-
--atggcaatagaactttgtattgctatgacgccgtagatgtacctcacaagctgtattc
ggatgtgttgccacacgtcgaatatcaggc--------------tgtcgactttaatggg
gaagttgttccactaaaaattccagaacagattctctactac---cctcacattgttaga
tacgtcagtaacacc-------------tactgtcgtatgggacaatgtttcaacactaa
tcctggtgtatgtgtatcatttactgatgagt------------ttccttattcaggaaa
tgagatgccaggtgtttattgtgccgatacctcttttcagttagcctctaagctagttat
ggggacagtatctggcatacatgtatttacttca---acagcagcacttatagcctccac
agtggttattattgtgtgtgttgttttagtattggctttgcagcgcctatttagagagta
cacaacttttgttatgtacacttgtgggttggctgttattaactta--------------
---------------attggcatcgcacttatgtataagtgccttgcacttgcagtacca
ttctatgttatttacctctactttgtctgcacattttcctctgttaagaggagtgtagca
ctgttttacttt--------------tcagtagttatgctgccacatgttagcaatatgc
aattgctagcagttgttgtttgtagcattttctactgtttatacaa-----------tta
tgtttatgcagttaccaagacgggaggcaagttttcctcattcttggatgcatcaaaatc
t--------------------acatttgtaattgacaatgataaatatgtcttgttgcgt
gat---------ctagcaggcagcgacttcgatgcctacctagcatcatacaacaagtat
aagtacttttctggtaccgcctcggataaggactatgat---------agagtttgtatg
gcatt-tttggccaaggctttgtcatctttccgtgaaggaggtggttcccagttatacac
accgcc-caaactggcagtagttcagggcgttgtttcaaaactacaagctggcgttaagc
tcctcctacatccttcaggcgttgtagagagatgcatggtgtcagttgtatataatggcg
ttgctctgaacggcatttggctgaaaaatgttgtttattgcccgcgccatgttattgg--
-----gaagtatcgtggaacccaatgggcccagatggtttccatagtagact--gtcacg
atttctgtgta--------aaatgtccaacacagggcgtgcagcttaatgtacagtctgt
-taagatggttggtgcactcctccagcttacagtacatacctcaaacacactcacacctg
actataggtttgagagaattacacctggttcatcgatgacaattgcgtgcacctatgatg
gtgttgtgcgtcacgtgtaccatgttgtacttcagcttaacaacttaatttatgcaagct
tcctaaatggagcttgtggcagtgttggttttacacttaaaggtaaaaccctctgcttac
actatatgcaccacattgagtttaataacaagactcatagtggtacagatcttgagggca
cattttatggaccttatgtcgatgaagaaatagcccag--aatcaaacagcattccagta
ttatactgataatgttgttgctcagatgtatgc-------acacttattgacagttgatg
ctaatcctcgttggttggcacaggcagctataagtgttgatgactttaatgcatgggcat
caagcaatgcctttgcacactttccctgtgaacaaacaaacaaggcctacattttagg--
----tcttgctcaggtaacccgtgtacctttaga-gcgtatacttaataccatcatacag
ttaacactgaaccgtgatggtgta---atgattatgggcgctcctgattttgactgcgac
tggacacc-------agaaatggtctacaatcaggctcctattgcattacaatctggtgt
agttaagaagacttgtatgtggttgttccactgcttgtttatggctattgccattatgtt
agctgcactacatgtattacctgttacactatacccgctagcc-----------------
--------------ctgccttttgcagctgctatcgcggtatttttagttcttacaata-
--------aaacacacagttgtgtttaccaccacgtttttgctaccatcgctgattatga
tggtt--------gtgagtgcaaatactttttggattccaaacacatatcttcgtacact
------------gtaccagtatgtgtttggctcc----------------tcaatttcac
agcagttatactgttatagtgttgcactttacataggtgtgtatgtg-------------
----------------------gtcttagcagttaattacactttgcgttcgctgcgtta
ccgcgccacatctatttccacattttctatacagtgtttccaatttggttacctgttggc
aatactgtatcgcttgttcactaccaagtggagtgagaacttagtttttacggcagcctc
gaccttcacatcacacccagttttggctggtgtgtgttggtgggttgcccgtagaatacc
actaccactttttgtacctgatgtagctgtgcatgtgtttacttacacagttataggcta
t----------gttatttgtatgc-----gatttggtctcatgtggatcataaaccgctt
tactgctataccaatgggcacatactcttatatggtgtctattgagcaacttaagtatat
gatggctgttaagatgtccccaccgcgtaatgcgtttgaggtgttgatggccaatttaag
attgcttggtattggcggtgttcgtaacattgccatatccacagttcaaaacaaaatttt
agatgcaaaggcaactgctgtagtagtagcaaacctgcttgagaaggcaggcgttacgaa
taagcacgctatttgcaaaa-------agattgttaagcttcacaatgagactcttaagg
ctacaacctaccaggacgccgagacatctcttgtgaagttattagcacatattgttgagt
ttcttcccactgaccaggtagatgcttacctagcagatgaagaggaagctcagcacgtta
acaattatttggacaacctgcttgagaacactacagttgtgcaa----------------
--------------------gcagttgctgatgctaacattaatctggactcttatagaa
tatataaggaggcagatgctatatatagacgctctgtagagatgaatgaatcacctcagg
agcaaaagaaaaagcttaaagctgttaacatagctaaggcagagtgggagcgcgatgctg
cttcccagcgtaaattggagaagcttgcagacgctgccatgaagtctatgtatttggctg
agagagcggaggatcggcgtgtaaagcttacctctggtcttacagctatgctttatcaca
tgcttagaagattggactcagacagagtgaaagccctttttgagtgtgctaagcaacaaa
tattacctatacatgctattgtaggtatttc----aaatgataactttaaggtcatc---
---tttaatgacaaagatagctatttgcagtatgtagaggggaac-------------ac
tcttatttataagggtgtgcgctacactattgtgaagaagctatc----------tctag
ataatgcacctatt---------------------gaaggcgtacccga---agaatatc
ccgtagtcgtagagactgtgaaggaggg---tgtgcctcagttacaaaataatgagttgt
gtttgcgtaatgtttttacagcgcagaataca------gctattgatattaatggtactg
aatccactgaaaa---------gtctttttacataaccaagacgggtaagaagattttag
tggcagtaacttctactaaagacaacttgaaaactgttacctgtgccaccgatactggta
agg-------ctgtcttgaatttagacccacctatgcgat--ttgcgcatactgttggag
gtaagcagtcagttgtttatttgtattttattcaaaattgtagttctcttaacagaggta
tggttattggccatatctctggaactaccatattacaggctaatggtacacacattgagt
accaggagaatgcctcattgttgacctatttagcattcgctgtcgaccctaaggctgcct
atctgaagcacttagctgacggtggtaagcctatacagggctgtgtgcagatggttgctg
ca---atgggtccaggatttgcggttactataaaaccacaacctagtgagcaccagaatt
cctatggaggtgcatcaatttgcttatattgccgcgctcatataccgcaccctggtgtag
atggacgctgtccttacaaggggcgctttgtccagattgacaaa------gataaggaac
cagtttcttttgccctaactcatgagccttgcagttcttgccagaggtgggtcgcttatg
actgcacttgtggtacaagcttgcaaaactctgct----------------------tat
ttaaacgagtagtgggttccagtgaagcccgactggaaccccaacagccaggtacaatcc
ctgatgctgttaaacgggcttttcatgtgcataataataccacctctggtatatttttga
gcaccaagactaactgcgctagatttaaaactcagcgctgtaatttacctataccttata
aaggtttagttgacctatattttgtcagtaagcaatgctccttatccgtttttgaaacgg
aggaggcttgctacaatgcttttgacaaggctcttattactactgaagacacatttggtg
ttttagccaaaactgaatttttcaagtt------------tgacaaaatacctaatgtaa
atcgtcagtatttaacaaagtacactttgctggacttggcatatgcaattcggcattt--
-----gtcaacttccagagatgttataaaggaaatcctaatcac---catctgcggtact
cccgaagattggtttggagagctatggtatgaccccatagagaatccaaccttttataga
gagtttcacaagctaggtggtgttttgaatcgttgtgtgttaaatgctaataagtttgct
gaagcctgtcaacaggctggccttgttggtatattaacaccagataatcaggatcttcta
ggtcagatttatgactttggagatttcattagtacacagcctggtaatggctgttgtgat
atgtcatcctattattcatacctaatgcctatcatgtccatgacacacatgctaaagtgt
gagtgttatgggcccgatggcaacgcaatagaatatgacggt------------ttccaa
tatgactttactgacctcaagctcgagtggtttgagaagtattttaagttttgggaccgc
ccatatcatccaaatactgttgattgtccagatgatcgttgtgtgttacactgtgcgaat
tttaatattttattcgcaatgtgtatacccaatacagcatttggcaatttatgttctcat
gcaactgttgatgggcattcagttgtccaaacagttggcgttcatttaaaggagcttggt
atagtccttaatcaggacgtcaccacgcatatgtcaaatataaatttaaacacgttgcta
cgcctagttggtgatccgactacaatagcagctgtctctgacaagtgtttagatttacgc
acaccgtgtcagactttggcaactatgtctagtgggctcactaaacagtctgtcaaaccg
ggacactttaatcaacatttctacaagc---acttgcttgatagtgatcttttagaccaa
cttggtattgacatacgccacttctactatatgcaagatggtgaagcggctataacagac
tacagctattataggtataatacacccaccatggtggatataaagatgtttttattctgc
cttgaagttgcagataaatatctttcaccatatgaaggtggctgtattaatgcacagtca
gttgtggtctctaatttagacaaatctgcgggctacccatttaacaagttgggtaaggct
cgtaattactacgac---atgacttatgtcgagcaaaatcagctgtttgagtatacaaaa
cgcaatgttttgcctacactcactcagatgaatctaaaatatgcgatttcagcaaaagat
cgtgctcgcactgttgcaggtgtttctattataagcaccatgactaacaggcagtaccat
cagaagattctgaaatcgatttcacttgcacgcaatcagactatagtaataggcactacc
aagttttatggtggttgggataatatgttacgtaggctgatgcacaatatcaacaatccc
atattagtgggctgggattaccccaagtgtgataggtcgatgcctaacatattgaggata
gcatcttcatgtttgttggcacgaaaacac---acctgctgtaatcaaagccagcggttt
taccgcttagctaatgaatgttgccaggtattgtccgaagtggtagtgtctggtaataat
ttatatgtaaaacccggtggtactagcagtggtgatgcaaccacagcatatgccaactcg
gttttcaatattttacaggttgtatctgcaaatgttgcagccttcttatccacatctacc
acctctcactctaataatgatattgcatgtttgcatcgtgctctttatgaggatatatat
agaggtgattcttcagacacagccgttatcaatagcttttatcatcatctccaaacctat
tttgggttgatgatactatctgatgatggtgttgcatgtatagactctgatgctgctaag
caagggtctgttgctgatttagatggttttagagacgttttgttctaccagaacaatgtt
tatatggcagattcaaaatgttggactgaaaccgatatgagtgttggacctcatgaattc
tgctcacagcacactgtgctagcagagcatgagggcaaaccctactacttaccataccca
gatgtctcgcgcatcttgggtgcttgtatatttgtagatgacgttaacaaggctgaccct
gttcagaacttggaacgttacatctccttagctattgatgcctatccgcttacaaaagtt
gatcctattaaagg------taaagtattttacctgttgttagattacatacgagttttg
gctcaggagttgcaggatggaatcctagattccttccaaacactcactgacatgtcgtat
gttaacaacttttt---------gcaagaggctttttatgctcaaatgtatgagcagagc
ccaacactgcaggctagtggtgtgtgtgtagtttgttcttcacccactatactacgctgt
ggtgactgcattcgcagacctttattgtgctgtgtttgtgcctaccagcatgtaacgcgc
acaagtcataaacgtgtcattgctatcaacaactacatctgtagtgttgataattgcaat
gaagacaatgttgaaaaactttacatttcaggcacagcgatttattgtgaaaaccacaaa
cctacgctgtgtatacctattgttgctaatggctctgtatttggtatttatcgtcacact
gctcgcggtagtgatgatatagacctatttaatgagcttgcaacatccacctatgacact
-------attgcaccttatcaaaaggccaatcgtgcaccattatc-----attaatgctt
tttgctgctgaaacaataaaagcacttgaagagtcaattaagaagtcatatgcaacagcc
actgtgcgtgatgtgtatgatcaaagatttattaaattagtttgggaacagggtaagaaa
cctccgcccataactaagaaccacatatttactggctatcattttaacaagaatggaaaa
acccaagttggtgattacattctagctaaaactgatggcactgaaacttacacctatcgt
ggaacatccacctataagttacaaacaggtgatgttctcgtacttatggcacatgtagtc
acgcctttatcagcaccaccggtattggcacaaactacatacgttcg--taaatcacttt
tacccgacact---------gtaggagcttctttttatgtgcaacattttaagtcatata
atgagatagctatgcagcgggttacaactgtccttggaccacctggcactggtaaatcaa
cctttgctataggtttggctaagtactatcccaatgcgcgtatttgctacacggcgtcat
cccatgcagcgatcgatgcattatgtgaaaaagctttcaagacactacctgtaggccagt
gcagtcgtatcgtccccacgcgtacaactgtagagtgctttcaggagtttgtcgttaaca
atacaactgctcaatacattttttctacaatcaatgcattgccagacattaagtgtgaca
tcgttgttgtagatgaagtttctatgctaaccaattatgagctttcctctgtgaacgctc
ggttagtctacacacacattgtgtatgttggtgacccttatcagttaccatcaccaagaa
ctatgctaacctcaggtcaactgtcaccagctgactataatgtggttactgatataatgg
tgcatgctggcgctgatgtaatgctagacatgtgctaccgctgcccacgtgaaatcgtag
atacagtgtctaagctggtttacgataataagctaaaagcggcgaaaccgaactcaagac
agtgttacaagaccattgttaattttggtcctggagacattgctcatgagggacaatctg
cctacaacgaggcccagttacgtttcgcactcg---cctttagacaacaaaagcggtggg
acaacgtgacttttatttcaccatataatgccatgaatgttaaag---cagccatggcag
gcttttcgactcagactgttgactcatctcaaggctctgagtatgattatgttatctttt
gcgtgactactgattcagcccacgctttaaacatggctcgtttgaatgttgctttaacac
gtgcgaaagtaggaatacttgtcgtgtttaggcaagcaaacgaactatataacagcttgc
agtttgagcctattgactcacagcttcaggcggga--------------------gaacc
cctgacgtcgctttttaagcgctgcagctttgagtatagtggtcaacatcctgctcatgc
cttgacgtggcatgactgcggcgcagagtatcgctgtgatgaaccacttgcaaaattagt
tggcgttaccgatggtacgctgatatcatataaaaccctggtctcagcacttgggttttt
gccatctctaaagattgatacatatcataatatgtttttaacacgtgatgtatgtcgcgc
ctatgttcagagctggatcggcatagacgtagaagcagcacatgccacgaaacctaatgt
tggtactaacatgccgttgcaggttggttttagtactggcaagaatttttctgtcac-cc
cagaaggtatttgggtaaac----gagcacggatcttgcactgagcccgtccctgccaaa
atacctcctggcgacgaattcaaacacctgaagaaggatatgcgccaagcgcgtccttgg
aaggttgtgcgttatgagattgttgcacatcttgctgatgttgcaccacatactgattat
ttatgc-------------tttgttacttgggctcaccagcttgagctcgcaacaatgcg
ttattttgttaaaattggcgttgaagagcagtgttat---tgtggtagacgtgc------
ttgcttcactaatggagtacagttcgcctgcaaagcacattatgctttaacaacgccacc
atgtgattatgtttacaatccatttttagtcgacgtggcaacgtggggattctcgggacg
tctctccactaaccatgacgcggtttgtacataccattctaatgctcatgttgcatctgc
tgatgcagctatgactatttgtttagccatacacgaactgttcagta---gtgtagactg
gagcttagaatttccagtcacccctgagcaatcacaacttaacaaagcttgtcgattagt
acaagccaattatcttaacattctgttaaccacaactaaagccactgttgttcacgatat
tggtaatcctaaaggcatacctatcgtgagacgacctggtgttaaatatcactattatga
tcaggcacctattgtcaaacatgtccagaagctacggta-------------taagccag
agatggaggcccgtttcgttgatggcttgaccatgttttggaattgtaatgttgacacat
accctgctaatgccttggtttgtcgttatgacacccacaggcaa---aaac---atttaa
ttggccctaatggtgccgcattatatgttaataagcatgcatttctcacaccagagatgc
atacttatgctacacataagctaacattggctcctcttgtctactattccactacggatt
gt-------------agcagtgagcagccaatagttgtaacctatcg-----------tg
actgtgttactcgctgtaacactggcactactatctgtcctactcatgcccttgagtatc
aggaattcatctcagcatacaaccttatggcacgccatgggtttaat------gtttata
taccacgtaacgtcaacgtctacaactgttggcttacatttaccaatttacaaaaccttg
aaaacttggcttacaactgttactataagaactgcaatgcacatgttgatggtgcgcttg
atgtagt---------tattaatagtaatgctgtatatgctaaggttgataataatcttg
tcaagttatttgacaatagaacaaatttaccggtctctgtagcctttgagcattacacga
accgtcacacaaagacattgccaaccacacagttgttgtctggtctaggtgtaaccgcca
ccagaaacttcactgtctgggttgatgatgacacagctttcacaaacacccttaatgttt
ctacttatactgatgttgatccaaccaa---------------------------ccatg
tcgtactttgtgatgacaggtatggtacggattggagtcagtttaaccaattacctaatg
ctgtccttttaacaaccattaaggttaaaaaggcagaaccattttgttttgcactgctct
tacactcaatggctctagc-------tattgatggacaag-------------agctcta
catttataagcgacttaacggtcagcttgtt------tcaattgatactatctgcactca
aggcagatcagttgataaatttatacctaagacacctatggagagagactttcttgaaaa
gtcctctgaagagtttattaatctctaccagctccatgatttaggtgttgaacatataat
ttatggtga--tgactccaaacctattattggaggaactcacacactcatttcact----
---tgtccgaaacaa-----atttgactttcaacttgttaatcatatttacaacccagtt
cagaactgtgttgtaacctccactaaagcaagc---tctaaaaatgtttgcaccattctt
gatgttctattagatgactatatagacatcattcgtcaagcacatgccaattacaccact
aagtccaagacgtttagtgttgtgattgacaatcaacctattcgttttatgctttggcat
---gatgccaaagtaaacacttgttacccaatattgcaatc-----------attgacca
atggataccagatgccatctgtgtataaaacattgatcactgatatgcaaccagcagata
ttcctaactaccattcctatacaccaaaagtgccgggagtggttaaaaatgtaattaaat
atcgccaactttttaactatatagttaaaaaggatag-attggcggtaccacataatatg
actgtcctacacttaggtgctgcgtctgctttaggcactgcaccaggcagctcagttata
aaacaaatgttaccagatggaaccgtccttatcgatttagacataagagacttcacatct
gatgccaaccaaataatagtatcagactacagaac-atatatgccaccacaccatataga
tgcgatcttttcggatctatattgtggtgatgatattcac--------------------
----------------------------tttttcgacaacttaataagaatagtaaagga
gaggttagctctcggtggttctatttttgttaagattactgaacattcattttcgccaga
actctacagcttagctggatggttcgacgaataccaattatattgcacagcagtaaatgc
aacttcttcagaagcatttctctgttgctttaactacttaggacatgcaaaagagaacgt
tgatggttacaatttgcatgcctcatacattcgttggcgtaatgaaa---tagtactaac
accaacttattcttcgcttgcagacaacccagctactgcctgtaagctcaaagcaactcc
tataatttccgttaaggaa-------------------------------ttagaaaag-
-aaaccaatacttaagta---------cctcgtgtcttccggtcgcctgcttgtcagacc
accagaatgcagagcactttactaatgcttatgtctgcaactttagcgc-----------
-------atgctaagattgcggacacaatt------tttgatgcgctcacatttcctaac
gcgcatcgttttctctacc-----------gtcagaaccgctatcgcacac--------a
gcgtgactctggtatttctgttggctctttacctgg--ctatcctaccca-gcatttaga
gcttatatcacca-----cttactaactctacgctgcctattaatggattgcataggagt
taccaaccattatattttgcatgtttcaccgacattg-----------tcaacaacacgc
taaacat------gcacctcacacagaatgaacaagccacctataattgtatgggtgatg
ctataaggaacatgtctcatgatgctctcagattgttcctaaatctaacatctgcaa---
------accgggcctccatt-------------------------------cgagt----
------tatcggcgcggataatactacct----atatgttcgtctgctct----------
--------gaacacctaaacatttcaacagccatggcgaact------------------
-----------------------------ccactttctattctgctaataagcagcttta
ttgttttacaaatgagacctacttgggaccattgccagcaaacctgtcggatatcaccat
atatcggacgggtcaattttatgttaatggttacttgttaggtacgctacccattagtgt
caaaacagttcgcattgaaactgg-----tggtttaccagctcatagcacctattttgcc
cttgcgaatctcacggacactctcatcacact----tgcaaatacaactattacacaagt
tacttattgtg------------------------------------aatcatccaccat
tgacaatatagcttgtcaacgctcca----------------------------------
--------------------cacatactcttgctgatggcttttattctgcacagcaaga
tttatttcaatctaatgttagaactgtcataa---ccctgcctaagttacaagaggttga
ggttatacaggttaacattacagcaacatttaactttggtgaacccaaagtaactgccat
ta------------------ctattaatggtaatgacagctactgtgtgaccaagcctta
ttttaccatacagtcaaactttgtttgtactggatgcac---------------------
---------ccttcaggttcgcagcagtacatgcaactttgacctgtttgctattaataa
tgg---------------------catgtccttttcgcagttttgcattag---------
---------cgcaactgcaggctcatgctccagtaaaatagttgcaacctatgtctggaa
ttatgacacaggtagaaacctttattttacatt---------------------------
-------------------tacagaggg-------------ccaaatgtttacgggcacc
tctacaacaactcctaatgctattgacacatcttcta---ttattgaaggtgtgtgcact
gattataccatttatggtatttcaggcacaggcattatt--------------aaatcct
ctgactt----acaacttcataatggcatagcatttacatcac-----ccactggtggtc
tctatgcctttaaaaatgtt-acgacaggccaggcttatcaggtcttaccctgtgtaaga
a------------------ctacccaggctgttgt------------aataaacaacaca
atagttggtgtcatcac--------atcaactaacacaactttg------------tatg
ggtttcagcgggtaatacccactcctaccttttactaca---------------------
-------------------ccactaatgc---------taccaacaattgcactca-acc
aattttgtcatatggacctttagccgtttgtag-tgacgggtccatatctgcaaccacta
cat-------tgcaggacactcgcccatcaatagtttctctttataatggcgagattgat
gtaccatctgcatttgctttgactgttcaatctgagtatcttcagatacagtctgagcag
gttgtta-tagattgtgcccagtatgtatgcaatggcaatccccgttgcttacggt--tg
ctttcccagtacacgtcagcatgttcaaacattgagtcggcgcttcatgcctcggctcag
ttggaca--gcagggacattacagacatgtttcaaacctccacccagtcgctggagcttg
caaa--------cattacaaattttcaaggtgattataa--tttcaccaacattcttag-
--caataaga-taggagagaagtccgttatagaggatctcctcttcaataaagttgttac
caatggcctaggcactgtagaccaggactacaaagcctgttctaaggacatggccattgc
tgatttagtttgttctcagtattacaatggcattatggttctaccaggtgttgttgatgc
tgagaagatgg--caatgtatactggctctctcactgga-gccatggtatttggtggcct
cacagctgcagctgct--------------attcctttttcaactggagttcaggcacgt
cttaattatgttgctctgcagactaatgtcctgcaagagaaccagaaaattcttgctgac
tccttcaatcaagcagttggcaatatttcattagcactttcctctgttaacgatgctatt
cagcagacctcagaggctttaaatacagtggccaatgccataaacaaaatacaaacagtt
gtgaaccaacaaggtgaagccctttcccacctaacggcacaattgtctaacaattttcag
gccatatcaacatctattcaggacatttataatcgtcttgaagaggtagaggctaaccag
caagttgataggctcataacaggtcgcctatctgctcttaatgcatatgttacgcagctt
ctcaac-------cagatgtcacagattcggcagtataggttgctggctcaacagaaaat
caatgaatgtgtcaagtcacaatccactcgctatggattttgtggcaatggcacgcacct
tttttcgttaacacaagctgcgcctaatggcattttgtttatgcatgcagttcttgtgcc
cactaaattcgcgcgtgtcacagcttcagctggcatttgcgtggacagcactaaaggtta
ctccctccagcctcagcttgtg-----ctctttaatattaatggcac---ctggagggtt
acacctaggaacatgtacgaaccccgcatacctaggtctgcggatttcgtacctcttact
g--------aatgcagtgttacctatta-caacaccactgcatcacaattgcctaccata
gtcccggactttgttgatgtcaatcaaactgtcagtgacattataggctccctacctaac
cctacaccacctagcctggttgtagatttttataaccatactatactcaaccttagtgct
gagatattagacttacagcaacgcgctgataatctatcacagatttcagagcagctgcaa
cactatattgacaaccttaataacactcttgtagatttagagtggcttaataaggttgaa
acatacattaaatggccctggtgggtgtggctgcttattgttttagccatagctgctttc
gcctgtatattagtcacaatcttcctatgc------actggatgctgtggaggatgcttt
ggttgttgtggtggttgctttggtctcttctctcacaaaaagagggacacggaaccgaca
ccc-----------atcacatctttca------agcttaaagaatggt------------
----------------------------agccgaagactgggctataaccattcctggt-
------------------------caata-------------------------------
-tgtcgtcgcgacacttgctgttt------------------------------------
------------------------------------------------------------
taagtgtctgcgtctgtcttttatttattaacacctgct---------------------
------------------------------------------------tagcatgtgcta
agctcagctataaatgtt-ttctaggtgccaaatacctagtaaatccaattattgtgt--
---------------------actattcaaaacccca-----------------------
----------------------aacagtctctgactcggagtttg-----------taaa
gttacacc----------aatttccaagaaacaactatgt--------------------
---------------------------------------ctgacgccaatgaatggcaga
ttattgtttttatc--------atccttatatgggccctaggggta--------------
------------------------------------------------------------
--------------atactccaaggaggatatgccactaggaaccgtataatttac----
--------------------------attatcaaacttatactactctggctt-------
-----ctccagccattcacattagttgtc--------------accatttggacagcagt
ggaaaatggat-------------caaaacccggaggagctgttttcattattgccatag
tctttgccatcctaactctgtta-----------------------------tcatggct
acgctatgtctacgattcaatacgtc--ttgttctcaagacacactcagcctggagtttc
tcgcctgaaagcagactactcgcaggtataatggactccatgggcaattggcgctgcata
ccaattgatcacatggcacctatattgactccagtactaaagcatggccgccttaaacta
catggccagcaattagcaactggactttct----------gtcacatcacctccgaagtc
tatggtggttg---ttactccgtcggataccttccactacactcttcggaaaacaattga
atccactgatg-----------------------------atcgtgacttggctgtgtta
atttaccagggcgacaggtcctctaatgcagctttacacacaatcacaacttctaattcc
ggcaacgccagaatttacaactacctataatgtgcaactgcat-----------------
--------------------------------ctatcagctgcaggcgctttattcatat
tgcaaaactcatgtcatacaaccggatgacatctttgagctttgcga------cactctt
gttaagcctcgttgctttgcttattcgactgtg---------------gtatttattaat
gctaatccaattgcatttagt--atactacctcggcaacttcttatcaacgacgagccac
tct----ttattg--agtatggctcagtccgtggatcagatttcatcattagaccttc--
---------ccttcaagttgttcttgaggaggaaatttcaagcatt-caaacagttctag
catctgcaggtg------------------------------------------cgcggc
actgctaggctgtgtttagtcacccctacctgtctaattagcgctaaagagtgcgttaga
cttaagggtaggtgtgctaacatttaagctgt----------------------------
-agtgtgtgttttaaaaccacaaacagagaattaaagtttgacaccaaaaccaataatgg
caactccagcggtacccaccactgatgcctcatggttccaggttctcaaagctcagaaca
agaaagcaatccatccccaatttaaagggaatggtgtaccagttaattctgccatcaaac
ctgct------------------gaaaatcatggctactggctaagatttgccaga----
-------------------cagaaaccaggtggcgctcaaattcccccttcttatgcctt
ttattacacaggcacaggacctaggggcaatcttaaatatggtgagtaccctcctaatga
ctccaaggaaacttctcgtatcacttgggttaaaggtccaggagctgatac-------ta
ctattaagccacatgttgccaagcgcaacccaaataaccctaaacaccagct-gctgccg
cttagatttccacctggagatggacc-----------------------ggctgcaggtt
ttcgagttgacccattcaactct-------------cgtggaagaaccatggagagaggt
aatggacctagatctcagtctgcaaatgac---agacctgtgcaaaatcagcctaagcgc
cgtgatagatctgctcccgcagctgttaggcgtaagacccagcatcaagcccctaagaga
actttacttaagggcaagaccatttctcaggtgtttggcactcgctccaaagctggtgct
aacgttggctct---------------gctgacagtgagaaagctggcatggctgattct
cgcattatgacacttgcacgctttgtgccaggtgttcaggagttattgtttgctggccac
cttgacagcaacttccagcaggatggagcactaacactcacctttacctattctatcact
gtcaagcaggactcgcctgactatgatagactcaaagatgctcttaacaca---------
-------gtagtcaaccagacatatgaggcgccaaccaagcctcagaaagttaagaag--
--------------------ccagaatctgagcaat---------------------cct
ccaagcccaaacagccgaggaaacctaaaa-----ccaagaa------------------
------agctgctgaggcagacaaagctcctg----aaaaggacaactcagctgacccgg
atcagttagagtgggacaacgcatttgagttcaaa-----aactctgaagcgtagacacc
-aactacaaatacaactttac-----------------cgacagcatgtcgcgtaaattt
tcaaaactaacctacccgctaggaggttcccatgaaacttttgtgccacataactgtgcc
aatcata-tggagccatgtgacatacccaccatgacaccttatcagccttacatcgctga
atcctttaaactaattcttgaggagattgctgagactggacaatcctgttcaccacatgc
agtcctccactaccatgaacaaggtttaaaggtttggaaagtgcactggcagcgcggtgg
tgactgtggtccaggccactgcattaccgtgttccagaagcagggtattaactcc-----
--------attgattgggactctgttgattttact-------------------------
-------acgcatggtgtttacaccataccactaccaaattagtttacatgggtactagc
cagtctactaccaa----tgtaaacaaccaaatcacaaatatac----------------
-acgcatctcatgatt----cagcagtaaacactaacaactcaaatcaa--tctgatttg
caggcattgttgcaacaagg---------tttaccttggcttgtgatcatac---ttgca
ttgatttgtttattgttagctgctgtgtgtatacatttacttagaag-------------
-----------------------------aattaaacgttacaagacaacaatttcaaaa
gtaacggc----caccaaattaataccatgattagcattggatactatttcattaccact
ataacc-----------------------atgctgatctttggcacttgcgac-------
----------------------cctgttgtcgctgagcatttgggaccccttattgacct
agagatatttgggttcctagcattcatttattacttctgg--aattttagacccagaaag
ataca-actatacaagccaga-gagccagtcagagggcgctaccatgcaaactagg----
gctggctactcttgcacagaatcacatctcgataattgtcagtgcaagaag-----gaca
attata-----------------ccatttaatgtgt------------------------
---------------cgaggccacgcggagtacgatcgagggtacagcacaatctcaact
tttgttgaaacttaactacatcctatatggagaaggaacaaaggactgtactactttgta
ggtgcagcagtcgcccagtgggagagcgccatatagtatgttgttgagcggggaacaaat
taggggaaattaaattggcttataagggggatggagcaaaaaaaaaaaaaaaa-------
--------
