# Supplementary material for: Broad-spectrum CRISPR-Cas13d-mediated strategy for combating human coronaviruses
Source: Mol Ther Nucleic Acids. 2026 Mar 6;37(2):102888. doi: 10.1016/j.omtn.2026.102888 (PMC13126349; doi:10.1016/j.omtn.2026.102888)
Supplement: Data S1. Animal coronavirus sequences [file mmc2.zip › File S1/alignment Wuhan with bat complete genome.fasta]

>NC_045512.2 Severe acute respiratory syndrome coronavirus 2 isolate Wuhan-Hu-1, complete genome
------------------------------------------------------------
------------at-----------------------------taaa-------------
-----------------------------ggtttataccttcccaggt-aacaaacca--
--------accaact-ttcgat--ctct-tg------tagatctgttct------ctaaa
cgaac----------------------------tt-taaaatctg-tgtggctgtcac--
--tcggct--gcatgcttagtgcac----tcacgcagtataattaataactaa--ttact
g----tcgttgacag-------------------gacacgagtaa-ctcgtctatcttct
gcaggctgcttacggtttcgtccgtgttgcagcc------------gatcatcagc-aca
tctaggt-ttcgtccg--------g-gtgtgaccgaa-----------------------
----------------aggtaagatggagagccttgtccct---------ggtttcaacg
agaaaacacacgt------------------------ccaactcagtttgcctgtttt--
-acaggttcgcgacg----tgctcgtacgtggctttggaga------ctccgtggaggag
gtcttatcagaggcacgtcaacatcttaaagatggcacttgtggcttagtagaagttgaa
aaaggcgttttgcctcaacttgaacagccctatgtgttcatc-----------aaacgtt
cggatgctcg------------------aactgcacctcatggtcatgttatggtt----
--------------------------------------------gagctggtagcagaac
tcgaaggcattcagtacgg---------------tcgtagtggtgagacacttggtgtcc
ttgtccct----catgtgggcgaaataccagtggcttaccgcaaggttcttcttcgtaag
aacggtaataaaggagctggtg----------gccatagttacggcgccgatcta-----
---aagtcatttgactta-------------ggcgacgagcttggcactgatc-------
--cttatgaagattttcaagaaaactggaacactaaacatagcagtggtgttacccgtga
actcatgcgtgagcttaacggaggggcatacactcgctatgtc------gataacaactt
ctgtggccctgatggctaccctcttgagtgcattaaagaccttctagcacgtgctggtaa
agcttcatgcactttgtccgaacaactggactttatt-----------------gaca--
-ctaagaggggtgt-------------------------atactgctgccgtgaacatga
gcatgaaattgcttggtacacggaacgttctga---aaagagctatgaattgcagacacc
ttttgaaattaaattggcaaagaaatttgacaccttcaatggggaatgtccaaattttgt
atttcccttaaattccataatcaagactattcaaccaagggttgaaaag------aaaaa
gcttgatggcttta---------------------------tgggtagaattcgatctgt
ctatccagttgcgtcaccaaatgaatgcaaccaaatgtgcctttca------------ac
tctcatgaagtgtgatcattgtggtgaaacttcatggcagacgggcgatttt---gttaa
agccacttgcgaatt---ttgtggcactgagaatttgactaaagaaggtg---ccactac
ttgtggttacttaccccaaaatgctgttgttaaaatttattgt---ccagcatgtcacaa
ttcagaagtaggacctgagcatagtcttgccgaataccataatgaat------------c
tggcttgaaaaccattcttcgtaagggtggtcgcactattgcctttggaggctgtgtgtt
ctcttatgttggttgccataac------------------aagtgtgcctattgg-----
------------------------------------------------------------
------------------------------------------------------------
----------------gttccacgtgctagcgctaacataggttgtaaccatacaggtgt
tgttgga---gaaggttccgaaggtcttaatgacaaccttcttgaaata-----------
------------------------------------------------------------
--------------------------ctccaaaaa-------------------------
--gagaaagtcaacatcaatattgttggtgactttaaacttaatgaagagatcgccatta
ttttggcatctttttctgcttccacaagtgcttttgtggaaactgtgaaaggtttggatt
ataaagcattcaaacaaattgttgaatcctgtggtaattttaaagtt------acaaaag
gaaaagctaaaaaaggtgcctggaatattg---------------gtgaacagaaatcaa
ta-------ctgagtcctctttatgcatttgcatcagaggctgctcgtgttgtacgatca
attttctcccgcactctt------------------------------------------
-----------------gaaactgctcaaaattctgtgcgtgttttacagaaggccgcta
taacaatactagatggaatttcacagtattca---ctgagactcattgatgctatgatgt
tcacatctgatttggctactaacaatctagttgtaatggc--------------------
------------------------------------------------------------
------------------------------------------------------------
------------------------------------------------------------
--------------------------------------------------------ctac
attac-----------------------aggtggtgttgttcagttgacttcgcagtggc
--taactaac------------------------------------------------at
ctttggcactgtttat---------------------------------------gaaaa
actcaaacccgtccttgattggcttgaagagaagtttaa------------------gga
aggtgtagagtttcttagagacggttgggaaattgttaaattt------atctcaacctg
tgcttgtgaaattgtcggtggacaaattgtcacctgtgcaaaggaaattaaggagagtgt
tcagacattctttaagcttgtaaataaatttttggctttgtgtgctgactctatcattat
tggtggagctaaacttaaagccttgaatttaggtgaaacatttgtcacgcactcaaa---
---------gggattgtac-------------agaaagtgtgttaaatccagagaagaaa
ctggcctactcatgcctcta----aaagc-----cccaaaagaaatta------------
tcttcttagagggagaaacacttcccacagaagtgttaacagaggaagttgtcttgaaaa
ctggtgatttacaaccattagaacaacc------------tactagtgaagctgttgaag
ctccattggttggtacaccagtttgtattaacgggcttatgttgctcgaaatcaaagaca
cagaaaa------------------------------gtactgtgcccttgcacctaata
tgatggtaacaaacaataccttcacactcaaaggc---ggtgcacc-aacaaag------
---gttacttttggtgatgacactgtgatagaagtgcaaggttacaagagtgtgaatatc
acttttgaacttgatgaaaggattgataaagtacttaatga---gaagtgctctgcctat
acagttgaactcggta-------cagaagtaaatgagttcgcctgtgttgtggcagatgc
tgt---cataaaaact---------------------------------------ttgca
accagtatctgaattact------tacaccactggg---cattgatttagatgagtggag
tatggctacatactacttatttgatgagtctggtgagtttaaattggcttcacatatgta
ttgttctttcta------ccctccagat--------------------------------
------------------------------------------------------------
------------------------------------------------------------
----------------------------------------gaggatgaa------g----
------------------------------------------------------------
------------------------------------------------------------
------------------------------------------------------------
------------------------------------------------------------
------------------------------------------------------------
------------------------------------------------------------
------------------------------------------------------------
--------------------------------aagaaggtgattgtgaagaagaagagtt
tgagccatc---------------------------------------------------
------------------------------------------------------------
----------------------------aactcaatatgagtatggtactgaagatgatt
accaaggtaaacctttgg---------------aatttggtgccacttctgctgctcttc
aacct-------------------------------------------------------
------------------------------------------------------------
------------------------------------------------------------
------------------------------------------------------------
-----------------------------------------------------------g
aagaagagcaagaagaagattggttagatgat----------------------------
------------------------------------------------------------
----------------------------------------------------gatagtc-
-------------aacaaactgttggtcaacaagacgg---------cagtgaggacaat
cagacaactactatt---------------------------------------------
-------------------------------------------caaacaattgttgag--
------------------------------------------------------gttcaa
cctcaattagagatgga-------------------------acttacaccagttgttca
g--------------------------------------actattga-------------
--------------------------agtgaatagttttag-------------------
----------tggttat------------------------------------------t
taaa--------------------------------------------------------
------------------------------------------------------------
-------------acttac---------------------tgacaatgtatacattaaaa
atgcagacattgtggaagaagctaaaaaggtaaaaccaacagtggttgttaatgcagcca
atgtttaccttaaacatggaggaggtgttgcaggagccttaaataaggctactaacaatg
ccatgcaagttgaatctgatgattacatagctactaatggaccacttaaagtgggtggta
gttgtgttttaagcggacacaatcttgctaaaca---ctgtcttcatgttgtcggcccaa
atgttaacaaaggtgaagacatt------------caacttcttaagagtgcttatgaaa
a---ttttaatcagcacgaagttctacttgcaccattattatcagctggtatttttggtg
ctgaccctatacat------------tctttaagagtttgtgtagatactgttcgca---
-------caaatgtctacttagctgtctttgataaa--------------aatctct---
----------------atgacaaacttgtttcaagctttttggaaatgaagagtgaaaag
caagttgaacaaaagatcgctgagattcctaaagagg--------aagt-----------
----------------------taagccatttataactgaaagtaaa-------------
-----------------ccttcagttgaacaga---------------------------
---gaaaacaagatgataag------aaaatcaaagcttg--------------------
-tgttgaagaagttacaacaactctggaagaaactaa------------gttcctcacag
aaaacttgttactttatattgacattaatggc----aatcttcatccagatt-ctgccac
tcttgttagtgacattgacatcact-----------------------------------
------------------------------------------------------------
-----------------------ttcttaaagaaagatgctccatatatagtgggtgatg
ttgttcaagagggtgttttaac--------------------------------------
----tgctgtggttatacctactaaaaaggctggtgg-----------------------
------------------------------------------------------------
------------------------------------------cactactgaaa-------
-------tgctagcgaaagctttg---------------------------agaaaagtg
ccaacagacaattatataaccacttacccgggtcagggtttaaatggtt-------acac
tgtagaggaggcaaagacagtgcttaaaaagtgtaaaagtgccttttacattctaccatc
---ta-------------------------------------------------------
--ttatctctaatgagaagcaagaaattcttggaactg-----tttcttggaatttgcga
gaaatgcttgcacatgcagaagaaacac--------gcaaattaatgcctgtctgtg---
--------------tggaaacta--aagccatagtttcaactatacagcgtaaatataag
ggtattaa---------------aatacaagagggtgtggttgatt-atggtgctagatt
ttacttttacaccagtaaaacaactgtagc---gtcacttatcaacacact---------
---taacgatctaaatgaaactc---------------------ttgttacaatgccact
tggctatgtaacacatggctta------------------------------aatttgga
agaagctgctcggtatatgagatctctcaaa------------------------gtgcc
agctacagtttctgtttcttcacctgatgctgttacagcgtataatggttatctta----
--cttcttcttctaaaacacctgaagaaca---ttttattgaaaccatctcacttgctgg
ttcctataaagattggt--cctattctggacaatctacacaactaggtatagaa------
-----tttcttaagagaggtgataaaagtgtatattacacta---gtaatcctaccacat
tccacct--------------agatggtgaagttatca----cctttgacaatcttaaga
cacttct------------ttctttgagagaagtgaggactattaaggtgtttacaacag
ta------------------gacaacattaacctccacacgcaagttgtggacatgtcaa
tgacatatggacaacagtttggtccaacttatttggatggagctgatgttactaaaataa
aacctcataattcacatgaaggtaaaacattttatgttttacctaatgatgacactctac
gtgttgag---------gcttttgagtactaccacacaactgatcctagttttctgggta
ggtacatgtcagcattaaatcacact-aaaaagtggaaatacccacaagt------taat
ggtttaacttctattaaatgggcagataacaactgttatcttgccactgcattgttaaca
ctcca---acaaatagagttgaagtttaatccacctgctctacaagatgcttattacaga
gcaagggctggtgaagctgctaacttttgtgcacttatcttagcctactgtaataagaca
gtaggtgagttaggtgatgttagagaaacaatgagttacttgtttcaacatgccaattta
gattcttg--caaaagagtcttgaacgtggt-gtgtaaaacttgtggacaacagcagaca
acccttaagggtgtagaagctgttatgtacatgg------gcacactttcttatgaacaa
tttaagaaaggtgttcagatacct-tgtacgtgtggtaaacaagctacaaaatatctagt
acaacaggagtcaccttttgttatgatgtcag------------caccacctgctca---
------gtatgaacttaagcatggtacatttacttg-tgctagtgagtacactggtaatt
accagtgtggtcactataaacatataacttctaaagaaactttgtattgcatagacggtg
c---------------------------------------------------------tt
tacttacaaagtcctcagaatacaaaggtcctattacggatgttttctacaaagaaaaca
gttacacaacaaccataaaaccagttacttataaattggatggtgttgtttgtacagaaa
ttgaccctaagttggacaattattataagaaagacaattcttatttcacagagcaacc--
-aattgatcttgtaccaaaccaaccatatccaaacgcaagcttcgataattttaagtttg
tatgtgat------------------aatatcaaatttgctgatgat---------ttaa
accagttaactggttataagaaacctg---cttcaagagagcttaaagttacatttttcc
ctgacttaaatggtgatgtggtggctattgattat---aaacactacacaccctct---t
ttaagaaaggagctaaattgttacataaacctattgtttggcatgttaacaatgcaac--
---taataaagccacgtataaaccaaatacctggtgtatacgttgtctttggagcaca-a
aaccag--ttgaaacatcaaattcgtttgatgtactgaagtcagaggacgcgca------
---gggaatggataatcttgcct-------------------------------------
-------------------------------gcgaagatctaaaaccagtctctgaagaa
gtagtggaaaatcctaccatacagaaagacgttcttgag------tgtaat-------gt
gaaaactaccgaagttgtaggag----------------------acattatacttaaac
cag---caaataatagtttaaaaattacagaagaggttggccacacagatctaatggctg
cttatgtagacaattctag------------tcttactattaagaaacctaatga-----
------------------------------------------------------------
------------------------------------------------------------
------------------------------attatctagagtat-taggtttgaaaaccc
ttgctactcatggtttagctgctgttaatagtgtcccttgggatacta----tagctaat
tatgctaagccttttctt---------------------------aacaaagttgttagt
acaactactaacatagtta-----------------------------------------
---cacggtgtttaaaccgtgtt--------tgtactaattata-tgccttatttcttta
ctttattgctacaattgtgtacttttactagaagtacaaattctagaattaaagcatcta
tgccgactactatagcaaagaatactgttaagagtgtcggtaaattttgtctagaggctt
catttaattatttgaag-------tcacctaatttt------------------tctaaa
ct----gataaatattataatttggtttttactattaagtgtttgcctaggttcttt---
------------------aatctactcaaccgctgctttagg------------------
---------------------------------------tgttttaatgtcta-------
------------------------------atttaggcatgccttcttactgtactggtt
acagagaaggctatttgaa------ctctactaatgtcactattgcaacctactgtactg
gttc---tataccttgtagtgtttgtcttagtggtttagattctttagacacctatcctt
ctttagaaactatacaaattaccatttcatcttttaaatg--ggatttaactgcttttgg
cttagttgcagagtggtttttggcatatattcttttcactaggtttttctatgtacttgg
attggctgcaatcatgcaattgtttttcagcta---------ttttgcagtacattttat
tagtaattcttggcttatgtggttaataattaatcttgtacaaatggccccgatttcagc
tatggttagaatgtacatcttctttgcatcattttattatgtatggaaaagttatgtgca
tgttgtagacggttgtaattcatcaacttgtatgatgtgttacaaacgtaatagagcaac
aagagtcgaatgtacaactattgttaatggtgttagaaggtccttttatgtctatgctaa
tggaggtaaaggc---ttttgcaaactacacaattggaattgtgttaattgtgatacatt
ctgtgctggtagtacatttattagtgatgaagttgcgagagacttgtcactacagtttaa
aagaccaataaatcctactgaccagtcttcttacatcgttgatagtgttacagtgaagaa
tggttccatccatctttactt---tgataaagctggtcaaaagacttatgaaagacattc
tctctctcattttgttaacttagacaacctgagagctaataacact----aaaggttcat
tgccta---tt-----aatgttatagtttttgatggtaaatcaaaatgtgaagaatcatc
tgcaaaatcagcgtctgtttactacagtcagcttatgtgtcaacctatactgttactaga
tcaggcattagtgtctgatgttggtgatagtgcggaagttgcagttaaaatgtttgatgc
ttacgttaatacgttttcatcaacttttaacgtaccaatggaaaaactcaaaacactagt
tgcaactgcagaagctgaacttgcaaagaatgtgtccttagacaatgtcttatctacttt
tatttcagcagctcggcaagggtttg------ttgattc--a---gatgtagaaactaaa
gatgttgttgaatgtcttaaattgtcacatcaatctgacatagaagttactggcgatagt
tgtaataactatatgctcacctataacaaagttgaaaaca---tgacaccccgtgacctt
ggtgcttgtattgactgtagtgcgcgtcatattaatgcgcaggtagcaaaaagtcacaac
attgctttgatatggaacgttaaagatttcatgtcattgtctgaacaactacgaaaacaa
atacgtagtgctgctaaaaagaataa---cttaccttttaagttgacatgtgcaactact
agacaagttgttaatgttgtaacaacaaag---atagcacttaagggtggt------aaa
att------gtt------------aataa--------ttggttgaagcagttaattaaag
ttacacttgtgttcctttttgttgctgctattttctat-------------ttaataaca
cctgttcatgtcatgtctaaacatactgacttttcaa----gtgaaatcataggatacaa
ggctattgatggtggtgtcactcgtgacatagcatctacagatacttgttttgctaacaa
acatgctgattttgacacatggttt---agccagcgtggtggtagttatactaatgac--
--------aaagcttgcccattgattgctgcagtcataacaagagaagtgggttttgtcg
tgcctggtttgcctggcacgatattacgca---caactaatggtgactttttgcatttct
tacctagagtttttagtgcagttggtaacatctgttacacaccatcaaaacttatagagt
acactgactttgcaacatcagcttgtgttttggctgctgaatgtacaatttttaaagatg
cttctggtaagccagtaccatattgttatgataccaatgtactagaaggttctgttgctt
atgaaagtttacgccctgacacacgttatgtgct---catggatggctctattattcaat
ttcctaacacctaccttgaaggttc---tgttagagtggtaacaacttttgattctgagt
actgtaggcacggcacttgtgaaagatcagaagctggtgtttgtgtatctactagtggta
gatgggt---------------------------------acttaacaatgattattaca
gatctttaccaggagttttctgtggtgtagatgctgtaaatttacttactaatatgttta
caccactaattcaacctattggtgctttggacatatcagcatctatagtagctggtggta
ttgtagctatcgtagtaacatgccttgcctactattttatgaggtttagaagagcttttg
gtgaatacagtcatgtagttgcctttaatactttactattccttatgtcattcactgtac
tctgtttaacaccagtttactcattcttacctggtgtttattctgttatttacttgtact
tgacattttatcttactaatgatgtttcttttttagcacatattcagtggatggttatgt
tcacacctttagtacctttctggataacaattgcttatatcatttgtatttccacaaagc
atttcta--------ttggttctttagtaattacctaaagagacgtgtagtctttaatgg
tgtttcctttagtacttttgaagaagctgcgctgtgcacctttttgttaaataaagaaat
gtatctaaagttgcgtagtgatgtgctattacctcttacgcaatataatagatacttagc
tctttataataagtacaagtattttagtggagcaatggatacaactagctacagagaagc
tgcttgttgtcatctcgcaaaggctctcaatgacttcagtaactcaggttctgatgttct
ttaccaaccaccacaaacctctatcacctcagctgttttgcagagtggttttagaaaaat
ggcattcccatctggtaaagttgagggttgtatggtacaagtaacttgtggtacaactac
acttaacggtctttggcttgatgacgtagtttactgtccaagacatgtgatctgcacctc
tgaagacatgcttaaccctaattatgaagatttactcattcgtaagtctaatcataattt
cttggtac---------aggctggtaatgttcaactcagggttattggacattctatgca
aaattgtgtacttaagcttaaggttgatacagccaatcctaagacacct---aagtataa
gtttgttcgcattcaaccaggacagactttttcagtgttagcttgttacaatggttcacc
atctggtgtttaccaatgtgctatgaggcccaat--------------------------
-------------------------------ttcactattaagggttcattccttaatgg
ttcatgtggtagtgttggttttaacatagattatgactg---tgtctctttttgttacat
gcaccatatggaattaccaactggagttcatgctggcacagacttagaaggtaactttta
tggaccttttgttgacaggcaaacagcacaagcagctggtacggacacaactattacagt
taatgttttagcttggttgtacgctgctgttataaatggagacaggtggtttctcaatcg
atttaccacaactcttaatgactttaaccttgtggctatgaagtacaattatgaacctct
aacacaagaccatgttgacatactaggacctctttctgctcaaactggaattgccgtttt
agatatgtgtgcttcattaaaagaattactgcaaaatggtatgaatggacgtaccatatt
gggtagtgctttattagaagatgaatttacaccttttgatgttgttagacaatgctcagg
tgttactttccaaagtgcagtgaaaagaacaatcaagggtacacaccactggtt------
---gttactcacaattttgacttcacttttagttttagtccagagtactcaatggtcttt
gttcttttttttgta------tgaaaatgcctttttaccttttgctatgggtattattgc
tatgtctgcttttgcaatgatgtttgtcaaacataagcatgcatttctctgtttgttttt
gttaccttctcttgccactgtagcttattttaatatggtctatatgcctgctagttgggt
gatgcgtattat---gacatggttggatatggttgatactagt-----------------
-------------------------ttgtctggttttaagctaaaagactgtgttat---
------------gtatgcatcagctgtagtgttactaatccttatgacagcaagaactgt
gt------atgatgatggtgctaggagagtgtggacacttatgaatgtcttgacactcgt
ttataaagtttattatggtaatgctttagatcaagccatttccatgtgggctcttataat
ctctgttacttctaactactcaggtgtagttacaactgtcatgtttttggccagaggtat
tgtttttatgtgtgttgagtattgccctattttcttcataactggtaata----cacttc
agtgtataatgctagtttattgtttcttaggctatttttgtacttgttactttggcctct
tttgtttactcaaccgctactttagactgactcttggtgtttatgattacttag------
---------tttctacacaggagtttagatatatgaattcacagggactactcccaccca
agaatagcatagatgccttcaaactcaacattaaattgttgggtgttggtggcaaacctt
gtatcaaagtagccactgtacagtctaaaatgtcagatgtaaagtgcacatcagtagtct
tactctcagttttgcaacaactcagagtagaatcatcatctaaattgtgggctcaatgtg
tccagttacacaatgacattctcttagctaaagatactactgaagcctttgaaaaaatgg
tttcactactttctgttttgctttccatgcagggtgctgtagacataaacaagctttgtg
aagaaatgctggacaacagggcaaccttacaagctatagcctcagagtttagttcccttc
catcatatgcagcttttgctactgctcaagaagcttatgagcaggctgttg---ctaatg
gtgattctgaagttgttcttaaaaagttgaagaagtctttgaatgtggctaaatctgaat
ttgaccgtgatgcagccatgcaacgtaagttggaaaagatggctgatcaagctatgaccc
aaatgtataaacaggctagatctgaggacaagagggcaaaagttactagtgctatgcaga
caatgcttttcactatgcttagaaagttggataatgatgcactcaacaacattatcaaca
atgcaagagatggttgtgttcccttgaacataatacctcttacaacagcagccaaact-a
atggttgtcatacc-agactataacacatataaaaatacgtgtgatggt-acaacattta
cttatgcatcagcattgtgggaaatccaacaggttgtagatgcagatagtaaaattgttc
aacttagtgaaattagtatggacaattcacctaatttagcatggcctcttattgtaacag
ctttaagg------gccaattctgctgtcaaattacagaataatgagcttagtcc---tg
ttgcactacgacagatgtcttgtgctgccggtactacacaaactgcttgcactgatgaca
atgcgttagcttactacaacacaacaaagggaggtaggtttgtactt---gcactgttat
ccgatttacaggatttgaaatgggctagattccctaagagtgatggaactggtactatct
atacagaactggaaccaccttgtaggtttgttacagacacacctaaaggt---cctaaag
tgaagtatttatactttattaaaggattaaacaacctaaatagaggtatggtacttggta
gtttagctgccacagtacgtctacaagctggtaatgcaacagaagtgcctgccaattcaa
ctgtattatctttctgtgcttttgctgtagatgctgctaaagcttacaaagattat--ct
agctagtgggggacaaccaatcactaattgtgtt-aagatgttgtgtacacacactggta
ctggtcaggcaataacagttacaccggaagccaatatggatcaagaatcctttggtggtg
catcgtgttgtctgtactgccgttgccacatagatcatccaaatcctaaaggattttgtg
acttaaaaggtaagtatgtacaaatacctacaacttgtgctaatgaccctgtgggtttta
cacttaaaaacacagtctgtaccgtctgcggtatgtggaaaggttatggctgtagttgtg
atcaactccgcgaacccat---gcttcagtc---agctgatgcacaatcgtttttaaacg
ggtttgcggtgtaagt---gca---gcccgtcttacaccgtgcggcacaggcactagtac
tgatgtcgtatacagggcttttgacatctacaatga------taaagtagctggttttgc
taaattcctaaaaactaattgttgtcgcttccaagaaaaggacgaagatgacaatttaat
tgattcttactttgtagttaagagacacactttctctaactaccaacatgaagaaacaat
ttataatttacttaag---------------gattgtccagctgttgctaaacatgactt
ctttaagtttagaatagacggtgacatggtaccacatatatcacgtcaacgtcttactaa
atacacaatggcagacctcgtctatgctttaaggcattttgatgaaggtaattgtgacac
attaaaagaaatacttgtcacatacaattgttgtgatgatgattatttcaataaaaagga
ctggtatgattttgtagaaaacccagatatattacgcgtatacgccaacttaggtgaacg
tgtacgccaagctttgttaaaaacagtacaattctgtgatgccatgcgaaatgctggtat
tgttggtgtactgacattagataatcaagatctcaatggtaactggtatgatttcggtga
tttcatacaaaccacgccaggtagtggagttcctgttgtagattcttattattcattgtt
aatgcctatattaaccttgaccagggctttaactgcagagtcacatgttgacactgac--
-ttaacaaagccttacattaagtgggatttgttaaaatatgacttcacggaagagaggtt
aaaactctttgaccgttattttaaatattgggatcagacataccacccaaattgtgttaa
ctgtttggatgacagatgcattctgcattgtgcaaactttaatgttttattctctacagt
gttcccacctac---aagttttggaccactagtgagaaaaatatttgttgatggtgttcc
atttgtagtttcaactggataccacttcagagagctaggtgttgtacataatcaggatgt
aaacttacatagctctagacttagttttaaggaattacttgtgtatgctgctgaccctgc
tatgcacgctgcttctggtaatctattactagataaacgcactacgtgcttttcagtagc
tgcacttactaacaatgttgcttttcaaactgtcaaacccggtaattttaacaaagactt
ctatgactttgctgtgtctaagggtttctttaaggaaggaagttctgttgaattaaaaca
cttcttctttgctcaggatggtaatgctgctatcagcgattatgactactatcgttataa
tctaccaacaatgtgtgatatcagacaactactatttgtagttgaagttgttgataagta
ctttgattgttacgatggtggctgtattaatgctaaccaagtcatcgtcaacaacctaga
caaatcagctggttttccatttaataaatggggtaaggctagactttattatgattcaat
gagttatgaggatcaagatgcacttttcgcatatacaaaacgtaatgtcatccctactat
aactcaaatgaatcttaagtatgccattagtgcaaagaatagagctcgcaccgtagctgg
tgtctctatctgtagtactatgaccaatagacagtttcatcaaaaattattgaaatcaat
agccgccactagaggagctactgtagtaattggaacaagcaaattctatggtggttggca
caacatgttaaaaactgtttatagtgatgtagaaaaccctcaccttatgggttgggatta
tcctaaatgtgatagagccatgcctaacatgcttagaattatggcctcacttgttcttgc
tcgcaaacatacaacgtgttgtagcttgtcacaccgtttctatagattagctaatgagtg
tgctcaagtattgagtgaaatggtcatgtgtggcggttca---ctatatgttaaa---cc
aggtggaacctcatcaggagatgccacaactgcttatgctaatagtgtttttaacatttg
tcaagctgtcacggccaatgttaatgcacttttatctactgatggtaacaaaattgccga
taagtatgtccgcaatttacaacacagactttatgagtgtctctatagaaatagagatgt
tgacacagactttgtgaatgagttttacgcatatttgcgtaaacatttctcaatgatgat
actctctgacgatgctgttgtgtgtttcaatagcacttatgcatctcaaggtctagtggc
tagcataaagaactttaagtcagttctttattatcaaaacaatgtttttatgtctgaagc
aaaatgttggactgagactgaccttactaaaggacctcatgaattttgctctcaacatac
aatgctagttaaacagggtgatgattatgtgtaccttccttacccagatccatcaagaat
cctaggggccggctgttttgtagatgatatcgtaaaaacagatggtacacttatgattga
acggttcgtgtctttagctatagatgcttacccacttactaaacatcctaatcaggagta
tgctgatgtctttcatttgtacttacaatacataagaaagctacatgatgagttaacagg
acacatgttagacatgtattctgttatgcttactaatgataacacttcaaggtattggga
acctgagttttatgaggctatgtacacaccgcatacagtcttacaggctgttggggcttg
tgttctttgcaattcacagacttcattaagatgtggtgcttgcatacgtagaccattctt
atgttgtaaatgctgttacgaccatgtcatatcaacatcacataaattagtcttgtctgt
taatccgtatgtttgcaatgctccaggttgtgatgtcacagatgtgactcaactttactt
aggaggtatgagctattattgtaaatcacataaaccacccattagttttccattgtgtgc
taatggacaagtttttggtttatataaaaatacatgtgttggtagcgataatgttactga
ctttaatgcaattgcaacatgtgactggacaaatgctggtgattacattttagctaacac
ctgtactgaaagactcaagctttttgcagcagaaacgctcaaagctactgaggagacatt
taaactgtcttatggtattgctactgtacgtgaagtgctgtctgacagagaattacatct
ttcatgggaagttggtaaacctagaccaccacttaaccgaaattatgtctttactggtta
tcgtgtaactaaaaacagtaaagtacaaataggagagtacacctttgaaaaaggtgacta
tgg---tgatgctgttgtttaccgaggtacaacaacttacaaattaaatgttggtgatta
ttttgtgctgacatcacatacagtaatgccattaagtgcacctacactagtgccacaaga
gcactatgttagaattactggcttatacccaacactcaatatctcagatgagttttctag
caatgttgcaaattatcaaaaggttggtatgcaaaagtattctacactccagggaccacc
tggtactggtaagagtcattttgctattggcctagctctctactacccttctgctcgcat
agtgtatacagcttgctctcatgccgctgttgatgcactatgtgagaaggcattaaaata
tttgcctatagataaatgtagtagaattatacctgcacgtgctcgtgtagagtgttttga
taaattcaaagtgaattcaacattagaacagtatgtcttttgtactgtaaatgcattgcc
tgagacgacagcagatatagttgtctttgatgaaatttcaatggccacaaattatgattt
gagtgttgtcaatgccagattacgtgctaagcactatgtgtacattggcgaccctgctca
attacctgcaccacgcacattgctaactaagggcacactagaaccagaatatttcaattc
agtgtgtagacttatgaaaactataggtccagacatgttcctcggaacttgtcggcgttg
tcctgctgaaattgttgacactgtgagtgctttggtttatgataataagcttaaagcaca
taaagacaaatcagctcaatgctttaaaatgttttataagggtgttatcacgcatgatgt
ttcatctgcaattaacaggccacaaataggcgtggtaagagaattccttacacgtaaccc
tgcttggagaaaagctgtctttatttcaccttataattcacagaatgctgtagcctcaaa
gattttgggactaccaactcaaactgttgattcatcacagggctcagaatatgactatgt
catattcactcaaaccactgaaacagctcactcttgtaatgtaaacagatttaatgttgc
tattaccagagcaaaagtaggcatactttgcataatgtctgatagagacctttatgacaa
gttgcaatttacaagtcttgaaattccacgtaggaatgtgg---caactttacaa---gc
----tgaaaatgtaacaggactctttaaagattgtagtaaggtaatcac---tgggttac
atcctacacaggcacctacacacctcagtgttgacactaaattcaaaact---gaaggtt
tatgtgttgacatacctggcatacctaaggaca------tgacctatagaagactcatct
ctatgatgggttttaaaatgaattatcaagttaatggttaccctaacatgtttatcaccc
gcgaagaagctataagacatgtacgtgcatggattggcttcgatgtcgaggggtgtcatg
ctactagagaagctgttggtaccaatttacctttacagctaggtttttctacaggtgtta
acctagttgctgtacctacaggttatgttgatacacctaataatacagatttttccagag
ttagtgctaaaccaccgcctggagatcaatttaaacacctcataccacttatgtacaaag
gacttccttggaatgtagtg-cgtataaagattgtac-aaatgttaagtgacacacttaa
aaatct-ctctgacagagtcgtatttgtcttatgggcacatggctttgagttgacatcta
tgaagtattttgtgaaaataggacctgagcgcacctgttgtctatgtgatagacgtgcca
catgcttttccactgcttcagacacttatgcctgttggcatcattctatt---------g
gatttgattacgtctataatccgtttatgattgatgttcaacaatggggttttacaggta
acctacaaagcaaccatgatctgtattgtcaagtccatggtaatgcacatgtagctagtt
gtgatgcaatcatgactaggtgtctagctgtccacgagtgctttgttaagcgtgttgact
ggactattgaatatcctataattggtgatgaactgaagattaatgcggcttgtagaaagg
ttcaacacatggttgttaaagctgcattattagcagacaaattcccagttcttcacgaca
ttggtaaccctaaagctattaagtgtgtacctcaagctgatgtagaa---tggaagttct
atgatgcacagccttgtagtgacaaagcttataaaatagaagaattattctattcttatg
ccacacattctgacaaattcacagatggtgtatgcctattttggaattgcaatgtcgata
gatatcctgctaattccattgtttgtagatttgacactagagtgctatctaaccttaact
tgcctggttgtgatggtggcagtttgtatgtaaataaacatgcattccacacaccagctt
ttgataaaagtgcttttgttaatttaaaacaattaccatttttctattac----------
-----tctgacagtccatgtgagtctcatggaaaacaagtagtgtca-------------
----gatatagattatgtaccactaaagtctgctacgtgtataacacgttgcaatttagg
tggtgctgtctgtagacatcatgctaatgagtacagattgtatctcgatgcttataacat
gatgatctcagctggctttagcttgtgggtttacaaacaatttgatacttataacctctg
gaacactttta------caagacttcagagtttagaaaatgtggcttttaatgttgtaaa
taagggacactttgatggacaacagggtgaagtaccagtttctatcattaataacactgt
ttacacaaaagttgatggtgttgatgtagaattgtttgaaaataaaacaacattacctgt
taatgtagcatttgagctttgggctaagcgcaacattaaaccagtaccagaggtgaaaat
actcaataatttgggtgtggacattgctgctaatactgtgatctgggactacaaaagaga
tgctccagcacatatatctactattggtgtttgttctatgactgacatag----------
----ccaagaaaccaactgaaacgatttgtgcaccactcactgtcttttttgatggtaga
gttgatggtcaagtagacttatttagaaatgcccgtaatggtgttcttattacagaagg-
-----------------------------------------------------------t
agtgt------------taaaggtttacaaccatctgtaggtcccaaacaagctagtctt
aatggagtcacattaa------------ttggagaag-------------------ccgt
aaaaacaca-------------gttcaattattataagaaagttgatggtgttgtccaac
aattacctgaaacttactttactcagagtagaaatttacaagaatttaaacccaggagtc
aaatggaaattgatttcttagaattagctatggatgaattcattgaacggtataaattag
aaggctatgccttcgaacatatcgtttatggagatttta-gtcatagtcagttaggtggt
ttaca-tctactgattggactagctaaacgttttaagg------aatcaccttttgaatt
agaagattttattcctatggaca---gtacagttaaaaactatttcataacagatgcgca
aacaggttcatctaagtgtgtgtgttctgttattgatttattacttgatgattttgttga
aataataaaatcccaagatttatctgtagtttctaaggttgtcaaagtgactattgacta
tacagaaatttcatttatgctttggtgtaaagatggccatgtagaaacattttacccaaa
attacaatctagtcaagcgtggcaaccgggtgttgctatgcctaatctttacaaaatgca
aagaatgctattagaaaagtgtgaccttcaaaattatggtgatagtgcaacattacctaa
aggcataatgatgaatgtcgcaaaatatactcaactgtgtcaatatttaaacacattaac
attagctgtaccctataatatgagagttatacattttggtgctggttctgataaaggagt
tgcaccaggtacagctgttttaagacagtggttgcctacgggtacgctgcttgtcgattc
agatcttaatgactttgtctctgatgcagattcaactttgattggtgattgtgcaactgt
acatacagctaataaatgggatctcattattagtgatatgtacgaccctaagactaaaaa
tgttaca---aaagaaaatgactctaaagagggttttttcacttacatttgtgggtttat
acaacaaaagctagctcttggaggttccgtggctataaagataacagaacattcttggaa
tgctgatctttataagctcatgggacacttcgcatggtggacagcctttgttactaatgt
gaatgcgtcatcatctgaagcatttttaattggatgtaattatcttggcaaacc------
acgcgaacaaatagatggttatgtcatgcatgcaaattacatattttggaggaatacaaa
tccaattcagttgtcttcctattctttatttgacatgagtaaatttccccttaaattaag
gggtactgctgttatgtctttaaaagaaggtcaaatcaatgatatgattttatctcttct
tagtaaaggtagacttataattag---agaaaacaacagagttgttatttctagtgat--
----------------------------------------gttcttgttaacaactaaa-
-------------------------------------------cgaaca--atgtttgt-
---------------------------ttttctt-----------------gt-------
----------------tttattgccactagtctcta------------------------
------------------------------------------------------------
------------------------------------------------------------
------------------------------------------------------------
------------------------------------------------------------
------------------------------------------------------------
---------------------------gtcag---tgtgttaatcttaca----------
------------------------------accagaactcaa---ttaccccctgcatac
actaattctt------------------------tcacac------gtggt---------
-gtttat-----------------------------------------------------
--------------------------------------taccctgacaaagttttcagat
-------------cctcagttttacatt---------------caactca----------
-ggacttgttcttacctttcttttccaatgttactt------------------------
--------ggttccatgcta----tacatg------------------------------
----------------------tctctgggaccaatggtact------------------
----aagaggt-------ttgat-------------------------------------
-------------------aaccctgtccta-----cc----------------a-----
------------------------t------------------tt----aatgatg----
---gtgtttat---------tt-----------------------------tgcttccac
tgagaagtctaacataa------------taagaggctggatttt------------tgg
----------------------tactactttagattcgaagacccagtccctacttattg
ttaataacgcta-----------------------------------------ctaatgt
tgttattaaagtctgtgaatt----------------tcaattttgtaatga--------
-----------tccatttt-----------------------------------tgggtg
ttta--------------------------------------ttaccacaaaaacaacaa
aagttggatgg------aaagtgagttcag-agtttattctagtgcgaataattgcactt
ttgaatatgtctctcagc---------------cttttcttatggaccttgaaggaaaac
aggg--------------------------------------------------------
-------------------taatt---tcaaaaatcttagggaatttgtg----------
------------------------------------------------------------
------------------------------------------------------------
------------------------------------------------------------
------------------------------------------------------------
------------------------------------------------------------
------------------------------------------------------------
------------------------------------------------------------
------------------------------------------------------------
------------------------------------------------------------
-------------------------------------tttaa---gaatattgatggtta
t-tt--------------------------------------------------------
-------------------------------taaaatatattctaagca-----------
------------------------------------------------------------
------------------------------------------------------------
-------------------------------------------------------cacgc
ct------------attaatttagtgc------------------------------gtg
atctccctcagggtt---------------------------------------------
-----------------------------------------tttcg--------------
--gctttagaaccattggtagatt------------------------------------
------------------------------------------------------------
------------------------------------------------------------
------------------------------------------------------------
------------------------------------------------------------
------------------------------------------------------------
------------------------------------------------------------
------------------------------------------------------------
------------------------------------------------------------
--------------------------------------tgccaataggtattaacatcac
taggtttcaaactttacttgctttaca---tagaagttatttga----------------
------------------------ctcctggtgattcttcttcaggttggacagctggtg
---------ct-------------------------------------------------
----------gcagcttattatgtgggttatcttcaa---------------cctaggac
ttttctattaaaatataatgaaaatggaaccattacagatgctgtagactgtgcacttga
ccctctctcagaaacaaag-tgtacgttgaaatccttcactgtagaaaaaggaatctatc
aaacttcta------------------------actttagagtccaaccaacagaatcta
ttg---ttagatttcctaatattacaaacttgtgcccttttggtgaagtttttaacgcca
cc------agatttgcatctgtttatgcttggaacaggaagagaatcagcaactgtgttg
ctgattattctgtcctatataat------------------------------------t
ccgcatcattttccac--------------------ttttaagt-------gttatggag
tgtctccta-----ctaaattaaatgatctctgcttt-actaatgtctatgcagattcat
ttgtaattagaggtgatgaag---------tcagacaaatcgctccaggg----------
-caaactggaaagattgctgatt---------ataattataaattaccagatgattttac
a-----------------------------------------------------------
-----ggctgcgttat---------------------agcttggaattctaacaatcttg
attctaaggttggtggtaattataattacctgtatagattgtttaggaagtctaatctca
aaccttttgagagagatatttcaactgaaatct---atcaggccggtagcacaccttgta
at-----ggtgttgaaggt---tttaattgtt----------------------------
--actttcctttacaatcatatggtttccaacc---cactaatggtgt-tggttaccaac
catacaga----------------------------------------------------
---------------------gtagtagtactttcttttg------aacttctacatgca
ccagcaactgtttgtgg------------------------acctaaaaagt---ctact
aatttggttaaaaacaaatgtgtcaatttcaacttcaatggtttaacaggcacaggtgtt
ct--------------tactgagtctaacaaaaagtt-tctgcctttccaacaatttggc
agagacattgctgacactactgatgctgtccgtgatcc---acagacacttgagattctt
gacattacaccatgttcttttggtggtgtcagtgttataacaccagga------------
acaaatacttctaaccaggttgctgttctttatcaggatgtta-actgcacagaagtccc
tgttgctattcatgcagatcaacttactcctacttgg-------------------cgtg
tttattctacaggttctaatg---------------------------tttttcaaacac
gtgcaggctgtttaataggggctgaac---atgtc------aacaactcatatgag----
--------tgtgacatacccattggtgcaggtatatgcgc-ta-----------------
----gtta-----------------tcagac-----------------------------
tcagactaattctc--ctcggcgggcacgtagtgtagctagtcaatc-catcatt-----
gcctacactatgtcacttg---------------------gtgcagaaaattcagttgct
tactctaata---actctattgccatacccacaaattttactattagtgttaccacagaa
attctaccagtgtctatgaccaagacatcagtagattgtacaatgtacatttgtggtgat
tcaactgaatgcagcaatcttttgttgcaatatggcagtttttgtacacaattaaaccgt
gctttaactgga-atagctgttgaacaagacaaaaacacccaagaa---gttttt-----
---------------gcacaagtcaaacaaatttacaaaacacca-----------ccaa
ttaaaga------ttttg---------gtggttttaatttttc-----------------
--acaaatattaccagatcca----------tcaaaaccaa------gca--agaggtc-
--atttattgaagatctacttttcaacaaagtgacacttgcagatgctggcttcatcaa-
--acaatatggtgattgccttg---------gtga-------------tattgctgctag
agacctcat---------ttgtgcacaaaagtttaacggccttactgttttgccaccttt
gctcacagatgaaatgattgctcaatacacttctgcactgttagcgggtacaatcacttc
tggttgg-----accttt---------ggtgcaggtgctgcattacaaataccatttgct
atgcaaatggcttataggtttaatggtattggagttacacagaatgttctctatgagaac
caaaaattgattgccaaccaatttaatagtgctattggcaaaattcaagactcactttct
------------------------------------------------------------
---------------tccacagcaagtgcacttggaaaacttcaagatgtggtcaaccaa
---------aatgcacaagctttaaacacgcttgttaaacaacttagctccaattttggt
gcaatttcaagtgttttaaatgatatcctttcacgtcttgacaaagttgaggctgaagtg
caaattgataggttgatcacaggcagacttcaaagtttgcagacatatgtgactcaacaa
ttaattagagctgcagaaatcagagcttctgctaatcttgctgctactaaaatgtcagag
tgtgtacttggacaatcaaaaagagttgatttttgtgga---aagggctatcatcttatg
tccttccctcagtcagcacctcatggtgtagtcttcttgcatgtgacttatgtccctgca
caagaaaagaacttcacaactgctcctgccatttgtcatgatggaa---------aagca
cactttcctcgtgaaggtgtctttgt---tt-----------------------------
caaatggcacacac---------------------------------tggttt-------
-gtaacacaaaggaatttttatgaaccacaaatcattactacagacaacacatttgtgtc
tggtaactgtgatgttgtaataggaattgtcaacaacacagtttatga---------tcc
tttgcaacct-------------gaattagactcattcaaggaggagttagataaatatt
ttaagaatcata-catc---------------accagatgttg-------atttag----
-------------------gtgacatctctggcattaat---------------gcttca
gttgtaaacattcaaaaagaaattgaccgcctcaatga----------------------
----------------------------------ggtt-gccaagaatttaaat------
---------------gaatctctcatcgatctccaagaacttggaaagtatgagcagtat
ataaaatggccatggtacatttggctaggttttatagctggcttgattgccatagtaatg
gtgacaattatgctttgctgtatgaccagttgctgtagttgtctcaagggctg-------
--------------ttgttcttgtggatcctgctgcaa---atttgatgaagacgactct
gagccagtgctcaaaggagtcaaattac--attacacata---------aacgaa----c
tt-atggatttg-tt-----------ta----tgagaatcttcacaattggaactgtaac
tttgaagc-------------------------------------------aaggtgaaa
tcaaggatgctactccttca----------------------------------------
gattttgttcgcg-ctactgcaacg-----------ataccgatacaagcctcactccct
ttcggatggcttattgttggcg---ttgcacttcttgctgttttt---------------
------------------------------------------------------------
-----------------------------------------------------------c
agagcgcttccaaaatcataaccctcaaaaagagatggcaactagcactctccaagggtg
----tt-----cactttgtttgcaacttgctgttgttgtttgtaacag------------
-----------------------------------t-ttactcaca-----------cct
tttgct-cgttgctgctggccttgaagccccttttctctatctttatgctt---------
--------tagtctacttcttgcagagtataaa---------ctttgtaagaat-aataa
tgaggctttggctt----------------------------------------------
-----------------------------------tgctgga-aatgccgttccaaaaac
ccattactttatgatgccaactattttctttgctggcatact------------------
------------------------------------------------------------
------------------------------------------aattgttacgactattgt
ataccttaca--------------------------------------------------
------------------------------------------------------------
-------------------------------------------------------at---
agtg--------------------------------------------------------
------------------------------------------------------------
---------------------------------------------------------taa
cttcttcaattgtcattacttcaggtgatggcacaacaagtcctatttctgaacatgact
accagattggtggttatactgaaaaatgggaatctggagtaaaagactgtgttgtattac
acagttacttcacttcagactattaccagctgtactcaa-----------------ctca
attgagtacag-acactggtgttgaacatgttacc-------------------------
------------------------------------------------------------
----------ttcttcatctacaataaaattgtt---gatgagcctgaagaacatgtcca
aattcacacaatcgacgg--------ttcatccgga---------------gttgttaat
cc---------------------------------------agtaatggaaccaatttat
gatgaaccgacgacgacta-----------------------------------------
------------------------------------------------------------
----------------------------------------------------ctagcgtg
cctttgtaagcaca----------------------------------agctgatgagta
cgaactt-----------------------------------------------------
------------------------------------------------------------
------------------------------------------------------------
------------------------------------------------------------
------------------------------------------------------------
------------------------------------------------------------
------------------------------------------------------------
------------------------------------------------------------
------------------------------------------------------------
------------------------------------------------------------
------------------------------------------------------------
------------------------------------------------------------
------------------------------------------------------------
------------------------------------------------------------
------------------------------------------------------------
------------------------------------------------------------
------------------------------------------------------------
------------------------------------------------------------
------------------------------------------------------------
------------------------------------------------------------
-----------------------------------------atgtactcattcgtttcgg
aagagacaggtacgttaatagttaatagcgtacttctttttcttgct-ttcgtggtattc
ttgctagttacactagccatccttactgcgcttcgatt------------gtgtgcgtac
tgctgcaatattgttaacgtgagtcttgtaaaaccttctttt-tacgtttactctc----
---------gtgttaaaaatctgaattcttcta-----------------gagttcctga
t------cttct-----ggtctaaacgaact-aaatattatatt-------------agt
ttttctgtttggaac-------tttaatttta-----gccatggca------------g-
--attccaac----------------------------------------------ggta
ctattaccgttgaagagcttaaaaagctccttgaacaatggaacctagtaataggtttcc
tattccttacatggatttgtcttctacaatttgcctatgccaacaggaataggtttttgt
atataattaagttaattttcctctggctgttatggccagtaactttagcttgttttgtgc
ttgct------gctgtttacagaataaattggatcaccggtggaattgctatcgcaatgg
cttgtcttgtaggcttgatgtggctcagctacttcattgcttctttcagactgtttgcgc
gta------cgcgttccatgtggtcattcaatccagaaactaacattcttctcaacgtgc
cactccatggcactattctgaccagaccgcttctagaaagtgaactcgtaatcggagctg
tgatccttcgtggacatcttcgtattgctggacaccatctaggacgctgtg---acatca
aggacctgcctaaagaaatcactgttgctacatcacgaacgc---tttcttattacaaat
tgggagcttcgcagcgtgtagcaggtgactcaggttttgctgcatacagtcgctacagga
ttggcaactataaattaaacacagaccattccagtagcagtgacaatattgctttgcttg
tacagtaagtgacaacagatgtttcatctcgttgactttcaggttactatagcagagata
ttactaattattatgaggacttttaaagtttccatttggaatcttgattacatcataaac
ctcataattaaaaatttatctaagtcactaactgaga---ataaatattctcaattagat
gaagagcaaccaatggagattg--------------------------------------
------------------------------------------------------------
------------------------------------------------------------
------------------------------------------------------------
------------------------------------------------------------
------------------------------------------------------------
------------------------------------------------------------
------------------------------------------------------------
------------------------------------------------------------
-------------attaaacgaacatgaaaattattcttttcttggcactgataacactc
gctacttgtgagctttatcactaccaagagtgtgttagaggtacaacagtact-------
----tttaaaagaaccttgctcttctggaacatacgagggcaattcaccatttcatcctc
tagctgataacaaatttgcactgacttgctttagcactcaatttgcttttgcttgtcctg
acggcgtaaaacacgtctatcagttacgtgccagatcagtttcacctaaactgttcatca
gacaagaggaagtt---caagaact--ttactctccaatttttcttattgttgcggcaat
agtgtttataa-------------------cactttgcttcacactcaaaagaaagacag
aatgattgaactttcattaattgacttctatttgtgctttttagcctttctgctattcct
tgt--------------------tttaattatgcttattatcttttggttctcacttgaa
ctgcaagatcataatgaaacttgtcac---gcctaaacgaacatgaaatttcttgttttc
ttag-----gaatcatcacaactgtagctgcatttcaccaagaatgtagtttacagtcat
gtactcaa---catcaaccatatgtagttgatgacccgtgtcctattcacttctattcta
aatggtatatt------------agagtaggagctagaaaatcagcacctttaattgaat
t---gtgcgtggatgaggctggttctaaatcacccattcagtacatcgatatcggtaatt
atacagtttcctgtttacc----------------------------ttttacaattaat
tgccaggaacctaaattgggtagtcttgtagtgcgttgttcgttct---atgaagac---
----------tttttagag-----------------tatcatgacgttcgtgttgtttta
gatttcatctaaacgaac----------aaactaaaatgtct------gataatggaccc
ca---aaatcagcgaaatgcaccccg---cattacgtttggtggaccctcagattcaact
ggcagtaac---------cag---aatggagaacgcagt-ggggcgcgatcaaaacaacg
tcggccccaaggtttacccaataatactgcgtcttggttcaccgctctcactcaacatgg
caaggaagaccttaaattccctcgaggaca-aggcgttcc-----------aattaacac
caatagc-agtccagatgaccaaattggctactaccgaagagctaccagacg-aattcgt
ggtggtgacggtaaaatgaaagatctcagtccaagatggtatttctacta-cctaggaac
tgggccagaagctggacttccctatggtgctaacaaagacggcatc------atatgggt
tgcaactgagggagccttgaatacaccaaaagatcacattggcacccgcaatcctgctaa
caatgctgcaatcgtgctacaacttcctcaaggaacaacattgccaaaaggcttctacgc
a-gaagggagcagaggcggcagtcaagcctcttctcgttcctcatcac------gtagtc
gcaacagttcaagaaattcaa---------ctccaggcagcag-----------------
-------------------------taggg----------gaacttctcctgct----ag
-------aatggctg------gca------------------------------------
------------------------------------------------------------
------------------------------------------------------------
----------------------------------------atggcggtgatgctgctctt
gctttgctgctgcttgacagattgaaccagcttgagagca--------------------
-------------------------------------aaatgtctggtaaaggccaaca-
-----------------------acaacaagg----ccaaactgtc-------------a
ctaa--------------------------------------------------------
------------------------------------------gaaatctgctgctgaggc
ttc-----taagaagcctcggcaaaaacgtactgccactaaagcata------caatgta
acacaagctttcggcagacgtggtccagaacaaacccaaggaaattttggggacca---g
gaactaatcagacaaggaactgattacaaacat-------tggccgcaaattgcacaatt
tgcccccagcgcttcagcgttcttcggaatgtcgcgcattggcatggaagtcacacctt-
--------cgggaacgtggttgacctacacaggtgccatcaaattggatgacaaagatcc
aaatttcaaagatcaagtcattttgctgaataagcatattgacgcata------------
------------------------------------------------------------
--caaaacattcccaccaaca------------gagcct---------------------
---------aaaaaggacaaaaagaagaaggctgatgaaactc-----------------
------------------------------------------------------------
------aagccttaccgcag----------------------------------------
------------------------------------------------------------
------------------------------------------------------------
------------agacagaag---------------------aaacagcaaactgtgact
cttct------------------------------------------------------t
cctgctgcagatttgg-------atgatttctc---------------------------
----------------------caaacaattgcaacaat---------------------
------------------------------------------------------------
---------ccatgagcag-----------------------------------------
------------------------------------------------------------
------------------------------------------------------------
------------------------------------------------------------
------------------------------------------------------------
------------------------------------------------------------
------------------------------------------------------------
------------------------------------------------------------
-------------------------------------------tgctgactcaact----
------------------------------------------------------------
------------------------------------------------------------
------------------------------------------------------------
------------------------------------------------------------
----------------------------------------------------------ca
ggcctaaac---------------------------------------------------
------------------------------------------------------------
------------------------------------------------------------
------------------------------------------------------------
------------------------------------------------------------
------------------------------------------------------------
------------------------------------------------------------
------------------------------------------------------------
------------------------------------------------------------
------------------------------------------------------------
------------------------------------------------------------
----tcatgcagaccacacaaggca-----------------------------------
------------------------------------------------------------
-----------------------------------------------------gatgggc
tatataaacgt-------------------------------------------------
------------------------------------------------------------
------------------------------------------------------------
------------------------------------------------------------
------------------------------------------------------------
------------------------------------------------------------
------------------------------------------------------------
--------------------------tttcgcttttccgtttacgatatata--------
------------------------------------------------------------
------------------------------------------------------------
------------------------------------------------------------
------------------------------------------------------------
------------------------------------------------------------
------------------------------------------------------------
------------------------------------------------------------
------------------------------------------------------------
-------------------------------------------------gtcta-ctctt
gtgcagaatgaatt--ctcgtaact-acatagcacaa-gtagatgt-agttaactttaat
ctcacat----agcaatcttt---aatcagtg------------------tgtaacatta
gggaggacttgaaagagc-caccac-----------------------------------
---------------attttcaccgaggccacgcggagtacgatcgagtgtacagtgaac
aatgctagg-----gagagctgc-ctatat------------------------------
------------------------------------------------------------
----------------------------------------ggaagagccctaatgtgt--
------------------------------------------------------------
---------aa--aat-taat-tttagtagtgctatccccatgtgatt------------
------------------------------------------------------------
---------------ttaata-gcttc------------------ttaggagaa------
------tgac--------------------------------------------------
------------aaaaaaaaaaaaaaaaaaaaaaaaaaaaaaaaa---------------
------------------------------------------------------------
----
>MZ937003.2 Bat coronavirus isolate BANAL-20-236/Laos/2020, complete genome
------------------------------------------------------------
-------------t-----------------------------taaa-------------
-----------------------------ggtttataccttcccaggt-aacaaacca--
--------accaact-ctcgat--ctct-tg------tagatctgttct------ctaaa
cgaac----------------------------tt-taaaatctg-tgtggctgtcac--
--tcggct--gcatgcttagtgcac----tcacgcagtataattaataactaa--ttact
g----tcgttgacag-------------------gacacgagtaa-ctcgtctatcttct
gcaggttgcttacggtttcgtccgtgttgcagcc------------gatcatcagc-aca
tctaggt-ttcgtccg--------g-gtgtgaccgaa-----------------------
----------------aggtaagatggagagccttgtccct---------ggtttcaacg
agaaaacacacgt------------------------ccaactcagtttgcctgtttt--
-acaggttcgcgacg----tgcttgtacgtggctttggaga------ctccgtggaggag
gctttatcagaggcacgtcaacatcttaaagatggcacttgtggcttagtagaagttgaa
aaaggcgttttgcctcaacttgaacagccctatgtgttcatc-----------aaacgtt
ctgatgctcg------------------aactgcacctcatggccatgttatggtt----
--------------------------------------------gaactggtagcagaac
tcgatggcatccagtacgg---------------tcgtagtggtgagacacttggtgtcc
ttgtccct----catgtgggcgaaataccagtggcttaccgcaaggttcttcttcgtaag
aacggtaataaaggagctggtg----------gccatagttacggcgccgatcta-----
---aagtcatttgactta-------------ggcgacgaacttggcactgatc-------
--cttatgaagattttcaagaaaactggaacactaaacatagcagtggtgttacccgtga
actcatgcgtgagcttaacggaggagcatacactcgctatgtc------gataacaactt
ctgtggccctgatggctaccctcttgagtgcattaaagaccttctagcgcgtgctggtaa
agcttcatgcactttgtccgaacaactggactttatt-----------------gaca--
-ctaagagaggtgt-------------------------atactgctgccgtgaacatga
gcatgaaattgcttggtacacggaacgttctga---aaagagctatgaattgcagacacc
ttttgaaattaaattggcaaagaaatttgacacctttaatggggaatgtccaaattttgt
atttcccttaaattctacaatcaagactattcaaccaagggttgaaaag------aaaaa
gcttgatggcttta---------------------------tgggtagaattcgatctgt
ctatccagttgcttcaccaaatgaatgcaaccaaatgtgcctttca------------ac
tctcatgaagtgtgatcattgtggtgaaacttcatggcagacgggcgatttt---gttaa
agccacttgtgaatt---ttgtggcactgagaatttgactaaagaaggtg---ccactac
ttgtggttacctaccccaaaatgctgttgtaaaaatttattgc---ccagcatgtcacaa
tccagaagtaggacctgagcatagtcttgctgaataccataatgaat------------c
tggcttgaaaaccactctccgtaagggtggtcgcactattgcttttggaggctgtgtgtt
ctcttatgttggttgctataac------------------aagtgtgcctattgg-----
------------------------------------------------------------
------------------------------------------------------------
----------------gttccacgtgctagcgctaacataggttgtaaccatacaggtgt
tgttgga---gagggttctgaaggtcttaatgataaccttcttgaaata-----------
------------------------------------------------------------
--------------------------cttcaaaaa-------------------------
--gagaaagtcaacatcaacattgttggtgactttaaacttaatgaagagatcgccatta
ttttggcatctttttctgcttccacaagttcttttgtggaaactgtgaaaggtttggatt
ataaagtattcaaacacattgttgaatcctgtggtaattttaaagtt------acaaaag
gaaaagctaaaaaaggtgcctggaatattg---------------gtgaacagaaatcaa
ta-------ctgagtcctctttatgcatttgcatcagaggcagctcgtgttgtacgatct
attttctcccgcactctt------------------------------------------
-----------------gaaactgctcaaaattctgtgcgtgtcttacagaaggccgcca
taacaatactagatggaatttcacagtattca---ctgagactcattgatgctatgatgt
tcacatcggatttgactactaacaatctagttgtaatggc--------------------
------------------------------------------------------------
------------------------------------------------------------
------------------------------------------------------------
--------------------------------------------------------ctac
attac-----------------------gggtggtgttgttcagttgacttcacagtggc
--taaccaat------------------------------------------------at
ctttggcactgtttat---------------------------------------gaaaa
actcaaacccgtccttgagtggctcgaagggaaatttaa------------------gga
aggtgtagagtttcttagagacggttgggaaattgttaaattt------atctcaacttg
tgcttgtgaaattgtcggtggacaaattgtcacctgtgcaaaggaaattaaagagagtgt
tcagacattctttaagcttgtaaacaaatttttggctttgtgtgctgactccatcattat
tggtggagctaaacttaaagccttgaatttaggtgaaacatttgtcacacactcaaa---
---------gggcttatac-------------agaaagtgtgttaaacccagagaagaaa
ctggcttactcatgcctctg----aaagc-----tccaaaagaagtta------------
ttttcttagagggagaaacacttccgactgaagtgttaacagaggaagtcatcttgaaaa
ctggtgatttacaaccattagaacaacc------------tactagtgaagctgttgaag
ctccgttggttggtacaccagtctgtattaacgggctcatgttgctcaaaattaaagaca
cagaaaa------------------------------gtactgtgcccttgcacctaaca
tgatggtaacaaacaataccttcacacttaaaggc---ggtgcacc-aacgaaa------
---gttacttttggcgatgacactgtgattgaagtgcaaggttacaagagtgtgaatatc
acttttgaacttgatgaaaggattgataaggtacttaatga---gaagtgctctacctat
acagtcgaactcggta-------cagaagtaaatgagtttgcttgtgttgtggcagatgc
tgt---cataaaaact---------------------------------------ttgca
accagtatctgaattact------tacaccactggg---cattgacttagatgagtgggg
tatggctacatactacttatttgacgagtctggtgaatttaaactggcttcacatatgta
ctgttcttttta------tcctccagat--------------------------------
------------------------------------------------------------
------------------------------------------------------------
----------------------------------------gaggatgaa------g----
------------------------------------------------------------
------------------------------------------------------------
------------------------------------------------------------
------------------------------------------------------------
------------------------------------------------------------
------------------------------------------------------------
------------------------------------------------------------
--------------------------------aagaaggtgagtgtgaagaagaagaatt
tgaaccatc---------------------------------------------------
------------------------------------------------------------
----------------------------aactcaatatgagtatggtactgaagatgatt
accaaggtaaacctttgg---------------aatttggtgccacttccgctgctcctc
aacct-------------------------------------------------------
------------------------------------------------------------
------------------------------------------------------------
------------------------------------------------------------
-----------------------------------------------------------g
aagaagagcaagaagaggattggttagatgat----------------------------
------------------------------------------------------------
----------------------------------------------------gatagtc-
-------------aacaaactgttgttcagaaagacga---------cagtgaggacaat
cagataac----------------------------------------------------
------------------------------------------------------------
--------------------------------------------------------tcaa
cctcagttagagatgga-------------------------acttacaccagttgttca
a--------------------------------------actattga-------------
--------------------------agtgaatagcttcag-------------------
----------tggttat------------------------------------------t
taaa--------------------------------------------------------
------------------------------------------------------------
-------------actcac---------------------tgacaatgtatacattaaaa
atgcagacattgtggaagaagctaaaaaggtaaagccaatagtagttgttaatgcagcca
atgtttaccttaaacatggaggaggtgttgcgggagctctaaataaagcaaccaacaatg
ccatgcaggttgaatccgacaactacatagctaccaatggaccactaactgtgggtggta
gttgtgttttaagcggacacaatcttgctaaaaa---ctgtcttcatgttgttggcccaa
atgttaacaaaggtgaagacatc------------caacttcttaagagtgcttatgaaa
a---ttttaatcagcacgaagttctactcgcaccactattatcagctggtatttttggtg
ctgaccctgtatat------------tctttaagagtttgtgtagacactgttcgca---
-------caaatgtctatctagctgtctttgataaa--------------aatctct---
----------------atgacaaacttgtttcaagctttttagaaatgaagagtgaaaag
caagttgaacaaaagattgctgagattcctaaagagg--------aagt-----------
----------------------taagccatctattactgaaagtaaa-------------
-----------------ccttcagttgagcaga---------------------------
---aacaacaagttgataag------aaaatcaaagcttg--------------------
-tgttgaagaagttacaacaactctggaagaaactaa------------gttccttacag
aaaacttgttactttatattgacattaatggc----aatcttcatccagatt-ctgccac
tcttgttagtgacattgacatcact-----------------------------------
------------------------------------------------------------
-----------------------ttcttaaagaaagatgctccttatatagtgggtgatg
ttgttcaagaaggtgttttaac--------------------------------------
----tgctgtggttatacctactaaaaaggctggtgg-----------------------
------------------------------------------------------------
------------------------------------------cactactgaaa-------
-------tgctagcgaaagctttg---------------------------agaaaagtg
ccaacagacaattatataaccacttacccgggtcagggtttaaatggtt-------atac
tgtagaggaggcaaagacagtgcttaaaaagtgtaaaagtgccttttacattctaccatc
---ta-------------------------------------------------------
--ttatctctaatgagaagcaagaaattcttggaactg-----tttcttggaatttgcga
gaaatgcttgcacatgcagaagaaacac--------gcaaattaatgcctgtctgta---
--------------tggaaacta--aagccatagtttcaactatacaacgtaaatacaag
ggtattaa---------------aatacaagagggtgtggttgatt-atggtgctagatt
ttacttttataccagtaaaacaactgtagc---gtcacttatcaacacact---------
---taacgatctaaatgagactc---------------------ttgttacaatgccact
tggctatgtaacacatggctta------------------------------aatttgga
agaagctgctcggtatatgagatctctcaaa------------------------gtgcc
agctacagtttctgtttcttcacctgatgctgttacagcgtataatggttatctca----
--cttcttcttctaaaacacctgaagaaca---ttttattgaaaccatctcacttgctgg
ttcctataaagattggt--cctattctggacaatctacacaactaggtatagaa------
-----tttcttaagagaggtgataaaagtgtatattacacta---gtaatcctactacat
tccacct--------------agatggtgaagttatca----cctttgacaatcttaaga
cacttct------------ttctttgagagaagtgaggactattaaggtgtttacaacag
ta------------------gacaacattaacctccacacgcaagttgtggacatgtcaa
tgacatatggacaacagtttggtccaacttacttggatggagctgatgttactaaaataa
aacctcataattcacatgaaggtaaaacattttatgttttgcctaatgatgatactttac
gtgctgag---------gcttttgagtactaccacacaactgatcctagttttctgggta
ggtacatgtcagcattaaatcacact-aaaaagtggaaatacccacaagt------taat
ggtttaacctctattaaatgggcagacaataactgttatcttgctaccgcattattaaca
ctcca---gcaaatagagttgaaatttaacccacctgctttacaagatgcctattacagg
gcaagagctggtgaagctgctaacttttgtgcacttatcttagcctactgtaacaagaca
gtaggcgagttaggtgatgtcagagaaacaatgaattacttgtttcaacatgccaattta
gattcttg--caaaagagtcttgaatgtggt-gtgtaaaacctgtggacaacagcagaca
actcttaagggtgtagaagctgttatgtacatgg------gcacactttcttatgaacaa
cttaagaaaggtgttcagatacct-tgtacgtgtggtaaacaagctacacaatatctagt
acaacaagattcaccttttgttatgatgtcgg------------caccacctgctca---
------gtatgaacttaagcatggtacatttatttg-tgctagtgagtacactggtaatt
accagtgtggtcactacaaacatataacttctaaagaaactttgtattgcatagacggtg
c---------------------------------------------------------tt
tactcacaaagtcttctgagtacaaaggtcctattacggatgttttctacaaagaaaaca
gctatacaacaaccataaaaccagttatttataaactggatggtgttgtttgtacagaaa
ttgatcctaagttggacaattattataagaaagataatgcttattttacagagcaacc--
-aattgatcttgtaccgaaccaaccatacccaaatgcaagctttgataattttaagtttg
tatgtgat------------------aacatcaaatttgctgatgat---------ttaa
accagttaactggttataagaaacctg---cttcaagagagcttaaagttacattcttcc
ctgacttaaatggtgatgtggtggctattgattat---aaacactacacaccttct---t
ttaagaaaggagctaaattgttacacaaacctattgtttggcatgttaacaatgcaac--
---taacaaagctacgtataaaccaaacacctggtgtatacgttgtctttggagcaca-a
aaccag--ttgaaacatcaaactcgtttgatgtactgaagtcagaggacacgca------
---gggaatggataatcttgcct-------------------------------------
-------------------------------gcgaagatctaaaaccagtctctgaagaa
gtagtggaaaatcctaccatacagaaagacgttcttgag------tgtaat-------gt
gaaaactaccgaagttgtaggag----------------------atattatacttaaac
cag---caaatgatagtttaaaaattacagaggaggttggccacacagatctaatggcag
cttatgtagacaattctag------------tcttactattaagaaacctaatga-----
------------------------------------------------------------
------------------------------------------------------------
------------------------------attatctagagtat-taggtttgaaaaccc
ttgctactcatggtttagctgctgttaatagtgttccgtgggatacta----tagctaat
tatgctaagccttttctt---------------------------aataaagttgttagc
acaactactaacatagtca-----------------------------------------
---cacggtgtttaaaccgtgtt--------tgtactaattata-tgccttatttcttta
ctctattgctacaattgtgtacttttactaaaagtacaaattctagaattaaagcatcta
tgccgactactatagcaaagaatactgttaagagtgttggtaaattttgtctagaggctt
catttaattacttgaag-------tcacctaatttt------------------tctaaa
tt----gataaatattataatttggtttttactattaagtgtttgcctaggttcttt---
------------------aatctactcaaccgctgctttagg------------------
---------------------------------------tgttttaatgtcta-------
------------------------------atttaggcatgccttcttactgtactggtt
acagagaaggctatttgaa------ctctactaatgtcactattgcaacctactgtactg
gttc---tataccttgtagtgtttgtcttagtggtttagactctttagacacctatcctg
ccttagaaactatacaaattaccatttcatcttttaaatg--ggatttaactgcttttgg
cttagttgcagagtggtttttggcatatattcttttcactaggtttttctatgtacttgg
attggctgcaatcatgcaattgtttttcagcta---------ttttgcagtacattttat
tagtaattcttggcttatgtggttaataattaatcttgtacaaatggccccaatttcagc
tatggttagaatgtacattttctttgcattattctattatgtatggaaaagttgtgtgca
tgttgtagacggttgtacttcatcaacttgtatgatgtgttacaaacgtaatagagcaac
aagagttgaatgtacaactattgttaatggtgttagaaggtccttttatgtctatgctaa
tggaggtaaaggc---ttttgcaaactacacaattggaattgtgttaattgtgatacatt
ctgtgctggtagtacatttattagtgatgaagttgcaagagacttgtcactacagtttaa
aagaccaataaatcctactgaccagtcttcttacatcgttgatagtgttacagtgaagaa
tggttccatacatctttactt---tgataaagctggtcaaaagacttatgaaagacattc
tctctctcattttgttaacttagataacctgagagctaacaacact----aaaggttcat
tgccta---tt-----aatgttatagtttttgatggtaaatcaaaatgtgaagaatcatc
tgcaaaatcagcttctgtttactacagtcagcttatgtgtcaacctatactgttactaga
tcaggcattggtgtctgatgttggtgacagtgcagaagttgcagttaaaatgtttgatgc
ttacgttaatacgttttcatcaacttttaacgtaccaatggaaaaactcaaaacactagt
tgcaactgcagaagctgaacttgcaaagaatgtgtccttagacaatgtcttatctacttt
tatttcagcagctcggcaagggtttg------ttgattc--a---gatgtagaaaccaaa
gatgttgttgaatgtcttaaattgtcacaccaatctgacatagaagttactggtgatagt
tgtaacaactatatgctcacctataacaaagttgaaaaca---tgacacctcgtgatctt
ggtgcttgtattgactgtagtgcgcgtcatattaatgcgcaggtagcaaaaagtcacaac
attgctttgatatggaacgttaaagatttcatgtcactgtctgaacaactacgaaaacaa
atacgtagtgctgccaaaaagaacaa---cttgccttttaagttgacatgtgcaactact
agacaagttgttgatgttgtaacaacaaag---atagcactcaagggtggt------aaa
att------gtt------------aataa--------ctggttgaagcagttaattaagg
ttacatttctgttccttttagttgctgctatcttttat-------------ttaataaca
cctgttcatgtcatgtctaaacacaatgacttttcaa----gtgaaatcataggatacaa
ggctatcgatggtggtgtcactcgtgacatagcatccacagatacttgttttgctaacaa
acatgctgattttgacacatggttt---agtcagcgtggtggtagttatactaatgac--
--------aaagcttgcccattgattgttgcagtcataacaagagaagtgggttttgtcg
tgcctggtttgcctggcacgatattacgta---caaccaacggtgactttttgcatttct
tacctagagtttttagtgcagttggtaacatctgctacacaccatcaaaacttatagagt
acactgactttgcaacatcagcttgtgttttggctgctgaatgtacaatttttaaagatg
cttctggtaagccagtaccatattgttatgataccaatgtactagaaggttctgttgctt
atgaaagtttacgcccggacacacgttatgtgct---catggatggctctattattcaat
ttcctaacacctaccttgaaggttc---tgttagagtggtaacaacttttgattctgagt
actgtagacacggcacttgtgaaagatcagaagccggtgtttgtgtatctactagtggta
gatgggt---------------------------------acttaataatgattattaca
gatctttaccaggagttttctgtggtgtagatgctgtaaatttacttactaatatgttca
caccactaattcaacctattggtgctttggacatatcagcatctatagtagctggtggta
ttgttgctattgtagtaacgtgccttgcctactactttatgaggtttagaagagcttttg
gtgaatacagtcatgtagttgcctttaatactttactattccttatgtcattcactgtac
tctgtttaacaccagtttattcattcttacctggtgtttattctgttatttacttgtact
tgacattttatcttactaatgatgtttcattcttagcacatatccagtggatggttatgt
ttacacctttagtacctttctggataacaattgtttatatcatttgtatttccacaaagc
attttta--------ttggttcttcagcaactacctaaagagacgtgtagtctttaatgg
tgtttcctttagtacttttgaagaagctgcgctgtgcacctttttgttaaataaagaaat
gtacctaaagttgcgtagtgatgtgttattacctcttacgcaatataatagatacttagc
tctttataataagtacaagtattttagtggagccatggacacaactagctacagagaagc
tgcttgttgtcatcttgcaaaggctctcaacgacttcagtaactcaggctctgacgttct
ttaccaaccaccacaaacttctatcacctcagctgttttgcagagtggttttagaaaaat
ggcattcccatctggtaaagttgagggttgcatggtacaagttacttgtggtacaactac
acttaatggtctttggcttgatgatgtagtttactgtccacgacatgtgatctgcacctc
tgaagacatgcttaatcccaattatgaagacttacttatccgtaagtctaatcataattt
cttggtac---------aggctggtaatgttcaacttagagttattggacattctatgca
aaattgtgtgcttaagcttaaggtagacactgctaatcctaagacacct---aagtataa
gtttgttcgcattcaacctggacagactttttcagtgttagcttgttacaatggttcacc
atctggtgtttatcaatgtgctatgagacctaac--------------------------
-------------------------------tttacaattaagggttcattccttaatgg
ttcatgtggtagtgttggttttaacatagattatgactg---tgtctctttttgttacat
gcatcatatggaattaccaactggagttcatgctggcacagacttagaaggtgcatttta
tggaccttttgtagacagacaaacagcacaagcagctggtactgacacaactattacagt
taatgttttagcttggttgtacgctgctgttataaatggagataggtggtttcttaatcg
atttaccacaactcttaatgatttcaatcttgtggctatgaagtacaattatgaaccttt
aacacaagaccatgttgacatactaggacctctttctgctcaaaccggaattgccgtttt
agatatgtgtgcttcattaaaagaattactgcaaaatggtatgaatggacgtaccatatt
gggtagtgctttattagaagatgaatttacaccttttgatgttgttagacaatgctcagg
tgttactttccaaagtgcagtaaaaagaacaatcaagggtacacaccactggtt------
---gttacttacaattttaacttcacttttagttttagttcagagcactcaatggtcttt
gttcttctttgtgta------tgaaaatgcctttttgccttttgctatgggtattattgc
tatgtctgcttttgcaatgatgtttgtcaaacataagcatgcatttctctgtttgtttct
gttaccttctcttgctactgtagcttattttaatatggtctacatgcctgctagttgggt
gatgcgcattat---gacatggttggatatggttgatactagt-----------------
-------------------------ttgtctggtctcaagctaaaagactgtgttat---
------------gtatgcatcagctgtagtgttactaatccttatgacagcaagaactgt
gt------atgatgatggtgctagaagagtgtggacacttatgaatgtcttgacactcgt
ttataaagtttattatggtaatgctttagatcaagccatttccatgtgggctcttataat
ctctgttacttctaactactcaggtgtagttacaactgtcatgtttttggccagaggtat
tgtttttatgtgtgttgagtattgccctattttcttcataactggtaata----cacttc
agtgtataatgctagtttattgtttcttaggctatttctgtacttgttactttggtctct
tttgtttactcaaccgctattttaggctgactcttggtgtttatgattatttag------
---------tttctacacaggagtttagatatatgaattcacagggattacttccaccca
agaatagcatagatgccttcaaactcaacattaaattgttgggtgttggtggtaaacctt
gtatcaaagtagccactgtacagtctaaaatgtcagatgtaaagtgcacatcagtagtct
tactctcagttttgcaacaactcagagtagaatcatcatctaaattgtgggctcaatgtg
ttcagttacacaatgatattcttttagctaaagatactactgaagcctttgaaaaaatgg
tttcactactttctgttttgctttccatgcagggtgctgtagacataagcaagctttgtg
aagaaatgcttgacaacagggcaactctacaagctatagcttcagagttcagttcccttc
catcatatgcagcttttgctactgctcaagaagcttatgaacaggctgttg---ctaatg
gtgactctgaagttgttcttaaaaagttgaaaaagtctttgaatgtggctaaatctgaat
ttgaccgtgatgcagccatgcaacgtaagttggaaaagatggctgatcaagctatgactc
aaatgtacaaacaggctagatctgaggacaagagggcaaaagttactagtgctatgcaga
caatgcttttcactatgcttagaaagttggataatgatgcacttaacaacattatcaaca
atgcaagggatggttgtgttccattgaacataatacctcttataacagcagccaaatt-a
atggttgtcatacc-ggattataacacatataaaaatacatgtgatggt-acaacattta
cttatgcatcagcattgtgggaaatccaacaggttgtagatgcagatagtaaaattgttc
aacttagtgaaattagcatggacaattcacctaatttagcatggcctcttattgtaacag
ctttaagg------gccaattctgctgtcaaattacagaataatgagcttagtcc---tg
ttgcactacgccagatgtcttgtgcagctggtactacacaaactgcttgcactgatgaca
atgcgttagcctactataacacaacaaagggaggtaggtttgtactt---gcattgttat
ccgatttacaggatttgaaatgggctaggttccctaagagtgatggaactggtactattt
atacagaactggaaccaccttgtaggtttgttacagacacacctaaaggt---cctaaag
tgaagtatttatactttattaaaggattaaacaacctaaatagaggtatggtacttggta
gtttagctgctacagtacgtttacaagctggtaatgcaacagaagtgcctgccaattcaa
ctgtattatctttctgtgcttttgctgtagatgctgctaaagcttacaaagattat--ct
agctagtgggggacaaccaatcactaattgtgtt-aagatgttgtgtacacacactggta
ctggtcaggcaataacagttacaccggaagccaatatggatcaagaatcctttggtggtg
catcgtgttgtctgtactgtcgttgccacatagatcatccaaatcctaaaggattttgtg
acttaaaaggtaagtatgtacaaatacctacgacttgtgctaatgaccctgtgggtttta
cactcaaaaacacagtctgtaccgtctgcggtatgtggaaaggttatggctgtagttgtg
atcaactccgcgaacccat---gcttcagtc---agctgatgcacaatcgtttttaaacg
ggtttgcggtgtaagt---gca---gcccgtcttacaccgtgcggcacaggcactagtac
tgatgtcgtatacagggcttttgacatctacaatga------taaagtagctggttttgc
taaattcctaaaaactaattgttgtcgcttccaagaaaaagacgaagatgacaatttaat
tgattcttactttgtagttaagagacacactttctctaactaccaacatgaagaaacaat
ttataatttacttaag---------------gattgtccagctgttgctaaacatgactt
ctttaagtttagaatagacggtgacatggtaccacatatatcacgtcaacgtcttactaa
atacacaatggcagacctcgtctatgctttaaggcattttgacgaaggtaattgtgatac
attaaaagaaatacttgtcacatacaattgttgtgatgatgattatttcaataaaaagga
ctggtatgattttgtagaaaacccagacatattacgcgtatacgccaacttaggtgaacg
tgtacgccaagctttgttaaaaacagtacaattctgtgatgccatgcgggacgctggtat
tgttggtgtactgacattagacaatcaagatctcaatggtaactggtatgatttcggtga
cttcatacaaaccacgccaggtagtggagttcctgttgtagattcttattattcattgtt
aatgcctatactaaccttgaccagggctttaactgcagagtcacatgttgacactgat--
-ttaacaaagccttatattaaatgggatttgttaaaatatgatttcacggaagagaggtt
aaaactctttgaccgttattttaaatattgggatcagacataccacccaaattgtgttaa
ctgtttggatgacagatgcattctgcattgtgcaaactttaatgttttattctctacagt
gttcccacctac---aagttttggacctctagtgagaaaaatatttgttgatggtgttcc
atttgtagtttcgactggataccacttcagagagctaggtgttgtacacaatcaggatgt
aaacttacatagctctagacttagttttaaggaattacttgtgtatgctgctgaccctgc
tatgcacgctgcttctggtaatctattactagataaacgcactacgtgcttttcagtagc
tgcacttactaacaatgttgcttttcaaactgtcaaacccggtaattttaacaaagactt
ctatgactttgctgtgtctaagggtttctttaaggaaggaagttctgttgaattaaaaca
cttcttctttgctcaggatggtaatgctgctatcagcgattatgactactatcgttataa
tctaccaacaatgtgtgatatcagacaactcctatttgtagttgaagttgttgataagta
ctttgattgttacgatggtggctgtattaatgctaaccaagttatcgtcaacaatctaga
caaatcagctggttttccatttaataaatggggtaaggctagactttattacgattcaat
gagttacgaggatcaagatgcacttttcgcatatacaaaacgtaatgtcatccctactat
aactcaaatgaatcttaagtatgccattagtgcaaagaatagagctcgcaccgtagctgg
tgtctctatctgtagtactatgaccaatagacagtttcatcaaaaattattgaaatcaat
agccgccactagaggagctactgtagtaattggaacaagtaaattctatggtggttggca
caacatgttaaaaactgtttacagtgatgtagaaaatcctcaccttatgggttgggatta
tcctaaatgtgatagagccatgcctaacatgcttagaattatggcctcacttgttcttgc
tcgcaaacatacaacgtgctgtagcttgtcacaccgtttctatagattagctaatgagtg
tgctcaagtattgagtgaaatggtcatgtgtggcggttca---ctatatgttaaa---cc
aggtggaacctcatcaggagatgccacaactgcttatgctaatagtgtttttaacatttg
tcaagctgttacggccaatgttaatgcacttttatctactgatggtaacaaaattgccga
taaatatgtccgcaatttacaacacagactctatgagtgtctctatagaaatagagatgt
tgacacagactttgtgaatgagttttacgcatacttgcgtaaacatttctcaatgatgat
actctctgatgatgctgttgtgtgtttcaatagcacttatgcatctcaaggtcttgtagc
tagcataaagaactttaagtcagttctttattatcaaaacaatgtttttatgtctgaagc
aaaatgttggactgagactgaccttaccaaaggacctcatgaattttgctctcaacacac
aatgctagttaaacagggtgatgattatgtgtaccttccttacccagatccatcacgaat
cttaggggctggttgttttgtagatgatatcgtaaaaacagatggtacactgatgattga
gcggttcgtgtctttagctatagatgcttacccacttactaaacatcctaatcaggagta
tgctgatgtctttcatttgtacttacaatacataagaaagctacatgatgagttaacagg
acatatgttagacatgtattctgttatgcttactaatgataacacttcaaggtattggga
acctgagttttatgaggctatgtacacaccccatacagtcttacaggctgttggggcttg
tgttctttgcaattcacagacttcattaagatgtggtgcttgcatacgtagaccattttt
atgttgtaaatgctgttatgaccacgtcatatcaacatcacataaattagttttgtctgt
taacccgtatgtttgcaatgctccaggttgtgatgtcacagatgtgactcaactttactt
aggaggtatgagctattattgtaaatcacataaaccacccattagtttcccattgtgtgc
taatggacaagtttttggtctatataaaaatacatgtgttggtagcgacaacgttactga
cttcaatgcaatagctacatgtgactggacaaatgctggtgattacattttagctaacac
ctgtactgaaagactcaagcttttcgcagcagaaacgctcaaagccactgaggagacatt
taaactgtcttatggtattgccactgtacgtgaagtgctgtctgacagagaattacacct
ttcatgggaagttggtaaacctagaccaccacttaacagaaattatgtctttactggtta
tcgtgtaactaaaaacagtaaagtacaaataggagagtacacctttgaaaaaggtgacta
tgg---tgatgctgttgtctatcgaggtacaacaacttacaagctaaatgttggtgacta
ttttgtgctgacatcacatacagtaatgccattaagtgcacctacactagtgccacaaga
gcactatgttagaattattggcttatacccaacactcaacatctcagatgagttttctag
caatgttgcaaattatcaaaaggttggtatgcaaaagtattctacactccaaggaccacc
tggtactggtaagagtcattttgctattggcttagctctctactacccctctgctcgcat
agtgtatacggcttgctctcatgccgctgtagatgcactatgtgagaaggcattaaaata
tttgcctatagataaatgtagtagaattatacctgcacgtgcgcgtgttgagtgttttga
taaattcaaagtgaattcaacattagaacagtacgtcttttgtactgtaaatgcattgcc
tgagacaactgcagatatagttgtctttgatgaaatttcaatggctacaaattatgactt
gagtgttgtcaatgctagattacgtgctaagcactatgtgtacattggcgaccctgctca
attacctgcaccacgcacattgctaaccaagggcacactagaaccagaatacttcaattc
agtgtgtagactcatgaaaactataggtccagacatgttccttggaacttgtcggcgttg
tcctgctgaaattgttgacactgtgagtgctttggtttatgacaataagctgaaagcaca
taaagacaaatcagctcaatgctttaaaatgttttataagggtgttattacgcacgatgt
ttcatctgcaattaacaggccacagataggcgtggtaagagaattccttacacgtaaccc
tgcttggagaaaagctgttttcatttcaccttataattcacagaatgctgtagcctcaaa
gattttgggactaccaactcaaactgttgattcatcacagggttcagaatatgactatgt
catattcacccaaaccactgaaacagctcactcttgtaatgtaaacagatttaatgttgc
tattaccagagcaaaagtaggcatactttgcataatgtctgatagagatctttatgacaa
gttgcaatttacaagtcttgagattccacgtaggaatgtgg---caactttacaa---gc
----tgaaaatgtaacaggactttttaaggattgtagtaaggtaatcac---cgggttac
atcctacacaggcacctacacaccttagtgttgacactaaattcaaaact---gaaggtt
tatgtgttgacatacctggcatacctaaggaca------tgacctatagaagactcatct
ctatgatgggttttaaaatgaattaccaagttaatggttaccctaatatgtttatcaccc
gtgaggaagccataagacatgtacgtgcatggattggctttgatgtcgaggggtgtcatg
ctactagagaagctgttggtaccaatttacctttacagctaggcttttctacaggtgtta
acctagttgctgtacctacaggctatgttgatacacctaataatacagatttttctagag
ttagtgctaaaccaccaccaggagatcagtttaaacatcttataccacttatgtataaag
gacttccttggaacgtagtg-cgtataaagattgtac-aaatgttaagtgatacacttaa
aaatct-ctctgatagagttgtgtttgtcttatgggcacatggctttgaattgacatcta
tgaagtattttgtgaaaataggacctgaacgcacttgttgtctatgtgatagacgtgcca
catgtttttccactgcttcagacacttatgcctgctggcatcattctatt---------g
gatttgattatgtctacaacccatttatgattgatgttcaacaatggggttttacaggta
acctacaaagtaaccatgacttgtattgtcaagttcatggtaatgcacatgtagctagtt
gtgatgcaatcatgactaggtgtctagctgttcacgagtgctttgtcaagcgtgttgact
ggactattgaataccctataattggtgatgaactgaagattaatgcggcttgtagaaagg
ttcaacatatggttgttaaagctgcattattagcagacaaatttccagttcttcatgaca
taggtaaccctaaagctattaagtgtgtacctcaagctgatgtagaa---tggaagttct
atgatgcacagccttgtagtgacaaagcttataaaatagaagaattattctactcttatg
ccacacattctgataaatttacagatggtgtatgtctattttggaactgcaatgttgata
gatatcctgctaattccattgtttgtagatttgatactagagtgttatctaatcttaatt
tgcctggttgtgatggaggcagtttatacgtaaataaacatgcattccacacaccagctt
ttgacaaaagtgcttttgttaatttaaaacaattaccatttttctattat----------
-----tccgacagtccttgtgaatctcatggaaaacaagtagtgtca-------------
----gatatagactatgtaccactaaagtccgctacgtgtataacacgttgcaatttagg
tggtgctgtctgtagacatcatgctaatgagtacagattgtatcttgatgcttataacat
gatgatctcagctggctttagcttgtgggtttacaaacaatttgatacttacaacctctg
gaacactttta------caagacttcagagtttggaaaatgtggcttttaatgttgtaaa
taagggacactttgatggacaacagggtgaaataccagtttctatcattaataacactgt
ttacataaaagttgatggtgttgatgtagaactgtttgaaaataaaacaacattacctgt
taatgtagcatttgagctttgggctaagcgcaatattaaaccagtaccagaggtgaaaat
actcaataatttgggtgtggacattgctgctaatactgtgatctgggactacaaaagaga
tgctccagcacatatatctactattggtgtttgttctatgactgacatag----------
----ccaagaaaccaactgaaacgatttgtgcaccactcactgtcttttttgatggtaga
gttgatggtcaagtagacttatttagaaatgcccgtaatggtgttcttattacagaagg-
-----------------------------------------------------------t
agtgt------------taaaggtttacaaccatctgtaggtcccaaacaagctagtctt
aatggagtcacattaa------------ttggagaag-------------------ccgt
aaaaacaca-------------gttcaattattataagaaagttgatggtgttgtccaac
aattacctgaaacttactttactcagagtagaaatttacaagaattcaaacccaggagtc
aaatggaaattgatttcttagaattagctatggatgaattcattgaacggtataaattag
aaggttatgccttcgaacatatcgtttatggagatttta-gtcatagtcagttaggtggt
ttaca-tctactggttggactagctaaacgttctaagg------aatcacctcttgaatt
agaagattttattcctatggaca---gtacagttaaaaactatttcataacagatgcaca
aacaggttcatctaagtgtgtgtgttctgtcattgatttattacttgatgattttgttga
aataataaaatctcaagatttatctgtagtttctaaggttgtcaaagtgactattgacta
tacagaaatttcatttatgctttggtgtaaagatggacatgtagaaacattttacccaaa
attacaatctagtcaagcatggcaacctggtgttgctatgcctaatctttacaaaatgca
aagaatgctattagaaaagtgtgaccttcaaaattatggtgatagcgccacattacctaa
aggcataatgatgaatgttgcaaaatatactcaactgtgtcaatatttaaacactttaac
actagctgtgccctataatatgagagttatacattttggtgctggttccgataaaggagt
tgcaccaggtacagctgttttaagacaatggttgcctacgggtacgctacttgtcgattc
agatcttaatgactttgtctctgatgcagattcaactttgattggtgattgtgcaactgt
acatacagctaataaatgggatctcattattagtgatatgtatgatcctaaaaccaaaaa
tgttaca---aaagaaaacgattccaaagagggatttttcacttatatttgtggatttat
acaacaaaagctagctcttgggggttctgtggctataaagataacagagcattcttggaa
tgctgatctttataaactcatgggacacttcgcatggtggacagcttttgttactaatgt
aaatgcatcctcatccgaagcatttttaattggatgtaattaccttggcaaacc------
acgtgaacagatagatggttatgtcatgcatgcaaattacatattttggaggaatacaaa
cccaatacagttgtcttcttattctttgtttgacatgagtaaatttcctcttaaattaag
aggtactgcagttatgtctttaaaagagggtcaaatcaatgatatgattctatctcttct
tagtaaaggtagacttattattag---agaaaacaacagagttgttatttctagtgat--
----------------------------------------gttcttgttaataactaaa-
-------------------------------------------cgaacatgttgttttt-
---------------------------cttcttt-----------------ct-------
----------------gtgctttgcctcagttaact------------------------
------------------------------------------------------------
------------------------------------------------------------
------------------------------------------------------------
------------------------------------------------------------
------------------------------------------------------------
---------------------------cccag---tgtgttaatttgact----------
------------------------------ggcagagctaca---atacaaccatctttc
actaattcat------------------------cacata------gaggt---------
-gtttat-----------------------------------------------------
--------------------------------------taccctgatactatatttagat
-------------caaattcacttgtgt---------------tgagcca----------
-gggttattttcttcccttttattctaatatcagct------------------------
--------ggtattatgctc----ta----------------------------------
------------------------actaagacaaatggtgctga----------------
---gaagaggg-------ttgac-------------------------------------
-------------------aaccctatttta-----ga----------------t-----
------------------------t------------------tc----aaagatg----
---gcatttac---------tt-----------------------------tgctgcaac
tgaaaagtctaacattg------------tcagaggttggatctt------------tgg
----------------------aacaactcttgacaacacatcacagtcacttttgatag
ttaacaatgcta-----------------------------------------ctaatgt
tattatcaaagtttgtaattt----------------tcagttttgttatga--------
-----------cccctatc-----------------------------------ttagcg
gtta--------------------------------------ctttcac---aacaataa
gacttggagta------ccagagagtttgc-tgtctactcttcatatgctaattgtactt
ttgagtatgtctcaaaac---------------catttatgcttgacatatctggcaaaa
gtgg--------------------------------------------------------
-------------------tcttt---ttgatacattaagagagttcgtc----------
------------------------------------------------------------
------------------------------------------------------------
------------------------------------------------------------
------------------------------------------------------------
------------------------------------------------------------
------------------------------------------------------------
------------------------------------------------------------
------------------------------------------------------------
------------------------------------------------------------
-------------------------------------tttag---aaatgttgacggcta
t-tt--------------------------------------------------------
-------------------------------caagatttactcaaaata-----------
------------------------------------------------------------
------------------------------------------------------------
-------------------------------------------------------ttcac
ct------------gttaatgtaaata------------------------------gta
atttaccttcaggtt---------------------------------------------
-----------------------------------------tttca--------------
--gcacttgaaccacttgttgagc------------------------------------
------------------------------------------------------------
------------------------------------------------------------
------------------------------------------------------------
------------------------------------------------------------
------------------------------------------------------------
------------------------------------------------------------
------------------------------------------------------------
------------------------------------------------------------
--------------------------------------ttccagctggtataaatattac
taggtttagaacacttctcacaattca---tagaggagacccca----------------
------------------------tgcctaataat---------ggttggacagtcttct
---------ca-------------------------------------------------
----------gctgcttattatgtaggctatttagca---------------ccacgtac
attcatgcttaaatataatgagaatggaaccattacagatgctgtagattgttcacttga
tcctctttcagaagccaag-tgtacccttaagtcttttacagttgaaaaaggaatttatc
aaacttcta------------------------actttagagtccaaccaacagattcta
ttg---ttagatttcctaatattacaaacttatgcccttttggtgaagtttttaacgcca
cc------acgttcgcatcagtttatgcttggaacagaaaaagaattagtaactgtgttg
ctgattattctgtcctgtataat------------------------------------t
ccacttctttttccac--------------------ttttaagt-------gttatggag
tgtctccta-----ctaaattaaatgatctctgcttt-actaatgtttatgctgattcat
ttgtagttagaggtgatgaag---------tcagacaaattgctccagga----------
-caaactggaaagattgctgatt---------ataattataaattaccagatgattttac
a-----------------------------------------------------------
-----ggctgtgttat---------------------agcttggaattctaacaaccttg
attctaaggttggtggtaattataattacctgtatagattgtttaggaagtctaatctca
aaccttttgagagagacatttcaactgaaatct---atcaggctggcagcacaccttgta
at-----ggtgttgaaggt---tttaattgtt----------------------------
--actttcccttaaaatcttatggtttccaccc---tacaaatggtgt-tggttatcaac
catatagg----------------------------------------------------
---------------------gtagtagtactatcttttg------agcttctaaatgca
ccagctactgtttgtgg------------------------acctaaaaaat---ctact
aacttgattaaaaataaatgtgtcaatttcaactttaatggtttaacgggcacaggtgtt
ct--------------tacagagtctaacaaaaagtt-tctaccttttcaacaatttggt
agagacattgcagacactactgatgctgtccgtgatcc---acagacacttgagattctt
gacattacaccatgttcttttggtggtgtcagtgttataacaccagga------------
acaaatgcctctaaccaggttgctgttctttatcaggatgtta-actgcacagaagtccc
tgtagctatccatgcagaccaacttactcctacttgg-------------------cgtg
tttactctacaggttctaatg---------------------------tttttcaaacac
gtgcaggctgtttaataggggctgaac---atgtt------aataactcgtatgag----
--------tgtgacatacctattggtgctgggatatgcgc-ca-----------------
----gtta-----------------tcagac-----------------------------
tcaaactaatt--------------cacgtagtgtggccagtcaatc-cattatc-----
gcctacactatgtcacttg---------------------gtgcagaaaattcagttgct
tactctaata---actctattgccatacctacaaattttactattagtgtaaccacagaa
attctacctgtgtctatgactaagacatcggtagattgtacaatgtacatttgtggtgat
tcaactgagtgcagcaaccttttgttgcaatatggcagtttttgcacacaactaaatcgt
gctttaactgga-attgctgttgaacaagacaaaaacacacaagaa---gttttt-----
---------------gctcaagtcaaacaaatttacaagacacca-----------caaa
ttaaaga------ttttg---------gtggtttcaatttttc-----------------
--acaaatattaccagatcca----------tcaaaaccaa------gca--agaggtc-
--atttattgaggacttgctcttcaacaaagtgacacttgctgatgctggcttcatcaa-
--acaatatggtgattgccttg---------gtga-------------tattgctgctag
agatcttat---------ttgtgctcaaaagtttaatggccttactgttctgccaccttt
gctcacagatgaaatgattgctcaatacacttctgcactattagcgggtacaatcacttc
tggctgg-----accttt---------ggtgcaggtgctgcattacaaataccatttgct
atgcaaatggcttataggtttaatggtattggagttacacagaatgttctctatgagaac
caaaaattgattgccaaccaatttaatagtgctattggcaaaatccaagattcactttct
------------------------------------------------------------
---------------tctacagcaagtgcacttggaaaactccaagatgttgtcaaccaa
---------aatgcacaagctttaaacacgcttgtcaaacaacttagctccaactttggt
gcaatttcaagtgtgttaaatgacatcctttcacgtcttgacaaagttgaggctgaagtg
cagattgataggttgatcacaggcagacttcaaagcttgcagacatatgtgactcaacaa
ctaattagagctgcagaaatcagagcttctgctaatcttgctgctactaaaatgtcagag
tgtgtactcggacaatcaaaaagagttgatttttgtgga---aaaggctatcacctcatg
tccttccctcagtcagcacctcatggtgtagttttcttgcacgtgacatatgtccctgca
caagaaaagaacttcacaactgcccctgccatttgtcatgatggaa---------aagca
cactttcctcgtgagggtgtttttgt---tt-----------------------------
caaatggcacacat---------------------------------tggttt-------
-gtaacacaaaggaatttttatgaaccacaaattattactacagataacacatttgtatc
tggtaactgtgatgttgtaattggaattgtcaacaacacagtttatga---------tcc
tttgcagcca-------------gaacttgattcattcaaggaggagttggataaatact
ttaaaaatcata-catc---------------accagatgtag-------atttag----
-------------------gcgacatctctggcattaat---------------gcttca
gttgtcaatattcaaaaggaaattgaccgcctcaatga----------------------
----------------------------------ggtt-gccaaaaatctaaat------
---------------gaatctctcattgatctccaacaacttggaaagtatgagcagtat
ataaaatggccatggtacatttggctaggttttatagctggcttgattgccatagtaatg
gtgacaattatgctttgttgtatgactagttgctgcagttgtctcaagggctg-------
--------------ttgttcttgtgggtcctgctgcaa---atttgatgaagacgactct
gagccagtgctcaaaggagtcaaattac--attacacata---------aacgaa----c
tt-atggatttg-tt-----------ta----tgagaattttcacacttggaactgtaac
tttgaaac-------------------------------------------agggtgaaa
ttaaggatgctactccttca----------------------------------------
gattctattcgcg-ctactgcaacg-----------ataccgatacaagcctcactccct
ttcggatggcttattgttggcg---ttgcacttcttgctgttttt---------------
------------------------------------------------------------
-----------------------------------------------------------c
aaagcgcttccaaaatcataacccttaaaaagagatggcaactagcactctctaagggtg
----tt-----cactttatttgcaacttgctgctgctgtttgtaacag------------
-----------------------------------t-ttactcaca-----------cct
tttgct-cgttgctgctggccttgaagccccttttctctatctttatgctt---------
--------tagtatacttcttacagagtataaa---------ctttgtaagaat-aataa
tgaggctttggctt----------------------------------------------
-----------------------------------tgctgga-aatgccgttccaaaaac
ccattactctatgatgccaactactttctttgctggcatact------------------
------------------------------------------------------------
------------------------------------------aattgttatgactattgt
ataccttaca--------------------------------------------------
------------------------------------------------------------
-------------------------------------------------------at---
agtg--------------------------------------------------------
------------------------------------------------------------
---------------------------------------------------------taa
cttcttcaattgtcattacttctggtgatggcacaacaagtcctatttctgaacatgact
accaaattggtggttatactgaaaaatgggaatctggagtaaaggactgtgttgtattac
acagttacttcacttcagattattaccagctttactcaa-----------------atca
attgagtacag-acactggtgttgaacatgttacc-------------------------
------------------------------------------------------------
----------ttcttcatctacaataaaatcgtg---gatgagccagaagaacatgtcca
aattcacacaatcgacgg--------ttcatccgga---------------gttgttaat
cc---------------------------------------agcaatggaaccaatttat
gatgaaccgacgacgacta-----------------------------------------
------------------------------------------------------------
----------------------------------------------------ctagcgtg
cctttgtaagcaca----------------------------------agctgatgagta
cgaactt-----------------------------------------------------
------------------------------------------------------------
------------------------------------------------------------
------------------------------------------------------------
------------------------------------------------------------
------------------------------------------------------------
------------------------------------------------------------
------------------------------------------------------------
------------------------------------------------------------
------------------------------------------------------------
------------------------------------------------------------
------------------------------------------------------------
------------------------------------------------------------
------------------------------------------------------------
------------------------------------------------------------
------------------------------------------------------------
------------------------------------------------------------
------------------------------------------------------------
------------------------------------------------------------
------------------------------------------------------------
-----------------------------------------atgtactcattcgtttcgg
aagaaacaggtacgttaatagttaatagcgtacttctttttcttgct-ttcgtggtattc
ttgctagtcacactagccatccttactgcgcttcgatt------------gtgtgcgtac
tgctgcaatattgttaacgtgagtcttgtgaaaccttccttt-tacgtttactctc----
---------gtgttaaaaatctgaattcttcta-----------------gagttcctga
t------cttct-----ggtctaaacgaact-aaatattatatt-------------agt
ttttctgtttggaac-------tttaatttta-----gccatggca--------------
----gacaac----------------------------------------------ggta
ctattaccgttgatgagcttaaaaagctccttgaacaatggaacctagtaataggtttcc
tatttcttacatggatttgtctcctacaatttgcctacgccaataggaataggttcttgt
acataataaagttaattttcctctggctgctttggccagtaactttagcttgcttcgtgc
ttgct------gctgtttacagaataaattggatcactggaggaattgctatcgcaatgg
cttgtcttgtaggcttgatgtggctcagctacttcattgcttctttcaggctgtttgcgc
gta------cgcgttccatgtggtcattcaatccagaaaccaacattcttctcaatgtgc
cacttcatggcactattctgaccagaccgcttctagagagtgaactcgtaatcggagctg
tgatccttcgtggacatcttcgtattgcaggacaccatctaggacgctgtg---acatca
aggatctgcccaaagaaatcactgtagctacatcacgaacgc---tttcttattacaaat
tgggagcttcgcagcgtgtagcaggtgattcaggttttgctgcatacagtcgctacagga
ttggaaattataagttaaacacagaccattccagtagcagtgacaatattgctttgcttg
tacagtaagtgacaacagatgtttcatctcgttgactttcaggttactatagcagagata
ttactaattattatgaggactttcaaagtttccatttggaactttgattacattataaac
cttataattaaaaatttatctaagtcactaactgaga---ataaatattctcatttagat
gaagagcaaccaatggagattg--------------------------------------
------------------------------------------------------------
------------------------------------------------------------
------------------------------------------------------------
------------------------------------------------------------
------------------------------------------------------------
------------------------------------------------------------
------------------------------------------------------------
------------------------------------------------------------
-------------attaaacgaacatgaaaattattcttttcttggcactgataacactt
gctacctgtgagctttatcactaccaagagtgtgttagaggtacaacagtact-------
----tttaaaagaaccttgctcttctggaacttacgagggcaattcaccatttcatcctc
tagctgataataaatttgcactgacttgctttagcactcaatttgcttttgcttgtcctg
atggcgtaaaacacgtctatcagttacgtgccagatcagtttcacctaaactgttcatca
gacaagaggaagtt---caagaact--ttactcaccaatttttcttatcattgcggcgat
agtgtttataa-------------------cactttgcttcacactcaaaagaaagacag
aatgagtgaactttcactaattgacttctatttgtgctttttagcctttctgctactcct
tgt--------------------tttaattatgcttattatcttttggttctcacttgaa
ctgcaagatcataatgaaacttgtcat---gcctaaacgaacatgaaatttcttgttttc
ttag-----gaatccttacaacagtggctgcatttcaccaagaatgtagtttacagtcat
gtgctcaa---catcaaccatatgtagttgatgacccgtgtcctattcacttctattcta
aatggtacatt------------agagtaggagctagaaaatcagcacctttaattgaat
t---gtgcgtggatgaggctggttctaaatcacccattcagtacatcgatatcggtaatt
atacagtttcctgttcacc----------------------------ttttacaattaat
tgccaggaacctaaattgggtagtcttgtagtgcgttgttcgttct---atgaagac---
----------tttttagag-----------------tatcatgacgttcgtgttgtttta
gatttcatctaaacgaac----------aaactaaaatgtct------gataatggaccc
ca---aaatcagcgaaatgcaccccg---cattacgtttggtggacccccagattcaact
ggcagtaac---------cag---aatggagaacgcagt-ggggcgcgaccaaaacaacg
tcggcctcaaggtttacccaataatactgcgtcttggttcaccgctctcactcaacatgg
caaggaagaccttaaattccctcgaggaca-aggcgttcc-----------aattaacac
caatagc-agtccagatgaccaaattggctattaccgaagagctaccagacg-aattcgt
ggtggtgacggtaaaatgaaagatctcagtccaagatggtatttctacta-cctaggaac
tgggccagaagctggacttccctatggtgctaacaaagatggcatc------atatgggt
tgcaactgagggagccttgaatacaccaaaagaccacattggcacccgcaatcctgctaa
caatgctgcaatcgtgctacaacttcctcaaggaacaacattgccaaaaggcttctacgc
a-gagggaagcaggggcggcagtcaagcttcttctcgctcctcatcac------gtagtc
gcaacagttcaagaaattcaa---------ctccaggcagcag-----------------
-------------------------taggg----------gaacttctcctgct----ag
-------gatggctg------gca------------------------------------
------------------------------------------------------------
------------------------------------------------------------
----------------------------------------atggcggtgatgctgctctt
gctttgctgctgcttgacagattgaaccagcttgagagca--------------------
-------------------------------------aaatgtctggtaaaagccaaca-
-----------------------acaacaagg----ccaaactgtc-------------a
ctaa--------------------------------------------------------
------------------------------------------gaaatctgctgcagaggc
ttc-----caagaaacctcggcaaaaacgtactgccactaaacaata------taatgta
acacaagcttttggcagacgcggtccagaacaaacccaaggaaactttggggacca---g
gaactaatcagacaaggaactgattacaaacat-------tggccgcaaattgcacaatt
tgctcccagcgcttctgcattcttcggaatgtcgcgcattggcatggaagtcacaccct-
--------cgggaacgtggttgacctacacaggtgccatcaaattggatgacaaagatcc
aaatttcaaagatcaagtcattttgctgaataagcacattgacgcata------------
------------------------------------------------------------
--caaaacattcccaccaaca------------gagcct---------------------
---------aaaaaggacaaaaagaaaaaggctgatgaaactc-----------------
------------------------------------------------------------
------aagccttaccgcag----------------------------------------
------------------------------------------------------------
------------------------------------------------------------
------------agacagaag---------------------aaacagcaaactgtgact
cttct------------------------------------------------------t
cctgctgcagatttgg-------atgatttctc---------------------------
----------------------caaacaattgcaacaat---------------------
------------------------------------------------------------
---------ccatgagcag-----------------------------------------
------------------------------------------------------------
------------------------------------------------------------
------------------------------------------------------------
------------------------------------------------------------
------------------------------------------------------------
------------------------------------------------------------
------------------------------------------------------------
-------------------------------------------tgctgattcaact----
------------------------------------------------------------
------------------------------------------------------------
------------------------------------------------------------
------------------------------------------------------------
----------------------------------------------------------ca
ggcctaaac---------------------------------------------------
------------------------------------------------------------
------------------------------------------------------------
------------------------------------------------------------
------------------------------------------------------------
------------------------------------------------------------
------------------------------------------------------------
------------------------------------------------------------
------------------------------------------------------------
------------------------------------------------------------
------------------------------------------------------------
----tcatgcagaccacacaaggca-----------------------------------
------------------------------------------------------------
-----------------------------------------------------gatgggc
tatataaacgt-------------------------------------------------
------------------------------------------------------------
------------------------------------------------------------
------------------------------------------------------------
------------------------------------------------------------
------------------------------------------------------------
------------------------------------------------------------
--------------------------tttcgcttctccgtttacgatatata--------
------------------------------------------------------------
------------------------------------------------------------
------------------------------------------------------------
------------------------------------------------------------
------------------------------------------------------------
------------------------------------------------------------
------------------------------------------------------------
------------------------------------------------------------
-------------------------------------------------gtcta-ctctt
gtgcagaatgaatt--ctcgtagct-acatagcacaa-gtagatgt-agttaactttaat
ctcacat----agcaatcttt---aatcagtg------------------tgtaacatta
gggaggacttgaaagagc-caccac-----------------------------------
---------------attttcaccgaggccacgcggagtacgatcgagggtacagtgaat
aatgctagg-----gagagctgc-ctatat------------------------------
------------------------------------------------------------
----------------------------------------ggaagagccctaatgtgt--
------------------------------------------------------------
---------aa--aat-taat-tttagtagtgctatccccatgtgatt------------
------------------------------------------------------------
---------------ttaata-gcttc------------------ttaggagaa------
------tgac--------------------------------------------------
------------aaaaaaaaaaaaaaaaaaaaaaaaaaa---------------------
------------------------------------------------------------
----
>MZ937001.1 Bat coronavirus isolate BANAL-20-103/Laos/2020, complete genome
------------------------------------------------------------
------------------------------------------------------------
------------------------------------------------------------
----------------ctcgaa--ttct-tg------tagatctgttct------ctaaa
cgaac----------------------------tt-taaaatctg-tgtggctgtcac--
--tcggct--gcatgcttagtgcac----tcacgcagtataattaataactaa--ttact
g----tcgttgacag-------------------gacacgagtaa-ctcgtctatcttct
gcaggttgcttacggtttcgtccgtgttgcagcc------------gatcatcagc-aca
tctaggt-ttcgtccg--------g-gtgtgaccgaa-----------------------
----------------aggtaagatggagagccttgtccct---------ggtttcaacg
agaaaacacacgt------------------------ccaactcagtttgcctgtttt--
-acaggttcgcgacg----tgcttgtacgtggctttggaga------ctccgtggaggag
gctttatcagaggcacgtcaacatcttaaagatggcacttgtggcttagtagaagttgaa
aaaggcgttttgcctcaacttgaacagccctatgtgttcatc-----------aaacgtt
ctgatgctcg------------------aactgcacctcatggccatgttatggtt----
--------------------------------------------gaactggtagcagaac
tcgatggcatccagtacgg---------------tcgtagtggtgagacacttggtgtcc
ttgtccct----catgtgggcgaaataccagtggcttaccgcaaggttcttcttcgtaag
aacggtaataaaggagctggtg----------gccatagttacggcgtcgatcta-----
---aagtcatttgactta-------------ggcaacgagcttggcactgatc-------
--cttatgaagattttcaagaaaactggaacactaaacatagcagtggtgttacccgtga
actcatgcgtgagcttaacggaggagcatacactcgctatgtc------gataacaactt
ttgtggccctgatggctaccctcttgagtgcattaaagaccttctagcgcgtgctggtaa
agcttcatgcactttgtccgaacaactggactttatt-----------------gaga--
-ctaagaggggtgt-------------------------atattgctgccgtgaacatga
gcacgaaattgcttggtacacggaacgttctga---aaagagctatgaattgcaaacacc
ttttgaaattaaattggcaaagaaatttgacaccttcaatggggaatgtccaaactttgt
atttcccctaaattccacaatcaagattattcaaccgagggttgaaaag------aaaaa
gcttgatggcttta---------------------------tgggtagaattcgatctgt
ctatccagttgcttcaccaaatgaatgcaaccaaatgtgcctttca------------ac
tctcatgaagtgtgatcattgtggtgaaacttcatggcagacgggcgatttc---gttaa
agccacttgtgaatt---ttgtggcactgagaatttgactaaagaaggtg---ccactac
ttgtggttacctaccccaaaatgctgttgtaaaaatttattgc---ccagcatgtcacaa
tccagaagtaggacctgagcatagtcttgctgaataccataatgaat------------c
tggcttgaaaaccactctccgtaagggtggtcgcactattgcttttggaggctgtgtgtt
ctcttatgttggttgctataac------------------aagtgtgcctattgg-----
------------------------------------------------------------
------------------------------------------------------------
----------------gttccacgtgctagcgctaacataggttgtaatcatacaggtgt
tgttgga---gagggttctgaaggtcttaatgacaaccttcttgaaata-----------
------------------------------------------------------------
--------------------------cttcaaaaa-------------------------
--gagaaagtcaacatcaacattgttggtgactttaaacttaatgaagagatcgccatta
ttttggcatctttttctgcttccacaagttcttttgtggaaactgtgaaaggtttggatt
ataaagtattcaaacacattgttgaatcctgtggtaattttaaagtt------acaaaag
gaaaagctaaaaaaggtgcctggaatattg---------------gtgaacagaaatcaa
ta-------ctgagtcctctttatgcatttgcatcagaggcagctcgtgttgtacgatct
attttctcccgcactctt------------------------------------------
-----------------gaaactgctcaaaattctgtgcgtgtcttacagaaagctgcta
taacaatcctagatggaatttcacagtattca---ctgagactcattgatgctatgatgt
tcacatcggatttgactaccaacaatctagttgtaatggc--------------------
------------------------------------------------------------
------------------------------------------------------------
------------------------------------------------------------
--------------------------------------------------------ctac
attac-----------------------gggtggtgttgttcagttgacttcacagtggc
--taaccaat------------------------------------------------at
ctttggcactgtttat---------------------------------------gaaaa
actcaaacccgtcctcgattggctcgaagagaagtttaa------------------gga
aggtgtagagtttcttagagacggttgggaaattgttaaattt------atctcaacctg
tgcttgtgaaattgtcggtggacaaattgtcacctgtgcaaaggaaattaaggagagtgt
tcagacattctttaagcttgtaaataaatttttggctttgtgtgctgactctatcatcat
tggtggagctaaacttaaagccttgaatttaggtgaaacatttgtcacgcactcaaa---
---------gggattgtac-------------agaaagtgtgttaaatccagagaagaaa
ctggcttactcatgcctcta----aaagc-----cccaaaagaaatta------------
ttttcttagagggagaaacacttcccacagaagtgttaacagaggaagttgtcttgaaaa
ctggtgatttacaaccattagaacaacc------------tactagtgaagctgttgaag
ctccattggttggtacaccagtttgtattaacgggcttatgttgctcgaaatcaaagaca
cagaaaa------------------------------gtactgtgcccttgcacctaaca
tgatggtaacaaacaataccttcacactcaagggc---ggtgcacc-aacaaaa------
---gttacttttggtgatgacactgtgattgaagtgcaaggttacaagagtgtgaatatc
acttttgaacttgacgaaaggattgataaagtacttaatga---gaagtgctctacctat
acagttgaactcggta-------cagaagtaaatgagttcgcctgtgttgtggcagatgc
tgt---cataaaaact---------------------------------------ttgca
accagtatctgaattact------tacaccactggg---cattgatttagatgagtggag
tatggctacatactacttatttgatgagtctggtgagtttaaattggcttcacatatgta
ttgttctttcta------ccctccagac--------------------------------
------------------------------------------------------------
------------------------------------------------------------
----------------------------------------gaggatgaa------g----
------------------------------------------------------------
------------------------------------------------------------
------------------------------------------------------------
------------------------------------------------------------
------------------------------------------------------------
------------------------------------------------------------
------------------------------------------------------------
--------------------------------aagaaggtgattgtgaagaagaagagtt
tgagccatc---------------------------------------------------
------------------------------------------------------------
----------------------------aactcaatatgagtatggtactgaagatgatt
accaaggtaaacctttgg---------------aatttggtgccacttctgctgctcttc
aacct-------------------------------------------------------
------------------------------------------------------------
------------------------------------------------------------
------------------------------------------------------------
-----------------------------------------------------------g
aagaagagcaagaagaagattggttagatggt----------------------------
------------------------------------------------------------
----------------------------------------------------gatagtc-
-------------aacaaactgttggtcaacaagacgg---------cagtgaggacaat
cagacaac----------------------------------------------------
------------------------------------------------------------
--------------------------------------------------------tcaa
cctcaattagagatgga-------------------------acttacaccaattgttca
g--------------------------------------actattga-------------
--------------------------agtgaatagctttag-------------------
----------tggttat------------------------------------------t
taaa--------------------------------------------------------
------------------------------------------------------------
-------------acttac---------------------tgacaatgtatacattaaaa
atgcagacattgtggaagaagctaaaaaggtaaaaccaacagtagttgttaatgcagcca
atgtttaccttaaacatggaggaggtgttgcaggagccttaaataaggctactaacaatg
ccatgcaagttgaatctgatgattacatagctactaatggaccacttaaagtgggtggtg
gttgtgttttaagcggacacaatcttgctaaaca---ctgtcttcatgttgtcggcccaa
atgttaacaaaggtgaagacatt------------caacttcttaagagtgcttatgaaa
a---ttttaatcagcacgaagttctacttgcaccattattatcagctggtatttttggtg
ctgaccctatatat------------tctttaagagtttgtgtagatactgttcgca---
-------caaatgtttacttagctgtctttgataaa--------------aatctct---
----------------atgacaaacttgtttcaagctttttggaaatgaagagtgaaaag
caagttgaacaaaagatcgctgagattcctaaagagg--------aagt-----------
----------------------taagccatttataactgaaagtaaa-------------
-----------------ccttcagttgaacaaa---------------------------
---gaacacaagatgataag------aaaatcaaagcttg--------------------
-tgttgaagaagttacaacaactctggaagaaactaa------------gttcctcacag
aaaacttgttactttatattgacattaatggc----aatcttcatccagatt-ctgccac
tcttgttagtgacattgacatcact-----------------------------------
------------------------------------------------------------
-----------------------ttcttaaagaaagatgctccttatatagtgggtgatg
ttgttcaagagggtgttttaac--------------------------------------
----tgctgtggttatacctactaaaaaggctggtgg-----------------------
------------------------------------------------------------
------------------------------------------cactactgaaa-------
-------tgctagcgagagctttg---------------------------agaaaagtg
ccaacagacaattatataaccacttacccgggtcagggtttaaatggtt-------atac
tgtagaggaggcaaagacagtgcttaaaaagtgtaaaagtgccttttacattctaccatc
---ta-------------------------------------------------------
--ttatctctaatgagaagcaagaaattcttggaactg-----tttcttggaatttgcga
gaaatgcttgcacatgcagaagaaacac--------gcaaattaatgcctgtctgta---
--------------tggaaacta--aagccatagtttcaactatacagcgtaaatataag
ggtattaa---------------aatacaagagggtgtggttgatt-atggtgctagatt
ttacttttacaccagtaaaacaactgtagc---gtcacttatcaacacact---------
---taacgatctaaatgagactc---------------------ttgttacaatgccact
tggctatgtaacacatggctta------------------------------aatttaga
agaagctgctcggtacatgagatctctcaaa------------------------gtgcc
agctacagtttctgtttcttcacctgatgctgttacggcgtataatggttatctta----
--cttcttcttctaaaacacctgaagaaca---ttttattgaaaccatctcacttgctgg
ttcctataaagattggt--cttattctggacagtctacacaactaggtacagaa------
-----tttcttaagagaggtgataagagtgtatattatacta---gtaatcccaccacat
ttcacct--------------agatggtgaagttatca----cctttgacaatcttaaga
cacttct------------ttctttgagagaagtgaggactattaaggtgtttacaacag
ta------------------gacaacattaacctccacacgcaagttgtggacatgtcaa
tgacatatggacaacagtttggcccaatttatttggatggagctgatgttactaaaataa
aacctcataattcacatgaaggtaaaacattttatgttttgcctaatgatgacactttac
gtgcagag---------gcttttgagtactaccacacaactgatcctagttttctgggta
ggtacatgtcagcattaaaccatact-aaaaagtggaaatatccacaagt------taat
ggtttaacttctatcaaatgggcagataacaactgttatcttgctaccgcattattaaca
ctcca---gcaaatagagttgaaatttaacccacctgctttacaagatgcctattatagg
gcaagagctggtgaagctgctaacttttgtgcacttatcttagcctactgtaacaagaca
gtaggtgagttaggtgatgtcagagaaacaatgaatcacttgtttcaacacgccaattta
gattcttg--caaaagagtcttgaatgtggt-gtgtaaaacttgtggacaacagcagaca
actcttaagggtgtagaagctgttatgtacatgg------gcacactttcttatgaacaa
cttaagaaaggtgttcagatacct-tgtacgtgtggtaaacaagctacacaatatctagt
acaacaagattcaccttttgttatgatgtcgg------------caccacctgctca---
------gtatgaacttaagcatggtacatttatttg-tgctagtgagtacactggtaatt
accagtgtggtcactacaaacatataacttctaaagaaactttgtattgcatagacggtg
c---------------------------------------------------------tt
tactcacaaagtcttctgagtacaaaggtcctattacggatgttttctacaaagaaaaca
gctatacaacaaccataaaaccagttacttataaactggatggtgttgtttgtacagaaa
ttgatcctaagttggacaattattacaagaaagataatgcttacttcacagagcaacc--
-aattgatcttgtgccgaaccaaccatacccaaacgcaagcttcgacaattttaagtttg
tatgtgat------------------aacatcaaatttgctgatgac---------ttaa
accagttaactggttataagaaacctg---cttcaagagagcttaaagttacattcttcc
ctgacttaaatggtgatgtggtggctattgattat---aaacactacacaccttct---t
ttaagaaaggagctaaattgttacacaaacctattgtttggcatgttaacaatgcaac--
---taacaaagccacgtataaaccaaacatttggtgtatacgttgtctttggagcaca-a
aaccag--ttgaaacatcaaactcgtttgatgtactgaagtcagaagacacgca------
---gggaatggataatcttgcct-------------------------------------
-------------------------------gcgaagatctaaaaccagtctctgaagaa
gtagtggaaaatcctaccatacagaaagacattcttgag------tgtaat-------gt
gaaaactaccgaagttgtaggag----------------------acattatacttaaac
cag---cagatgacggtttaaaaattacagaagaggttggccacacagatctaatggctg
cttatgtagacaattctag------------tcttactattaagaaacctaatga-----
------------------------------------------------------------
------------------------------------------------------------
------------------------------attatctagagtat-taggtttgaaaaccc
ttgctactcatggtttagcagctgttaatagtgtcccgtgggatacta----tagctaat
tatgctaagccttttctt---------------------------aataaagttgttaac
acaactactaacatagtca-----------------------------------------
---cacggtgtttaaaccgtgtt--------tgtactaattata-tgccttatttcttta
ctttattgctacaattgtgtacttttactaaaagtacaaattctagaattaaagcatcta
tgcctactactatagcaaagaatactgttaagagtgtcggtaaattttgtctagaggctt
catttaattacttgaag-------tcacctaatttt------------------tctaaa
tt----gataaatattataatttggtttttactattaagtgtttgcctaggttcgtt---
------------------aatctactcaaccgctgctttagg------------------
---------------------------------------tgttttaatgtcta-------
------------------------------atttaggcatgccttcttactgtactggtt
acagagaaggctatttgaa------ctctactaatgtcaccattgcaacctactgtactg
gttc---tataccttgtagtgtttgtcttagtggtttagattctttagacacctatcctg
ccttagaaactatacaaattaccatttcatcttttaaatg--ggatttaactgcttttgg
cttagttgcagagtggtttttggcatatattcttttcactaggtttttctatgtacttgg
attggctgcaatcacgcaattgtttttcagcta---------ttttgcagtacattttat
tagtaattcttggcttatgtggttaataattaatcttgtacaaatggccccaatttcagc
tatggttagaatgtacatcttctttgcatcattctattatgtatggaaaagttatgtgca
tgttgtagacggttgtacttcatcaacttgtatgatgtgttacaaacgtaatagagcaac
aagagttgaatgtacaactattgttaatggtgttagaaggtccttttatgtctatgctaa
tggaggtaaaagt---ttttgcaaactacacaattggaattgtgttaattgtgacacatt
ctgtgctggtagtacatttattagtgatgaagttgcaagagacttgtcactacagtttaa
aagaccaataaatcctactgaccagtcttcttacatcgttgatagtgttacagtgaagaa
tggttccatacatctttactt---tgataaagctggtcaaaagacttatgaaagacattc
tctctctcattttgttaacttagataacctgagagctaacaacact----aaaggttcat
tgccta---tt-----aatgttatagtttttgatggtaaatcaaaatgtgaagaatcatc
tgcaaaatcagcttctgtttactacagtcagcttatgtgtcaacctatactgttactaga
tcaggcattggtgtctgatgttggtgacagtgcagaagttgcagttaaaatgtttgatgc
ttacgttaatacgttttcatcaacttttaacgtaccaatggaaaaactcaaaacactagt
tgcaactgcagaagctgaacttgcaaagaatgtgtccttagacaatgtcttatctacttt
tatttcagcagctcggcaagggtttg------ttgattc--a---gatgtagaaaccaaa
gatgttgttgaatgtcttaaattgtcacaccaatctgacatagaagttactggtgatagt
tgtaataactatatgctcacctataacaaagttgaaaaca---tgacacctcgagatctt
ggtgcttgtattgactgtagtgcgcgtcatatcaatgcgcaggtagcaaaaagtcacaac
attgctttgatatggaacgttaaagatttcatgtcactgtctgaacaactacgaaaacaa
atacgtagtgctgccaaaaagaacaa---cttgccttttaagttgacatgtgcaactact
agacaagttgttaatgttgtaacaacaaag---atagcactcaagggtggt------aaa
att------gtt------------aataa--------ctggttgaagcagttaattaagg
ttacatttctgttccttttagttgctgctatcttttat-------------ttaataaca
cctgttcatgtcatgtctaaacacaatgacttttcaa----gtgaaatcataggatacaa
ggctatcgatggtggtgtcactcgtgacatagcatctacagatacttgttttgctaacaa
acatgctgattttgacacatggttt---agtcagcgtggtggtagttatactaatgac--
--------aaagcttgcccattgattgctgcagtcataacaagagaagtgggttttgtcg
tgcctggtttgcctggcacgatattacgta---caaccaacggtgactttttgcatttct
tacctagagtttttagtgcagttggtaacatctgctacacaccatcaaaacttatagagt
acactgactttgcaacatcagcttgtgttttggctgctgaatgtacaatttttaaagatg
cttctggtaagccagtaccatattgttatgataccaatgtactagaaggttctgttgctt
atgaaagtttacgcccggacacacgttatgtgct---catggatggctctattattcaat
ttcctaacacctaccttgaaggttc---tgttagagtggtaacaacttttgattctgagt
actgtagacacggcacttgtgaaagatcagaagccggtgtttgtgtatctactagtggta
gatgggt---------------------------------acttaacaatgattattaca
gatctttaccaggagttttctgtggtgtagatgctgtaaatttacttactaatatgttca
caccactaattcaacctattggtgctttggacatatcagcatctatagtagctggtggta
ttgtagctattgtagtaacgtgccttgcctactactttatgaggtttagaagagcttttg
gtgaatacagtcatgtagttgcctttaatactttactattccttatgtcattcactgtac
tctgtttaacaccagtttattcattcttacctggtgtttattctgttatttacttgtact
tgacattttatcttactaatgatgtttcattcttagcacatatccagtggatggttatgt
ttacacctttagtacctttctggataacaattgtttatatcatttgtatttccacaaagc
attttta--------ttggttcttcagcaactacctaaagagacgtgtagtctttaatgg
tgtttcctttagtacttttgaagaagctgcgctgtgcacctttttgttaaataaagaaat
gtacctaaagttgcgtagtgatgtgttattacctcttacgcaatataatagatacttagc
tctttataataagtacaagtattttagtggagccatggacacaactagctacagagaagc
tgcttgttgtcatcttgcaaaggctctcaacgacttcagtaactcaggctctgacgttct
ttaccaacctccacaaacttctatcacctcagctgttttgcagagtggttttagaaaaat
ggcattcccatctggtaaagttgagggttgcatggtacaagtaacttgtggtacaactac
acttaatggtctttggcttgatgacgtagtttactgtccaagacatgtgatctgcacctc
tgaagacatgcttaatcccaattatgaagacttacttatccgtaagtctaatcataattt
cttggtac---------aggctggtaatgttcaacttagggttatcggacattctatgca
aaattgtgtacttaagcttaaggttgatacagccaatcctaagacacct---aagtataa
gtttgttcgtattcaaccaggacaaactttttcagtgttagcttgttacaatggttcacc
atctggtgtttatcaatgtgctatgagacctaac--------------------------
-------------------------------tttacaattaagggttcattccttaatgg
ttcatgtggtagtgttggttttaacatagattatgactg---tgtctctttttgttatat
gcatcatatggaattaccaactggagttcatgctggcacagatttagaaggtatctttta
tggaccttttgttgacaggcaaacagcacaagcagctggtacggacacaactattacagt
taatgttttagcttggttgtatgctgctgttataaatggagacaggtggtttcttaatcg
atttaccacaactcttaatgactttaatcttgtggctatgaagtacaattatgaacctct
aacacaggaccatgttgacatactaggacctctttctgctcaaaccggaattgccgtttt
agatatgtgtgcttcattaaaagaattactgcaaaatggtatgaatggacgtaccatatt
gggtagtgctttgttagaagatgaatttacaccttttgatgttgttagacaatgttcagg
tgttactttccaaagtgcagtaaaaagaacaatcaagggtacacatcactggtt------
---gttacttacaattttgacttcactcttagttttagttcagagcactcaatggtcttt
gttcttctttgtgta------tgaaaatgcctttttgccttttgctatgggtattattgc
tatgtctgcttttgcaatgatgtttgtcaaacataagcatgcatttctctgtttgtttct
gttaccttctcttactactgtagcttattttaatatggtctacatgcctgctagttgggt
gatgcgcattat---gacatggttggatatggttgatactagt-----------------
-------------------------ttgtctggtttcaagctaaaagactgtgttat---
------------gtatgcatcagctgtagtgttactaatccttatgacagcaagaactgt
gt------atgatgatggtgctagaagagtgtggacacttatgaatgtcttgacactcgt
ttataaagtttattatggtaatgctttagatcaagccatttccatgtgggctcttataat
ctctgttacttctaactactcaggtgtagttacaactgtcatgtttttggccagaggtat
tgtttttatgtgtgttgagtattgccctattttcttcataactggtaata----cacttc
agtgtataatgctagtttattgtttcttaggctatttctgtacttgttactttggtctct
tttgtttactcaaccgctattttaggctgactcttggtgtttatgattatttag------
---------tttctacacaggagtttagatatatgaattcacagggattacttccaccca
agaatagcatagatgccttcaaactcaacattaaattgttgggtgttggtggcaaacctt
gtatcaaagtagccactgtacagtctaaaatgtcagatgtaaagtgcacatcagtagtct
tactctcagttttgcaacaactcagagtagaatcatcatctaaattgtgggctcaatgtg
ttcagttacacaatgacattctcttagctaaagatactactgaagcctttgaaaaaatgg
tttcactactttctgttttgctttccatgcagggtgctgtagacataaacaagctttgtg
aagaaatgcttgacaatagggcaactctacaagctatagcttcagagttcagttcccttc
catcatatgcagcttttgctactgctcaagaagcttatgagcaggctgttg---ctaatg
gtgactctgaagttgttcttaaaaagttgaaaaagtctttgaatgtggctaaatctgaat
ttgaccgtgatgcagccatgcaacgtaagttggaaaagatggctgatcaagctatgaccc
aaatgtacaaacaggctagatctgaggacaagagggcaaaagttactagtgctatgcaga
caatgcttttcactatgcttagaaagttggataatgatgcacttaacaacattatcaaca
atgcaagagatggttgtgttccattgaacataatacctcttacaacagcagccaaatt-a
atggttgttatacc-ggactataacacatataaaaatacatgtgatggt-acaacattta
cttatgcatcagcattgtgggaaatccaacaggttgtagatgcagatagtaaaattgttc
aacttagtgaaattagcatggacaattcacctaatttagcatggcctcttattgtaacag
ctttaagg------gccaattctgctgtcaaattacagaataatgagcttagtcc---tg
ttgcactacgccagatgtcttgtgcagctggtactacacaaactgcttgcactgatgaca
atgcattagcctactataacacaacaaagggaggtaggtttgtactt---gcactgttat
ccgatttacaggatttgaaatgggctaggttccctaagagtgatggaactggtactattt
atacagaactggaaccaccttgtaggtttgttacagacacacctaaaggt---cctaaag
tgaagtatttatactttattaaaggattaaacaacctaaatagaggtatggtacttggta
gtttagctgctacagtacgtttacaagctggtaatgcaacagaagtgcctgccaattcaa
ctgtattatctttctgtgcttttgctgtagatgctgctaaagcttacaaagattat--ct
agctagtgggggacaaccaatcactaattgtgtt-aagatgttgtgtacacacactggta
ctggtcaggcaataacagttacaccggaagccaatatggatcaagaatcctttggtggtg
catcgtgttgtctgtactgtcgttgccacatagatcatccaaatcctaaaggattttgtg
acttaaaaggtaagtatgtacaaatacctacgacttgtgccaatgaccctgtgggtttta
cacttaaaaacacagtctgtaccgtctgcggtatgtggaaaggttatggctgtagttgtg
atcaactccgcgaacccat---gcttcagtc---agctgatgcacaatcgtttttaaacg
ggtttgcggtgtaagt---gca---gcccgtcttacaccgtgcggcacaggcactagtac
tgatgtcgtatacagggcttttgacatctacaatga------taaagtagctggttttgc
taaattcctaaaaactaattgttgtcgcttccaagaaaaagatgaagatgacaatttaat
tgattcttactttgtagttaagagacacactttctctaactaccaacatgaagaaacaat
ttataatttacttaag---------------gattgtccagctgttgctaaacatgactt
ctttaagtttagaatagacggtgacatggtaccacacatatcacgtcaacgtcttactaa
atacacaatggcagacctcgtttatgctttaaggcattttgacgaaggtaattgtgatac
attaaaagaaatacttgtcacatacaattgttgtgatgatgattatttcaataaaaagga
ctggtatgattttgtagaaaacccagacatattacgcgtatacgccaacttaggtgaacg
tgtacgccaagctttgttaaaaacagtacaattctgtgatgccatgcgggacgctggtat
tgttggtgtactgacattagataatcaagatctcaatggtaactggtatgatttcggtga
cttcatacaaaccacgccaggtagtggagttcctgttgtagattcttattattcattgtt
aatgcctatactaactttgaccagggctttaactgcagagtcacatgttgacactgat--
-ttaacaaagccttatattaaatgggatttgttaaaatatgatttcacggaagagaggtt
aaaactctttgaccgttattttaaatattgggatcagacataccacccaaattgtgttaa
ctgtttggatgacagatgcattctgcattgtgcaaactttaatgttttattctctacagt
gttcccacctac---aagttttggacctctagtgagaaaaatatttgttgatggtgttcc
atttgtagtttcaactggataccacttcagagagctaggtgttgtacacaatcaggatgt
aaacttacatagctctagacttagttttaaggaattacttgtgtatgctgctgaccctgc
tatgcacgctgcttctggtaatctattactagataaacgcactacgtgcttttcagtagc
tgcacttactaacaatgttgcttttcaaactgtcaaacccggtaattttaacaaagactt
ctatgactttgctgtgtctaagggtttctttaaggaaggaagttctgttgaattaaaaca
cttcttctttgctcaggatggtaatgctgctattagcgattatgactactatcgttataa
tctaccaacaatgtgtgatatcagacaactcttatttgtagttgaagttgttgataagta
ctttgattgttacgatggtggctgtattaatgctaaccaagtcatcgtcaacaatctaga
caagtcagctggttttccatttaataaatggggtaaggctagactttattacgattcaat
gagttacgaggatcaagatgcacttttcgcatatacaaaacgtaatgtcatccctactat
aactcaaatgaatcttaagtatgccattagtgcaaagaatagagctcgcaccgtagctgg
tgtctctatctgtagtactatgaccaatagacagtttcatcaaaaattattgaaatcaat
agccgccactagaggagctactgtagtaattggaacaagtaaattctatggtggttggca
caacatgttaaaaactgtttacagtgatgtagaaaatcctcaccttatgggttgggatta
ccctaaatgtgatagagccatgcctaacatgcttagaattatggcctcacttgttcttgc
tcgcaaacatacaacgtgctgtagcttgtcacaccgtttctatagattagctaatgagtg
tgctcaagtattgagtgaaatggtcatgtgtggcggttca---ctatatgttaaa---cc
aggtggaacctcatcaggagatgccacaactgcttatgctaatagtgtttttaacatttg
tcaagctgttacggccaatgttaatgcacttttatctactgatggtaacaaaattgccga
taagtatgtccgcaatttacaacacagactctatgagtgtctctatagaaatagagatgt
tgacacagactttgtgaatgaattttacgcatacttgcgtaaacatttctcaatgatgat
actctctgatgatgctgttgtgtgtttcaatagcacttatgcatctcaaggtcttgtagc
tagcataaagaactttaagtcagttctttattatcaaaacaatgtttttatgtctgaagc
aaaatgttggactgagactgaccttaccaaaggacctcatgaattttgctctcagcacac
aatgctagttaaacagggtgatgattatgtgtaccttccttacccagatccatcacgaat
cttaggggctggctgttttgtagatgatatcgtaaaaacagatggtacactgatgattga
gcggttcgtgtctttagctatagatgcttacccacttactaaacatcctaatcaggagta
tgctgatgtctttcatttgtacttacaatacataagaaagctacatgatgagttaacagg
acatatgttagacatgtattctgttatgcttactaatgataacacttcaaggtattggga
acctgagttttatgaggctatgtacacaccccatacagtcttacaggctgttggggcttg
tgttctttgcaattcacagacttcattaagatgtggtgcttgcatacgtagaccattttt
atgttgtaaatgctgttatgaccacgtcatatcaacatcacataaattagttttgtctgt
taacccgtatgtttgcaatgctccaggttgtgatgtcacagatgtgactcaactttactt
aggaggtatgagctattattgtaaatcacataaaccacccattagtttcccattgtgtgc
taatggacaagtttttggtctatataaaaatacatgtgttggtagcgacaacgttactga
cttcaatgcaatagctacatgtgactggacaaatgctggtgattacattttagctaacac
ctgtactgaaagactcaagcttttcgcagcagaaacgctcaaagccactgaggagacatt
taaactgtcttatggtattgccactgtacgtgaagtgctgtctgacagagaattacacct
ttcatgggaagttggtaaacctagaccaccacttaatagaaattatgtctttactggtta
tcgtgtaactaaaaacagtaaagtacaaataggagagtacacctttgaaaaaggtgacta
tgg---tgatgctgttgtctaccgaggtacaacaacttacaagctaaatgttggtgacta
ttttgtgctgacatcacatacagtaatgccattaagtgcacctacactagtgccacaaga
gcactatgttagaattactggcttatacccaacactcaacatctcagatgatttttctag
caatgttgcaaattatcaaaaggttggtatgcaaaagtattctacactccaaggaccacc
tggtactggtaagagtcattttgctattggcttagctctctactacccctctgctcgcat
agtgtatacggcttgctctcatgccgctgtagatgcactatgtgagaaggcattaaaata
tttgcctatagataaatgtagtagaattatacctgcacgtgcgcgtgttgagtgttttga
taaattcaaagtgaattcaacattagaacagtacgtcttttgtactgtaaatgcattgcc
tgagacaactgcagatatagttgtctttgatgaaatttcaatggctacaaattatgactt
gagtgttgtcaatgctagattacgtgctaagcactatgtgtacattggcgacccagctca
attacctgcaccacgcacattgctaaccaagggcacactagaacccgaatacttcaattc
agtgtgtagactcatgaaaactataggtccagacatgttccttggaacttgtcggcgttg
tcctgctgaaattgttgacactgtgagtgctttggtttatgataataagctgaaagcaca
taaagacaaatcagctcaatgctttaaaatgttttataagggtgttattacgcacgatgt
ttcatctgcaattaacaggccacagataggcgtggtaagagaattccttacacgtaaccc
tgcttggagaaaagctgttttcatttcaccttataattcacagaatgctgtagcctcaaa
gattttgggactaccaactcaaactgttgattcatcacagggttcagaatatgactatgt
catattcacccaaaccactgaaacagctcactcttgtaatgtaaacagatttaatgttgc
tattaccagagcaaaagtaggcatactttgcataatgtctgatagagatctttatgacaa
gttgcaatttacaagtcttgagattccacgtaggaatgtgg---caactttacaa---gc
----tgaaaatgtaacaggactttttaaggattgtagtaaggtaatcac---cgggttac
atcctacacaggcacctacacaccttagtgttgacactaaattcaaaact---gaaggtt
tatgtgttgacatacctggcatacctaaggaca------tgacctatagaagactcatct
ctatgatgggtttcaaaatgaattaccaagttaatggttaccctaatatgtttatcaccc
gtgaggaagccataagacatgtacgtgcatggattggctttgatgtcgaagggtgtcatg
ctactagagaagctgttggtactaatttacctttacagctaggcttttctacaggtgtta
acctagttgctgtacctacaggctatgttgatacacctaataatacagatttttctagag
ttagtgctaaaccaccaccaggagatcagtttaaacatcttataccacttatgtataaag
gacttccttggaacgtagtg-cgtataaagattgtac-aaatgttaagtgatacacttaa
aaatct-ctctgacagagtcgtgtttgtcttatgggcacatggctttgaattgacatcta
tgaagtattttgtgaaaataggacctgaacgcacttgttgtctatgtgatagacgtgcca
catgtttttccactgcttcagacacttatgcctgctggcatcattctatt---------g
gatttgattatgtctacaacccatttatgattgatgttcaacaatggggttttacaggta
acctacaaagtaaccatgacttgtattgtcaagttcatggtaatgcacatgtagctagtt
gtgatgcaatcatgactaggtgtctagctgttcacgagtgctttgtcaagcgtgttgact
ggactattgaataccctataattggtgatgaactgaagattaatgcggcttgtagaaagg
ttcaacatatggttgttaaagctgcattattagcagacaaatttccagttcttcatgaca
ttggtaaccctaaagctattaagtgtgtacctcaagctgatgtagaa---tggaagttct
atgatgcacagccttgtagtgacaaagcttataaaatagaagaattattctactcttatg
ccacacattctgataaatttacagatggtgtatgcctattttggaactgcaatgtcgata
gatatcctgctaattccattgtttgtagatttgatactagagtgttatctaatctcaact
tgcctggttgtgatggaggcagtttatatgtaaataaacatgcattccacacaccagctt
ttgacaaaagtgcttttgttaatttaacacaattaccatttttctattat----------
-----tccgatagtccttgtgagtctcatggaaaacaagtagtgtca-------------
----gatatagactacgtaccactaaagtctgctacgtgtataacacgttgcaatttggg
tggtgctgtctgtagacatcatgctaatgagtacagattgtatcttgatgcttataacat
gatgatctcagctggctttagcttgtgggtttacaaacaattcgacacttacaatctctg
gaatactttta------caagacttcagagtttagaaaatgtggcttttaatgttgtaaa
taaaggacactttgatggacagcagggagaaacaccagtttccatcattaataacactgt
ttacacaaaagttgatggtgtggatgtagaattgtttgaaaataaaacaacattacctgt
taatgtagcatttgagctttgggctaagcgcaacattaaaccagtaccagaggtgaaaat
actcaataatttgggtgtggacattgctgctaatactgtgatttgggattacaaaagaga
tgctccagcacatatatctaccattggtgtttgttctatgactgacatag----------
----ccaagaaaccaactgaaacgatttgtgcaccacttactgtcttcttcgatggtaga
gttgatggtcaagtagacttatttagaaatgcccgtaatggtgttcttattacagaagg-
-----------------------------------------------------------t
agtgt------------taaaggtttacaaccatctgtaggtcccaaacaagctagtctt
aacggagtcacattaa------------ttggagaag-------------------ctgt
aaaaacaca-------------gttcaattattataagaaagttgatggtgttgttcaac
aactacctgaaacttactttactcagagtagaaatttacaagaattcaaacccaggagtc
aaatggaaattgatttcttagaattagctatggatgaattcattgaacggtataaactag
aaggttatgccttcgaacatatcgtttatggagatttta-gtcatagtcagttaggtggt
ttaca-tctactgattggactagctaaacgttctaagg------aatcacctctcgaatt
agaagattttattcctatggaca---gtacagttaaaaattactttataacagatgcgca
aacaggttcatctaagtgtgtgtgttctgttattgatttattacttgacgattttgttga
aataataaaatctcaagatttatctgtagtttctaaggttgtcaaagtgactattgacta
tacagaaatttcatttatgctttggtgtaaagatggacatatagaaacattttacccaaa
attacaatctagtcaagcatggcaaccgggtgttgctatgcctaatctttataaaatgca
aagaatgctgctagaaaagtgtgaccttcaaaattatggtgatagtgcaacattacctaa
aggcataatgatgaatgtcgcaaagtatactcaactgtgtcaatatttgaacacattaac
tttagctgtgccctacaacatgagagttatacattttggtgctggttctgataaaggagt
tgcaccaggtacagctgttttaagacaatggttgcctacgggtacgctacttgttgattc
agatcttaatgactttgtctctgatgcagattcaactttgattggtgattgtgcaactgt
acatacagctaataaatgggatctcattattagtgatatgtatgatcctaaaaccaaaaa
tgttaca---aaagaaaatgattccaaagagggatttttcacttacatttgtggatttat
acaacaaaagttagcccttggaggttctgtagctataaagataacagagcattcttggaa
tgctgatctttataagctcatgggacacttcgcatggtggaccgcttttgttactaatgt
aaatgcatcatcatcagaagcatttttaattggatgtaattatcttggcaaacc------
acgtgaacagatagatggttatgtcatgcatgcaaattacatattttggaggaacacaaa
tccaattcagttgtcttcctattctttatttgacatgagtaaattcccacttaagttaag
aggtactgcagttatgtctttaaaagaaggtcaaatcaatgatatgattttatctcttct
tagtaaaggtaggcttattattag---agaaaataacagagttgttatttctagtgat--
----------------------------------------gttcttgttaataactaaa-
-------------------------------------------cgaacatgttgttttt-
---------------------------cttcttt-----------------tt-------
----------------gtgttttgcgtcagttaatt------------------------
------------------------------------------------------------
------------------------------------------------------------
------------------------------------------------------------
------------------------------------------------------------
------------------------------------------------------------
---------------------------cacaa---tgtgttaatttgact----------
------------------------------ggcagagctaca---atacaaccatctttc
actaattcct------------------------cacata------gaggt---------
-gtttat-----------------------------------------------------
--------------------------------------taccctgatactatatttagat
-------------caaattcactagtgt---------------taagcca----------
-gggttattttcttcccttttattctaatatcagtt------------------------
--------ggtattatgctt----ta----------------------------------
------------------------actaaaacaaatggtgctga----------------
---gaagaggg-------ttgac-------------------------------------
-------------------aaccctatttta-----ga----------------t-----
------------------------t------------------tc----aaagatg----
---gcatctat---------tt-----------------------------tgctgcaac
tgaaaagtctaacattg------------tcagaggttggatctt------------tgg
----------------------aacaactcttgacaacacatcacagtcacttttgatag
ttaacaatgcca-----------------------------------------ctaatgt
tattatcaaagtttgtaattt----------------tcagttttgttatga--------
-----------tccctatc-----------------------------------ttagcg
gtta--------------------------------------ttttcat---aacaataa
gacttggagta------ccagagagttcgc-tgtctactcttcatatgctaattgtactt
ttgagtatgtttcaaaac---------------catttatgcttgacatatctggcaaaa
gtgg--------------------------------------------------------
-------------------tcttt---ttgatacattaagagagttcgtc----------
------------------------------------------------------------
------------------------------------------------------------
------------------------------------------------------------
------------------------------------------------------------
------------------------------------------------------------
------------------------------------------------------------
------------------------------------------------------------
------------------------------------------------------------
------------------------------------------------------------
-------------------------------------tttag---aaatgttgacggcta
t-tt--------------------------------------------------------
-------------------------------caagatttactcaaaata-----------
------------------------------------------------------------
------------------------------------------------------------
-------------------------------------------------------ttcac
ct------------gttaatgtaaata------------------------------gta
atttacctacaggtt---------------------------------------------
-----------------------------------------tttca--------------
--gcacttgaacctcttgttgaac------------------------------------
------------------------------------------------------------
------------------------------------------------------------
------------------------------------------------------------
------------------------------------------------------------
------------------------------------------------------------
------------------------------------------------------------
------------------------------------------------------------
------------------------------------------------------------
--------------------------------------ttccagctggtataaatattac
aagatttagaacactccttacaattca---tagaggagacccca----------------
------------------------tgcctaataat---------ggttggacagtcttct
---------ca-------------------------------------------------
----------gctgcttattatgtaggctatttagca---------------ccacgtac
attcatgcttaaatataatgagaatggaaccattacagatgctgtagattgttcacttga
tcctctttcagaagccaag-tgtacccttaagtcttttacagttgaaaaaggaatttatc
aaacttcta------------------------actttagagtccaaccaacagattcta
ttg---ttagatttcctaatattacaaacttatgcccttttggtgaagtttttaacgcca
cc------acgttcgcatcagtttatgcttggaacagaaaaagaattagtaactgtgttg
ctgattattctgtcctgtataat------------------------------------t
ccacttctttttccac--------------------ttttaagt-------gttatggag
tgtctccta-----ctaaattaaatgatctctgcttt-actaatgtttatgctgattcat
ttgtagttagaggtgatgaag---------tcagacaaattgctccagga----------
-caaactggaaagattgctgatt---------ataattataaattaccagatgattttac
a-----------------------------------------------------------
-----ggctgtgttat---------------------agcttggaattctaacaaccttg
attctaaggttggtggtaattataattacctgtatagattgtttaggaagtctaatctca
aaccttttgagagagacatttcaactgaaatct---atcaggctggcagcacaccttgta
at-----ggtgttgaaggt---tttaattgtt----------------------------
--actttcccttacaatcttatggtttccaccc---tacaaatggtgt-tggttatcaac
catatagg----------------------------------------------------
---------------------gtagtagtactatcttttg------agcttctaaatgca
ccagctactgtttgtgg------------------------acctaaaaaat---ctact
aacttgattaaaaataaatgtgtcaatttcaactttaatggtttaacgggcacaggtgtt
ct--------------tacagagtctaacaaaaagtt-tctaccttttcaacaatttggt
agagacattgcagacactactgatgctgtccgtgatcc---acagacacttgagattctt
gacattacaccatgttcttttggtggtgtcagtgttataacaccagga------------
acaaatgcctctaaccaggttgctgttctttatcaggatgtta-actgcacagaagtccc
tgtcgctatccatgcagaccaacttactcctacttgg-------------------cgtg
tttactctacaggttctaatg---------------------------tttttcaaacac
gtgcaggctgtttaataggggctgaac---atgtt------aataactcgtatgag----
--------tgtgacatacctattggtgctgggatatgcgc-ca-----------------
----gtta-----------------tcagac-----------------------------
tcaaactaatt--------------cacgtagtgtggccagtcaatc-cattatc-----
gcctacactatgtcacttg---------------------gtgcacaaaattcagttgct
tactctaata---actctattgccatacctacaaattttactattagtgtaaccacagaa
attctacctgtgtctatgactaagacatcggtagattgtacaatgtacatttgtggtgat
tcaactgagtgcagcaaccttttgttgcaatatggcagtttttgcacacaactaaatcgt
gctttaactgga-attgctgttgaacaagacaaaaacacacaagaa---gttttt-----
---------------gctcaagtcaaacaaatttacaagacacca-----------caaa
ttaaaga------ttttg---------gtggtttcaatttttc-----------------
--acaaatattaccagatcca----------tcaaaaccaa------gca--agaggtc-
--atttattgaggacttgctcttcaacaaagtgacacttgctgatgctggcttcatcaa-
--acaatatggtgattgccttg---------gtga-------------tattgctgctag
agatcttat---------ttgtgctcaaaagtttaatggccttactgttctgccaccttt
gctcacagatgaaatgattgctcaatacacttctgcactattagcgggtacaatcacttc
tggctgg-----accttt---------ggtgcaggtgctgcattacaaataccatttgct
atgcaaatggcttataggtttaatggtattggagttacacagaatgttctctatgagaac
caaaaattgattgccaaccaatttaatagtgctattggcaaaatccaagattcactttct
------------------------------------------------------------
---------------tctacagcaagtgcacttggaaaactccaagatgttgtcaaccaa
---------aatgcacaagctttaaacacgcttgtcaaacaacttagctccaactttggt
gcaatttcaagtgtgttaaatgacatcctttcacgtcttgacaaagttgaggctgaagtg
cagattgataggttgatcacaggcagacttcaaagcttgcagacatatgtgactcaacaa
ctaattagagctgcagaaatcagagcttctgctaatcttgctgctactaaaatgtcagag
tgtgtactcggacaatcaaaaagagttgatttttgtgga---aaaggctatcacctcatg
tccttccctcagtcagcacctcatggtgtagttttcttgcacgtgacatatgtccctgca
caagaaaagaacttcacaactgcccctgccatttgtcatgatggaa---------aagca
cactttcctcgtgagggtgtttttgt---tt-----------------------------
caaatggcacacat---------------------------------tggttt-------
-gtaacacaaaggaatttttatgaaccacaaattattactacagataacacatttgtatc
tggtaactgtgatgttgtaataggaattgtcaacaacacagtttatga---------tcc
tttgcagcca-------------gaacttgattcgttcaaggaggagttggataaatatt
ttaaaaatcata-catc---------------accagatgtag-------atttag----
-------------------gcgacatctccggcatcaat---------------gcttca
gttgtcaatattcaaaaagaaattgaccgcctcaacga----------------------
----------------------------------ggtt-gccaaaaatctaaat------
---------------gaatctctcatcgacctccaagaacttggaaagtatgagcagtat
ataaaatggccatggtatatttggctaggttttatagctggcttgattgccataataatg
gttacaattatgctctgctgtatgactagttgctgcagttgtctcaagggctg-------
--------------ttgttcttgtgggtcctgctgcaa---atttgatgaagacgactct
gagccagtgctcaaaggagtcaaattac--attacacata---------aacgaa----c
tt-atggatttg-tt-----------ta----tgagaattttcacacttggaactgtaac
tttcaaac-------------------------------------------agggtgaaa
ttaaggatgctactccttca----------------------------------------
gattctattcgcg-ctactgcaacg-----------ataccgatacaagcctcactccct
ttcggatggcttattgttggcg---ttgcacttcttgctgttttt---------------
------------------------------------------------------------
-----------------------------------------------------------c
aaagcgcttccaaaatcataacccttaaaaagagatggcaactagcactctctaagggtg
----tt-----cactttatttgcaacttgctgctgctgtttgtaacag------------
-----------------------------------t-ttactcaca-----------cct
tttgct-cgttgctgctggccttgaagccccttttctctatctttatgctt---------
--------tagtatacttcttacagagtataaa---------ctttgtaagaat-aataa
tgaggctttggctt----------------------------------------------
-----------------------------------tgctgga-aatgccgttccagaaac
ccattactctatgatgccaactactttctttgttggcatact------------------
------------------------------------------------------------
------------------------------------------aattgttatgactattgt
ataccttaca--------------------------------------------------
------------------------------------------------------------
-------------------------------------------------------at---
agtg--------------------------------------------------------
------------------------------------------------------------
---------------------------------------------------------taa
cttcttcaattgtcattacttccggtgatggcacaacaagtcctatttctgaacatgact
accaaattggtggttatactgaaaaatgggaatctggagtaaaagactgtgttgtattac
acagttacttcacttcagattattaccagctttactcaa-----------------ctca
attgagtacag-acactggtgttgaacatgttaca-------------------------
------------------------------------------------------------
----------ttcttcatctacaataaaatcgtg---gatgagcgagaagaacatgtcca
aattcacacaatcgacgg--------ttcatccgga---------------gttgttaat
cc---------------------------------------agcaatggaaccaatttat
gatgaaccgacgacgacta-----------------------------------------
------------------------------------------------------------
----------------------------------------------------ctagcgtg
cctttgtaagcaca----------------------------------agctgatgagta
cgaactt-----------------------------------------------------
------------------------------------------------------------
------------------------------------------------------------
------------------------------------------------------------
------------------------------------------------------------
------------------------------------------------------------
------------------------------------------------------------
------------------------------------------------------------
------------------------------------------------------------
------------------------------------------------------------
------------------------------------------------------------
------------------------------------------------------------
------------------------------------------------------------
------------------------------------------------------------
------------------------------------------------------------
------------------------------------------------------------
------------------------------------------------------------
------------------------------------------------------------
------------------------------------------------------------
------------------------------------------------------------
-----------------------------------------atgtactcattcgtttcgg
aagaaacaggtacgttaatagttaatagcgtacttctttttcttgct-ttcgtggtattc
ttgctagtcacactagccatccttactgcgcttcgatt------------gtgtgcgtac
tgctgcaatattgttaacgtgagtcttgtgaaaccttccttt-tacgtttactctc----
---------gtgttaaaaatctgaattcttcta-----------------gagttcctgg
t------cttct-----ggtctaaacgaact-aaatattatatt-------------agt
ttttctgtttggaac-------tttaatttta-----gccatggca--------------
----gacaac----------------------------------------------ggta
ctattaccgttgatgagcttaaaaagctccttgaacaatggaacctagtaataggtttcc
tatttctcacatggatttgtctcctacaatttgcctacgccaataggaataggttcttgt
acataataaagttaattttcctctggctgctttggccagtaactttagcttgcttcgtgc
ttgct------gctgtttacagaataaattggatcactggaggaattgctatcgcaatgg
cttgtcttgtaggcttgatgtggctcagctacttcattgcttctttcaggctgtttgcgc
gta------cgcgttccatgtggtcattcaatccagaaaccaacattcttctcaatgtgc
cacttcatggcactattctgaccagaccgcttctagagagtgaactcgtaatcggagctg
tgatccttcgtggacaccttcgtattgctggacaccacctaggacgctgtg---acatta
aggacctgcctaaagaaatcactgttgctacatcacgaacgc---tttcctattacaaat
taggagcttcgcagcgtgtatcaggtgattcaggttttgctgcatacagtcgctacagga
ttggaaactataagttaaacacagaccattccagtagcagtgacaatattgctttgcttg
tacagtaagtgacaacagatgtttcatctcgttgactttcaggttactatagcagagata
ttactaattattatgaggacttttaaagtttccatctggaacttggattacatcataaac
cttataattaaaaatttatctaagccactaactgaga---ataaatattctcaattagat
gaagagcaaccaatggagattg--------------------------------------
------------------------------------------------------------
------------------------------------------------------------
------------------------------------------------------------
------------------------------------------------------------
------------------------------------------------------------
------------------------------------------------------------
------------------------------------------------------------
------------------------------------------------------------
-------------attaaacgaacatgaaaattattcttttcttggcactgataacactt
gctacttgtgagctttatcactaccaagagtgtgttagaggtacaacagtact-------
----tttaaaagaaccttgctcttctggaacatacgagggcaattcaccatttcatcctc
tagctgataataaatttgcactgacttgctttagcacccaatttgcttttgcttgtcctg
atggcgtaaaacacgtctatcagttacgtgccagatcagtttcacctaaactgttcatca
gacaagaggaagtt---caagaact--ttactcacctatttttcttatcattgtggcaat
agtgtttataa-------------------cactttgcttcacactcaaaagaaagacag
aatgagtgaactttcactaattgacttctatttgtgctttttagcctttctgctattcct
tgt--------------------tttaattatgcttattatcttttggttctcacttgaa
ctgcaggattgtagtgatgcttgtcaa---gtctaaacgaacatgaaacttcttgttttc
ttag-----gaatccttacaacagtagctgcatttcaccaagaatgtagtttacagtcat
gtgctcaa---catcaaccatatgtagttgatgacccgtgtcctattcacttctattcta
aatggtacatt------------agagtaggagctagaaaatcagcacctttaattgaat
t---gtgcgtggatgaggctggttctaaatcacccattcagtacatcgatatcggtaatt
atacagtttcctgttcacc----------------------------ttttacaattaat
tgccaggaacctaaattgggtagtcttgtagtgcgttgttcgttct---atgaagac---
----------tttttacag-----------------tatcatgacgttcgtgttgtttta
gatttcatctaaacgaac----------taattaaaatgtct------gataatggaccc
ca---aaatcagcgaaatgcaccccg---cattacgtttggtggaccctcagattcaact
ggcagtaac---------cag---aatggagaacgcagt-ggggcgcgaccaaaacaacg
tcgtcctcaaggtttacccaataatactgcgtcttggttcaccgctctcactcaacatgg
caaggaagaccttaaattccctcgaggaca-aggcgttcc-----------aattaacac
caatagc-agtccagatgaccaaattggctactaccgaagagctaccagacg-aattcgt
ggtggtgacggtaaaatgaaagatctcagtccaagatggtatttctacta-cctaggaac
tgggccagaagctggacttccctatggtgctaacaaagatggcatc------atatgggt
tgcaactgagggagccttgaatacaccaaaagaccacattggcacccgcaatcctgctaa
caatgctgcaatcgtgctacaacttcctcaaggaacaacattgccaaaaggcttctacgc
a-gagggaagcaggggcggcagtcaagcttcttctcgctcctcatcac------gtagtc
gcaacagttcaagaaattcaa---------ctccaggcaacag-----------------
-------------------------taggg----------gaacctctcctgct----ag
-------gatggctg------gca------------------------------------
------------------------------------------------------------
------------------------------------------------------------
----------------------------------------atggcggtgatgctgctctt
gctttgctgctgcttgacagattgaaccagcttgagagca--------------------
-------------------------------------aaatgtctggtaaaggccaaca-
-----------------------acaacaagg----ccaaactgtc-------------a
ctaa--------------------------------------------------------
------------------------------------------gaaatctgctgcagaggc
ttc-----caagaaacctcggcaaaaacgtactgccactaaacaata------caatgta
acacaagcttttggcagacgtggtccagaacaaacccaaggaaactttggggacca---g
gaactaatcagacaaggaactgattacaaacat-------tggccgcaaattgcacaatt
tgctcccagcgcttctgcattcttcggaatgtcgcgcattggcatggaagtcacaccct-
--------cgggaacgtggttgacctatacaggtgccattaaattggatgacaaagatcc
aaatttcaaagatcaagtcattttgctaaataagcacattgacgcata------------
------------------------------------------------------------
--caaaacattcccaccaaca------------gagcct---------------------
---------aaaaaggacaaaaagaaaaaggctgatgaaactc-----------------
------------------------------------------------------------
------aagccttaccgcag----------------------------------------
------------------------------------------------------------
------------------------------------------------------------
------------agacagaag---------------------aaacagcaaactgtgact
cttct------------------------------------------------------t
cctgctgcagatttgg-------atgatttctc---------------------------
----------------------caaacaattgcaacaat---------------------
------------------------------------------------------------
---------ccatgagcag-----------------------------------------
------------------------------------------------------------
------------------------------------------------------------
------------------------------------------------------------
------------------------------------------------------------
------------------------------------------------------------
------------------------------------------------------------
------------------------------------------------------------
-------------------------------------------tgctgattcaact----
------------------------------------------------------------
------------------------------------------------------------
------------------------------------------------------------
------------------------------------------------------------
----------------------------------------------------------ca
ggcctaaac---------------------------------------------------
------------------------------------------------------------
------------------------------------------------------------
------------------------------------------------------------
------------------------------------------------------------
------------------------------------------------------------
------------------------------------------------------------
------------------------------------------------------------
------------------------------------------------------------
------------------------------------------------------------
------------------------------------------------------------
----tcatgcagaccacacaaggca-----------------------------------
------------------------------------------------------------
-----------------------------------------------------gatgggc
tatataaacgt-------------------------------------------------
------------------------------------------------------------
------------------------------------------------------------
------------------------------------------------------------
------------------------------------------------------------
------------------------------------------------------------
------------------------------------------------------------
--------------------------tttcgcttttccgtttacgatatata--------
------------------------------------------------------------
------------------------------------------------------------
------------------------------------------------------------
------------------------------------------------------------
------------------------------------------------------------
------------------------------------------------------------
------------------------------------------------------------
------------------------------------------------------------
-------------------------------------------------gtcta-ctctt
gtgcagaatgaatt--ctcgtaact-acatagcacaa-gtagatgt-agttaactttaat
ctcacat----agcaatcttt---aatcaatg------------------tgtaatatta
gggaggacttgaaagagc-ctccac-----------------------------------
---------------a--------------------------------------------
------------------------------------------------------------
------------------------------------------------------------
------------------------------------------------------------
------------------------------------------------------------
------------------------------------------------------------
------------------------------------------------------------
------------------------------------------------------------
------------------------------------------------------------
------------------------------------------------------------
------------------------------------------------------------
----
>MZ937000.1 Bat coronavirus isolate BANAL-20-52/Laos/2020, complete genome
------------------------------------------------------------
------------------------------------------------------------
-----------------------------------------------t-aacaaacca--
--------accaact-ttcgat--ctct-tg------tagatctgttct------ctaaa
cgaac----------------------------tt-taaaatctg-tgtggctgtcac--
--tcggct--gcatgcttagtgcac----tcacgcagtataattaataactaa--ttact
g----tcgttgacag-------------------gacacgagtaa-ctcgtctatcttct
gcaggttgcttacggtttcgtccgtgttgcagcc------------gatcatcagc-aca
tctaggt-ttcgtccg--------g-gtgtgaccgaa-----------------------
----------------aggtaagatggagagccttgtccct---------ggtttcaacg
agaaaacacacgt------------------------ccaactcagtttgcctgtttt--
-acaggttcgcgacg----tgcttgtacgtggctttggaga------ctccgtggaggag
gctttatcagaggcacgtcaacatctcaaagatggcacttgtggcttagtagaagttgaa
aaaggcgttttgcctcaacttgaacagccctatgtgttcatc-----------aaacgtt
ctgatgctcg------------------aactgcacctcatggccatgttatggtt----
--------------------------------------------gaactggtagcagaac
tcgatggcattcagtacgg---------------tcgtagtggtgagacacttggtgtcc
ttgttcct----catgtgggcgaaataccagtggcttaccgcaaggttcttcttcgtaag
aacggtaataaaggagctggtg----------gccatagttacggcgccgatcta-----
---aagtcatttgactta-------------ggcgacgatcttggcactgatc-------
--cttatgaagattttcaagaaaactggaacactaaacatagcagtggtgttattcgtga
actcatgcgtgagcttaacggaggagcatacactcgctatgtc------gataacaactt
ctgtggccctgatggctaccctcttgagtgcattaaagaccttctagcacgtgctggtaa
aacttcatgcactttgtccgaacaactggactttatt-----------------gaca--
-ctaagagaggtgt-------------------------atactgctgccgtgaacatga
gcatgaaattgcttggtacacggaacgttctga---aaagagctatgaattgcagacacc
ttttgaaattaaattggcaaagaaatttgacacctttaatggggaatgtccaaattttgt
atttcccttaaattctacaatcaagactattcaaccaagggttgaaaag------aaaaa
gcttgatggcttta---------------------------tgggtagaattcgatctgt
ctatccagttgcttcaccaaatgaatgcaaccaaatgttcctttca------------ac
tctcatgaagtgtgatcattgtggtgaaacttcatggcagacgggcgatttt---attaa
agccacttgtgaatt---ttgtggcactgagaatttgactaaagaaggtg---ccactac
ttgtggttacctaccccaaaatgctgttgtaaaaatttattgt---ccagcatgtcacaa
tccagaagtaggacctgagcatagtcttgctgaataccataatgaat------------c
tggcttgaaaaccactctccgtaagggtggtcgcactattgcttttggaggctgtgtgtt
ctcttatgttggttgctataac------------------aagtgtgcctattgg-----
------------------------------------------------------------
------------------------------------------------------------
----------------gttccacgtgctagcgctaacataggttgtaaccatacaggtgt
tgttgga---gagggttctgaaggtcttaatgataaccttcttgaaata-----------
------------------------------------------------------------
--------------------------cttcaaaaa-------------------------
--gagaaagtcaacatcaacattgttggtgactttaaacttaatgaagagatcgccatta
ttttggcatctttttctgcttccacaagttcttttgtggaaactgtgaaaggtttggatt
ataaagtattcaaacacattgttgaatcctgtggtaattttaaagtt------acaaaag
gaaaagctaaaaaaggtgcctggaatattg---------------gtgaacagaaatcaa
ta-------ctgagtcctctttatgcatttgcatcagaggcagctcgtgttgtacgatct
attttctcccgcactctt------------------------------------------
-----------------gaaactgctcaaaattctgtgcgtgtcttacagaaggccgcca
taacaatactagatggaatttcacagtattca---ctgagactcattgatgctatgatgt
tcacatcggatttgactactaacaatctagttgtaatggc--------------------
------------------------------------------------------------
------------------------------------------------------------
------------------------------------------------------------
--------------------------------------------------------ctac
attac-----------------------gggtggtgttgttcagttgacttcacagtggc
--taaccaat------------------------------------------------at
ctttggcactgtttat---------------------------------------gaaaa
actcaaacccgtccttgagtggctcgaagggaaatttaa------------------gga
aggtgtagagtttcttagagacggttgggaaattgttaaattt------atctcaacttg
tgcttgtgaaattgtcggtggacaaattgtcacctgtgcaaaggaaattaaagagagtgt
tcagacattctttaagcttgtaaacaaatttttggctttgtgtgctgactctatcattat
tggtggagctaaacttaaagccttgaatttaggtgaaacatttgtcacacactcaaa---
---------gggcttatac-------------agaaagtgtgttaaacccagagaagaaa
ctggcttactcatgcctctg----aaagc-----tccaaaagaagtta------------
ttttcttagagggagaaacacttccgactgaagtgttaacagaggaagtcatcttgaaaa
ctggtgatttacaaccattagaacaacc------------tactagtgaagctgttgaag
ctccgttggttggtacaccagtctgtattaacgggctcatgttgctcgaaattaaagaca
cagaaaa------------------------------gtactgtgtccttgcacctaaca
tgatggtaacaaataataccttcacacttaaaggc---ggtgcacc-aacgaaa------
---gttacttttggcgatgacactgtgattgaagtgcaaggttacaagagtgtgaatatc
acttttgaacttgatgaaaggattgataaggtacttaatga---gaagtgctctacctat
acagtcgaactcggta-------cagaagtaaatgagttcgcttgtgttgtggcagatgc
tgt---cataaaaact---------------------------------------ttgca
accagtatctgaattact------tacaccactggg---cattgacttagatgagtgggg
tatggctacatactacttatttgatgagtctggtgagtttaaattggcttcacatatgta
ttgttctttcta------ccctccagac--------------------------------
------------------------------------------------------------
------------------------------------------------------------
----------------------------------------gaagatgaa------g----
------------------------------------------------------------
------------------------------------------------------------
------------------------------------------------------------
------------------------------------------------------------
------------------------------------------------------------
------------------------------------------------------------
------------------------------------------------------------
--------------------------------aagaaggtgattgtgaagaagaagagtt
tgagccatc---------------------------------------------------
------------------------------------------------------------
----------------------------aactcaatatgagtatggtactgaagatgatt
accaaggtaaacctttgg---------------aatttggtgctacttctgctgctcttc
aatct-------------------------------------------------------
------------------------------------------------------------
------------------------------------------------------------
------------------------------------------------------------
-----------------------------------------------------------g
aagaagagcaagaagaagattggttagatggt----------------------------
------------------------------------------------------------
----------------------------------------------------gatagtc-
-------------aacaaactgttggtcaacaagacgg---------cagtgaggacaat
cagacaac----------------------------------------------------
------------------------------------------------------------
--------------------------------------------------------tcaa
cctcaattagagatgga-------------------------acttacaccaattgttca
g--------------------------------------actattga-------------
--------------------------agtgaatagctttag-------------------
----------tggttat------------------------------------------t
taaa--------------------------------------------------------
------------------------------------------------------------
-------------acttac---------------------tgacaatgtatacattaaaa
atgcagacattgtggaagaagctaaaaaggtaaaaccaacagtagttgttaatgcagcca
atgtttaccttaaacatggaggaggtgttgcaggagccttaaataaggctactaacaatg
ccatgcaagttgaatctgatgattacatagctactaatggaccacttaaagtgggtggta
gttgtgttttaagcggacacaatcttgctaaaca---ctgtcttcatgttgtcggcccaa
atgttaacaaaggtgaagacatt------------caacttcttaagagtgcttatgaaa
a---ttttaatcagcacgaagttctacttgcaccattattatcagctggtatttttggtg
ctgaccctgtatat------------tctttaagagtttgtgtagacactgttcgca---
-------caaatgtctacttagctgtctttgataaa--------------aatctct---
----------------atgacaaacttgtttcaagctttttggaaatgaagagtgaaaag
caagttgaacaaaagatcgctgagattcctaaagagg--------aagt-----------
----------------------taagtcatttataactgaaagtaaa-------------
-----------------ccttcaggtgaacaaa---------------------------
---gaaaacaagatgat---------aaaattaaagcttg--------------------
-tgttgaagaagttacaacaactttggaagaaactaa------------gtttctcacag
aaaacttgttactttatattgacattaatggt----aatcttcatccagatt-ctgccac
tcttgttagtgacattgacatcact-----------------------------------
------------------------------------------------------------
-----------------------ttcttaaagaaagatgctccttatatagtgggtgatg
ttgttcaagagggtgttttaac--------------------------------------
----tgctgtggttatacctactaaaaaggctggtgg-----------------------
------------------------------------------------------------
------------------------------------------cactactgaaa-------
-------tgctagcgaaagctttg---------------------------agaaaagtg
ccaacagacaattatataaccacttacccgggtcagggtttaaatggtt-------atac
tgtagaggaggcaaagacagtgcttaaaaagtgtaaaagtgccttttacattctaccatc
---ta-------------------------------------------------------
--ttatctctaatgagaagcaagaaattcttggaactg-----tttcttggaatttgcga
gaaatgcttgcacatgcagaagaaacac--------gcaaattaatgcctatctgta---
--------------tggaaacta--aagctatagtttcaactatacagcgtaaatataag
ggtattaa---------------aatacaagagggtgtggttgatt-atggtgctagatt
ttacttttacaccagtaaaacaactgtagc---gtcacttatcaacacact---------
---caacgatctgaatgagattc---------------------ttgttacaatgccact
tggctatgtaacacatggctta------------------------------aatttgga
agaagctgctcggtatatgagatctctcaaa------------------------gtgcc
agctacagtttctgtttcttcacctgatgctgttacagcgtataatggttatctta----
--cttcttcttctaaaacacctgaagaaca---ttttattgaaaccatctcacttgctgg
ttcctataaagattggt--cctattctggacaatctacacaactaggtatagaa------
-----tttcttaagagaggtgataaaagtgtatattacacta---gtaatcctactacat
tccacct--------------agatggtgaagttatca----cctttgacaatcttaaga
cacttct------------ttctttgagagaagtgaggactattaaggtgtttacaacag
ta------------------gacaacattaacctccacacgcaagttgtggacatgtcaa
tgacatatggacaacagtttggtccaacttacttggatggagctgatgttactaaaataa
aacctcataattcacacgaaggtaaaacattttatgttttgcctaatgatgacactttac
gtgctgag---------gcttttgagtactaccacacaactgatcctagttttctgggta
ggtacatgtcagcattaaatcacact-aaaaagtggaaatacccacaagt------taat
ggtttaacctctattaaatgggcagataacaactgttatcttgctaccgcattattaaca
ctcca---gcaaatagagttgaaatttaacccacctgctttacaagatgcctattatagg
gcaagagctggtgaagctgctaacttttgtgcacttatcttagcctactgtaataagaca
gtaggtgagttaggtgatgtcagagaaacaatgaatcatttgtttcaacatgccaattta
gattcttg--caaaagagtcttgaatgtggt-gtgtaaaacttgtggacaacagcagaca
actcttaagggtgtagaagctgttatgtatatgg------gcacactttcttatgaacaa
cttaagaaaggtgttcagatacct-tgtacgtgtggtaaacaagctacacaatatctagt
acaacaagagtcaccttttgttatgatgtcgg------------caccacctgctca---
------gtatgaacttaagcatggtacatttatttg-tgctagtgagtacactggtaatt
accagtgtggtcactacaaacatataacttctaaagaaactttgtattgcatagacggtg
c---------------------------------------------------------tt
tactcacaaagtcttctgagtacaaaggtcctattacggatgttttctacaaagaaaaca
gctatacaacaaccataaaaccagttacttataaactggatggtgttgtttgtacagaaa
ttgaccctaagttggacaattattataagaaagataatgcctattttacagagcagcc--
-aattgatcttgtaccgaaccaaccatacccaaatgcaagctttgataattttaagtttg
tgtgtgat------------------aacatcaaatttgctgatgac---------ttaa
accagttaactggttataagaagcctg---cttcaagagagcttaaagtcacattttttc
ctgacttaaatggtgatgtggtggctattgattat---agacactacacaccctcg---t
ttaagaaaggagctaaattgttacataaacctattgtttggcatgttaacaatgcaac--
---taataaagccacgtataaaccaaacacttggtgtatacgttgcctttggagcaca-a
aaccag--ttgaaacatcaaactcgtttgatgtactgaagtcagaggacacgca------
---gggaatggataatcttgcct-------------------------------------
-------------------------------gcgaagatctaaaatcagtctctgaagaa
gtagtggaaaatcctaccatacagaaagacattcttgag------tgtaat-------gt
gaaaactaccgaagttgtaggag----------------------acattatacttaaac
cag---caaatgatggtttaaaaattacaaaagaggttggccacacagatctaatggcag
cttatgtagacaattctag------------tcttactattaagaaacctaatga-----
------------------------------------------------------------
------------------------------------------------------------
------------------------------attatctagagtat-taggtttgaaaaccc
ttgctactcatggtttagcagctgttaatagtgttccgtgggatacta----tagctaat
tatgctaagccttttctt---------------------------aataaagttgttaac
acaactactaacatagtca-----------------------------------------
---cacggtgtttaaaccgtgtt--------tgtactaattata-tgccttatttcttta
ctctattgctacaattgtgtacttttactaaaagtacaaattctagaattaaagcatcta
tgcctactactatagcaaagaatactgttaagagtgttggtaaattttgtctagaggctt
catttaattacttgaag-------tcacctaatttt------------------tctaaa
tt----gataaatattataatttggtttttactattaagtgtttgcctaggttcgtt---
------------------aatctactcaaccgctgctttagg------------------
---------------------------------------tgttttaatgtcta-------
------------------------------atttaggcatgccttcttactgtactggtt
acagagaaggctatttgaa------ctctactaatgtcaccattgcaacctactgtactg
gttc---tataccttgtagtgtttgtcttagtggtttagattctttagacacctatcctt
ctttagaaactatacaaattaccatttcatcttttaaatg--ggatttaactgcttttgg
cttagttgcagagtggtttttggcatatattctttttactaggtttttctatgtactcgg
attggctgcaatcatgcaattgtttttcagcta---------ttttgcagtacattttat
tagtaattcttggcttatgtggttaataattaatcttatacaaatggccccaatttcagc
tatggttagaatgtacattttctttgcatcattctattatgtatggaaaagttatgtgca
tgttgtagacggttgtacttcatcaacttgtatgatgtgttacaaacgtaatagagcaac
aagagttgaatgtacaactattgttaatggtgttagaaggtccttttatgtctatgctaa
tggaggtaaaggt---ttttgcaaactacacaattggaattgtgttaattgtgacacatt
ctgtgctggtagtacatttattagtgatgaagttgcaagagacttgtcactacagtttaa
aagaccaataaatcctactgaccagtcttcttacatcgttgatagtgttacagtgaagaa
tggttccatacatctttactt---tgataaagctggtcaaaagacttatgaaagacattc
tctctctcattttgttaacttagataacctgagagctaacaacact----aaaggttcat
tgccta---tt-----aatgttatagtttttgatggtaaatcaaaatgtgaagaatcatc
tgcaaaatcagcttctgtttactacagtcagcttatgtgtcaacctatactgttactaga
tcaggcattggtgtctgatgttggtgacagtgcagaagttgcagttaaaatgtttgatgc
ttacgttaatacgttttcatcaacttttaacgtaccaatggaaaaactcaaaacactagt
tgcaactgcagaagctgaacttgcaaagaatgtgtccttagacaatgtcttatctacttt
tatttcagcagctcggcaagggtttg------ttgattc--a---gatgtagaaaccaaa
gatgttgttgaatgtcttaaattgtcacaccaatctgacatagaagttactggtgatagt
tgtaacaactatatgctcacctataacaaagttgaaaaca---tgacacctcgtgatctt
ggtgcttgtattgactgtagtgcgcgtcatattaatgcgcaggtagcaaaaagtcacaac
attgctttgatatggaacgttaaagatttcatgtcactgtctgaacaactacgaaaacaa
atacgtagtgctgccaaaaagaacaa---cttgccttttaagttgacatgtgcaactact
agacaagttgttaatgttgtaacaacaaag---atagcactcaagggtggt------aaa
att------gtt------------aataa--------ctggttgaagcagttaattaagg
ttacatttctgttccttttagttgctgctatcttttat-------------ttaataaca
cctgttcatgtcatgtctaaacacaatgacttttcaa----gtgaaatcataggatacaa
ggctatcgatggtggtgtcactcgtgacatagcatccacagatacttgttttgctaacaa
acatgctgattttgacacatggttt---agtcagcgtggtggtagttatactaatgac--
--------aaagcttgcccattgattgttgcagtcataacaagagaagtgggttttgtcg
tgcctggtttgcctggcacgatattacgta---caaccaacggtgactttttgcatttct
tacctagagtttttagtgcagttggtaacatctgctacacaccatcaaaacttatagagt
acactgactttgcgacatcagcttgtgttttggctgctgaatgtacaatttttaaagatg
cttctggtaagccagtaccatattgttatgataccaatgtactagaaggttctgttgctt
atgaaagtttacgcccggacacacgttatgtgct---catggatggctctattattcaat
ttcctaacacctaccttgaaggttc---tgttagagtggtaacaacttttgattctgagt
attgtagacacggcacttgtgaaagatcagaagccggtgtttgtgtatctactagtggta
gatgggt---------------------------------acttaacaatgattattaca
gatctttaccaggagttttctgtggtgtagatgctgtaaatttacttactaatatgttca
caccactaattcaacctattggtgctttggacatatcagcatctatagtagctggtggta
ttgttgctattgtagtaacgtgccttgcctactactttatgaggtttagaagagcttttg
gtgaatacagtcatgtagttgcctttaatactttactattccttatgtcattcactgtac
tctgtttaacaccagtttattcattcttacctggtgtttattctgttatttacttgtact
tgacattttatcttactaatgatgtttcattcttagcacatatccagtggatggttatgt
ttacacctttagtacctttctggataacaattgtttatatcatttgtatttccacaaagc
attttta--------ttggttcttcagcaactacctaaagagacgtgtagtctttaatgg
tgtttcctttagtacttttgaagaagctgcgctgtgcacctttttgttaaataaagaaat
gtacctaaagttgcgtagtgatgtgttattacctcttacgcaatataatagatacttagc
tctttataataagtacaagtattttagtggagccatggacacaactagctacagagaagc
tgcttgttgtcatcttgcaaaggctctcaacgacttcagtaactcaggctctgatgttct
ttaccaaccaccacaaacttctatcacctcagctgttttgcagagtggttttagaaaaat
ggcattcccatctggtaaagttgagggttgtatggtacaagttacttgtggtacaactac
acttaatggtctttggcttgatgatgtagtttactgtccaagacatgtgatctgcacctc
tgaagacatgcttaatcccaattatgaagacttacttatccgtaagtctaatcataattt
cttggtac---------aggctggtaatgttcaacttagagttattggacattctatgca
aaattgtgtgcttaagcttaaggtagacactgctaatcctaagacacct---aagtataa
gtttgttcgcattcaacctggacagactttttcagttttagcttgttacaatggttcacc
atctggtgtttatcaatgtgctatgagacctaac--------------------------
-------------------------------tttacaattaagggttcattccttaatgg
ttcatgtggtagtgttggttttaacatagattatgactg---tgtctctttttgttacat
gcatcatatggaattaccaactggagttcatgctggcacagacttagaaggtgcatttta
tggaccttttgtagacagacaaacagcacaagcagctggtactgacacaactattacagt
taatgttttagcttggttgtacgctgctgttataaatggagataggtggtttcttaatcg
atttaccacaactcttaatgatttcaatcttgtggctatgaagtacaattatgaaccttt
aacacaagaccatgttgacatactaggacctctttctgctcaaaccggaattgccgtttt
agatatgtgtgcttcgttaaaagaattactgcaaaatggtatgaatggacgtaccatatt
gggtagtgctttattagaagatgaatttacaccttttgatgttgttagacaatgctcagg
tgttactttccaaagtgcagtaaaaagaacaatcaagggtacacaccactggtt------
---gttacttacaattttaacttcacttttagttttagttcagagcactcaatggtcttt
gttcttctttgtgta------tgaaaatgcctttttgccttttgctatgggtattattgc
tatgtctgcttttgcaatgatgtttgtcaaacataagcatgcatttctctgtttgtttct
gttaccttctcttgctactgtagcttattttaatatggtctacatgcctgctagttgggt
gatgcgcattat---gacatggttggatatggttgatactagt-----------------
-------------------------ttgtctggtttcaagctaaaagactgtgttat---
------------gtatgcatcagctgtagtgttactaatccttatgacagcaagaactgt
gt------atgatgatggtgctagaagagtgtggacacttatgaatgtcttgacactcgt
ttataaagtttattatggtaatgctttagatcaagccatttccatgtgggctcttataat
ctctgttacttctaactactcaggtgtagttacaactgtcatgtttttggccagaggtat
tgtttttatgtgtgttgagtattgccctattttcttcataactggtaata----cacttc
agtgtataatgctagtttattgtttcttaggctatttctgtacttgttactttggtctct
tttgtttactcaaccgctattttaggctgactcttggtgtttatgattatttag------
---------tttctacacaggagtttagatatatgaattcacagggattacttccaccca
agaatagcatagatgccttcaaactcaacattaaattgttgggtgttggtggtaaacctt
gtatcaaagtagccactgtacagtctaaaatgtcagatgtaaagtgcacatcagtagtct
tactctcagttttgcaacaactcagagtagaatcatcatctaaattgtgggctcaatgtg
ttcagttacacaatgatattcttttagctaaagatactactgaagcctttgaaaaaatgg
tttcactactttctgttttgctttccatgcagggtgctgtagacataagcaagctttgtg
aagaaatgcttgacaacagggcaactctacaagctatagcttcagagttcagttcccttc
catcatatgcagcttttgctaccgctcaagaagcttatgagcaggctgttg---ctaatg
gtgactctgaagttgttcttaaaaagttgaaaaagtctttgaatgtggctaaatctgaat
ttgaccgtgatgcagccatgcaacgtaagttggaaaagatggctgatcaagctatgactc
aaatgtacaaacaggctagatctgaggacaagagggcaaaagttactagtgctatgcaga
caatgcttttcactatgcttagaaagttggataatgatgcacttaacaacattatcaaca
atgcaagagatggttgtgttccattgaacataatacctcttacaacagcagccaaatt-a
atggttgtcatacc-ggactataacacatataaaaatacatgtgatggt-acaacattta
cttatgcatcagcattgtgggaaatccaacaggttgtagatgcagatagtaaaattgttc
aacttagtgaaattagcatggacaattcacctaatttagcatggcctcttattgtaacag
ctttaagg------gccaattctgctgtcaaattacagaataatgagcttagtcc---tg
ttgcactacgccagatgtcttgtgcagctggtactacacaaactgcttgcactgatgaca
atgcgttagcctactataacacaacaaagggaggtaggtttgtactt---gcattgttat
ccgatttacaggatttgaaatgggctaggttccctaagagtgatggaactggtactattt
atacagaactggaaccaccttgtaggtttgttacagacacacctaaaggt---cctaaag
tgaagtatttatactttattaaaggattaaacaacctaaatagaggtatggtacttggta
gtttagctgctacagtacgtttacaagctggtaatgcaacagaagtgcctgccaattcaa
ctgtattatctttctgtgcttttgctgtagatgctgctaaagcttacaaagattat--ct
agctagtgggggacaaccaatcactaattgtgtt-aagatgttgtgtacacacactggta
ctggtcaggcaataacagttacaccggaagccaatatggatcaagaatcctttggtggtg
catcgtgttgtctgtactgccgttgccacatagatcatccaaatcctaaaggattttgtg
acttaaaaggtaagtatgtacaaatacctacgacttgtgctaatgaccctgtgggtttta
cactcaaaaacacagtctgtaccgtctgcggtatgtggaaaggttatggctgtagttgtg
atcaactccgcgaacccat---gcttcagtc---agctgatgcacaatcgtttttaaacg
ggtttgcggtgtaagt---gca---gcccgtcttacaccgtgcggcacaggcactagtac
tgatgtcgtatacagggcttttgacatctacaatga------taaagtagctggttttgc
taaattcctaaaaactaattgttgtcgcttccaagaaaaagacgaagatgacaatttaat
tgattcttactttgtagttaagagacacactttctctaactaccaacatgaagaaacaat
ttataatttacttaag---------------gattgtccagctgttgctaaacatgactt
ctttaagtttagaatagacggtgacatggtaccacatatatcacgtcaacgtcttactaa
atacacaatggcagacctcgtctatgctttaaggcattttgacgaaggtaattgtgatac
attaaaagaaatacttgtcacatacaattgttgtgatgatgattatttcaataaaaagga
ctggtatgattttgtagaaaacccagacatattacgcgtatacgccaacttaggtgaacg
tgtacgccaagctttgttaaaaacagtacaattctgtgatgccatgcgggacgctggtat
tgttggtgtactgacattagacaatcaagatctcaatggtaactggtatgatttcggtga
cttcatacaaaccacgccaggtagtggagttcctgttgtagattcttattattcattgtt
aatgcctatactaaccttgaccagggctttaactgcagagtcacatgttgacactgat--
-ttaacaaagccttatattaaatgggatttgttaaaatatgatttcacggaagagaggtt
aaaactctttgaccgttattttaaatattgggatcagacataccacccaaattgtgttaa
ctgtttggatgacagatgcattctgcattgtgcaaactttaatgttttattctctacagt
gttcccacctac---aagttttggacctctagtgagaaaaatatttgttgatggtgttcc
atttgtagtttcgactggataccacttcagagagctaggtgttgtacacaatcaggatgt
aaacttacatagctctagacttagttttaaggaattacttgtgtatgctgctgaccctgc
tatgcacgctgcttctggtaatctattactagataaacgcactacgtgcttttcagtagc
tgcacttactaacaatgttgcttttcaaactgtcaaacccggtaattttaacaaagactt
ctatgactttgctgtgtctaagggtttctttaaggaaggaagttctgttgaattaaaaca
cttcttctttgctcaggatggtaatgctgctatcagcgattatgactactatcgttataa
tctaccaacaatgtgtgatatcagacaactcctatttgtagttgaagttgttgataagta
ctttgattgttacgatggtggctgtattaatgctaaccaagttatcgtcaacaatctaga
caaatcagctggttttccatttaataaatggggtaaggctagactttattacgattcaat
gagttacgaggatcaagatgcacttttcgcatatacaaaacgtaatgtcatccctactat
aactcaaatgaatcttaagtatgccattagtgcaaagaatagagctcgcaccgtagctgg
tgtctctatctgtagtactatgaccaatagacagtttcatcaaaaattattgaaatcaat
agccgccactagaggagctactgtagtaattggaacaagtaaattctatggtggttggca
caacatgttaaaaactgtttacagtgatgtagaaaatcctcaccttatgggttgggatta
tcctaaatgtgatagagccatgcctaacatgcttagaattatggcctcacttgttcttgc
tcgcaaacatacaacgtgctgtagcttgtcacaccgtttctatagattagctaatgagtg
tgctcaagtattgagtgaaatggtcatgtgtggcggttca---ctatatgttaaa---cc
aggtggaacctcatcaggagatgccacaactgcttatgctaatagtgtttttaacatttg
tcaagctgttacggccaatgttaatgcacttttatctactgatggtaacaaaattgccga
taaatatgtccgcaatttacaacacagactctatgagtgtctctatagaaatagagatgt
tgacacagactttgtgaatgagttttacgcatacttgcgtaaacatttctcaatgatgat
actctctgatgatgctgttgtgtgtttcaatagcacttatgcatctcaaggtcttgtagc
tagcataaagaactttaagtcagttctttattatcaaaacaatgtttttatgtctgaagc
aaaatgttggactgagactgaccttaccaaaggacctcatgaattttgctctcagcacac
aatgctagttaaacagggtgatgattatgtgtaccttccttacccagatccatcacgaat
cttaggggctggttgttttgtagatgatatcgtaaaaacagatggtacactgatgattga
gcggttcgtgtctttagctatagatgcttacccacttactaaacatcctaatcaggagta
tgctgatgtctttcatttgtacttacaatacataagaaagctacatgatgagttaacagg
acatatgttagacatgtattctgttatgcttactaatgataacacttcaaggtattggga
acctgagttttatgaggctatgtacacaccccatacagtcttacaggctgttggggcttg
tgttctttgcaattcacagacttcattaagatgtggtgcttgcatacgtagaccattttt
atgttgtaaatgctgttatgaccacgtcatatcaacatcacataaattagttttgtctgt
taacccgtatgtttgcaatgctccaggttgtgatgtcacagatgtgactcaactttactt
aggaggtatgagctattattgtaaatcacataaaccacccattagtttcccattgtgtgc
taatggacaagtttttggtctatataaaaatacatgtgttggtagcgacaacgttactga
cttcaatgcaatagctacatgtgactggacaaatgctggtgattacattttagctaacac
ctgtactgaaagactcaagcttttcgcagcagaaacgctcaaagccactgaggagacatt
taaactgtcttatggtattgccactgtacgtgaagtgctgtctgacagagaattacacct
ttcatgggaagttggtaaacctagaccaccacttaacagaaattatgtctttactggtta
tcgtgtaactaaaaacagtaaagtacaaataggagagtacacctttgaaaaaggtgacta
tgg---tgatgctgttgtctatcgaggtacaacaacttacaagctaaatgttggtgacta
ttttgtgctgacatcacatacagtaatgccattaagtgcacctacactagtgccacaaga
gcactatgttagaattactggcttatacccaacactcaacatctcagatgagttttctag
caatgttgcaaattatcaaaaggttggtatgcaaaagtattctacactccaaggaccacc
tggtactggtaagagtcattttgctattggcttagctctctactacccctctgctcgcat
agtgtatacggcttgctctcatgccgctgtagatgcactatgtgagaaggcattaaaata
tttgcctatagataaatgtagtagaattatacctgcacgtgcgcgtgttgagtgttttga
taaattcaaagtgaattcaacattagaacagtacgtcttttgtactgtaaatgcattgcc
tgagacaactgcagatatagttgtctttgatgaaatttcaatggctacaaattatgactt
gagtgttgtcaatgctagattacgtgctaagcactatgtgtacattggcgaccctgctca
attacctgcaccacgcacattgctaaccaagggcacactagaaccagaatacttcaattc
agtgtgtagactcatgaaaactataggtccagacatgttccttggaacttgtcggcgttg
tcctgctgaaattgttgacactgtgagtgctttggtttatgacaataagctgaaagcaca
taaagacaaatcagctcaatgctttaaaatgttttataagggtgttattacgcacgatgt
ttcatctgcaattaacaggccacagataggcgtggtaagagaattccttacacgtaaccc
tgcttggagaaaagctgttttcatttcaccttataattcacagaatgctgtagcctcaaa
gattttgggactaccaactcaaactgttgattcatcacagggttcagaatatgactatgt
catattcacccaaaccactgaaacagctcactcttgtaatgtaaacagatttaatgttgc
tattaccagagcaaaagtaggcatactttgcataatgtctgatagagatctttatgacaa
gttgcaatttacaagtcttgagattccacgtaggaatgtgg---caactttacaa---gc
----tgaaaatgtaacaggactttttaaggattgtagtaaggtaatcac---cgggttac
atcctacacaggcacctacacaccttagtgttgacactaaattcaaaact---gaaggtt
tatgtgttgacatacctggcatacctaaggaca------tgacctatagaagactcatct
ctatgatgggttttaaaatgaattaccaagttaatggttaccctaatatgtttatcaccc
gtgaggaagccataagacatgtacgtgcatggattggctttgatgtcgaggggtgtcatg
ctactagagaagctgttggtaccaatttacctttacagctaggcttttctacaggtgtta
acctagttgctgtacctacaggttatgttgatacacctaataatacagatttttctagag
ttagtgctaaaccaccaccaggagatcagtttaaacatcttataccacttatgtataaag
gacttccttggaacgtagtg-cgtataaagattgtac-aaatgttaagtgatacacttaa
aaatct-ctctgacagagttgtgtttgtcttatgggcacatggctttgaattgacatcta
tgaagtattttgtgaaaataggacttgaacgcacttgttgtctatgtgatagacgtgcca
catgtttttccactgcttcagacacttatgcctgctggcatcattctatt---------g
gatttgattatgtctacaacccatttatgattgatgttcaacaatggggttttacaggta
acctacaaagtaaccatgacttgtattgtcaagttcatggtaatgcacatgtagctagtt
gtgatgcaatcatgactaggtgtctagctgttcacgagtgctttgtcaagcgtgttgact
ggactattgaataccctataattggtgatgaactgaagattaatgcggcttgtagaaagg
ttcaacatatggttgttaaagctgcattattagcagacaaatttccagttcttcatgaca
taggtaaccctaaagctattaagtgtgtacctcaagctgatgtagaa---tgtaagttct
atgatgcacagccttgtagtgacaaagcttataaaatagaagaattattctactcttatg
ccacacattctgataaatttacagatggtgtatgtctattttggaactgcaatgttgata
gatatcctgctaattccattgtttgtagatttgatactagagtgttatctaatcttaact
tgcctggttgtgatggaggcagtttatacgtaaataaacatgcattccacacaccagctt
ttgacaaaagtgcttttgttaatttaaaacaattaccatttttctattat----------
-----tccgacagtccttgtgaatctcatggaaaacaagtagtgtca-------------
----gatatagattatgtaccactaaagtctgctacgtgtataacacgttgcaatttagg
tggtgctgtctgtagacatcatgctaatgagtacagattgtatcttgatgcttataacat
gatgatctcagctggctttagcttgtgggtttacaaacaatttgatacttacaacctctg
gaacactttta------caagacttcagagtttagaaaatgtggcttttaatgttgtaaa
caaaggacattttgatggacagcagggtgaagtaccagtttccatcattaataacactgt
ttacacaaaagttgatggtgtagatgtagaattgtttgaaaataaaacaacattacctgt
taatgtagcatttgagctttgggctaaacgcaacattaaaccagtaccagaggtgaaaat
actcaataatttgggtgtggacattgctgctaatactgtgatttgggactataaaagaga
tgctccaacacatatatctactattggtgtttgttctatgactgacatag----------
----ccaagaaaccaactgaaacgatttgtgcaccactcactgtctttttcgatggtaga
gttgatggtcaagtagacttatttagaaatgcccgtaatggtgttcttattacagaagg-
-----------------------------------------------------------t
agtgt------------taaaggtttacaaccatctgtaggtcccaaacaagctagtctc
aatggagtcacattaa------------ttggagaag-------------------tcgt
aaaaacaca-------------gttcaattattataagaaagttaatggtgttgtccaac
aattacctgaaacttactttactcagagtagaaatttacaagaattcaaacccaggagtc
aaatggaaattgatttcttagaattagctatggatgaattcattgaacggtataaattag
aaggctatgccttcgaacatatcgtttatggagacttta-gtcatagtcagttaggtggt
ttaca-tctactgattggactagctaaacgttctaagg------aatcacctcttgaatt
agaagattttattcctatggaca---gtacagtcaaaaattatttcataacagatgcgca
aacaggttcatctaagtgtgtgtgttctgttattgatttattacttgatgattttattga
aataataaaatcccaagatttatctgtagtttctaaggttgtcaaagtgactattgacta
tacagaaatttcatttatgctttggtgtaaagatggtcatgtagaaacattttacccaaa
attacaatctagtcaagcgtggcaaccgggtgttgctatgcctaatctttacaaaatgca
aagaatgctactagaaaagtgtgaccttcaaaattatggagatagtgcaacattacctaa
aggcataatgatgaatgtcgcaaaatatactcaactgtgtcaatatttaaacacattaac
actagctgtgccctacaatatgagagttatacattttggtgctggttctgataaaggagt
tgcacctggtacagctgttttaagacagtggttacctactggtacgctacttgtcgattc
agatcttaatgactttgtctctgatgcagactcaactttgattggtgattgtgcaactgt
acatacagctaataaatgggatctcattattagtgatatgtacgatcctaagaccaaaaa
tgttaca---aaagaaaatgattccaaagagggatttttcacttacatttgtgggtttat
acaacaaaagctagctcttggaggttccgtggctataaagataacagaacattcttggaa
tgctgatctttataagctcatgggacacttcgcatggtggactgcttttgttactaatgt
aaatgcatcttcatctgaggcatttttaattggatgtaattaccttggcaaacc------
acgtgaacagatagatggttatgtcatgcatgcaaattacatattttggaggaacacaaa
cccaattcagttgtcttcctattctttatttgacatgagtaaattcccacttaaattaag
gggtactgcagttatgtctgtgaaagaaggtcaaatcaacgatatgattttatctcttct
tagtaaaggtagacttataattag---agaaaacaacagagttgttatttctagtgat--
----------------------------------------gttcttgttaacaactaaa-
-------------------------------------------cgaaca--atgtttgt-
---------------------------ttttctt-----------------gt-------
----------------tttattgccactagtttcta------------------------
------------------------------------------------------------
------------------------------------------------------------
------------------------------------------------------------
------------------------------------------------------------
------------------------------------------------------------
---------------------------gtcag---tgtgttaacttaaca----------
------------------------------actagaactcag---ttaccccctgcatac
accaattctt------------------------ccacac------gtggt---------
-gtttat-----------------------------------------------------
--------------------------------------tatcctgacaaagtttttagat
-------------cctcagttctacatt---------------taactca----------
-ggacttgtttctacctttcttttctaatgttactt------------------------
--------ggttccatgcta----tacatg------------------------------
----------------------tctctggaaccaatggtatc------------------
----aaaaggt-------ttgat-------------------------------------
-------------------aaccctgtctta-----cc----------------a-----
------------------------t------------------tt----aatgatg----
---gtgtttac---------tt-----------------------------tgcttccac
tgagaagtctaatataa------------taagaggctggatttt------------tgg
----------------------caccactttagattctaaaacccagtccctacttattg
ttaataacgcta-----------------------------------------ctaatgt
tgttattaaagtctgtgaatt----------------tcaattttgtaatga--------
-----------tccatttt-----------------------------------tgggtg
ttta--------------------------------------ttatcacagaaacaacaa
aagttggatgg------aaagtgagttcag-agtttactctagtgcgaataattgcactt
ttgaatatgtctctcagc---------------cttttcttatggaccttgaaggaaaac
aggg--------------------------------------------------------
-------------------taatt---ttaaaaatcttagggaatttgtg----------
------------------------------------------------------------
------------------------------------------------------------
------------------------------------------------------------
------------------------------------------------------------
------------------------------------------------------------
------------------------------------------------------------
------------------------------------------------------------
------------------------------------------------------------
------------------------------------------------------------
-------------------------------------tttaa---gaatattgatggtta
t-tt--------------------------------------------------------
-------------------------------caaaatatattctaagca-----------
------------------------------------------------------------
------------------------------------------------------------
-------------------------------------------------------cacgc
ct------------attaatttagtgc------------------------------gtg
atctcccccctggtt---------------------------------------------
-----------------------------------------tttca--------------
--gctttagaaccattggtagatt------------------------------------
------------------------------------------------------------
------------------------------------------------------------
------------------------------------------------------------
------------------------------------------------------------
------------------------------------------------------------
------------------------------------------------------------
------------------------------------------------------------
------------------------------------------------------------
--------------------------------------tgccaataggtattaacatcac
taggtttcaaactctactcgccttgca---tagaagttatttga----------------
------------------------ctcctggtgactcttcttcaggctggacagctggtg
---------ct-------------------------------------------------
----------gcagcttattatgtgggttatcttcaa---------------ccaagaac
ttttctactaaaatataatgaaaatggaaccattacagatgctgtagattgttcacttga
ccctctctcagaaacaaag-tgtacccttaaatcttttacagttgaaaaaggtatctatc
aaacttcta------------------------actttagagtccaaccaacagaatcta
ttg---ttagatttcctaacattactaacttatgcccttttggtgaagtttttaacgcca
cc------acgttcgcatcagtttatgcttggaacagaaaaagaattagtaactgtgttg
ctgattattctgtcctgtataat------------------------------------t
ccacttctttttccac--------------------ttttaagt-------gttatggag
tgtctccta-----ctaaattaaatgatctctgcttt-actaatgtttatgctgattcat
ttgtagttagaggtgatgaag---------tcagacaaattgctccagga----------
-caaactggaaagattgctgatt---------ataattataaattaccagatgattttac
a-----------------------------------------------------------
-----ggctgtgttat---------------------agcttggaattctaacaaccttg
attctaaggttggtggtaattataattacctgtatagattgtttaggaagtctaatctca
aaccttttgagagagacatttcaactgaaatct---atcaggctggcagcacaccttgta
at-----ggtgttgaaggt---tttaattgtt----------------------------
--actttcccttacaatcttatggtttccaccc---tacaaatggtgt-tggttatcaac
catatagg----------------------------------------------------
---------------------gtagtagtactatcttttg------agcttctaaatgca
ccagctactgtttgtgg------------------------acctaaaaaat---ctact
aacttgattaaaaataaatgtgtcaatttcaactttaatggtttaacgggcacaggtgtt
ct--------------tacagagtctaacaaaaagtt-tctaccttttcaacaatttggt
agagacattgcagacactactgatgctgtccgtgatcc---acagacacttgagattctt
gacattacaccatgttcttttggtggtgtcagtgttataacaccagga------------
acaaatgcctctaaccaggttgctgttctttatcaggatgtta-actgcacagaagtccc
tgtcgctatccatgcaaaccaacttactcctacttgg-------------------cgtg
tttattctacaggttctaatg---------------------------tttttcaaacac
gtgcaggctgtttaataggggctgaac---atgtt------aataactcgtatgag----
--------tgtgacatacctattggtgctgggatatgcgc-ca-----------------
----gtta-----------------tcagac-----------------------------
tcaaactaatt--------------cacgtagtgtggccagtcaatc-cattatc-----
gcctacactatgtcacttg---------------------gtgcagaaaactcagttgct
tactctaata---actctattgccatacctacaaattttactattagtgtaaccacagaa
attctacctgtgtctatgactaagacatcggtagattgtacaatgtacatttgtggtgat
tcaactgagtgcagcaaccttttgttgcaatatggcagtttttgcacacaactaaatcgt
gctttaactgga-attgctgttgaacaagacaaaaacacacaagaa---gttttt-----
---------------gctcaagtcaaacaaatttacaagacacca-----------caaa
ttaaaga------ttttg---------gtggtttcaatttttc-----------------
--acaaatattaccagatcca----------tcaaaaccaa------gca--agaggtc-
--atttattgaggacttgctcttcaacaaagtgacacttgctgatgctggcttcatcaa-
--acaatatggtgattgccttg---------gtga-------------tattgctgctag
agatcttat---------ttgtgctcaaaagtttaatggccttactgttctgccaccttt
gctcacagatgaaatgattgctcaatacacttctgcactattagcgggtacaatcacttc
tggttgg-----accttt---------ggtgcaggtgctgcattacaaataccatttgct
atgcaaatggcttataggtttaatggtattggagttacacagaatgttctctatgagaac
caaaaattgattgccaaccaatttaatagtgctattggcaaaatccaagattcactttct
------------------------------------------------------------
---------------tctacagcaagtgcacttggaaaactccaagatgttgtcaaccaa
---------aatgcacaagctttaaacacgcttgtcaaacaacttagctccaactttggt
gcaatttcaagtgtgttaaatgacatcctttcacgtcttgacaaagttgaggctgaagtg
cagattgataggttgatcacaggcagacttcaaagcttgcagacatatgtgactcaacaa
ctaattagagctgcagaaatcagagcttctgctaatcttgctgctactaaaatgtcagag
tgtgtactcggacaatcaaaaagagttgatttttgtgga---aaaggctatcacctcatg
tccttccctcagtcagcacctcatggtgtagttttcttgcacgtgacatatgtccctgca
caagaaaagaacttcacaactgcccctgccatttgtcatgatggaa---------aagca
cactttcctcgcgagggtgtttttgt---tt-----------------------------
caaatggcacacat---------------------------------tggttt-------
-gtaacacaaaggaatttttatgaaccacaaattattactacagataacacatttgtatc
tggtaactgtgatgttgtaataggaattgtcaacaacacagtttatga---------tcc
tttgcaacca-------------gaacttgattcattcaaggaggagttggataaatact
ttaaaaatcata-catc---------------accagatgtag-------atttaa----
-------------------gtgacatctctggcattaat---------------gcttca
gttgtcaatattcaaaaggaaattgaccgcctcaatga----------------------
----------------------------------ggtt-gccaaaaatctaaat------
---------------gaatctctcattgatctccaagaacttggaaagtatgagcagtat
ataaaatggccatggtacatttggctaggttttatagctggcttgattgccatagtaatg
gtgacaattatgctttgttgtatgaccagttgctgcagttgtctcaagggctg-------
--------------ttgttcttgtgggtcctgctgcaa---atttgatgaagacgactct
gagccagtgctcaaaggagtcaaattac--attacacata---------aacgaa----c
tt-atggatttg-tt-----------ta----tgagaatcttcacacttggaactgtaac
tttgaaac-------------------------------------------aaggtgaaa
ttaaggatgctactcctcca----------------------------------------
gattctgttcgcg-ctaccgcaacg-----------ataccgatacaagcctcactccct
ttcggatggcttattgttggcg---ttgcacttcttgctgttttt---------------
------------------------------------------------------------
-----------------------------------------------------------c
agagcgcttccaaaatcataacccttaaaaagagatggcaactagctctctctaagggta
----tt-----cactttacttgcaacttgctgctgctgtttgtaatag------------
-----------------------------------t-ttattcaca-----------cct
tttgct-tgttgctgctggccttgaagccccttttctctatctttacgctt---------
--------tagtctacttcttacagagtgtaaa---------ctttgtaagaat-aatat
tgaggctttggctt----------------------------------------------
-----------------------------------tgctgga-aatgccgttccaaaaac
ccactactctatgacgccaactactttctttgctggcatact------------------
------------------------------------------------------------
------------------------------------------aattgttatgactattgt
ataccttaca--------------------------------------------------
------------------------------------------------------------
-------------------------------------------------------at---
agtg--------------------------------------------------------
------------------------------------------------------------
---------------------------------------------------------taa
cttcttcaattgtcattacttctggtgatggcacaacaagtcctatttctgaacatgact
accaaattggtggttatactgaaaaatgggaatctggagtaaaagactgtgttgcattac
acagctacttcacttcagattattaccagctttactcaa-----------------ctct
attgagtacag-acactggtgttgaacatgttacc-------------------------
------------------------------------------------------------
----------ttcttcatctacaataaaattgtg---gatgagcgagaagaacatgtcca
aattcacacaatcgacgg--------ttcatccgga---------------gttgttaat
cc---------------------------------------agcaatggaaccaatttat
gatgaaccgacgacgacta-----------------------------------------
------------------------------------------------------------
----------------------------------------------------ctagcgtg
cctttgtaagcaca----------------------------------agctgatgagta
cgaactt-----------------------------------------------------
------------------------------------------------------------
------------------------------------------------------------
------------------------------------------------------------
------------------------------------------------------------
------------------------------------------------------------
------------------------------------------------------------
------------------------------------------------------------
------------------------------------------------------------
------------------------------------------------------------
------------------------------------------------------------
------------------------------------------------------------
------------------------------------------------------------
------------------------------------------------------------
------------------------------------------------------------
------------------------------------------------------------
------------------------------------------------------------
------------------------------------------------------------
------------------------------------------------------------
------------------------------------------------------------
-----------------------------------------atgtactcattcgtttcgg
aagagacaggtacgttaatagttaatagcgtacttctttttcttgct-ttcgtggtattc
ttgctagtcacactagccatccttactgcgcttcgatt------------gtgtgcgtac
tgctgcaatattgttaacgtgagtcttgtaaaaccttctttt-tacgtttactctc----
---------gtgttaaaaatctgaattcttcta-----------------gagttcctga
t------cttct-----ggtctaaacgaact-aaatattatatt-------------agt
ttttctgtttggaac-------tttaatttta-----gccatgtca------------g-
--gtgacaac----------------------------------------------ggta
ctattaccgttgaagagcttaaaaagctccttgaacaatggaacctagtaataggtttcc
tatttcttacatggatttgtctcctacaatttgcctacgccaataggaataggttcttgt
acataataaagttaattttcctctggctgctttggccagtaactttagcttgcttcgtgc
ttgct------gctgtttacagaataaattggatcactggaggaattgctatcgcaatgg
cttgtcttgtaggcttgatgtggcttagctacttcattgcttctttcaggctgtttgcgc
gta------cgcgttccatgtggtcattcaatccagaaaccaacattcttctcaatgtgc
cactccatggcactattctgaccagaccgcttctagagagtgaactcgtaatcggagctg
tgatccttcgtggacaccttcgcattgctggacaccacctaggacgctgtg---acatta
aggacctgcctaaagaaatcactgttgctacatcacgaacgc---tttcttattacaaat
taggagcttcgcagcgcgtagcaggtgattcaggttttgctgcatacagtcgctacagga
ttggaaactataagttaaatacagaccattccagtagcagtgacaatattgctttgcttg
tacagtaagtgacaacagatgtttcatctcgttgactttcaggttactatagcagagata
ttactaattattatgaggacttttaaagtttccatctggaacttggattacatcataaac
cttataattaaaaatttatctaagccactaactgaga---ataaatattctcaattagat
gaagagcaaccaatggagattg--------------------------------------
------------------------------------------------------------
------------------------------------------------------------
------------------------------------------------------------
------------------------------------------------------------
------------------------------------------------------------
------------------------------------------------------------
------------------------------------------------------------
------------------------------------------------------------
-------------attaaacgaacatgaaaattactcttttcttggcactgataacactt
gctacttgtgaactttatcactaccaagagtgtgttagaggtacaacagtact-------
----tttaaaagaaccttgctcttctggaacatacgagggcaactcaccatttcatcctc
tagctgataacaaatttgcactgacttgctttagcactcaatttgcttttgcttgtcctg
atggcgtaaaacacgtctatcaattacgtgctagatcagtttcacctaaactgttcatta
ggcaagaggaagtt---caagaact--ttactcacctgtttttcttattattgtggcaat
agtgtttataa-------------------cactttgcttcacactcaaaagaaagacag
aatgagtgaactttcactaattgacttctatttgtgctttttagcctttctgctattcct
tgt--------------------tttaattatgcttattatcttttggttctcacttgaa
ctgcaggatcataatgaaacttgtcac---gcctaaacgaacatgaaatttcttgttttc
ttag-----gaatccttacaacagtaactgcatttcatcaagaatgtagcttacagtcat
gtgctcaa---catcaaccatatgtagttgatgatccatgtcctattcacttctattcta
aatggtatatt------------agagtaggagctagaaaatcagcacctttaattgaat
t---gtgcttggatgaggctggttccaaatcacccattcagtacatcgatattggtaatt
atacagtttcctgttcacc----------------------------ttttacaattaat
tgccaggaacctaaattgggtagtcttgtagtgcgttgttcgttct---atgaagac---
----------tttttagag-----------------tatcatgacgttcgtgttgtttta
gatttcatctaaacgaac----------aaactaaaatgtct------gataatggaccc
ca---aaatcagcgaaatgcaccccg---cattacgtttggtggaccctcagattcaact
ggcagtaac---------cag---aatggagaacgcagt-ggggcgcgaccaaaacaacg
tcggcctcaaggtttacccaataatactgcgtcttggttcaccgctctcactcaacatgg
caaggaagaccttaaattccctcgaggaca-aggcgttcc-----------aattaacac
caatagc-agtccagacgaccaaattggctactaccgaagagctaccagacg-aattcgt
ggtggtgacggtaaaatgaaagatctcagtccaagatggtatttctacta-cctaggaac
tgggccagaagctggacttccctatggtgctaacaaagatggcatc------atatgggt
tgcaactgagggagccttgaatacaccaaaagaccacattggcacccgcaatcctgctaa
caatgctgcaattgtgctacaacttcctcaaggaacaacattgccaaaaggcttctacgc
a-gaggggagcaggggcggcagtcaagcttcttctcgctcctcatcac------gtagtc
gcaacagttcaagaaattcaa---------ctccaggcagcag-----------------
-------------------------taggg----------gaacttctcctgct----ag
-------gatggctg------gca------------------------------------
------------------------------------------------------------
------------------------------------------------------------
----------------------------------------atggcggtgatgctgctctt
gctttgctgctgcttgacagattgaaccagcttgagagca--------------------
-------------------------------------aaatgtctggtaaaggccaaca-
-----------------------acaacaagg----ccaaactgtc-------------a
ctaa--------------------------------------------------------
------------------------------------------gaaatctgctgcagaggc
ttc-----taagaaacctcggcaaaaacgtactgccactaaacaata------caatgta
atacaagcttttggcagacgtggtccagaacaaacccaaggaaactttggggacca---g
gaactaatcagacaaggaactgattacaaacat-------tggccgcaaattgcacaatt
tgctcccagcgcttctgcattctttggaatgtcgcgcattggcatggaagtcacacctt-
--------cgggaacgtggttgacctacacaggtgccattaaattggatgacaaagatcc
aaatttcaaagatcaagtcattttgctgaataagcacattgacgcata------------
------------------------------------------------------------
--caaaacattcccaccaaca------------gagcct---------------------
---------aaaaaggacaaaaagaaaaaggctgatgaaactc-----------------
------------------------------------------------------------
------aagccttaccgcag----------------------------------------
------------------------------------------------------------
------------------------------------------------------------
------------agacagaag---------------------aaacagcaaactgtgact
cttct------------------------------------------------------t
cctgctgcagatttgg-------atgatttctc---------------------------
----------------------caaacaattgcaacaat---------------------
------------------------------------------------------------
---------ccatgagcag-----------------------------------------
------------------------------------------------------------
------------------------------------------------------------
------------------------------------------------------------
------------------------------------------------------------
------------------------------------------------------------
------------------------------------------------------------
------------------------------------------------------------
-------------------------------------------tgctgattcaact----
------------------------------------------------------------
------------------------------------------------------------
------------------------------------------------------------
------------------------------------------------------------
----------------------------------------------------------ca
ggcctaaac---------------------------------------------------
------------------------------------------------------------
------------------------------------------------------------
------------------------------------------------------------
------------------------------------------------------------
------------------------------------------------------------
------------------------------------------------------------
------------------------------------------------------------
------------------------------------------------------------
------------------------------------------------------------
------------------------------------------------------------
----tcatgcagaccacacaaggca-----------------------------------
------------------------------------------------------------
-----------------------------------------------------gatgggc
tatataaacgt-------------------------------------------------
------------------------------------------------------------
------------------------------------------------------------
------------------------------------------------------------
------------------------------------------------------------
------------------------------------------------------------
------------------------------------------------------------
--------------------------tttcgcttttccgtttacgatatata--------
------------------------------------------------------------
------------------------------------------------------------
------------------------------------------------------------
------------------------------------------------------------
------------------------------------------------------------
------------------------------------------------------------
------------------------------------------------------------
------------------------------------------------------------
-------------------------------------------------gtcta-ctctt
gtgcagaatgaatt--ctcgtaact-acatagcacaa-gtagatgt-agttaactttaat
ctcacat----agcaatcttt---aatcagtg------------------tgtaacatta
gggaggacttgaaagagc-caccac-----------------------------------
---------------attttcaccgaggccacgcggagtacgatcgagggtacagtgaat
aatgctagg-----gatagctgc-ctatat------------------------------
------------------------------------------------------------
----------------------------------------ggaagagccctaatgtgt--
------------------------------------------------------------
---------aa--aat-taat-tttagtagtgctatccccatgtgatt------------
------------------------------------------------------------
---------------ttaata-gcttc------------------ttaggagaa------
------gcaa--------------------------------------------------
------------aaaaaaaaaaaaaaaaaaaaaaaaaaaaaaa-----------------
------------------------------------------------------------
----
>MN996532.2 Bat coronavirus RaTG13, complete genome
------------------------------------------------------------
------------at-----------------------------taaa-------------
-----------------------------ggtttatacctttccaggt-aacaaacca--
--------acgaact-ctcgat--ctct-tg------tagatctgttct------ctaaa
cgaac----------------------------tt-taaaatctg-tgtgactgtcac--
--tcggct--gcatgcttagtgcac----tcacgcagtataattaataactaa--ttact
g----tcgttgacag-------------------gacacgagtaa-ctcatctatcttct
gcaggttgcttacggtttcgtccgtgttgcagcc------------gatcatcagc-aca
tctaggt-ttcgtccg--------g-gtgtgaccgaa-----------------------
----------------aggtaagatggagagccttgtccct---------ggtttcaacg
agaaaacacacgt------------------------ccaactcagtttgcctgtctt--
-acaggttcgcgacg----tgctcgtacgtggctttggaga------ctccgtggaggag
gctttatcagaggcacgtcaacatcttaaagatggcacttgtggcttagtagaagttgaa
aaaggtgttttgcctcaacttgaacagccctatgtgttcatc-----------aaacgtt
ctgatgctcg------------------aactgcacctcatggccatgttatggtt----
--------------------------------------------gagctggtagcagaac
ttaatggcattcagtatgg---------------tcgtagtggtgagacactcggtgtcc
ttgtccct----tatgtgggcgaaacaccagtggtttaccgcaaggttcttcttcgtaag
aacggtaataaaggagctggtg----------gccatagttacggcgctgatcta-----
---aagtcgtttgactta-------------ggcgacgagcttggcactgatc-------
--cttatgaagattttcaagaaaactggaacactaaacatagcagtggtgtcacccgtga
tctcatgcgtgagcttaatggaggagcatacactcgctatgtc------gataacaactt
ctgtggccctgatggctaccctcttgagtgcattaaagaccttctagctcgtgctggtaa
agcttcatgcactttgtccgaacaactggactttatt-----------------gaca--
-ctaaaagaggtgt-------------------------atactgctgtcgtgaacatga
gcatgagattgcttggtacacggaacgttctga---aaagagctatgaattgcagacacc
ttttgaaattaaattggcaaagaaatttgacacatttaatggggaatgtccaaattttgt
attccccctaaattccacaatcaagactattcaaccaagggttgaaaag------aaaaa
gcttgatggcttta---------------------------tgggtagaattcgatctgt
ctatccagttgcttcaccaaatgaatgcaaccaaatgtgcctttca------------ac
tctcatgaagtgtgatcattgtggtgaaacttcatggcagacaggcgatttt---gttaa
agccacttgtgaatt---ttgtggcactgaaaatttgactaaagagggtg---ccactac
ttgtggttacctaccccaaaatgctgttgtcaaaatttattgt---ccagcatgtcataa
tccagaagtaggacctgagcatagtcttgctgaatatcataatgaat------------c
tggcttgaaacccattcttcgtaagggtggtcgcactattgcttttggaggctgtgtgtt
ctcctatgttggttgctacaat------------------aagtgtgcctattgg-----
------------------------------------------------------------
------------------------------------------------------------
----------------attccacgtgctagcgccaacataggttgcaatcatacaggtgt
tgttgga---gaaggttctgaaggtcttaatgataaccttcttgaaata-----------
------------------------------------------------------------
--------------------------cttcaaaaa-------------------------
--gagaaagtcaacatcaatattgttggtgactttaaacttaatgaagagatcgccatta
ttttggcatctttttctgcttctacaagtgcttttgtggaaactgtgaaaggtttggatt
ataaaacattcaaacaaattgttgaatcctgcggtaactttaaagtt------acaaagg
ggaaggcaaagaaaggtgcttggaacattg---------------gtgaacaaaaatcaa
ta-------ttgagtcctctttatgcatttgcgtcagaggctgctcgtgttgttcgatca
attttctcccgcactctt------------------------------------------
-----------------gaaactgctcaaaattccgtgcgtgccttacagaaggccgcta
taacaatactagatggaatttcacagtactca---ctgagactcattgatgctatgatgt
tcacatctgatttggttactaacaatctggttgtaatggc--------------------
------------------------------------------------------------
------------------------------------------------------------
------------------------------------------------------------
--------------------------------------------------------ttac
attac-----------------------aggtggtgttgttcagttgacttcacagtggc
--taacaaat------------------------------------------------at
ctttggcactgtttat---------------------------------------gagaa
actcaaacctgttcttgattggctcgaagagaaattcaa------------------gga
aggtgtagagtttcttagagatggttgggaaattgttaaattt------atctcaacttg
tgcttgtgaaattgtcggtggacaaattgtcacctgtgcaaaggaaattaaagagagtgt
tcagacattctttaagcttgtaaacaaatttttggctttatgtgctgactccatcatcat
tggtggagctaaacttaaagccttgaatttaggtgaaacatttgtcacacactcaaa---
---------gggattgtat-------------agaaagtgtgttaaacccaaagaagaaa
ctggcttactcatgcctctg----aaagc-----tccaaaagaaatta------------
ttttcttagagggagaaacacttcctacagaagtgttaacagaggaagttgtcttgaaaa
ctggtgatttacaaccattagaacaacc------------tactagtgaagctgttgaag
ccccattggttggtacaccagtttgcattaacgggctcatgttgctcgaaattaaagaca
cagaaaa------------------------------gtactgtgcccttgcacctaata
tgatggtaacaaacaataccttcacacttaaaggc---ggtgcacc-aacaaaa------
---gttacttttggtgatgacactgtgattgaagtgcaaggttataagagtgtgaatatc
acttttgaacttgacgaaaggattgataaggtacttaacga---gaagtgctctacctat
acagttgaactcggta-------cagaagtaaatgagtttgcttgtgttgtagcagatgc
tgt---cataaaaact---------------------------------------ttaca
accagtatctgaattact------tataccactggg---cattgatttagatgagtgggg
tatggctacatactacttatttgatgagtctggtgaatttaaattggcttcacatatgta
ctgttcttttta------tcctccagat--------------------------------
------------------------------------------------------------
------------------------------------------------------------
----------------------------------------gaggatgag------g----
------------------------------------------------------------
------------------------------------------------------------
------------------------------------------------------------
------------------------------------------------------------
------------------------------------------------------------
------------------------------------------------------------
------------------------------------------------------------
--------------------------------aagaaggtgattgtgaagaagaagattt
tgaaccacc---------------------------------------------------
------------------------------------------------------------
----------------------------aactcaatatgagtatggtactgaagatgatt
accaaggtaaatctttgg---------------aatttggtgccacttctgtcactcctc
aacct-------------------------------------------------------
------------------------------------------------------------
------------------------------------------------------------
------------------------------------------------------------
-----------------------------------------------------------g
aagaagagctagaagaagattggttagatgat----------------------------
------------------------------------------------------------
----------------------------------------------------gatagtc-
-------------aacaaactgtcgttcaagaagatga---------cagtgaagttaat
cagacaactatcact---------------------------------------------
-------------------------------------------caatcaattgctgag--
------------------------------------------------------gttcaa
cctcagttagagatgga-------------------------acctacaccagttgttca
g--------------------------------------ac---tga-------------
--------------------------agtgaatagctttag-------------------
----------tggttat------------------------------------------t
taaa--------------------------------------------------------
------------------------------------------------------------
-------------acttac---------------------tgacaatgtatacattaaaa
atgcagacattgtggaagaagctaaaaaggtaaaaccaacaatagttgtcaacgcagcca
atgtttaccttaaacatggaggaggtgttgcgggagctttaaataaggctactaataatg
ccatgcaagttgaatcagatcattacatagccaccaatggaccacttaaagtgggtggtg
gctgtgttttgagtggacacaatcttgctaaaaa---ctgtcttcatgttgttggtccaa
atgttaacagaggtgaagatatt------------caacttcttaagagtgcttatgaaa
a---ttttaatcagcacgatgttctactcgcaccactattatcagccggtatttttggtg
ctgaccctgtacat------------tctttaagagtttgtgtagacactgttcgca---
-------caaatgtctacctagctgtctttgataaa--------------aatctct---
----------------atgacaaacttgtttcaagctttttagaaatgaagagtgaaaag
caagttgaacaaaagactgctgaaattcctaaagagg--------aagt-----------
----------------------taagtcatctattactgaaagtaaa-------------
-----------------ctttcagttgagcaga---------------------------
---gacaacaagttgataag------aaaatcaaagcttg--------------------
-tgttgaagaagttacaacaactctggaagaaactaa------------gtttctcacag
aaaatttgttactctatattgacattaatggc----aatcttcatccagatt-ctgccac
tcttgttaatgacattgacatcact-----------------------------------
------------------------------------------------------------
-----------------------ttcttaaagaaagatgctccctatatagtgggtgatg
ttgttcaagagggtgttttaac--------------------------------------
----tgctgtagttatacctactaaaaaggctggtgg-----------------------
------------------------------------------------------------
------------------------------------------tactactgaaa-------
-------tgctaacgaaagccttg---------------------------agaaaagtg
ccaacagataactatataaccacttacccaggccagggtttaaatggtt-------atac
tgtagaagaggcaaggacagtgcttaaaaagtgtaaaagtgccttttacattctaccatc
---ta-------------------------------------------------------
--ttatctctaatgagaagcaagaaattcttggaactg-----tttcttggaatttgcga
gaaatgcttgcacatgcagaggaaactc--------gtaaattaatgcctgtctgta---
--------------tggaaacta--aagctatagtttcaactatacagcgtaaatacaag
ggtattaa---------------aatacaagagggtgtggttgatt-atggtgccagatt
ttacttttataccagtaaaacaactgtagc---atcacttatcaatacact---------
---caacgatctaaatgagactc---------------------ttgttacaatgccact
tggctatgtaacacatggttta------------------------------aatttgga
agaagctgctcggtatatgagatctctcaaa------------------------gtgcc
agctacagtttctgtttcttcacctgatgctgttacagcgtataatggttacctta----
--cttcttcttctaaaacacctgaagaaca---ttttattgaaaccatctcacttgctgg
ctcttacaaagattggt--cctattctggacagtctacacaactaggtatagaa------
-----tttcttaagagaggtgataaaagtgtgtattacacta---gtaaccctattacat
ttcacct--------------agatggtgaagttatca----cctttgacaatcttaaga
tacttct------------ctctttgaaagaagttaggactattaaggtgtttacaacag
ta------------------gacaacattaaccttcacacgcaagttgtggacatgtcaa
tgacatatggacaacagtttggcccaacttatttggatggagctgatgttactaaaataa
aacctcataattcacatgaaggtaaaacgttttatgttttgcctaatgatgacactttac
gtgctgag---------gcttttgagtactaccacacaactgatcctagttttctgggta
ggtacatgtcagcattaaatcacact-aaaaagtggaaatacccacaagt------caat
ggtttaacttctattaaatgggcagataacaactgttatcttgccactgcattattaaca
ctaca---gcaaatagagttgaaatttaacccacctgctttacaagatgcctactacagg
gcaagagctggtgaagctgctaatttttgtgcacttatcttagcctactgtaacaagaca
gtaggtgagttaggtgatgttagagaaacaatgaattatttgtttcaacatgccaattta
gattcttg--caaaagagtcttgaatgtggt-gtgtaaaacttgtggacaacagcagact
actcttaagggtgtagaagctgttatgtacatgg------gcacactttcttatgaacaa
cttaagaagggtgttcagatacct-tgtacttgtggtaaacaagctacacaatatctagt
acaacaagagtcaccttttgttatgatgtcgg------------caccacctgctca---
------gtatgaacttaagcatggtacatttatttg-tgctagtgagtacactggtaatt
accagtgtggtcactataaacatataacttctaaagaaactttgtattgcatagacggtg
c---------------------------------------------------------tt
tacttacaaagtcctctgagtacaaaggtcctattacggatattttctacaaagaaaata
gctatataacaaccataaaaccagttatttataaattggatggtgttgtttgtacagaaa
ttgatcctaagttggacaattattataagaaagacaattcttatttcacagagcaacc--
-aattgatcttgtgccaaaccaaccttatccgaatgcaagcttcgataatttcaagtttg
tatgtgat------------------aacatcaaacttgctgatgat---------ttaa
accagttaactggttacaagaaacctg---cttcaagagagtttaaagttacattcttcc
ctgacttaaatggtgatgtggtggctattgattat---aaacactacacaccttct---t
ttaagaaaggagctaaattgttacataaacctattgtctggcatgttaacaatgcaac--
---taacaaagctacgtataaaccaaacacttggtgtatacgctgtctttggaacaca-a
aaccag--ttgaaacatcaaactcttttgatgtactgaaatcagaggacacgca------
---gggaatggataatcttgcct-------------------------------------
-------------------------------gcgaagatctaaaaccagtctctgaagaa
gtagtggaaaatcctaccatacagaaagacattcttgag------tgtaat-------gt
gaaaactaccgaagttgtaggag----------------------acattatacttaaac
cag---caaatgatggtttgaaaattacagaggaggttggtcacacagatctaatggctg
cttatgtagacaattctag------------tcttactattaagaaacctaatga-----
------------------------------------------------------------
------------------------------------------------------------
------------------------------attatctagagtac-taggtttgaaaaccc
ttgttactcatggtttagctgctgttaatagtgttccgtgggatacta----tagctaat
tatgctaagccttttctt---------------------------aataaagttgttagc
acaactactaatatagtca-----------------------------------------
---cacggtgtttaaaccgtgtt--------tgtactaattata-tgccttatttcttta
ctttattgctacaattgtgtacttttactagaagtacaaattctagaattaaagcatcta
tgccgactactatagcaaagaatactgttaagagtgttggtaaattttgcctagaggctt
catttaattacctgaag-------tcacctaatttt------------------tttaaa
tt----gattaatattataatttggtttttactattaagtgtttgtttaggttcttt---
------------------aatctactcaaccgctgctctagg------------------
---------------------------------------tgttttaatgtcta-------
------------------------------atttaggcatgccttcttactgtactggct
acagagaaggctatttgaa------ctctactaatgtcactacagcaatctactgtactg
gttc---tataccttgtagtgtttgtcttagtggtttagattctttagatacctatcctt
ctttagaaactatacaaattaccatttcatcttttaaatg--ggatttaactgcttttgg
cttagttgcagagtggtttttggcatatattctttttactaggttcttctatgtacttgg
attggctgcaattatgcaattgtttttcagcta---------ttttgcagtacattttat
tagtaattcttggcttatgtggttaataattaatcttgtacaaatggccccaatttcagc
tatggttaggatgtacattttctttgcatcattttattatgtatggaaaagttatgtgca
tgttgtagatggttgtacttcatcaacttgtatgatgtgttacaaacgtaatagagcaac
aagagttgaatgtacaactattgttaatggtgttagaaggtccttttatgtctatgctaa
tggaggtaaaggc---ttttgcaaactacataattggaattgtgttaattgtgacacatt
ctgtgctggtagtacatttattagtgatgaagttgcgagagacttgtcactacagtttaa
aagaccaataaatcctactgaccagtcttcctacattgttgacagtgttacagtgaagaa
tggttccatccatctttactt---tgataaagctggtcaaaagacttatgaaagacattc
tctctctcattttgttaacttagacaatttgagagctagtaacact----aaaggttcat
tgccta---tt-----aatgttatagtttttgatggtaaatcaaaatgtgaagaatcatc
tgcaaaatcagcgtctgtttattacagtcagcttatgtgtcaacctatactgttactaga
tcaggcattagtgtctgatgttggtgatagtacagaagttgcagttaaaatgtttgatgc
ttacgttaatacgttttcatcaacttttaacgttccaatggaaaaactaaaaacactagt
tgcaactgcagaagctgaacttgcaaagaatgtgtccttagacaatgtcttatccacctt
tatttcagcagctcggcaagggtttg------ttgattc--a---gatgtagaaactaaa
gatgttgttgaatgtcttaaattgtcacatcaatctgacatagaagttactggtgatagt
tgtaataactatatgctcacctataacaaagttgaaaaca---tgacacctcgtgacctt
ggtgcttgtattgactgtagtgcgcgtcatattaatgcgcaggtagcaaaaagtcacaat
attgcgttgatatggaacgttaaagattttatgtcactgtctgaacaactacgaaaacaa
atacgtagtgctgccaaaaagaacaa---cttgcctttcaagttgacatgtgcaactact
agacaagttgttaatgttgtaacaacaaaa---atagcacttaagggtggt------aaa
att------gtt------------aataa--------ttggttgaagcagttaattaaag
ttacactcgtgttcctttttgttgctgctatcttctat-------------ttaataaca
cctgttcatgtcatgtctaaacatactgacttttcaa----gtgaaattatagggtacaa
ggctatcgatggtggtgtcactcgtgacatagcatctacagatacttgttttgctaacaa
acatgctgattttgacacatggttt---agtcagcgtggtggtagttatactaatgac--
--------aaagcttgtccattgattgctgcagtcataacaagagaagtgggttttgtcg
tgcctggtcttcctggtacgatattacgca---caactaatggtgactttttgcatttct
tacctagagtttttagtgcagttggtaacatctgctatacaccatcaaaacttatagagt
acactgactttgcaacttcagcttgtgttttggctgctgaatgtacaatttttaaagatg
cttctggtaagccagtaccatattgttatgatactaatgtactagaaggttctgttgcat
atgaaagtctacgtcctgatacacgttatgtact---catggatggctctattattcaat
ttcctaacacctaccttgaaggttc---tgttagagtggtaacaacttttgattctgagt
attgtagacacggtacttgtgaaagatcagaagctggtgtttgtgtatctactagtggta
gatgggt---------------------------------acttaataatgattattaca
gatctttaccaggagttttttgtggtgtagatgctgtaaatttacttactaatatgttca
caccactaattcaacctatcggtgctttggacatatcagcatctattgtagccggcggta
ttgttgctatcgtagtaacatgccttgcctactactttatgaggtttagaagagcttttg
gtgaatacagccatgtagttgcctttaatactttactattccttatgtcattcactgtac
tctgtttaacaccagtttactcatttttacctggcgtttattctgttatttacttgtact
tgacattttatcttactaatgatgtttctttcttagcacatatccagtggatggttatgt
tcacacctttagtacctttctggataacaattgtttatgtcatttgtatttccacaaagc
attttta--------ctggttctttagtaactacctaaaaaggcgtgtagtctttaatgg
tgtttcctttagtacttttgaagaagctgcgttatgcactttcttattaaataaggaaat
gtatctaaaattgcgtagtgatgtacttctacctcttacgcaatataatagatatttagc
cctttataataagtacaagtattttagtggagccatggatacaactagctacagagaagc
tgcttgttgtcatcttgcaaaagctctcaatgatttcagtaattcaggttctgatgttct
ttatcaaccaccacaaacctctatcacctcggctgttttgcagagtggttttagaaaaat
ggcattcccatcaggtaaagttgagggttgcatggtacaagttacttgtggtacaaccac
acttaatggtctttggcttgatgatgtagtctactgtccaagacatgtgatctgcacctc
tgaagacatgcttaatcctaattatgaagacttacttatccgcaagtctaatcataattt
cttggtac---------aggctggtaatgtccaacttagagttattggacattctatgca
aaattgtgtgcttaagcttaaggtagatactgccaatactaagacgcct---aagtataa
gtttgttcgcattcaacctggacagactttttcagtgttagcttgttacaatggttcacc
atctggtgtttaccagtgtgctatgagacctaac--------------------------
-------------------------------tttacaattaagggttcattccttaatgg
ttcttgtggtagtgttggttttaacatagattatgactg---tgtctctttttgttacat
gcaccatatggaattaccaactggagttcatgctggcacagacttagaaggtaccttcta
tggaccttttgttgacagacaaacagcacaagcagctggtacggacacaactatcacagt
caatgttttagcttggttgtacgctgctgttataaatggagacaggtggtttctcaatcg
atttaccacaactcttaatgattttaacctcgtggctatgaagtacaattatgaacctct
aacacaggaccatgttgacatactaggacctctttctgctcaaaccggaattgccgtttt
agatatgtgtgcttcactaaaagaattactgcaaaatggtatgaatggacgtaccatatt
gggtagtgctttattagaagatgaatttacaccttttgatgttgttagacaatgctcagg
tgttactttccaaagtgcagtaaaaagaacaatcaagggcacacaccattggtt------
---gttacttacaattttgacttcacttttagttttagtccagagtactcaatggtcttt
gttcttttttgtgta------tgaaaatgcctttttgccttttgctatgggtattattgc
tatgtctgcttttgcaatgatgtttgttaaacataagcatgcattcctctgtttgttctt
gttaccttctcttgctactgtagcttactttaatatggtctatatgcctgctagttgggt
gatgcgcattat---gacatggttggatatggttgatactagt-----------------
-------------------------ttgtctggtttcaagctaaaagactgtgttat---
------------gtatgcatcagccgtagtgttactaatccttatgacagcaagaactgt
gt------atgatgatggtgctaggagggtgtggacacttatgaatgtcttgacactcgt
ctataaagtttattatggtaatgctttagatcaagctatttccatgtgggctcttataat
ctctgttacttctaactactcgggtgtagttacaactgtcatgttcttggccagaggtat
tgtttttatgtgtgttgagtattgccctattttcttcataactggtaata----cacttc
agtgtataatgctagtttattgtttcttaggctatttctgtacttgttactttggtctct
tttgtttactcaaccgttactttagactgactcttggtgtttatgattatttgg------
---------tttccacacaagagtttaggtatatgaattcacagggattgctcccaccaa
agaatagcatagatgcctttaaactcaacatcaaattgttgggtgttggaggtaaacctt
gtattaaagtagccactgtacagtctaaaatgtcagatgtaaagtgcacgtcagtagtct
tactctcagttttgcaacaacttagagtagaatcatcatctaaattgtgggctcaatgtg
ttcagttacacaatgacatactcttagctaaagatactactgaagcctttgaaaaaatgg
tttcactactttctgtcttgctttccatgcagggtgctgtagacataaacaagctttgtg
aagaaatgcttgacaacagggcaaccttacaagctatagcctcagagtttagttctcttc
catcatatgcagcttttgctaccgctcaagaagcttatgagcaggctgttg---ctaatg
gtgactctgaagttgtccttaaaaagttgaagaagtctttgaatgtggctaaatctgaat
ttgaccgtgatgcagccatgcaacgcaagttggaaaagatggctgatcaagctatgaccc
aaatgtataaacaggctagatctgaagacaagagggcaaaagttactagtgctatgcaga
caatgcttttcactatgcttagaaagttggataatgatgcactcaacaacattatcaaca
atgcaagagatggttgtgttccattgaacataatacctcttacaacagcagccaaatt-a
atggttgtcatacc-agactataacacatataaaaatacgtgtgatggt-acaacattta
cttatgcatcggcattgtgggaaatccaacaggttgttgatgcagatagtaaaattgttc
aacttagtgaaattagcatggacaattcacctaatttagcatggcctcttattgtaacag
ctttaagg------gccaattctgctgtcaaattacagaataatgagcttagtcc---tg
ttgcactacgacagatgtcttgtgctgccggtactacacaaactgcttgcactgatgaca
atgcgttagcttactacaacacaacaaagggaggtaggtttgtactt---gcattgttat
ccgatttacaggatttgaaatgggctagattccctaagagtgatggaactggtactatct
atacagaactggaaccaccttgtaggtttgttacagacacacctaaaggt---cctaaag
tgaagtatttatactttattaaaggattaaacaatctaaatagaggtatggtacttggta
gtttagctgctacagtacgtttacaagctggtaatgcaacagaagtgcctgccaattcaa
ctgtactatctttctgtgcttttgctgtagatgccgctaaagcgtacaaagactat--ct
agctagtgggggacaaccaatcactaattgtgtt-aagatgttgtgtacacacactggta
ctggtcaggcaataacagttacaccagaagccaatatggatcaagaatcctttggtggtg
catcgtgttgtctgtactgtcgttgccacatagatcatccaaatcctaaaggattttgtg
acttaaaaggtaagtatgtacaaatacctacgacttgtgctaatgaccctgtgggtttta
cacttaaaaacacagtctgtaccgtctgcggtatgtggaaaggttatggctgtagttgtg
atcaactccgcgaacccat---gcttcagtc---agctgatgcacaatcgtttttaaacg
ggtttgcggtgtaagt---gca---gcccgtcttacaccgtgcggcacaggcactagcac
tgatgtcgtgtacagggcttttgacatctacaatga------taaagtagctggttttgc
taaattcttaaaaactaattgttgtcgcttccaagaaaaagacgaggatgacaatttaat
tgattcttactttgtagttaagagacacactttctctaactaccaacatgaagaaacaat
ttataatttacttaag---------------gattgtccagctgttgctaaacacgactt
ctttaagtttagaatagacggtgacatggtaccacatatatcacgtcaacgtcttactaa
atacacaatggcagacctcgtctatgctttaaggcattttgacgaaggcaattgtgatac
attaagagaaatacttgtcacatacaattgttgtgacgatgattatttcaataaaaaaga
ctggtatgattttgtagaaaacccagatatattacgcgtatacgccaacttaggtgaacg
tgtacgccaagctttgttaaaaacagtacaattctgtgatgccatgcgagatgctggtat
tgtaggtgtactaacattagataatcaagatctcaatggtaactggtatgatttcggtga
cttcatacaaaccactccaggtagtggagttcctattgtagattcttattattcattgtt
aatgcctatactaactttaactagggcattaactgcagagtcacatgttgacactgac--
-ttaacaaagccctacattaagtgggatttgttaaaatatgactttacggaagagaggtt
aaaactctttgaccgttattttaaatattgggatcagacataccacccaaattgtgttaa
ctgtttggatgacagatgcattctgcattgtgcaaactttaacgttttattctctacagt
gttcccacctac---aagttttggacctctagtgagaaaaatatttgttgatggtgttcc
atttgtagtttcaactggataccacttcagggagctaggtgttgtacataatcaggatgt
aaacttacatagctctagacttagttttaaggaattacttgtgtatgctgctgaccctgc
tatgcacgctgcttctggtaatttattactagataaacgcactacgtgcttctcagtagc
tgcacttactaacaatgttgcttttcaaactgtcaaacccggtaattttaacaaagactt
ctatgactttgctgtgtctaagggtttctttaaggaaggaagttctgttgaattaaaaca
cttcttctttgctcaggatggtaatgctgccatcagcgattatgactactatcgttataa
tctaccaacaatgtgtgatatcagacaactcctatttgtagttgaagttgttgataagta
ctttgattgttacgatggtggctgtattaatgctaaccaagtcatcgtcaacaacctaga
caaatcagctggttttccatttaataaatggggtaaggctagactctattacgattcaat
gagttacgaggatcaagatgcacttttcgcatatacaaaacgtaatgtcatccctactat
aactcaaatgaatcttaagtatgccattagtgcaaagaatagagctcgcaccgtagctgg
tgtctctatctgtagtactatgaccaatagacagtttcatcaaaaattattgaaatcaat
agccgccactagaggagctactgtagtaatcggaacaagcaaattttatggtggttggca
taacatgttaaaaactgtttacagtgatgtagaaaaccctcatcttatgggttgggatta
ccctaaatgtgatagagccatgcctaacatgcttagaattatggcctcacttgttcttgc
tcgcaaacatacaacgtgctgtagcttgtcacaccgtttctatagattagctaatgagtg
tgctcaagtattgagtgaaatggtcatgtgtggcggttca---ctatatgttaaa---cc
aggtggaacctcatcaggagatgccacaactgcttatgctaatagtgtctttaacatttg
tcaagctgttacggccaatgttaatgcacttttatctactgatggtaacaaaattgccga
taagcacgtccgcaatttacaacacagactttatgagtgtctctatagaaatagagatgt
tgacacagactttgtgaatgagttttacgcatatttgcgtaaacatttctcaatgatgat
actttctgatgatgctgttgtgtgtttcaatagcacttatgcatctcaaggtctagtggc
tagcataaagaactttaaatcagttctttactatcaaaacaacgtttttatgtctgaagc
aaaatgttggactgagactgaccttactaaaggacctcatgaattttgctctcaacatac
aatgctagttaaacagggtgatgattatgtgtacctcccttacccggatccatcacgaat
cttaggggctggctgttttgtagatgatatcgtaaaaacagatggtacactgatgattga
acggtttgtgtctttagctatagatgcttacccacttactaaacatcctaatcaggagta
tgctgatgtctttcacttgtacttacaatacataagaaagttacatgatgagttaacagg
acatatgttagacatgtattctgttatgcttactaatgataacacttcaaggtattggga
acctgagttttatgaggctatgtacacaccgcatacagtcttacaggctgttggggcttg
tgttctttgcaattcacagacttcattaagatgtggtgcttgcatacgtagaccattctt
atgctgtaaatgctgttacgaccacgtcatatctacatcacataaattagtcttgtctgt
taatccgtatgtttgcaatgctccaggttgtgatgtcacagatgtgactcaactttactt
aggaggtatgagctattattgtaaatcacataaaccacccattagttttccgttgtgtgc
taatggacaagtttttggtttatataagaatacatgtgttggtagcgataatgttactga
ctttaacgcaattgcaacatgtgattggacaaatgctggtgattacattttagctaacac
ctgtactgaaagactcaagcttttcgcagcagaaacgctcaaagctactgaggagacatt
taaactgtcttatggtattgccactgtacgtgaagtgctgtctgacagagaattgcatct
ttcatgggaagttggtaaacctagaccaccacttaaccgaaattatgtctttactggtta
tcgtgtaactaaaaacagtaaagtacaaataggagagtacacctttgaaaaaggtgacta
tgg---tgatgctgttgtctaccgaggtacaacaacttacaaactaaatgttggtgacta
ttttgtgctgacatcacatacagtaatgccattaagtgcacctacactagtgccacaaga
gcactatgttagaattactggcttatacccaacactcaatatttcagatgagttttctag
caatgttgcaaattatcaaaaggttggtatgcaaaagtattctacactccaaggaccacc
tggtactggtaagagtcattttgctattggcttagctctctactacccttctgctcgcat
agtgtacacagcttgctctcatgccgctgttgatgcactatgtgagaaggcattaaaata
tttgcctatagataaatgtagtagaattatacctgcacgtgctcgtgtagagtgttttga
taaattcaaagtgaattcaacattagaacagtacgtcttttgtactgtaaatgcattgcc
tgagacgactgcagatatagttgtctttgatgaaatttcaatggctacaaattatgattt
gagtgttgtcaatgctagattacgtgctaagcactatgtgtacattggcgaccctgctca
attaccagcaccacgcacattgctaactaagggcacactagaaccagaatatttcaattc
agtgtgtagactcatgaaaactataggtccagacatgttccttggaacttgtcggcgttg
tcctgctgaaattgttgacactgtgagtgctttggtttatgataataagctgaaagcaca
taaagacaaatcagctcaatgctttaaaatgttttataagggtgttattactcatgatgt
ttcatctgcaattaacaggccacaaataggcgtggtaagagaatttcttacacgtaatcc
tacttggagaaaagctgtcttcatttcaccttataattcacagaatgctgtagcctcaaa
gattttgggactaccaactcaaactgttgattcatcacagggttcagaatatgactatgt
catattcactcaaaccactgagacagctcactcttgtaatgtaaacagatttaatgttgc
tattactagagcaaaagtaggcatactttgcataatgtctgatagagacctttatgacaa
gttgcaatttacaagtcttgagattccacgtaggaatgtgg---caactttacaa---gc
----tgaaaatgtaacaggactttttaaggattgtagtaaggtaatcac---tgggttac
acccaacacaggcacctacacacctcagtgttgacactaaattcaaaact---gaaggtt
tatgtgttgacatacctggtatacctaaggaca------tgacctatagaagactcatct
ctatgatgggtttcaaaatgaattaccaagttaatggttaccctaatatgtttatcaccc
gtgaggaagccgtaagacatgtacgtgcatggattggctttgatgtcgaggggtgtcatg
ctactagagaagctattggtactaatttacctttacagctaggcttttctacaggtgtta
acctagttgctgtacctacaggctatgttgatacacctaataatacagatttttccagag
ttagtgctaaaccaccacctggagatcagtttaaacatcttataccacttatgtataaag
gacttccttggaatgtagtg-cgtataaagattgtac-aaatgttaagtgatacacttaa
aaatct-ctctgacagagtcgtgtttgtcttatgggcacatggctttgaattaacatcta
tgaagtattttgtgaaaataggacctgagcgcacttgttgtctatgtgataaacgtgcca
catgcttttccactgcttcagacacttatgcctgttggcatcattctatt---------g
gatttgattatgtctataatccgtttatgattgatgttcaacaatggggttttacaggta
acctacaaagcaaccatgatctgtattgtcaggttcatggtaatgcacatgtagctagtt
gtgatgcaatcatgactagatgtctagctgtccacgagtgctttgttaagcgtgttgact
ggactattgaataccctataattggtgatgaactgaagattaatgcggcttgtagaaagg
ttcaacacatggttgttaaagctgcattattagcagacaaatttccagttcttcatgaca
ttggtaaccctaaagctattaagtgtgtacctcaagctgatgtagaa---tggaagttct
atgacgcacagccttgtagtgacaaagcttataaaatagaagaattattctattcttatg
ccacacattctgacaaattcacagatggtgtatgcctattttggaattgcaatgtcgata
gatatcctgctaattccattgtttgtagatttgacactagagtgctatctaaccttaact
tgcctggttgtgatggtggcagtttgtatgtaaataaacatgcattccacacaccagctt
ttgataaaagtgcttttgttaatttaaaacaattaccatttttctattac----------
-----tctgacagtccatgtgagtctcatggaaaacaagtagtgtca-------------
----gatatagactatgtaccactaaagtctgctacgtgcataacacgttgcaatttagg
tggtgctgtctgtagacatcatgctaatgagtacagattgtatcttgatgcttacaacat
gatgatctcagctggctttagcttgtgggtttacaaacaatttgatacttacaacctctg
gaatactttta------caagacttcagagtttagaaaatgtggcttttaatgttgtaaa
taaaggacactttgatggacaacagggtgaagtaccagtttccatcattaataacactgt
ttacacaaaagttgatggtgttgatgtagaactatttgaaaataaaacaacattacctgt
taatgtagcatttgagctctgggctaagcgcaatattaaaccagtaccagaggtgaaaat
actcaataatttgggtgtggacattgctgctaatactgtgatttgggactacaaaagaga
tgctccagcacatatatctactattggtgtttgttctatgactgacatag----------
----ccaagaaaccaactgaaaatatttgtgcaccactcactgtctttttcgatggtaga
gtcaatggtcaagtagacttgtttagaaatgcccgtaatggtgttcttattacagaagg-
-----------------------------------------------------------t
agtgt------------taaaggtttacaaccatctgtaggtcctaaacaagccagtctt
aatggagtcacattga------------ttggagaag-------------------cctt
aaaaacaca-------------gttcaattattacaagaaagttaatggtgttgttcaac
aactacctgaaacttactttacccaaagtagaaatttaaaagaattcaaacccaggagtc
aaatggaaattgatttcttagaattagctatggatgaattcattgaacggtataaactag
aaggttatgccttcgaacatatcgtctatggagatttta-gtcataggcagttaggtggt
ttaca-tctactgattggactagctaaacgttctaagg------aatcacctcttgaatt
agaagattttattcctatggaca---gtacagttaaaaattacttcataacagatgcgca
aacaggttcatctaagtgtgtgtgttctgttattgatttattacttgatgattttgttga
aataataaaatcgcaggatttatctgtagtttctaaggtggtcaaagtgaccattgacta
tacagaaatttcatttatgctttggtgtaaagatggacatgttgaaacattttacccaaa
attacaatctagtcaagcgtggcaaccgggtgttgctatgcctaatctctacaaaatgca
aagaatgttactagaaaagtgtgaccttcaaaattatggtgatagtgcaacattacctaa
aggcataatgatgaatgtcgcaaaatatactcaactgtgtcagtatttaaatacacttac
tttagctgtaccctataatatgagggttatacattttggtgctggttctgataaaggagt
tgcacctggtacagctgttttaagacagtggttgcctacgggtacactacttgtcgattc
agatcttaatgactttgtctctgatgcagattcaactttgattggtgattgtgcaactgt
acatacagctaataaatgggatctcattattagtgatatgtacgatcctaagactaaaaa
tgttaca---aaagaaaatgattccaaagagggatttttcacttacatttgtggatttat
acaacaaaagctagcccttggaggttctgtagctataaagataacagagcattcttggaa
tgccgatctttataagcttatgggacatttcgcatggtggactgcttttgttactaatgt
aaatgcatcttcatctgaagcatttttaattgggtgtaattaccttggcaaacc------
gcgtgaacagatagatggttatgtcatgcatgcaaattacatattttggaggaatacaaa
cccaattcagttgtcttcctattctttatttgacatgagtaaattcccccttaaattaag
gggtactgcagttatgtctttgaaagaaggtcaaatcaatgatatgattttatctcttct
tagtaaaggtagacttataattag---agaaaacaatagagttgttatttctagtgat--
----------------------------------------gttcttgttaacaactaaa-
-------------------------------------------cgaacc--atgtttgt-
---------------------------ttttctt-----------------gt-------
----------------tttattgccactagtttcta------------------------
------------------------------------------------------------
------------------------------------------------------------
------------------------------------------------------------
------------------------------------------------------------
------------------------------------------------------------
---------------------------gtcag---tgtgttaatctaaca----------
------------------------------actagaactcag---ttacctcctgcatac
accaactcat------------------------ccaccc------gtggt---------
-gtctat-----------------------------------------------------
--------------------------------------taccctgacaaagttttcagat
-------------cttcagttttacatt---------------taactca----------
-ggatttgtttttacctttcttctccaatgtgacct------------------------
--------ggttccatgcta----tacatg------------------------------
----------------------tttcagggaccaatggtatt------------------
----aaaaggt-------ttgat-------------------------------------
-------------------aacccagttctg-----cc----------------a-----
------------------------t------------------tc----aacgatg----
---gcgtctat---------tt-----------------------------tgcttccac
tgagaagtctaatataa------------taagaggatggatttt------------tgg
----------------------tactaccttagattcgaagacccagtctctacttattg
ttaataacgcta-----------------------------------------ctaatgt
tgttattaaagtctgtgaatt----------------tcaattttgtaatga--------
-----------tccatttt-----------------------------------tgggtg
ttta--------------------------------------ttaccacaaaaacaacaa
aagttggatgg------aaagtgagttcag-agtttactctagtgcgaataattgcactt
ttgagtatgtctctcagc---------------cttttcttatggaccttgaaggaaaac
aggg--------------------------------------------------------
-------------------taatt---tcaaaaatcttagggaattcgtg----------
------------------------------------------------------------
------------------------------------------------------------
------------------------------------------------------------
------------------------------------------------------------
------------------------------------------------------------
------------------------------------------------------------
------------------------------------------------------------
------------------------------------------------------------
------------------------------------------------------------
-------------------------------------tttaa---gaatattgatggtta
t-tt--------------------------------------------------------
-------------------------------caaaatatattctaaaca-----------
------------------------------------------------------------
------------------------------------------------------------
-------------------------------------------------------tacgc
ct------------attaatttagtgc------------------------------gtg
atcttccccctggtt---------------------------------------------
-----------------------------------------tttca--------------
--gctttagaaccattggtagatc------------------------------------
------------------------------------------------------------
------------------------------------------------------------
------------------------------------------------------------
------------------------------------------------------------
------------------------------------------------------------
------------------------------------------------------------
------------------------------------------------------------
------------------------------------------------------------
--------------------------------------tgccaataggtattaacatcac
taggtttcaaactttacttgctttaca---tagaagctatttga----------------
------------------------ctcctggtgattcttcttcaggttggacagctggtg
---------ct-------------------------------------------------
----------gcagcttattatgtgggttatcttcaa---------------ccaaggac
ttttctactaaaatataatgagaatggaaccattacagatgctgtagactgtgcacttga
ccctctttcagaaacaaag-tgtacgttaaaatccttcactgttgaaaaaggaatttatc
aaacctcta------------------------actttagagtccaaccaacagattcta
ttg---ttagattcccaaatattacaaacttatgtccttttggtgaagtttttaacgcca
cc------acattcgcatcagtttatgcttggaacagaaagagaattagcaactgtgttg
ctgattactctgtcctatataat------------------------------------t
ccacttcattttctac--------------------ctttaaat-------gttatggag
tgtctccta-----ctaaattaaatgatctctgcttt-actaatgtttatgcagactcat
ttgtgattacaggtgatgaag---------tcagacaaattgcgccagga----------
-caaactggaaagattgctgact---------acaattataaactaccagatgattttac
t-----------------------------------------------------------
-----ggttgtgttat---------------------agcttggaattctaagcatattg
atgcaaaagagggcggtaattttaactatctttaccgtctctttagaaaagctaatctta
aaccctttgagagggatatctcaactgaaattt---accaagcaggcagcaaaccttgta
at-----ggtcaaactggt---ctaaattgct----------------------------
--actacccactttatagatatggattttaccc---tactgatggtgt-tggtcaccaac
cttatagg----------------------------------------------------
---------------------gtagtagtactttcttttg------aacttctaaatgca
ccagcaactgtttgtgg------------------------acctaagaagt---ctact
aacttggttaaaaataaatgtgtcaatttcaactttaatggtttaactggcacaggtgtc
ct--------------cacagagtctaataaaaagtt-tctacctttccaacaatttggt
agagacattgcagacactactgatgccgtccgtgatcc---acagacacttgagattctt
gacattacaccatgttcttttggtggtgtcagtgttataacacctgga------------
acaaatgcctctaaccaggttgctgttctttatcaggatgtta-actgcacagaagtccc
tgttgctatccatgcagaccaacttactcccacttgg-------------------cgtg
tttactccacaggttctaatg---------------------------tttttcaaacac
gtgcaggttgtttaataggggctgaac---atgtc------aataactcgtatgag----
--------tgtgacatacctattggtgcaggaatatgcgc-ca-----------------
----gtta-----------------tcagac-----------------------------
tcaaactaatt--------------cacgtagtgtggccagtcaatc-tattatt-----
gcctacactatgtcacttg---------------------gtgcagaaaattcagttgct
tattctaata---actctattgccatacctacaaattttactattagtgtgaccactgaa
attctacctgtgtctatgacaaagacatcggtagactgtacaatgtatatttgtggtgat
tcaactgagtgcagcaaccttttgttgcaatatggtagtttttgcacacaattaaatcgt
gctttaactgga-atagctgttgaacaggacaaaaatactcaagaa---gttttt-----
---------------gctcaagttaaacaaatttataagacacca-----------ccaa
ttaaaga------ttttg---------gtggtttcaatttttc-----------------
--acaaatattaccagatcca----------tcaaaaccaa------gca--agaggtc-
--atttattgaggatttacttttcaataaagtgacacttgctgatgctggcttcatcaa-
--acaatatggtgattgccttg---------gtga-------------tattgctgctag
ggatcttat---------ttgtgctcaaaagttcaatggccttactgttctgccaccttt
gctcacagatgaaatgatcgctcaatacacttctgcactattagcaggtacaatcacttc
tggttgg-----actttt---------ggtgcaggtgctgctttacaaataccatttgcc
atgcaaatggcttataggtttaatggtattggagttacacagaatgttctctatgagaac
caaaaattgattgccaaccagtttaatagtgctattggcaaaattcaagactcactttct
------------------------------------------------------------
---------------tctacagcaagtgcacttggaaaacttcaagatgttgtcaaccaa
---------aatgcacaagctttaaacacgcttgttaaacaacttagctccaattttgga
gctatttctagcgtgttaaatgatatcctttcacgtctcgacaaagttgaggctgaagtg
cagattgacaggttgatcacaggcagacttcaaagcttgcagacatatgtgactcaacaa
ttaattagagctgcagaaatcagagcttctgccaatcttgctgctactaaaatgtcagag
tgtgtactcggacaatcaaaaagagttgatttttgtgga---aaaggctatcatcttatg
tctttccctcagtcagcacctcatggtgtagtcttcttgcatgtgacatatgtccctgca
caagaaaagaacttcacaactgctcctgccatttgtcatgatggaa---------aagca
cactttccacgtgaaggtgttttcgt---tt-----------------------------
caaatggcacacac---------------------------------tggttt-------
-gttacacaaaggaatttttatgaaccacaaattattacaacagacaacacatttgtctc
tggtagctgtgatgttgtaataggaattgtcaacaacacagtttatga---------tcc
tttgcaacca-------------gaacttgattcattcaaggaggagttggataaatact
ttaaaaatcata-catc---------------acctgatgtag-------atttag----
-------------------gtgacatttctggcattaat---------------gcttca
gttgtcaatattcaaaaggaaattgaccgcctcaatga----------------------
----------------------------------ggtt-gccaaaaatctaaat------
---------------gaatctctcatcgatctccaagaacttggaaagtatgaacagtat
ataaaatggccatggtacatttggctaggttttatagctggcttgattgccataataatg
gtcacgattatgctttgctgtatgaccagttgctgcagttgtctcaagggctg-------
--------------ttgttcttgcggatcttgctgcaa---atttgatgaagacgactct
gagccagtgctcaaaggagtcaaattac--attacacata---------aacgaa----c
tt-atggatttg-tt-----------ta----tgagaattttcacacttggaactgtaac
tttgaaac-------------------------------------------aaggtgaaa
ttaaggatgctactccttca----------------------------------------
gattctgttcgcg-ctactgcaacg-----------ataccgatacaagcctcactccct
ttcggatggcttattgttggcg---ttgcatttcttgctgttttt---------------
------------------------------------------------------------
-----------------------------------------------------------c
aaagcgcttccaagatcataacccttaaaaagagatggcaactagcactctctaagggta
----tt-----cactttatttgcaacttgctgctgctgtttgtaacag------------
-----------------------------------t-ttactcaca-----------tct
tttgct-cgttgctgctggtcttgaagccccattcctctacctctacgctt---------
--------tagtctacttcttgcagagtataaa---------ctttgtaagaat-aataa
tgaggctttggctt----------------------------------------------
-----------------------------------tgctgga-aatgccgttccaaaaac
ccattactctatgatgctaactacttcctttgttggcatact------------------
------------------------------------------------------------
------------------------------------------aattgttatgactattgt
ataccttaca--------------------------------------------------
------------------------------------------------------------
-------------------------------------------------------at---
agtg--------------------------------------------------------
------------------------------------------------------------
---------------------------------------------------------taa
cttcttcaattgtcattacttcaggtgatggcacaacaagtcctatttctgaacatgact
accagattggtggttatactgaaaaatgggagtctggagtaaaagactgtgttgtattac
acagttacttcacttcagattattaccagctgtactcaa-----------------ctca
attgagcacag-acactggtgttgaacatgttacc-------------------------
------------------------------------------------------------
----------ttcttcatctacaataaaattgtt---gatgagcctgaagaacatgtcca
aattcacacaatcgacgg--------ttcatccgga---------------gttgttaat
cc---------------------------------------agcaatggaaccaatttat
gatgaaccgacgacgacta-----------------------------------------
------------------------------------------------------------
----------------------------------------------------ctagcgtg
cctttgtaagcaca----------------------------------agctgatgagta
cgaactt-----------------------------------------------------
------------------------------------------------------------
------------------------------------------------------------
------------------------------------------------------------
------------------------------------------------------------
------------------------------------------------------------
------------------------------------------------------------
------------------------------------------------------------
------------------------------------------------------------
------------------------------------------------------------
------------------------------------------------------------
------------------------------------------------------------
------------------------------------------------------------
------------------------------------------------------------
------------------------------------------------------------
------------------------------------------------------------
------------------------------------------------------------
------------------------------------------------------------
------------------------------------------------------------
------------------------------------------------------------
-----------------------------------------atgtactcattcgtttcgg
aagagacaggtacgttaatagttaatagcgtacttctttttcttgct-ttcgtggtattc
ttgctagtcacactagccatccttactgcgcttcgatt------------gtgtgcgtac
tgctgcaatattgttaacgtgagtcttgtaaaaccttctttt-tacgtttactctc----
---------gtgttaaaaatctgaattcttcta-----------------gagttcctga
t------cttct-----ggtctaaacgaact-aaatattatatt-------------agt
ttttctgtttggaac-------tttaatttta-----gccatggca--------------
----gataac----------------------------------------------ggta
ctattaccgttgaagagctgaaaaagctccttgaacagtggaatctagtaataggattcc
tatttcttacatggatttgtcttctacaatttgcctatgccaacaggaataggtttttgt
atataattaagttaattttcctctggctgctttggccagtaactttagcctgctttgtgc
ttgct------gctgtttacagaataaattggatcactggaggaatcgctatcgcaatgg
cttgtcttgtaggcttgatgtggctgagctacttcattgcttctttcaggctatttgcac
gta------cgcgttccatgtggtcattcaatccagaaactaacattttgctcaacgtgc
cactccatggcactattttgaccagaccgcttctagagagtgaacttgtaatcggagctg
tcatccttcgtggacatcttcgtattgctggacaccatctaggacgctgtg---acatca
aggacctgcccaaagaaatcactgttgctacatcacgaacgc---tttcttattacaaat
tgggagcttcacagcgtgtagcaggtgattcaggttttgctgcatacagtcgctacagga
ttggaaactacaaattaaacacagaccattccagtagcagtgacaatattgctttgcttg
tacagtaagtgacaacagatgtttcatctcgttgactttcaggttactatagcagagata
ttactaattattatgaggactttcaaagtttccatttggaaccttgattacatcataaac
cttataattaaaaatttatctaagtcactaactgaga---ataaatattctcaattagat
gaagagcaaccaatggagattg--------------------------------------
------------------------------------------------------------
------------------------------------------------------------
------------------------------------------------------------
------------------------------------------------------------
------------------------------------------------------------
------------------------------------------------------------
------------------------------------------------------------
------------------------------------------------------------
-------------att-aacgaacatgaaaattattcttttcttggtactggtaacactt
gctacttgtgagctttatcactaccaagagtgtgttagaggtacaacagtact-------
----tctaaaagaaccttgctcttctggaacgtatgaaggcaattcaccattccatcctc
tagctgataataaatttgcactgacttgctttagcactcaatttgcttttgcttgtcctg
acggcgtgaaacacgtctatcagttacgtgccagatcagtttcacccaaactgttcatca
gacaagaggaagtt---caagaact--ttactcaccaatttttcttatcattgcagcaat
agtgtttataa-------------------cactttgcttcacactcaaaagaaaaacag
aatgagtgaactttcattaattgacttctatttgtgctttttagcctttctgctattcct
tgt--------------------tttaattatgcttattatcttttggttctcacttgaa
ctgcaagatcataatgaaacttgtcac---gcctaaacgaacatgaaacttcttgttttc
ttag-----gaatcctcacaacagtaactgcatttcaccaagaatgtagtttacagtcat
gtgctcaa---caccaaccatatgtagttgatgacccgtgtcctattcacttctattcta
aatggtacatt------------agagtaggagctagaaaatcagcacctttaattgaat
t---gtgcgtggatgaggttggttctaaatcacccattcagtacatcgatatcggcaatt
atacagtttcctgttcacc----------------------------ttttacaattaat
tgccaggagcctaaattgggtagtcttgtagtgcgttgttcgttct---atgaagac---
----------tttttagag-----------------tatcatgacgttcgtgttgtttta
gatttcatctaaacgaac----------aaactaaaatgtct------gataatggaccc
ca---aaaccaacgaaatgcaccccg---cattacgtttggtggaccctcagattcaact
ggcagtaac---------cag---aatggagaacgcagt-ggagcacgaccaaaacaacg
tcggcctcaaggtttacccaataatactgcgtcttggttcaccgctctcactcaacatgg
caaggaagaccttaaattccctcgaggaca-aggcgttcc-----------gattaatac
caatagc-agtccagatgaccaaattggctactaccgaagagctaccagacg-aattcgt
ggtggtgacggtaaaatgaaagatctcagtccaagatggtacttttacta-cctaggaac
tgggccagaagctggacttccctatggtgctaacaaagacggcatc------atatgggt
tgcaactgagggagccttgaatacaccaaaagatcacattggcacccgcaatcctgctaa
caatgctgcaatcgtgctacaacttcctcaaggaacaacattgccaaaaggcttctacgc
a-gaagggagcagaggtggcagtcaagcttcttctcgctcttcatcac------gtagtc
gcaacagttcaagaaactcaa---------ctccaggcagcag-----------------
-------------------------taggg----------gaacttcccctgct----ag
-------gatggctg------gca------------------------------------
------------------------------------------------------------
------------------------------------------------------------
----------------------------------------atggcagtgatgctgctctt
gctttgctgctgcttgacagattgaaccagcttgagagca--------------------
-------------------------------------aaatgtctggtaaaggccaaca-
-----------------------acaacagag----ccaaactgtc-------------a
ctaa--------------------------------------------------------
------------------------------------------gaaatctgctgcagaggc
ttc-----taagaaacctcggcaaaaacgtactgccaccaaacaata------caatgta
acacaagcttttggcagacgtggtccagaacaaacccaaggaaactttggggatca---a
gaactaatcaggcaaggaactgattacaaacat-------tggccgcaaattgcacaatt
cgctcccagcgcttcagcattcttcggaatgtcgcgcattggcatggaagtcacacctt-
--------cgggaacgtggttgacctatacaggtgccattaaattggatgacaaagatcc
aaatttcaaagatcaagtcattttgctgaataagcacattgacgcata------------
------------------------------------------------------------
--caaaacattcccaccaaca------------gagcct---------------------
---------aaaaaggacaaaaagaaaaaggctgatgaaactc-----------------
------------------------------------------------------------
------aagccttaccgcag----------------------------------------
------------------------------------------------------------
------------------------------------------------------------
------------agacagaag---------------------aaacagcaaactgtgact
cttct------------------------------------------------------t
cctgctgcagatttgg-------atgacttctc---------------------------
----------------------caaacaattgcaacaat---------------------
------------------------------------------------------------
---------ccatgagcag-----------------------------------------
------------------------------------------------------------
------------------------------------------------------------
------------------------------------------------------------
------------------------------------------------------------
------------------------------------------------------------
------------------------------------------------------------
------------------------------------------------------------
-------------------------------------------tgctgattcaact----
------------------------------------------------------------
------------------------------------------------------------
------------------------------------------------------------
------------------------------------------------------------
----------------------------------------------------------ca
ggcctaaac---------------------------------------------------
------------------------------------------------------------
------------------------------------------------------------
------------------------------------------------------------
------------------------------------------------------------
------------------------------------------------------------
------------------------------------------------------------
------------------------------------------------------------
------------------------------------------------------------
------------------------------------------------------------
------------------------------------------------------------
----tcatgcagaccacacaaggca-----------------------------------
------------------------------------------------------------
-----------------------------------------------------gatgggc
tatataaacgt-------------------------------------------------
------------------------------------------------------------
------------------------------------------------------------
------------------------------------------------------------
------------------------------------------------------------
------------------------------------------------------------
------------------------------------------------------------
--------------------------tttcgcttttccgtttacgatatata--------
------------------------------------------------------------
------------------------------------------------------------
------------------------------------------------------------
------------------------------------------------------------
------------------------------------------------------------
------------------------------------------------------------
------------------------------------------------------------
------------------------------------------------------------
-------------------------------------------------gtcta-ctctt
gtgcagaatgaatt--ctcgtaact-acatagcacaa-gtagatgt-agttaaccttaat
ctcacat----agcaatcttt---aatcagtg------------------tgtaacatta
gggaggacttgaaagagc-caccac-----------------------------------
---------------attttcaccgaggccacgcggagtacgatcgagggtacagtgaat
aatgctagg-----gagagctgc-ctatat------------------------------
------------------------------------------------------------
----------------------------------------ggaagagccctaatgtgt--
------------------------------------------------------------
---------aa--aat-taat-tttagtagtgctat-cccatgtgatt------------
------------------------------------------------------------
---------------ttaata-gcttc------------------ttaggagaa------
------tgac--------------------------------------------------
------------aaaaa-------------------------------------------
------------------------------------------------------------
----
>MZ937004.1 Bat coronavirus isolate BANAL-20-247/Laos/2020, complete genome
------------------------------------------------------------
------------------------------------------------------------
------------------------------------------------------------
------------act-ctcgat--ctct-tg------tagatctgttct------ctaaa
cgaac----------------------------tt-taaaatctg-tgtggctgtcac--
--tcggct--gcatgcttagtgcac----tcacgcagtataattaataactaa--ttact
g----tcgttgacag-------------------gacacgagtaa-ctcgtctatcttct
gcaggttgcttacggtttcgtccgtgttgcagcc------------gatcatcagc-aca
tctaggt-ttcgtccg--------g-gtgtgaccgaa-----------------------
----------------aggtaagatggagagccttgtccct---------ggtttcaacg
agaaaacacacgt------------------------ccaactcagtttgcctgtttt--
-acaggttcgcgacg----tgcttgtacgtggctttggaga------ctccgtggaggag
gctttatcagaggcacgtcaacatcttaaagatggcacttgtggcttagtagaagttgaa
aaaggcgttttgcctcaacttgaacagccctatgtgttcatc-----------aaacgtt
ctgatgctcg------------------aactgcacctcatggccatgttatggtt----
--------------------------------------------gaactggtagcagaac
tcgatggcatccagtacgg---------------tcgtagtggtgagacacttggtgtcc
ttgtccct----catgtgggcgaaataccagtggcttaccgcaaggttcttcttcgtaag
aacggtaataaaggagctggtg----------gccatagttacggcgccgatcta-----
---aagtcatttgactta-------------ggcgacgagcttggcactgatc-------
--cttatgaagattttcaagaaaactggaacactaaacatagcagtggtgttacccgtga
actcatgcgtgagcttaacggaggagcatacactcgctatgtc------gataacaactt
ctgtggccctgatggctaccctcttgagtgcattaaagaccttctagcgcgtgctggtaa
agcttcatgcactttgtccgaacaactggactttatt-----------------gaca--
-ctaagagaggtgt-------------------------atactgttgccgtgaacatga
gcatgaaattgcttggtacacggaacgttctga---aaagagctatgaattgcagacacc
ttttgaaattaaattggcaaagaaatttgacaccttcaatggggaatgtccaaattttgt
atttcccttaaattctacaatcaagactattcaaccaagggttgaaaag------aaaaa
gcttgatggcttta---------------------------tgggtagaattcgatctgt
ctatccagttgcttcaccaaatgaatgcaaccaaatgtgcctttca------------ac
tctcatgaagtgtgatcattgtggtgaaacttcatggcagataggcgatttt---gttaa
agccacttgtgaatt---ttgtggcactgagaatttggctaaagaaggtg---ccacaac
ttgtggttacctacctcaaaatgctgttgtcaaaatttattgt---ccagcatgtcacaa
tccagaagtaggacctgagcatagtcttgctgaataccataatgaat------------c
tggcttgaaaaccactcttcgtaagggtggtcgcactattgcttttggaggctgtgtgtt
ctcctatgttggttgctataac------------------aagtgtgcctattgg-----
------------------------------------------------------------
------------------------------------------------------------
----------------gttccacgtgctagtgctaacataggttgtaaccatacaggtgt
tgttgga---gagggttctgaagatcttaatgataaccttcttgaaata-----------
------------------------------------------------------------
--------------------------ctccaaaaa-------------------------
--gagaaagtcaacatcaacattgttggtgactttaaacttaatgaagagattgccatta
ttttggcatctttttctgcttccacaagtgcttttgtggaaactgtgaaaggtttggatt
ataaagcattcaaacaaattgttgaatcctgtggtaattttaaagtt------acaaaag
gaaaagctaagaaaggtgcctggaatattg---------------gtgaacagaaatcaa
ta-------ctgagtcctctttatgcatttgcatcagaggctgctcgtgttgtgcgatca
attttttcccgcaccctt------------------------------------------
-----------------gaaactgctcaaaattctgtgcgtgtcttacagaaagctgcta
taacaatcctagatggaatttcacagtattca---ttgagactcattgatgctatgatgt
tcacatctgatttggctactaacaatctagttgtaatggc--------------------
------------------------------------------------------------
------------------------------------------------------------
------------------------------------------------------------
--------------------------------------------------------ctac
attac-----------------------aggtggtgttgttcagttggtttcacagtggc
--taaccaat------------------------------------------------at
ttttggcactgtttat---------------------------------------gaaaa
actcaaacccgtccttggttggctcgaagagaaatttaa------------------gga
aggtatagagtttcttagagatggttgggaaattgttaaattt------atctcaacttg
tgcttgtgaaattgtaggtggacaaattgtcacctgtgtaaaggaaattaaagagagtgt
tcagacattctttaagcttgtaaacaaatttttggctttatgtgctgactccatcattat
tggtggagctaaacttaaagccttgaatttaggtgaaacatttgtcacacactcaaa---
---------gggcttatac-------------agaaagtgtgttaaacccagagaagaaa
ctggcttactcatgcctctg----aaagc-----tccaaaagaagtta------------
ttttcttagatggagaaacacttccgactgaagtgttaacagaggaagtcattttgaaaa
ctggtgatttacaaccattagaacaacc------------tactagtgaagctgttgaag
ctccgttggttggtacaccagtttgtattaacgggctcatgttgctcgaaattaaagaca
cagaaaa------------------------------gtattgtgcccttgcacctaata
tgatggtaacaaacaataccttcacacttaagggc---ggtgcacc-aacgaaa------
---gttacttttggtgatgacactgtgtttgaagtgcaaggttacaaaagtgtgaatatc
acttttgaacttgacgaaaggattgataaggtacttaatga---gaagtgctctacctat
acagttgaactcggta-------cagaagtaaatgagtttgcttgtgttgtagcagatgc
tgt---cataaaaact---------------------------------------ttaca
accagtatctgaattact------tacaccactggg---cattgatttagatgagtgggg
tatggctacatactacttatttgatgagtctggtgaatttaaattggcttcacacatgta
ttgttcttttta------ccctccagat--------------------------------
------------------------------------------------------------
------------------------------------------------------------
----------------------------------------gaggatgaa------g----
------------------------------------------------------------
------------------------------------------------------------
------------------------------------------------------------
------------------------------------------------------------
------------------------------------------------------------
------------------------------------------------------------
------------------------------------------------------------
--------------------------------aagaaggtgagtgtgaagaagaagagtt
tgaaccatc---------------------------------------------------
------------------------------------------------------------
----------------------------aactcaatatgagtatggtactgaagatgatt
accaaggtaaatctttgg---------------aatttggtgccacttctactactcctc
aactt-------------------------------------------------------
------------------------------------------------------------
------------------------------------------------------------
------------------------------------------------------------
-----------------------------------------------------------g
aagaagagcaagaagaagattggttagatgat----------------------------
------------------------------------------------------------
----------------------------------------------------gttagtc-
-------------aacaaactgttgttcaagaa---ga---------cactggggacaat
cagacaac---tatt---------------------------------------------
-------------------------------------------caaacaattgttgag--
------------------------------------------------------gttcaa
cctcagttagagatgga-------------------------acctataccagttgttca
g--------------------------------------actattga-------------
--------------------------agtgaatagctttag-------------------
----------tggttat------------------------------------------t
taaa--------------------------------------------------------
------------------------------------------------------------
-------------actcac---------------------tgacaatgtatacattaaaa
atgcagacattgtggaagaagctaaaaaggtaaaaccaacagtggttgttaacgcagcca
atgtttaccttaaacatggaggaggtgttgcaggagctttaaatgaggctactaacaatg
ccatgcaagttgaatctgatgattacatagctactaatggactacttaaagtgggtggta
gttgtgttttaagcggacacaatcttgctaaaaa---ctgtcttcatgttgttggcccaa
atgttaacaaaggtgaagacatc------------caacttcttaagagtgcttatgaaa
a---ttttaatcagcacgaagttctactcgcaccactattatcagctggtatttttggtg
ctgaccctgtatat------------tctttaagagtttgtgtagacactgttcgca---
-------caaatgtctatctagctgtctttgataaa--------------aatctct---
----------------atgacaaacttgtttcaagctttttagaaatgaagagtgaaaag
caagttgaacaaaagattgctgagattcctaaagagg--------aagt-----------
----------------------taagccatctattactgaaagtaaa-------------
-----------------ccttcagttgagcaga---------------------------
---aacaacaagttgataag------aaaatcaaagcttg--------------------
-tgttgaagaagttacaacaactctggaagaaactaa------------gttccttacag
aaaacttgttactttatattgacattaatggc----aatcttcatccagatt-ctgccac
tcttgttagtggcattgacatcacc-----------------------------------
------------------------------------------------------------
-----------------------ttcttaaagaaagatgctccttatatagtgggtgatg
ttgttcaagagggtgttttaac--------------------------------------
----tgctgtggttatacctactaaaaaggctggtgg-----------------------
------------------------------------------------------------
------------------------------------------cactactgaaa-------
-------tgctagcgaaagctttg---------------------------agaaaagtg
ccaacagacaattatataaccacttacccgggtcagggtttaaatggtt-------atac
tgtagaggaggcaaagacagtgcttaaaaagtgtaaaagtgccttttacattctaccatc
---ta-------------------------------------------------------
--ttatctctaatgagaagcaagaaattcttggaactg-----tttcttggaatttgcga
gaaatgcttgcacatgcagaagaaacac--------gcaaattaatgcctgtctgta---
--------------tggaaacta--aagccatagtttcaactatacagcgtaaatacaag
ggtattaa---------------aatacaagagggtgtggttgatt-atggtgctagatt
ttacttttataccagtaaaacaactgtagc---gtcacttatcaacacact---------
---taacgatctaaatgagactc---------------------ttgttacaaagccact
tggctatgtaacacatggctta------------------------------aatttgga
agaagctgctcggtatatgagatctctcaaa------------------------gtgcc
agctacagtttctgtttcttcacctgatgctgttacagcgtataatggttatctta----
--cttcttcttctaaaacacctgaagaaca---ttttattgaaaccatctcacttgatgg
ttcctataaagattggt--cctattctggacaatctacacaactaggtatagaa------
-----tttcttaagagaggtgataaaagtgtatattacacta---gtaatcctactacat
tccacct--------------agatggtgaagttatca----cctttgacaatcttaaga
cacttct------------ttctttgagagaagtgaggactattaaggtgtttacaacag
ta------------------gacaacattaacctccacacgcaagttgtggacatgtcaa
tgacatatggacaacagtttggtccaacttacttggatggagctgatgttactaaaataa
aacctcataattcacatgaaggtaaaacattttatgttttgcctaatgatgatactttac
gtgctgag---------gcttttgagtactaccacacaactgatcctagttttctgggta
ggtacatgtcagcattaaatcacact-aaaaagtggaaatacccacaagt------taat
ggtttaacctctattaaatgggcagacaacaattgttatcttgctaccgcattattaaca
ctcca---gcaaatagagttgaaatttaacccacctgctttacaagatgcctattacagg
gcaagagctggtgaagctgctaacttttgtgcacttatcttagcctactgtaacaagaca
gtaggcgagttaggtgatgtcagagaaacaatgaattacttgtttcaacatgccaattta
gattcttg--caaaagagtcttgaatgtggt-gtgtaaaacttgtggacaacagcagaca
actcttaagggtgtagaagctgttatttacatgg------gcacactttcttatgaacaa
cttaagaaaggtgttcagatacct-tgtacgtgtggtaaacaagctacacaatatctagt
acaacaagattcaccttttgttatgatgtcgg------------caccacctgctca---
------gtatgaacttaagcatggtacatttatttg-tgctagtgagtacactggtaatt
accagtgtggtcactacaaacatataacttctaaagaaactttgtattgcatagacggtg
c---------------------------------------------------------tt
tactcacaaagtcttctgagtacaaaggtcctattacggatgttttctacaaagaaaaca
gctatacaacaaccataaaaccagttatttataaactggatggtgttgtttgtacagaaa
ttgatcctaagttggacaattattataagaaagataatgcttattttacagagcaacc--
-aattgatcttgtaccgaaccaaccatacccaaatgcaagctttgataattttaagtttg
tatgtgat------------------aacatcaaatttgctgatgat---------ttaa
accagttaactggttataagaaacctg---cttcaagagagcttaaagttacattcttcc
ctgacttaaatggtgatgtggtggctattgattat---aaacactacacaccttct---t
ttaagaaaggagctaaattgttacacaaacctattgtttggcatgttaacaatgcaac--
---taacaaagctacgtataaaccaaacacctggtgtatacgttgtctttggagcaca-a
aaccag--ttgaaacatcaaactcgtttgatgtactgaagtcagaagacacgca------
---tggaatggataatcttgcct-------------------------------------
-------------------------------gcgaagatctaaaaccagtctctgaagaa
gtagtggaaaatcctaccacacagaaagacattcttgag------tgtaat-------gt
gaaaactaccgaagttgtaggag----------------------acattatacttaaac
cag---caaatgatagtttaaaaattacagaggaggttggccacacagatctaatggcag
cttatgtagacaattctag------------tcttactattaagaaacctaatga-----
------------------------------------------------------------
------------------------------------------------------------
------------------------------attatctagagtat-taggtttgaaaaccc
ttgctactcatggtttagcagctgttaatagtgttccgtgggatacta----tagctaat
tatgctaagccttttctt---------------------------aataaagttgttaac
acaactactaacatagtca-----------------------------------------
---cacggtgtttaaaccgtgtt--------tgtactaattata-tgccttatttcttta
ctctattgctacaattgtgtacttttactaaaagtacaaattctagaattaaagcatcta
tgcatactactatagcaaagaatactgttaagagtgttggtaaattttgtctagaggctt
catttaattacttgaag-------tcacctaatttt------------------tctaaa
tt----gataaatattataatttggtttttactattaagtgtttgcctaggttcgtt---
------------------aatatactcaaccgctgctttagg------------------
---------------------------------------tgttttaatgtcta-------
------------------------------atttaggcatgccttcttactgtactggtt
acagagaaggctatttgaa------ttctactaatgtcaccattgcaacctactgtactg
gttc---tataccttgtagtgtttgtcttagtggtttagattctttagacaccaatcctt
ctttagaaaatatacaaattaccatttcatcttttaaatg--ggatttaactgcttttgg
cttagttgcagagtggtttttggcatatattctttttactaggtttttctatgtactcgg
attggctgcaatcatgcaattgtttttcagcta---------ttttgcagtacattttat
tagtaattcttggcttatgtggttaataattaatcttatacaaatggccccaatttcagc
tatggttagaatgtacattttctttgcatcattctattatgtatggaaaagttatgtgca
tgttgtagacggttgtacttcatcaacttgtatgatgtgttacaaacgtaatagagcaac
aagagttgaatgtacaactattgttaatggtgttagaaggtccttttatgtctatgctaa
tggaggtaaaggt---ttttgcaaactacacaattggaattgtgttaattgtgacacatt
ctgtgctggtagtacatttattagtgatgaagttgcaagagacttgtcactacagtttaa
aagaccaataaatcctactgaccagtcttcttacatcgttgatagtgttacagtgaagaa
tggttccatacatctttactt---tgataaagctggtcaaaagacttatgaaagacattc
tctctctcattttgttaacttagataacctgagagctaacaacact----aaaggttcat
tgccta---tt-----aatgttatagtttttgatggtaaatcaaaatgtgaagaatcatc
tgcaaaatcagcttctgtttactacagtcagcttatgtgtcaacctatactgttactaga
tcaggcattggtgtctgatgttggtgacagtgcagaagttgcagttaaaatgtttgatgc
ttacgttaatacgttttcatcaacttttaacgtaccaatggaaaaactcaaaacactagt
tgcaactgcagaagctgaacttgcaaagaatgtgtccttagacaatgtcttatctacttt
tatttcagcagctcggcaagggtttg------ttgattc--a---gatgtagaaaccaaa
gatgttgttgaatgtcttaaattgtcacaccaatctgacatagaagttactggtgatagt
tgtaacaactatatgctcacctataacaaagttgaaaaca---tgacacctcgtgatctt
ggtgcttgtattgactgtagtgcgcgtcatattaatgcgcaggtagcaaaaagtcacaac
attgctttgatatggaacgttaaagatttcatgtcactgtctgaacaactacgaaaacaa
atacgtagtgctgccaaaaagaacaa---cttgccttttaagttgacatgtgcaactact
agacaagttgttaatgttgtaacaacaaag---atagcactcaagggtggt------aaa
att------gtt------------aataa--------ctggttgaagcagttaattaagg
ttacatttctgttccttttagttgctgctatcttttat-------------ttaataaca
cctgtacatgtcatgtctaaacacaatgacttttcaa----gtgaaatcataggatacaa
ggctatcgatggtggtgtcactcgtgacatagcatccacagatacttgttttgctaacaa
acatgctgattttgacacatggttt---agtcagcgtggtggtagttatactaatgac--
--------aaagcttgcccattgattgttgcagtcataacaagagaagtgggttttgtcg
tgcctggtttgcctggcacgatattacgta---caaccaacggtgactttttgcatttct
tacctagagtttttagtgcagttggtaacatctgctacacaccatcaaaacttatagagt
acactgactttgcaacatcagcttgtgttttggctgctgaatgtacaatttttaaagatg
cttctggtaagccagtaccatattgttacgataccaatgtactagaaggttctgttgctt
atgaaagtttacgcccggacacacgttatgtgct---catggatggctctattattcaat
ttcctaacacctaccttgaaggttc---tgttagagtggtaacaacttttgattctgagt
actgtagacacggcacttgtgaaagatcagaagccggtgtttgtgtatctactagtggta
gatgggt---------------------------------acttaacaatgattattaca
gatctttaccaggagttttctgtggtgtagatgctgtaaatttacttactaatatgttca
caccactaattcaacctattggtgctttggacatatcagcatctatagtagctggtggta
ttgttgctattgtagtaacgtgccttgcctactactttatgaggtttagaagagcttttg
gtgaatacagtcatgtagttgcctttaatactttactattccttatgtcattcactgtac
tctgtttaacaccagtttattcattcttacctggtgtttattctgttatttacttgtact
tgacattttatcttactaatgatgtttcattcttagcacatatccagtggatggttatgt
ttacacctttagtacctttctggataacaattgtttatatcatttgtatttccacaaagc
attttta--------ttggttcttcagcaactacctaaagagacgtgtagtctttaatgg
tgtttcctttagtacttttgaagaagctgcgctgtgcacctttttgttaaataaagaaat
gtacctaaagttgcgtagtgatgtgttattacctcttacgcaatataatagatacttagc
tctttataataagtacaagtattttagtggagccatggacacaactagctacagagaagc
tgcttgttgtcatcttgcaaaggctctcaacgacttcagtaactcaggctctgacgttct
ttaccaaccaccacaaacttctatcacctcagctgttttgcagagtggttttagaaaaat
ggcattcccatctggtaaagttgagggttgcatggtacaagttacttgtggtacaactac
acttaatggtctttggcttgatgatgtagtttactgtccacgacatgtgatctgcacctc
tgaagacatgcttaatcccaattatgaagacttacttatccgtaagtctaatcataattt
cttggtac---------aggctggtaatgttcaacttagagttattggacattctatgca
aaattgtgtgcttaagcttaaggtagacactgctaatcctaagacacct---aagtataa
gtttgttcgcattcaacctggacagactttttcagtgttagcttgttacaatggttcacc
atctggtgtttatcaatgtgctatgagacctaac--------------------------
-------------------------------tttacaattaagggttcattccttaatgg
ttcatgtggtagtgttggttttaacatagattatgactg---tgtctctttttgttacat
gcatcatatggaattaccaactggagttcatgctggcacagacttagaaggtgcatttta
tggaccttttgtagacagacaaacagcacaagcagctggtactgacacaactattacagt
taatgttttagcttggttgtacgctgctgttataaatggagataggtggtttcttaatcg
atttaccacaactcttaatgatttcaatcttgtggctatgaagtacaattatgaaccttt
aacacaagaccatgttgacatactaggacctctttctgctcaaaccggaattgccgtttt
agatatgtgtgcttcattaaaagaattactgcaaaatggtatgaatggacgtaccatatt
gggtagtgctttattagaagatgaatttacaccttttgatgttgttagacaatgctcagg
tgttactttccaaagtgcagtaaaaagaacaatcaagggtacacaccactggtt------
---gttacttacaattttaacttcacttttagttttagttcagagcactcaatggtcttt
gttcttctttgtgta------tgaaaatgcctttttgccttttgctatgggtattattgc
tatgtctgcttttgcaatggtgtttgtcaaacataagcatgcatttctctgtttgtttct
gttaccttctcttgctactgtagcttattttaatatggtctacatgcctgctagttgggt
gatgcgcattat---gacatggttggatatggttgatactagt-----------------
-------------------------ttgtctggtttcaagctaaaagactgtgttat---
------------gtatgcatcagctgtagtgttactaatccttatgacagcaagaactgt
gt------atgatgatggtgctagaagagtgtggacacttatgaatgtcttgacactcgt
ttataaagtttattatggtaatgctttagatcaagccatttccatgtgggctcttataat
ctctgttacttctaactactcaggtgtagttacaactgtcatgtttttggccagaggtat
tgtttttatgtgtgttgagtattgccctattttcttcataactggtaata----cacttc
agtgtataatgctagtttattgtttcttaggctatttctgtacttgttactttggtctct
tttgtttactcaaccgctattttaggctgactcttggtgtttatgattatttag------
---------tttctacacaggagtttagatatatgaattcacagggattacttccaccca
agaatagcatagatgccttcaaactcaacattaaattgttgggtgttggtggtaaacctt
gtatcaaagtagccactgtacagtctaaaatgtcagatgtaaagtgcacatcagtagtct
tactctcagttttgcaacaactcagagtagaatcatcatctaaattgtgggctcaatgtg
tccagttacacaatgacattctcttagctaaagatactactgaagcctttgaaaaaatgg
tttcattactttctgttttgctttccatgcagggtgctgtagacataaacaagctttgtg
aagaaatgcttgacaatagggcaaccttacaagctatagcctcagagtttagttcccttc
catcatatgcagcttttgccactgctcaagaagcttatgagcaggcggttg---ctaatg
gtgactctgaagttgttcttaaaaagttgaagaagtctttgaatgtggctaaatctgaat
ttgaccgtgatgcagccatgcaacgtaagttggaaaagatggctgatcaagctatgaccc
aaatgtataaacaggctagatctgaggacaagagggcaaaagttactagtgctatgcaga
caatgcttttcactatgcttagaaagttggataatgatgcacttaacaacattatcaaca
atgcaagagatggttgtgttccattgaacataatacctcttacaacagcagccaaatt-a
atggttgtcatacc-ggactataacacatataaaaatacatgtgatggt-acaacattta
cttatgcatcagcattgtgggaaatccaacaggttgtagatgcagatagtaaaattgttc
aacttagtgaaattagcatggacaattcacctaatttagcatggcctcttattgtaacag
ctttaagg------gccaattctgctgtcaaattacagaataatgagcttagtcc---tg
ttgcactacgccagatgtcttgtgcagctggtactacacaaactgcttgcactgatgaca
atgcgttagcctactataacacaacaaagggaggtaggtttgtactt---gcactgttat
ccgatttacaggatttgaaatgggctaggttccctaagagtgatggaactggtactattt
atacagaactggaaccaccttgtaggtttgttacagacacacctaaaggt---cctaaag
tgaagtatttatactttattaaaggattaaacaacctaaatagaggtatggtacttggta
gtttagctgctacagtacgtttacaagctggtaatgcaacagaagtgcctgccaattcaa
ctgtattatctttctgtgcttttgctgtagatgctgctaaagcttacaaagattat--ct
agctagtgggggacaaccaatcactaattgtgtt-aagatgttgtgtacacacactggta
ctggtcaggcaataacagttacaccggaagccaatatggatcaagaatcctttggtggtg
catcgtgttgtctgtactgtcgttgccacatagatcatccaaatcctaaaggattttgtg
acttaaaaggtaagtatgtacaaatacctacgacttgtgccaatgaccctgtgggtttta
cacttaaaaacacagtctgtaccgtctgcggtatgtggaaaggttatggctgtagttgtg
atcaactccgcgaacccat---gcttcagtc---agctgatgcacaatcgtttttaaacg
ggtttgcggtgtaagt---gca---gcccgtcttacaccgtgcggcacaggcactagtac
tgatgtcgtatacagggcttttgacatctacaatga------taaagtagctggttttgc
taaattcctaaaaactaattgttgtcgcttccaagaaaaagatgaagatgacaatttaat
tgattcttactttgtagttaagagacacactttctctaactaccaacatgaagaaacaat
ttataatttacttaag---------------gattgtccagctgttgctaaacatgactt
ctttaagtttagaatagacggtgacatggtaccacacatatcacgtcaacgtcttactaa
atacacaatggcagacctcgtttatgctttaaggcattttgacgaaggtaattgtgatac
attaaaagaaatacttgtcacatacaattgttgtgatgatgattatttcaataaaaagga
ctggtatgattttgtagaaaacccagacatattacgcgtatacgccaacttaggtgaacg
tgtacgccaagctttgttaaaaacagtacaattctgtgatgccatgcgggacgctggtat
tgttggtgtactgacattagataatcaagatctcaatggtaactggtatgatttcggtga
cttcatacaaaccacgccaggtagtggagttcctgttgtagattcttattattcattgtt
aatgcctatactaactttgaccagggctttaactgcagagtcacatgttgacactgat--
-ttaacaaagccttatattaaatgggatttgttaaaatatgatttcacggaagagaggtt
aaaactctttgaccgttattttaaatattgggatcagacataccacccaaattgtgttaa
ctgtttggatgacagatgcattctgcattgtgcaaactttaatgttttattctctacagt
gttcccacctac---aagttttggacctctagtgagaaaaatatttgttgatggtgttcc
atttgtagtttcaactggataccacttcagagagctaggtgttgtacacaatcaggatgt
aaacttacatagctctagacttagttttaaggaattacttgtgtatgctgctgaccctgc
tatgcacgctgcttctggtaatctattactagataaacgcactacgtgcttttcagtagc
tgcacttactaacaatgttgcttttcaaactgtcaaacccggtaattttaacaaagactt
ctatgactttgctgtgtctaagggtttctttaaggaaggaagttctgttgaattaaaaca
cttcttctttgctcaggatggtaatgctgctattagcgattatgactactatcgttataa
tctaccaacaatgtgtgatatcagacaactcttatttgtagttgaagttgttgataagta
ctttgattgttacgatggtggctgtattaatgctaaccaagtcatcgtcaacaatctaga
caagtcagctggttttccatttaataaatggggtaaggctagactttattacgattcaat
gagttacgaggatcaagatgcacttttcgcatatacaaaacgtaatgtcatccctactat
aactcaaatgaatcttaagtatgccattagtgcaaagaatagagctcgcaccgtagctgg
tgtctctatctgtagtactatgaccaatagacagtttcatcaaaaattattgaaatcaat
agccgccactagaggagctactgtagtaattggaacaagtaaattctatggtggttggca
caacatgttaaaaactgtttacagtgatgtagaaaatcctcaccttatgggttgggatta
ccctaaatgtgatagagccatgcctaacatgcttagaattatggcctcacttgttcttgc
tcgcaaacatacaacgtgctgtagcttgtcacaccgtttctatagattagctaatgagtg
tgctcaagtattgagtgaaatggtcatgtgtggcggttca---ctatatgttaaa---cc
aggtggaacctcatcaggagatgccacaactgcttatgctaatagtgtttttaacatttg
tcaagctgttacagccaatgttaatgcacttttatctactgatggtaacaaaattgccga
taagtatgtccgcaatttacaacacagactctatgagtgtctctatagaaatagagatgt
tgatacagactttgtgaatgagttttacgcatatttacgtaaacatttctcaatgatgat
actctctgacgatgctgttgtgtgtttcaatagcacttatgcatctcaaggtcttgtggc
tagcataaagaactttaagtcagttctttactatcaaaacaatgtttttatgtctgaagc
aaaatgttggactgagactgaccttactaaaggacctcatgaattttgctctcaacacac
aatgctagttaaacagggtgatgattatgtgtaccttccttacccagatccatcacgaat
cttaggggctggctgttttgtagatgatatcgtaaaaacagatggtacactgatgattga
acggtttgtgtctttagctatagatgcttacccacttactaaacatcctaaccaggagta
tgctgatgtctttcatttgtacttacaatacataagaaagttacatgatgagttaacagg
acatatgttagacatgtattctgttatgcttactaatgataacacttcaaggtattggga
acctgagttttatgaggctatgtacacaccccatacagtcttacaggctgttggggcttg
tgttctttgtaattcacagacttcattaagatgtggtgcttgcatacgtagaccattctt
atgttgtaaatgctgttacgaccacgtcatatcaacatcacataaattagtcttgtctgt
taatccatatgtttgcaatgctccaggttgtgatgtcacagatgtgactcaactttattt
aggaggtatgagctattactgtaaatcacataaaccacccattagtttcccgttgtgtgc
taatggacaagtttttggtttatataaaaatacatgtgttggtagcgacaacgttactga
ctttaatgcgatagctacatgtgactggacaaatgctggtgattacattttagctaacac
ctgtactgaaagactcaagcttttcgcagcagaaacgctcaaagctactgaggagacatt
taaactgtcttatggtattgccactgtacgtgaagtgctgtctgacagagaattacacct
ttcatgggaagttggtaaacctagaccaccacttaacagaaattatgtctttactggtta
tcgtgtaactaaaaacagtaaagtacaaataggagagtacacctttgaaaaaggtgacta
tgg---tgatgctgttgtttaccgaggtacaacaacttataaattaaatgttggtgacta
ttttgtgctgacatcacatacagtaatgccattaagtgcacctacactagtgccacaaga
gcactatgttagaattactggcttatacccaacactcaacatctcagatgagttttctag
caatgttgcaaattatcaaaaggttggtatgcaaaaatattctacactccagggaccacc
tggtactggtaagagtcattttgctattggcttagctctatactacccttctgctcgcat
agtgtatacagcttgctctcatgccgctgttgatgcactatgtgagaaggcattaaaata
tttgcctatagataaatgtagtagaattatacctgcacgtgctcgtgtagagtgttttga
taaattcaaagtgaattcaacattagaacagtatgtcttttgtactgtaaatgcattgcc
tgagacgactgcagatatagttgtctttgatgaaatttcaatggctacaaattatgattt
gagtgttgtcaatgccagattacgtgctaagcactatgtgtacattggcgatcctgctca
attacctgcaccacgcacattgctaactaagggcacactagaaccagaatatttcaattc
agtgtgtagactcatgaaaactataggtccagacatgttcctcggaacttgtcggcgttg
tcctgctgaaattgttgacactgtgagtgctttggtttatgataataagctgaaagcaca
taaagacaaatcagctcaatgctttaaaatgttttataagggtgttatcacgcacgatgt
ttcatctgcaattaacaggccacaaataggcgtggtaagagaattccttacacgtaaccc
tgcttggagaaaagctgtctttatttcaccttataattcgcagaacgctgtagcctcaaa
gattttgggactaccaactcagactgttgattcatcacagggttcagaatatgactatgt
catattcactcaaaccactgaaacagctcactcttgtaatgtaaacagatttaatgttgc
tattaccagagcaaaagtaggcatactttgcataatgtctgatagagacctttatgacaa
gttgcaatttacaagtcttgagattccacgtaggaatgtgg---caactttacaa---gc
----tgaaaatgtaacaggactttttaaagattgtagtaaggtaatcac---tggtttac
atcctacacaggcacctacacacctcagtgttgacactaaattcaaaact---gaaggtt
tatgtgttgacatacctggcatacctaaggaca------tgacctatagaagactcatct
ccatgatgggtttcaaaatgaattaccaagttaatggttaccctaatatgtttatcaccc
gcgaggaagccataagacatgtacgtgcatggattggctttgatgtcgaggggtgtcatg
ccactagagaagctgttggtaccaatttacctttacagctaggtttttctacaggtgtta
acctagttgctgtacctacaggctatgttgatacacctaataatacagatttttccagag
ttagtgctaaaccaccgcctggagatcagtttaaacatcttataccacttatgtataaag
gacttccttggaacgtagtg-cgtataaagattgtac-aaatggtaagtgatacacttaa
aaatct-ctctgacagagtcgtgtttgtcttatgggcacatggctttgaattgacatcta
tgaagtattttgtgaaaataggacctgaacgcacttgttgtctatgtgatagacgtgcca
catgtttttccactgcttcagacacttatgcctgctggcatcattctatt---------g
gatttgattatgtctacaacccatttatgattgatgttcaacaatggggttttacaggta
acctacaaagtaaccatgacttgtattgtcaagttcatggtaatgcacatgtagctagtt
gtgatgcaatcatgactaggtgtttagctgttcacgagtgctttgtcaagcgtgttgact
ggactattgaataccctataattggtgatgaactgaagattaatgcggcttgtagaaaag
ttcaacatatggttgttaaagctgcattattagcagacaaatttccagttcttcatgaca
ttggtaaccctaaagctattaagtgtgtacctcaagctgatgtagaa---tggaagttct
atgatgcacagccttgtagtgacaaagcttataaaatagaagaattattctactcttatg
ccacacattctgataaatttacagatggtgtatgtctattttggaactgcaatgttgata
gatatcctgctaattccattgtttgtagatttgatactagagtgttatctaatcttaact
tgcctggttgtgatggaggcagtttatacgtaaataaacacgcattccacacaccagctt
ttgacaaaagtgcttttgttaatttaaaacaattaccatttttctattat----------
-----tccgacagtccttgtgaatctcatggaaaacaagtagtgtca-------------
----gatatagactatgtaccactaaagtccgccacgtgtataacacgttgcaatttagg
tggtgctgtctgtagacatcatgctaatgagtacagattgtatcttgatgcttataacat
gatgatctcagctggctttagcttatgggtttacaaacaatttgatatttacaacctctg
gaatactttta------caagacttcagagtttagaaaatgtggcttttaatgttgtaaa
caaaggacattttgatggacagcagggtgaagtaccagtttccatcattaataacactgt
ttacacaaaagttgatggtgtagatgtagaattgtttgaaaataaaacaacattacctgt
taatgtagcatttgagctttgggctaaacgcaacattaaaccagtaccagaggtgaaaat
actcaataatttgggtgtggacattgctgctaatactgtgatttgggactacaaaagagg
tgctccagcacatatatctactattggtgtttgttctatgactgacatag----------
----ccaagaaaccaactgaaacgatttgtgcaccactcactgtcttttttgatggtaga
gttgatggtcaagtagacttatttagaaatgcccgtaatggtgttcttattacagaagg-
-----------------------------------------------------------t
agtgt------------taaaggtttacaaccatctgtaggtcctaaacaagctagtctt
aatggagtcacattaa------------ttggagaag-------------------ccgt
aaaaacaca-------------gttcaattattataagaaagttgatggtgttgtccaac
aattacctgaaacttactttactcagagtagaaatttacaagaattcaaacccaggagtc
aaatggaaattgatttcttagaattagctatggatgaatttattgaacggtataaattag
aaggctatgccttcgaacatatcgtttatggagatttta-gtcatagtcagttaggtggt
ttaca-tctactgattggactagctaaacgttctaagg------aatcacctcttgaatt
agaagattttattcctatggaca---gtacagttaaaaattattttataacagatgcgca
aacaggttcatctaagtgtgtatgttctgttattgatttattacttgatgattttgttga
aataataaaatctcaagatttatctgtagtttctaaggttgtcaaagtgactattgacta
tacagaaatttcatttatgctttggtgtaaagatggacatatagaaacattttacccaaa
attacaatctagtcaagcatggcaaccgggtgttgctatgcctaatctttataaaatgca
aagaatgctgctagaaaagtgtgaccttcaaaattatggtgatagtgcaacattacctaa
aggcataatgatgaatgtcgcaaagtatactcaactgtgtcaatatttaaacacattaac
tctagctgtgccctacaacatgagggttatacattttggtgctgattctgataaaggagt
tgcacctggtacagctgttttaagacaatggttgcctacgggtacactacttgtcgactc
agatctcaatgactttgtctctgatgcagattcaactttgattggtgattgtgcaactgt
acatacggctaataaatgggatcttattattagtgatatgtatgatcctaaaaccaaaaa
tgttaca---aaagaaaatgattccaaagagggatttttcacttacatttgtggatttat
acaacaaaagctagctcttggaggttctgtggctataaagataacagaacattcttggaa
tgctgatctttataagctcatgggacacttcgcatggtggactgcttttgttactaatgt
aaatgcatcttcatctgaggcatttttaattggatgtaattaccttggcaaacc------
acgtgaacagatagatggttatgtcatgcatgcaaattacatattttggaggaacacaaa
tccaattcagttgtcttcctattctttatttgacatgagtaagtttcctcttaaattaag
aggtactgctgtcatgtctcttaaggagggacaaatcaatgatatgattttgtctcttat
tagtaagggtaggctcattgttag---agaaaataatagagtcataattcctagtgat--
----------------------------------------gtacttgttaataactaaa-
-------------------------------------------cgaacatgtttatttt-
---------------------------acttctt-----------------at-------
----------------tggttatacagcagccacca------------------------
------------------------------------------------------------
------------------------------------------------------------
------------------------------------------------------------
------------------------------------------------------------
------------------------------------------------------------
---------------------------catgt---gtgactggtcccacc----------
------------------------------actgagaataag---caaaatgtttc----
-----ctcct------------------------taatga------gaggt---------
-gtttat-----------------------------------------------------
--------------------------------------tatcctgatgatatatatagat
-------------ctaatgttaatgttc---------------tttttac----------
-tgtaccttttcttaggtttaattccactctaacct------------------------
--------ggtataat--------------------------------------------
-----------------------ttttggaaccaagcatacac-----------------
----------------------c-------------------------------------
-------------------tcgcgtgttatg-----ga----------------a-----
------------------------t------------------tt----ggtgacg----
---gcatttac---------tt-----------------------------ttcaactgt
agataaatcaaatgctg------------ttagaggctggatttt------------tgg
----------------------tacgacattggataataccacacaatcagcactactta
ttaataatggta-----------------------------------------gtcttgt
aacaatacaagtttgctattt----------------tcagttttgcgccaa--------
-----------ccctgcct-----------------------------------t-----
ttta--------------------------------------gtagcgggaggtcaacaa
a--------------------caagtgcagctgtttacatcagttcacataactgtactt
attctgaagtcttgagtc---------------acatttcgcttgactttacggaagata
cagg--------------------------------------------------------
-------------------ctcat---tcaaacgcttgcgtgagtttgtg----------
------------------------------------------------------------
------------------------------------------------------------
------------------------------------------------------------
------------------------------------------------------------
------------------------------------------------------------
------------------------------------------------------------
------------------------------------------------------------
------------------------------------------------------------
------------------------------------------------------------
-------------------------------------tttaa---aaataatgatgggtt
t-ct--------------------------------------------------------
-------------------------------tcacatctatggtgctta-----------
------------------------------------------------------------
------------------------------------------------------------
-------------------------------------------------------tgaac
ctcacgtaattggcattggtgtcactc------------------------------cat
cattaccctctacat---------------------------------------------
-----------------------------------------ttaaa--------------
--cctctaatacctttatggaaat------------------------------------
------------------------------------------------------------
------------------------------------------------------------
------------------------------------------------------------
------------------------------------------------------------
------------------------------------------------------------
------------------------------------------------------------
------------------------------------------------------------
------------------------------------------------------------
--------------------------------------taccattaggtcttaatattac
taattttaaagttgttctaacttttcgttctaatagccaaccgt----------------
------------------------tacaagccaattttgc--------------------
------------------------------------------------------------
---------------------tgttggtagtcttaaa---------------ttaaccac
tttcatgctttcttttgatattaatggtactatagataaagctgtggattgctctagcga
tccactatctgagctgaag-tgtacacttaagagttttaatgtaagtaaaggaatttacc
ctacatcca------------------------atttcagggtcttgccttctacagaag
tgg---tgagatttcctaatattacaaacttttgcccatttgacaaggtttttaatgcta
ct------aggttccccaatgtatatgcatggcaaagaactaagatttctgactgtattg
ccgattatacagtcctttataac------------------------------------t
caacttctttttccac--------------------atttaagt-------gctatggtg
tttcacctt-----ctaagttgattgatttgtgcttt-acaagtgtgtatgctgatacgt
tccttataaggttttcagaag---------ttagacaaatagcacccgga----------
-gagactggtgttatagctgact---------ataattataaattacctgatgactttac
t-----------------------------------------------------------
-----ggttgtgtttt---------------------agcatggaacactgctcaacagg
acattgg---------------tagttacttttacaggtctcaccgagctgtaaagctta
aaccttttgaaagggacttatcatcgga--------------------------------
------------------t---gaaaatggcg----------------------------
--ttcgtaccttgagtacgtatgattttaatcc---aaacgtaccttt-agattatcaag
ctactaga----------------------------------------------------
---------------------gtcgttgtgctctcttttg------aactactgaatgca
ccagcaaccgtgtgcgg------------------------acctaaattgt---cgaca
caacttgttaagaaccggtgcgtcaacttcaattttaatggacttaggggcactggtgtt
ct--------------aactgattcagataaaagatt-tcagtcttttcaacaatttggt
cgcgattcagctgattttactgattctgtgcgagaccc---tcaaacgctccaaatatta
gacatctcaccatgttcttttggtggcgttagtgttattacgcctggt------------
acacaaacttcctctaaagtggctgtcttgtaccaagatgtca-actgtacggacgtgcc
cacggcactgggtctggaccaaatttcagctgcttgg-------------------cgtg
tttatgctataggcaatgacg---------------------------ttttccagaccc
aggccggttgtttagtgggggctgagc---atact------aacatctcttatgag----
--------tgtgatattcccataggagcgggtgtgtgtgc-ca-----------------
----gtta-----------------c----------------------------------
---aactcacc------------tgcagcgcgtgtaggtactaattc-cattatt-----
gcctacgcgatgtcaattg---------------------gtgcagaaagttctattgca
tattctaata---actcaatagccatacctaccaatttttctattcaggttaccactgaa
gtgttgcctgtttctatgtcaaaaacttcagtagattgtactatgtacatctgcggtgat
tcacaggaatgtaacaagttattgttacagtatggtagtttttgtgcgcagctcaaccgt
gcattgtctggt-gtagctgttgaacaagataaaaacactgaagca---gttttt-----
---------------gctcaagttaaacaaatttataaagcacct-----------gtca
ttaaaga------tttag---------gtggctttaatttttc-----------------
--acaattattacctgaccct----------accaaaccta------gcc--agaggtc-
--ttttattgaagacttactgtttgataaggtcaccctttctgacgcagggtttattaa-
--gcagtatggagactgccttg---------gtga-------------catagctgccag
agacctcat---------ttgcgcacagaagtttaatggactgactgttctaccacctct
gctcacagatgaaatgatagctgcatatacatcggctcttgttagtggcactgccactgc
tggttgg-----accttt---------ggtataggtgctgccttacaagttccatttgca
atgcaaatggcttataggtttaatggtattggagttacacagaatgttctctatgagaat
caaaaattgattgccaaccaatttaatagtgctattggaaaaattcaagactcactttta
------------------------------------------------------------
---------------tctacagcaagtgcacttggaaaacttcaagatgttgtcaatcaa
---------aatgcacaagctttaaacacgcttgtcaaacaacttagctccaattttggt
gcaatttcaagtgtgttaaatgatattctttcacgtctagacaaagttgaggctgaagtg
cagattgataggttgatcacaggcagacttcaaagcttgcagacatatgtgactcaacaa
ctaattagagctgccgaaatcagagcttctgctaatcttgctgctactaaaatgtcagag
tgtgtacttggacaatcaaaaagagttgatttttgtgga---aaaggctatcatctcatg
tccttcccccagtcagcacctcatggtgtagttttcttgcatgtgacatatgtccctgca
caagaaaagaacttcacaactgctcctgcaatttgttatgacggaa---------aggca
cacttccctcgtgaaggtgtctttgt---tt-----------------------------
caaatggcacacac---------------------------------tggttt-------
-gtaacacaaaggaatttttatgaaccacaaatcattactacagataacacatttgtatc
tggcacctgtgatgttgtaataggaattgtcaacaacacagtttatga---------tcc
tttgcaacct-------------gaactcgattcatttaaggaggagttagacaaatatt
ttaaaaatcata-catc---------------accagatgtag-------atttag----
-------------------gtgacatctccggcattaat---------------gcttca
gttgtaaacattcaaaaagaaattgaccgcctcaatga----------------------
----------------------------------ggtt-gccaaaaatctaaat------
---------------gaatctctcattgatctccaagaacttggaaagtatgagcagtat
ataaaatggccatggtacatttggctaggtttcatagctggcttgattgccatagtaatg
gttacaattatgctttgctgtatgaccagttgctgtagttgcctcaagggctg-------
--------------ttgttcttgtggatcctgctgcaa---atttgatgaagacgactct
gagccagtgctcaacggagtcaaattac--attacacata---------aacgaa----c
tt-atggatttg-tt-----------ta----tgagaattttcacacttggaactgtaac
tttgaaac-------------------------------------------aaggtgaaa
ttaaagatgctactccttca----------------------------------------
gattctattcgcg-ctactgcaacg-----------ataccgatacaagcctcattccct
ttcggatggcttattgttggcg---ttgcacttcttgctgttttt---------------
------------------------------------------------------------
-----------------------------------------------------------c
aaagcgcttccaaaatcataacccttaaaaagagatggcaaatagcactctctaagagtg
----tt-----cactttatttgcaacttgctgctgctgtttgtaacag------------
-----------------------------------t-ttactcaca-----------cct
cttgct-cgttgctgctggccttgaagccccttttctctatctttacgctt---------
--------tagtctacttcttacagagtataaa---------ctttgtaagaat-aataa
tgaggctttggctt----------------------------------------------
-----------------------------------tgctgga-aatgccgttccagaaac
ccattactctatgatgccaactactttctttgttggcatact------------------
------------------------------------------------------------
------------------------------------------aattgttatgactattgt
ataccttaca--------------------------------------------------
------------------------------------------------------------
-------------------------------------------------------at---
agtg--------------------------------------------------------
------------------------------------------------------------
---------------------------------------------------------taa
cttcttcaattgtcattacttctggtgatggcacaacaagtcctatttctgaacatgact
accaaattggtggttatactgaaaaatgggaatctggagtaaaagactgtgttgtattac
acagttacttcacttcagattattaccagctttactcaa-----------------ctca
attgagtacag-acactggtgttgaacatgttaca-------------------------
------------------------------------------------------------
----------ttcttcatctacaataaaatcgtg---gatgagcgagaagaacatgtcca
aattcacacaatcgacgg--------ttcatccgga---------------gttgttaat
cc---------------------------------------agcaatggaaccaatttat
gatgaaccgacgacgacta-----------------------------------------
------------------------------------------------------------
----------------------------------------------------ctagcgtg
cctttataagcaca----------------------------------agctgatgagta
cgaactt-----------------------------------------------------
------------------------------------------------------------
------------------------------------------------------------
------------------------------------------------------------
------------------------------------------------------------
------------------------------------------------------------
------------------------------------------------------------
------------------------------------------------------------
------------------------------------------------------------
------------------------------------------------------------
------------------------------------------------------------
------------------------------------------------------------
------------------------------------------------------------
------------------------------------------------------------
------------------------------------------------------------
------------------------------------------------------------
------------------------------------------------------------
------------------------------------------------------------
------------------------------------------------------------
------------------------------------------------------------
-----------------------------------------atgtactcattcgtttcgg
aagaaacaggtacgttaatagttaatagcgtacttctttttcttgct-ttcgtggtattc
ttgctagtcacactagccatccttactgcgcttcgatt------------gtgtgcgtac
tgctgcaatattgttaacgtgagtcttgtgaaaccttccttt-tacgtttactctc----
---------gtgttaaatatctgaattcttcta-----------------gagttcctgg
t------cttct-----ggtctaaacgaact-aaatattatatt-------------agt
ttttctgtttggaac-------tttaatttta-----gccatggca--------------
----gacaac----------------------------------------------ggta
ctattaccgttgatgagcttaaaaagctccttgaacaatggaacctagtaataggtttcc
tatttctcacatggatttgtctcctacaatttgcctacgccaataggaataggttcttgt
acataataaagttaattttcctctggctgctttggccagtaactttagcttgcttcgtgc
ttgct------gctgtttacagaataaattggatcactggaggaattgctatcgcaatgg
cttgtcttgtaggcttgatgtggctcagctacttcattgcttctttcaggctgtttgcgc
gta------cgcgttccatgtggtcattcaatccagaaaccaacattcttctcaatgtgc
cacttcatggcactattctgaccagaccgcttctagagagtgaactcgtaatcggagctg
tgatccttcgtggacaccttcgcattgctggacaccacctaggacgctgtg---acatta
aggacctgcctaaagaaatcactgttgctacatcacgaacgc---tttcttattacaaat
taggagcttcgcagcgtgtatcaggtgattcaggttttgctgcatacagtcgctacagga
ttggaaactataagttaaacacagaccattccagtagcagtgacaatattgctttgcttg
tacagtaagtgacaacagatgtttcatctcgttgactttcaggttactatagcagagata
ttactaattattatgaggacttttaaagtttccatctggaacttggattacatcataaac
cttataattaaaaatttatctaagccactaactgaga---ataaatgttctcaattagat
gaagagcaaccaatggagattg--------------------------------------
------------------------------------------------------------
------------------------------------------------------------
------------------------------------------------------------
------------------------------------------------------------
------------------------------------------------------------
------------------------------------------------------------
------------------------------------------------------------
------------------------------------------------------------
-------------attaaacgaacatgaaaattattcttttcttggcactgataacactt
gctacttgtgagctttatcactaccaagagtgtgttagaggtacaacagtact-------
----tttaaaagaaccttgctcttctggaacatacgagggcaattcaccatttcatcctc
tagctgataacaaatttgcactgacttgctttagcactcaatttgcttttgcttgtcctg
atggcgtaaaacacgtctatcaattacgtgctagatcagtttcacctaaactgttcatca
ggcaagaggaagtt---caagaact--ttactcacctatttttcttattattgtggcaat
agtgtttataa-------------------cactttgcttcacactcaaaagaaagacag
aatgagtgaactttcactaattgacttctatttgtgctttttagcctttctgctattcct
tgt--------------------tttaattatgcttattatcttttggttctcacttgaa
ctgcaggattgtagtgatgcttgtcaa---gtctaaacgaacatgaaacttctcattgtt
ttgacttgtatatctcta----agtagttgcatacgcacagtag-------tacaaaggt
gtgcgtct---aatcagcctcatgtacttgaaaacccttgtccaactagctataagccag
aatggaacatt------------aggtatgatactaacgg--taacacatataaaacagc
ttggctgtgtgctctaggcaaggttttacctttcca-caagtggcacaatatggtt----
-----ttatcttgttcgccta-------------------------ataccactattagt
tgtatagatccaacaggtggtgcacttatagctaggtgctggtacttacatgaaggccat
caaacagcttcttttaga------------------------gacatacttgtggtttta
aa-------taaacgaac----------aaattaaaatgtct------gataatggactc
ca---aaatcagcgaaatgcaccccg---cattacgtttggtggaccctcagattcaact
ggcagtaac---------cag---aatggagaacgcagt-ggtgcgcgaccaaaacaacg
tcggcctcaaggtttacccaataatactgcgtcttggttcaccgctctcactcaacatgg
caaggaagaccttaaattccctcaaggaca-aggcgttcc-----------aattaacac
caatagc-agtccaggtgaccaaattggctactaccgaagagctaccagacg-aattcgt
ggtggtgacggtaaaatgaaagatctcagtccaagatggtatttctacta-cctaggaac
tgggccagaagctggacttccctatggtgctaacaaagatggcatc------atatgggt
tgcaactgagggagccttgaatacaccaaaagaccacattggcacccgcaatcctgctaa
caatgctgcaatcgtgctacaacttcctcaaggaacaacattgccaaaaggcttctacgc
a-gaggggagcaggggcggtagtcaagcttcttctcgctcctcatcac------gtagtc
gcaacagttcaagaaattcaa---------ctccaggcagcag-----------------
-------------------------taggg----------gaacctctcctgct----ag
-------gatggctg------gca------------------------------------
------------------------------------------------------------
------------------------------------------------------------
----------------------------------------atggcggtgatgctgctctt
gctttgctgctgcttgacagattgaaccagcttgagagca--------------------
-------------------------------------aaatgtctggtaaaggccaaca-
-----------------------acaacaagg----ccaaactgtc-------------a
ctaa--------------------------------------------------------
------------------------------------------gaaatctgctgcagaggc
ttc-----caagaaacctcggcaaaaacgtactgccactaaacaata------caatgta
acacaagcttttggcagacgtggtccagaacaaacccaaggaaactttggggacca---g
gaactaatcagacaaggaactgattacaaacat-------tggccgcaaattgcacaatt
tgctcccagcgcttctgcattcttcggaatgtcgcgcattggcatggaagtcacacctt-
--------cgggaacgtggttgacctacacaggtgccattaaattggatgacaaagatcc
aaatttcaaagatcaagtcattttgctgaataagcacattgacgcata------------
------------------------------------------------------------
--caaaacattcccaccaaca------------gagcct---------------------
---------aaaaaggacaaaaagaaaaaggctgatgaaactc-----------------
------------------------------------------------------------
------aagccttaccgcag----------------------------------------
------------------------------------------------------------
------------------------------------------------------------
------------agacagaag---------------------aaacagcaaactgtgact
cttct------------------------------------------------------t
cctgctgcagatttgg-------atgatttctc---------------------------
----------------------caaacaattgcaacaat---------------------
------------------------------------------------------------
---------ccatgagcag-----------------------------------------
------------------------------------------------------------
------------------------------------------------------------
------------------------------------------------------------
------------------------------------------------------------
------------------------------------------------------------
------------------------------------------------------------
------------------------------------------------------------
-------------------------------------------tgctgattcaact----
------------------------------------------------------------
------------------------------------------------------------
------------------------------------------------------------
------------------------------------------------------------
----------------------------------------------------------ca
ggcttaaac---------------------------------------------------
------------------------------------------------------------
------------------------------------------------------------
------------------------------------------------------------
------------------------------------------------------------
------------------------------------------------------------
------------------------------------------------------------
------------------------------------------------------------
------------------------------------------------------------
------------------------------------------------------------
------------------------------------------------------------
----tcatgcagaccacacaaggca-----------------------------------
------------------------------------------------------------
-----------------------------------------------------gatgggc
tatataaacgt-------------------------------------------------
------------------------------------------------------------
------------------------------------------------------------
------------------------------------------------------------
------------------------------------------------------------
------------------------------------------------------------
------------------------------------------------------------
--------------------------tttcgcttttccgtttacgatatata--------
------------------------------------------------------------
------------------------------------------------------------
------------------------------------------------------------
------------------------------------------------------------
------------------------------------------------------------
------------------------------------------------------------
------------------------------------------------------------
------------------------------------------------------------
-------------------------------------------------gtcta-ctctt
gtgcagaatgaatt--ctcgtaact-acatagcacaa-gtagatgt-agttaactttaat
ctcacat----agcaaccttt---aatcagtg------------------tgtaacatta
gggaggacttgaaagagc-caccac-----------------------------------
---------------attttcaccgaggccacgcggagtacgatcgagggtacagtgaat
aatgctagg-----gagaactgc-ctatat------------------------------
------------------------------------------------------------
----------------------------------------ggaagagccctaatgtgt--
------------------------------------------------------------
---------aa--aat-taat-tttagtagtgctatccccatg-----------------
------------------------------------------------------------
------------------------------------------------------------
------------------------------------------------------------
------------------------------------------------------------
------------------------------------------------------------
----
>MZ937002.1 Bat coronavirus isolate BANAL-20-116/Laos/2020, complete genome
------------------------------------------------------------
------------------------------------------------------------
------------------------------------------------------------
------------------------------------------------------------
------------------------------------------------------------
------------------------------------------------------------
------------------------------------------------------------
------------------------------------------------------------
-----gt-ttcgtccg--------g-gtgtgaccgaa-----------------------
----------------aggtaagatggagagccttgtccct---------ggtttcaacg
agaaaacacacgt------------------------ccaactcagtttgcctgtttt--
-acaggttcgcgacg----tgcttgtacgtggctttggaga------ctccgtggaggag
gctttatcagaggcacgtcaacatcttaaagatggcacttgtggcttagtagaagttgga
aaaggcgttttgcctcaacttgaacagccctatgtgttcatc-----------aaacgtt
ctgatgctcg------------------aactgcacctcatggccatgttatggtt----
--------------------------------------------gaactggtagcagaac
tcgatggcatccagtacgg---------------tcgtagtggtgagacacttggtgtcc
ttgtccct----catgtgggcgaaataccagtggcttaccgcaaggttcttcttcgtaag
aacggtaataaaggagctggtg----------gccatagttacggcgccgatcta-----
---aagtcatttgactta-------------ggcgacgagcttggcactgatc-------
--cttatgaagattttcaagaaaactggaacactaaacatagcagtggtgttacccgtga
actcatgcgtgagcttaacggaggagcatacactcgctatgtc------gataacaactt
ctgtggccctgatggctaccctcttgagtgcattaaagaccttctagcgcgtgctggtaa
agcttcatgcactttgtccgaacaactggactttatt-----------------gaca--
-ctaagagaggtgt-------------------------atactgttgccgtgaacatga
gcatgaaattgcttggtacacggaacgttctga---aaagagctatgaattgcagacacc
ttttgaaattaaattggcaaagaaatttgacaccttcaacggggaatgtccaaattttgt
atttcccttaaattctacaatcaagactattcaaccaagggttgaaaag------aaaaa
gcttgatggcttta---------------------------tgggtagaattcgatctgt
ctatccagttgcttcaccaaatgaatgcaaccaaatgtgcctttca------------ac
tctcatgaagtgtgatcattgtggtgaaacttcatggcagataggcgatttt---gttaa
agccacttgtgaatt---ttgtggcactgagaatttggctaaagaaggtg---ccacaac
ttgtggttacctacctcaaaatgctgttgtcaaaatttattgt---ccagcatgtcacaa
tccagaagtaggacctgagcatagtcttgctgaataccataatgaat------------c
tggcttgaaaaccactcttcgtaagggtggtcgcactattgcttttggaggctgtgtgtt
ctcctatgttggttgctataac------------------aagtgtgcctattgg-----
------------------------------------------------------------
------------------------------------------------------------
----------------gttccacgtgctagtgctaacataggttgtaaccatacaggtgt
tgttgga---gagggttctgaagatcttaatgataaccttcttgaaata-----------
------------------------------------------------------------
--------------------------ctccaaaaa-------------------------
--gagaaagtcaacatcaacattgttggtgactttaaacttaatgaagagattgccatta
ttttggcatctttttctgcttccacaagtgcttttgtggaaactgtgaaaggtttggatt
ataaagcattcaaacaaattgttgaatcctgtggtaattttaaagtt------acaaaag
gaaaagctaagaaaggtgcctggaatattg---------------gtgaacagaaatcaa
ta-------ctgagtcctctttatgcatttgcatcagaggctgctcgtgttgtgcgatca
attttttcccgcaccctt------------------------------------------
-----------------gaaactgctcaaaattctgtgcgtgtcttacagaaagctgcta
taacaatcctagatggaatttcacagtattca---ttgagactcattgatgctatgatgt
tcacatctgatttggctactaacaatctagttgtaatggc--------------------
------------------------------------------------------------
------------------------------------------------------------
------------------------------------------------------------
--------------------------------------------------------ctac
attac-----------------------aggtggtgttgttcagttgatttcacagtggc
--taaccaat------------------------------------------------at
ttttggcactgtttat---------------------------------------gaaaa
actcaaacccgtccttggttggctcgaagagaaatttaa------------------gga
aggtatagagtttcttagagatggttgggaaattgttaaattt------atctcaacttg
tgcttgtgaaattgtaggtggacaaattgtcacctgtgtaaaggaaattaaagagagtgt
tcagacattctttaagcttgtaaacaaatttttggctttatgtgctgactccatcattat
tggtggagctaaacttaaagccttgaatttaggtgaaacatttgtcacacactcaaa---
---------gggcttatac-------------agaaagtgtgttaaacccagagaagaaa
ctggcttactcatgcctctg----aaagc-----tccaaaagaagtta------------
ttttcttagagggagaaacacttccgactgaagtgttaacagaggaagtcattttgaaaa
ctggtgatttacaaccattagaacaacc------------tactagtgaagctgttgaag
ctccgttggttggtacaccagtttgtattaacgggctcatgttgctcgaaattaaagaca
cagaaaa------------------------------gtattgtgcccttgcacctaata
tgatggtaacaaacaataccttcacacttaagggc---ggtgcacc-aacgaaa------
---gttacttttggtgatgacactgtgtttgaagtgcaaggttacaaaagtgtgaatatc
acttttgaacttgacgaaaggattgataaggtacttaatga---gaagtgctctacctat
acagttgaactcggta-------cagaagtaaatgagtttgcttgtgttgtagcagatgc
tgt---cataaaaact---------------------------------------ttaca
accagtatctgaattact------tacaccactggg---cattgatttagatgagtgggg
tatggctacatactacttatttgatgagtctggtgaatttaaattggcttcacacatgta
ttgttcttttta------ccctccagat--------------------------------
------------------------------------------------------------
------------------------------------------------------------
----------------------------------------gaggatgga------g----
------------------------------------------------------------
------------------------------------------------------------
------------------------------------------------------------
------------------------------------------------------------
------------------------------------------------------------
------------------------------------------------------------
------------------------------------------------------------
--------------------------------aagaaggtgagtgtgaagaagaagagtt
tgaaccatc---------------------------------------------------
------------------------------------------------------------
----------------------------aactcaatatgagtatggtactgaagatgatt
accaaggtaaatctttgg---------------aatttggtgccacttctactactcctc
aactt-------------------------------------------------------
------------------------------------------------------------
------------------------------------------------------------
------------------------------------------------------------
-----------------------------------------------------------g
aagaagagcaagaagaagattggttagatgat----------------------------
------------------------------------------------------------
----------------------------------------------------gttagtc-
-------------aacaaactgttgttcaagaagacga---------cagtggggacaat
cagacaac---tatt---------------------------------------------
-------------------------------------------caaacaattgttgag--
------------------------------------------------------gttcaa
cctcagttagagatgga-------------------------acctataccagttgttca
g--------------------------------------actattga-------------
--------------------------agtgaatagctttag-------------------
----------tggttat------------------------------------------t
taaa--------------------------------------------------------
------------------------------------------------------------
-------------actcac---------------------tgacaatgtatacattaaaa
atgcagacattgtggaagaagctaaaaaggtaaaaccaacagtggttgttaacgcagcca
atgtttaccttaaacatggaggaggtgttgcaggagctttaaatgaggctactaacaatg
ccatgcaagttgaatctgatgattacatagctactaatggactacttaaagtgggtggta
gttgtgttttaagcggacacaatcttgctaaaaa---ctgtcttcatgttgttggcccaa
atgttaacaaaggtgaagacatc------------caacttcttaagagtgcttatgaaa
a---ttttaatcagcacgaagttctactcgcaccactattatcagctggtatttttggtg
ctgaccctgtatat------------tctttaagagtttgtgtagacactgttcgca---
-------caaatgtctatctagctgtctttgataaa--------------aatctct---
----------------atgacaaacttgtttcaagctttttagaaatgaagagtgaaaag
caagttgaacaaaagattgctgagattcctaaagagg--------aagt-----------
----------------------taagccatctattactgaaagtaaa-------------
-----------------ccttcagttgagcaga---------------------------
---aacaacaagttgataag------aaaatcaaagcttg--------------------
-tgttgaagaagttacaacaactctggaagaaactaa------------gttccttacag
aaaacttgttactttatattgacattaatggc----aatcttcatccagatt-ctgccac
tcttgttagtggcattgacatcacc-----------------------------------
------------------------------------------------------------
-----------------------ttcttaaagaaagatgctccttatatagtgggtgatg
ttgttcaagagggtgttttaac--------------------------------------
----tgctgtggttatacctactaaaaaggctggtgg-----------------------
------------------------------------------------------------
------------------------------------------cactactgaaa-------
-------tgctagcgaaagctttg---------------------------agaaaagtg
ccaacagacaattatataaccacttacccgggtcagggtttaaatggtt-------atac
tgtagaggaggcaaagacagtgcttaaaaagtgtaaaagtgccttttacattctaccatc
---ta-------------------------------------------------------
--ttatctctaatgagaagcaagaaattcttggaactg-----tttcttggaatttgcga
gaaatgcttgcacatgcagaagaaacac--------gcaaattaatgcctgtctgta---
--------------tggaaacta--aagccatagtttcaactatacagcgtgaatacaag
ggtattaa---------------aatacaagagggtgtggttgatt-atggtgctagatt
ttacttttataccagtaaaacaactgtagc---gtcacttatcaacacact---------
---taacgatctaaatgagactc---------------------ttgttacaatgccact
tggctatgtaacacatggctta------------------------------aatttgga
agaagctgctcggtatatgagatctctcaaa------------------------gtgcc
agctacagtttctgtttcttcacctgatgctgttacagcgtataatggttatctta----
--cttcttcttctaaaacacctgaagaaca---ttttattgaaaccatctcacttgctgg
tttctataaagattggt--cctattctggacaatctacacaactaggtatagaa------
-----tttcttaagagaggtgataaaagtgtatattacacta---gtaatcctactacat
tccacct--------------aggtggtgaagttatca----cctttgacaatcttaaga
cacttct------------ttctttgagagaagtgaggactattaaggtgtttacaacag
ta------------------gacaacattaacctccacacgcaagttgtggacatgtcaa
tgacatatggacaacagtttggtccaacttacttggatggagctgatgttactaaaataa
aacctcataattcacatgaaggtaaaacattttatgttttgcctaatgatgatactttac
gtgctgag---------gcttttgagtactaccacacaactgatcctagttttctgggta
ggtacatgtcagcattaaatcacact-aaaaagtggaaatacccacaagt------taat
ggtttaacctctattaaatgggcagacaacaattgttatcttgctaccgcattattaaca
ctcca---gcaaatagagttgaaatttaacccacctgctttacaagatgcctattacagg
gcaagagctggtgaagctgctaacttttgtgcacttatcttagcctactgtaacaagaca
gtaggcgagttaggtgatgtcagagaaacaatgaattacttgtttcaacatgccaattta
gattcttg--caaaagagtcttgaatgtggt-gtgtaaaacttgtggacaacagcagaca
actcttaagggtgtagaagctgttatttacatgg------gcacactttcttatgaacaa
cttaagaaaggtgttcagatacct-tgtacgtgtggtaaacaagctacacaatatctagt
acaacaagattcaccttttgttatgatgtcgg------------caccacctgctca---
------gtatgaacttaagcatggtacatttatttg-tgctagtgagtacactggtaatt
accagtgtggtcactacaaacatataacttctaaagaaactttgtattgcatagacggtg
c---------------------------------------------------------tt
tactcacaaagtcttctgagtacaaaggtcctattacggatgttttctacaaagaaaaca
gctatacaacaaccataaaaccagttatttataaactggatggtgttgtttgtacagaaa
ttgatcctaagttggacaattattataagaaagataatgcttattttacagagcaacc--
-aattgatcttgtaccgaaccaaccatacccaaatgcaagctttgataattttaagtttg
tatgtgat------------------aacatcaaatttgctgatgat---------ttaa
accagttaactggttataagaaacctg---cttcaagagagcttaaagttacattcttcc
ctgacttaaatggtgatgtggtggctattgattat---aaacactacacaccttct---t
ttaagaaaggagctaaattgttacacaaacctattgtttggcatgttaacaatgcaac--
---taacaaagctacgtataaaccaaacacctggtgtatacgttgtctttggagcaca-a
aaccag--ttgaaacatcaaactcgtttgatgtactgaagtcagaagacacgca------
---gggaatggataatcttgcct-------------------------------------
-------------------------------gcgaagatctaaaaccagtctctgaagaa
gtagtggaaaatcctaccacacagaaagacattcttgag------tgtaat-------gt
gaaaactaccgaagttgtaggag----------------------acattatacttaaac
cag---caaatgatagtttaaaaattacagaggaggttggccacacagatctaatggcag
cttatgtagacaattctag------------tcttactattaagaaacctaatga-----
------------------------------------------------------------
------------------------------------------------------------
------------------------------attatctagagtat-taggtttgaaaaccc
ttgctactcatggtttagcagctgttaatagtgttccgtgggatacta----tagttaat
tatgctaagccttttctt---------------------------aataaagttgttaac
acaactactaacatagtca-----------------------------------------
---cacggtgtttaaaccgtgtt--------tgtactaattata-tgccttatttcttta
ctctattgctacaattgtgtacttttactaaaagtacaaattctagaattaaagcatcta
tgcctactactatagcaaagaatactgttaagagtgttggtaaattttgtctagaggctt
catttaattacttgaag-------tcacctaatttt------------------tctaaa
tt----gataaatattataatttggtttttactattaagtgtttgcctaggttcgtt---
------------------aatctactcaaccgctgctttagg------------------
---------------------------------------tgttttaatgtcta-------
------------------------------atttaggcatgccttcttactgtactggtt
acagagaaggctatttgaa------ctctactaatgtcaccattgcaacctactgtactg
gttc---tataccttgtagtgtttgtcttagtggtttagattctttagacacctatcctt
ctttagaaactatacaaattaccatttcatcttttaaatg--ggatttaactgcttttgg
cttagttgcagagtggtttttggcatatattctttttactaggtttttctatgtactcgg
attggctgcaatcatgcaattgtttttcagcta---------ttttgcagtacattttat
tagtaattcttggcttatgtggttaataattaatcttatacaaatggccccaatttcagc
tatggttagaatgtacattttctttgcatcattctattatgtatggaaaagttatgtgca
tgttgtagacggttgtacttcatcaacttgtatgatgtgttacaaacgtaatagagcaac
aagagttgaatgtacaactattgttaatggtgttagaaggtccttttatgtctatgctaa
tggaggtaaaggt---ttttgcaaactacacaattggaattgtgttaattgtgacacatt
ctgtgctggtagtacatttattagtgatgaagttgcaagagacttgtcactacagtttaa
aagaccaataaatcctactgaccagtcttcttacatcgttgatagtgttacagtgaagaa
tggttccatacatctttactt---tgataaagctggtcaaaagacttatgaaagacattc
tctctctcattttgttaacttagataacctgagagctaacaacact----aaaggttcat
tgccta---tt-----aatgttatagtttttgatggtaaatcaaaatgtgaagaatcatc
tgcaaaatcagcttctgtttactacagtcagcttatgtgtcaacctatactgttactaga
tcaggcattggtgtctgatgttggtgacagtgcagaagttgcagttaaaatgtttgatgc
ttacgttaatacgttttcatcaacttttaacgtaccaatggaaaaactcaaaacactagt
tgcaactgcagaagctgaacttgcaaagaatgtgtccttagacaatgtcttatctacttt
tatttcagcagctcggcaagggtttg------ttgattc--a---gatgtagaaaccaaa
gatgttgttgaatgtcttaaattgtcacaccaatctgacatagaagttactggtgatagt
tgtaacaactatatgctcacctataacaaagttgaaaaca---tgacacctcgtgatctt
ggtgcttgtattgactgtagtgcgcgtcatattaatgcgcaggtagcaaaaagtcacaac
attgctttgatatggaacgttaaagatttcatgtcactgtctgaacaactacgaaaacaa
atacgtagtgctgccaaaaagaacaa---cttgccttttaagttgacatgtgcaactact
agacaagttgttaatgttgtaacaacaaag---atagcactcaagggtggt------aaa
att------gtt------------aataa--------ctggttgaagcagttaattaagg
ttacatttctgttccttttagttgctgctatcttttat-------------ttaataaca
cctgttcatgtcatgtctaaacacaatgacttttcaa----gtgaaatcataggatacaa
ggctatcgatggtggtgtcactcgtgacatagcatccacagatacttgttttgctaacaa
acatgctgattttgacacatggttt---agtcagcgtggtggtagttatactaatgac--
--------aaagcttgcccattgattgttgcagtcataacaagagaagtgggttttgtcg
tgcctggtttgcctggcacgatattacgta---caaccaacggtgactttttgcatttct
tacctagagtttttagtgcagttggtaacatctgctacacaccatcaaaacttatagagt
acactgactttgcaacatcagcttgtgttttggctgctgaatgtacaatttttaaagatg
cttctggtaagccagtaccatattgttatgataccaatgtactagaaggttctgttgctt
atgaaagtttacgcccggacacacgttatgtgct---catggatggctctattattcaat
ttcctaacacctaccttgaaggttc---tgttagagtggtaacaacttttgattctgagt
actgtagacacggcacttgtgaaagatcagaagccggtgtttgtgtatctactagtggta
gatgggt---------------------------------acttaacaatgattattaca
gatctttaccaggagttttctgtggtgtagatgctgtaaatttacttactaatatgttca
caccactaattcaacctattggtgctttggacatatcagcatctatagtagctggtggta
ttgttgctattgtagtaacgtgccttgcctactactttatgaggtttagaagagcttttg
gtgaatacagtcatgtagttgcctttaatactttactattccttatgtcattcactgtac
tctgtttaacaccagtttattcattcttacctggtgtttattctgttatttacttgtact
tgacattttatcttactaatgatgtttcattcttagcacatatccagtggatggttatgt
ttacacctttagtacctttctggataacaattgtttatatcatttgtatttccacaaagc
attttta--------ttggttcttcagcaactacctaaagagacgtgtagtctttaatgg
tgtttcctttagtacttttgaagaagctgcgctgtgcacctttttgttaaataaagaaat
gtacctaaagttgcgtagtgatgtgttattacctcttacgcaatataatagatacttagc
tctttataataagtacaagtattttagtggagccatggacacaactagctacagagaagc
tgcttgttgtcatcttgcaaaggctctcaacgacttcagtaactcaggctctgacgttct
ttaccaaccaccacaaacttctatcacctcagctgttttgcagagtggttttagaaaaat
ggcattcccatctggtaaagttgagggttgcatggtacaagttacttgtggtacaactac
acttaatggtctttggcttgatgatgtagtttactgtccacgacatgtgatctgcacctc
tgaagacatgcttaatcccaattatgaagacttacttatccgtaagtctaatcataattt
cttggtac---------aggctggtaatgttcaacttagagttattggacattctatgca
aaattgtgtgcttaagcttaaggtagacactgctaatcctaagacacct---aagtataa
gtttgttcgcattcaacctggacagactttttcagtgttagcttgttacaatggttcacc
atctggtgtttatcaatgtgctatgagacctaac--------------------------
-------------------------------tttacaattaagggttcattccttaatgg
ttcatgtggtagtgttggttttaacatagattatgactg---tgtctctttttgttacat
gcatcatatggaattaccaactggagttcatgctggcacagacttagaaggtgcatttta
tggaccttttgtagacagacaaacagcacaagcagctggtactgacacaactattacagt
taatgttttagcttggttgtacgctgctgttataaatggagataggtggtttcttaatcg
atttaccacaactcttaatgatttcaatcttgtggctatgaagtacaattatgaaccttt
aacacaagatcatgttgacatactaggacctctttctgctcaaaccggaattgccgtttt
agatatgtgtgcttcattaaaagaattactgcaaaatggtatgaatggacgtaccatatt
gggtagtgctttattagaagatgaatttacaccttttgatgttgttagacaatgctcagg
tgttactttccaaagtgcagtaaaaagaacaatcaagggtacacaccactggtt------
---gttacttacaattttaacttcacttttagttttagttcagagcactcaatggtcttt
gttcttctttgtgta------tgaaaatgcctttttgccttttgctatgggtattattgc
tatgtctgcttttgcaatgatgtttgtcaaacataagcatgcatttctctgtttgtttct
gttaccttctcttgctactgtagcttattttaatatggtctacatgcctgctagttgggt
gatgcgcattat---gacatggttggatatggttgatactagt-----------------
-------------------------ttgtctggtttcaagctaaaagactgtgttat---
------------gtatgcatcagctgtagtgttactaatccttatgacagcaagaactgt
gt------atgatgatggtgctagaagagtgtggacacttatgaatgtcttgacactcgt
ttataaagtttattatggtaatgctttagatcaagccatttccatgtgggctcttataat
ctctgttacttctaactactcaggtgtagttacaactgtcatgtttttggccagaggtat
tgtttttatgtgtgttgagtattgccctattttcttcataactggtaata----cacttc
agtgtataatgctagtttattgtttcttaggctatttctgtacttgttactttggtctct
tttgtttactcaaccgctattttaggctgactcttggtgtttatgattatttag------
---------tttctacacaggagtttagatatatgaattcacagggattacttccaccca
agaatagcatagatgccttcaaactcaacattaaattgttgggtgttggtggtaaacctt
gtatcaaagtagccactgtacagtctaaaatgtcagatgtaaagtgcacatcagtagtct
tactctcagttttgcaacaactcagagtagaatcatcatctaaattgtgggctcaatgtg
tccagttacacaatgacattctcttagctaaagatactactgaagcctttgaaaaaatgg
tttcattactttctgttttgctttccatgcagggtgctgtagacataaacaagctttgtg
aagaaatgcttgacaatagggcaaccttacaagctatagcctcagagtttagttcccttc
catcatatgcagcttttgccactgctcaagaagcttatgagcaggcggttg---ctaatg
gtgactctgaagttgttcttaaaaagttgaagaagtctttgaatgtggctaaatctgaat
ttgaccgtgatgcagccatgcaacgtaagttggaaaagatggctgatcaagctatgaccc
aaatgtataaacaggctagatctgaggacaagagggcaaaagttactagtgctatgcaga
caatgcttttcactatgcttagaaagttggataatgatgcacttaacaacattatcaaca
atgcaagagatggttgtgttccattgaacataatacctcttacaacagcagccaaatt-a
atggttgtcatacc-ggactataacacatataaaaatacatgtgatggt-acaacattta
cttatgcatcagcattgtgggaaatccaacaggttgtagatgcagatagtaaaattgttc
aacttagtgaaattagcatggacaattcacctaatttagcatggcctcttattgtaacag
ctttaagg------gccaattctgctgtcaaattacagaataatgagcttagtcc---tg
ttgcactacgccagatgtcttgtgcagctggtactacacaaactgcttgcactgatgaca
atgcgttagcctactataacacaacaaagggaggtaggtttgtactt---gcactgttat
ccgatttacaggatttgaaatgggctaggttccctaagagtgatggaactggtactattt
atacagaactggaaccaccttgtaggtttgttacagacacacctaaaggt---cctaaag
tgaagtatttatactttattaaaggattaaacaacctaaatagaggtatggtacttggta
gtttagctgctacagtacgtttacaagctggtaatgcaacagaagtgcctgccaattcaa
ctgtattatctttctgtgcttttgctgtagatgctgctaaagcttacaaagattat--ct
agctagtgggggacaaccaatcactaattgtgtt-aagatgttgtgtacacacactggta
ctggtcaggcaataacagttacaccggaagccaatatggatcaagaatcctttggtggtg
catcgtgttgtctgtactgtcgttgccacatagatcatccaaatcctaaaggattttgtg
acttaaaaggtaagtatgtacaaatacctacgacttgtgccaatgaccctgtgggtttta
cacttaaaaacacagtctgtaccgtctgcggtatgtggaaaggttatggctgtagttgtg
atcaactccgcgaacccat---gcttcagtc---agctgatgcacaatcgtttttaaacg
ggtttgcggtgtaagt---gca---gcccgtcttacaccgtgcggcacaggcactagtac
tgatgtcgtatacagggcttttgacatctacaatga------taaagtagctggttttgc
taaattcctaaaaactaattgttgtcgcttccaagaaaaagatgaagatgacaatttaat
tgattcttactttgtagttaagagacacactttctctaactaccaacatgaagaaacaat
ttataatttacttaag---------------gattgtccagctgttgctaaacatgactt
ctttaagtttagaatagacggtgacatggtaccacacatatcacgtcaacgtcttactaa
atacacaatggcagacctcgtttatgctttaaggcattttgacgaaggtaattgtgatac
attaaaagaaatacttgtcacatacaattgttgtgatgatgattatttcaataaaaagga
ctggtatgattttgtagaaaacccagacatattacgcgtatacgccaacttaggtgaacg
tgtacgccaagctttgttaaaaacagtacaattctgtgatgccatgcgggacgctggtat
tgttggtgtactgacattagataatcaagatctcaatggtaactggtatgatttcggtga
cttcatacaaaccacgccaggtagtggagttcctgttgtagattcttattattcattgtt
aatgcctatactaactttgaccagggctttaactgcagagtcacatgttgacactgat--
-ttaacaaagccttatattaaatgggatttgttaaaatatgatttcacggaagagaggtt
aaaactctttgaccgttattttaaatattgggatcagacataccacccaaattgtgttaa
ctgtttggatgacagatgcattctgcattgtgcaaactttaatgttttattctctacagt
gttcccacctac---aagttttggacctctagtgagaaaaatatttgttgatggtgttcc
atttgtagtttcaactggataccacttcagagagctaggtgttgtacacaatcaggatgt
aaacttacatagctctagacttagttttaaggaattacttgtgtatgctgctgaccctgc
tatgcacgctgcttctggtaatctattactagataaacgcactacgtgcttttcagtagc
tgcacttactaacaatgttgcttttcaaactgtcaaacccggtaattttaacaaagactt
ctatgactttgctgtgtctaagggtttctttaaggaaggaagttctgttgaattaaaaca
cttcttctttgctcaggatggtaatgctgctattagcgattatgactactatcgttataa
tctaccaacaatgtgtgatatcagacaactcttatttgtagttgaagttgttgataagta
ctttgattgttacgatggtggctgtattaatgctaaccaagtcatcgtcaacaatctaga
caagtcagctggttttccatttaataaatggggtaaggctagactttattacgattcaat
gagttacgaggatcaagatgcacttttcgcatatacaaaacgtaatgtcatccctactat
aactcaaatgaatcttaagtatgccattagtgcaaagaatagagctcgcaccgtagctgg
tgtctctatctgtagtactatgaccaatagacagtttcatcaaaaattattgaaatcaat
agccgccactagaggagctactgtagtaattggaacaagtaaattctatggtggttggca
caacatgttaaaaactgtttacagtgatgtagaaaatcctcaccttatgggttgggatta
ccctaaatgtgatagagccatgcctaacatgcttagaattatggcctcacttgttcttgc
tcgcaaacatacaacgtgctgtagcttgtcacaccgtttctatagattagctaatgagtg
tgctcaagtattgagtgaaatggtcatgtgtggcggttca---ctatatgttaaa---cc
aggtggaacctcatcaggagatgccacaactgcttatgctaatagtgtttttaacatttg
tcaagctgttacagccaatgttaatgcacttttatctactgatggtaacaaaattgccga
taagtatgtccgcaatttacaacacagactctatgagtgtctctatagaaatagagatgt
tgatacagactttgtgaatgagttttacgcatatttacgtaaacatttctcaatgatgat
actctctgacgatgctgttgtgtgtttcaatagcacttatgcatctcaaggtcttgtggc
tagcataaagaactttaagtcagttctttactatcaaaacaatgtttttatgtctgaagc
aaaatgttggactgagactgaccttactaaaggacctcatgaattttgctctcaacacac
aatgctagttaaacagggtgatgattatgtgtaccttccttacccagatccatcacgaat
cttaggggctggctgttttgtagatgatatcgtaaaaacagatggtacactgatgattga
acggtttgtgtctttagctatagatgcttacccacttactaaacatcctaaccaggagta
tgctgatgtctttcatttgtacttacaatacataagaaagttacatgatgagttaacagg
acatatgttagacatgtattctgttatgcttactaatgataacacttcaaggtattggga
acctgagttttatgaggctatgtacacaccccatacagtcttacaggctgttggggcttg
tgttctttgtaattcacagacttcattaagatgtggtgcttgcatacgtagaccattctt
atgttgtaaatgctgttacgaccacgtcatatcaacatcacataaattagtcttgtctgt
taatccatatgtttgcaatgctccaggttgtgatgtcacagatgtgactcaactttattt
aggaggtatgagctattactgtaaatcacataaaccacccattagtttcccgttgtgtgc
taatggacaagtttttggtttatataaaaatacatgtgttggtagcgacaacgttactga
ctttaatgcaatagctacatgtgactggacaaatgctggtgattacattttagctaacac
ctgtactgaaagactcaagcttttcgcagcagaaacgctcaaagctactgaggagacatt
taaactgtcttatggtattgccactgtacgtgaagtgctgtctgacagagaattacacct
ttcatgggaagttggtaaacctagaccaccacttaacagaaattatgtctttactggtta
tcgtgtaactaaaaacagtaaagtacaaataggagagtacacctttgaaaaaggtgacta
tgg---tgatgctgttgtttaccgaggtacaacaacttataaattaaatgttggtgacta
ttttgtgctgacatcacatacagtaatgccattaagtgcacctacactagtgccacaaga
gcactatgttagaattactggcttatacccaacactcaacatctcagatgagttttctag
caatgttgcaaattatcaaaaggttggtatgcaaaaatattctacactccagggaccacc
tggtactggtaagagtcattttgctattggcttagctctatactacccttctgctcgcat
agtgtatacagcttgctctcatgccgctgttgatgcactatgtgagaaggcattaaaata
tttgcctatagataaatgtagtagaattatacctgcacgtgctcgtgtagagtgttttga
taaattcaaagtgaattcaacattagaacagtatgtcttttgtactgtaaatgcattgcc
tgagacgactgcagatatagttgtctttgatgaaatttcaatggctacaaattatgattt
gagtgttgtcaatgccagattacgtgctaagcactatgtgtacattggcgatcctgctca
attacctgcaccacgcacattgctaactaagggcacactagaaccagaatatttcaattc
agtgtgtagactcatgaaaactataggtccagacatgttcctcggaacttgtcggcgttg
tcctgctgaaattgttgacactgtgagtgctttggtttatgataataagctgaaagcaca
taaagacaaatcagctcaatgctttaaaatgttttataagggtgttatcacgcacgatgt
ttcatctgcaattaacaggccacaaataggcgtggtaagagaattccttacacgtaaccc
tgcttggagaaaagctgtctttatttcaccttataattcgcagaacgctgtagcctcaaa
gattttgggactaccaactcagactgttgattcatcacagggttcagaatatgactatgt
catattcactcaaaccactgaaacagctcactcttgtaatgtaaacagatttaatgttgc
tattaccagagcaaaagtaggcatactttgcataatgtctgatagagacctttatgacaa
gttgcaatttacaagtcttgagattccacgtaggaatgtgg---caactttacaa---gc
----tgaaaatgtaacaggactttttaaagattgtagtaaggtaatcac---tggtttac
atcctacacaggcacctacacacctcagtgttgacactaaattcaaaact---gaaggtt
tatgtgttgacatacctggcatacctaaggaca------tgacctatagaagactcatct
ccatgatgggtttcaaaatgaattaccaagttaatggttaccctaacatgtttatcaccc
gcgaggaagccataagacatgtacgtgcatggattggctttgatgtcgaggggtgtcatg
ccactagagaagctgttggtaccaatttacctttacagctaggtttttctacaggtgtta
acctagttgctgtacctacaggctatgttgatacacctaataatacagatttttccagag
ttagtgctaaaccaccgcctggagatcagtttaaacatcttataccacttatgtataaag
gacttccttggaacgtagtg-cgtataaagattgtac-aaatggtaagtgatacacttaa
aaatct-ctctgacagagtcgtgtttgtcttatgggcacatggctttgaattgacatcta
tgaagtattttgtgaaaataggacctgaacgcacttgttgtctatgtgatagacgtgcca
catgtttttccactgcttcagacacttatgcctgctggcatcattctatt---------g
gatttgattatgtctacaacccatttatgattgatgttcaacaatggggttttacaggta
acctacaaagtaaccatgacttgtattgtcaagttcatggtaatgcacatgtagctagtt
gtgatgcaatcatgactaggtgtttagctgttcacgagtgctttgtcaagcgtgttgact
ggactattgaataccctataattggtgatgaactgaagattaatgcggcttgtagaaaag
ttcaacatatggttgttaaagctgcattattagcagacaaatttccagttcttcatgaca
ttggtaaccctaaagctattaagtgtgtacctcaagctgatgtagaa---tggaagttct
atgatgcacagccttgtagtgacaaagcttataaaatagaagaattattctactcttatg
ccacacattctgataaatttacagatggtgtatgtctattttggaactgcaatgttgata
gatatcctgctaattccattgtttgtagatttgatactagagtgttatctaatcttaact
tgcctggttgtgatggaggcagtttatacgtaaataaacacgcattccacacaccagctt
ttgacaaaagtgcttttgttaatttaaaacaattaccatttttctattat----------
-----tccgacagtccttgtgaatctcatggaaaacaagtagtgtca-------------
----gatatagactatgtaccactaaagtccgccacgtgtataacacgttgcaatttagg
tggtgctgtctgtagacatcatgctaatgagtacagattgtatcttgatgcttataacat
gatgatctcagctggctttagcttatgggtttacaaacaatttgatatttacaacctctg
gaatactttta------caagacttcagagtttagaaaatgtggcttttaatgttgtaaa
caaaggacattttgatggacagcagggtgaagtaccagtttccatcattaataacactgt
ttacacaaaagttgatggtgtagatgtagaattgtttgaaaataaaacaacattacctgt
taatgtagcatttgagctttgggctaaacgcaacattaaaccagtaccagaggtgaaaat
actcaataatttgggtgtggatattgctgctaatactgtgatttgggactacaaaagagg
tgctccagcacatatatctactattggtgtttgttctatgactgacatag----------
----ccaagaaaccaactgaaacgatttgtgcaccactcactgtcttttttgatggtaga
gttgatggtcaagtagacttatttagaaatgcccgtaatggtgttcttattacagaagg-
-----------------------------------------------------------t
agtgt------------taaaggtttacaaccatctgtaggtcctaaacaagctagtctt
aatggagtcacattaa------------ttggagaag-------------------ccgt
aaaaacaca-------------gttcaattattataagaaagttgatggtgttgtccaac
aattacctgaaacttactttactcagagtagaaatttacaagaattcaaacccaggagtc
aaatggaaattgatttcttagaattagctatggatgaatttattgaacggtataaattag
aaggctatgccttcgaacatatcgtttatggagatttta-gtcatagtcagttaggtggt
ttaca-tctactgattggactagctaaacgttctaagg------aatcacctcttgaatt
agaagattttattcctatggaca---gtacagttaaaaattattttataacagatgcgca
aacaggttcatctaagtgtgtatgttctgttattgatttattacttgatgattttgttga
aataataaaatctcaagatttatctgtagtttctaaggttgtcaaagtgactattgacta
tacagaaatttcatttatgctttggtgtaaagatggacatatagaaacattttacccaaa
attacaatctagtcaagcatggcaaccgggtgttgctatgcctaatctttataaaatgca
aagaatgctgctagaaaagtgtgaccttcaaaattatggtgatagtgcaacattacctaa
aggcataatgatgaatgtcgcaaagtatactcaactgtgtcaatatttaaacacattaac
tttagctgtgccctacaacatgagggttatacattttggtgctggttctgataaaggagt
tgcacctggtacagctgttttaagacaatggttgcctacgggtacactacttgtcgactc
agatctcaatgactttgtctctgatgcagattcaactttgattggtgattgtgcaactgt
acatacggctaataaatgggatcttattattagtgatatgtatgatcctaaaaccaaaaa
tgttaca---aaagaaaatgattccaaagagggatttttcacttacatttgtggatttat
acaacaaaagctagctcttggaggttctgtggctataaagataacagaacattcttggaa
tgctgatctttataagctcatgggacacttcgcatggtggactgcttttgttactaatgt
aaatgcatcttcatctgaggcatttttaattggatgtaattaccttggcaaacc------
acgtgaacagatagatggttatgtcatgcatgcaaattacatattttggaggaacacaaa
tccaattcagttgtcttcctattctttatttgacatgagtaagtttcctcttaaattaag
aggtactgctgttatgtctcttaaggagggacaaatcaatgatatgattttgtctcttat
tagtaagggtaggctcattgttag---agaaaataatagagtcataattcctagtgat--
----------------------------------------gtacttgttaataactaaa-
-------------------------------------------cgaacatgtttatttt-
---------------------------acttctt-----------------at-------
----------------tggttatacagcagccacca------------------------
------------------------------------------------------------
------------------------------------------------------------
------------------------------------------------------------
------------------------------------------------------------
------------------------------------------------------------
---------------------------catgt---gtgactggtcccacc----------
------------------------------actgagaataag---caaaatgtttc----
-----ctcct------------------------taatga------gaggt---------
-gtttat-----------------------------------------------------
--------------------------------------tatcctgatgatatatatagat
-------------ctaatgttaatgttc---------------tttttac----------
-tgtaccttttcttaggtttaattccactctaacct------------------------
--------ggtataat--------------------------------------------
-----------------------ttttggaaccaagcatacac-----------------
----------------------c-------------------------------------
-------------------tcgcgtgttatg-----ga----------------a-----
------------------------t------------------tt----ggtgacg----
---gcatttac---------tt-----------------------------ttcaactgt
agataaatcaaatgctg------------ttagaggctggatttt------------tgg
----------------------tacgacattggataataccacacaatcagcactactta
ttaataatggta-----------------------------------------gtcttgt
aacaatacaagtttgctattt----------------tcagttttgcgccaa--------
-----------ccctgcct-----------------------------------t-----
ttta--------------------------------------gtagcgggaggtcaacaa
a--------------------caagtgcagctgtttacatcagttcacataactgtactt
attctgaagtcttgagtc---------------acatttcgcttgactttacggaagata
cagg--------------------------------------------------------
-------------------ctcat---tcaaacgcttgcgtgagtttgtg----------
------------------------------------------------------------
------------------------------------------------------------
------------------------------------------------------------
------------------------------------------------------------
------------------------------------------------------------
------------------------------------------------------------
------------------------------------------------------------
------------------------------------------------------------
------------------------------------------------------------
-------------------------------------tttaa---aaataatgatgggtt
t-ct--------------------------------------------------------
-------------------------------tcacatctatggtgctta-----------
------------------------------------------------------------
------------------------------------------------------------
-------------------------------------------------------tgaac
ctcacgtaattgacattggtgtcactc------------------------------cat
cattaccctctacat---------------------------------------------
-----------------------------------------ttaaa--------------
--cctctaatacctttatggaaat------------------------------------
------------------------------------------------------------
------------------------------------------------------------
------------------------------------------------------------
------------------------------------------------------------
------------------------------------------------------------
------------------------------------------------------------
------------------------------------------------------------
------------------------------------------------------------
--------------------------------------taccattaggtcttaatattac
taattttaaagttgttctaacttttcgttctaatagccaaccgt----------------
------------------------tacaagccaattttgc--------------------
------------------------------------------------------------
---------------------tgttggtagtcttaaa---------------ttaaccac
tttcatgctttcttttgatattaatggtactatagataaagctgtggattgctctagcga
tccactatctgagctgaag-tgtacacttaagagttttaatgtaagtaaaggaatttacc
ctacatcca------------------------atttcagggtcttgccttctacagaag
tgg---tgagatttcctaatattacaaacttttgcccatttgacaaggtttttaatgcta
ct------aggttccccaatgtatatgcatggcaaagaactaagatttctgactgtattg
ccgattatacagtcctttataac------------------------------------t
caacttctttttccac--------------------atttaagt-------gctatggtg
tttcacctt-----ctaagttgattgatttgtgcttt-acaagtgtgtatgctgatacgt
tccttataaggttttcagaag---------ttagacaaatagcacccgga----------
-gagactggtgttatagctgact---------ataattataaattacctgatgactttac
t-----------------------------------------------------------
-----ggttgtgtttt---------------------agcatggaacactgctcaacagg
acattgg---------------tagttacttttacaggtctcaccgagctgtaaagctta
aaccttttgaaagggacttatcatcgga--------------------------------
------------------t---gaaaatggcg----------------------------
--ttcgtaccttgagtacgtatgattttaatcc---aaatgtaccttt-agattatcaag
ctactaga----------------------------------------------------
---------------------gtcgttgtgctctcttttg------aactactgaatgca
ccagcaaccgtgtgcgg------------------------acctaaattgt---cgaca
caacttgttaagaaccggtgcgtcaacttcaattttaatggacttaggggcactggtgtt
ct--------------aactgattcagataaaagatt-tcagtcttttcaacaatttggt
cgcgattcagctgattttactgattctgtgcgagaccc---tcaaacgctccaaatatta
gacatctcaccatgttcttttggtggcgttagtgttattacgcctggt------------
acacaaacttcctctaaagtggctgtcttgtaccaagatgtca-actgtacggacgtgcc
cacggcactgggtctggaccaaatttcagctgattgg-------------------cgtg
tttatgctataggcaatgacg---------------------------ttttccagaccc
aggccggttgtttagtgggggctgagc---atact------aacatctcttatgag----
--------tgtgatattcccataggagcgggtgtgtgtgc-ca-----------------
----gtta-----------------c----------------------------------
---aactcacc------------tgcagcgcgtgtaggtactaattc-cattatt-----
gcctacgcgatgtcaattg---------------------gtgcagaaagttctattgca
tattctaata---actcaatagccatacctaccaatttttctattcaggttaccactgaa
gtgttgcctgtttctatgtcaaaaacttcagtagattgtactatgtacatctgcggtgat
tcacaggaatgtaacaagttattgttacagtatggtagtttttgtgcgcagctcaaccgt
gcattgtctggt-gtagctgttgaacaagataaaaacactgaagca---gttttt-----
---------------gctcaagttaaacaaatttataaagcacct-----------gtca
ttaaaga------tttag---------gtggctttaatttttc-----------------
--acaattattacctgaccct----------accaaaccta------gcc--agaggtc-
--ttttattgaagacttactgtttgataaggtcaccctttctgacgcagggtttattaa-
--gcagtatggagactgccttg---------gtga-------------catagctgccag
agacctcat---------ttgcgcacagaagtttaatggactgactgttctaccacctct
gctcacagatgaaatgatagctgcatatacatcggctcttgttagtggcactgccactgc
tggttgg-----accttt---------ggtataggtgctgccttacaagttccatttgca
atgcaaatggcttataggtttaatggtattggagttacacagaatgttctctatgagaat
caaaaattgattgccaaccaatttaatagtgctattggaaaaattcaagactcactttta
------------------------------------------------------------
---------------tctacagcaagtgcacttggaaaacttcaagatgttgtcaatcaa
---------aatgcacaagctttaaacacgcttgtcaaacaacttagctccaattttggt
gcaatttcaagtgtgttaaatgatattctttcacgtctagacaaagttgaggctgaagtg
cagattgataggttgatcacaggcagacttcaaagcttgcagacatatgtgactcaacaa
ctaattagagctgccgaaatcagagcttctgctaatcttgctgctactaaaatgtcagag
tgtgtacttggacaatcaaaaagagttgatttttgtgga---aaaggctatcatctcatg
tccttcccccagtcagcacctcatggtgtagttttcttgcatgtgacatatgtccctgca
caagaaaagaacttcacaactgctcctgcaatttgttatgacggaa---------aagca
cacttccctcgtgaaggtgtctttgt---tt-----------------------------
caaatgggacacac---------------------------------tggttt-------
-ttaacacaaaggaatttttatgaaccacaaatcattactacagataacacatttgtatc
tggcagctgtgatgttgtaataggaattgtcaacaacacagtttatga---------tcc
tttgcaacct-------------gaactcgattcatttaaggaggagttagacaaatatt
ttaaaaatcata-catc---------------accagatgtag-------atttag----
-------------------gtgacatctccggcattaat---------------gcttca
gttgtaaacattcaaaaagaaattgaccgcctcaatga----------------------
----------------------------------ggtt-gccaaaaatctaaat------
---------------gaatctctcattgatctccaagaacttggaaagtatgagcagtat
ataaaatggccatggtacatttggctaggtttcatagctggcttgattgccatagtaatg
gttacaattatgctttgctgtatgaccagttgctgtagttgcctcaagggctg-------
--------------ttgttcttgtggatcctgctgcaa---atttgatgaagacgactct
gagccagtgctcaacggagtcaaattac--attacacata---------aacgaa----c
tt-atggatttg-tt-----------ta----tgagaattttcacacttggaactgtaac
tttaaaac-------------------------------------------aaggtgaaa
ttaaagatgctactccttca----------------------------------------
gattctattcgcg-ctactgcaacg-----------ataccgatacaagcctcattccct
ttcggatggcttattgttggcg---ttgcacttcttgctgttttt---------------
------------------------------------------------------------
-----------------------------------------------------------c
aaagcgcttccaaaatcataacccttaaaaagagatggcaaatagcactctctaagagtg
----tt-----cactttatttgcaacttgctgctgctgtttgtaacag------------
-----------------------------------t-ttactcaca-----------cct
cttgct-cgttgctgctggccttgaagccccttttctctatctttacgctt---------
--------tagtctacttcttacagagtataaa---------ctttgtaagaat-aataa
tgaggctttggctt----------------------------------------------
-----------------------------------tgctgga-aatgccgttccagaaac
ccattactctatgatgccaactactttctttgttggcatact------------------
------------------------------------------------------------
------------------------------------------aattgttatgactattgt
ataccttaca--------------------------------------------------
------------------------------------------------------------
-------------------------------------------------------at---
agtg--------------------------------------------------------
------------------------------------------------------------
---------------------------------------------------------taa
cttcttcaattgtcattacttctggtgatggcacaacaagtcctatttctgaacatgact
accaaattggtggttatactgaaaaatgggaatctggagtaaaagactgtgttgtattac
acagttacttcacttcagattattaccagctttactcaa-----------------ctca
attgagtacag-acactggtgttgaacatgttaca-------------------------
------------------------------------------------------------
----------ttcttcatctacaataaaatcgtg---gatgagcgagaagaacatgtcca
aattcacacaatcgacgg--------ttcatccgga---------------gttgttaat
cc---------------------------------------agcaatggaaccaatttat
gatgaaccgacgacgacta-----------------------------------------
------------------------------------------------------------
----------------------------------------------------ctagcgtg
cctttataagcaca----------------------------------agctgatgagta
cgaactt-----------------------------------------------------
------------------------------------------------------------
------------------------------------------------------------
------------------------------------------------------------
------------------------------------------------------------
------------------------------------------------------------
------------------------------------------------------------
------------------------------------------------------------
------------------------------------------------------------
------------------------------------------------------------
------------------------------------------------------------
------------------------------------------------------------
------------------------------------------------------------
------------------------------------------------------------
------------------------------------------------------------
------------------------------------------------------------
------------------------------------------------------------
------------------------------------------------------------
------------------------------------------------------------
------------------------------------------------------------
-----------------------------------------atgtactcattcgtttcgg
aagaaacaggtacgttaatagttaatagcgtacttctttttcttgct-ttcgtggtattc
ttgctagtcacactagccatccttactgcgcttcgatt------------gtgtgcgtac
tgctgcaatattgttaacgtgagtcttgtgaaaccttccttt-tacgtttactctc----
---------gtgttaaaaatctgaattcttcta-----------------gagttcctgg
t------tttct-----ggtctaaacgaact-aaatattatatt-------------agt
ttttctg-----------------taatttta-----gccatggca--------------
----gacaac----------------------------------------------ggta
ctattaccgttgatgagcttaaaaagctccttgaacaatggaacctagtaataggtttcc
tatttctcacatggatttgtctcctacaatttgcctacgccaataggaataggttcttgt
acataataaagttaattttcctctggctgctttggccagtaactttagcttgcttcgtgc
ttgct------gctgtttacagaataaattggatcactggaggaattgctatcgcaatgg
cttgtcttgtaggcttgatgtggctcagctacttcattgcttctttcaggctgtttgcgc
gta------cgcgttccatgtggtcattcaatccagaaaccaacattcttctcaatgtgc
cacttcatggcactattctgaccagaccgcttctagagagtgaactcgtaatcggagctg
tgatccttcgtggacaccttcgcattgctggacaccacctaggacgctgtg---acatta
aggacctgcctaaagaaatcactgttgctacatcacgaacgc---tttcttattacaaat
taggagcttcgcagcgtgtatcaggtgattcaggttttgctgcatacagtcgctacagga
ttggaaactataagttaaacacagaccattccagtagcagtgacaatattgctttgcttg
tacagtaagtgacaacagatgtttcgtctcgttgactttcaggttactatagcagagata
ttactaattattatgaggacttttaaagtttccatctggaacttggattacatcataaac
cttataattaaaaatttatctaagccactaactgaga---ataaatattctcaattagat
gaagagcaaccaatggagattg--------------------------------------
------------------------------------------------------------
------------------------------------------------------------
------------------------------------------------------------
------------------------------------------------------------
------------------------------------------------------------
------------------------------------------------------------
------------------------------------------------------------
------------------------------------------------------------
-------------attaaacgaacatgaaaattattcttttcttggcactgataacactt
gctacttgtgagctttatcactaccaagagtgtgttagaggtacaacagtact-------
----tttaaaagaaccttgctcttctggaacatacgagggcaattcaccatttcatcctc
tagctgataacaaatttgcactgacttgctttagcactcaatttgcttttgcttgtcctg
atggcgtaaaacacgtctatcaattacgtgctagatcagtttcacctaaactgttcatca
ggcaagaggaagtt---caagaact--ttactcacctatttttcttattattgtggcaat
agtgtttataa-------------------cactttgcttcacactcaaaagaaagacag
aatgagtgaactttcactaattgacttctatttgtgctttttagcctttctgctattcct
tgt--------------------tttaattatgcttattatcttttggttctcacttgaa
ctgcaggattgtagtgatgcttgtcaa---gtctaaacgaacatgaaacttctcattgtt
ttgacttgtatatctcta----agtagttgcatacgcacagtag-------tacaaaggt
gtgcgtct---aatcagcctcatgtacttgaaaacccttgtccaactagctataagccag
aatggaacatt------------aggtatgatactaacgg--taacacatataaaacagc
ttggctgtgtgctctaggcaaggttttacctttcca-caagtggcacaatatggtt----
-----ttatcttgttcgccta-------------------------ataccactattagt
tgtatagatccaacaggtggtgcacttatagctaggtgctggtacttacatgaaggccat
caaacagcttcttttaga------------------------gacatacttgtggtttta
aa-------taaacgaac----------aaattaaaatgtct------gataatggactc
ca---aaatcagcgaaatgcaccccg---cattacgtttggtggaccctcagattcaact
ggcagtaac---------cag---aatggagaacgcagt-ggggcgcgaccaaaacaacg
tcggcctcaaggtttacccaataatactgcgtcttggttcaccgctctcactcaacatgg
caaggaagaccttaaattccctcaaggaca-aggcgttcc-----------aattaacac
caatagc-agtccagatgaccaaattggctactaccgaagagctaccagacg-aattcgt
ggtggtgacggtaaaatgaaagatctcagtccaagatggtatttctacta-cctaggaac
tgggccagaagctggacttccctatggtgctaacaaagatggcatc------atatgggt
tgcaactgagggagccttgaatacaccaaaagaccacattggcacccgcaatcctgctaa
caatgctgcaatcgtgctacaacttcctcaaggaacaacattgccaaaaggcttctacgc
a-gaggggagcaggggcggtagtcaagcttcttctcgctcctcatcac------gtagtc
gcaacagttcaagaaattcaa---------ctccaggcagcag-----------------
-------------------------taggg----------gaacctctcctgct----ag
-------gatggctg------gca------------------------------------
------------------------------------------------------------
------------------------------------------------------------
----------------------------------------atggcggtgatgctgctctt
gctttgctgctgcttgacagattgaaccagcttgagagca--------------------
-------------------------------------aaatgtctggtaaaggccaaca-
-----------------------acaacaagg----ccaaactgtc-------------a
ctaa--------------------------------------------------------
------------------------------------------gaaatctgctgcagaggc
ttc-----caagaaacctcggcaaaaacgtactgccactaaacaata------caatgta
acacaagcttttggcagacgtggtccagaacaaacccaaggaaactttggggacca---g
gaactaatcagacaaggaactgattacaaacat-------tggccgcaaattgcacaatt
tgctcccagcgcttctgcattcttcggaatgtcgcgcattggcatggaagtcacacctt-
--------cgggaacgtggttgacctacacaggtgccattaaattggatgacaaagatcc
aaatttcaaagatcaagtcattttgctgaataagcacattgacgcata------------
------------------------------------------------------------
--caaaacattcccaccaaca------------gagcct---------------------
---------aaaaaggacaaaaagaaaaaggctgatgaaactc-----------------
------------------------------------------------------------
------aagccttaccgcag----------------------------------------
------------------------------------------------------------
------------------------------------------------------------
------------agacagaag---------------------aaacagcaaactgtgact
cttct------------------------------------------------------t
cctgctgcagatttgg-------atgatttctc---------------------------
----------------------caaacaattgcaacaat---------------------
------------------------------------------------------------
---------ccatgagcag-----------------------------------------
------------------------------------------------------------
------------------------------------------------------------
------------------------------------------------------------
------------------------------------------------------------
------------------------------------------------------------
------------------------------------------------------------
------------------------------------------------------------
-------------------------------------------tgctgattcaact----
------------------------------------------------------------
------------------------------------------------------------
------------------------------------------------------------
------------------------------------------------------------
----------------------------------------------------------ca
ggcctaaac---------------------------------------------------
------------------------------------------------------------
------------------------------------------------------------
------------------------------------------------------------
------------------------------------------------------------
------------------------------------------------------------
------------------------------------------------------------
------------------------------------------------------------
------------------------------------------------------------
------------------------------------------------------------
------------------------------------------------------------
----tcatgcagaccacacaaggca-----------------------------------
------------------------------------------------------------
-----------------------------------------------------gatgggc
tatataaacgt-------------------------------------------------
------------------------------------------------------------
------------------------------------------------------------
------------------------------------------------------------
------------------------------------------------------------
------------------------------------------------------------
------------------------------------------------------------
--------------------------tttcgcttttccgtttacgatatata--------
------------------------------------------------------------
------------------------------------------------------------
------------------------------------------------------------
------------------------------------------------------------
------------------------------------------------------------
------------------------------------------------------------
------------------------------------------------------------
------------------------------------------------------------
-------------------------------------------------gtcta-ctctt
gtgcagaatgaatt--ctcgtaact-acatagcacaa-gtagatgt-agttaactttaat
ctcacat----agcaaccttt---aatcagtg------------------tgtaacatta
gggaggacttgaaagagc-caccac-----------------------------------
---------------attttcaccgaggccacgcggagtacgatcgagggtacagtgaat
aatgctagg-----gagagctgc-ctatat------------------------------
------------------------------------------------------------
----------------------------------------ggaagagccctaatgtgt--
------------------------------------------------------------
---------aa--aat-taat-tttagtagtgctatcccc--------------------
------------------------------------------------------------
------------------------------------------------------------
------------------------------------------------------------
------------------------------------------------------------
------------------------------------------------------------
----
>MW251308.1 Bat coronavirus RacCS203, complete genome
------------------------------------------------------------
------------tt-----------------------------taaagttcgtttagaga
acagatctacaagagatcgagagttggttggtttgttacctgggaagg-tataaacca--
--------accaact-ctcgat--ctct-tg------tagatctgttct------ctaaa
cgaac----------------------------tt-taaaatctg-tgtggctgtcac--
--tcggct--gcatgcttagtgcac----tcacgcagtataattaataactaa--ttact
g----tcgttgacag-------------------gacacgagtaa-ctcgtctatcttct
gcaggctgcttacggtttcgtccgtgttgcagcc------------gatcatcagc-ata
cctaggt-ttcgtccg--------g-gtgtgaccgaa-----------------------
----------------aggtaagatggagagccttgtccct---------ggtttcaacg
agaaaacacacgt------------------------ccaactcagtttgcctgtttt--
-acaggttcgcgacg----tgctcgtacgtggctttggaga------ctccgtggaggag
gctttaacggaggcacgtcaacatctcaaggatggcacttgtggcttagtagaggttgaa
aaaggtgttttgcctcaacttgaacagccctatgtgttcatc-----------aaacgtt
ctgatgctcg------------------aactgcaccgcatggccatgtaatggtt----
--------------------------------------------gaattggtcgcagaac
tcgaaggcattcagtacgg---------------tcgtagtggtgagacacttggtgttc
tagtaccc----catgtgggtgaagcacctattgcttaccgcaaagttcttcttcgcaag
aacggtaataaaggagctggtg----------gtcacagctatggcgccgatcta-----
---aagtcttatgactta-------------ggtgacgagctgagcactgacc-------
--cttatgaagattatcaagaaaactggaacactaaacatggcagtggtgtaactcgtga
gctcattcgtgagcttaacgggggagcatacactcgctatgtt------gacaataattt
ctgtggccccgatggctaccctcttgagtgcattaaagaccttctagctcgcgctggtaa
gtcttcatgcactttatccgaacaactggacttcatt-----------------gaca--
-ctaagagaggtgt-------------------------atactgctgccgtggacatga
gcatgaaattgcctggtacactgaacgctctga---taagagctatgaattgcagacacc
ttttgacattaaattggcaaagaaatttgacaccttcagtggggaatgtccaaattttgt
gttccctttaaattcaataatcaagaccattcaaccaatggttgaaaag------agaaa
gcttgatggcttta---------------------------tgggtagaattcgatctgt
ctacccagttgcttcaccaaatgaatgcaaccaaatgtgcttgtca------------ac
tctcatgaagtgtgaccattgtggtgaaacttcatggcatacaggcgatttt---gttaa
agccacttgtgaatt---ttgtggtactgagaacttgactaaagagggtg---ctacaac
ttgtggctacctacctcaaaatgctgttgtcaagatctattgt---ccagcatgtcacaa
cccagaagtaggacctgagcatagtcttgctgaatatcataatgaat------------c
tggtttgaaaaccactcttcgtaagggtggtcgcaccattgcctttggaggctgtgtatt
ctcttatgttggttgtcacaat------------------aagtgtgcctattgg-----
------------------------------------------------------------
------------------------------------------------------------
----------------gttccacgtgccagcgccagcataggttgtaatcacacaggcgt
tgttgga---gagggttctgaaagtcttaatgacaaccttcttgaaata-----------
------------------------------------------------------------
--------------------------cttcagaaa-------------------------
--gataaagtcaacatcaacattgttggtgattttaaacttaatgaggagattgccatta
ttttggcatctttttctgcttctacaagtgcttttgtagaagctgtaaaaggtttggatt
acaaaacattcaaacaaattgttgaatcctgtggtaattttaaagtt------acaaaag
gaaaagttaagaaaggtgcttggaacattg---------------gtgaacaaaactcaa
ta-------ctgagtcctctttatgcatttgcatcagaggctgctcgtgttgtgcgctcc
atcttctctcgcactctt------------------------------------------
-----------------gaaactgctcaacactcagtgcgtgtcttacagaaggccgcca
taataatattagatggaatttcacagtattca---ctgagactcattgatgctatgatgt
tcacgtctgattttgttactaacaacctggttgtaatggc--------------------
------------------------------------------------------------
------------------------------------------------------------
------------------------------------------------------------
--------------------------------------------------------ttac
attac-----------------------aggtggtgttgttcagttgacttcacagtggc
--taacaaat------------------------------------------------at
ctttggcactgtttat---------------------------------------gaaaa
actcaaacccgttcttgattggctcgaagagaaatttaa------------------gga
aggtgtagagtttcttagagacggttgggaaattattaaattt------atctcaacttg
tgcttgtgaaattgtcggtggacaaattgtcacctgtgcaaaggaaattaaggagagtgt
tcagacattctttaagcttgtgaacaaatttttggctttatgtgctgactccatcattat
tggtggagctaaacttaaagccttgaatttaggtgaaacatttattacacactcaaa---
---------gggattgtac-------------agaaagtgtgtcaaatccagagaagaaa
ctggcttacttatgcctcta----aaagc-----tccaaaagaaatta------------
ttttcttagagggggaaacacttcctacagaaatgttaacagaggaagttgtcttgaaaa
ctggtgatttacaaccattagaacaacc------------tactagtgaagctgttgaag
ctccattgattggtacaccagtttgtattaacgggcttatgctgctcgaaattaaagaca
cagaaaa------------------------------gtactgtgcccttgcacctaata
tgatggtaaccaacaataccttcacacttaaaggc---ggtgcacc-aacaaag------
---gttacttttggcgatgacactgtgattgaagtgcaaggttacaagagtgtgaatatc
acttttgaacttgatgaaaggattgataaagtacttaatga---gaagtgctctacctat
acagtcgaactcggta-------cagaagtaaatgagttcgcttgtgttgtggcagatgc
tgt---cataaaaact---------------------------------------ttgca
accagtatctgaattact------tataccactggg---cattgacttagatgagtgggg
tatggctacatactacttatttgatgagtctggtgaatttaaattggcttcacatatgta
ctgctcttttta------tcctccagat--------------------------------
------------------------------------------------------------
------------------------------------------------------------
----------------------------------------gaggatgaa------g----
------------------------------------------------------------
------------------------------------------------------------
------------------------------------------------------------
------------------------------------------------------------
------------------------------------------------------------
------------------------------------------------------------
------------------------------------------------------------
--------------------------------aagaaggtgagtgtgaagaagaagaatt
tgaaccatc---------------------------------------------------
------------------------------------------------------------
----------------------------aactcaatacgagtatggtactgaagatgatt
accaaggtaaatctttgg---------------aatttggtgccacttccgctgttcctc
aacct-------------------------------------------------------
------------------------------------------------------------
------------------------------------------------------------
------------------------------------------------------------
-----------------------------------------------------------g
aagaagagcaagaagaggattggttagatgat----------------------------
------------------------------------------------------------
----------------------------------------------------gatagtc-
-------------aacaaactgttgttcaggac---ga---------cagtgagaacaat
cagacaac---tatt---------------------------------------------
-------------------------------------------caatcaattactgag--
------------------------------------------------------attcaa
cctcagttagatatgga-------------------------acctacaccagttgttca
a--------------------------------------actattga-------------
--------------------------agtgaatagctttag-------------------
----------tggttat------------------------------------------t
taaa--------------------------------------------------------
------------------------------------------------------------
-------------acttac---------------------tgacaatgtatacattaaaa
atgcagacattgtggaagaagctaaaaaggtaaagccaacagtagttgttaatgcagcta
atgtttaccttaaacatggaggaggtgttgcgggagctctaaataaagcaaccaacaatg
ccatgcagattgaatccgacaactacatagctaccaatggaccactagctgtgggtggta
gttgtgttttgagcggacacaatcttgctaaaaa---ctgtctccatgttgttggtccca
atgttaacaaaggtgaagacatt------------caacttcttaagagtgcttatgaaa
a---ttttaatcagcacgatgtcttacttgcaccattgttatcagctggtatctttggtg
ctgaccctgtatat------------tctttaagagtttgtgtagacactgttctca---
-------caaatgtctacctagctgtctttgataaa--------------aatctct---
----------------atgacaaacttgtttcaagcttcttggaaatgaagagtgaagag
cgagttg-----------------------------------------------------
------------------------agccatctattactgaaagtaaa-------------
-----------------tcttcagttgagcaga---------------------------
---aacaacaagttgataag------aaaattaaagcttg--------------------
-tgttgaagaagttacaacaactctggaagaaactaa------------gtttctcacag
aaaacttgttactctatatagacattaatggc----aatcttcacccagatt-ctgccac
tcttgttaatgatattaacatcact-----------------------------------
------------------------------------------------------------
-----------------------ttcttaaagaaagatgctccttatatagtaggtgatg
tcgtgcaagagggtgttttaac--------------------------------------
----tgctgtggttatacctactaaaaaggctggtgg-----------------------
------------------------------------------------------------
------------------------------------------cactaccgaaa-------
-------tgctagcgaaagctttg---------------------------agaaaagtg
ccaacagacaattatataaccacttacccaggtcagggtttaaatggtt-------atac
tgtagaagaggcaaggacagtgcttaaaaagtgtaaaagtgctttttacattctaccatc
---ta-------------------------------------------------------
--ttatctctaatgagaagcaagaaattcttggaactg-----tttcttggaatttgcga
gaaatgcttgcacatgcagaagaaacac--------gtaaattaatgcctgtctgta---
--------------ttgaaacta--aagctatagtttcaactatacagcgtaaatacaag
ggtattaa---------------aatacaagagggtgtggttgatt-atggtgctagatt
ttacttttacaccagtaaaacaactgtagc---atcacttatcaacacact---------
---taacgatttaaatgagactc---------------------ttgttacaatgccact
tggctatgtaacacacggtcta------------------------------aatttgga
agaagctgctcggtacatgagatctctcaaa------------------------gtgct
agctacagtctctgtttcttcacctgatgctgttacagcatacaatggttacctta----
--cttcttcttctaaaacacctgaagaaca---tttcattgaaaccatctcacttgatgg
ctcctacaaagattggt--cttattctggacagtctacacaactaggtatagaa------
-----tttcttaagagaggtgataagagtgtatattatacta---gtaatcctaccacat
tccacct--------------agatggtgaagttatca----ccttcgataatcttaaga
cacttct------------ttctttgagagaagtgaagactattaaggtgtttacaacag
ta------------------gacaacattaatctccacacgcacgttgtggacatgtcaa
tgacatatggacaacagttcggtccaacttatttggatggggctgatgttactaaaataa
aacctcacaattcacatgaaggtaaaacattttatgttttgcctaatgatgacactttac
gtgcggaa---------gcttttgagtactaccatacaactgattccagttttcttggta
gatatatgtcggcattaaaccatact-aaaaagtggaaatacccgcaagt------taat
ggtttaacttctattaaatgggcagataataattgttatcttgctactgcactattaaca
ctcca---gcaaatagagttgaaatttaacccacctgccttacaagacgcttactatagg
gctagagcaggtgatgcagcaaatttctgtgcactcattctagcttactgtaataaaaca
gtaggagagttaggtgatgtcagagaaacaatgattcatttatttcaacatgccaacttg
gactcttg--caaaagggtactgaacgtggt-atgtaaaacttgtggacaacagcggact
actctcaaaggtgtcgaagctgtcatgtatatgg------gtacactttcttatgaacaa
cttaagaaaggtgttcaaatacct-tgtgtatgtggtaaacaagccacacaatacttagt
ccgacaagagtcgtcttttgttatgatgtctg------------caccacctgttga---
------atatgaattaaagcatggtacttttgtgtg-tgctagtgaatatactggtaatt
accagtgtggtcactataagcatataacttctaaagaaactttgtattgtatagatggtg
c---------------------------------------------------------tt
tacttacaaagtcctctgaatacaaaggtcctattacagatgttttctacaaagaaaata
gttacacaacaactataaaaccagttatttataaattggatggcgttgtttgtacagaaa
ttgatcctaagttggacaattactataaaaaagataatgcttattttacagaacaacc--
-aattgatcttgtaccaaaccaaccttatcctaatgcaagcttcgataatttcaagtttg
tatgtgat------------------aacaccaaatttgctgaagat---------ttaa
accagttatctggttttaagaaacctg---cttcaagagagctaaaagttacattcttcc
cggacttaaacggtgatgtagtggctattgattat---aaacactacacaccttct---t
ttaagaagggtgctaagttattgcacaaacctattgtttggcatgttaacaatactac--
---taacaaagctacgtataaaccaaacatttggtgcatacgttgtctccggagtaca-a
aaccag--ttgaaacgtcaaactcatttgatgtactggagtcagaagacacaca------
---gggaatggataatcttgcct-------------------------------------
-------------------------------gtgaagatctcaaacctgtctctgaagaa
gtagtggaaaatcctaccatacaaaaagacatattagag------tgtaat-------gt
aaaaactaccgaagttgtaggtg----------------------atgttatactcaaac
cag---caagtgacggtgtaaaaattactgaagaggttggtcatacagatctaatggctg
cttatgtagataattccag------------tcttactattaagaaacctaatga-----
------------------------------------------------------------
------------------------------------------------------------
------------------------------attatctagagtgt-taggtttgaaaaccc
ttactactcatggcttagcagctattaatagtgtcccttgggatacta----tagttaat
tatgctaagccatttctt---------------------------aataaagttgttagt
acaactactaacattgtta-----------------------------------------
---cgcggtgtctaaaccgtgtc--------tgtactaattata-tgccttacttcttta
ctttactgctacaattatgtacttttactaaaagtacaaattctagaattaaagcatcta
tgccaactactatagcaaagaatactgttaaaagtgttggtaaattttgtgtagaggctt
catttaattatttgaag-------tcacctaatttt------------------tctaaa
tt----gataaatgttgtaatttggtttttactattgagtgtttgtctaggttcctt---
------------------aatctattcaactgctgctttagg------------------
---------------------------------------tgttctaatgtcta-------
------------------------------atttaggcatgccttcttattgcactagtt
acagagaaggttatttgaa------ttctactaatgtcactacggcagcttattgcaagg
gttc---tataccctgtggtatttgtcttagtggtttagattctctagatacctatcctg
ccttagagactatacaaattaccatttcatcttttaaatg--ggatttaactgcttttgg
cttagttgttgagtggtttttggcatatatcctatttactaggttcttttatgtactcgg
attagctgcaattatgcaattattcttcagcta---------ttttgcagtacattttat
tagtaattcttggcttatgtggttaataattaatcttgtacaaatggccccaatttcagc
tatggttagaatgtacattttctttgcatcattctactatgtatggaaaagttatgtgca
tgttatggatggttgtacgtcatcaacttgtatgatgtgttacaaacgtaatagagcaac
aagagttgagtgtacaactattgttaatggtgttagaaggtctttttatgtttatgctaa
cggaggtaaaggc---ttttgtaaactacataactggaattgtgttaattgtgacacatt
ctgtactggtagtacatttattagtgatgaagttgctagagacttatcattacagtttaa
aagaccaattaatccaactgaccagtcatcctacatagtggatagcgttagtgtgaagaa
tggttctatccatctttactt---tgataaagctggtcaaaagacttatgaaagacattc
cctctctcattttgttaatttagataacttgagagctaataacact----aaaggttcat
tgccta---tt-----aatgttatagtttttgatggtaaatcaaaatgtgaagaatcatc
tgcaaaatcagcgtctgtttactacagtcagctcatgtgtcaacctatactgttactaga
tcaggcattagtgtctgatgttggtgatagtgcagaagttgcagttaaaatgtttgatgc
ttatgttaatacattttcatcaacttttaacgttccaatggaaaaactcaaaacactagt
tgcaactgcagaagctgaacttgcaaagaatgtgtctttagacaatgtcttatctacttt
catttcagcagctcggcaagggtttg------ttgattc--a---gatgtagaaactaaa
gatgttattgaatgtcttaaattgtcacaccaatctgacatagaagtcactggtgatagt
tgtaataactacatgctcacctataacaaagttgaaaaca---tgacacctcgtgacctt
ggtgcttgtattgactgtagtgcgcgtcatattaatgcgcaagtagcaaaaagtcacaac
attgctttgatatggaacattaaagatttcatgtcactgtctgaacaactacgtaaacaa
atacgtagtgctgcaaagaagaacaa---cttaccattcaagttgacatgcgcaactact
aggcaagtcgttaatgttgttacaacaaaa---atagcacttaaaggtggt------aaa
att------gtt------------aacaa--------ttggttaaggcagttaattaagg
tgacatttttgttccttctagttgctgccatcttttat-------------ttaataaca
cctgttcatgtcatgtctaaacacactgacttttcaa----gtgaaatcataggttacaa
ggctatcgatggtggtgtcactcgtgacatagcctcaacagacacttgttttgctaataa
acatgctgattttgatatgtggttt---agtcagcgtggtggtagttatactaatgat--
--------aaagcatgccctttggtggctgctgtcataacaagagaggtgggctttgtcg
tgcctggtttacctggtacaataatgcgca---caaccaatggtgactttttgcatttcc
ttcctagagttttcagtgcagttggtaacatctgctacacaccatcaaaacttatagagt
acactgactttgcaacatcagcttgtgttttagctgctgaatgtacaatttttaaagatg
cctttggtaaaccagtgccatattgttatgacactaatgtactagagggttctgtctctt
atgaaagtctccgcccagacacgcgctacgtgct---tatggatggttccataattcaat
tccctaatacttaccttgagggttc---tgttagagtggtaacaacttttgactctgagt
actgtagacatggtacatgtgaaaggtcagaagctggtatttgtgtgtccactagtggta
gatggat---------------------------------acttaataatgagtattaca
gatctctaccaggagttttttgtggcgtggatgctgtgaatttacttactaatatgttta
cacctttaattcaaccaattggtgctttggacatatctgcatctattgtggcaggaggta
ttgttgctattatagtaacgtgtcttgcttactattttatgaggtttagaagagcttttg
gtgaatacagtcatgtagttgcctttaatactctgttattccttatgtcttttactgtac
tctgtttgacaccggtttactcctttttgcctggtgtttattctgttgtttacttgtact
tgacattctatcttactaatgatgtttcctttttagcacatatccagtggatggttatgt
tcacacctttagtacctttctggataacaattgtttatatcatttgtatttccacaaagc
actttta--------ttggttctttagcaattacctaaagagacgtgtagtctttaatgg
tgtttcctttagtacttttgaagaagctgctctatgcacctttttattaaataaagaaat
gtatctgaagttgcgtagtgatgtgttattaccccttacacaatataatagatacttagc
tctttataataagtacaagtattttagtggagccatggatactactagttatagagaagc
agcttgctgccatctagccaaggctctaaatgattttagtaactcaggttctgatgttct
ctaccaaccaccacaaacttcaatcacttcagctgttttgcagagtggttttagaaaaat
ggcattcccatcaggtaaagttgagggttgcatggtacaagttacttgtggtacaactac
acttaatggtctttggcttgatgatgtagtttactgtccacgacacgtgatctgcacctc
tgaagacatgcttaaccctaattatgaagacttacttatccgtaagtctaatcataattt
cttggtac---------aggctggtaatgttcaacttagagttattggacattctatgca
aaattgtgtgcttaagcttaaggtagacactgccaatcctaagacacct---aagtataa
gtttgttcgtgttcaaccaggacagactttttcagtgttagcttgttacaatggttcacc
atctggtgtttatcaatgtgctatgagacctaac--------------------------
-------------------------------tttacaattaagggttcattccttaatgg
ttcatgtggtagtgttggttttaacatagactatgactg---tgtctctttttgttacat
gcatcatatggaattaccaactggagtacatgctggcacagatttagaaggtacctttta
tggaccttttgttgacaggcaaacagcacaagcagctggtacggatacaactattacagt
taatgttttagcttggttgtacgctgctgttataaatggagacaggtggtttcttaatcg
atttaccacaactcttaatgacttcaatcttgtggctatgaagtacaattatgaacctct
aacacaagatcatgttgacatactaggacctctttctgctcaaaccggaattgccgtttt
agatatgtgttcttcattaaaagaattactgcaaaatggtatgaatggacgtaccatatt
gggtagtgctttattagaagatgaatttacaccttttgatgttgttagacaatgctcagg
tgttacttttcaaagtgcagtaaaaagaacaatcaagggtacacaccattggtt------
---gttacttacaattttgacttcactcttagttttagttcagagcactcaatggtcttt
gttcttctttgtgta------tgaaaatgcctttttgccttttgctatgggtattattac
tatgtctgcttttgcaatgatgtttgtcaaacataagcatgcatttctctgtttgtttct
gttaccttctcttgctactgtagcttattttaatatggtctacatgcctgctagctgggt
gatgcgcattat---gacatggttggatatggttgatactagt-----------------
-------------------------ttgtctggtttcaagctaaaagactgtgttat---
------------gtatgcatcagctgtagtgttactaatccttatgacagcaagaactgt
gt------atgatgatggtgctaggagagtgtggacacttatgaatgttttgacactcgt
ttacaaagtttattatggtaatgctttagatcaagccatttccatgtgggctcttataat
ctctgttacttctaactactcaggtgtagttacaactgtcatggttttggccagaggtat
agtttttatgtgtgttgagtattgccctattttcttcataactggtaaca----cacttc
agtgtataatgctagtttattgtttcttaggctatttctgtacttgttactttggtcttt
tttgtttactcaaccgctattttagactgactcttggtgtttatgattacttag------
---------tttctacacaggagtttagatatatgaattcacagggactactcccaccca
agaatagcatagatgccttcaaactcaacattaaattgttgggtgttggtggcaaacctt
gtattaaagtagccactgtacagtctaaaatgtcagatgtaaagtgtacatcagtagtct
tactttcagttttgcaacaactcagagtagaatcatcatctaaattgtgggctcaatgtg
ttcagttgcacaatgatattcttttagctaaagatactactgaagcctttgaaaaaatgg
tttcactactttctgttttgctttccatgcagggcgctgtagacataaacaagctttgtg
aagaaatgcttgacaatagggcaaccttacaagctatagcttcagagttcagttcccttc
catcatatgcagcttttgccactgctcaggaagcttatgagcaggctgttg---ctaatg
gtgactctgaagttgttcttaaaaagttgaggaagtctttgaatgtggctaaatctgaat
ttgatcgtgatgcagccatgcaacgtaaattggaaaagatggctgatcaagctatgaccc
aaatgtacaaacaagctagatctgaggacaagagggcaaaagttactagtgctatgcaga
caatgcttttcactatgcttagaaagttggataatgatgcactcaacaacattatcaaca
atgcaagagatggttgtgttccattaaacataatacctctcacaacagcagccaaact-a
atggttgtcatacc-agactataacacatataaaaatacgtgtgatggt-acaacattta
cttatgcatcagcattgtgggaaatccaacaggttgtagatgcagatagtaaaattgttc
aacttagtgaaattagtatggacaattcacctaatttagcatggcctcttattgtaacag
ctttaagg------gccaattctgctgtcaaattacagaataatgagcttagtcc---tg
ttgcactacgacagatgtcttgtgctgccggtactacacaaactgcttgcactgatgaca
atgcattagcctactacaacacaacaaagggaggtaggtttgtactt---gcactgttat
ccgatttacaggatttaaaatgggctagattccctaagagtgatggaactggcactattt
atacagaactggaaccaccttgtaggtttgttacagacacacctaaaggt---cctaaag
tgaagtatttgtactttattaaaggattaaacaacctaaatagaggtatggtacttggta
gtttagctgccacagtacgtctacaagctggtaacgcaacagaagtgcctgccaattcaa
ctgtattatctttctgtgcttttgctgtagatgctgctaaagcttacaaagattat--ct
agctagtgggggacaaccaatcactaattgtgtt-aagatgttgtgtacacacactggta
ctggtcaggcaataacagttacaccagaagccaatatggatcaagaatcctttggtggtg
cctcgtgttgtctgtactgccgttgccacatagatcatccaaatcctaaaggattttgtg
acttaaaaggtaagtatgtacaaatacctacaacttgtgctaatgaccctgtgggtttta
cacttaaaaacacagtctgtaccgtttgtggtatgtggaaaggttacggctgtagttgtg
atcaactccgcgaacccat---gcttcagtc---agctgatgcacaatcgtttttaaacg
ggtttgcggtgtaagt---gca---gcccgtcttacaccgtgcggcacaggcactagtac
tgatgtcgtatacagggcttttgacatctacaatga------taaagtagctggttttgc
taaattcctaaaaactaattgttgtcgctttcaagaaaaagacgaagatgacaatttaat
tgattcttactttgtagtcaagagacatactttctctaactaccaacatgaagaaataat
ttataatttacttaag---------------gattgtccagctgttgctaaacatgactt
ctttaagtttagaatagacggtgacatggtaccacatatatcacgtcaacgtcttactaa
atacacaatggcagacctcgtctatgctttaaggcattttgacgaaggtaattgtgatac
attaaaagaaatacttgtcacatacaattgttgtgatgatgattatttcaataaaaagga
ctggtatgattttgtagaaaacccagacatattacgcgtatacgctaacttaggtgagcg
tgtacgtcaagctttgttaaaaacagtacaattctgtgatgccatgcgagacgctggtat
tgttggtgtgctgacattagataatcaagatctcaatggtaactggtacgatttcggtga
cttcatacaaaccacgccaggtagtggagttcctgttgtagattcttattattcattgtt
aatgcctatattaaccttgaccagggctttaactgcagagtcacatgttgatactgat--
-ttaacaaagccttatattaaatgggatttgttaaaatatgatttcacggaagagaggtt
aaaactctttgaccgttattttaaatattgggatcagacataccacccaaattgtgttaa
ctgtttggatgacagatgcattctgcattgtgcaaactttaatgttttattctctacagt
gttcccacctac---aagttttggacctctagtgagaaaaatatttgttgatggtgttcc
atttgtagtttcaactggataccacttcagagagctaggtgttgtacataatcaggatgt
aaacttacatagctctagacttagttttaaggaattacttgtgtatgctgctgaccctgc
tatgcacactgcttctggtaatctattactagataaacgcactacgtgcttttcagtagc
tgcacttactaacaatgttgctttccaaactgtcaaacccggtaattttaacaaagactt
ctatgactttgctgtgtctaagggtttctttaaggaaggaagttctgttgaattaaaaca
cttcttctttgctcaggatggtaatgctgctatcagcgattatgactactatcgttataa
tctaccaacaatgtgtgatatcagacaactcctatttgtagttgaagttgttgataagta
ctttgattgttacgatggtggctgtattaatgctaaccaagtcatcgtcaacaatctaga
taaatcagctggttttccatttaataaatggggtaaggctagactttattatgattcaat
gagttacgaggatcaagatgcacttttcgcatatacaaaacgtaatgtcatccctactat
aactcaaatgaatcttaagtatgccattagtgcaaagaatagagcacgcaccgttgctgg
tgtttctatctgcagtactatgaccaatagacagttccatcaaaaattattgaagtcaat
agccgccaccagaggagctactgtagtaattggaacaagcaaattctatggtggttggca
taacatgttaaaaactgtttacagtgatgtagaaaatcctcatctcatgggttgggatta
tccaaaatgtgacagagccatgcctaacatgcttagaattatggcttcacttgttcttgc
tcgcaaacatacaacttgctgtagcttgtcacaccgtttctataggttagctaatgagtg
tgcacaagtattaagtgaaatggtcatgtgtggcggttca---ctatatgttaaa---cc
aggtgggacctcatcaggagatgccacaactgcctatgctaatagtgtttttaacatttg
tcaagctgttacagctaatgttaatgcacttttatctactgatggtaataaaattgcaga
taagtatgtccgcaatttacaacacagactttatgagtgtctctataggaatagagatgt
tgacacagactttgtgaatgaattttacgcatacttgcgtaaacatttctcaatgatgat
actttctgacgatgctgttgtgtgttttaatagcacctatgcatctcaaggtctagtggc
tagcataaagaatttcaagtcagttctttattatcaaaacaatgttttcatgtctgaagc
aaaatgctggactgagactgaccttactaaaggacctcatgagttttgctctcaacatac
aatgctagttaaacaaggtgatgattatgtgtatcttccctacccagatccatctagaat
cttgggggctggctgttttgtggatgacattgtaaaaacagatggtacactgatgattga
acggttcgtgtctttagctatagatgcttacccacttactaaacatccaaaccaggagta
tgctgatgtctttcatttatacttgcagtatataagaaagttacatgatgaactaacagg
gcatatgttggacatgtactctgtcatgcttactaatgacaacacttctaggtattggga
acctgagttttatgaggctatgtacacaccccatacagtcttacaggctgttggggcttg
tgttctttgcaattcacagacttcattaagatgtggtgcttgcatacgtagaccattctt
atgttgtaaatgctgttatgaccatgtcatatcaacatcacataaattagtcttgtctgt
taacccgtatgtttgcaatgctccaggttgtgatgttacagatgtgactcaactttactt
aggaggtatgagctattattgtaaatcacataaaccacccattagtttcccattatgtgc
taatggacaggtttttggtttgtataaaaacacatgtgttggtagcgataatgttactga
ctttaatgcaatagcaacatgtgactggacaaatgctggtgattacattttagctaacac
ctgtactgaaagactcaaacttttcgcagcagaaacgctcaaagctactgaggagacatt
taaactgtcttatggtattgccactgtacgtgaagtgctgtctgacagagaattacatct
ttcatgggaagttggtaaacctagaccaccactcaaccgaaattatgtctttactggtta
tcgtgtaactaaaaacagtaaagtacaaataggagagtacacctttgaaaaaggtgacta
tgg---tgatgctgttgtttaccgaggtacaacaacttataaactaaatgttggtgacta
ctttgtgctgacatcacatacagtaatgccattaagtgcacctacactagtgccacaaga
gcactatgttagaattactggcttataccctacactcaatatttcagatgagttttctag
caatgttgcaaattatcaaaaggttggtatgcaaaaatattctacactccagggaccacc
tggtactggcaagagtcattttgctattggcttagctctctactacccttctgctcgcat
agtgtatacagcttgctctcatgccgctgttgatgcactatgtgagaaggcattaaaata
tttgcctatagataaatgtagtagaattatacctgcacgtgctcgtgtagagtgttttga
taaattcaaagtgaattcaacattagaacagtatgtattttgtactgtaaatgcattacc
cgagacgactgcagatatagttgtctttgatgaaatctcaatggctacaaattatgattt
gagtgttgtcaatgccagattacgtgctaagcactatgtgtacattggcgaccctgctca
attacctgcaccacgcacattgctaactaagggcacactagaaccagaatatttcaattc
agtgtgtagacttatgaaaactataggtccagacatgttcctcggaacttgtcggcgttg
tcctgctgaaattgttgacactgtgagtgctttggtttacgataataagctgaaagcaca
taaagacaaatcagctcaatgctttaaaatgttttataagggtgttattacgcacgatgt
ctcatctgcaattaacaggccacaaataggcgtggtaagagaatttcttacacgtaaccc
tgcttggagaaaagctgtcttcatttcaccttataattcacagaatgctgtagcctcaaa
gattttgggattaccaactcaaactgttgattcatcacagggttcagaatatgactatgt
catattcactcaaaccactgaaacatctcactcttgtaatgtaaacagatttaatgttgc
tattaccagagcaaaagtaggcatactttgcataatgtctgatagagatctttatgacaa
gttgcaatttacaagtcttgagattccacgtaggaatgtgg---taactttacaa---gc
----tgaaaacgtaacaggactttttaaggattgtagtaaggtaatcac---tgggttac
atcctacacaggcacctacacaccttagtgttgacactaaattcaaaact---gaaggtt
tatgtgttgacatacctggcatacctaaggact------tgacctatagaagactcatct
ctatgatgggtttcaaaatgaattaccaagttaatggttaccctaatatgtttatcacac
gcgaggaagccataagacatgtacgtgcatggattggctttgatgtcgaagggtgtcatg
ccactagagaagctgttggtactaatttacctttacagctagggttttctacaggtgtta
acctagttgctgtacctacaggctatgttgacacacctaataatacagatttttccagag
ttagtgctaagccaccacctggagatcagtttaaacatcttataccacttatgtatagag
gacttccttggaatgtagtg-cgtataaagattgtac-aaatgttaagtgacacacttaa
aaacct-ctctgacagagttgtgtttgtcttatgggcacatggctttgagttgacgtcta
tgaagtattttgtgaaaataggacctgagcgcacttgttgtctatgtgataaacgtgcca
catgtttttccactgcttcagacacttatgcctgttggcatcattccatt---------g
gatttgattacgtctataacccgtttatgattgatgttcaacaatggggttttacaggta
acctacaaagcaaccatgacctgtactgtcaagttcatggtaatgcacatgtagctagtt
gtgatgcaatcatgactaggtgtctagctgtccacgagtgctttgttaagcgtgttgact
ggactgttgaataccctataattggtgatgaactgaagattaatgcggcttgtagaaagg
ttcaacatatggttgttaaagccgcattattagcagataaattctcagttcttcatgaca
ttggtaaccctaaagccattaagtgtgtacctcaagctgatgtagaa---tggaagtttt
atgatgcacagccttgtagtgacaaagcttataaaatagaagaattgttctactcttatg
ccacacattctgacaaatttacagatggtgtatgtctattttggaattgcaatgtcgata
gatatcctgctaattccattgtttgtagatttgatactagagtactatctaaccttaact
tgcctggttgtgatggtggcagtttgtatgtaaataaacatgcattccacacaccagctt
ttgataaaagtgcttttgttaatttaaaacaattaccatttttctattac----------
-----tctgacagtccatgtgagtctcatggaaaacaagtagtgtca-------------
----gatatagactatgtaccactaaagtctgccacgtgtataacacgttgcaatttagg
tggtgccgtctgtagacatcatgctaatgagtacagattgtatcttgatgcttacaacat
gatgatctcagctggctttagcttgtgggtttacaaacaatttgatacttacaatctctg
gaacactttca------caagactccagagtttagaaaatgtggcttttaatgttgtaag
taaaggacactttgatggacaacaaggtgaagtaccagtttccatcattaataatactgt
ttacacaaaggttgatggtgttgatgtagaactgtttgaaaataaaacaacattacctgt
taatgtagcgttcgagctctgggctaagcgcaacattaaacctgtaccagaagtgaaaat
actcaataacttgggtgttgacattgctgctaatactgtcatatgggactataaaagaga
tgccccagcacatgtatctactattggtgtttgttctatgactgacatag----------
----ccaagaaaccaactgaaactatttgtgcaccactcactgtcctctttgatggtagg
attgatggccaagtagacttatttagaaatgcccgtaacggtgttcttattacagaagg-
-----------------------------------------------------------t
ggtgt------------taaaggtttacaaccttctgttggtcctaaacaagccagtctt
aatggagtcacattga------------ttggagaag-------------------cagt
aaaaacaca-------------gtttaattattacaagaaagttgacggtattgttcaac
aattacctgaaacttactttactcaaagtagaaatttacaagaattcaaacccaggagtc
aaatggaaattgatttcttagaattagctatggatgcattcattgaacggtataaattag
aaggctatgcctttgaacatatcgtttatggagatttta-gtcacagtcaactaggcggt
ttaca-tctactaattggcctagctaaacgttcaaagg------attcacctcttgaatt
agaggattttatccctatggaca---gtacagttaaaaattacttcataacagatgcaca
aactggatcttcgaaatgtgtgtgctctgttattgatttattacttgatgattttgttga
aataataaaatcgcaggatttgtctgtagtttctaaagtagtcaaagtgactattgacta
cacagaaatttcatttatgctttggtgtaaagatggacacgttgaaacattttacccaaa
attacagtctagtcaagcgtggcagccgggtgttgccatgcctaatctttacaaaatgca
aagaatgctattagaaaaatgtgaccttcagaattatggtgatagcgccacattgcctaa
aggcataatgatgaatgtcgcaaaatatactcaactgtgtcagtacttaaatacacttac
gttagctgtgccttataacatgagagttatacattttggtgctggctctgataaaggagt
agcacctggcacagctgttctaagacagtggttgcctacgggtacactacttgttgattc
agatcttaatgactttgtctctgatgcggattcaactttaattggtgattgtgcaaccgt
acatacagctaacaaatgggatctcattattagcgatatgtatgatcctaaaaccaaaaa
tgttaca---aaagaaaatgattctaaagaaggatttttcacttacatttgtggatttat
acaacaaaagctagcccttggcggttctgtagcaataaagataacagagcattcctggaa
tgctgatctttataagcttatgggacattttgcatggtggacagcctttgttactaatgt
gaatgcatcatcatctgaagcgtttttaatcggatgtaattaccttggcaaacc------
acgtgaacaaatagatggttatgtcatgcatgcaaattatatattttggaggaacacaaa
cccaattcagttgtcttcctattctttgtttgacatgagtaagtttcctcttaaattaag
aggtactgctgttatgtctattaaggagggacaaatcaatgatatgattttatctcttat
tagtaagggtagactcattgttag---agaaaataatagagttgtaattcctagtgat--
----------------------------------------gtacttgttaataattaaa-
-------------------------------------------cgaacatgtttatttt-
---------------------------gcttctt-----------------at-------
----------------tggttatacagcagctacca------------------------
------------------------------------------------------------
------------------------------------------------------------
------------------------------------------------------------
------------------------------------------------------------
------------------------------------------------------------
---------------------------catgt---gtgaccggtcccagc----------
------------------------------actgagaataag---caaaatgtttc----
-----ctcct------------------------taatga------gaggt---------
-gtctat-----------------------------------------------------
--------------------------------------tatcctgatgatatatatagat
-------------ctaatgttaatgttc---------------tctttac----------
-tgtaccctttcttaggtttaattccactctaacat------------------------
--------ggtataat--------------------------------------------
-----------------------ttttggaaccaagcctacac-----------------
----------------------t-------------------------------------
-------------------tctcgcgttatg-----gc----------------a-----
------------------------t------------------tt----ggtgacg----
---gtatttac---------tt-----------------------------ttcaactgt
agataaatcaaatgctg------------ttagaggctggatttt------------tgg
----------------------taccacattggacaataccacacaatcagcactactta
ttaataatggta-----------------------------------------gtcttgt
aacaatacaagtttgctattt----------------tcaattttgcgccaa--------
-----------ccctgcct-----------------------------------t-----
tcta--------------------------------------gtagcgcagaatcaacaa
a--------------------caagtgcagctgtttatacgagttcatataactgtactt
actatgaagtcttgagtc---------------acattgcgcttgactttacggaggata
cagg--------------------------------------------------------
-------------------ctcat---tcaaacgcttgcgtgagtttgtg----------
------------------------------------------------------------
------------------------------------------------------------
------------------------------------------------------------
------------------------------------------------------------
------------------------------------------------------------
------------------------------------------------------------
------------------------------------------------------------
------------------------------------------------------------
------------------------------------------------------------
-------------------------------------tttaa---aaattatgatgggtt
t-ct--------------------------------------------------------
-------------------------------ccacatttatggtgctta-----------
------------------------------------------------------------
------------------------------------------------------------
-------------------------------------------------------cgaac
ctcatgtaattaacattggtgccactc------------------------------cat
cattaccctctacat---------------------------------------------
-----------------------------------------ttaag--------------
--cctctaatacctttatggaaat------------------------------------
------------------------------------------------------------
------------------------------------------------------------
------------------------------------------------------------
------------------------------------------------------------
------------------------------------------------------------
------------------------------------------------------------
------------------------------------------------------------
------------------------------------------------------------
--------------------------------------tatcattaggtcttaatattac
taatttcaaagtagttttaacttttcgttctaatagccaaccgt----------------
------------------------tgcaagctaactttgc--------------------
------------------------------------------------------------
---------------------tgttggtagtcttaaa---------------ttaactac
tatcatgctttcttttgatatcaatggcactatagataaagctgttgattgctctagtga
cccattatctgagttgaag-tgtacacttaagagttttaatgtaagtaaaggaatttacc
ctacatcca------------------------atttcagagtcttgccctctacagaag
tgg---tgagatttcctaatattacaaacttttgcccatttgacaaggtttttaatgcta
ca------aggttccccaatgtatatgcatggcaaagaaccaagatttcagactgtattg
ccgattatacagtcctttataat------------------------------------t
caacttctttttccac--------------------atttaagt-------gctatggtg
tctcacctt-----ctaagttgattgacttatgcttt-acaagtgtgtatgctgatacat
ttcttataaggttttcagagg---------ttagacaaatagcacccgga----------
-gagactggtgttatagctgact---------ataattataaattacctgatgactttac
t-----------------------------------------------------------
-----ggttgtgtttt---------------------agcatggaacacagctaaacagg
acatagg---------------tagctatttttacaggtctcaccgagctgtaaagctta
aaccttttgagagagacttatcatcaga--------------------------------
------------------t---gaaaatggtg----------------------------
--ttcgtactttgagtacgtatgactttaaccc---aaatgtaccttt-agattatcaag
ctactaga----------------------------------------------------
---------------------gtcgttgtgctctcttttg------aattactgaatgca
ccagcaaccgtgtgcgg------------------------acctaaattgt---ccaca
caacttgttaagaaccggtgcgttaacttcaattttaatggacttaggggcactggtgtt
ct--------------aactgattcagataaaaggtt-tcagtcttttcaacaatttggt
cgcgattcagctgattttactgattccgtgcgcgaccc---tcaaacgctccaaatatta
gacatctcaccatgttcttttggtggcgttagtgtaatcacacctggt------------
actcaaacttcctctaaagtggctgttttgtaccaggatgtta-attgtacagacgtgcc
tacagcactgggtctggaccaaatttcagctgcttgg-------------------cgtg
tctatgctataggcaatgatg---------------------------ttttccaaactc
aggctggttgtttagtgggggctgagc---acgct------aacacctctcatgag----
--------tgtgatattcctataggagcaggtgtgtgtgc-ca-----------------
----gtta-----------------t----------------------------------
---aactcacc------------tgtagcacgtgtaggtactaattc-tattatt-----
gcctacgagatgtcaattg---------------------gtgcagagagttctattgca
tatgctaata---actcgatagccatacctaccaacttttctattcaggttaccactgaa
gtgttgcctgtttctatgtcaaaaacttcagtagattgtactatgtacatctgcggtgat
tcgcaggaatgtaacaagttattgttacagtatggtagtttctgtgcacagcttaaccgt
gcattgtctggt-gtagctgttgaacaagacaaaaatactgaagct---gttttt-----
---------------gctcaagttaaacaaatttataaagcacct-----------gtca
ttaaaga------tttag---------gtggctttaatttttc-----------------
--tcaattattacctgaccct----------accaaaccta------gcc--agaggtc-
--ttttattgaagacttactgtttgataaggtcacactttctgacgctgggttcattaa-
--gcagtatggagactgccttg---------gtga-------------catagctgctag
agacctcat---------ttgtgcccagaagtttaatggactgactgttctaccacctct
gctcacagatgagatgatagctgcatatacatcggcccttgttagtggtactgccactgc
tggttgg-----accttt---------ggtataggtgctgctttacaagttccatttgca
atgcaaatggcttataggtttaatggtattggagtcacacagaatgttctctatgagaat
caaaaattgattgctaaccaatttaatagtgctattggcaaaattcaagactcactttca
------------------------------------------------------------
---------------tccacggcaagtgcacttggaaaacttcaggatgttgttaatcaa
---------aacgcacaggctttgaacacgcttgtcaaacaacttagctccaattttggt
gcaatttctagcgtgttaaatgatatcctttcacgccttgataaagttgaggctgaagtt
caaattgataggttgatcacgggtagacttcaaagtttgcagacatatgtgacacaacaa
ctaataagagctgcagaaatcagagcttctgctaatctcgctgcaactaaaatgtcagag
tgtgtactcggacaatctaaaagagttgacttttgtgga---aagggctatcatcttatg
tctttccctcagtcagcacctcatggtgtagttttcttgcatgtgacatatgtccctgca
caagaaaagaacttcacaactgctccagccatttgttatgaaggaa---------aagca
cactttccacgagaaggtgttttcgt---tt-----------------------------
caaatggcacacac---------------------------------tggttt-------
-gtaacacaaaggaatttttatgaaccacaaattattaccacagacaacacatttgtctc
tggtagctgtgatgttgtaattggaattgtcaacaacacagtttatga---------tcc
tttgcaacct-------------gaacttgattcatttaaggaggagttagacaaatatt
ttaaaaatcata-catc---------------acccgatgtag-------atttag----
-------------------gtgacatctctggcattaat---------------gcctca
gttgtcaatattcaaaaagaaatcgatcgccttaatga----------------------
----------------------------------ggtt-gccaaaaatctaaat------
---------------gaatctctcattgacctccaggaacttggaaagtatgagcagtat
ataaagtggccttggtacatttggctcggctttattgcgggtcttattgctataatcatg
gtcacaatcatgctttgttgcatgacaagttgctgcagttgtctcaaaggctg-------
--------------ttgctcttgtggctcctgctgtaa---atttgatgaagacgactct
gagccagtgctcaaaggagtcaaattac--attacacata---------aacgaa----c
tt-atggatttg-tt-----------ta----tgagaattttcacacttggaactgtaac
tttgaaac-------------------------------------------aaggtgaaa
ttaaggatgctactccttca----------------------------------------
gattctgttcgcg-ctactgcaacg-----------ataccgatacaagccacactccct
ttcggatggcttattgttggcg---ttgcacttcttgctgttttc---------------
------------------------------------------------------------
-----------------------------------------------------------c
agagcgcttccaaaattataacactcaaaaagaggtggcagttagctctctctaagggtg
----tt-----cactttgtttgcaacttgctgttgctgtttgtcacag------------
-----------------------------------t-ctattcaca-----------cct
tctgct-tgttgctgcaggccttgaggcaccatttctctacctctacgctt---------
--------tagtctacttcctacagagtattaa---------cttcgtaaggat-aataa
tgagactttggttg----------------------------------------------
-----------------------------------tgttgga-aatgccgttccaaaaac
ccattgctttatgatgccaactactttctttgttggcatact------------------
------------------------------------------------------------
------------------------------------------aattgttatgactattgt
ataccttaca--------------------------------------------------
------------------------------------------------------------
-------------------------------------------------------at---
agtg--------------------------------------------------------
------------------------------------------------------------
---------------------------------------------------------taa
cttcttcaattgtcattacctctggtgatggcacaacaagtcctatttctgaacatgact
accagattggtggttacactgaaaaatgggaatctggagttaaagactgtgttacactac
acagttattttacgtcagactattaccagttgtactcta-----------------caca
actgagcacag-atactggtgttgaacatattact-------------------------
------------------------------------------------------------
----------ttcttcatttacaataaaattgtt---gatgaacacgaggaacatgtcca
aattcacacaattgacgg--------ttcatccgga---------------gttgttaat
cc---------------------------------------agcaatggaaccaatttat
gatgaaccgacaacgacta-----------------------------------------
------------------------------------------------------------
----------------------------------------------------ctagcgtg
cctttataagcaca----------------------------------agctgatgagta
cgaactt-----------------------------------------------------
------------------------------------------------------------
------------------------------------------------------------
------------------------------------------------------------
------------------------------------------------------------
------------------------------------------------------------
------------------------------------------------------------
------------------------------------------------------------
------------------------------------------------------------
------------------------------------------------------------
------------------------------------------------------------
------------------------------------------------------------
------------------------------------------------------------
------------------------------------------------------------
------------------------------------------------------------
------------------------------------------------------------
------------------------------------------------------------
------------------------------------------------------------
------------------------------------------------------------
------------------------------------------------------------
-----------------------------------------atgtactcattcgtttcgg
aagagacaggtacgttaatagttaatagcgtacttctttttcttgct-ttcgtggtattc
ttgttagttacactagccatccttactgcgcttcgatt------------gtgtgcgtac
tgctgcaatattgttaacgtgagtcttgtaaaaccatctttt-tacgtttactctc----
---------gtgttaaaaatctgaattcttcta-----------------gagttcctga
t------cttct-----ggtctaaacgaact-aaatattatatt-------------agt
ttttctgtttggaac-------tttaattata-----gccatggca--------------
----gacaac----------------------------------------------ggta
ctattaccgttgaagagcttaaaaagctccttgaacaatggaacctagtaataggattcc
tattcctcacatggatttgtcttctacaatttgcctatgccaacaggaataggtttttgt
atataattaagttaatttttctctggctgctttggccagtaactttagcttgctttgtgc
ttgct------gctgtttacagaataaattggatcactggtggaatcgccattgcaatgg
cttgtcttgtaggcttgatgtggctgagctacttcattgcctcattcaggctgtttgcac
gta------cgcgttccatgtggtctttcaatccagaaactaacatccttctcaatgtgc
cgcttcatggcacaattttgaccagaccgctcctggagagtgaactcgtaatcggagctg
tgatccttcgtggacatcttcgtattgctggacaccatctaggacgctgtg---atatca
aggacctgccaaaagaaatcactgttgctacatcacgaacgc---tttcttattacaaat
tgggagcgtcgcagcgtgtagcaggtgactcaggttttgctgcatacagtcgctatagga
ttggcaactacaaactaaatacagaccattccaatagcagtgacaatattgctttgcttg
tacagtaagtgacaacagatgtttcatctcgttgactttcaggttactatagcagagata
ttactaattattatgagaacttttaaagtttccatctggaatcttgactacattataaac
ctcataattaaaaacttatctaagccactaactgaga---ataaatattctcaattagat
gaagagcaacctatggagattg--------------------------------------
------------------------------------------------------------
------------------------------------------------------------
------------------------------------------------------------
------------------------------------------------------------
------------------------------------------------------------
------------------------------------------------------------
------------------------------------------------------------
------------------------------------------------------------
-------------attaaacgaacatgaaaattattttcttcttggcactgataacactt
actacttgtgagctttatcactaccaagagtgtgttagaggtacgacagtact-------
----cttaaaagaaccttgctcttcagggacgtatgaaggcaactcaccatttcaccctc
tggctgataataaatttgcactaacttgctttagcactcaatttgcttttgcttgtcctg
acggcgtaaaacacgtctatcagttgcgtgcaagatcagtttcacccaaactgtttatca
gacaagaggaagtt---caagaact--ttactcaccaatttttcttattattgcggctat
agtgtttacaa-------------------cactttgctttacacttaaaagaaaaatag
aatgagtgaattttcgttaattgacttctatttgtgctctttagcctttctgctattcct
tgt--------------------tttaattatgcttattatcttttggttctctttagaa
ctgcaagatcataatgaaacttgtcat---gcctaaacgaacatgaaatttcttgttttc
ttag-----gaatcctcacaacagtaaatgcatttcatcaagaatgcagtttacagtcat
gtgcttta---catcaaccatacgtagttgatgacccatgtcctatccacttttactccc
gatggtacatc------------agagtaggagctagaaaatcagcacctttaattgaat
t---gtgcgtggatgaggctggttctaaatctcccattcagtacatcgatattggtaatt
atacagtttcctgttcacc----------------------------ctttacaattaat
tgccaggaacctaaattgggtagtctcatagtacggtgttcattct---atgaagac---
----------tttttagag-----------------tatcatgatgttcgtgttgtttta
gatttcatctaaacgaac----------aaactaaaatgtct------gataatggaccc
ca---aaaccaacgtagtgctccccg---cattacatttggtggaccctcagattcaagt
gacaataac---------caa---aatggagaacgcagt-ggtgcacgaccaaaacaacg
tcgtccccaaggtttacccaataatactgcgtcttggttcaccgctctcactcagcatgg
caaggaaaaccttactttccctcggggaca-aggcgttcc-----------aattaacac
caatagc-actaaagatgaccagattggctactaccgaagagctaccagacg-aattcgt
ggtggtgacggtaaaatgaaagatctcagtccaagatggtacttttacta-cctaggaac
tgggccagaagctggacttccctatggtgctaacaaagatggcatc------atatgggt
tgcaactgagggagccttgaatacacctaaagaccacattggcacccgcaatcctgctaa
caatgctgcaatcgtactacaacttcctcaaggaacaacattgccaaaaggcttctacgc
a-gaagggagcagaggcggcagtcaagcttcatctcgctcttcatcac------gtagtc
gcaatacttcaagaaattcaa---------ctccaggcagcag-----------------
-------------------------taggg----------gaaattctcctgct----ag
-------aatggctg------gca------------------------------------
------------------------------------------------------------
------------------------------------------------------------
----------------------------------------atggtggtgatgctgctctt
gctttgctgctgcttgacagattgaaccagcttgagagca--------------------
-------------------------------------aaatgtctggtaaaggccaaca-
-----------------------acaacaagg----ccaaactgtc-------------a
ctaa--------------------------------------------------------
------------------------------------------gaaatctgccgcagaggc
ttc-----taagaaacctcgtcaaaaacgtactgccaccagacaata------caatgta
acacaagcttttggcagacgtggtcctgaacaaacccaaggaaactttggggacca---g
gaattaatcaggcaaggaactgattacaaacat-------tggccgcaaattgcacagtt
tgctccaagtgcgtcagctttctttggaatgtcgcgcatcggcatggaagtcacaccat-
--------cgggaacttggctgacttatcatggagccattaaattggatgataaagatcc
acaattcaaagacaacgtcattatgctgaataagcacattgacgcata------------
------------------------------------------------------------
--taaaacattcccaccaata------------gagcct---------------------
---------aaaaaggacaaaaagaaaaaggctgatgaaactc-----------------
------------------------------------------------------------
------aagccttaccgcag----------------------------------------
------------------------------------------------------------
------------------------------------------------------------
------------agacagaag---------------------aaacaacaaacagtaact
cttct------------------------------------------------------t
cccgctgcagatttgg-------atgatttctc---------------------------
----------------------caaacagttgcaacaat---------------------
------------------------------------------------------------
---------ccatgagcag-----------------------------------------
------------------------------------------------------------
------------------------------------------------------------
------------------------------------------------------------
------------------------------------------------------------
------------------------------------------------------------
------------------------------------------------------------
------------------------------------------------------------
-------------------------------------------tgctgattcaact----
------------------------------------------------------------
------------------------------------------------------------
------------------------------------------------------------
------------------------------------------------------------
----------------------------------------------------------ca
ggcttaaac---------------------------------------------------
------------------------------------------------------------
------------------------------------------------------------
------------------------------------------------------------
------------------------------------------------------------
------------------------------------------------------------
------------------------------------------------------------
------------------------------------------------------------
------------------------------------------------------------
------------------------------------------------------------
------------------------------------------------------------
----tcatgcagaccacacaaggca-----------------------------------
------------------------------------------------------------
-----------------------------------------------------gatgggc
tatataaacgt-------------------------------------------------
------------------------------------------------------------
------------------------------------------------------------
------------------------------------------------------------
------------------------------------------------------------
------------------------------------------------------------
------------------------------------------------------------
--------------------------tttcgc-tttccgtttacgatatata--------
------------------------------------------------------------
------------------------------------------------------------
------------------------------------------------------------
------------------------------------------------------------
------------------------------------------------------------
------------------------------------------------------------
------------------------------------------------------------
------------------------------------------------------------
-------------------------------------------------gtcta-ctctt
gtgcagaatgaatt--ctcgtaact-acatagcacaa-gtagatgt-agttaactttaat
ctcacat----agcaatcttt---aatcagtg------------------tgtaacatta
gggaggacttgaaagagc-caccac-----------------------------------
---------------atattcaccgaggccacgcggagtacgatcgagggtacagtgaat
aatgctagg-----gagagctgc-ctatat------------------------------
------------------------------------------------------------
----------------------------------------ggaagagccctaatgtgt--
------------------------------------------------------------
---------aa--aat-taat-tttagtagtgctatccccatgtgatt------------
------------------------------------------------------------
---------------ttaata-gcttc------------------ttaggagaa------
------tgacaarwwrmmmmrrrvwrrmmwwwwwwmmrdwwwwmvmwwwmrrwwwamraw
awawarwaaawwaaaaaaaaaaaaaaaaaaaaaaaaaaaaaaaaaraaaawar-------
------------------------------------------ww----------------
----
>KT444582.1 SARS-like coronavirus WIV16, complete genome
------------------------------------------------------------
----------atat-----------------------------ta---------------
-----------------------------ggtttttacctacccagg---aaaagcca--
--------accaacc--tcgat--ctct-tg------tagatctgttct------ctaaa
cgaac----------------------------tt-taaaatctg-tgtagctgtcgc--
--tcggct--gcatgcctagtgcac----ctacgcagtataaacaataataaattttact
g----tcgttgacaa-------------------gaaacgagtaa-ctcgtccctcttct
gcagactgcttacggttccgtccgtgttgcagtc------------gatcatcagc-ata
cctaggt-ttcgtccg--------g-gtgtgaccgaa-----------------------
----------------aggtaagatggagagccttgttctt---------ggtgtcaacg
agaaaacacacgt------------------------ccaactcagtttgcctgttct--
-tcaggttagagacg----tgctagtgcgtggcttcgggga------ctctgtggaagag
gccctatcggaggcacgtgaacatcttaaaaatggcacttgtggtttagtagagctggaa
aaaggcgtactgccccagcttgaacagccctatgtgttcatt-----------aaacgtt
ctgatgcctt------------------aagcaccaatcacggccacaaggtcgtt----
--------------------------------------------gagctggttgcagaat
tggacggcattcagtacgg---------------tcgtagcggtataactctgggagtac
tcgtgcca----catgtgggcgaaaccccaatcgcataccgcaatgttcttcttcgtaag
aacggtaataagggagccggtg----------gccatagctttggcatcgattta-----
---aagtcttatgactta-------------ggtgacgagcttggtactgatc-------
--ccattgaagattatgaacaaaactggaacactaagcatggcagtggtgtactccgtga
actcactcgtgagctcaatggaggtgcagttactcgctatgtc------gacaacaactt
ctgtggcccagatgggtaccctcttgattgcatcaaagattttctcgctcgcgcgggtaa
gtcaatgtgcactctttctgaacaacttgattacatc-----------------gagt--
-cgaagagaggtgt-------------------------ctactgctgccgtgaccacga
gcatgaaattgcctggttcactgagcgctctga---taagagctatgagcatcagacacc
cttcgaaattaagagtgccaagaaatttgacaccttcaaaggggaatgcccaaagtttgt
atttcctctcaattcaaaagtcaaagtcattcaaccacgtgttgaaaag------aaaaa
gactgaaggtttca---------------------------tggggcgcatacgctctgt
gtaccctgttgcatctccgcaggagtgtaacaacatgcacttgtct------------ac
cttgatgaaatgtaatcattgcgatgaagtttcatggcagacgtgcgatttt---ctgaa
agccacttgtgaaca---ttgtggcactgaaaacgcagtcactgaaggac---ctactac
atgtgggtatctacctactaatgctgtagtgaaaatgccatgt---cctgcctgtcaaga
ccaggagattggacctgagcatagtgttgcagattatcacaaccact------------c
aaacattgaaactcgactccgcaagggaggtaggactagatgttttggaggctgtgtgtt
tgcctatgtcggctgctacaac------------------aagcgtgcctactgg-----
------------------------------------------------------------
------------------------------------------------------------
----------------gttcctcgtgctagtgctgatattggttcaggccatactggcat
tactggt---gacaacgtggagaccttgaatgaggatctccttgagata-----------
------------------------------------------------------------
--------------------------ctgagtcgt-------------------------
--gaacgtgttaatattaacattgttggcgattttcagttgaatgaagaggtggccatca
ttttggcatctttttctgcttctacaagtgcctttattgacactataaggagtcttgatt
acaagtctttcaaagccattgttgagtcctgcggtaactacaaagtt------accaagg
ggaagcccgtaaaaggtgcttggaacattg---------------gacaacagagatcag
tt-------ttaacaccactgtgtggtttcccctcacaggctgctggtgttatcagatca
atctttgcacgcacactt------------------------------------------
-----------------gatgcagcaaaccactcaattcctgatttgcaaagagcagctg
tcaccatacttgatggtatttctgaacagtca---ttacgtcttgtcgacgccatggttt
acacctcagacctgatcaccaacagtgtcattattatggc--------------------
------------------------------------------------------------
------------------------------------------------------------
------------------------------------------------------------
--------------------------------------------------------atat
gtaac-----------------------cggtggtcttgtacaacagatttctcagtggt
--tgtctaat------------------------------------------------ct
gttgggcactactgtt---------------------------------------gaaaa
actcaggcccatctttgcatggattgaggcgaaacttag------------------tgc
aggagttgaatttctcaaggatgcttgggagattctcaaattt------ctcattacagg
tgtttttgacatcgttaagggtcaaatacaggttgcttcagataacatcaaggattgtgt
aaaatgcttcattgatgttgttaacaaagcactcgaaatgtgcattgaccaagtcactat
cgctggcgcaaagttgcgatcactcaacttgggtgaagtcttcatcgctcaaagcaa---
---------gggactttac-------------cgtcagtgtatacgtggcaaggaacagc
tgcaactactcatgcctctt----aaggc-----accaaaagaagtca------------
cctttcttgaaggtgattcacatgacacagtacttacctctgaggaggttgttctcaaga
acggtgaactcgaagcactcgaggcgcccgttgatagcttcacaaatggagctgtcg---
---------ttggcacaccagtctgtgtaaatggcctcatgctcttggagattaaggaca
aagaaca------------------------------atactgcgcattgtctcctggtt
tactggctacaaacaatgtctttcgcctaaaggga---ggtgcacc-aactaaa------
ggtgtaacctttggagaagatactgttttggaagttcaaggctacaagaatgtgagaatc
acatttgagcttgatgaacgtgtagacaaagtgcttaatga---aaagtgctctgtctac
actgttgaatccggta-------ccgaagttactgagtttgcatgtgttgtagcagaggc
tgt---tgtgaagact---------------------------------------ttaca
accagtttctgatcttct------taccaatatggg---tattgatcttgatgaatggag
tgtggctacattctatttgtttgatgatgctggtgaagaaaaactttcttcacgtatgta
ctgttccttcta------tcctcctgat--------------------------------
------------------------------------------------------------
------------------------------------------------------------
----------------------------------------gatgaggaggattgtg----
------------------------------------------------------------
------------------------------------------------------------
------------------------------------------------------------
------------------------------------------------------------
------------------------------------------------------------
------------------------------------------------------------
------------------------------------------------------------
--------------------------------atgagtatgaggaagaagaggaagtccc
ggaagaatc---------------------------------------------------
------------------------------------------------------------
----------------------------ctgtgcgcatgaatacggtacagaagaagact
accaaggtcttctactgg---------------aatttggtgcctcaactgaaatg---c
aagtt-------------------------------------------------------
------------------------------------------------------------
------------------------------------------------------------
------------------------------------------------------------
-----------------------------------------------------------g
aagaagaagaagaagaggactggcttggtgat----------------------------
------------------------------------------------------------
----------------------------------------------------gctaccg-
-------------aatta------------------------------------------
------------------------------------------------------------
------------------------------------------------------------
------------------------------------------------------------
------tcggagcatga-------------------------acctgaaccagaactaac
a--------------------------------------cttgaagaa------------
------------------------ccagttaaccagtttac-------------------
----------tggttat------------------------------------------t
taaa--------------------------------------------------------
------------------------------------------------------------
-------------acttac---------------------tgacaatgttgccattaagt
gtgtggacatcgtgaaggaggcgcaaaacgctaaccccacggtgattgtaaatgctgcta
acatacatctgaaacatggtggtggtgtagcaggtgcactcaataaggcaaccaacggtg
ccatgcaaaaagagagcgatgattacattaagctaaatggccctctcacagtgggaggtt
catgtttgctttctggacacaaccttgctaagaa---gtgtctgcatgttgttggaccta
acctaaatgcaggtgaggacatc------------cagcttcttaaggcagcatatgaaa
a---tttcaattcacaggacaccttacttgcaccactgttgtcagcaggcatatttggtg
ctaaaccacttcat------------tctttacaagtgtgcgtgcagacagttcgta---
-------cacaggtttatattgcagtcaatgataaa--------------gctcttt---
----------------atgagcaggttgtcatggattaccttga----tagcctgaagcc
cagagtg--------------gaagcacctaaacaag--------agg------------
------------------------agccaccaaagacagaagat----------------
-----------------cctaaaattgaggagaaatctgtcg------------------
tacagaagcctgtcgatgtgaagccaaaaattaaggcttg--------------------
-cattgatgaggttaccacaacactggaagaaactaa------------gtttcttacca
ataagttactcttgtttgctgacatcaatggt----aagctttaccatgatt-ctcacaa
catgcttagaggtgaagatatgtct-----------------------------------
------------------------------------------------------------
-----------------------ttccttgagaaggatgcaccttacatggtaggtgatg
ttatcactagtggtgatatcac--------------------------------------
----ttgtgttgtaataccctccaaaaaggctggtgg-----------------------
------------------------------------------------------------
------------------------------------------cactacagaga-------
-------tgctctcaagagctttg---------------------------aagaaggtg
ccagttgatgagtatataaccacataccctggacaaggatgtgctggtt-------atac
acttgaggaagctaagactgctcttaagaaatgcaaatctgcattttacgtgttaccttc
---ag-------------------------------------------------------
--aaacacctaatgctaaggaagagattctaggaactg-----tatcctggaatttgaga
gagatgcttgctcatgctgaagagacaa--------gaaaattaatgcctatctgca---
--------------tggatgtta--gagccataatggccaccatccaacgcaagtacaaa
ggaattaa---------------aattcaagaaggtattgttgact-atggagtccgatt
cttcttttatactagtaaagaacctgtagc---ttctatcattacgaagtt---------
---gaactctctaaatgagccac---------------------ttgtcacaatgccaat
tggttatgtgacacatggtttt------------------------------aatcttga
agaggctgcgcgctgtatgcgttctcttaaa------------------------gctcc
tgccgtagtgtcagtatcatcaccagatgctgttactacatataatggatacctca----
--cttcgtcatcaaagacatctgaggagca---ctttgtggaaacagtttctttggctgg
ctcttacagagattggt--cctattcaggacagcgtacagagttaggtgttgaa------
-----tttcttaagcgtggtgacaaaattgtgtaccacactttagagggccccgtcgagt
ttcatct--------------tgacggtgaggttcttc----cacttgacaaactaaaga
gtctttt------------atccctgcgggaggttaagactataaaagtgttcacaactg
tg------------------gacaacactaatctccacacacagcttgtggatatgtcta
tgacatatggacagcagtttggtccaacatacttggatggtgctgatgttacaaaaatta
aaccccatgtaaatcatgagggtaagactttctttgtactacctagtgatgacacactac
gtagtgaa---------gctttcgagtactaccacactcttgatgagagttttcttggta
ggtacatgtctgctttaaaccacaca-aagaaatggaaatttcctcaagt------tggt
ggtttaacttcaattaaatgggctgataacaattgttatttgtctagtgttttattagca
cttca---acagattgaagtcaaattcaatgcaccagcacttcaagaggcttattataga
gcccgtgctggtgatgctgctaacttttgtgcactcatactcgcttacagtaataaaact
gttggcgagctcggtgatgtcagagaaactatgacccatcttctacagcatgctaatttg
gaatccgc--aaagcgagttcttaatgtggt-gtgtaaacattgcggtcagaaaactacc
accttaacgggtgtagaagccgtgatgtatatgg------gtactctatcttatgataat
cttaagacaggtgtttccattcca-tgtgtgtgtggtcgtgatgctacacaatatctagt
acaacaagagtcttcttttgttatgatgtctg------------caccacctgctga---
------atataaattacagcaaggtacatttttgtg-tgcgaatgagtacactggtaact
atcagtgtggtcattacactcatataactgctaaggagaccctctatcgtattgatggag
c---------------------------------------------------------tc
accttacaaagatgtcagagtacaaaggaccagtgactgacgttttctataaggaaacat
cttacactacaaccatcaagcctgtgtcgtataaactcgatggagttacttacacagaga
ttgaaccaaaattggatgggtattataaaaaggataatgcttactatacagagcagcc--
-tatagaccttgtaccaactcaaccactaccaaatgcgagttttgacaatttcaaactca
catgttct------------------aatacaaaatttgctgatgat---------ttaa
atcaaatgacaggcttcacaaagccag---cttcacgagagttatctgtcacattctttc
cagacttgaatggcgatgtagtggctattgactat---agacactattcagcgagt---t
tcaagaaaggtgctaaattactgcataagccaattgtttggcatatcaatcaggctac--
---aaccaagacaacgtttaaaccaaacacttggtgtttacgttgtctttggagtaca-a
agccag--tagatacttcaaattcatttgaagttctggcagtagaagacacaca------
---aggaatggacaatcttgctt-------------------------------------
-------------------------------gtgaaagtcaacaacccacctctgaagaa
gtagtggaaaatcctaccatacagaaggaagtcatagag------tgtgac-------gt
gaaaactaccgaagttgtaggca----------------------atgtcatacttaaac
cat---cagatgaaggtgttaaagtaacacaagagttggatcatgaggatcttatggctg
cttatgtggaaaatacaag------------cattaccattaagaaacctaatga-----
------------------------------------------------------------
------------------------------------------------------------
------------------------------gctttcactagcct-taggtttaaaaacaa
ttgccactcatggtattgctgcaattaatagtgtgccttggagtaaaa----ttttggca
tatgtcaaaccattctta---------------------------ggacaggcagcagtt
acaacatcaaactgcgcta-----------------------------------------
---agagattggtgcagcgtatg--------tttaacaactata-tgccctatgtgctta
cactactgttccaattgtgtacttttactaaaagtacaaattctagaattagagcttcac
tacctacgactattgctaaaaatagtgttaagggtgtagctagattatgtttggatgctg
gcatcaattatgtaaag-------tcacccaaattt------------------tctaaa
tt----gttcactgttgcaatgtggctattattgttaagcatttgcttaggttcact---
------------------aatctatgtaactgcagctttagg------------------
---------------------------------------tgtattattgtcca-------
------------------------------actttggagctccttcttattgtagtggcg
ttagagaatcgtacctcaa------ttcctctaatgttactactatggatttctgtgaag
gttc---ttttccttgcagtgtttgtttaagtggattagattcgcttgattcctatccag
ctcttgaaaccattcaggtgacgatctcatcgtacaagct--agacttgacaattttagg
cctggctgctgagtggtttttggcatatatgttgttcacaaaattcttttatttactagg
tctttcagctataatgcaggtgttctttggcta---------ttttgctagtcatttcat
cagcaattcttggctcatgtggtttatcattagcattgtacaaatggcacccgtttctgc
aatggttaggatgtacatcttctttgcttctttttactacatttggaagagctatgttca
tattatggatggttgtacctcttcgacttgcatgatgtgctataagcgcaatcgtgccac
acgcgtagagtgtacaactattgttaatggcatgaagagatctttctatgtctatgcaaa
tggaggccgtggc---ttctgcaagacgcacaattggaattgtctcaattgtgacacatt
ttgcactggtagtacattcattagtgatgaagttgctcgtgacttgtcactccagtttaa
aagaccaatcaaccctactgaccagtcatcgtatattgttgatagtgttgctgtgaaaaa
tggcgcgcttcacctctactt---tgacaaggctggtcaaaagacttatgagagacaccc
actctcccattttgtcaatttagacaatttgagagctaacaacact----aaaggttcac
taccta---tt-----aatgtcatagtctttgatggcaagtcaaaatgcgacgagtctgc
tgctaggtctgcttctgtgtactacagtcagctaatgtgccaacctattctgttgcttga
ccaaactctcgtatcagatgttggagatagtactgaagtttctgttaagatgtttgatgc
ttatgtcgacaccttttcagcaacttttagtgttcctatggaaaaacttaaggcacttgt
tgctacagctcatagcgagctggcaaagggtgtagctttagatggcgtcctttctacatt
tgtgtccgcagcccgtcaaggtgttg------tagacac--t---gatgttgacacaaag
gatgtcattgaatgtctcaaactttcacatcactccgacttggaagtgacaggtgacagt
tgtaacaacttcatgctcacctataacaaagttgaaaaca---tgacgcctagagatctt
ggcgcatgtattgattgtaatgcaaggcatattaatgcccaagtggcaaaaagtcacaat
gtttcactcatctggaatgtaaaagactatatgtctttatctgaacagctgcgtaaacaa
attcgtagtgctgctaagaagaacaa---cataccttttagactaacttgtgctacaact
agacaggttgtcaatgtcataactactaaa---atctcactcaagggtggt------aag
att------gtt------------agtac--------ttggtttaaacttatgtttaagg
ccacattattgtgcgtttttgctgcattggtctgttac-------------atcgttatg
ccagtacatacattgtctgctcatgatggttacacaa----atgaaatcattggttacaa
agccattcaggatggtgtcactcgtgacatcgtttccactgatgattgttttgcaaacaa
acatgctggttttgactcatggttt---agccagcgtggtggttcatacaaaaatgac--
--------aaaagctgccctgtagtagctgctatcattacaagagagattggttttatag
tgcctggcttaccaggtactgtgttgagag---caatcaatggtgacttcttgcattttc
tacctcgtgtctttagtgctgtaggcaacatttgctacacaccttccaaactcattgagt
atagtgattttgctacctctgcttgcgttcttgctgctgagtgtacaatttttaaggatg
ctatgggcaaacctgtgccatattgttatgacactaatttgctagagggttctatttctt
atagtgagcttcgtccagacactcgttatgtcct---tatggatggttccatcatacagt
ttcctaacacttacctggagggttc---tgttagagtggtaacaacttttgatgctgagt
actgtagacatggtacatgcgaaaggtcagaagctggtatttgcttatctaccagtggta
gatgggt---------------------------------tcttaataatgaacattata
gagctctacctggagtattctgtggtgttgatgcaatgaatcttatagcaaacatcttta
ctccccttgtgcaacctgtgggtgctttagatgtgtctgcttcagtagtggctggtggta
ttattgccatattggtgacttgtgctgcctactactttatgaaattcagacgtgcttttg
gtgagtacaaccatgttgttgctgctaatgcacttttgtttttgatgtctttcactatac
tctgtctggcaccagcttatagctttttgccaggagtctactcagtcttttacttgtact
tgacattctatttcactaatgatgtttcgttcttggctcaccttcaatggtttgccatgt
tttctcctattgtgcctttttggataacagtaatctatgtattctgtatttctctgaagc
actgcca--------ttggttctttaacaactatcttaggaaaagagtcatgtttaatgg
agttacatttagtaccttcgaggaggctgctttgtgtacctttttgctcaataaggaaat
gtacctaaaattgcgtagtgagacactgttgccacttacacagtacaataggtatcttgc
tctatataacaagtacaagtatttcagtggagccttagatactaccagctatcgtgaagc
agcttgctgccacttagcaaaggctctaaatgactttagcaattcaggtgctgatgttct
ctaccaaccaccacagacgtcaatcacttctgctgttctgcagagtggttttaggaaaat
ggcattcccatcaggcaaagttgaagggtgcatggtacaagtaacctgtggaactacaac
tcttaatggattgtggttagatgacacagtatactgtccaagacatgtcatttgcacagc
agaggacatgcttaaccctaactatgaagatctgctcattcgcaaatctaaccatagctt
ccttgttc---------aggctggcaatgtacaactccgagttatcggccattctatgca
aaattgtctgcttaggcttaaagttgatacctctaaccctaagacaccc---aagtataa
atttgtccgtattcaacctggtcaaacattctcagttttagcatgctacaatggttcacc
atctggtgtttatcagtgtgccatgagacctaac--------------------------
-------------------------------cataccattaaaggttctttccttaatgg
atcatgtggtagtgttggttttaacattgactatgattg---cgtgtctttctgctatat
gcatcatatggagctgccaacaggagtacacgctggtactgacttagaaggtaaattcta
tggtccatttgttgacagacaaactgcacaggctgcaggtacagacacaaccataacatt
aaatgttttggcatggctgtatgctgctgttatcaatggtgataggtggtttcttaatag
attcaccactactttgaatgactttaaccttgtggcaatgaagtacaactatgaaccttt
gacacaagatcatgttgacatattgggacctctttctgctcaaacaggaattgccgtctt
agatatgtgtgctgctttgaaagagctgctgcagaatggtatgaatggtcgtactatcct
tggtagcactattttagaagatgagtttacaccatttgatgttgttagacaatgctctgg
tgttaccttccaaggtacgttcaagaaaattgttaaaggcactcatcattggct------
---gcttttaactttcttgacatcactattgattcttgttcagagtacacagtggtcact
gtttttctttgttta------cgagaatgctttcttgccatttactcttggtattatggc
aattgctgcatgtgctatgctgcttgttaagcataagcacgcattcttgtgcttgtttct
gttaccttctcttgcaacagttgcttactttaatatggtctacatgcctgctagctgggt
gatgcgtattat---gacatggcttgaattggctgacactagc-----------------
-------------------------ttgtctggttatcggcttaaggactgtgttat---
------------gtatgcttcagctttagttttgcttattctcatgacagctcgcactgt
tt------atgatgatgctgctagacgtgtttggacactgatgaatgtcattacacttgt
ttacaaagtctactatggtaatgctttagaccaagctatttccatgtgggccctagttat
ttctgtaacctctaactattctggtgtcgtcacgactatcatgtttttagctagagctat
agtgtttgtgtgtgttgagtattacccattgttatttattactggcaaca----ccttac
agtgtatcatgcttgtttattgtttcttaggctattgttgctgctgctattttggccttt
tctgtttactcaaccgttacttcaggcttactcttggtgtttatgactacttgg------
---------tctctacacaagaatttaggtatatgaactcccaggggcttttgcctccta
agagtagtattgatgctttcaagcttaacattaagttgttgggtattggaggtaaaccat
[truncated: 23,236,875 more chars]
