# Supplementary material for: Broad-spectrum CRISPR-Cas13d-mediated strategy for combating human coronaviruses
Source: Mol Ther Nucleic Acids. 2026 Mar 6;37(2):102888. doi: 10.1016/j.omtn.2026.102888 (PMC13126349; doi:10.1016/j.omtn.2026.102888)
Supplement: Data S1. Animal coronavirus sequences [file mmc2.zip › File S1/alignment wuhan with beluga whale coronavirus.fasta]

>NC_045512.2 Severe acute respiratory syndrome coronavirus 2 isolate Wuhan-Hu-1, complete genome
------attaaaggtttata-----------------------ccttcccaggtaacaaa
ccaaccaactt---tcgatctcttgtagatctgttctctaaacgaacttta---------
------------aaatctgtgtggctgtcactcggctgcatgcttagtgcactcacgcag
tataattaataactaattactgtcgttgacaggacacgagtaactcgtctatcttctgca
ggctgcttacggtttcgtccgtgttgcagcc---gatcatcagcacatctaggtttcgtc
cgggtgtgaccgaaaggtaagatggagagccttgtccctggtttcaacgagaaaacacac
gtccaa--------ctcagtttgcctgttttac--aggttcgcgacgtgctcgtacgtgg
ctt------tggagactccgtggaggaggtcttatcagaggcacgtcaacatcttaaaga
tggcacttgtggcttagtagaagttgaaaaaggcgttttgcctcaacttgaacagcccta
tgtgttcatcaaacgttcggatgctcgaactgcacctcatggtcatgttatggttgagct
ggtagcagaactcgaaggcattcagtacggtcgtagtggtgagacacttggtgtccttgt
ccctcatgtgggcgaaataccagtggcttaccgcaaggttcttcttcgtaagaacggtaa
taaaggagctggtggccatagttacggcgccgatctaaagtcatttgacttaggcgacga
gcttggcactgatccttatgaagattttcaagaaaactggaacactaaacatagcagtgg
tgttacccgtgaactcatgcgtgagcttaacggaggggcat-----------acactcgc
tatgtcgataacaacttctgtggccctgatggctaccctcttgagtgcattaaagacctt
ctagcacgtgctggtaaagcttcatgcactttgtccgaacaactggactttattgacact
aagaggggtgtatactgctgccgtgaacatgagcatgaaattgcttggtacacggaacgt
tctgaaaagagctatgaattgcagacaccttttgaaattaaattggcaaagaaatttgac
accttcaatggggaatgtccaaattttgtatttcccttaaattccataatcaagactatt
caaccaagggttgaaaagaaaaagcttgatggctttatgggtagaattcgatctgtctat
ccagttgcgtcaccaaatgaatgcaaccaaatgtgcctttcaactctcatgaagtgtgat
cattgtggtgaaacttcatggcagacgggcgattttgttaaagccacttgcgaattttgt
ggcactgagaatttgactaaagaaggtgccactacttgtggttacttaccccaaaatgct
gttgttaaaatttattgtccagcatgtcacaattcagaagtaggacctgagcatagtctt
gccgaataccataatgaatctggcttgaaaaccattcttcgtaagggtggtcgcactatt
gcctttggaggctgtgtgttctcttatgttggttgccataacaagtgtgcctattgggtt
ccacgtgctagcgctaacataggttgtaaccatacaggtgttgttggagaaggttccgaa
ggtcttaatgacaaccttcttgaaatactccaaaaagagaaagtcaacatcaatattgtt
ggtgactttaaacttaatgaagagatcgccattattttggcatctttttctgcttccaca
agtgcttttgtggaaactgtgaaaggtttggattataaagcattcaaacaaattgttgaa
tcctgtggt-----------------aatttt--------aaagttacaaaaggaaaagc
taaaaaaggtgcctggaatattggtgaacagaaatcaatactgagtcctctttatgcatt
tgcatcagaggctgctcgtgttgtacgatcaattttctcccgc-actcttgaaactgctc
aaaattctgtgcgtgttttacagaaggccgctataacaatactagatggaatttcacagt
attcactgagactcattgatg----ctatgatgttcacatctgatttggctactaacaat
ctagttgtaatggcctacattacaggtggtgttgttcagttgacttcgcagtggctaact
aacatctttggcactgtttatgaaaaactcaaacccgtccttgattggcttgaagagaag
tttaaggaaggtgtagagtttcttagagacggttgggaaattgttaaatttatct-----
--caacctgtgcttgtgaaattgtcggtggacaaattgtcacctgtgcaaaggaaattaa
ggagagtgttcagacattctttaagcttgtaaataaatttttggctttgtgtgctgactc
tatcattattggtggagctaaacttaaagccttgaatttaggtgaaacatttgtcacgca
ctcaaagggattgtac---agaaagtgtgttaaatccagagaagaaactggcctactcat
gcctctaaaagccccaaaagaaattatcttcttagagggagaaacacttcccacagaagt
--gttaacagaggaagttgtcttgaaaactggtgatttacaaccattagaacaacctact
agtgaagctgttgaagctccattggttggtacaccagtttgtattaacgggcttatgttg
ctcgaaatcaaagacacagaaaagtactgtgcccttgcacctaatatgatggtaacaaac
aataccttcacactcaaaggcggtgcaccaacaaaggttacttttggtgatgacactgtg
atagaagtgcaaggttacaagagtgtgaatatcacttttgaacttgatgaaaggattgat
aaagtacttaatgagaagtgctctgcctatacagttgaactcggtacagaagtaaatgag
ttcgcctgtgttgtggcagatgctgtcataaaaactttgcaaccagtatctgaattactt
acaccactgggcattgatttagatgagtggagtatggctacatactacttatttgatgag
tctggtgagtttaaattggcttcacatatgtattgttctttctaccctccagatgaggat
gaagaagaaggtgattgtgaaga---------------------agaagagtttgagcca
tcaactcaatatgagtatggtactgaagatgattaccaaggtaaacctttggaatttggt
gccacttctgctgctcttcaacctgaagaagagcaagaagaagattggttagatgatgat
agtcaacaaactgttggtcaacaagacggcagtgaggacaatcagacaactactattcaa
acaattgttgaggttcaacctcaatta-----gagatggaacttacaccagttgttcaga
ctattgaagtgaatagttttagtggttatttaaaacttactgacaatgtatacattaaaa
atgca---------gacattgtggaagaagctaaaaaggtaaaaccaacagtggttgtta
atgcagccaatgtttaccttaaacatggaggaggtgttgcaggagccttaaataa-----
----------------ggctactaacaatgccatgcaagttgaatctgatgattacatag
ctactaatggaccacttaaagtgggtggtagttgtgttttaagcggacacaatcttgcta
aacactgtcttcatgttgtcg------------gcccaaatgttaacaaaggtgaagaca
ttcaacttcttaagagtgctt------atgaaaa---ttttaatcagcacgaag------
-------ttctacttgcaccattattatcagctggtatttttggtgctgaccctatacat
t--ctttaagagtttgtgtagatactgttcgcacaaatgtctacttagctgtctttgata
aaaatctctatgacaaacttgtttcaagctttttggaaatgaagagtgaaaagcaagttg
aacaaaagatcgctgagattcctaaagaggaagttaagccatttataactgaaagtaaac
cttcagttgaacagagaaaacaagatgataagaaaatcaaagcttgtgttgaagaagtta
caacaactctgga----agaaactaagttcctcacagaaaacttgttactttatattgac
attaatggcaatcttcatccagattctgccactcttgttagtgacattgacatcactttc
ttaaagaaagatgctccatatatagtgggtgatgttgttcaagagggtgttttaactgct
gtggttatacctactaaaaaggctggtggcactactgaaatgctagcgaaagctttgaga
aaagtgccaacagacaattatataaccacttacccgggtcagggtttaaatggttacact
gtagaggaggcaaagacagtgcttaaaaagtgtaaaagtgccttttacattctaccatct
attatctctaatgagaagcaagaaattcttggaactgtttcttggaatt-----------
-----------tgcgagaaatgcttgcacatgcagaagaaacacgcaa---attaatgcc
tgtctgtgtggaaactaaagccatagtttcaactatacagcg--taaatataagggtatt
aaaatac--------aagagggtgtggttgattatggtgctagattttacttttacacca
----------gtaaaacaactgtagcgtcacttatcaacacacttaacgatctaaatgaa
actcttgttacaatgccacttggctatgtaacacatggcttaaatttggaagaagctgct
cggtatatgagatctctcaaagtgccagctacagtttctgtttcttcacctgatgctgtt
acagcgtataatggttatcttacttcttcttctaaaacacctgaagaacattttattgaa
accatctcacttgctggttcctataaagattggtcctattctggacaatctacacaacta
ggtatagaattt-----------------------------------------cttaaga
gaggtgataaaagtgtatattacactagtaatcctaccacattccacctagatggtgaag
ttatca-------------cctttgacaatcttaagacacttctttctttgagag-----
----------aagtgaggactattaaggtgtttacaacag--------------------
------------tagacaacattaacctccacacgca-agttgtggacatgtcaatgaca
tatggacaacagtt-----tggtccaacttatttggatggagctgatgttactaaaataa
aacctcataattcacatgaaggtaaaacattt---------tatgttttacctaatgatg
acactctacgtgttgaggcttttgagtactaccacacaactgatcctagttttctgggta
ggtacatgtcagcattaaatcacactaaaaagtggaaatacccacaagttaatggtttaa
cttctattaaatgggcagataacaactgttatcttgccactgcattgttaacactccaac
aaatagagttgaagtttaatccacctgctctacaagatgctt-----attacagagcaa-
----gggctggtgaagct------------gctaacttttgtgcacttatcttagcctac
tgtaataagacagta-ggtgagttaggtgatgttagagaaacaatgagttacttgtttca
acatgccaatttagattcttgcaaaagagtcttgaacgtggtgtgtaaaacttgtggaca
acagcagacaacccttaagggtgtagaagctgttatgtacatgggcacactttcttatga
acaatttaagaaaggtgttcagataccttgtacgtgtggtaaacaagctacaaaatatct
agtacaaca-----ggagtcaccttttgtt----------atgatgtcagcacc------
-------------acctgctcagtatgaa----cttaagcatggtacatttacttgtgct
agtgagtacactggtaattaccagtgtggtcactataaacatataacttctaaagaaa--
-----------------------------ctttgtattgcataga-----------cggt
gctttacttacaaagtcctca---------------------------------------
---gaatacaaaggtcctattacggatgttttctacaaagaaaacagttacacaacaacc
ataaaaccagttacttataaattggatggtgttgtttgtacagaaattgac--cctaagt
tggacaattattataagaaagacaattcttatttcacagagcaaccaattgatcttgtac
caaaccaaccatatccaaacgcaagcttcgataattttaagtttgtatgtgataatatca
aatttgctgatgatttaaaccagttaactggttataagaaacctgcttcaagagagctta
aagttacatttttccctgacttaaatggtgatgtggtggctattgattataaacactaca
caccctcttttaagaaaggagctaaattgttacataaacctattgtttggcat-------
-------gttaacaatgcaactaataaagccacgtataaaccaaatacctggtgtatacg
ttgtctttggagcacaaaaccagttgaaacatcaaattcgtttgatgtactgaagtcaga
ggacgcgcagggaatggataatcttgcctgcgaagatctaaaaccagtctctgaagaagt
agtggaaaatcctaccatacagaaagacgttcttgagtgtaatgtgaaaactaccgaagt
tgtaggagacattatacttaaaccagcaaataatagtttaaaaattacagaagaggttgg
ccacacagatctaatggctgcttatgtagacaattctagtcttactattaagaaacctaa
tgaattatctagagtattaggtttgaaaacccttgctactcatggtttagctgctgttaa
tagtgtcccttgggatactatagctaattatgctaagccttttcttaacaaagttgttag
tacaactactaacatagttacacggtgtttaaaccgtgtttgtactaattatatgcctta
tttctttactttattgctacaattgtgtacttttactagaagtacaaattctagaattaa
agcatctatgccgactactatagcaaagaatactgttaagagtgtcggtaaattttgtct
agaggcttcatttaattatttgaagtcacctaatttt------tctaaactgataaatat
tataat--ttggtttttactattaagtgtttgcctaggttctttaatctactcaaccgct
gctttaggtgttttaatgtctaatttaggcatgccttcttactgtactggttacagagaa
ggctatttgaactctactaatgtcactattgcaacctactgtactggttctataccttgt
agtgtttgtcttagtggtttagattctttagacacctat---------------------
----------------ccttctttagaaactatacaaattaccatttcatcttttaaatg
ggatttaactgcttttggcttagttgcagagtggtttttggcatatattcttttcactag
gtttttctatgtacttggattggctgcaatcatgcaattgtttttcagctattttgcagt
acattttattagtaattct----tggcttatgtggt-----taataattaatcttgtaca
aatggccccgatttcagc------------tatggttagaatgtacatcttctttgcatc
att-ttattatgtatggaaaagttatgtgcatgttgtagacggttgtaattcatcaactt
gtatgatgtgttacaaacgtaatagagcaacaagagtcgaatgtacaactattgttaatg
gtgttagaaggtccttttatgtctatgctaatggaggtaaaggcttttgcaaactacaca
attggaattgtgttaattgtgatacattctgtgctggtagtacatttattagtgatgaag
ttgcgagagacttgtcactacagtttaaaagaccaataaatcctac-----------tga
ccagtcttcttacatcgttgatagtgttacagtgaagaatggttccatccatctttactt
tgataaagct---ggtcaaaagacttatgaaagacattctctctctcattttgttaactt
a------gacaacctgagagctaataacactaaaggttcattgcctattaatgttatagt
ttttgatggtaaatcaaaatgtgaagaatcatctgcaaaatcagcgtctgtttactacag
tcagcttatgtgtcaacc-------------------------------tatact-----
----gttactagatca-----ggcattagtgtctgatgttggtgatagt-----------
-gcggaagttgcagttaaaatgtttgatgcttacgttaatacgttttcatcaacttttaa
cgtaccaatggaaaaactcaaaacactagttgcaactgcagaagctgaacttgcaaagaa
tgtgtcc-------ttagacaatgtcttatctacttttatttcagcagctcggcaagggt
ttgttgattcagatgtagaaactaaagatgttgttgaatgtcttaaattgtcacatcaat
ctgacatagaagttactggcg-atagttgtaataactatatgctcacctataacaaagtt
gaaaacatgacaccccgtgaccttggtgcttgtattgactgtagtgcgcgtcatattaat
gcgcaggtagc---aaaaagtcacaacattgctttgatatggaacgttaaagatttcatg
tcattgtctgaacaactacgaaaacaaatacgt----agtgctgctaaaaagaataa---
-------cttaccttttaagttgacatgtgcaactactagacaagt--------------
----------tgttaatgttgtaacaaca-aagatagcact--taagggtggtaaaattg
ttaataa---------------------ttggttgaagcagttaattaaagttacacttg
tgttcctt------------------------tttgttgctgctattttctatttaataa
cacc--tgttcatgtcatgtctaaacatactgacttttcaagtgaaatcataggatacaa
ggctattgatggtggtgtcactcgtgacatagcatctacagatacttgttttgctaacaa
acatgctgattttgacacatggtttagccagcgtggtggtagttatactaatga---caa
agcttgcccattgattgctgc---agtcataacaagagaagt---------gggttttgt
cgtgcctggtttgcctggcacgatattacgcacaactaatggtgactttttgcatttctt
acctagagtttt---------------tagtgcagttggtaacatctgttacacac----
catcaaaacttatagagtacactgactttgcaacatcagcttgtgttttggctgctgaat
gtacaatttttaaagatgcttctggtaagccagtaccatattgttatgataccaatgtac
tagaaggttctgttgcttatgaaagtttacgccctgacacacgttatgtgctcatggatg
gct---------ctattattcaatttcctaacacctaccttga------aggttctgtta
gagtggt--------aacaactttt----------------------------gattctg
agtactgtaggcacggcacttgtgaaagatcagaagctggtgtttgtgtatctactagtg
gtagatgggtacttaacaatgattattacagatctttaccaggagttttctgtggtgtag
atgctgtaaatttacttactaatatgttta----------------------caccacta
attcaacctattg-----gtgctttggacatatcagcatcta------tagtagctggtg
gtattgtagctatcgtagtaacatgcct--------------------tgcctactattt
tatgaggtttagaagagcttttggtgaatacagtcatgtagttgcctttaatactttact
attccttatgtcattcactgtactctgtttaacaccagtttactcattcttacctggtgt
ttattctgttatttacttgtacttgacattttatcttactaatgatgtttcttttttagc
acatattcagtggatggttatgttcacacctttagtacctttctggataacaattgctta
tatcatttgtatttccacaaagcat---------ttctattggttcttta----------
---------gtaattacctaaagagacgtgtagtctttaatggtgtttcctttagtactt
ttgaagaagctgcgctgtgcacctttttgttaaataaagaaatgtatctaaagttgcgta
gtgatgtgctattacctcttacgcaatata----atagatacttagctctttataataag
tacaagtattttagtgg----agcaatggatacaactagctacagagaagctgcttgttg
tcatctcgcaaaggctctcaatgacttcagtaactcaggttctgatgttctttaccaacc
accacaaacctctatcacctcagctgt---tttgcagagtggttttagaaaaatggcatt
cccatctggtaaagttgagggttgtatggtacaagtaacttgtggtacaactacacttaa
cggtctttggcttgatgacgtagtttactgtccaagacatgtgatctgcacctctgaaga
catgcttaaccctaattatgaagatttactcattcgtaagtctaatcataatttcttggt
acaggctggtaatgttcaactcagggttattggacattctatgcaaaattgtgtacttaa
gcttaaggttgatacagccaatcctaagacacctaagtataagtttgttcgcattcaacc
aggacagactttttcagtgttagcttgttacaatggttcaccatctgg--tgtttaccaa
tgtgctatgaggcccaatttcactattaagggttcattccttaatggttcatgtggtagt
gttggttttaacatagattatgactgtgtctctttttgttacatgcaccatatggaatta
ccaactggagttcatgctggcacagacttagaaggtaacttttatggaccttttgttgac
aggcaaacagcacaagcagctggtacggacacaactattacagttaatgttttagcttgg
ttgtacgctgctgttataaatggagacaggtggtttctcaatcgatttaccacaactctt
aatgactttaacc---ttgtggctatgaagtacaattatgaacctctaacacaagaccat
gttgacatactaggacctctttctgctc------------------aaactggaattgcc
gttttagatatgtgtgcttcattaaaagaattactgcaaaatggtatgaatggacgtacc
atattgggtagtgctttattagaagatgaatttacaccttttgatgttgttagacaatgc
tcaggtgttactttccaaagtgcagtgaaaagaacaatcaagggtacac-----------
-accactggttgttactcacaattttgacttcacttttagttttagtccagagtactcaa
tggtctttgttcttttttttgtatgaaaatgcctttttaccttttgcta----tgggtat
tattgctatgtctgcttttgcaatgatgtttgtcaaacataagcatgcatttctctgttt
gtttttgttaccttctcttgccactgtagcttattttaatat--ggtctatatgcctgct
agttgggtgatgcgtattatgacatggttgg--------------atatggttgatacta
gtttgtctggttttaagctaaaagactgtgt-tatgtatgcatcagctgtagtgttacta
atccttatgacagcaagaactgtgtatgatgatggtgctaggagagtgtggacacttatg
aatgtc-------ttgacactcgtttataaagtttattatggta----atgctttagatc
aagccatttccatgtgggctcttata----------------------atctctgttact
tctaactactcaggtgtagttacaactgtcatgtttttggccagaggtattgtttttatg
tgtgttgagtattgccctattttcttcataactgg-------------------------
-----------------------------taatacacttcagtgtataatgctagttta-
---------------ttgtttcttaggctatttttgtacttgttactttggcctcttttg
tttactcaaccgctactttagactgactcttggtgtttatgattacttagtttctacaca
ggagtttagatatatgaattcacagggactactcccacccaagaatagcatagatgcctt
caaactcaacattaaattgttgggtgttggtggcaaaccttgtatcaaagtagccactgt
acagtctaaaatgtcagatgtaaagtgcacatcagtagtcttactctcagttttgcaaca
actcagagtagaatcatcatctaaattgtgggctcaatgtgtccagttacacaatgacat
tctcttagctaaagatactactgaagcctttgaaaaaatggtttcactactttctgtttt
gctttccatgcagggtgctgtagacataaacaagctttgtgaagaaatgctggacaacag
ggcaaccttacaagctatagcctcagagtttagttcccttccatcatatgcagcttttgc
tactgctcaagaagcttatgagcaggctgttgctaatggtgattctgaagttgttcttaa
aaagttg--------aagaagtctttgaatgtggctaaatctgaatttgaccgtgatgca
gccatgcaacgtaagttggaaaagatggctgatcaagctatgacccaaatgtataaacag
gctagatctgaggacaagagggcaaaagttactagtgctatgcagacaatgcttttcact
atgcttagaaagttggataatgatgcactcaacaacattatcaacaatgcaagagatggt
tgtgttcccttgaacataatacctcttacaacagcagccaaactaatggttgtcatacca
gactataacacatataaaaatacgtgtgatggtacaacatttacttatgcat--cagcat
tg--tgggaaatccaacaggttgtagatgcagatagta---aaattgttcaacttagtga
aattagtatggacaattcacctaatttagcatggcctcttattgtaacagctttaagggc
caattctgctgtcaaattacagaataatgagcttagtcctgttgcactacgacagatgtc
ttgtgctgccggtactacacaaactgcttgcactgatgacaatgcgttagcttactacaa
cacaacaaagggaggtaggtttgtacttgcactgttatccgatttacaggatttgaaatg
ggctagattccctaagagtgatggaactggtactatctatacagaactggaaccaccttg
taggtttgttacagacacacctaaaggtcc---taaagtgaagtatttatactttattaa
aggattaaacaacctaaatagaggtatggtacttggtagtttagctgccacagtacgtct
acaagctggtaatgcaacagaagtgcctgccaattcaactgtattatctttctgtgcttt
tgctgtagatgctgctaaagcttacaaagattatctagctagtgggggacaaccaatcac
taattgtgttaagatgttgtgtacacacactggtactggtcaggcaataacagttacacc
ggaagccaatatggatcaagaatcctttggtggtgcatcgtgttgtctgtactgccgttg
ccacatagatcatccaaatcctaaaggattttgtgacttaaaaggtaagtatgtacaaat
acctacaacttgtgctaatgaccctgtgggttttacacttaaaaacacagtctgtaccgt
ctgcggtatgtggaaaggttatggctgtagttgtga------------------------
------------------------------------------------------------
-----------------------------------------------tcaactccgcgaa
cccatgcttcagtc-------------------agctgatgcacaatcgtttttaaacgg
gtttgcggtgtaagtgcagcccgtcttacaccgtgcggcacaggcactagtactgatgtc
gtatacagggcttttgacatctacaatgataaagtagctggttttgctaaattcctaaaa
actaattgttgtcgcttccaagaaaaggacgaagatgacaatttaattgattcttacttt
gtagttaagagacacactttctctaactaccaacatgaagaaacaatttat---aattta
cttaaggattgtccagctgttgctaaacatgacttctttaagtttaga---atagacggt
gacatggtaccacatatatcacgtcaacgtcttactaaatacacaatggcagacctcgtc
tatgctttaaggcattttgatgaaggtaattgtgacacattaaaagaaatacttgtcaca
tacaattgttgtgatgatgattatttcaataaaaaggactggtatgattttgtagaaaac
ccagatatattacgcgtatacgccaacttaggtgaacgtgtacgccaagctttgttaaaa
acagtacaattctgtgatgccatgcgaaatgctggtattgttggtgtactgacattagat
aatcaagatctcaatggtaactggtatgatttcggtgatttcatacaaaccacgccaggt
agtggagttcctgttgtagattcttattattcattgttaatgcctatattaaccttgacc
agggctttaactgcagagtcacatgttgacactgacttaacaaagccttacattaagtgg
gatttgttaaaatatgacttcacggaagagaggttaaaactctttgaccgttattttaaa
tattgggatcagacataccacccaaattgtgttaactgtttggatgacagatgcattctg
cattgtgcaaactttaatgttttattctctacagtgttcccacctacaagttttggacca
ctagtgagaaaaatatttgttgatggtgttccatttgtagtttcaactggataccacttc
agagagctaggtgttgtacataatcaggatgtaaacttacatagctctagacttagtttt
aaggaattacttgtgtatgctgctgaccctgctatgcacgctgcttctggtaatctatta
ctagataaacgcactacgtgcttttcagtagctgcacttactaacaatgttgcttttcaa
actgtcaaacccggtaattttaacaaagacttctatgactttgctgtgtctaagggtttc
tttaaggaaggaagttctgttgaattaaaacacttcttctttgctcaggatggtaatgct
gctatcagcgattatgactactatcgttataatctaccaacaatgtgtgatatcagacaa
ctactatttgtagttgaagttgttgataagtactttgattgttacgatggtggctgtatt
aatgctaaccaagtcatcgtcaacaacctagacaaatcagctggttttccatttaataaa
tggggtaaggctagactttattatgattcaatgagttatgaggatcaagatgcacttttc
gcatatacaaaacgtaatgtcatccctactataactcaaatgaatcttaagtatgccatt
agtgcaaagaatagagctcgcaccgtagctggtgtctctatctgtagtactatgaccaat
agacagtttcatcaaaaattattgaaatcaatagccgccactagaggagctactgtagta
attggaacaagcaaattctatggtggttggcacaacatgttaaaaactgtttatagtgat
gtagaaaaccctcaccttatgggttgggattatcctaaatgtgatagagccatgcctaac
atgcttagaattatggcctcacttgttcttgctcgcaaacatacaacgtgttgtagcttg
tcacaccgtttctatagattagctaatgagtgtgctcaagtattgagtgaaatggtcatg
tgtggcggttcactatatgttaaaccaggtggaacctcatcaggagatgccacaactgct
tatgctaatagtgtttttaacatttgtcaagctgtcacggccaatgttaatgcactttta
tctactgatggtaacaaaattgccgataagtatgtccgcaatttacaacacagactttat
gagtgtctctatagaaatagagatgttgacacagactttgtgaatgagttttacgcatat
ttgcgtaaacatttctcaatgatgatactctctgacgatgctgttgtgtgtttcaatagc
acttatgcatctcaaggtctagtggctagcataaagaactttaagtcagttctttattat
caaaacaatgtttttatgtctgaagcaaaatgttggactgagactgaccttactaaagga
cctcatgaattttgctctcaacatacaatgctagttaaacagggtgatgattatgtgtac
cttccttacccagatccatcaagaatcctaggggccggctgttttgtagatgatatcgta
aaaacagatggtacacttatgattgaacggttcgtgtctttagctatagatgcttaccca
cttactaaacatcctaatcaggagtatgctgatgtctttcatttgtacttacaatacata
agaaagctacatgatgagttaacaggacacatgttagacatgtattctgttatgcttact
aatgataacacttcaaggtattgggaacctgagttttatgaggctatgtacacaccgcat
acagtcttacaggctgttggggcttgtgttctttgcaattcacagacttcattaagatgt
ggtgcttgcatacgtagaccattcttatgttgtaaatgctgttacgaccatgtcatatca
acatcacataaattagtcttgtctgttaatccgtatgtttgcaatgctccaggttgtgat
gtcacagatgtgactcaactttacttaggaggtatgagctattattgtaaatcacataaa
ccacccattagttttccattgtgtgctaatggacaagtttttggtttatataaaaataca
tgtgttggtagcgataatgttactgactttaatgcaattgcaacatgtgactggacaaat
gctggtgattacattttagctaacacctgtactgaaagactcaagctttttgcagcagaa
acgctcaaagctactgaggagacatttaaactgtcttatggtattgctactgtacgtgaa
gtgctgtctgacagagaattacatctttcatgggaagttggtaaacctagaccaccactt
aaccgaaattatgtctttactggttatcgtgtaactaaaaacagtaaagtacaaatagga
gagtacacctttgaaaaaggtgactatggtgatgctgttgtttaccgaggtacaacaact
tacaaattaaatgttggtgattattttgtgctgacatcacatacagtaatgccattaagt
gcacctacactagtgccacaagagcactatgttagaattactggcttatacccaacactc
aatatctcagatgagttttctagcaatgttgcaaattatcaaaaggttggtatgcaaaag
tattctacactccagggaccacctggtactggtaagagtcattttgctattggcctagct
ctctactacccttctgctcgcatagtgtatacagcttgctctcatgccgctgttgatgca
ctatgtgagaaggcattaaaatatttgcctatagataaatgtagtagaattatacctgca
cgtgctcgtgtagagtgttttgataaattcaaagtgaattcaacattagaacagtatgtc
ttttgtactgtaaatgcattgcctgagacgacagcagatatagttgtctttgatgaaatt
tcaatggccacaaattatgatttgagtgttgtcaatgccagattacgtgctaagcactat
gtgtacattggcgaccctgctcaattacctgcaccacgcacattgctaactaagggcaca
ctagaaccagaatatttcaattcagtgtgtagacttatgaaaactataggtccagacatg
ttcctcggaacttgtcggcgttgtcctgctgaaattgttgacactgtgagtgctttggtt
tatgataataagcttaaagcacataaagacaaatcagctcaatgctttaaaatgttttat
aagggtgttatcacgcatgatgtttcatctgcaattaacagg--------------ccac
aaataggcgtggtaaga----------gaattccttacacgtaaccctgcttggagaaaa
gctgtctttatttcaccttataattcacagaatgctgtagcctcaaagattttgggacta
ccaactcaaactgttgattcatcacagggctcagaatatgactatgtcatattcactcaa
accactgaaacagctcactcttgtaatgtaaacagatttaatgttgctattaccagagca
aaagtaggcatactt---tgcataatgtctgatagagacctttatgacaagttgcaattt
acaagtcttgaaattccacgtaggaatgtggcaactttacaagctgaaaatgtaacagga
ctctttaaagattgtagtaaggtaa--tcactgggttacatcctacacaggcacctacac
acctcagtgttgacactaaattcaaaactgaaggtttatgtgttgac----------ata
cctggcatacctaaggacatgacctatagaagactcatctctatgatgggttttaaaatg
aa---------------ttatcaagttaatggttaccctaacatgtttatcacccgcgaa
gaagctataagacatgtacgtgcatggattggcttcgatgtcgaggggtgtcatgctact
agagaagctgttggtaccaatttacctttacagctaggtttttctacaggtgttaaccta
gttgctgtacctacaggttatgttgatacacctaataatacagatttttccagagttagt
gctaaaccaccgcctggagatcaatttaaacacctcataccacttatgtacaaaggactt
ccttggaatgtagtgcgtataaagattgtacaaatgttaagtgacacacttaaaaatctc
tctgacagagtcgtatttgtcttatgggcacatggctttgagttgacatctatgaagtat
tttgtgaaaataggacctgagcgcacctgttgtctatgtgatagacgtg---ccacatgc
ttttccactgcttcagacacttatgcctgttggcatcattctattggatttgattacgtc
tataatccgtttatgattgatgttcaacaatggggttttacaggtaacctacaaagcaac
catgatctgtattgtcaagtccatggtaatgcacatgtagctagttgtgatgcaatcatg
actaggtgtctagctgtccacgagtgctttgttaagcgtgttgactggactattgaatat
cctataattggtgatgaactgaagattaatgcggcttgtagaaaggttcaacacatggtt
gttaaagctgcattattagcagacaaattcccagttcttcacgacattggtaaccctaaa
gctattaagtgtgtacctcaagctgatgtagaatggaagttctatgatgcacagccttgt
agtgacaaagcttataaaatagaagaattattctattcttatgccacacattctgacaaa
ttcacagatggtgtatgcctattttggaattgcaatgtcgatagatatcctgctaattcc
attgtttgtagatttgacactagagtgctatctaaccttaacttgcctggttgtgatggt
ggcagtttgtatgtaaataaacatgcattccacacaccagcttttgataaaagtgctttt
gttaatttaaaacaattaccatttttctattactctgacagtccatgtgagtctcatgga
aaacaagtagtgtcagat--atagattatgtaccactaaagtctgctac-----------
----gtgtataacacgttgcaatttaggtggtgctgtctgtagacatcatgctaatgagt
acagattgtatctcgatgcttataacatgatgatctcagctggctttagcttgtgggttt
acaaacaatttgatacttataacctctggaacacttttacaagacttcagagtttagaaa
atgtggcttttaatgttgtaaataagggacactttgatggacaacagggtgaagtaccag
tttctatcattaataacactgtttacacaaaagttgatggtgttgatgtagaattgtttg
aaaataaaacaacattacctgttaatgtagcatttgagctttgggctaagcgcaacatta
aaccagtaccagaggtgaaaatactcaataatttgggtgtggacattgctgctaatactg
tgatctgggactacaaaagagatgctccagcacatatatctactattggtgtttgttcta
tgactgacatagccaagaaaccaactgaaacgatttgtgcaccactcactgtcttttttg
atggtagagttgatggtcaagtagacttatttagaaatgcccgtaatggtgttcttatta
cagaaggtagtgttaaaggtttacaaccatctgtaggtcccaaacaagctagtcttaatg
gagtcacattaattggagaagccgtaaaaacacagttcaattattataagaaagttgatg
gtgttgtccaacaatt--------------------------------------acctga
aacttactttactcagagtagaaatttacaagaatttaaacccaggagtcaaatggaaat
tgatttcttagaattagctatggatgaattcattgaacggtataaattagaaggctatgc
cttcgaacatatcgtttatggagattttagtcatagtcagttaggtggtttacatctact
gattggactagctaa---acgttttaaggaatcaccttttgaattagaagattttattcc
tatggacagtacagttaaaaactatttcataacagatgcgcaaacaggttcatctaagtg
tgtgtgttctgttattgatttattacttgatgattttgttgaaat---------aataaa
atcccaagatttatctgtagtttctaaggttgtcaaagtgactattgactatacagaaat
ttcatttatgctttggtgtaaagatggccatgtagaaacattttacccaaaattacaatc
tagtca------------------------------agcgtggcaaccgggtgttgctat
gcctaatctttacaaaatgcaaagaatgctattagaaaagtgtgaccttcaaaattatgg
tgatagtgcaacattacctaaaggcataatgatgaatgtcgcaaaatatactcaactgtg
tcaatatttaaacacattaacattagctgtaccctataatatgagagttatacattttgg
tgctggttctgataaaggagttgcaccaggtacagctgttttaagacagtggttgcctac
gggtacgctgcttgtcgattcagatcttaatgactttgtctctgatgcagattcaacttt
gattggtgattgtgcaactgtacatacagctaataaatgggatctcattattagtgatat
gtacgaccctaagactaaaaatgttacaaaagaaaatgactctaaaga------------
gggttttttcacttacatttgtgggtttatacaacaaaagctagctcttggaggttccgt
ggctataaagataacagaacattcttggaatgctgatctttataagctcatgggacactt
cgcatggtggacagcctttgttactaatgtgaatgcgtcatcatctgaagcatttttaat
tggatgtaattatcttggcaaaccacgcgaacaa---atagatggttatgtcatgcatgc
aaattacatattttggaggaatacaaatccaattcagttgtcttcctattctttatttga
catgagtaaatttccccttaaattaaggggtactgctgttatgtctttaaaagaaggtca
aatcaatgatatgattttatctcttcttagtaaaggtagacttataattagagaaaaca-
--------acagagttg----------------ttatttcta------------------
----------gtgatgttcttgttaacaactaaacga----------acaatgtttgttt
ttc---------ttgttttattgccactagtctctagtcagtg---------tgttaatc
ttacaac------------------------------------------cagaactcaat
taccccctgcatacacta------------attctttcacacgtggtgtttattaccctg
acaaagttttcagatcctcagttttacattcaactcaggacttgttcttacctttctttt
--------ccaatgttac---ttggttccatgcta--------tacatgtctctgggacc
aatggtactaagaggtttgata-------accctgtcctaccatttaatgatggtgttta
ttttgcttccactgagaagt----------ctaacataat-----------aagaggctg
gatttttgg------------------------------tactactttagattcgaagac
ccagtccctacttattgtt-------aataacgctactaatgttgttattaaagtctgtg
aat----ttcaattttgtaatgatccatttttgggtgttt--attaccacaaaaacaaca
aaagttggatggaaagtgagttcagagtttattctagtgcgaataattgc----------
-----------------------------------------acttttgaatatgtctctc
agccttttcttatggacct---------tgaaggaaaac---------------agggta
atttcaaaaatcttagggaatttgtgtttaagaatattgatggttatttt----------
------------aaaatatattctaagcacacgc-----ctatta-atttagtgcgtgat
ctccctcagggtttttcggctt------------------------------------ta
gaaccattggtagatttgccaataggtattaacatcactaggtttcaaactttacttgct
ttacatagaagttatttgactcct---------------ggtgattcttcttcaggttgg
acagctggtgctgcagcttattatgtgggttatcttcaacctaggacttttcta---tta
aaatataatgaaaatggaaccattacagatgctgtagactgtgcacttgaccctctctca
gaaacaaagtgtacgttgaaatccttcactgtagaaaaaggaatctatcaa--acttcta
actttagagtccaaccaacagaatctattgttagatttcctaatattacaaacttgtgcc
cttttggtgaagtttt---taacgccaccagatttgcatctgtttatgcttggaacagga
agagaatcagcaactgtgttgctgattattctgtcctatataattccgcatcattttcca
cttttaagtgttatggagtgtctcctactaaattaaatgatctctgctttactaatgtct
atgcagattcatttgtaattagaggtgatgaagtcagacaaatcgctccagggcaaactg
gaaagat-tgctgattataattataaatt----accagatgatttta-------------
--------caggctgcgttatagcttggaattctaacaatcttgattctaaggttggtgg
taattataattacctgtatagattgtttaggaagtctaatctcaaaccttttgagaga--
-------------------------------------------------------gatat
ttcaactgaaatctatcaggccggtagcacaccttgtaatggtgttgaaggttttaattg
ttactttcctttacaatcatatggtttccaacccactaa---------------------
---tggtgttggttaccaaccatacagagtagtagtactttcttttgaacttctacatgc
accagcaactgtttgtggaccta-----------aaaagtctactaatttggttaaaaac
aa----------atgtgtcaatttcaacttcaatggtttaacaggcacaggtgttctta-
--------ctgagtctaacaaaaagtttctgcctttccaacaatttggcagagacattgc
tgacactactgatgctgtccgtgatcca------cagacacttgagattcttgacattac
accatgttcttttggtggtgtcagtgttataacaccaggaacaaatacttctaaccaggt
tgctgttctttatcaggatgttaactgcacagaagtccctgttgctattcatgcagatca
acttactcctacttggcgtgtttat---tctacaggttctaatgtttttcaaacacgtgc
a---------ggctgtttaataggggctgaacatgtcaacaactcatatgagtgtgacat
acccattggtgcaggtatatgcgctagttat-----cagactcagactaattctcctcgg
cgggcacgtagtgtagctagtcaatccatcattgcctaca------------------ct
atgtcacttggtgcagaaaa--ttcagttgcttactctaataactctattgccataccca
caaattttactatta-gtgttaccacagaaattctaccagtgtctatgaccaagacatca
gtagattgtacaatgtacatttgtggtgattcaactgaatgcagcaatcttttgttgcaa
tatggcagtttttgtacacaattaaaccgtgctttaactggaatagctgttgaacaagac
aaaaacacccaaga-------------------agtttttgcacaagtcaaacaaattta
caaaacaccaccaattaaagattttggt---------ggttttaatttttcacaaatatt
accagatccatcaaaaccaagcaa------------------gaggtcatttattgaaga
tctacttttcaacaaagtgacacttgcagatgctggcttcatcaa---acaatatggtga
ttgccttggtgatattgctgctagagacctcatttgtgcacaaaagtttaacggccttac
tgttttgccacctttgctcacagatgaaatgattgctcaatacacttctgcactgttagc
gggtacaatcacttctggttggacctttggtgcaggtgctgcattacaaataccatttgc
tatgcaaatggcttataggtttaatggtattggagttacacagaatgttctctatgagaa
ccaaaaattgattgccaaccaatttaatagtgctattggcaaaattcaagactcactttc
ttccacagca--------------------------agtgcacttggaaaacttcaagat
gtggtcaaccaaaatgcacaagctttaaacacgcttgttaaacaacttagctccaatttt
ggtgcaatttcaagtgttttaaatgatatcctttcacgtcttgacaaagttgaggctgaa
gtgcaaattgataggttgatcacaggcagacttcaaagtttgcagacatatgtgactcaa
caattaattagagctgcagaa-----atcagagcttctgctaatcttgctgctactaaaa
tgtcagagtgtgtacttggacaatcaaaaagagttgatttttgtggaaagggctatcatc
ttatgtccttccctcagtcagcacctcatggtgtagtcttcttgcatgtgacttatgtcc
ctgcacaagaaaagaacttcacaactgctcctgccatttgtcatgatggaaaagc-----
--acactttcctcgtgaagg---------tgtctttgtttca----aatggcacacactg
gtttgtaacacaaaggaatttttatgaaccacaaa------------------tcattac
tacagacaacacatttgtgtctggtaactgtgatgttgtaataggaattgtcaacaacac
agtttatgatcctttgcaacctgaattagactcattcaaggaggagttagataaatattt
taagaatcatacatcaccagatgttgatttaggtgacatctctggcattaatgcttcagt
tgta--------------------------------------------------------
-----aacattcaaaaagaaattgaccgcctcaatgaggtt-------------------
--gccaagaatttaaatgaatctctcatcgatctccaagaacttggaaagtatgagcagt
atataaaatggccatggtacatttggctaggttttatagctggcttgattgccatagtaa
tggtgacaatt----------atgctttgctgtatgaccagttgctgtagttgtctcaag
ggctgttgttcttgtggatcctgctgcaaatttgatgaagacgactctga---------g
ccagtgctcaaaggagtcaaattacattacacataaacgaacttatggatttg-------
------------tttatgagaat------------------cttcaca------------
-----------------------attggaactgtaactttgaagcaag------------
------------gtgaaatcaaggatgctactccttcagat------tttgttcgcgcta
ctgcaacgataccgatacaagcctcactccctttcggatggcttattgttggcgttgcac
ttcttgctgtttttcagagcgcttccaaaatcataaccctcaaaaagagatggcaactag
cactctccaagggtgttcactttgtttgcaacttgctgttg-------------------
----ttgtttgtaacagtttactcacaccttttgc-------------------------
tcgttgctgc-tggccttgaagccccttt------------tctctatctttatgcttta
gtctacttcttgcagagtataaactttgtaagaataataatgaggctttggctttgctgg
aaatgccgttccaaaaacccattactttatgatgccaactattttctttgctggcatact
aattgttacgactattgtataccttacaatagt----------gtaacttcttcaattgt
cattacttcaggtgatggcacaacaagtcctatttctgaacatgactaccagattgg---
---------tggttatactgaaaaatgggaatctggagtaaaagactgtgttgtattaca
c------agttacttcacttcagac-------------tattaccagctgtactcaactc
aattgagtacagacactggtgttgaacatgttaccttcttcatctacaataaaattgttg
atgagcctgaagaacatgtccaaattcacacaatcgacggttcatccg------------
---------------------------------gagttgttaatccagtaatggaaccaa
tttatgatgaaccgacgacgactactagcgtgcctt----------------tgtaagca
caag------------------------------------------ctgatgagtacgaa
cttatgtactcattcgtttcggaagagacaggtacgttaatagttaatagcgtactt---
-----ctttttcttgctttcgtggtattcttgctagttacact-----------------
------------agccatccttactgcgct-----------------tcgattgtgtgcg
tactgctgcaatat----------tgttaacgtgagtcttgtaaaaccttctttttacgt
ttactctcg------tgttaaaaatctgaatt---------------cttctagagtt--
-----------cctgatcttctggtctaaacgaactaaatattat-------------at
tagtttttctgtttggaac------------------tttaattttagccatggcagatt
---------------------------------ccaacggtactattaccgttgaaga--
--gcttaaaaagctccttgaacaatggaacctagtaataggtttcctattccttacatgg
atttgtcttctacaatttgcctatgccaacaggaataggtttttgtatataattaagtta
attttcctctggctgttat---------------------------------ggccagta
actttagcttgttttgtgcttgctgc----------------------------------
---------------------tgtttacagaataaattggatcaccggtggaattgctat
cgcaatggcttgtcttgtaggcttgatgtggctcagctacttcattgcttctttcagact
gtttgcgcgtacgcgttccatgtggtcattcaat------------ccagaaactaacat
tcttctcaacgtgcca---------ctccatggcactattctgacca-------------
-------------------------------gaccgcttctagaaagtgaact-------
---------cgtaatcggagctgtgatccttcgtggacatcttcgtattgctggacac--
-----------------------catctaggacgctgtgacatcaaggacctgcctaaag
aaatcactgttgc-------tacatcacgaacgctttct---------------------
------------------------tattacaaattgggagctt-----------------
--------------cgcagcgtgtag------------------caggtgactcaggttt
tgctg--------------catacagtcgctacaggattggcaactataaa---------
------------------------------------------------------------
------------------------------ttaaacacagaccattcca-----------
-----------------gtagcagtga-------------caatattgctttgcttgtac
a--------------------------------gtaagtgacaacagatgtttcatctcg
ttgactttcaggttactatagcagagatattactaattattatgaggacttt--------
-----------------taaagtttccatttggaatcttgattacat---cataaacctc
ataatt--------------------------------------------aaaaatttat
ctaagtcactaac--tgagaataaatattctcaatt------------------------
---------------agatgaagagcaacca-atggagattgattaaacgaacatgaaaa
ttattcttttcttggcactgataacact-------------cgctacttgtgagctttat
cactacc----------aagagtgtgttagaggtacaacagtac---ttttaaaagaacc
ttgctcttctgg---------------------------------------------aac
ata---------------------------------------------------------
---cgagggcaattcaccat-------ttcatcctc------------------------
-------tagctgataacaaatttgcactgacttgctttagcactcaatttgcttttgct
tgtcct-----------------------gacggcgtaaaacacgtctatcag-----tt
acgtgccagatcagtttcacctaaactgttcatcagacaagaggaagttcaagaacttt-
------actctccaatttttcttattgttgcggcaa-------------tagtgtttata
acactt----------tgcttcacactcaaaagaaagacagaatgattgaactttcatta
attgacttctatttgtgctttttagcctttctgctattccttgttttaattatgcttatt
atcttttggttctcacttgaactgcaagatcataatgaaacttg---------------t
cacgcctaaacg---------aacatgaaatttcttgttttcttaggaatcatcacaact
gtagctgcatttcaccaagaatg--tagtttacagt-----catgtactcaacatcaacc
ata-tgtagttgatgacccgtgtcctattcacttctattctaaatggtatattagagtag
gagctagaaaa-----------------tcagcacctttaattgaattgtgcgtggatga
gg--------ctggttctaaatcacccattcagta---catcgatatcggta--------
--attatacagtttcctgtttac-------------------------------------
cttttacaattaattgcc-----------------aggaacctaaattggg---------
----tagtcttgtagtgcgttgttcg-ttctatgaagactttttag--------agtatc
atgacgttcgtgttgttttagatttcatctaaacgaacaaactaaaatgtc-----tgat
aatggaccccaaaatcagcgaaatgcaccccgcattacgtttggtggaccctc------a
gattcaactggcagtaaccagaatggagaacgcagtggggcgcgatcaaaacaacgtcgg
ccccaagg-------------------tttacccaataatactgcgtcttggttcaccgc
tctcactcaacatggcaaggaagaccttaaattccctcgaggacaaggcgttccaattaa
caccaatagcagtccagatgaccaaattggctactaccgaagagctaccagacgaattc-
--------------------------------------------------------gtgg
tggtgacggtaaaatgaaagatctca------------gtccaaga----------tggt
atttctact----------acctaggaactgggccaga----------------------
--------------agctggacttccctatggtgctaacaaagacggcatcatatgggtt
gcaactgaggg----agccttgaatacaccaa-----------aagatcacattggcacc
cgcaatcctgctaacaatgct-gcaatcgtgctacaacttc----------ctcaaggaa
caacattgccaaaaggcttctacgcagaa---------------------gggagcagag
gcggcagtcaagcctcttctcgttcctcatcacgtagtcgcaacagttcaagaaattc--
-------------------------------------------------------aactc
caggcagcagtaggggaacttctc------------------------------------
----ctgctagaatggctggcaat---------------ggcggtgatgctgctcttgct
ttgctgctgcttgacagattgaacc----------------agcttgagagcaaaatgtc
tggtaaa-----------------------------------------------------
------------------------------------------------------------
-------------ggccaacaacaac-------------------------aaggccaaa
ctgtcactaagaaatctgctgctgaggcttct---------------------aagaagc
ctcggcaaaaacgtactgccactaaagcatacaatgtaacacaagctttcggcagacgtg
gtccagaa-caaacccaaggaaat----tttggggaccaggaactaatcagacaaggaac
tgatta--------------------------------------------------caaa
cattggccgcaaattgcacaatttgcc---------------------------------
------------------------------------cccagcgcttcagc----gttctt
cggaatgtcgcgcattggcatggaagtcacaccttcgggaa-------cgtggttgacct
aca----------caggtgccatcaaattggatgacaaaga-------------------
------------------------------------------------------------
-----tccaaatttcaaagatcaagtcattttgctgaataagcatattgacgcatacaaa
acattcccaccaacagagcct------------------------------aaaaagga-
----------caaaaa-----gaagaaggctgatgaaactcaagccttaccgcagagaca
gaagaaacagcaaa--ctgtgactcttcttcctgctgcagat------------------
-----------------------------ttggatgatttctccaaa-------------
------------------------------------------------------caattg
caacaatccatgagcagtgctgactcaactcaggcctaaactcatgc----agaccacac
-------------------------------aaggcagatgggctatataaacgttttcg
cttttccgtttacgatatatagtctactcttg-------tgcagaatgaattctcgtaac
t----acatagcacaagtagatgtagttaactttaatctcacatagcaatctttaatcag
tgtgtaacattagggaggacttgaaagagccaccacattttcacc--gaggccacgcg--
-------------------------------------------gagtacgatcgagtgta
cagt--------gaacaatgctagggagagctgcctatat--------------------
------------ggaagagccctaatgtgtaa---------------aattaattttagt
agtgctatccccatgtgattttaatagct--------------tcttaggagaatgacaa
aaaaaaaaaaaaaaaaaaaaaaaaaaaaaaa--
>NC_010646.1 Beluga Whale coronavirus SW1, complete genome
ctatttgtgaataatatatatatatatatatatcattcattcgtttacccttgtggcaaa
caacccaaattaaacaaaacggacttgggtgtgtttcctgaccgcacgcgagtggggggt
ggcagctgagaggcacttttgtgtcggcttctgggccacctcttgtgggtgtgtgggga-
------------------------cctgtcagagttcaggcgacccctctcccaccgcca
----------------ttcggtgtgacagccttgggccttc----tacctggacactgtt
tgggtggggacga----------------------ccgtaagtcttcggacgaaaaggat
ccccaaaataaacccttacattccttgtacccccaaggtctggcgtcagccaacacacag
attgtatagtgtattgttagtggag-----tttgctagaggta-gttgtcttctcaagta
acgtcgctttgcttcagtgacgaccgagtg------------------------------
-gtgtcccggaaaatttctatcgctcggtttgag--ggatagtgattctaggatttgctt
gg-agaagcacctatacttattgagcaaacatgt--------------------------
------------ctaagtaccaaaagtcagtag---------tttctactagaaatgcaa
aggtggaggtgg-------------------------------tttacaccagac--cag
gcttgccg-----------------ttcctggattacctgcgcatcatgtatgg------
--------accaactaagaagttggatcagataaaggacacctccattggagaagttcat
tgtggggataagg------------------------tccttaaatttatcaagaacccc
gtag---------------------------------------tgggtattgtttgtaat
gaaggtgatgtaccctttt---------------------------------cagaac--
-ttgaagaaaagtatggagggaatgagcttactaagctcta--------------tcagc
acctt----------------------------------------------gctgctact
cagtcta---tttggagcaaaagctctgccgatttggtggcaaaggctgagtctgtggcg
catgttgaaggaattgatagat-----tggttggatgttacaaccttcgt--------at
caatatg---------------------------------------tgtgcaactcttgc
agtgctta--------------------------------------------agaacttc
ctttttaagatt---------------------------gaaggtcttgttaagaatgta
gctgagagctatattgaacctatgc------------------agggtgagtttgatgct
ttgcttggtaattac-------------ctagcgagtgttaaaattacacctactgttgt
taaggagttggc---aaaattggccaagtccattcctatgct------------------
--------------------------------------gaaagttgagaaccatgtgctg
cgtttgttcggagcgggtgg-----------------tgattttgttgattgtatcaaca
agttccttt-------------cagatgtgtattataaacatcctgggca---tgtggaa
tatcatggtgtgaaggtttccgccacgattttctatcgcaacaaccgtgcaaagataagc
c-------gtgcgtatatcat--gccaccaaaagttgtttgcaagcccgatgtgtatttt
-------gaagctacacctgctac----tcagtttcaaactgtgattgttgaaggaagtg
gagaggaagtgcatgagctccgccaagttattggtgaagtaccagaagg-----------
----acagaaaggcattattgtgctttctgatggtgctgcctattttaagtacctaggtt
cagatggaaagg------------------------------------------------
aatacctttcactctg--------------------------------------------
-----ggtaggtgtgggatgccttaaataccct--------------atttatgtgtcag
agcaacctgcagcagttaaatttgctgaggctgtgtca----gtgttggaatatgaacaa
gaagaagagccggaca------------------------ttgcgattagatgcaagttc
agatgttttaatggcaaccacattgaaa---------------aagaccttgataaggca
attgatgaaattgtatttgaaacagagtgtaccattgaggaa------------gttcat
gcagtgttttataccagaatgtgtgaatattttgaagagcaaggtagctctgaagaaatt
ccactttttgaagaaactgcccttgtggatcctgattaccgtcttttggatggtctcaga
aa---------------------ggttgttagattag---------------tcatgttg
ggtgaagtcgccgatgcggag---------------------------------------
-----------------------------gacgaagacaactatgattgg------aatg
atgaagatgcagagtcccagccacctga-------tgttgaatctgaagagcaggtt---
------caagatgaggatgactctgttgaagtagatgaaggtgattatgaagaagacacc
tttaacctagctatgg--------------------------------------------
-------------------------------gtgtacctatgatccatagcgatgatgag
cttga----------------ccttgtatgtgatgtt--------------gatgatgat
gagctggttgacgagggcgaagagcctgatgtgcggagttcatcagaagagactgacctt
gaggttaatgttcagtgtaatgatgatgcaggttggtctgaggatcctctggtggttgat
gaggattcagcagacacctctgctcaagaagaagatgaaaacg-----------------
-------aaagtgctagtgcgcctgaaacctctcaagaggatatggaaactacacctgag
aca--tctcataataaaaacgaagttgctagtgcaatggaaaccacatatattaccaatg
acatggcggtgtgtaatccagaagcctttgttga---tggagatatagtggaaattgaaa
atcaattttctagtgttattgaggagggcgagaaaaacgctacctca---------gcta
gtgcagatattg------taaaatctgcggtaggtctcgttgacccgcggagcgattcct
tgactgaccagcagtcgggtgttggtgaccttgtgtgtaaacaggttgttagtagtgtgg
ctac------------------ggtgcagagcgaagtggtaggcgaaggcagtcccgt--
-acatacgcctgatgctgacgcgctcattgcaagctccactgctaaccaaggagtagtga
ccaaaggattcgagagtgcttcaaatgatgaagagtctgttagtggggctgagagtgttt
taccccttactgattgtgatactagt-tcatctagtaattc---tgccaaacctctgcaa
cagcggcaaaagaggctgaaaaagagaaaggctaaaaaatctggt--gctgatgctgata
ctgatccc---------------tcgaactattctggtataaaggg--------------
-------ggttagggatgattgtagagatgaatcagctcaggcttcgtgtaagagtgtat
cctc---tgaggaagtgacagatgttgttaaagaagatgaagattg---gggaaaagctg
ttgatgctcaggaatgtaaaaacctggcagggcagactaaacccttcatcttttatggag
atttacaggagttgctgaagcaacttggcgggtttggt----------------------
------------------tccataatcattaatgccgctaatgaaag-------attgc-
----------------agcatggaggtggttttgctaaagttgtagcga-----------
---------------------------gtttggcaggccaactgttta------------
----------------------ttaagaagtgtgaaggtataattcgcacaaagggacct
gt----gccaatggata--cacgtatggttcaaactggtccttataattgtagtatgtat
ggagtaaaggctattagaaatgctgttgcacccagagggaatgaacaggatattgaatcc
aagcttaatacaacttattaccatgctattcaggatattgtgaataagcctgaggttatt
ataacacccttgttaggggcggggatatttaatgtagatcctgagttgagtcttaaagca
ctccttaggtatgccacaaataatgtggttattattaccaatgagaaaaagcagtttgaa
atgct---------------------taaagctcatggtttaa---ttgaagccactttt
tcaggcgtgaaa---------------------------gcttctgctccaggtacttcg
gtgaagagcgaaaaggagttggattggtctgataaaagaactgaagagga------agaa
gctaatgtcccaggtacttcggtgaaagac-----------------ataagcacaccta
gaagtgaggctcaagttgttactcctgaggagaaaattaatgaagaacctaagcctgaaa
aagctgaggaggttaagaattattggaaaagcgagtgtactcgtgaattgaatcttggtg
ccgtcagaggattaaatggcatctataaatgtaaaaagagtgtttttcatggtagttgta
ataatccagaacataagggttattgttgtgtatgtaatggacatgtgtcggaggtagtgt
attactctacctttgatggtgttaattacaaaacccataaatttagtaatttgggtaaat
tagtgaaagacgtcataggtgataaagtctatgttgatggagtttgtgtagataacaaac
cattgtttgagatccaaccaggatcaacatttttgcgcttgtatccaatttctgatgctg
ataaacagcatattaaaaattatta---------------tgagctaagttcaaaacaat
atggtgtgtttgctgcagtttatgcaagagagcaccccattattgaaagtggtggtttga
gatacttaaaacagaaaaataataactgttttgtgtctactgccttagttatgttacagc
acttgaagcttgaattca-------------aggggatagttaaagaattatggagcaac
tttttggctggagatgctcgtggaattgtagcttatacctatgca-ttactctatcctac
tgtaa------agtatggagatatgggtgatgcagaagaggtagtacttaagtaccttaa
taaggcaaaattatgtgcac---aattgacattaaatattaagtgcaaatgtggtgaaag
aaatca---cacttttagtggtgtagatgctgtttactgcattgctgatgtttctactag
acataaagcgttaacgagccgcatagtgtgtgcttgtgata--------atgttaaatct
agtattgtgtatgcagatcttccttttgtttttgttcatcgtaatgttacgactaagata
aagttagaggaagactttgtttgtgcaaatatttttaagcatggttcacattattgtggt
actaatgcaatgtatagt---------------tatgattctatgagttctaaagcagga
aagccgattttagaatccagtttttctgccattgtatttgaaggattttttaaggccaat
accgaagtctcagaggcgatagatgaggccattgagaacggtgtggatattcacggaagt
gaggaaaaccaggatgctgatgctggaaagcaacatgcgggaagtaccttcactccccct
cgaaaaggcgacacccg------aggtgccattgggcgtactgtggtggacgtccccagt
---aaaggtgatgtagggagtgcggtgaaaactgtagagagtg--tgagtaatgttatca
gtgttcgtcaggacccacattcccatgtgaataattttgaagtccttagtg----tgcaa
agtttgc---ccgctgagagtgctgatcctgttgta-------------aagaaagct--
-----------------------agtgtagttactatgacgggtgattttaaa-------
----ccctttaaagtaggaaacactactgt----taaacctggtaaagggcctcaattag
aggagtatttaacgttagatgtgattaagc------aagcttggataactggcgattaca
atgttgt---------------------------aattcgccggacatcc----------
-----------------------------------------------accctaacaaaga
tgttgggagttgtagca--------------------------atggatacaggcaaaat
agtgtttgatagtatgcttaaggcagcaaatgct--------------------------
-------------attattgattatgtaaagagacataaccttcagaagaag--------
----------gcaatacaagaagcaaaggaagttgcta----------------------
--------------------------------ctatgttgtctccttatatggatgttaa
ggtagtaaaaggcat-gttgtttaatgtctggagc-----------------------ta
cttgttgactgtattgccattgttgcaga----------------aacctacagaattgt
atggtgaatgtc-----------taaagaggtcttctaaggttgttggag------gtgt
taaggcttc-------tacttgggctgtcatgattttggcatgcatgtgctggtggagac
agagacaaatagccgcaggtgcagtaagattagctaactggtttacactaggctatctct
gttatg----------------------------------attataatacgtacagtgat
tatcattttaatgtttttgat---------------tattgtaatggtact---ctctgt
gaattgtgtctgtctggtgtagattcattacacctgtataagcatgctaagactacatat
caaaaggttgtgacaactgattttgtaggctatgcacccttatattttatattgca----
------agctgtcttttttaagagcgcag------------------ctatgttgagtgg
tttgttgtttatgattaagttcaccataa---------------------attttggtgt
ttttaataccggtatttatattgtggattatgtggtatccacaattgctaataccattga
ccctattatgatctcaacgattgtgtgcggtatgattaaattgtat-cgtattgcaaatc
attatttttatggatgcaagaaccctg------------------------------ctt
gtgataagtgtcatgcagctactgtatcagagcgaacggagctcagttgtgtagttggaa
gtaaaaggtttccctattatgtgtatgctaatagtgtggctaagatgtgcggtaagcata
tgtggtgctgcaagaattgtgatgtatttggtgaaggtaatacttttatttccacagcta
ttgtgggtgacctcaccgataagattagaagaaaagtcaaggctacgtcagaagcattgg
cta---ttgctacattgatagaagag-----ggagataattatgaactccattataaatt
aaatggtgctgaaggtagccgtgtgtatgataaaaaccaattttggaattgtgctatacc
agtgtctgacgcgtcaaagtgtggtaagtttgaa---------ccggacaattttattac
ctataatgccagttcacaaagtgagttgtcattagcaaagcaatgtgctgtgtattacgc
tcaagtgttgtctagaccaaccattattgtgcctctttctcaggaggaatatactagtgg
taaggttactagaacacaagtgacgcgtcttttagatctttgtgatgattattacggcat
cagtgatgctgaggtaaaaatgtctgttattaagagtaatac------------------
--------tgga-------gcaacactatcagcagcagtgcagcaatatgttgcaaagat
agtgcctagtcaagttatgaatcttgatgtagactttttatt----------------gt
tttgtgatcgttatggtctaaccccaagtcaggctgcatataataatgcagtgc-ccaat
agcacctgtaatttggatgcatatgagggcgagcagtttttgcgtgtcaaagagcaagtt
aaga---------------------gtgcctttgtacaatttggtgttaagtatgttgat
tttaaaatggctttgaatgatagcaagattgctattttgca----------------ata
tgattttcttaagagcttgccaggtaattatctgccaagtcttcttatgaggatcagaca
agctggtgttactcttagagtt----------actactagtcaaattatgcagcaagata
cactagggggtgtgcgtgttacaatggtagaagatagagttagcaagacccagaagatgc
ctaagaagaagggtggtaatccaccttcttggactcggaggttcttcaactttatgcaag
agtcctttaagatgagtcttataggtgtattgcttggtgccttaatgattagcctaattg
cccccacatttacaccgagtgtagtggaattggc-----------agctagtggctataa
ggttattgataatggagttattaggcctattgtagagactgataactgctttgctaataa
atatgctggctttaatgattggtattatggttttgtgggtaagtatccctacaattctgt
agactgtccagttgttgttgcgttaaccacaattatggatgccaatatgaagggtgctat
agttcctggttatgctggtaatatggcttg---gcttaatggtcaaattgttcactatag
gcatgaattttcatggtttacaggcagcagtgctgagggcattgttggctatacacgtga
tatcgttgtctatggagaa----gactttattaagtctcttgctttgattagcgctaggt
gtgttaaattgatgatggtgtctga------aagactttattgttacggtggtagta---
---------------------------------------------atgatgccatagatg
cattgccctttactgctattcaacctcatgttgtttataatgatgctataggcgttggta
agcttgtagtacctgaacaacttttatataagccttatattgtgtatacacaagctcgtg
aatattgtcgcgcgggtgtttgtgagcaagctaaggaaggttattgtattaattttaatg
gtgagtgggcattgtttaaccagcattacacatctaaagatggtgtgtattgtggggaaa
caccaatgagtgttgttatgagcattattaatgcttatatttatcagggaaccaccacta
gtttctttaatcgcttttgtgttttgagtgtgatgatgctcatagcgctagtagcgcttg
tttatgtagttaagttccaagcatttttcaaaacctatgcaggtcttgcgtgtgctattt
tattgagttgggga---------tttaatgctattatgcttttgtcttatagtgtgaac-
----------ccaattgttgttatgcctttaatagtagtgta------------------
---------tatgtatgtggccttaacg------gttacaactcctactgctattataat
gcacgttgcttttcttgtaacaattgtgcctatgctaccttatagccttatggctatcta
tggtgcttatgtactattgatgtatactagtgtggcttgttggttcgttaagaccaaagt
gtcctcaggaaagttatttgaaaag----------------ggagaatttgttgcagatt
ttgatactgcagcacgttcaacctttttgattaataatagcgtgtacgtcaagcttgtaa
atgagg-------------taggcgataaattccaaaagtatctttctggttatgctagg
ctgaagtattattcaggttctggtggtgaccaggagtgcttagatgcatgcagagcaaca
tta----gctaatgctcttgagaattttaagaacacacaagtagaggtgctgtatacgcc
acctagatttggtgttaatttggttacgaggctacaagcaggtataaagaagatggtcgc
tccttcatctgctgtagaacagtgtgtagtatctgttgtgcatggtaacacacagcttaa
tggtttgtggttgaatgattatgtgttatgccctcgtcatatacttggtaagtatactgg
tgagc---------aatggagggatgcacttattaatgctaataattttgatttccatat
tttgtataagggtatggaacttcaagttgtgggccgtgaattggtaggcgcacttttaaa
attgaaagtttctatggtaaatgctaatacacctaagtataagtttgccaaagctagaat
tggtgataacttttccattgcttgtgcttataatggacatgtttctggtttgtacactgt
cacactccgaga--aaatggaacacttaaaggtagtttcatgtcaggatcgtgtggtagt
gttggttataatgtgactaatgaaggtgttgaatttgtttatatgcaccatttggaactt
ccagggtgcgtgcatggtggtagtgaccttcatggcatattttatggcggttatgtagac
gaagaagtacttcagaggatacctcctgcaccagctaattcacgtaatattgttgcgtgg
ttgtatgctgcagtctataataactgtgattggtttgtgaaat-----------------
-atggacctaagcaagttatgtctgtagaagattttaatgagtgggcatctggatatggt
tttaccaaatttgagtaccaccttgcttttgatgtgttttcagcagcaactggagtttct
gtggagcagatgcttgcagccataaaggagttggc---cgatgggtggaattatgcccct
gttttgggttcattccatcttgatgatgaatattctcctgaaatgattatgcaacaaact
agtggcattgttctacagagcaatgtaaagaaggccactaaaggttttctatctaggttg
ggttattggcttgttatggtaatattga--------------------cagtgtatgca-
----------------tcttgtaatgtagttccacttgatatgttgccacagctgattat
gagtgttggtgtaggttttgctataatgtttgttactttgaagcatcaacatttctttat
g------------acaactgccataattccctatgttgttactagtattttgggtatggc
acttgagaagcctgtgttttataatggatggtactttagctttttccatgactttttgaa
gtatgttggaattgaggctacacatcaatatgcttggatgc-----ttttaccatttgcg
ctctatgtggcatataatgtagcaaagggcgttggt------------tcaacattgatt
aatttcaatgctggtggtattagcttatggaattcgcttgtgtatggtatgcgatggggt
agtacacttc------gctttttgtacacagcactgatgtcagataatgtttttgagacc
tttgggtcatctggtgagttttatattaatatgcatatggc-------------------
------atgtgttggtctgttttcttcggaccccgcatcaggatatattataatgtggat
agtaaagcaggtgaactatgtaggttacctagcttactttactgaattgagctattacac
ttttgtattttacagttgtgtattatgctatatgttttcatgctattttggactgttctg
gtttactaataaggtgcttggcacgacttttggtaagtatccttataaagtaagtgctgg
acaattcaaatatatgatgcttaacggtatgagaggacctaggtcaactgccgatgtgct
tattactaacatgaggttagctggtattggtggtgaaagaaccattaccgtgtctactgt
gcaatctaaattgactgatgtgaaatgtgctactgtggttttgatgcagttgctcacaaa
gctaaatgtggaagccaattctcgtttacacaagcatttggtacaaacacataatgatat
tttagcagagagtgatcccgctatttgcattgaaaaattaactggtatgctcatgacttt
gttgtctattgattcaacattggacgtgaaggcattgtgtgatgaattactcgccaagga
aagtgtcttacaggctgttactgacgagttttgtgccttgccttcttatgtggattatga
gaaggcacgtgctgcttatgaagaaattcagaagaatagt--------actaatccccaa
gaaatcaaggcatacaagaaagctatgaatatagctaagtctgttcttgatagggatatt
gcagttcaaaagaaactggatgccatggctgagagagctatgagcacaatgtataaagaa
gcgaagagcagtgagaagaagactcgtttagtctcatctcttcatgctctcttattttct
atgatcaagagacttgattcagatcaggttgctgatgtttttgaaaaagcaaggaatggt
gtggtgcctttggctagtgtaccgattacttgttctaacaaattaacaatagttattcca
ga-tatgtctctttgggaga---aggttgttgtacatgattatgttgtgtacggtaacat
cgtttgggatatcaatgaggttgttgatatggatggtaatcaaattttgccatgccgtgt
atctggtgaagcctcgtggcctttggaagttaggcttgtgaggaatggaaagctagtggg
tgatctagcttt---gttacagaataatgagttgttgcctacgggcataaagaagagtcc
ttgtgtggctggtgcgaaccaggaaaggtgtgctgtgccc---gcaaacgcatattatac
gagtttgaaaggacaacattttgtagctgccataacatcagaggatccaactctgaagta
tgcc---tcttttacgggagcttcaggcaacttagttgtagttgaacttgaacctccatg
taagtttggtgtaaaaacaccagatggtgcagttaaagttatgcatctgtattttgttaa
aaatgttaagaatattgtaagaggtatggtgcttggtgcccttactaatgtagttgcttt
gcaacatggtgtaagtaccgaatcagtggaaaactgtggtatattaagcctatgtagttt
tgctcttgatgctaaggaatgttatcttgaatatattaaggaaggaggtgcgcccctttc
taattgtgttaagatgcttaccttgcatactggttctggtgctgctgtaactgtaaaacc
ggcgcccacaccagaacaagattcctttggaggtgcttctgtgtgcttgtattgtagagc
acatatttcgcatccaggtgtttatggagtttgccaatttaaaggtaaatttgtccagat
acccgtag---aggagaaagatcctgtaggattttgcttacgtaataaaatttgtactgt
ttgtcaaatgtggattggatttggttgccaatgtgattctttaagaaaagaccccttacc
catagacccgaagcctgcggcaatgccaataagaccaaaggaactgctgggagtaagggc
cgcgggggaaaacagccaggacagcgctgggtttcaccatcctggacttgacttcacgcg
cgtaggggccaattctgaatcactggaactgcaatctgttccacagaattatttaaacgg
gtacggggtctcagtgaagctcgactgaggccctgtgcgtcgggattgttacctgatgtt
gttaaaagagcttttgatctttataatagcaatacagctggaatgtatgcttctttaaaa
cataattgtgcccgctttcaagagctggacgagaacgatgatgaaatagattcgttcttt
gttgtaaagcaaactactcctcataattttgaacatgaggagaagtgctatttggattta
aaagcagactgtgtggctgtt------catgatttctttcgctttgaaggcatgtatag-
--------------tatatgccgccaaaggcttactaaatatactatgatggatttgtgt
tatgcttttaggcatttcgatcctaatgattgtgatgtgctcaaagagatccttgttgtt
aagggttgctgtgagtgggattattttgatcagcccaactggtatgatccagttgaaaat
ccagattggtttagccttatttctaggttgggaccaatctttcaaagggcattgattaag
gtggctgaattttgtgatttgatggttgaaaagggttacataggtgttgtaacgcttgat
aaccaagatttgaatggtaatttttatgattttggtgattttaaaaaagttttgccagga
tgtggagtaccagttactacttcatattatagttatatgatgccatgccttacagcgtgt
gatgcattggcgtctgagaggtttttcgaatttaaggccacttcaggttataagcaatat
gaccttacgaagtatgactttactgaagaaaagcttcaattatttatgaaatattttaag
tactgggaccgtacttatcatcctaattgtgtagagtgcattgatgataggtgtttgatt
cattgcgctaattttaatattttatttgctacactgtttcctcaaacagcttttggatgt
ctttgtaagcgtgtgtatatagatggtgttccatttatttccacgactggttatcatagt
aaggagttaggggttttgcttaataaagataattccatgtccttttcaaagatgtctata
ggtgaattaatgcgttttgctgcagacccttctcttttggtttcagctagtgatgcattt
gttgatcttaggacaagttgtttttcattgagtgctttgtcaactggtttgacataccaa
actgtgaaacctggtcatttcaacgaagatttttataactttgctgaaaagaaagggttt
ttcaaggaaggttcgtctattccattgaagcatttcttttatatacaggatggtaatgct
gccattgctgattttgattattataggtttaataagcctactatggttgatatacagcag
tttttgttttgctttgaagttactgataaatactttgagcagtatgatggtggttgtatc
cctgctaatcaagttgtagtaactaatttagataagagtgcaggctatccattcaataag
tttggtaaagctaggctgtattatgaatcactttcatacgctgagcaggatcaattgttt
gaactgaccaagcgtaatattttacctaccattacccagattaatatgaagtatgccatt
tctgctaagtcacgtgcacgtactgttgcaggtgtgtcaattcttagctcgatgacaaac
cgccaatttcatcagaagtgcctcaaatctattgtgaacacgcggaatgcaaccgttgta
ataggcactactaagttttatggaggatgggataatatgctccgcaaccttatgcgcggt
gtggaggatcctgttctgatggggtgggactatcctaagtgtgatagagctgtgccatca
cttttaagacttagtgctagtctaatattagcacgcaggcataaaggttgttgtgactgg
aatgagcgcatttataggctcgctaatgaggcggcgcaagtattgtctgaagtggcctta
tctaatggtggattgtatgtaaagccaggtggtactagtagtggagatgcaaccactgct
tatgccaatagcgcttttaatttgtttcaagccacagctgctaatgtagcgcaattactg
gccacacccacatctagaatttatgctgaggaggtcagagctttacagcatgaattgtat
acacaggtgtatagacgtgataagcccgatatggatttcgtttataccttttatgcatat
cttaataagcactttagtctcatgatattgagcgatgatggtgttgtgtgttataacaaa
agttatgctgaggcaggtatggttgccagcattgcttcatttagagaagttttgttttat
cagaataatgtgtttatggccgattccaaatgttggacagaagaagatgttaagattggg
ccacatgagttttgttcacagcattcaatgctagttgaaatagatggagaaatgagatac
ttaccgtatcctgatccatcacgtatattaggagcttgtgtctttgtcgacgatgttgag
aagactgaacctgttgtagttatggagagatatgtggcattagcaattgatgcttaccca
ttgatctatcatgaaaacgaagagtatggaaaagtattttatttacttctttcatacatt
caaacattgtatcagaggctatcaaatgatatgcttatggattattcttttgtgatgaat
attgatactagttctaagttttgggaggaagatttttaccgccaaatgtatgggagctca
cccactttacaggcttctggtgtgtgtgttgtgtgtaattctcaaacagttttgcgatgc
ggtaattgtcttcgtaaaccgtttttgtgctgcaaatgttgttatgatcacgttatggaa
acggagcataagaatgttctcagcattaatccttatgtttgtagtgttgctggttgtgga
gaatccaatgtctgcaaactatttttaggtggcatgtcatatttttgccttgaccacaaa
cctaggttagctatacctcttgtttctggaggtacagtatttggtatttatcgtgctaca
tgttcaggaagtcctgatgttgcagtgtttaataaattggctactacagattggaagggc
atagactcttatgtattagcaaataattgctcagatagtctgagacgctttgcagctgag
actgtaaaagccactgaagaacttgaaaagcagcagtatgcttctgccgaaattaaagag
atagtaggtgagaaggaacttgtgcttagttgggaaccaggtaaaaccagacctccttta
aataggaattatgtgtttactggttatcattttactagaactggtaaaactcaattaggt
gaattcacctttgagaaaagtgactctcagcagtcggtgtattataaggctacttcaacg
tctaaattggctgtgggcgatttgtttgtgcttacatcacataacataagcccgcttact
gctcctacgatctgtaatcagcagatctacactaaatttcagaatattacaccaaacctc
tttgtgagtgatgcgtttgctgataatataccattatatcatatagtaggaaagcagcgg
cgtaccacagtgcaaggtccccctggcagtggtaaatcgcactttgctataggtttagca
gcatatttttcaaatgctagaatagtttatacagcatgttctcatgctgcagttgatgct
ttgtgtgctaaggcttttaagtttcttaagcacgatgattgtaccagagtagtacctatg
cgtgtaggcgtagattgcttctctgattttaaggttaatgatatgactcgtaagtacatt
ttttctacgataaatgcacttccagaagttagctgtgatatattgcttgttgatgaggtg
agcatgcttaccaattatgagctttcttatttgaatcagaagatttcttatcaatatgtt
gtttatgtaggagaccctgcgcaattgccagcacccaggactcttct---taatggttgt
ttagaaccagctcattacaatttggtaactaatataatggtttctacgaagcccgatata
tttttagcaaaatgttatcggtgtccaaaagaaattgttgacactgtgtcagagcttgtt
tatgaaggcaaatttatagcaaataa------------tccagttagtggacagtgcttt
aaatgtgttgtta---atactggcaactctgatgttaagagagagttgggcagtgcctat
aatcaggtgcagctagattttgttgcggatttccttaagcacaaccctttgtggcgtaag
gcatgttttatatcaccctacaattcaatgaatcagagggcgaggcggcaattgggctta
gaagtccaaaccgtggattcatctcaggggagtgagtatgactatgtcatttttgctgta
acggcagattcaccccacgctatgaatattaatagatttaatgttgcagttacgcgtgcc
aaggtaggtatccttgtgttaatgagacacaatgatagcttttaccaggggttgaagttt
gtggaaattgaaggtcc---tagaggtaagcttcaatcacaaact---------acaggt
ttgtttaagatctgt--tcacgtaattttaaagggttaccccccgcgtatgcaccaacct
atat-agcgttggatgagaaatataaagtgggagatagtgttttggctacacttcttaag
gttgatactggtagttgtgtttcctactcccatttagtttcattgttaggatttaagttt
gataaaggcacaggctcttctcaaattgtgtctaagtatagtcctttcataacacgagat
atggctatacgtaatgtacgtggttgggtgggctttgatgtggaagcatctcacgcggcc
aatgaacatataggtactaatctgccattgatggtaggatttagtattggtactgattat
cttgtagctaatgagggtcttgttatgaccgagtataatgatgagtttagaaagatacca
gcaagatgtccacctggagatcaatttgcttatcttaaaccattattgcacaaggggaaa
ccatggaatgttgtacgtcctcaaatagtgcgcatgatggcggatcacttacaggacatt
tctgattgtgtggttttggtgacatggagccatagtcttgaactcaccactatgagatat
ttttgtaaaatgggtaaagaacagaaatgtaagcagtgcgaagggcgcgggtgtgcttac
aattctgctgct---gaaacattccattgctggaaacacagctttggatgtgattttctt
tataatccatatttggtagatgtccaacaatggggctattctggtaatttaagtagcaat
catgaccggtattgtaatatgcatggtaatgctcatgttgcatcagcagatgctaagatg
actcgttgtttggcagtttatgattgctttgttaagaatataaattgggatgttgaatac
cctattattgctaatgaagaggacgtcaataggtgttgtcgtcatctgcagaagctgttt
gtgaaatcagtttgcataggtatgaactatgacaaagtgcatgatattggaaaccctaag
ggtataaagagtgc------taatggtatcagctttaatttctatgatagagatcccgtt
gctgataatg-tcataaggcttgattacgattacgatagtatg--------tgtgagaga
ttcaaagatggcctagccctcttctggaattgcaatgtaaattgttatccagataatgcg
ctagtatgtcgctttgatacgcgtactttgaatgcattaaatttgccaggttgtaatgga
ggtagtttgtatgttaataaacatgcattccacaccgaaaagtacgaccgtagtgctttt
agaaatctgaagagtatgccattcttcttttttgatgattcaccatgcga----------
----------tgtcaagttagtaaatgatgttgctcaagatttagttgctttgtcagctc
gtgattgtattacaaggtgtaatataggaggagctgtatgttggaaacatgctaaagctt
atgcagagtttgttcatgcatataatacatgcactcttgctggctttactttctgggtca
gtgaaaaatttgatccttatgtgttatggaagaaattttataagttacagtcactagacc
agccggtggctaatgttgttaagcgtgatcattttgatgatgttaaggatgatgtccctt
atgtcataactggagacaaagtgttttatagaaaggggcttcaagatgttttgatttttg
agaacaagactagtatggctactagtattgcttttgagtattatgcacgccgcaacattg
atgtcattcctaagagtgccatattgtatggtttaggtgttgacgttacggcaggattta
cattgtgggac----agagagcttagtcag--cctgtctttaatggtgttgtagacacta
gtaaggttattgatatagaacccaatgaaaagttgtg------------tgttctctacg
atgatagagtgaagggttctagacagagatttttacagactaaaaatgctgtgcttatct
caactattagggttaagg------------tagatggtattgaactagaaagtgttcgta
tccctgcctcttcttgtcaaatagattcaacac----cagtttccactgtaagg--gatg
gaaatggtcaaatgtttgtgtatgtacgcaaggatggaaagcacgttgtgcccacctcgc
aactt--tttactgagcagagaagttttgaagactttttgccacttagtgttatggaacg
agatttcctgaatatggaagctccccaatttattgctaagtacgattgtaagggcttagg
tcttgaacacgtactatatggtgatttcagcaagaaagtgataggaggtgcacacctaac
tattggtcttgcccgtttatatattcaggaaaaatttgatgtgcatgaaatttcgccttc
aagttttgatgtgtttaagagttattttgtggtg---acacatgctggtgcaatgaaaca
ggtttgcacagttttggatgtgttgctagatgattttattagcattcttaaggaaattaa
agtcagccataagggtgttgtttcagaggtgttacactatattgttgattatcaaaccgt
agattttatgctatggatgggtgataatgccattaatacgttttatcctaagcttcaagc
tgattattgggattcaattaaaggaaagcaccctagtgtgtggagtcctggttttaatat
gcctgagctgtataaagtccaaaattgccaactcgaaaagtgcgaattggcaaattacgg
taaaacagttttattgccacctggaattttaatgaatgtagcaaaatacactcagttgtg
ccagtatcttagtaaaaccactatgtgtgtaccccataatatgagggttatgcattttgg
agctgggtcagataaaggagtagcacctggtacgtctgtacttcgccagtggttacctga
aggggccttgcttattgataatgatattaatcggtatgtttcagatgccgatgcttgtgt
gattagtgattgtaatgtgtttaagagtcaagggaagtttgacttgattattagtgatat
gtatacgtctccaaagggggtagatatacatgaaggtattattaagaataatggtatttc
cgactgttttggctatttatgccactttattaagaataatctctcacttggcggtacttt
tgctgtcaagattacagagaccagttggttgcctgaattgtatgagctagcacagaaatg
tgcatattggacttgtttttgcaccgccgtgaatactagttcctctgaggcttttctggt
aggtgttaattatttaggagatgtagaaaaaccgattattgatgggtcggtgatgcatgc
aaattatttattttggagaaatgtgacagatttaccgcttagtgcgcgtagtctgtttga
catagcgaagtttggcttaaaagttaaagcaacccctgtagtgaatttaaaaaaggaaaa
cattacagagcttgttataaacctgcttaagaatggtaagattatcattcgtgatagtgt
ttctgtgcactatgttgatgaatcctttattaattagtgctatagatgaaggtttatggc
ctgcaggtatgtggtattctcatttattgcaagagaataatacttatacagtggcagctt
ttcaagagcatgctattttaccgagttatgttaataataattggactgttattactaatt
ttacggcggaaaatgccacccaattggagtgggatgatccgtattataatagtactttat
tttcctatgtaaatataaccatggtaggggataattgcataggta------atttcacta
atagaacgttggg-----------------cgagttaggggatattgattatttcccttt
taactgtaccaacgttactaatgagtttcgtactaattatggttattttattcagaatgt
aatggtggcacgttgtttatcatcattatgtgctgttataatacctaaaggtcgtgtctt
ttttgagaagaatgaaatgtggtggtggtcctggcaggatagataccaaccaggcaacta
tacatttagacacgagcgttttatgagcttatcccaaaatattactgta-attggattgg
ctggtaacttctcattgtttggtttgggccaaactattaatattaatagtgcatcctatg
actggggtacagttatacg------------tgggcgtttagatgatcgtatatgtgaat
tgcagatgacgggtgccgatctctgtaatttgactagagtggatactagctcagatgcat
tttatacagctggtttagttcgaccagcttcagcagcattaattgcagatggtgcttata
agcccatttttactggtgtatttcatgataacgaaacacaccaggtgttatatgaaaatg
ctactataaaacctagtgttcgtagctttcaggttaagaataatgattttgatgcgttat
acgtcggtaggaaagaaaaattttcaatcgacgctgtgactattatatttaggttaaaag
aaacctccacttatctagatctccccttttgtaatgagacaagagtggataaatcagata
aggctatt-attggttatttaattggtggagacttttatagtgttgatgtatcatctatt
gtgatagaacgctataatcctcctcagccaaatgctacaagtatacccaccaccatttct
actgtaagtactacaaccagtggttggg--------------aagacttgcgtagtttga
atatgtcgtgtgtgaggtttgattataaattaaagaaagtaatgtccgtacctttgccaa
tggtaaaggcatttataatagattttaa--gcagagacagctggctatcgatggctttcc
agttggggctctga-tagcagattttgaatttaggtttagcattgtagcaatgcctcaaa
cctttatttcaactttaaattacacaacagcacttgttacttttgataaaggaaatgtgc
gtagtgttatcgattgtaatagtgaaaa---------------------accctttgata
ggttaaggtgtgatttacaaacagatgttgtgtctgatgggttttaccctgttaat----
-----------------attaagacaaatgaagccaaggag--------aatacaacttt
tatagatgtaccggctacacttgctaatttaacgctggaagtttttgttagtagtccgga
acaaagtccagcatgtgttat---taagagctataaatgtgttgatactcgttattttta
tattagtgattatagttatagttgtgctgaaaatggtattcccaatgatgctgcaggagc
agcgtattgtaggggcgtattggaccaaattaataattatggtgttagaggtatggattt
taaaggtaagtgcccctttgctggtagtaaagtaaatagtggccttacatttgataaaat
ttgttttggtgtttatgagcaaggctgccagtctgataaggcttgccgctttgggtttta
ttttgataatgttcaattttctcagtatggaaataaactatattataaaccccaagattt
gggttttattgattaccaatttggcacactttttaagaattcattagttcaatctaatat
aattcaggaaggttgccatgattatgatatatatggctataaaggaactggtgttgttaa
gcccttttctgattatagc---------------tacttgcagactggtggacttattat
gctagatagtggtggctttccatctttatttaggtataattttgcgttgtatgaagtgac
tcaatgcact------------agggaggtagcacaattagctgttgcttctaataatgc
cattggttattat-------ttacctaaacag--------gttactatagatg-------
-----------------gtgtaaatgcgtctactagttgtaatact------acaggtgc
atttaagtattgttattatgatgatgttatacatgtgggtag---agatgtgagtaatgt
caccattaatgtgtgta-atccgtcgcttatgatggaaaattcacattgtattaatatac
aaggca-atttcatggttaatgaacctgccattacttttaactcaactcaatatcagcct
ttattaggtgtatcaggagatgttcagttgccta--------------------------
-gaacattaatgttgcatacgactactgagtttatacagacgcatagtcctaaaattgtt
atagattgcactaaatacgtatgcggtagttctgagagatgcagacgtatacttgttaag
tatggtggtttttgtgagagcatcatgcggttgttaaatggtgttaacatggcagatgat
gtcagtgttacagattttcttgataattttaatagttttgataatatttctgtgagtttg
cagaac----cttaatgcaagttttggtcaatttgaaggctatggctttcagaaattctt
gccaaaatcctttgactttgatggtagtgatcctagggatgctaggtccaccattgaaga
tattttatttgataaagtaacaactgtaggtcttggcacggttgatgcagactatgacaa
gtgtactaagggattgtcagtggcagacttagtgtgtgcacaatattataatggtattat
ggtattacctggtgttgcggatgctgaaaagatggcaatgtacactggggctttagtagg
tggtatggttctaggaggcattacctctgcagcggcc------------ataccttttgc
aactcaaatacaagctcgtgtcaattatcttgcgcttacccagaatgctattcaggagaa
tcaaaagataatagtccagcagtttaataaggctattg-----attctatgacttctgca
tttcagagcgttaatgagggctttagtgcagtgtctagcgcaataactgaggtacaaaat
gcagtgaatgctcaatcacaggcattgactaagttgttgggacagttaaattataatttt
ggtgctacaacaagctctattaaagaactttatgagagacttgctaagttggaagcagat
gtccaagtagacagattgattaatggtagacttaccgcattgtcagcttttgtggcagcc
cgacaggtagaagccgccaaggtggcgtcacaacgtgtatta-----gcagctgaaaaga
ttaatgaatgtgttaagagtacatccaatagatatggcttttgtggtaatggagctcata
ttatcagcttcccacagaatgcacctaatggcatgttgtttgtacacttctccttagtac
ctaatgagacaattaccgttaaaggtattattggc-----ttatgcttgaataactctat
tggcattgtacctgcaaaggatagaggaatgtttatacaatgcagtaatggtacttactg
ccctgaatttgaaaatagttttaatgagagtaaaaatggcaacgtaacttttccctttgc
cataactagtagagaacagtataacccacgacagattacgacgggagat-------atac
agatgcttacttcatgtaactcaggttacacgcacatagaatggagtcaactacctttag
tg--------gcgccaccctatgatgattttgataaagagtttgata----------aat
tgtatgagaaatggaactatacgctcgaggagttggagaagttaaatgtaactttccctt
accttaacgttagtgaacaaatagatattattaatagtgccatggaaaatattaagagcc
agattcaaaatttgaacagctcttatattgaccttgaatggcttaataagtatgagaggt
attctaagtggccttggtgggtgtggctaataatcgtgctgtgttttgctgc-------a
ttttgcctattagtcttttggatatttatttgtactgggtgttgtggtggatgctgcaat
tgttgtggcataccagcactctttggctattgtaagcgaaaggcccattatgagagattg
cgaatggatgaagaaggcaacctagaggaaataaaagcagactaggagccatgtcagcta
ttagtgattggttttatgcaaatggcatgtttttctcatgcctttacatattactaggtt
tgattgctatttatattgttggtaaggtacttacagtctttgttcaagccattgacgtgt
gcctattattttgtaagggctgggcggttgatccctcagttagattagttagttatgctt
atggagtactcccgaaacaacccaaattaaactttgag------gatattgaaagagtgc
ctttga--gttttccaagaaatagcaaagatggt---------gaatatgtatgaagtag
cgcttc------gtgtgcttcgtgattacaatttagcattatcagcgtttctgacattga
ttatttgtgtgttacagtttggttatgcctcccgtaacaggttcttttattggattaaga
ttattactttgtggcttatgtggccgtttgctattgtaacgtcggtgttttcatgttt--
----------------gtatccaccatgttatagttat-----gcctctaggtttagtaa
taacac--ttccaccactccaacaccagttgaaggtaatggtttgtggtcatgtggttct
agtta-tgcaatttctgttaaccttactgcatttgtgtttgcaataatttttgcaatttt
cacatgtgcgg-----------------------------catggctattttattggata
caatccacacgcctgtatttgagagtaagatcatggtg-----ggctttctcaccagaca
ctaactacgttgctgtatttaaaatggctaatgaccagtatttcacgctgcctttgcttg
aagtgcctatggttcttagtcttgtttataagaataattttgtttattgtaatggtac--
----------atatcttggcagaatacccagtatgggttatttacccgctagttgtatag
taggtagtgccgagaaaattgctagatacagaaaaattacagtttcagcagcagatggca
gtgatgctaatgttgcgcgttttggtactgtgatttatgctaaagataaatatataagtg
cagggcttgcgtatactaagagagagaaaactgagacagagaagctttattccgtttaaa
catgtcaatccgttattatcttatggttgatgtatgttggcagtatgtggtacatttgag
gccaccttattgtaaggtgctcagtaaaaatactactgagattgttgaatgtagagtgaa
cccaggcaggggaattaatcatgtctcgttgatgggaaatgatttcacctctcataggtt
tacaggtttaatttctagcttctctactggtaagagttctacggaacatttgcattattt
gtgtcatcatagagttgctgaagtgctgaatcagttacagaaaggcaattctaagatttt
gtatgtgaagactaagttgttgggtgttaatatgataagtgttactcaaccaataacgac
ttttattgatactggaaacccagaacctttgaccacttttggttttagtcatgggtaatt
ttctttctaatatatttacggtacaggttagcaccaaccataatgctcatgttgtgagcg
ctggtcatgatgctagcttagcagcttctgctagtaatatg------------caaatgc
acttttctgttacgct-------agttattactagcatgttgatgtttgtgattattatt
gttatgtttttgatgctatgtagtatacgtagacatttaatgcctaatagagggcgatcg
cttataggacgtgccactcgtgctataaggcgtacttttaagagcagaaaaggagggggc
aaagatatggaagagcttcagcctctaaataatcaaatcaagcactcctcagttgaattt
aaaaagaatttgctcactatgattaatgaggtggataaa----attgaagcctctagaaa
ggaagagc-----cattttacgaggaaattaaacttaagccgagtactaagaagtaccgt
gcacctcagcctcctaagataagctctacacctatttatattaatcatgttgggtagtaa
attttacattcagatgacagcaagttttagctgtcgtaagtggaagttgagcttaagccc
aattctccgtgaaagtaaagtcaccaacacttataagtttatctgtactactgagcgctt
agccaatcatttgtggggtaagtcggtcaaggtgatagtacacagagaaattcctaatag
ggaggattgtgatggccataaattttatgagtccatccttactagatgttttaatgatga
tctcactgatgaggccgttcattatattatgcattatgagcttatggatttattcacctc
tggttggaacaagcctaagcatgttgttaaggagaactatagttcggttattttagatgt
taatgagagacccattacagacatggtggttaccgcagtggcaaaaggaaaagttcaaaa
tttgcctagcttcggtatgcgccttatcatggagagtgaaggatttgttattaatgagaa
ttgcattggaaatgatgcatatttaggtgtttaaacaatgtctttttcactccttaaaga
gtttcttgtgagactgtgtggaggcgatgtctctgacggtcaatggtttttgggccgtaa
aggtgtagaagaaggtcttccatatggtactatgcaattgaccaaggaagctacctctga
attaattaaagcacttcgtaaagcaggtaataatgatgagtgtggaagatttccaatgcc
agtatgtgaccacgaagtgaaatttgctcaggagtttgtcaatgcttttgcacaggctct
attgtttaaagaagctggttgtgatggtatcggctcagatgtaggctacgaaaatggtag
caaaagccctaatgagaaggataagccctttcagtcttattttaagtttcctgaggatag
tgactcagataatgaagatgatgatgaaccacaggaagacctacctgatgggtatgag--
----------tctgacagtggaaatactgatgaacgaaatatggtatttgctgcccttgt
tacggctggtatggatgaagatcgtgctaagtatgtgacggcccaggctttgccacaccg
ttactttctttgttatgatgcttattaccacgatttccttgtggatggaaatggtccagc
acaggcaaattatgaagctaagaaatgggctaggcgagtttgttcaggcaagtcaggtct
tggtgagggaaattaaacatgaaggtgtttattttcatcgcgattttgaccttggcctct
tcttacgaagttgatgaagaattcactgggcattatagtaaaaatggcctagtctttaat
tctccttttgatcagatgcttacagggcctatgatttgcaaaggttctgttggtaaactt
acttgtcatgaaagttccgcc--aattcttgggtagaatgggaagagtctagggatggtt
gtgaagacctatccattgattcccctattaccgaagatggcgagaaagttaatgattgta
aggcttttaccaagaatctttatgatttgggatacgtaaaaggtgttgttagcggccata
ataagtgtttattt-cgccgtactaattttgtgaggcattttgtcagaaagaatattctg
at-tttggtctctcgtaggaaggaagaggataccatcaagcttagttgctggatggcact
cactcgtgaaagttatgatgaaagctaaggtttgtttttagccctagcatattgtttatt
gatactctagtttaatatttttgactagtgtacagtttttgtagtcactgaattttaatt
ttattttaggcagtgacttatattgtattgctttcc-------------tgttatagtca
taaacagaaaggcatgtatgttgtgcttttagcactatttttgtatttgttagttaatga
ggaaacacccgcgattataaacgggctttccattattgtgtttatattgttattagagga
gtgtgataaaatgcaccccttatattgttattgtagaatgattgagataccgggagatgg
ctttttgaattaaaggccaattaccagagttttaaaagaacccaaattaaagaagggagt
tgtttaaacatgaggtggattaaccgcttctacggcaagctttttgctgtcgttggcttt
gtgcttgctctgcagtgtttgttttattttaagggagggaaccctgatcatgatggtcat
gaaaggctacatcctaaaccagctacactcgcttatactttaagcgtgtgccctgaggag
aaattcactgctattactaaggatggtgagaatattgagacatattacacacaccatgca
ccgacaagttggtggacacgtgtgtgctttagaaattgtcaccagaagttcgttgttcgt
tc-------------------------gaaactccttagctcagattctggtttgattaa
cccggatttggtagctaatgaagtttgtgactattcttttggtgctgatagacacaccct
gaatgccaatggctacgcaggatttgtacagcattatcctaatcgcaaagcttatggcag
cgatgaagtttaaacatgaaaccctatattattgggatttccgggattagtggatctggt
aaatcaacttttgcagccaatttgaaaactaagtgtggagatttttacgctggggatgtt
gtgattattaatttagatgggttttatcgcagcattaatgaggacgatatgtgccttgtt
aaagctggtgagtataattttgatcatccctatgcaatagatttagatcatgcacgtagg
tgtatttcagctatagctgatggccaccttgttgcagttcctatttatgattttgagaaa
aagaaatgtgttgggcactatgaggtgaacaaccctagagtagtgattgtggagggaata
catgcactccaccccaagctttttccattgtatgatattacagcatttctagaggtaccg
atgagtgtggcactttctagacgtgctgttagagataataaagaaagaggtagaacacca
gaggatacagcagagatgttccgcaaatttgttctccccatgtataaattacatgttgaa
cccaatgttaagaaggcggccattcttgtgaatggactaaacactggtgttcatattaat
atgct--ctatgagcacattaagcccctattgatttatccacgcttttaaacaaaatgtc
tgctgagcaaggcccctgggataatttacaggtgaggcgtgcacgtatgaaagtaggttc
caatgatccgaatgatttaatttttattgattacaacaaaaatggcctctacatcgggaa
agggaaagaacccagccgacaagagcgtcaagtttcaagcaccgaaggtaggacgccagg
ctccagccctgccaacatcaggaaatgtttcttggtttcaggcaataaagggaaggaagg
ctggtgaagaaggaattacctttaagggaccaggtgtacc----tgttaatgaaaatgtg
tccaagaatcagaaccatggatattggattcagaggtctaggacaacacccggaggaaag
aagttagctcctctgtattatttttattatactggtacaggacctagagatcaagccaag
tatgggcaggaaatcccatatgttacctgggtgaaaggagatggagcgaagaccagtcag
ttgtctgaagcaggttctcgtgatgtgaataaatttcccaatgcttttccactaatcttt
ccgactggtg---atggacctgaacgtggcttctttattgagcgatctcgtagccggtct
agaagtaattctcaggctgacaacagatccaaaagtagagaaaggtcgcagtctagtgat
aaacccaggaaggaagatagggggagatctaagtcacccgctcagaaaaacccaggctct
ggtggtaaaattaccaaagagaaggcagctttgatggtatcacgtgcgtatagcaagcga
accttgccacccaataagcctgttgatcaggtttttggatcccgtgataccgaaaagaat
tttggtgatgcagagatgattaaaaaaggcatgtcggaccctaggttcactgcagcatta
attccaacaccaggacctcaggcagctctttttggctcacatgtgacccttaaggagaaa
cccgatgggcttgaaattacttataagtataggacacttttccccaagaccgatgagagg
tatgaggaggtaaagcatgcctatctatctaatgtaccgcttcaggatggtggtcagcca
ctacattcca-gtggagtccagaagaaactcaagagcaggtcaaagtcgagagatcgtac
tgatgacggcgttgagaaccccaccacagtgaatctggactggtcatcagagcccgttga
aggttttctcgacgatggaactggtgatcttgagtggtctgaagcataaacattgatgcc
ttttggcacagcaacaatgaattaa---taccctaattacccgtctttattttcgggatt
agcagataggcgaccaggatttgcttgcgttgatacgttcgcgtctgtaggttttgcgtt
gtctactgcttggagaatcagcaatttgtcatcttatagccaagagtacgaaggatgaca
cggtttattatgaaagaatttcaccaaaaattgattacgccttaggctagactaggtcca
aagaatccagtgagagaagccctgcaatgtaaatccattggggaaagagttagaaaagat
tgtaattattctaggtgattgtgaaaagtagttttaaatttgactataggtaattgttag
caaaaaaaaaaaaaaaaaaaaaaaaaaaaaaaa
