# Supplementary material for: Broad-spectrum CRISPR-Cas13d-mediated strategy for combating human coronaviruses
Source: Mol Ther Nucleic Acids. 2026 Mar 6;37(2):102888. doi: 10.1016/j.omtn.2026.102888 (PMC13126349; doi:10.1016/j.omtn.2026.102888)
Supplement: Data S1. Animal coronavirus sequences [file mmc2.zip › File S1/alignment wuhan with bovine coronavirus.fasta]

>NC_045512.2 Severe acute respiratory syndrome coronavirus 2 isolate Wuhan-Hu-1, complete genome
------------------------------------------------------------
------------------------------------------------------------
-----------------------------------------------------------a
ttaaaggtttataccttcccaggtaacaaaccaaccaactttcgatctcttgtagatctg
ttctctaaacgaactttaaaatctgtgtggctgtcactcggctgcatgcttagtgcactc
acgcagtataattaata-----------actaattactgtcgttgacaggacacgagtaa
ctcgtctatcttctgcaggctgcttacggtttcgtccgtgttgca---------------
-----------------gccgatcatcagcaca-----------------------tcta
ggtttcgtccgggtgt------gaccgaaaggtaagatggagagcc--------------
------------------------------------------------------------
-----------------ttgtccctggtttc---aacgagaa------------------
---------------------aacacacgtccaactcagtttg--------------cct
gttttacaggttcgcgacgtgctcgt-----------------acgtggctttggag--a
ctccgtggaggaggtcttatcagaggcacgtcaacatcttaaagatggcacttgtggctt
agtagaagttgaaaaaggcgttttgcctcaacttgaacagccctatgtgttcatcaaacg
ttcggatgctcgaactgcacctcatggtcatgttatggttgagctggtagcagaactcga
aggcattcagtacggtcgtagtggtgagacacttggtgtccttgtccctcatgtgggcga
aataccagtggcttaccgca----aggttct---tcttcgtaagaacggtaataaaggag
c---------------------tggtggccatagttacggcgccgatctaaagtcatttg
acttaggcgacgagcttggcactgatccttatg--aagattttcaagaaaactggaacac
taaacatag----cagtggtgtta---------------------------cccgtgaac
tcatgcgtgagcttaacggaggggcatacactcgctatgtcgataacaacttctgtggcc
ctgatggctaccctcttgagtgcattaaagaccttctagcacgtgctggtaaagcttcat
gcactttgtccgaacaactggactttattgacactaagaggggtgtatactgc-------
--------tgccgtgaacatgagcatgaaattgcttggtacacggaacgttctgaaaaga
gctatgaat-----tgcagacaccttttgaaattaaattggcaaagaaatttgacacctt
caatggggaatgtccaaattttgtatttcccttaaattccataatcaagactattcaacc
aagggttgaaaagaaaaagcttgatggcttta--tgggtagaattcgatctgtctatcca
gttgcgtcaccaaatgaatgcaaccaaatgtgcctttcaactctcatgaagtgtgatcat
tgtggtgaaacttcatggca----gacgggcgattttgttaaagccacttgcgaat---t
ttgtggcactgagaatttgactaaagaaggtgccactacttgtggttacttaccccaaaa
tgctgttgttaaaatttattgtccagcatgtcacaattcagaagtaggacctgagcatag
tcttgccgaataccataatgaatctggcttgaaaaccattcttcgtaagggtggtcgcac
tattgcc---tttggaggctgtgtgttct--------------cttatgttggttgccat
aacaagtgtgcctattgggttccacg-------------tgctagcgctaacataggttg
taaccat------------acaggtgttgttggagaag------gttccgaaggtcttaa
tgacaaccttcttgaaatactccaaaaag----------------agaaagtcaacatca
ata-ttgtt----------ggtgactttaaacttaatgaagagatcgcca----------
-----------------ttattttggcatctttttctgcttccacaagtgcttttgtgga
aactg---tgaaaggtttggat-------------------tataaagcattcaaacaaa
ttgt-----------tgaatcctgtggtaattttaaagttacaaaaggaaaagctaaaaa
aggtgcctggaatattggtgaacagaaatcaatactgagtcctctttatgcatttgcatc
agaggctgctcgtgttgtacgatcaattttctcccgcactcttgaaactgctcaaaattc
tgtgcgtgttttacagaaggccgctataacaatactagatggaatttcacagtattcact
gagactcattgatgctatgatgttcacatctgatttggctactaacaatctagttgtaat
ggcctacattacaggtggtgttgttca----gttgacttcgcagtggctaactaacatct
ttggcactgtttatgaaaaactcaaacccgtccttgattggcttgaagagaagtttaagg
aaggtgtagagtttcttagagacggttgggaaattgttaaatttatctcaacctgtgctt
gtgaaattgtcggtggacaaattgtcacctgtgcaaaggaaattaaggagagtgttcaga
cattctttaagcttgtaaataaatttttggctttgtgtgctgactctatcattattggtg
gagctaaacttaaagccttgaatttaggtgaaacatttgtcacgcactcaaagggattgt
acagaaagtgtgttaaatccagagaagaaactggcctactcatgcctctaaaagccccaa
aagaaattatcttcttagagggagaaacacttcccacagaagtgttaacagaggaagttg
tcttgaaaactggtgatttacaaccattagaacaacctactagtgaagctgttgaagctc
cattggttggtacaccagtttgtattaacgggcttatgttgctcgaaatcaaagacacag
aaaagtactgtgcccttgcacctaatat-------------gatggtaacaaacaatacc
t---------------------------------tcacactcaaagg-----cggtgcac
caacaaaggttacttttggtgatgacactgtgataga----agtgcaaggttac--aaga
gtgtgaatatcacttttgaacttgatgaaaggattgata-------aagtacttaatgag
aagtgctctgcctatacagttgaactcggtacagaagtaaatgagttcgcctgtgttgtg
gcagatgctgtcataaaaactttgcaaccagtatctgaattacttacaccactgggcatt
gatttagatg-------------agtggagtatggctacatactacttatttgatgagtc
tggtgagtttaaattggcttcacatatgtattgttctttctaccctccagatgaggatga
------agaagaaggtgattgtgaagaagaagagtttga--gccatcaactcaatatgag
tat----ggtactgaaga------------tgattaccaaggtaaacctttggaa---tt
tggtgccacttctgctgctcttcaacctgaagaa------------------gagcaaga
agaagattggttagatgatgatagtcaacaaactgttggtcaacaagacggcagtgagga
caatcagacaactactattcaaacaa---ttgttgaggttcaacctcaattagag----a
tggaacttacaccagttgttcagactattgaagtgaatagttttagtggttatttaaaac
ttac--tgacaatgtatacattaaaa-atgcagacattgtggaagaagctaaaaaggtaa
aaccaacagtggtt-------------gttaatg------cagccaatgtttaccttaaa
catggaggaggtgttgcaggagccttaaataaggctactaacaatgccatgcaagttgaa
tctgatgattacatagctactaatggaccacttaaag---------tgggtggtagttgt
gttttaagcggacacaatc--ttgctaaacactgtcttcatgttgtcggcccaaatgtta
acaaaggtgaagacattcaacttcttaagagtgcttatgaaaattttaatcagcacgaag
ttctacttgcaccattattatcagctggtatttttggtgctgaccctatacattctttaa
ga-------gtttgtgtagatactgttcgcacaaatgtctacttagctgtctttgataaa
aatctctatgacaaacttgtttcaagctttttggaaatgaagagtgaaaagcaagttgaa
caaaagatcgctgagattcctaaagaggaagttaagccatttataactgaaagtaaacct
tcagttgaacagagaaaacaagatgataagaaaatcaaagcttgtgttgaagaagttaca
acaactctggaagaaactaagt-------tcctcacagaaaacttgttactttatattga
cattaatggcaatcttcatccagattctgccactcttgttagtgacattgacatcacttt
cttaaagaaagatgctccatatatagtgggtgatgttgttcaagagggtgtt---ttaac
tgctgtggttatacctactaaaaaggctggtggcactactgaa-------------atgc
tagcgaaagctttgagaaaagtgccaacagacaattatataa----ccacttacccgggt
cagggtttaaatggttacactgtagaggaggcaaagacagtgcttaaaaagtgtaaaagt
gccttt---tacattctaccatctattatctctaatgagaagcaagaaattcttggaact
gtttcttggaatttgcgagaaatgcttgcacatgcagaagaaacacgcaaattaatgcct
gtctgtgtggaaactaaagccatagtttcaactatacagcgtaaatataagggtattaaa
atacaagagggtgtggttgattatggtg--------ctagattttacttttacaccagta
aaacaactgtagcgtcacttatcaacacacttaacgatctaaatgaaactcttgttacaa
tg--------ccacttggctatgtaacacatggcttaaatttg---------gaagaagc
tgc-------tcggtatatgagatctctcaaagtgccagctacagtttctgtttcttcac
ctgatgctgttacagcgtataatggttatcttacttcttcttctaaaacacctgaagaac
attttattgaaaccatctcacttgctggttcctataaagattggtcctattctggacaat
ctacacaactaggtatagaatttcttaagagaggtgataaaagtgtatattacactagta
atcctaccacattccacctagatggtgaagttatcacctttgacaatct-----------
-------taagacacttctttctttgagagaag---------tgaggactattaaggtgt
ttacaacagtagacaacattaacctccacacgcaagttgtggacatgtcaatgaca-tat
ggacaacagtttggtccaacttatttg-gatggagctgatgttactaaaataaaacctca
taattcacatgaaggtaaaacatttt---------atgttttacctaatgatgacactct
acgtgttgaggcttttgagtactaccacacaactgatcctagttttctgggtaggtacat
gtcagcat---------------taaatcacactaaaaagtggaaatacccacaagttaa
tggtttaacttctattaaatgggcagataacaactgttatcttgccactgcattgttaac
actccaacaaatagagttgaagtttaatccacctgctctacaagatgcttattacagagc
aagggctggtgaagctgctaacttttgtgcacttatcttagcctactgtaataagacagt
aggtgagttaggtgatgttagagaaacaatgagttacttgtttcaacatgccaatttaga
ttcttgcaaaagagtcttgaacgtggtgtgtaaaacttgtggacaacagcagacaaccct
taagggtgtagaagctgttatgtacatgggcacactttcttatgaacaatttaagaaagg
tgttcagataccttgtacgtgtggtaaacaagctacaaaatatctagtacaacaggagtc
accttt----tgttatgatgtcagcaccacctgctcagtatgaacttaagcatg------
----gtacatttacttgtgctagtgagtacactggtaattaccagtgtggtcactataaa
catataacttctaaagaaactttgtattgcatagacggtgctttacttacaaagtcctca
gaatacaaaggtcctattacggatgttttctacaaagaaaacagttacacaacaaccata
aaaccagt------tacttataaattggatggtgttgtttgtacagaaattgaccctaag
ttggac---------aattattataagaaagacaattcttatttcacagagcaaccaatt
gatcttgtaccaaaccaaccatatccaaacgcaagc------ttcgataattttaagttt
gta------------tgtgataatatcaaatttg---------ctgatgatttaaaccag
ttaactggttataagaaacctgcttcaagagagcttaaagttacatttttccctgactta
aatggtgatgtggtggctattgattataaacactacacaccctcttttaagaaaggagct
aaattgttac--ataaacctattgtttggcatgttaacaatgcaactaataaagccacgt
ataaac------caaatacctggtgtatacgttgtctttggagcacaaaaccagttgaaa
catcaaattcgtttgatgtactgaagtcagaggacgcgcagggaatggataatcttgcct
gcgaagatctaaaaccagtctctgaagaagtagtggaaaatcctaccatacagaaagacg
ttcttgagt------gtaatgtgaaaactaccgaagttgtaggagacattatacttaaac
cagcaaataatagtttaaaaattaca-----gaagaggttggccacacagatctaatggc
tgcttatgtagacaa---------------ttctagtcttactattaagaaacctaatg-
-----------------aattatctagagtat-taggtttgaaaacccttgctactcatg
gtttagctgctgttaatagtgtcccttgggatactatagctaat-tatgctaagcctttt
cttaacaaagttgttagtacaactactaacatagttacacggtgtttaaaccgtgtttgt
actaattatatgccttatttctttactttattgct-----------------------ac
aattgtgtacttt----tactagaagtaca-----------------------aattcta
gaattaaagcatctatgccgactactatagcaaagaat-actgttaagagtgtcggtaaa
ttttgtctagaggcttcatttaattatttgaagtcacctaatttttctaaactgataaat
attataatttggtttttactattaagtgtttgcctaggttctttaatctactcaaccgct
gctttaggtgttttaatgtctaatttaggcatgccttcttactgtactggttacagagaa
ggctatttgaactctactaat-----gtcactattgcaacc-------------------
----tactgtactggttctataccttgtagtgtttgtcttagtggtttagattctttaga
cacctatccttctttagaaactatacaaattaccatt-----------------------
-----------------tcatcttttaaatgggatttaactgcttttggcttagttgcag
agtggtttttggcatatattcttttcactaggttt----ttctatgtacttggattggct
gcaatcatgcaattgtttttcagctattt---tgcagtacattttattagtaattcttgg
cttatgtggttaataattaatcttgtacaaatggccccgatttcagctatggttagaatg
tacatcttctttgcatcattttattatgtatggaaaagttatgtgcatgttgtagacggt
tgtaattcatcaacttgtatgatgtgttacaaacgtaatagagcaacaagagtcgaatgt
acaactattgttaatggtgttagaaggtccttttatgtctatgctaatggaggtaaaggc
ttttgcaaactacacaattggaattgtgttaattgtgatacattctgtgctggtagtaca
tttattagtgatgaagttgcgagagacttgtcactacagtttaaaagaccaataaatcct
actgaccagtcttcttacatcgttgatagtgttacagtgaagaatggttccatccatctt
tactttgataaagctggtcaaaagacttatgaaagacattctctctctcattttgttaac
ttagacaacctgagagctaataacactaaaggttcattgcctattaatgttatagttttt
gatggtaaatcaaaatgtgaagaatcatctgcaaaatcagcgtctgtttactacagtcag
cttatgtgtcaacctatactgttactagatcaggcattagtgtctgatgttggtgatagt
gcggaagttgcagttaaaatgtttgatgcttacgttaatacgttttcatcaacttttaac
gtaccaatggaaaaactcaaaacactagttgcaactgcagaagctgaacttgcaaagaat
gtgtccttagacaatgtcttatctacttttatttcagcagctcggcaagg---gtttgtt
gattcagatgtagaaactaaagatgttgttgaatgtcttaaat-tgtcacatcaatctga
catagaagttactggcgatagttgtaataactatatgctcacctataacaaagttgaaaa
catgacaccccgtgaccttggtgcttgtattgactgtagtgcgcgtcatattaatgcgca
ggtagcaaaaagtcacaacattgctttgatatggaacgttaaagatttca----------
-tgtcattgtctgaacaactacgaaaacaaatacgtagtgctgctaaaaagaataactta
ccttttaagttgacatgtgcaactactagacaagttgttaa------tgttgtaacaaca
aagatagcacttaagggtggtaaaattgttaataattggttgaagcagttaattaaagtt
acacttgtgttcctttttgttgctgctatt---ttctatttaataacacctgttcatgtc
atgtctaaac---atactgacttttcaagtgaaatcataggatacaaggctattgatggt
ggtgtcactcgtgacatagcatctacagatacttgttttgctaacaaacatgctgatttt
gacacatggt-ttagccagc-----gtggtggtagttatactaatgacaaagcttgccca
ttgattgctgcagtcataacaagagaagtgggttttgtcgtgcctggtttgcctggcacg
atattacgcacaactaatggtgactttttgcatttcttacctagagtttttagtgcagtt
ggtaacatctgttacacaccatcaaaacttatagagtacactgactttgcaacatcagct
tgtgttttggctgctgaatgtacaatttttaaagatgcttctggtaagccagtaccatat
tgttatgataccaatgtactagaaggttctgttgcttatgaaagtttacgccctgacaca
cgttatgtgctcatggatggct---ctattattcaatttcctaacacctaccttgaaggt
tctgttagagtggtaacaacttttgattctgagtactgtaggcacggcacttgtgaaaga
tcagaagctggtgtttgtgtatctactagtggtagatgggtacttaacaatgattattac
agatctttaccaggagttttctgtggtgtagatgctgtaaatttacttactaatatgttt
acaccactaattcaacctattggtgctttggacatatcagcatctatagtagctggtggt
attgtagctatcgtagtaacatgccttgcctactattttatgaggtttagaagagctttt
ggtgaatacagtcatgtagttgcctttaatactttactattccttatgtcattcactgta
ctctgtttaacaccagtttactcattcttacctggtgtttattctgttatttacttgtac
ttgacattttatcttactaatgatgtttcttttttagcacatattcagtggatggttatg
ttcacacctttagtacctttctggataacaattgcttatatcatttgtatttccacaaag
catttctattggttctttagtaattacctaaagagacgtgtagtctttaatggtgtttcc
tttagtacttttgaagaagctgcgctgtgcacctttttgttaaataaagaaatgtatcta
aagttgcgtag----tgatgtgctattacctcttacgcaatataatagatacttagctct
ttataataagtacaagtattttagtggagcaatggatacaactagctacagagaagctgc
ttgttgtcatctcgcaaaggctctcaatgactt---cagtaactcaggttctgatgttct
ttaccaaccaccacaaacctctatcacctcagctgttttgcagagtggttttagaaaaat
ggcattcccatctggtaaagttgagggttgtatggtacaagtaacttgtggtacaactac
acttaacggtctttggcttgatgacgtagtttactgtccaagacatgtgatctgcacctc
tgaagacatgcttaaccctaattatgaagatttactcattcgtaagtctaatcataattt
cttggtacaggctggtaatgttcaactcagggttattggacattctatgcaaaattgtgt
acttaagcttaaggttgatacagccaatcctaagacacctaagtataagtttgttcgcat
tcaaccaggacagactttttcagtgttagcttgttacaatggttcaccatctggtgttta
ccaatgtgctatgaggcccaatttcactattaagggttcattccttaatggttcatgtgg
tagtgttggttttaacatagattatgactgtgtctctttttgttacatgcaccatatgga
attaccaactggagttcatgctggcacagacttagaaggtaacttttatggaccttttgt
tgacaggcaaacagcacaagcagctggtacggacacaactattacagttaatgttttagc
ttggttgtacgctgctgttataaatggagacaggtggtttctcaatcgatttaccacaac
tcttaatgactttaaccttgtggctatgaagtacaattatgaacctctaacacaagacca
tgttgacatactaggacctctttctgctcaaactggaattgccgttttagatatgtgtgc
ttcattaaaagaattactg------------------caaaatggtatgaatggacgtac
catattgggtagtgctttattagaagatgaatttacaccttttgatgttgttagacaatg
ctcaggtgttacttt----ccaaagtgcagtgaaaagaacaatcaagggtacacaccact
ggttgttactcacaattttgacttc-acttttagttttagt-------ccagagtactc-
---aatggtctttgttcttttttttgtatgaaaatgcctttttaccttttgctatg---g
gtattattgctatgtctgcttttgcaatgatgtttgtcaaacataagcatgcatttctct
gtttgtttttgttaccttctcttgccactgtagcttattttaatatggtctatatgcctg
ctagttgggtgatgcgtattatgacatggttggatatggttgatactagtttgtctggtt
ttaagctaaaagactgtgttatgtatgcatcagctg-------tagtgttactaatcctt
atgacagcaag-aactgtgtatgatgatggtgctagg-agagtgtggacacttatgaatg
tcttgacactcgtttataaagtttatta-----------------------tggtaatgc
tttagatc--------------aagccatttccatgtgggctcttataatctctgttact
tctaactactcaggtgtagttacaactgtcatgtttttggccagag---gtattgttttt
atgtgtgttgagtattgccctattttcttcataactggtaatacacttcagtgtataatg
ctagtt------tattgtttcttaggctatttttgtacttgttactttggcctcttttgt
ttactcaaccgctactttagactgactcttggtgtttatgattacttagtttctacacag
gagtttagatatatgaattcacagggactactcccacccaagaatagcatagatgccttc
aaactcaacattaaattgttgggtgttggtggcaaaccttgtatcaaagtagccactgta
cagtctaaaatgtcagatgtaaagtgcacatcagtagtcttactctcagttttgcaacaa
ctcagagtagaatcatcatctaaattgtgggctcaatgtgtccagttacacaatgacatt
ctcttagctaaagatactactgaagcctttgaaaaaatggtttcactactttctgttttg
ctttccatgcagggtgctgtaga------------------cataaacaagctttgtgaa
gaaatgctggacaacagggcaaccttacaagctatagcctcagagtttagttcccttcca
tcatatgcagcttttgctactgctcaagaagcttatgagcaggctgttgctaatggtgat
tctga--agttgttcttaaaa-agttgaagaagtctttgaatgtggctaaatctgaattt
gaccgtgatgcagccatgcaacgtaagttggaaaagatggctgatcaagctatgacccaa
atgtataaacaggctagatctgaggacaagagggcaaaagttactagtgctatgcagaca
atgcttttcactatgcttagaaagttggataatgatgcactcaacaacattatcaacaat
gcaagagatggttgtgttcccttgaacataatacctcttacaacagcagccaaactaatg
gttgtcataccagactataacacatataaaaatacgtgtgatggtacaacatttacttat
gcatcagcattgtgggaaatccaacaggttgtagatgcagatagtaaaattgttcaactt
agtgaaattagtatggacaattcacctaatttagcatggcctcttattgtaa--cagctt
taagggccaattctgctgtcaaattacagaataatgagcttagtcctgttgcactacgac
agatgtcttgtgctgccggtactacacaaactgcttgcactgatgaca---atgcgttag
cttactacaacacaacaaagggaggtaggtttgtacttgcactgttatccgatttacagg
atttgaaatgggctagattccctaagagtgatggaactggtactatctatacagaactgg
aaccaccttgtaggtttgttacagacacacctaaaggtcctaaagtgaagtatttatact
ttattaaaggattaaacaacctaaatagaggtatggtacttggtagtttagctgccacag
tacgtctacaagctggtaatgcaacagaagtgcctgccaattcaactgtattatctttct
gtgcttttgctgtagatgctgctaaagcttacaaagattatctagctagtgggggacaac
caatcactaattgtgttaagatgttgtgtacacacactggtactggtcaggcaataacag
ttacaccggaagccaatatggatcaagaatcctttggtggtgcatcgtgttgtctgtact
gccgttgccacatagatcatccaaatcctaaaggattttgtgacttaaaaggtaagtatg
tacaaatacctacaacttgtgctaatgaccctgtgggttttacacttaaaaacacagtct
gtaccgtctgcggtatgtggaaaggttatggctgtagttgtgatcaactccgcgaaccca
tgcttcagtcagctgatgcacaatcgtttttaaacgggtttgcggtgtaagtgca---gc
ccgtcttacaccgtgcggcacaggcactagtactgatgtcgtatacagggcttttgacat
ctacaatgataaagtagctggttttgctaaattcctaaaaactaattgttgtcgcttcca
agaaaaggacgaagatgacaatttaattgattcttactttgtagttaagagacacacttt
ctctaactaccaacatgaagaaacaatttataatttacttaaggattgtccagctgttgc
taaacatgacttctttaagtttagaatagacggtgacatggtaccacatatatcacgtca
acgtcttactaaatacacaatggcagacctcgtctatgctttaaggcattttgatgaagg
taattgtgacacattaaaagaaatacttgtcacatacaattgttgtgatgatgattattt
caataaaaaggactggtatgattttgtagaaaacccagatatattacgcgtatacgccaa
cttaggtgaacgtgtacgccaagctttgttaaaaacagtacaattctgtgatgccatgcg
aaatgctggtattgttggtgtactgacattagataatcaagatctcaatggtaactggta
tgatttcggtgatttcatacaaaccacgccaggtagtggagttcctgttgtagattctta
ttattcattgttaatgcctatattaaccttgaccagggctttaactgcagagtcacatgt
tgacactgacttaacaaagccttacattaagtgggatttgttaaaatatgacttcacgga
agagaggttaaaactctttgaccgttattttaaatattgggatcagacataccacccaaa
ttgtgttaactgtttggatgacagatgcattctgcattgtgcaaactttaatgttttatt
ctctacagtgttcccacctacaagttttggaccactagtgagaaaaatatttgttgatgg
tgttccatttgtagtttcaactggataccacttcagagagctaggtgttgtacataatca
ggatgtaaacttacatagctctagacttagttttaaggaattacttgtgtatgctgctga
ccctgctatgcacgctgcttctggtaatctattactagataaacgcactacgtgcttttc
agtagctgcacttactaacaatgttgcttttcaaactgtcaaacccggtaattttaacaa
agacttctatgactttgctgtgtctaagggtttctttaaggaaggaagttctgttgaatt
aaaacacttcttctttgctcaggatggtaatgctgctatcagcgattatgactactatcg
ttataatctaccaacaatgtgtgatatcagacaactactatttgtagttgaagttgttga
taagtactttgattgttacgatggtggctgtattaatgctaaccaagtcatcgtcaacaa
cctagacaaatcagctggttttccatttaataaatggggtaaggctagactttattatga
ttcaatgagttatgaggatcaagatgcacttttcgcatatacaaaacgtaatgtcatccc
tactataactcaaatgaatcttaagtatgccattagtgcaaagaatagagctcgcaccgt
agctggtgtctctatctgtagtactatgaccaatagacagtttcatcaaaaattattgaa
atcaatagccgccactagaggagctactgtagtaattggaacaagcaaattctatggtgg
ttggcacaacatgttaaaaactgtttatagtgatgtagaaaaccctcaccttatgggttg
ggattatcctaaatgtgatagagccatgcctaacatgcttagaattatggcctcacttgt
tcttgctcgcaaacatacaacgtgttgtagcttgtcacaccgtttctatagattagctaa
tgagtgtgctcaagtattgagtgaaatggtcatgtgtggcggttcactatatgttaaacc
aggtggaacctcatcaggagatgccacaactgcttatgctaatagtgtttttaacatttg
tcaagctgtcacggccaatgttaatgcacttttatctactgatggtaacaaaattgccga
taagtatgtccgcaatttacaacacagactttatgagtgtctctatagaaatagagatgt
tgacacagactttgtgaatgagttttacgcatatttgcgtaaacatttctcaatgatgat
actctctgacgatgctgttgtgtgtttcaatagcacttatgcatctcaaggtctagtggc
tagcataaagaactttaagtcagttctttattatcaaaacaatgtttttatgtctgaagc
aaaatgttggactgagactgaccttactaaaggacctcatgaattttgctctcaacatac
aatgctagttaaacagggtgatgattatgtgtaccttccttacccagatccatcaagaat
cctaggggccggctgttttgtagatgatatcgtaaaaacagatggtacacttatgattga
acggttcgtgtctttagctatagatgcttacccacttactaaacatcctaatcaggagta
tgctgatgtctttcatttgtacttacaatacataagaaagctacatgatgagttaacagg
acacatgttagacatgtattctgttatgcttactaatgataacacttcaaggtattggga
acctgagttttatgaggctatgtacacaccgcatacagtcttacaggctgttggggcttg
tgttctttgcaattcacagacttcattaagatgtggtgcttgcatacgtagaccattctt
atgttgtaaatgctgttacgaccatgtcatatcaacatcacataaattagtcttgtctgt
taatccgtatgtttgcaatgctccaggttgtgatgtcacagatgtgactcaactttactt
aggaggtatgagctattattgtaaatcacataaaccacccattagttttccattgtgtgc
taatggacaagtttttggtttatataaaaatacatgtgttggtagcgataatgttactga
ctttaatgcaattgcaacatgtgactggacaaatgctggtgattacattttagctaacac
ctgtactgaaagactcaagctttttgcagcagaaacgctcaaagctactgaggagacatt
taaactgtcttatggtattgctactgtacgtgaagtgctgtctgacagagaattacatct
ttcatgggaagttggtaaacctagaccaccacttaaccgaaattatgtctttactggtta
tcgtgtaactaaaaacagtaaagtacaaataggagagtacacctttgaaaaaggtgacta
tggtgatgctgttgtttaccgaggtacaacaacttacaaattaaatgttggtgattattt
tgtgctgacatcacatacagtaatgccattaagtgcacctacactagtgccacaagagca
ctatgttagaatt--actggcttatacccaacactcaatatctcagatgagttttctagc
aatgttgcaaattatcaaaaggttggtatgcaaaagtattctacactccagggaccacct
ggtactggtaagagtcattttgctattggcctagctctctactacccttctgctcgcata
gtgtatacagcttgctctcatgccgctgttgatgcactatgtgagaaggcattaaaatat
ttgcctatagataaatgtagtagaattatacctgcacgtgctcgtgtagagtgttttgat
aaattcaaagtgaattcaacattagaacagtatgtcttttgtactgtaaatgcattgcct
gagacgacagcagatatagttgtctttgatgaaatttcaatggccacaaattatgatttg
agtgttgtcaatgccagattacgtgctaagcactatgtgtacattggcgaccctgctcaa
ttacctgcaccacgcacattgctaactaagggcacactagaaccagaatatttcaattca
gtgtgtagacttatgaaaactataggtccagacatgttcctcggaacttgtcggcgttgt
cctgctgaaattgttgacactgtgagtgctttggtttatgataataagcttaaagcacat
aaagacaaatcagctca--atgctttaaaatgttttataagggtgttatcacgcatgatg
tttcatctgcaattaacaggccacaaataggcgtggtaagagaattccttacacgtaacc
ctgcttggagaaaagctgtctttatttcaccttataattcacagaatgctgtagcctcaa
agattttgggactaccaactcaaactgttgattcatcacagggctcagaatatgactatg
tcatattcactcaaaccactgaaacagctcactcttgtaatgtaaacagatttaatgttg
ctattaccagagcaaaagtaggcatactttgcataatgtctgatagagacctttatgaca
agttgcaatttacaagtct---------tgaaattccacgtaggaatgtggcaactttac
aagctgaaaatgtaacaggactctttaaagattgtagtaaggtaatcactgggttacatc
ctacacaggcacctacacacctcagtgttgacactaaattcaa---aactgaaggttta-
---tgtgttgacatacctggcatacctaaggacatgacctatagaagactcatctctatg
atgggttttaaaatgaattatcaagttaatggttaccctaacatgtttatcacccgcgaa
gaagctataagacatgtacgtgcatggattggcttcgatgtcgaggggtgtcatgctact
agagaagctgttggtaccaatttacctttacagctaggtttttctacaggtgttaaccta
gttgctgtacctacaggttatgttgatacacctaataatacagatttttccagagttagt
gctaaaccaccgcctggagatcaatttaaacacctcataccacttatgtacaaaggactt
ccttggaatgtagtgcgtataaagattgtacaaatgttaagtgacacacttaaaaatctc
tctgacagagtcgtatttgtcttatgggcacatggctttgagttgacatctatgaagtat
tttgtgaaaataggacctgagcgcacctgttgtctatgtgatagacgtgccacatgcttt
tccactgcttcagacacttatgcctgttggcatcattctattggatttgattacgtctat
aatccgtttatgattgatgttcaacaatggggttttacaggtaacctacaaagcaaccat
gatctgtattgtcaagtccatggtaatgcacatgtagctagttgtgatgcaatcatgact
aggtgtctagctgtccacgagtgctttgttaagcgtgttgactggactattgaatatcct
ataattggtgatgaactgaagattaatgcggcttgtagaaaggttcaacacatggttgtt
aaagctgcattattagcagacaaattcccagttcttcacgacattggtaaccctaaagct
attaagtgtgtacctcaagctgatgtagaatggaagttctatgatgcacagccttgtagt
gacaaagcttataaaatagaagaattattctattcttatgccacacattctgacaaattc
acagatggtgtatgcctattttggaattgcaatgtcgatagatatcctgctaattccatt
gtttgtagatttgacactagagtgctatctaaccttaacttgcctggttgtgatggtggc
agtttgtatgtaaataaacatgcattccacacaccagcttttgataaaagtgcttttgtt
aatttaaaacaattaccatttttctattactctgaca--------gtccatgtgagtctc
atggaaaacaagtagtgtcagatatagattatgtaccactaaagtctgctacgtgtataa
cacgttgcaatttaggtggtgctgtctgtagacatcatgctaatgagtacagattgtatc
tcgatgcttataacatgatgatctcagctggctttagcttgtgggtttacaaacaatttg
atacttataacctctggaacacttttacaagacttcagagtttagaaaatgtggctttta
atgttgtaaataagggacactttgatggacaacagggtgaagtaccagtttctatcatta
ataacactgtttacacaaaagttgatggtgttgatgtagaattgtttgaaaataaaacaa
cattacctgttaatgtagcatttgagctttgggctaagcgcaacattaaaccagtaccag
aggtgaaaatactcaataatttgggtgtggacattgctgctaatactgtgatctgggact
acaaaagagatgctccagcacatatatctactattggtgtttgttctatgactgacatag
ccaagaaaccaactgaaacgatttgtgcaccactcactgtcttttttgatggtagagttg
atggtcaagtagacttatttagaaatgcccgtaatggtgttcttattacagaaggtagtg
ttaaaggtttacaaccatctgtaggtcccaaacaagctagtcttaatggagtcacatta-
-----attggagaagc-------------------------cgtaaaaaca---------
-----------cagttcaattatt------------------------------------
------ataagaaagttgatggtgttg-------------tccaacaattacctgaaact
tactttactcagagtagaaatttacaagaatttaaacccaggagtcaaatggaaattgat
ttcttagaattagctatggatgaattcattgaacggtataaattagaaggctatgccttc
gaacatatcgtttatggagattttagtcatagtcagttaggtggtttacatctactgatt
ggactagctaaacgttttaaggaatcaccttttgaattagaagattttattcctatggac
agtacagttaaaaactatttcataacagatgcgcaaacaggttcatctaagtgtgtgtgt
tctgttattgatttattacttgatgattttgttgaaataataaaatcccaagatttatct
gtagtttctaaggttgtcaaagtgactattgactatacagaaatttcatttatgctttgg
tgtaaagatggccatgtagaaacattttacccaaaattacaatctagtcaagcgtggcaa
ccgggtgttgctatgcctaatctttacaaaatgcaaagaatgctattagaaaagtgtgac
cttcaaaattatggtgatagtgcaacattacctaaaggcataatgatgaatgtcgcaaaa
tatactcaactgtgtcaatatttaaacacattaacattagctgtaccctataatatgaga
gttatacattttggtgctggttctgataaaggagttgcaccaggtacagctgttt-----
-------------------------taagacagtggttgcctacgggtacgctgcttgtc
gattcagatcttaatgactttgtctctgatgcagattcaactttgattggtgattgtgca
actgtacatacagctaataaatgggatctcattattagtgatatgtacgaccctaagact
aaaaatgttacaaaagaaaatgactctaaagagggttttttcacttacatttgtgggttt
atacaacaaaagctagctcttggaggttccgtggctataaagataacagaacattcttgg
aatgctgatctttataagctcatgggacacttcgcatggtggacagcctttgttactaat
gtgaatgcgtcatcatctgaagcatttttaattggatgtaattatcttggcaaaccacgc
gaacaaatagatggttatgtcatgcatgcaaattacatattttggaggaatacaaatcca
attcagtt--------gtcttcctattctttatttgacatgagtaaatttccccttaaat
taaggggtactgctgttatgtctttaaaagaaggtcaaatcaatgatatgattttatctc
ttcttagtaaaggtagacttataattagagaaaacaacagagttgttatttctagtgatg
ttcttgttaaca------------------------------------------------
------------------------------------------------------------
------------------------------------------------------------
------------------------------------------------------------
------------------------------------------------------------
----------------------------------------------------actaaacg
aacaatgtttgtttttcttgttttattgc-------------------------------
-------------------------cactagtctctagtcagtgtgttaatcttacaacc
agaactcaatt-------------------------------------------------
------------------------------------------------------------
-----------------------accccctgcatacactaattct---------------
---ttcacacgtggtg--------------------------------------------
------------------------------------------------------------
-----------tttattaccctg-------------------------------------
--------------------------------------acaaagttttcagatcct----
---------------------------------------------------------cag
ttttacattcaactcaggacttgttcttacct----------------------------
----------------------ttcttttccaatgttacttggttccatgctataca---
------------------------------------------------------------
------------------------------------------------------------
----------------------tgtctctgggaccaatggtactaagaggtttgataa--
-----------------------------------------ccctgtcctaccatt----
----------------taatgatggtgtttattttgcttccactgagaagtctaaca---
-------taataa-----------------------------------------------
-----gaggctggatttt------------------------tggtactactttagattc
------------------------------------------------------------
-----------gaagacccagtccctacttattgttaataacgctactaatgttgttatt
aaagtctgtgaatttcaattttgt------------------------------------
---aatgatccattttt-------------------------------------------
--------------gggtgtttattaccacaaaaacaacaaaagttggatggaaagtgag
ttcagagtt---------------------------------------------------
------------------------------------------------------------
------------------------------------------------------------
------------------------------------------------------------
------------------------------------------------------------
---------------------------tattctagtgcgaataattgcact---------
----------------tttgaatatgtctctcagccttt---------------------
------tcttatggaccttgaaggaaaacagggta-------------------------
-----------------------------------------------atttcaaaaatct
tagggaatttgtgtttaagaat----------attgatggttatt---------------
-------ttaaaatata-------------------ttctaagcacacgcctattaa---
----tttagtgcgtgatctccctcagggtttttcggct----------------------
---------------------------------ttagaaccattggtag-----------
------------------------------------------------------------
-----------------atttgccaata-----------ggtattaacat----------
-----------------------------------cactaggtttcaaactttacttgct
ttacatagaag-----------------------------ttatttgactcc--------
----------tggtgattcttcttcaggttggacag---ctggtgctgcagcttattatg
tgggttatcttcaacc--------------------------------------------
-taggacttttctattaaaatat-------------------------------------
-----aatgaaaatggaaccattacagatgctgtagactgtgcacttgaccctctctcag
aaacaaagtgtacgttgaaatccttcactgtagaaaaaggaatctatcaaacttctaact
ttagagtccaaccaacag------------aatctattgttagatttcctaat-------
---------------attacaaacttgtgcccttttggtgaagtt---------------
--------------tttaacgccaccagatttgcatctgtt---------------tatg
cttggaacaggaagagaatcagcaactgtgttgctg-----------attattctgtcct
atataattccgcatcattttccacttttaagtgttatggagtgtctcctac-------ta
aattaaatgatctctgctttactaat---------------------------------g
tctatgcagattcatttgtaattagaggtgatgaagtcagacaaatcgctccagggcaaa
ctggaaagattg---------------ctgattataattataaattaccagatgatttta
caggctgcgttatagcttggaattctaacaatcttgattctaaggttggtggtaattata
attacctgtatagattgtttagg------------------aagtctaatctcaaacctt
ttgagagagatatttcaactgaaatctatcaggccggtagca------caccttgtaatg
gtgttgaaggttttaattgttactttcctttacaatc-----------------------
--------atatggtttccaac--------------------------------------
---ccactaatggtgtt---------------------ggttaccaaccata--------
-----------------------------cagagtagtagtactttcttttgaacttcta
catgcaccagcaactgtttgtggacctaaaaagtctactaattt-----ggttaaaaaca
aa----------------tgtgtcaatttcaacttcaatggtttaacaggcacaggtgtt
cttactgagtctaacaaaaagtttctgcctttccaacaatttggcaga-----------g
acattgctgacactactgatgctgtccgtgatccacagacacttgagattcttgacatta
caccatgttcttttggtggtgtcagtgttataacaccaggaacaaatacttctaaccagg
ttgctgttctttatcaggatgttaactgcacagaagtccctgttgctattcatgcagatc
aacttactccta--------------------cttggc----------gtgtttattcta
caggttctaatgtttttcaaacacgtgcaggctgtttaataggggctgaacatgtcaaca
actcatatgagtgtgacatacccattggtgcaggtatatgcgctagttatcagactcaga
ctaattctcctcggcgggcacgtagtgtagctagtcaatccatcattgcctacactatgt
cacttg-gtgcagaaaattcagttgcttactctaataactctattgccatacccacaaat
tttactattagtgttaccacagaaattctaccagtgtctatgaccaagacatcagtagat
tgtacaatgtacatttgtggtgattcaactgaatgcagcaatcttttgttgcaatatggc
agtttttgtacacaattaaaccgtgctttaactggaatagctgttgaacaagaca-----
------aaaacacccaagaagtttttg--------cacaagtcaaacaaatttacaaaac
accaccaattaaagattttggtggttttaatttttcacaaatattac--------cagat
ccatcaaaaccaag----caagaggtcatttattgaagatctacttttcaacaaagtgac
acttgcagatgctggcttcatcaaacaatatggtgattgccttggtgatattgctgctag
agacctcatttgtgcacaaaagtttaacggccttactgttttgccacctttgctcacaga
tgaaatgattgctcaatacacttctgcactgttagcgggtacaatcacttctggttggac
ctttggtgcaggtgctgcattacaaataccatttgctatgcaaatggcttataggtttaa
tggtattggagttacacagaatgttctctatgagaaccaaaaattgattgccaaccaatt
taatagtgctattggcaaaattcaagactcactttcttccacagcaagtgcacttggaaa
acttcaagatgtggtcaaccaaaatgcacaagctttaaacacgcttgttaaacaacttag
ctccaattttggtgcaatttcaagtgttttaaatgatatcctttcacgtcttgacaaagt
tgaggctgaagtgcaaattgataggttgatcacaggcagacttcaaagtttgcagacata
tgtgactcaacaattaattagagctgcagaaatcagagcttctgctaatcttgctgctac
taaaatgtcagagtgtgtacttggacaatcaaaaagagttgatttttgtggaaagggcta
tcatcttatgtccttccctcagtcagcacctcatggtgtagtcttcttgcatgtgactta
tgtccctgcacaagaaaagaacttcacaactgctcctgccatttgtcatgatggaaaagc
acactttcctcgtgaaggtgtct------ttgtttcaaatggcacacactggtttgtaac
acaaaggaatttttatgaaccacaaatcattactacagacaacacatttgtgtctggtaa
ctgtgatgttgtaataggaattgt-caacaacacagtttatgatcctttgca-------a
cctgaattagactcattcaaggaggagttagataaatattttaagaatcatacatcacca
gatgttgatttaggtgacatctctgg----cattaatgcttcagttgtaaacattcaaaa
agaaattgaccgcctcaatgaggttgccaagaatttaaatgaatctctcatcgatctcca
agaacttggaaagtatgagcagtatataaaatggccatggtacatttggctaggttttat
agctggcttgattgccatagtaatggtgaca---------attatgctttgctgtatgac
cagttgctgtagttgtctcaagggctgttgttcttgtggatcctgctgcaaatttgatga
agacgactctgagccagtgctcaaaggagtcaaattacattacacataaacgaacttatg
gatttgtttatgagaatcttcacaattggaa-------ctgtaactttgaagcaaggtga
aatcaagg---atgctactccttcagattttgttcgcgctactgcaacgataccgataca
agcctcactccctttcggatggcttattgttggcgttgcacttcttgctgttt------t
tcagagcgcttccaaaatcataaccctcaaaaagagatggcaactagcactctccaaggg
tgttcactttgtttgca----acttgctgttgttgtttgtaacagtttactcacaccttt
tgctcgttgctgctggccttgaagccccttttct------------------ctatcttt
atgctttagtctacttcttgcagagtataaactttgtaagaat----aataatgaggctt
t---ggctttgc--tggaaatgccgttccaaaaacccattactttatgatgccaactatt
ttctttgctggcatactaattgtt---------------------acgactattgtatac
cttacaatagtgtaacttcttcaattgtcattacttcaggtgatggcacaacaagtccta
tttctgaacatgactaccagattggtggttatactgaaaaatgggaatctggagtaaaag
actgtgttgtattacacagttacttcacttcagactattaccagctgtactcaactcaat
tgagtacagacactggtgttgaacatgttaccttcttcatctacaataaaattg-ttgat
gagcctgaagaacatgtccaaattcacacaatcgacggttcatccggagttgttaatcca
gtaatggaaccaatttatgatgaaccgacgacgactactagcgtgcctttgtaagcacaa
gctgatgagtacgaacttatgtactcattcgtttcggaagagacaggtacgttaatagtt
aatagcgtacttctttttcttgctttcgtggtattcttgctagttacactagccatcctt
actgcgcttcgattgtgtgcgtactgctgcaatattgttaacgtgagtcttgtaaaacct
tctttttacgtttactctcgtgttaaaaatctgaattcttctag----------------
--------agttcctgatct---tctggtctaaacgaactaaatattatattagtttttc
tgtttggaactttaattttagccatggcagattccaacggtactattaccgttgaagagc
ttaaaaagctccttgaacaatggaacctagtaataggtttcctattccttacatggattt
gtcttctacaatttgcctatgccaacaggaataggtttttgtatataattaagttaattt
tcctctggctgttatggccagtaactttagcttgttttgtgcttgctgctgtttaca---
-gaataaattggatcaccggtggaattgctatcgcaatggcttgtcttgtag------gc
ttgatgtggctcagctacttcattgcttctttcagactgtttgcgcgtacgcgttccatg
tggtcattcaatccagaaactaacattcttctcaacgtgccactccatggcactattctg
accagaccgcttctagaaagtgaactcgtaatcggagctgtgatccttcgtggacatctt
cgtattgctggacaccatctaggacgctgtgacatcaaggacctgcctaaagaaatcact
gttgctacatcacgaacgctttcttattacaaattgggagcttcgcagcgtgtagcaggt
gactcaggttttgctgcatacagtcgctacaggattggcaactataaattaaacacagac
cattccagtagcagtgacaatattgctttgcttgtacagtaagtgacaacagatgtttca
----tctcgttgactttcaggttactatagcagagatattactaattattatgaggactt
ttaaagtttccatttggaatcttgattacatcataaacctcataattaaaaatt--tatc
taagtcactaactgagaataaatattctcaattagatgaagagcaaccaatggagattga
ttaaacgaacatgaaaattattcttttcttggcactgataacactcgctacttgtgagct
ttatcactaccaagagtgtgttagaggtacaacagtacttttaaaagaaccttgctcttc
tggaacatacgagggcaattcaccatttcatcctctagctgataacaaatttgcactgac
ttgctttagcactcaatttgcttttgcttgtcctgacggcgtaaaacacgtctatcagtt
acgtgccagatcagtttcacctaaactgttcatcagacaagaggaagttcaagaacttta
ctctccaatttttcttattgttgcggcaatagtgtttataacactttgcttcacactcaa
aagaaagacagaatgattgaactttcattaattgacttctatttgtgctttttagccttt
ctgctattccttgttttaattatgcttattatcttttggttctcacttgaactgcaagat
cataatgaaacttgtcacgcctaaacgaacatgaaatttcttgttttcttaggaatcatc
acaactgtagctgcatttcaccaagaatgtagtttacagtcatgtactcaacatcaacca
tatgtagttgatgacccgtgtcctattcacttctattctaaatggtatattagagtagga
gctagaaaatcagcacctttaattgaattgtgcgtggatgaggctggttctaaatcaccc
attcagtacatcgatatcggtaattatacagtttcctgtttaccttttacaattaattgc
caggaacctaaattgggtagtcttgtagtgcgttgttcgttctatgaagactttttagag
tatcatgacgttcgtgttgttttagatttcatctaaacgaacaaactaaaatgtctgata
atggaccccaaaatcagcgaaatgcaccccgcattacgtttggtggaccctcagattcaa
ctggcagtaaccagaatggagaacgcagtggggcgcgatcaaaacaacgtcggccccaag
gtttacccaataatactgcgtcttggttcaccgctctcactcaacatggcaagg---aag
accttaaattccctcgaggacaaggcgttccaattaacaccaatagcagtccagatgacc
aaatt----ggctactaccgaagagctaccagacgaattcgtgg---tggtgacggtaaa
atgaaagatctcagtccaagatggtatttctactacctaggaactgggccagaagctgga
cttccctatggtgctaacaaagacggcatcatatgggttgcaactgagggagc---cttg
aatacaccaaaagatcacattggcacccgcaatcctgctaacaatgctgcaatcgtgcta
caacttcctcaaggaacaacattgccaaaaggcttctacgcagaagg--gagcagaggcg
gcagtcaagcct----------------------------cttctcgttcctcatcacgt
agtcgcaacagttcaagaaattcaactccaggcagcagtaggggaacttctcctgctaga
atggctggcaatggcggtga---tgctgctcttgctttgctgctgcttgacagattgaac
cagcttgagagcaaaatgtctggtaaaggccaacaacaacaaggccaaactgtcactaag
aaatctgctgctgaggcttctaagaagcctcggcaaaaacgtactgccactaaagcatac
aatgtaacacaagctttcggcagacgtggtccagaacaaacccaaggaaattttggggac
caggaactaatcagacaaggaactgattacaaacattggccgcaaattgcacaatttgcc
cccagcgcttcagcgttcttc----------------------ggaatgtcgcgcattgg
catggaagtcac----accttcgggaacgtg-------gttgacctacacaggtgccatc
aaattggatgacaaagatccaaatttcaaagatcaagtcattttgctgaataagcatatt
gacgcata--------------------------------caaaacattcccaccaacag
agcctaaaaa--ggacaaaaagaagaaggctgatgaaactcaagccttaccgcagagaca
gaagaaacagcaaactgtgactcttcttcctgctgcagatttggatgatttctccaaaca
attgcaacaatccatgagcagtgctgactcaa------ctcaggcctaaactcatgcaga
---------------ccacacaaggcagatgggctatataaacgttttcgcttttccgtt
tacgatatatagtctactcttgtgcagaatgaat-tctcgtaactacatagcacaagtag
atgtagttaactttaatctcacatagcaatct-----ttaatcag----------tgtgt
aacattagggaggacttgaaagagccaccacattttcaccgaggccacgcggagtacgat
cgagtgtacagtgaacaatgctagggagagctgcctatatg-gaagagcc----------
-------------------ctaatgtgtaaaattaattttagtagtgctatccccatgtg
attttaatagcttcttaggagaatgacaaaaaaaaa------------------------
----------aaaaaaaaaaaaaaaaaaaaa----------------------aaa----
------------------------------------------------------------
------------------------------------------------------------
--
>U00735.2 Bovine coronavirus strain Mebus, complete genome
------------------------------------------------------------
------------------------------------------------------------
-----------------------------------------------gattgtgagcgat
ttgcgtgcgtgcatc---------------ccgcttcact---gatctcttgttagatct
ttttata------atctaaactttataaaaacatccactccctgtattctatgcttgtgg
gcgtag-atttttcatagtggtgtctatattcatttctgctgttaaca------------
---------------------gctttcagccagggacgtgttgtatcctaggcagtggcc
cacccataggtcacaatgtcgaagatcaacaaatacggtctcgaactacactgggctcca
gaatttccatggatgtttgaggacgcagaggagaagttggataaccctagtagttcagag
gtggatatagtatgctccaccactgcgcaaaagctggaaacaggcggaatttgtcctgaa
aatcatgtgatggtggattgtcgccgacttcttaaacaagagtgttgtgtgcagtctagc
ctaatacgtgaaattgttatgaatacacgtccatatgatttggaggtgctacttcaagat
gctttgcagtcccgcgaagcagttttggttacaccccctctaggtatgtctctggaggca
tgctatgtgagaggttgta----------------atcctaatggatggac-catgggtt
tgtttcggcgtagaagtgtgtgtaacactggt--------cgttgcgctgttaacaagca
tgtgg--------------cctatcagctata-tatgattgatcctgcgggtgtctgt--
-----tttggtgcaggtcaatttgtgggttgggttatacccttagcctttatgcctgtgc
aatcccggaaatttattgttccttgggttatgtacttgcgtaagtgtggcgaaaagggtg
cctacaataaagatcataaacgtggcggttttgaacacgtttataattttaaagttgagg
atgcttacgacctggttcatgatgagcctaagggtaagttttctaagaaggcttatgctt
taattagaggataccgtggtgttaaaccgcttctctatgtagaccagtatggttgtgatt
atactggtggtcttgcagatggcttagaggct---tatgctgataagacattgcaagaaa
tgaaggcattatttcctatttggagccaggaactcccttttgatgtaactgtggcatggc
acgttgtgcgtgatccacgttatgtta-tgagactgcagagtgcttctactatacgtagt
gttgcatatgttgctaaccctactgaagacttgtgtgatggttctgttgttataaaggaa
cctgtgcatgtttatgcggatgactctattatttta--cgtcaacataattta-------
-----------gttgacattatgagttgttttta-----------------tatggaggc
agatgcagttgtaaatgctttttatggtgttgatttgaaagattgtggttttgttatgca
gtttggttat--attgactgcgaacaagactt------------------gtgtgatttt
aaaggttgggttcc-tggtaatatgatagatggttttgcttgcactacttgtggtcatgt
ttatgagacaggtgatttgctagcacaat---------cttcaggtgttttgcctgttaa
tcctgtattgcatactaagagtgcagcaggt-----------------------------
-------------tatggtggttttggttgtaaggattcttttaccctgtatggccaaac
tgtagtttattttggaggttgtgtgtattggagtccagcacgtaatatatggattcctat
attaaaatcttctgttaagtcttatgacggtttggtttatactggagtt---gtaggttg
caaggctattgtaaaggaaacaaatctcatttgcaaagcgttgtaccttgattatgttca
acacaagtgtggcaatttacaccagcgggagttgctaggtgtgtcagatgtgtggcataa
acaattgttattaaatagaggtgtgtacaaacctcttttagagaatattgattattttaa
tatgcggcgcgctaaatttagtttagaaacttttactgtttgtgcagatggttttatgcc
ttttcttttagatgatttggttccgcgcgcatattatttggcagtaagtggtcaagcatt
ttgtgactacgcaggtaaaatctgccatgctgttgtgtcta-agagtaaagagttacttg
atgtgtct--------------------------ctggattctttaggtgcagctatac-
----attatttgaattctaaaattg----------------ttgatttggctcaacattt
--------------------------tagtgattttggaacaagtttcg------tttct
aaaattgttcatttctttaagact----------tttactactagcactgctcttgcatt
tgcatgggttttatttcatgttttgcatggtgcttatatagtagtggagagtga------
tatatattttgttaaaaacattcctcgttatgctagtgctgttgcacaagcatttcggag
tgttgctaaagttgtactggactctttaagagttacttttattgatggcctttcttgttt
taagattggacgtagaagaatttgtctttcaggcagtaaaatttatgaag----------
-------------------------ttgagcgtggcttgttacattcatc----------
------------------tcaattgccattagatgtttatgatttaacca----------
--------------------------------tgcctagtcaag-ttcagaaaaccaagc
aaaaacctatttatttaaaaggtt------------------------------------
---------ctggttctgatttttcattagcggatagtgtagttgaagttgttacaactt
cact------tacaccatgtggttattctgaacc------------acctaaagttgcag
ataaaatttgca---ttgtggataatgtttatatggccaaggctggtgacaaatattacc
ctgttgtggttgatggtcatgttggacttttggatcaagcatggagggttccttgtgctg
gaaggtgtgttacatttaaggaacagcctacagtaaatgagattgcaagcacgcctaaga
ctattaaagttttttatgagcttgacaaagattttaatactattttaaacactgcatgtg
gagtgtt-------tgaagtggatgatactgtggatatggaggaatt---ttatgctgtg
gtgattgatgccatagaagagaaactttctccatgtaaggagcttgaaggtgtaggtgct
aaagttagtgcctttttacagaaattagaggataattccctatt-tttatttgatgaggc
tggtgaggaagttcttgctcctaaattgtattgtgcttttacagctcctgaagatgatga
ctttcttgaagaaagtggtgttgaagaagatgatgtagaaggtgaggaaactgatttaac
tgtcacaagtgctggagagccttgtgttgccagtgaacaggaggagtcttctgaaatctt
agaggacactttggatgatggtccatgtgtggagacatctgattcacaagttgaagaaga
tgtacaaatgtcggattttgttgatcttgaatctgtgattcaggattatgaaaatgtttg
ttttgagttttatactacagaaccagaatttgttaaagttttggatctgtatgttcctaa
agcaactcgcaacaattgc--------tggttgcgatcagttttggcagtgatgcagaaa
ctgccctgtcaatttaaagataaaaatttgcaggatctttgggtgttatataagcaacag
tatagtcagttgtttgttgataccttggttaataagatacctgctaatattgtagttcca
caaggtggttatgttgctg--------------------------attttgcatattggt
tcttaaccttatgtgattggcagtgtgttgcatactggaaatgcattaaatgtgatttag
ctcttaagcttaaaggcttggatgctatgttcttttatggcgatgttgtctcacatgtgt
gcaagtgtggtgag----------tctatggtacttattgatgtt-----------gatg
tgccatttaca-------------------------------gcccactttgctcttaaa
gataagttgttttgtgcatttattactaagcgtagtgtgtacaaagcagcttgtgttgtg
gatgttaatgatag--tcattctatggctgttgttgatg----gtaaacaaattgatgat
catcgtatcactagtattactagtgataagtttgat---tttattattgggcatggtatg
tcattttca------------------------------------------------atg
actacttttgaaattgcccaattgtatggttcttgtataacacctaatgtatgtttt---
-gttaaaggtgatataattaaagtttctaagcgtgttaaagcagaagtcgttgtaaatcc
tgctaatggccatatggcacat------ggtggtggtgttgcaaaggctattgcagtagc
agctggacagcagtttgttaaagagaccaccgatatggttaagtctaaaggagtttgtgc
tactggagattgttatgtctctacagggggcaaattatgtaaaactgtgcttaatgttgt
tggacctgatgcgaggacac---agggtaaacaaag-------ttatgcattgttagagc
gtgtttataaacatcttaacaaatatgatt----------------gtgttgttacaact
---------------------------------------------------ttgatctca
gctggtatatttagtgtgccttctgatgtgtctttaacatatctacttggtactgctaag
aaacaagttgttcttgttagcaataatcaagaggattttgatcttatttctaagt--gtc
agataactgccgt--------tgagggcactaagaaattggcagagcgtctttcttttaa
tgttgggcgttctatcgtttacgaaacagatgctaataagttgattttaagcaatgacgt
tgcatttgtttcgacatttaatgtcttacagga----------------tgttttatcct
taagacatgatatagcacttgatgatgatgc-----------------------acgaac
ctttgttcagagcaatg----ttgatgttgtacctgagggttgg-cgtgttgtcaataag
tt----------ttatcaaatt-------aatggtgttagaaccgttaagtattttgagt
gtcccgggggcatagatatatgcagccaggataaagtttttggttatgtacagcagggta
gttttaataaggctactgttgctcaaattaaagccttgtttttggataaagtggacatct
tgctaactgttgatggtgttaatttcactaacaggtttgtg--cctgtaggtgaaagttt
tggtaagagtctaggaaatgtgttttgtgatggagttaatgtcacgaaacataagtgtga
tataaattataaaggtaaagtctttttccagtttgataatctttctagtgaagat-----
-----ttaaaggctgtaagaagttc-----------ttttaattttgatcagaaggaatt
gcttgcctactacaacatgcttgttaattgttctaagtggcaggttgtttttaatggtaa
gtatttcactt---ttaagcaagctaataacaattgttttgttaatgtttcttgcttaat
gctccagagtttgaatctgaaatttaaaattgttcaatggcaggaggcgtggcttgaatt
tcgttctggccgccccgctagatttgtatctttggttttggctaaaggtgggtttaaatt
tggggatcctgctgattctagagatttcttgcgtgttgtgtttagtcaagttgatttgac
aggggcaatatgtgattttgaaattgcatgtaaa---tgtggtgtaaagcaggaacagcg
tactggtgtggacgctgttatgcattttggtacattgagtcgtgaagatcttgagattgg
ctacaccgtggattgttcttgcggtaaaaagctaattcattgtgtacgatttgatgtacc
atttttaatttgcagtaata-------cacctgct-agtgtaaaattacctaagggtgta
ggaagtgcaaatatttttaaaggtga---------------taaggttggtcattatgtt
catgttaagtgtgaacagtcttatcagctttatgatgcttctaatgttaagaaggttaca
gacgttactggcaatttgtcagattgtttgtatcttaaaaa---tttgaaacaaactttt
aaatcggtgttaaccacctattatttggatgatgt------taagaaaattgagtataaa
cctgacttgtcacaatattattgtgacggaggtaagtattatact------cagcgtatt
attaaagcccaatttaaaacatttgagaaagtagatggtgtgtatactaactttaaattg
ataggacacaccgtctgtgatattcttaatgctaagttgggttttgatagctctaaagag
tttgttgaatataag------gttactgagtggccaacagctac---------------a
ggtgatgtggtgttggctactgatgat-----ttgtatgttaagagatatgaaaggggtt
gtattacttttggtaaacctgttatatgg--------------------ttaagccatga
gcaagcttccctcaattctttaacata-------ttttaatagacctttattggttgatg
---agaataaatttgatgttttaaa------------------agtggatgatgttgacg
atggtggtgatatctcag-----agagtgatgctaaagaacc----caaagaaatcaaca
ttattaagttaagtggtgttaaaaaaccatttaaggttgaagatagtgtcattgttaa--
----tgatgatactagtgaaatcaaatatgttaagagtttgtctata-------------
-gttgatgtgtatgatatgtggcttacaggttgtaggtgtgttgttaggactgctaatgc
tttgagcagagcagttaacgtacctacaatacgtaagtttataaaatt----------tg
gtatgactcttgttagta-taccaattgatttgttaaatttaagagagattaagcctgtt
tttaatgtggtt------------------aaagctgtgcgaaataaaatttctgcatgc
tttaattttattaaatggctttttgtcttattatttggctggattaaaatatccgctgat
aataaagtaatttacaccacagaagttgcatcaaagcttacgtgtaagcttgtagcttta
gcttttaaaaatgcatttttgacatttaagtggagtgtggttgctagaggtgcttgca--
----ttatagcgactatatt------tctattgtggtttaattt-----------tatat
atgccaatgtaatttttagtgatttttatttgcctaaaatc-------------------
------ggtttcttgccgacttttgttggtaag-------atcgcacagtggattaagaa
cacttttagtcttgtaactatttgtgatctatattccattcaggatgtgggttttaagaa
tcagtattgtaatggaagtatcgcatgtcagttctgcttggcaggatttgatatgttaga
taattataaagccattgatgtagtacagtatgaagctgataggagagcatttgttgatta
tacaggtgtgttaaagattgtcattgaattgatagttagttac----gccctgtatacgg
catggttttacccattgtttgctcttattagtattcagatcttgaccacttgg-------
--------------ctgcctgagctttttatgcttagtacattacattgg-agtgttagg
ttgctggtgtctttagctaatatgttaccagcacatgtgttt---------atgaggttt
tatattattattgcctcttttattaagctgtttagcttgtttaggcatgttgcctatggt
tgtagtaaatctggttgtttgttttgttacaagaggaatcgtagtctacgtgttaaatgt
agtactattgttggtggcatgatacgctattacgatgctatggctaatggtggcactggc
ttttgttcaaaacatcaatggaattgcattgattgtgattcttataaaccaggtaatact
tttattactgttgaggccgctcttgatttatctaaggaattgaaacggcctattcagcct
acagatgttgcttatcatacggttacggatgttaagcaagttggttgttatatgcgcttg
ttctatgatcgtgatggacagcgcacatatgatgatgttaatgctagtttgtttgtggat
tatagtaatttgctacattctaaggttaagagtgtgcctaatatgcatgttgtggt----
agtggaaaatgatgccgataaagctaattttcttaat--gctgctgtattttatgcacag
tctttgtttagacctattttaatggttgataaaaatctgataactactgctaatactggt
acgtctgttacagaaactatgtttgatgtttatgtggatacatttttgtctatgtttgat
gtggataaaaagagtcttaatgctttaatagcaactgcgcattcttctataaaacagggt
acgcagatctgtaaagttttggatacctttttaagctgtgctcgtaaaagttgttctatt
gattcagatgttgatactaagtgtttagctgattctgtcatgtctgctgtatcgg-cagg
ccttgaattgacggatgaaagttgtaataacttggtgccaacatatttgaagggtgataa
cattgtggcagctgatttaggtgttctgattcaaaattctgctaagcatgtgcagggtaa
tgttgctaaaatagccggtgtttcctgtatatggtctgtggatgcttttaatcagcttag
ttctgatttccagcataa--attgaagaaagcatgttgtaaaactgg-------------
--tttgaaactgaagcttacttataataagcagatggctaatgtctctgttttaactaca
ccctttagtcttaaagggggtgcagtttttagttat------------tttgtttatgta
tgttttgtgttgagtttggtttgttttattggattgtggtgcttaatgcccacttacaca
gtacacaaatcagattttcagcttcccgtttatgcca---gttataaagttttagataat
ggtgttattagagatgttagcgttgaagatgtttgtttcgctaacaaatttgaacaattt
gatcaatggtatgagtctacatttggtctaagttattatagtaacagtatggcttgtccc
attgttgttgctgtagtagaccaggattttggctctactgtgtttaatgtccctaccaaa
gtgttacg---atatggttaccatgtgttgcactttattacacatgcactttctgctgat
ggagtgcagtgttatacgccacatagtcaaatatcgtattctaatttttatgctagtggc
tgtgtgctttcctctgcttgcactatgtttgcaatggccgatggtagtccacaaccttat
tgttatacagatgggcttatgcagaatgcttctctgtatagttcattggtacctcatgtg
cggtataatcttgctaatgctaaaggttttatccgttttccagaagtgttgcgagaagga
cttgtgcgtattgtgcgtactcgttctatgccgtattgcagagttggattatgtgaggaa
gctgatgagggtatatgctttaattttaatggttcttgggtgcttaataatgattattat
agatcattgcctgggaccttttgtggtagagatgtttttgacttaatttatcagctgttt
aaaggtttagcacagcctgtggatttcttggcattgactgctagttccattgctggtgct
atacttgctgtaattgttgttttggtgttttattacttaataaagcttaaacgtgctttt
ggtgattacaccagtattgtttttgttaatgtgattgtgtggtgtgtaaattttatgatg
ctttttgtgtttcaagtttaccctacactttcttgtgtatatgctatttgttatttttat
gccacgctttatttcccttcggagataagtgtgataatgcatttacaatggctagttatg
tatggcactattatgcctttatggttttgtttgctatatatatctgttgttgtttcaaat
catgctttttgggtattttcttactgcagacagcttggtacttctgttcgtagtg-----
-atggtacatttgaagaaatggctcttactacttttatgattacaaaagattcttattgt
aagcttaagaattctttgtctgatgttgcttt----------taatagatatttgagttt
gtataataaatataggtattacagcggtaaaatggatactgctgcatatagggaggctgc
ttgttctcagttggctaaagcaatggatacatttaccaataataatggtagtgatgtgct
ttaccaaccgcctactgcttccgtttcaacttcattcttgcaatctggtattgtgaaaat
ggttaatcctacttctaaggtagaaccatgtattgtcagtgttacctatggtaatatgac
attgaatggtttatggttgggtgataaggtctactgtcccagacatgtgatatgttctgc
ttcagatatgactaatccagattatacaaatttgttgtgtagagtaacatcaagtgattt
tactgtattgtttgatcgtctaagccttacagtgatgtcttatcaaatgcagggttgtat
gcttgttcttacagtgaccctgcaaaattctcgtacgccaaaatatacatttggtgtggt
taaacctggtgagacttttactgttttagctgcttataacggcaaaccacaaggagcctt
tcatgtgactatgcgtagtagttataccattaagggttcctttttatgcggatcttgtgg
atctgttgtttatgtaataatgggtgattgtgttaaatttgtgtatatgcatcaattgga
gcttagtactggttgtcatactggtactgatttcaatggggatttttatggtccttataa
ggatgctcaggttgtccaattgcccgttcaggattatatacaatctgttaattttgtagc
atggctttatgctgctatacttaataattgtaattggtttgtacaaagtgataagtgttc
tgttgaagattttaatgtgtgggctttgtctaatgggtttagccaagttaagtctgatct
tgtta------tagatgctttagcttctatgactg---------------------gtgt
gtctttggaaacactattggctgctattaagcatcttaagaatggttttcaaggacgtca
gattatgggtagttgctcctttgaggatgaattgacacctagcgatgtttatcaacaact
cgctggtatcaagttacaatcaaagcgtact----agattggttaaagg-------catt
gtttgttg-----gattatggcttctacatttttgtttagttgtataattacagcatttg
tgaaatggactatg------tttatgtatgtaactactaatatgcttagtattacgtttt
gtgcactttgtgttataagtttgaccatgttgttggttaaacataagcatctttatttga
ctatgtatataattcctgtgctttttacactg-----------------ctgtataacaa
ctatttgg---ttgtgtacaagcagacatttaga------------------ggctatgt
ttatgcatggctatcatattatgt-tccatcagttgagtatacttatactgatgaagtaa
tttatggcatgttattgcttataggaatggtctttgttacattacgtagcattaaccagt
atttg-ttctcttttataatgtttgttggtcgtgtgatttctgttgtctctttgtggtac
atgggttctaacttagaggaagaaattcttcttatgttggcttct-------------ct
ttttggtacttacacatgg--acaacagctttatctatggctgcagcaaaggttattgct
aagtgggttgccgtgaatgttttgtatttcacag------atatacctcaaattaagata
gtgcttgtatgctatttgtttataggttatattattagctgttattggggtttgttttcc
ttgatgaacagtttgtttagaatgcctttgggtgtttataattataaaatttcagtacag
gaattaagatatatgaatgctaatggattgcgccctcctaagaatagttttgaagccctt
atgcttaattttaagcttttgggtattggaggtgtgccaattattgaagtatctcaattt
caatcaaaattgactgatgttaaatgtgctaatgttgtcttgcttaattgcttgcaacat
ttgcatgttgcttctaactctaagttgtggcaatattgtagcactttgcacaatgaaata
cttgccacttctgatctgggtgttgcttttgaaaagcttgctcagttgttaattgttttg
tttgctaatccagctgctgtggatagcaagtgcctgactagtattgaagaagtttgcgac
gattacgcaaaggacaatactgttttgcaggctttacagagtgaatttgttaatatggct
agcttcgttgaatatgaagttgctaagaaaaatcttgatgaggcgtgttctagtggttct
gctaatcaacagcagttaaaacagctagagaaagcctgtaatattgctaaatctgcttat
gaacgcgaccgtgctgtagcaagaaagttggagcgtatggcagatttggctctcactaat
atgtataaagaagctagaattaatgataagaagagtaaggttgtttctgccttgcaaact
atgctttttagtatggtgcgtaagttagataatcaagctctgaattcaatattagataat
gctgtgaagggttgtgtaccattgaatgcaatcccttcattggcagcaaatactctgact
ataattgtaccagataaaagtgtttatgatcaggtagttgacaatgtctatgttacctat
gcgggtaatgtatggcagattcaaactatccaagattcagatggtacaaataagcagttg
catgagatatctgatgattgt------aactggccactagttattattgcaaatcggcat
aatgaggta--tctgctaccgctttgcaaaataatgaattaatgcctgctaagtt-----
-gaaaactcaggttgttaatagtggtc---cagatcagacttgtaatacacctactcaat
gttactataataatagttacaatgggaagattgtttatgctatacttagtgatgttgatg
gtcttaagtatacaaaaattcttaaagatgatggcaattttgttgttt---tggagttag
atcctccttgtaaatttactgttcaagatgttaaaggtcttaaaattaagtacctttatt
ttgtaaaaggttgtaacacactagcaagaggctgggttgttggtacaatttcttctacag
ttagattgcaagctggaactgctactgagtatgcttccaactcatctatattatctttat
gtgcgttttctgtagatcctaagaaaacgtatttagattttatacaacagggaggaacac
ctattgccaattgtgttaaaatgttgtgtgaccatgctggtaccggtatggccattactg
ttaaacccgatgctaccactagtcaggattcatatggtggtgcgtctgtttgtatatatt
gccgcgcacgagttgaacacccagatgttgatgggttgtgcaaattacgcggcaagtttg
tacaagtgcctgtag---gtataaaagatcctgtgtcttatgttttgacacatgatgttt
gtcaagtttgtggattttggcgggatggaagctgttcatgtgttag---cactgacacta
ctgttcagtcaaaagatactaatt---ttttaaacgggttcggggtacgagtgtagatgc
ccgtctcgtaccctgtgccagtggtttatctactgatgtacaattaagggcatttgatat
ttgcaatgctagtgttgctggcattggtttacatttaaaagttaattgctgccgttttca
gcgtgttgatgagaacggtgataaattagatcagttctttgttgttaagaggacagatct
gactatatataatagagagatggaatgctatgagcgtgtaaaagattgtaagtttgtggc
tgaacacgatttctttacatttgatgtagaaggtagtcgtgtgccacacattgtacgcaa
ggatttaacaaagtatactatgttggatctttgctatgcattgcgacattttgatcgcaa
tgattgcatgctgctttgtgacattctctctatatatgctggttgtgaacaatcctactt
tactaagaaggattggtatgattttgttgaaaatcctgatattattaatgtttataaaaa
gctaggacctatttttaatagagccctagttagcgctactgagtttgcagacaaattggt
ggaggtaggcttagtaggcattttaacacttgataaccaagatttaaatggtaaatggta
tgattttggtgactatgttattgcagccccagggtgtggtgttgctatagcagactctta
ttattcttatatgatgcctatgctgaccatgtgtcatgcattggattgtgaattgtatgt
gaataatg------------cttatagactatttgatcttgtacagtatgattttactga
ttacaagctcgaattgtttaataagtattttaagcactggagtatgccataccatcctaa
cacggttgattgtcaggatgatcggtgtatcatacgttgtgctaattttaacatactttt
tagtatggttttacctaatacatgttttgggcctcttgttaggcaaatttttgtggatgg
tgtgccttttgttgtttcaattggctaccattataaagaacttggtattgtgatgaacat
ggatgtggatacacatcgttatcgcttgtctttaaaagacttgcttttatatgctgctga
tccagctttgcatgtagcttctgctagtgcattgtatgatttacgcacttgctgttttag
tgttgcggctataacaagcggtgtaaaatttcaaacagttaaacctggtaattttaatca
ggatttttatgattttattttaagtaagggcctgcttaaagagggtagttcagttgatct
gaagcactttttctttacgcaggatggtaatgctgctattactgattataattattataa
gtacaatttgcccaccatggtggacattaagcagttgttgtttgttttggaagttgttta
taagtattttgagatttatgatggtgggtgtataccggcatcacaagtcattgttaataa
ttatgataagagtgctggctatccatttaataaatttggaaaagccaggctctattatga
agcattatcatttgaggagcaggatgaaatttacgcctatactaagcgcaatgtcctgcc
aacacttactcaaatgaatttgaaatatgctattagtgctaagaatagagcccgcactgt
tgctggtgtttccatacttagtactatgactggcagaatgtttcatcaaaaatgtttgaa
aagtatagcagctacacgtggtgttcctgttgttataggcaccactaagttttatggcgg
ctgggatgatatgttacgtcgccttattaaagatgttgataatcctgtacttatgggttg
ggattatcctaagtgtgatcgtgctatgccaaacatactacgtattgttagtagtctggt
cttggcccgaaaacatgaggcatgttgttcgcaaagcgataggttttatcgacttgcgaa
tgaatacgcacaagttctgagtgaaattgttatgtgtggtggctgttattatgttaagcc
tggtggcactagtagtggtgatgcaactactgcttttgctaattcagtttttaacatatg
tcaagctgtttcagccaatgtatgtgctttaatgtcatgcaatggtaataagattgaaga
tttgagtatacgtgctcttcagaagcgcttatactcacatgtgtatagaagtgatatggt
tgattcaacctttgtcacagaatattatgaatttttaaataagcattttagtatgatgat
tttgagtgatgatggcgttgtgtgttataattctgattatgcgtccaaagggtatattgc
taatataagtgcctttcaacaggtattgtattatcaaaataacgtttttatgtcagaatc
caaatgttgggttgaaaatgacataaacaatggacctcatgaattctgttcacaacatac
aatgcttgtaaagatggatggggacgatgtctatcttccatatcctgatcctagtcgtat
attaggagctggatgttttgtagatgatttgttaaagactgatagtgttcttttaataga
acgatttgtaagtcttgcaatagatgcttatccacttgtgtaccacgaaaatgaagaata
ccaaaaggtttttcgtgtttatttggagtatataaagaagttgtacaatgaactgggtaa
tcagatcttggatagctacagtgttattttaagtacttgtgatggacaaaagtttactga
tgagtccttttacaagaacatgtatttaagaagtgcagttatgcagagtgttggagcttg
cgtggtctgctcttctcaaacatcattacgttgtggcagttgcatcagaaagcctcttct
ttgctgcaagtgttgttacgatcatgttatggcaactgatcataaatatgttttgagtgt
ttcaccatatgtgtgtaacgcaccaggatgtgatgtaaatgatgttaccaaattgtatct
aggtggtatgtcatattattgtgaagatcataagccacaatattcgtttaagttggtaat
gaatggtatggtttttggtctatataaacaatcttgtacaggatctccgtacatagatga
ttttaatcgtatagctagttgtaaatggactgatgttgatgattacatactggctaatga
atgtacagagcgcttgaaattgtttgctgcagaaacgcaaaaggcgactgaggaagcctt
taagcagagttatgcatcagcaacaatacaagagattgttagtgagcgcgaattgattct
ctcttgggagattggaaaagtgaagccaccacttaataaaaattatgtttttactggcta
ccattttactaaaaatggcaagacagttttaggtgagtatgtttttgataagagtgagtt
gactaatggtgtgtattatcgcgccacaaccacttataagctatctgtaggagatgtttt
tgttttaacctctcattcagtagctaatttaagtgctcctacgcttgtgccgcaggagaa
ttatagtagtattagatttgctagtgttta-----tagtgtgcttgagacatttcagaac
aatgttgtgaactatcaacacattggtatgaaacgttattgcaccgtgcaaggacctcct
ggtacaggaaagtcacatcttgctattggtcttgctgtatattattgtacagcacgtgta
gtatacactgcggccagccatgcagctgttgacgcattgtgtgaaaaagcatacaaattt
ttgaatataaatgattgcactcgtattgttcctgccaaggtcagggtggagtgctatgat
aagtttaaaattaatgacaccactcgtaagtatgtgtttactactataaatgcattacct
gagatggtgactgatattgttgttgtagatgaagttagtatgcttaccaattatgagctt
tctgttattaatgctcgtattcgcgctaagcattatgtttatattggtgatcctgctcaa
ttgccagcaccacgtgtgttattgagcaagggtacacttgaacctaaatattttaacact
gttactaagcttatgtgttgcttagggccagacatttttcttggtacatgttatagatgt
cctaaggaaatcgttgatacagtgtctgccttggtttatgaaaataagcttaaggctaag
aatg--aaagtagttcattgtgttttaaggtctattataaaggcgttacaacacatgaaa
gttctagtgctgtaaatatgcagcagatttatttgattaataagtttttgaaggctaacc
ctttgtggcataaagccgtttttattagcccatataatagtcagaactttgcagctaggc
gcgttttgggtttgcaaacccaaaccgtggattctgcgcaaggttctgaatatgattatg
ttatatattcacagactgcagaaacagcgcattctgtaaatgttaatcgcttcaatgttg
ctattactcgagccaagaaaggtattctttgcgttatgagtaatatgcagttgtttgaag
cattacagtttactacattgaccgtagataaagtgccacaggccgttgaaacga------
gagttcaatgtagtaccaatttatttaaagattgtagcaagagttatagtggttaccacc
cagctcatgctccttcatttttggcagtagatgacaaatataaggcaactggcgatttag
ccgtgtgtcttggtattggagattct----gctgttacatattcaagattaacatcactc
atgggttttaaactggatgttacccttgatgggtattgtaagctttttataactaaagaa
gaagctgttaaacgcgtgcgtgcttgggttggctttgatgctgaaggtgctcatgccacg
cgtgatagcattgggacaaatttcccacttcaattagggttttccacaggaattgatttt
gttgtggaagccactggtttgtttgctgatagagatggttacagctttaaaaaggctgtg
gctaaagctcctcctggtgaacaatttaagcatctcatccctttgatgacgagaggtcag
cgctgggatgttgttagacctagaatagtacaaatgtttgcagatcatttaattgatctg
tctgattgtgttgtgctagttacatgggcagccaactttgagctcacttgtctccgctac
tttgcaaaagtaggtcgtgagatctcttgtaatgtgtgcactaaacgtgccacagcttac
aattctagaactggttactatggttgttggcgccatagtgttacatgtgattacttgtat
aatccacttattgttgatattcaacagtggggatatattggttctttatcaagtaatcat
gatttatattgtagtgtccataaaggagcacatgttgcctcctctgatgctataatgaca
cggtgtttggccgtttatgattgtttttgcaataatattaattggaatgtggagtatccc
atcatttcaaatgagttaagtattaatacctcttgtagggtcttgcagcgtgttatgctt
aaagctgccatgctctgcaacagatatactttgtgttatgatattggcaatccaaaagcg
attgcctgtg----tcaaa--gattttgattttaagttctatgatgcccaacc----aat
tgttaagtctgtcaa-----gactcttttgtatttttttgaggcacataaggactctttt
aaagatggtttgtgtatgttttggaactgtaatgtggataagtatccaccgaatgcagtt
gtatgtagatttgacacgagagtgttgaataatttaaatcttcctggctgtaatggaggt
agtttgtatgttaacaaacatgcattccacactaaacccttttctagggcagcctttgag
catttgaagcctatgccatttttctattattcagatacgccttgcgtgtatatggatggc
atggatgctaagcag--------gttgattatgtacctttgaaatccgccacttgcatca
caagatgcaatttagtgggtgcagtttgtttaaaacatgctgaagagtatcgtgagtacc
taaattcttacaatacagctactacagcaggttttactttttgggtctataagacatttg
atttttataatttgtggaatacgttcaccaagctacaaagcttggagaatgttgtatata
atttagtcaagactggtcattatacaggacaggctggtgaaatgccttgtgccattataa
atgataaagttgtggctaagatcgataaggaggatgttgtcatttttattaataatacaa
catatcctactaatgtggctgttgaattatttgccaagcgcagtattcgacaccatccag
agcttaagctctttagaaatttgaatatagacgtgtgctggaagcacgtcatttgggatt
atgctagagaaagtatattttgcagtaatacctatggtgtctgc------atgtatacag
atttaaagttcattgata------------aattgaatgtcctttttgatggtcgtgata
atggtgctcttgaagcttttaaacgctctaataatggcgtttacatttccacgacaaaag
ttaagagtctttcgatgataagaggtccaccgcgtgctgaattaaatggcgtagtggtgg
acaaggttggagacacagattgtgtgttttattttgctgtgcgtaaagagggtcaggatg
tcatcttcagccaattcgacagcctgagagtcagctctaaccagagcccacaaggtaatc
tggggagtaatgaacccggtaatgtcggtggtaatgatgctctggcaacctcc----act
atctttacacaaagccgtgttattagctcttttacatgtcgtactgatatggaaaaagat
tttatagctttagatcaagatgtgtttattcagaagtatggtttggaggactatgccttt
gaacacattgtttatggtaatttcaaccagaagattattggtggtttgcatttgttaata
ggcttgtaccgaagacagcaaacttccaatctggttattcaggagtttgtttcatacgac
tccagcatacactcttattttatcactgatgagaagagtggtggtagtaagagtgtttgc
actgttatagatattttgttggatgattttgtggctcttgtcaagtcacttaatcttaac
tgtgtgagtaaggttgttaatgttaatgttgattttaaagattttcagttcatgctttgg
tgtaacgatgagaaagttatgactttctatcttcgtttgcaagctgcatctgactggaag
cctggttattctatgcctgtattatataagtatttgaattccccaatggaaagagttagt
ctctggaattatgggaagccagttactttgcctacaggctgtatgatgaatgttgctaag
tatactcagttatgtcaatatctgaatactacaacattagctgtacctgttaatatgcga
gttttgcatttaggtgcaggttcagaaaaaggagtagcaccgggttctgcagttc-----
-------------------------ttaggcagtggttgcctgctggtactattcttgta
gataatgatttatacccatttgtgagtgacagtgtcgctacatattttggggattgtata
accttaccctttgattgtcaatgggatttgataatctctgatatgtatgaccctattact
aagaacataggggagtacaatgtaagtaaagatggtttctttacatacatttgtcatatg
attcgcgacaagttagctctgggtggcagtgttgctataaaaataacagagttttcttgg
aatgcagaattatataagttaatggggtattttgcattttggacggttttctgcacaaat
gcaaatgcttcttctagtgaagggtttttaattggcataaattatttgggtaagcccaag
gttgagatagatggaaatgttatgcatgccaattatttgttttggagaaattcca-----
---cagtttggaacgggggtgcttatagcctgtttgatatggctaaattcccgcttaagt
tggctggtactgccgtaataaatttaagagcagaccagattaatgatatggtttattccc
ttcttgaaaagggtaaactacttgttagagatacaaataaagaagtttttgttggtgaca
gtatggttaatgtaatctaaactttaagaatggcagttgcttatgcagacaagcctaatc
actttattaattttccacttacccagtttgagggttttgtgttaaattataaaggtttac
aatttcaacttctcgatgaaggagtggattgtaaaatacaaacagcgccgcacattagtc
ttgctatgctggatattcagcctgaagactatagaagtgttgatgttgctattcaagaa-
gttattgatgacatgcattggggtgagggctttcagattaaatttgataaccccctaatc
ctaggaagatgcatagttttagatgttaaaggtgtagaagaattgcatgatgatttagtt
aattacattcgtgataaaggttgtgttgctgaccaatccaggaaatggattggacattgc
accatagcccaactcacggatgctgcactttccattaaggaaaatgttgatttcataaac
agcatgcaattcaattataaaatcactatcaacccctcatcaccggctagacttgaaata
gttaagcttggtgctgaaaagaaagatggtttttatgaaaccatagttagccactggatg
ggaattcgttttgaatataatccacccactg-ataagctagctatgattatgggttattg
ttgtttagaagtggtgcgtaaagagctagaagaaggtgatcttcccgagaatgatgatga
tgcttggtttaagctatcgtaccattatgaaaacaattcttggttctttcgacatgtcta
caggaaaagttcttatttccgtaagtcttgtcaaaatttagattgtaattgtttggggtt
ttatgaatctccagttgaagaagactaaactcagtg--aaaatgtttttgcttcttagat
ttgttctagttagctgcataattggtagcctaggttttgataaccctcctaccaatgttg
tttcgcatttaaatggagattggtttttatttggtgacagtcgttcagattgtaatcatg
ttgttaataccaacccccgtaattattcttatatggaccttaatcctgccctgtgtgatt
ctggtaaaatatcatctaaagctggcaactccatttttaggagttttcactttaccgatt
tttataattacacaggcgaaggtcaacaaattattttttatgagggtgttaattttacgc
cttatcatgcctttaaatgcaccacttctggtagtaatgatatttggatgcagaataaag
gcttgttttacactcaggtttataagaatatggctgtgtatcgcagccttacttttgtta
atgtaccatatgtttataatggctctgcacaatctacagctctttgtaaatctggtagtt
tagttcttaataaccctgcatatatagctcgtgaagctaattttggggattattattata
aggttgaagctgacttttatttgtcaggttgtgacgagtatatcgtaccactttgtattt
ttaacggcaagt------------ttttgtcgaatacaaagtattatgatgatagtcaat
attattttaataaagacactggtgttatttatggtc-tcaattctactgaaaccattacc
actggttttgattttaattgtcattatttagttttaccctctggtaattatttagccatt
tcaaatgagctattgttaactgttcctacgaaagcaatctgtcttaacaagcgtaaggat
tttacgcctgtacaggttgttgattcacggtggaacaatgccaggcagtctgataacatg
acggcggttgcttgtcaacccccgtactgttattttcgtaattctactaccaactatgtt
ggtgtttatgatatcaatcatggggatgctggttttactagcatactcagtggtttgtta
tatgattcaccttgtttttcgcagcaaggtgtttttaggtatgataatgttagcagtgtc
tggcctctctattcctatggcagatgccctactgctgctgatattaatacccctgatgta
cctatttgtgtgtatgatccgctaccacttattttgcttggcatccttttgggtgttgcg
gtcataattattgtagttttgttgttatattttatggtggataatggtactaggctgcat
gatgcttagaccataatctaaacatgtttttgatacttttaatttccttaccaatggctt
ttgctgttataggagatttaaagtgtactacggtttccattaatgatgttgacaccggtg
ctccttctattagcactgatattgtcgatgttactaatggtttaggtacttattatgttt
tagatcgtgtgtatttaaatactacgttgttgcttaatggttactaccctacttcaggtt
ctacatatcgtaatatggcactgaagggaactttactattgagcagactatggtttaaac
caccttttctttctgattttattaatggtatttttgctaaggtcaaaaataccaaggtta
ttaaaaagggtgtaatgtatagtgagtttcctgctataactataggtagtacttttgtaa
atacatcctatagtgtggtagtacaaccacatactaccaatttggataataaattacaag
gtctcttagagatctctgtttgccagtatactatgtgcgagtacccacatacgatttgtc
atcctaatctgggtaataaacgcgtagaactatggcattgggatacaggtgttgtttcct
gtttatataagcgtaatttcacatatgatgtgaatgctgattacttgtatttccattttt
atcaagaaggtggtactttttatgcatattttacagacactggtgttgttactaagtttc
tgtttaatgtttatttaggcacggtgctttcacattattatgtcctgcctttgacttgtt
ctagtgctatgactttagaatattgggttacacctctcacttctaaacaatatttactag
ctttcaatcaagatggtgttatttttaatgctgttgattgtaagagtgattttatgagtg
agattaagtgtaaaacactatctatagcaccatctactggtgtttatgaattaaacggtt
acactgttcagccaattgcagatgtttaccgacgtatacctaatcttcccgattgtaata
tagaggcttggcttaatgataagtcggtgccctctccattaaattgggaacgtaagacct
tttcaaattgtaattttaatatgagcagcctgatgtcttttattcaggcagactcattta
cttgtaa------------taatattgatgctgctaagatatatggtatgtgtttttcca
gcataactatagataagtttgctatacccaatggtaggaaggttgacctacaattgggca
atttgggctatttgcagtcttttaactatagaattgatactactgctacaagttgtcagt
tgtattataatttacctgctgctaatgtttctgttagcaggtttaatccttctacttgga
ataggagatttggttttacagaacaatttgtttttaagcctcaacctgtaggtgttttta
ctcatcatgatgttgttta-----tgcacaacattg-ttttaaagctccctcaaatt---
tctgtccgtgtaaattggatgggtctttgtgtgtaggtaatggtcctggtatagatgctg
gttataaaaatagtggtataggcacttgtcctgcaggtactaattatttaacttgccata
atgctgcccaatgtaattgtttgtgcactcccgaccccattacatctaaatctacagggc
cttac---aagtgcccccaaactaaatacttagttggcataggtgagcactgttcgggtc
ttgctattaaaagtgattattgtggaggtaatccttgtacttgccaaccacaagcatttt
tgggctggtctgttgactcttgtttacaaggggataggtgtaatatttttgctaatttta
ttt-tgcatgatgttaatagtggtactacttgttctactgatttacaaaaatcaaacaca
gacataattcttggtgtttgtgttaattatgatctttatggtattacaggccaaggtatt
tttgttgaggttaatgcga--------cttattataatagttggcagaaccttttatatg
attctaatggtaatctctatggttttagagactacttaacaaacagaacttttatgatt-
-----cgtagttgctatagcggtcgtgtttcagcggcctttcatgctaactcttccgaac
cagcattgctatttcggaatattaaatgcaattacgtttttaataatactctttcacgac
agctgcaacctattaactattttgatagttatcttggttgtgttgtcaatgctgataata
gtacttctagtgttgttcaaacatgtgatctcacagtaggtagtggttactgtgtggatt
actc-tacaa-----aaagacgaagtcgtagagcgattaccactggttatcggttt---a
ctactttt------gagccatttactgt--taattcagtaaatgatagtttagaacctgt
aggtggtttgtatgaaattcaa--------------------------ataccttcagag
tttactataggtaatatggaggagtttattcaaacaagctctcctaaagttactattgat
tgttctgcttttgtctgtggtgattatgcagcatgtaaatcacagttggttgaatatggt
agcttctgtgacaatattaatgctatactcacagaagtaaatgaactacttgacactaca
cagttgcaagtagctaatagtttaatgaatggtgtcactcttagcactaagcttaaagat
ggcgttaatttca-atgtagacgacatcaatttttcccctgtattaggttgtttaggaag
cgattgtaataaagtttccagcagatctgctatagaggatttacttttttctaaagtaaa
gttatctgatgtcggtttcgttgaggcttataataattgtactggaggtgccgaaattag
ggacctcatttgtgtgcaaagttataatggtatcaaagtgttgcctccactgctctcagt
aaatcagatcagtggatacactttggc------------tgccacctctgctagtctgtt
tcctcctttgtcagcagcagtaggtgtaccattttatttaaatgttcagtatcgtattaa
tgggattggtgttaccatggatgtgttaagtcaaaatcaaaagcttattgctaatgcatt
taacaatgctcttgatgctattcaggaagggtttgatgctaccaattctgctttagttaa
aattcaagctgttgttaatgcaaatgctgaagctcttaataacttattgcaacaactctc
taatagatttggtgctataagttcttctttacaagaaattctatctagactggatgctct
tgaagcgcaagctcagatagacagacttattaatgggcgtcttaccgctcttaatgttta
tgtttctcaacagcttagtgattctacactagtaaaatttagtgcagcacaagctatgga
gaaggttaatgaatgtgtcaaaagccaatcatctaggataaatttttgtggtaatggtaa
tcatattatatcattagtgcagaatgctccatatggtttgtattttatccactttagcta
tgtccctactaagtatgtcactgcgaaggttagtcccggtctgtgcattgctggtgatag
aggtatagcccctaagagtggttattttgttaatgtaaataatac---ttggatgttcac
tggtagtggttattactaccctgaacccataactggaaataatgttgttgttatgagtac
ctgtgctgtt--------aactatactaaagcgccggatgtaatgctgaacatttcaaca
cccaacctccatgattttaaggaagagttggatcaatggtttaaaaaccaaacatcagtg
gcaccagatttg-------tcacttgattatataaatgttacattcttggacctacaaga
tgaaatgaataggttacaggaggcaataaaagttttaaatcagagctacatcaatctcaa
ggacattggtacatatgagtattatgtaaaatggccttggtatgtatggc------tttt
aattggctttgctggtgtagctatgcttgttttactattcttcatatgctgttgtacagg
atgtgggactagttgttttaagatatgtggtggttgt---------tgtgatgattatac
tggacaccaggagttagtaattaaa-----------acatcacatgacgactaagttcgt
ctttgatttat-tggctcctgacgatata---------ttacatcccttcaatcatgtga
agctaatt---ataagacccattgagg---------------------------------
--------------tcgagcatattataatagctaccacaatgcctgctgtttagtgggt
actgtgtcttatataactagtaaacctgtaatgccaatggctacaaccatt----gacgg
tacagattatactaatattatgcctagtactgtt-tctacaacagtttatttaggctgtt
---ctataggtattgacactagcaccactggttttacctgtttttcacggtactagttcc
aaaccatattataatttaggtagaccttataactttaagcattattaattgccaaagttt
ctaaggtcacgccctagtaatggacatctggagacc----------tgagattaaatatc
tccgtt------atactaacggttttaatgtctcagaattagaagatgcttgttttaaat
ttaactata----aatttcctaaagtaggat-----------------------------
------------attgtagagttcctagtcatgcttggtg--------ccgtaatcaagg
tagcttttgtgctacactcactctttat----ggcaaatccaaacattatgataaatatt
ttggagtaataactggttttaca---------------gcattcgctaatactg-tagag
gaggctgttaa-------caaactggttttcttagctgtt------gactttattacttg
gcggagacaggagttaaatgtttatggctgatgcttat---------tttgcagacactg
tgtggtatgt-------------------------ggggcaaataatttttatagttgcc
atttgtttattggttataatagttgtagtggcatttttggcaact---------------
------tttaaattgtgtattcaactttgcggtatgtgtaata------ccttaggactg
tccccttctatttatgtgtttaatagaggtaggcagttttatgagttttacaacgatgta
aaaccaccagttcttgatgtggatgacgtttagttaatccaaacattatg----------
-----agtagtgtaactacaccagcaccagtttacacctggact------gctgatgaag
ctattaaattcctaaaggaatggaacttttctttgggtattatactactttttattacaa
tcatattgcaatttggatatacaagtcgcagtatgtttgtttatgttattaagatgatca
ttttgtggcttatgtggccccttactatcatcttaactattttcaattgcgtgtatgcgt
tgaataatgtgtatc----------ttggcttttctatagttttcactatagtggccatt
atcatgtggattgtgtattttgtgaatagtatcaggttgtttattagaactggaagttgg
tggagtttcaacccagaaacaaacaacttgatgtgtatagatatgaagggaaggatgtat
gttaggccgataattgaggactaccatacccttacggtcacaataatacgtggtcatctt
tacat----------------gcaaggtataaaactaggtactggcta------------
--------------------ttctttgtcagatttgccagcttatgtgactgttgctaag
gtctcacacctgctcacgtata--------------------------------------
------------------agcgtggttttcttgacaagataggcgatactagtggttttg
ctgtttatgttaagtccaaagtcggta----------attaccgactgccatca--accc
aaaagggttctggcatggac----------------accgcattgttgagaaataatatc
taaa--------------------------------------------------------
------------------------------------------------------------
--------------------------------------ctttaaggatgtcttttactcc
tggta--------agcaatccagtagtagagcgtcctttggaaatcgttctggtaatggc
atccttaagtg-------------------------------------------------
----ggccgatcagtccgaccaa-------------------------tctagaa-----
----------------------------------------------------atgttcaa
accaggggtagaagagctcaa---------------------------------------
-----------------------------------------cccaagcaaactgcta---
--------------------------------------------cttctcagctaccatc
agga------------------gggaatgttgtaccctactat-----------------
------------------------------------------------------------
------------------------------------------------------------
------------------------------------------------------------
------------------------------------------------------------
------------------------------------------------------------
------------------------------------------------------------
------------------------------------------------------------
--------------------tcttggttctctggaattactcagtttcaaaaaggaaagg
agtttgaatttgcagagggacaaggtgtgcctattg----caccaggagtcccagctact
gaagctaaggggtactggtacagacacaacagacgttcttttaaaacagccgatggcaac
cagcgtcaactgctgccacgatggtatttttactatcttggaacaggaccgcatgccaaa
gaccagtatggcaccgatattgacggagtcttctgggtcgctagtaaccaggctgatgtc
aatacccc---ggctgacattctcgatcgggacccaagtagcgatgaggctattccgact
aggtttccgcctggcacggtactccctcagggttactatattgaaggctcaggaaggtct
gctcctaattccagatctacttcacgcgcatccagtagagcctctagtgcaggatcgcgt
agtagagccaattctggcaacagaaccc------------------ctacctctggtgta
acacctgatatggctgatcaaattgctagtcttgttctggcaaaacttg-----------
----------gcaaggatgccactaagccacagcaagtaactaagcagactgcca--aag
aaatcagaca-gaaaattttgaataagccccgccagaagaggagccccaataaacaatgc
actgttcagcagtgttttgggaagagaggccccaatca---------gaattttggtggt
ggagaaatgttaaaacttggaactagtgacccacagttccccattcttgcagaactcgca
cccacagctggtgcgtttttctttggatcaagattagagttggccaaagtgcagaatttg
tctgggaatcttgacgagccccagaaggatgtttatgaattgcgctataatggtgcaatt
agatttgacagtacactttcaggttttgagaccataatgaaggtgttgaatgagaatttg
aatgcatatcaacaacaagatggtatgatgaatatgagtccaaaaccacagcgtcagcgt
ggtcagaagaatggacaaggagaaaa----tgataatataagtgttgcagcgcctaaaag
ccgtgtgcagcaaaataagagtagagagttgactgcagaggacatcagccttcttaagaa
gatggatgagccctatactgaagacacctcagaaatataagagaatgaaccttatgtcgg
cacctggtggtaagccctcgcaggaaagtcggg---------------------------
--------ataaggcactctctatcagaatggatgtcttgctgctata----atagatag
agaaggtt--------------atagcagactatagattaattagttgaaagttttgtgt
ggtaatgtatagtgttggagaaagtga--------------aagacttgcgga-------
---------agtaattgccg-----aacaagtgcccaa-gg-gaagagccagcatgttaa
gttaccacccagtaattagtaaatgaatgaagttaatt----------------------
------atggccaattggaagaatcac---------------------------------
------------------------------------------------------------
------------------------------------------------------------
------------------------------------------------------------
--
>AB354579.1 Bovine coronavirus genomic RNA, complete genome, strain: Kakegawa
------------------------------------------------------------
------------------------------------------------------------
-----------------------------------------------gattgtgagcgat
ttgcgtgcgtgcatc---------------ccgcttcact---gatctcttgttagatct
ttttata------atctaaactttataaaaacatccactccctgtattctatgcttgtgg
gcgtag-atttttcatagtggtgtctatattcatttctgctgttaaca------------
---------------------gctttcagccagggacgtgttgtatcctaggcagtggcc
cacccataggtcacaatgtcgaagatcaacaaatacggtctcgaactacactgggctcca
gaatttccatggatgtttgaggacgcagaggagaagttggataaccctagtagttcagag
gtggatatagtatgctccaccactgcgcaaaagctggaaacaggcggaatttgtcctgaa
aatcatgtgatggtggattgtcgccgacttcttaaacaagagtgttgtgtgcagtctagc
ctaatacgtgaaattgttatgaatacacgtccatatgatttggaggtgctacttcaagat
gctttgcagtcccgcgaagcagttttggttacaccccctctaggtatgtctctggaggca
tgctatgtgagaggttgta----------------atcctaatggatggac-catgggtt
tgtttcggcgtagaagtgtgtgtaacactggt--------cgttgcgctgttaacaagca
tgtgg--------------cctatcagctata-tatgattgatcctgcgggtgtctgt--
-----tttggtgcaggtcaatttgtgggttgggttatacccttagcctttatgcctgtgc
aatcccggaaatttattgttccttgggttatgtacttgcgtaagtgtggcgaaaagggtg
cctacaataaagatcataaacgtggcggttttgaacacgtttataattttaaagttgagg
atgcttacgacctggttcatgatgagcctaagggtaagttttctaagaaggcttatgctt
taattagaggataccgtggtgttaaaccgcttctctatgtagaccagtatggttgtgatt
atactggtggtcttgcagatggcttagaggct---tatgctgataggacattgcaagaaa
tgaaggcattatttcctatttggagccaggaactcccttttgatgtaactgtggcatggc
acgttgtgcgtgatccacgttatgtta-tgagactgcagagtgcttctactatacgtagt
gttgcatatgttgctaaccctactgaagacttgtgtgatggttctgttgttataaaggaa
cctgtgcatgtttatgcggatgactctattatttta--cgtcaacataattta-------
-----------gttgacattatgagttgttttta-----------------tatggaggc
agatgcagttgtaaatgctttttatggtgttgatttgaaagattgtggttttgttatgca
gtttggttat--attgactgcgaacatgactt------------------gtgtgatttt
aaaggttgggttcc-tggtaatatgatagatggttttgcttgcactacttgtggtcatgt
ttatgagacaggtgatttgctagcacaat---------cttcaggtgttttgcctgttaa
tcctgtattgcatactaagagtgcagcaggt-----------------------------
-------------tatggtggttttggttgtaaggattcttttaccctgtatggccaaac
tgtagtttattttggaggttgtgtgtattggagtccagcacgtaatatatggattcctat
attaaaatcttctgttaagtcttatgacggtttggtttatactggagtt---gtaggttg
caaggctattgtaaaggaaacaaatctcatttgcaaagcgttgtaccttgattatgttca
acacaagtgtggcaatttacaccagcgggagttgctaggtgtgtcagatgtgtggcataa
acaattgttattaaatagaggtgtgtacaaacctcttttagagaatattgattattttaa
tatgcggcgcgctaaatttagtttagaaacttttactgtttgtgcagatggttttatgcc
ttttcttttagatgatttggttccgcgcgcatattatttggcagtaagtggtcaagcatt
ttgtgactacgcaggtaaaatctgccatgctgttgtgtcta-agagtaaagagttacttg
atgtgtct--------------------------ctggattctttaggtgcagctatac-
----attatttgaattctaaaattg----------------ttgatttggctcaacattt
--------------------------tagtgattttggaacaagtttcg------tttct
aaaattgttcatttctttaagact----------tttactactagcactgctcttgcatt
tgcatgggttttatttcatgttttgcatggtgcttatatagtagtggagagtga------
tatatattttgttaaaaacattcctcgttatgctagtgctgttgcacaagcatttcggag
tgttgctaaagttgtactggactctttaagagttacttttattgatggcctttcttgttt
taagattggacgtagaagaatttgtctttcaggcagtaaaatttatgaag----------
-------------------------ttgagcgtggcttgttacattcatc----------
------------------tcaattgccattagatgtttatgatttaacca----------
--------------------------------tgcctagtcaag-ttcagaaaaccaagc
aaaaacctatttatttaaaaggtt------------------------------------
---------ctggttctgatttttcattagcggatagtgtagttgaagttgttacaactt
cact------tacaccatgtggttattctgaacc------------acctaaagttgcag
ataaaatttgca---ttgtggataatgtttatatggccaaggctggtgacaaatattacc
ctgttgtggttgatggtcatgttggacttttggatcaagcatggagggttccttgtgctg
gaaggcgtgttacatttaaggaacagcctacagtaaatgagattgcaagcacgcctaaga
ctattaaagttttttatgagcttgacaaagattttaatactattttaaacactgcatgtg
gagtgtt-------tgaagtggatgatactgtggatatggaggaatt---ttatgctgtg
gtgattgatgccatagaagagaaactttctccatgtaaggagcttgaaggtgtaggtgct
aaagttagtgcctttttacagaaattagaggataattccctatt-tttatttgatgaggc
tggtgaggaagttcttgctcctaaattgtattgtgcttttacagctcctgaagatgatga
ctttcttgaagaaagtggtgttgaagaagatgatgtagaaggtgaggaaactgatttaac
tgtcacaagtgctggagagccttgtgttgccagtgaacaggaggagtcttctgaaatctt
agaggacactttggccgatggtccatgtgtggagacatctgattcacaagttgaagaaga
tgtacaaatgtcggattttgttgatcttgaatctgtgattcaggattatgaaaatgtttg
ttttgagttttatactacagaaccagaatttgttaaagttttggatctgtatgttcctaa
agcaactcgcaacaattgc--------tggttgcgatcagttttggcagtgatgcagaaa
ctgccctgtcaatttaaagataaaaatttgcaggatctttgggtgttatataagcaacag
tatagtcagttgtttgttgataccttggttaataagatacctgctaatattgtagttcca
caaggtggttatgttgctg--------------------------attttgcatattggt
tcttaaccttatgtgattggcagtgtgttgcatactggaaatgcattaaatgtgatttag
ctcttaagcttaaaggcttggatgctatgttcttttatggtgatgttgtctcacatgtgt
gcaagtgtggtggg----------tctatggtacttattgatgtt-----------gatg
tgccatttaca-------------------------------gcccactttgctcttaaa
gataagttgttttgtgcatttattactaagcgtagtgtgtataaagcagcttgtgttgtg
gatgttaatgatag--tcattctatggctgttgttgatg----gtaaacaaattgatgat
catcgtatcactagtattactagtgataagtttgat---tttattattgggcatggtatg
tcattttca------------------------------------------------atg
actacttttgaaattgcccaattgtatggttcttgtataacacctaatgtatgtttt---
-gttaaaggtgatataattaaagtttctaagcgtgttaaagcagaagtcgttgtaaatcc
tgctaatggccatatggcacat------ggtggtggtgttgcaaaggctattgcagtagc
agctggacagcagtttgttaaagagaccaccgatatggttaagtctaaaggagtttgtgc
tactggagattgttatgtctctacagggggcaaattatgtaaaactgtgcttaatgttgt
tggacctgatgcgaggacac---agggtaaacaaag-------ttatgcattgttagagc
gtgtttataaacatcttaacaaatatgatt----------------gtgttgttacaact
---------------------------------------------------ttgatctca
gctggtatatttagtgtgccttctgatgtgtctttaacatatctacttggtactgctaag
aaacaagttgttcttgttagcaataatcaagaggattttgatcttatttctaagt--gtc
agataactgccgt--------tgagggcactaagaaattggcagagcgtctttcttttaa
tgttgggcgttctatcgtttacgaaacagatgctaataagttgattttaagcaatgacgt
tgcatttgtttcgacatttaatgtcttacagga----------------tgttttatcct
taagacatgatatagcacttgatgatgatgc-----------------------acgaac
ctttgttcagagcaatg----ttgatgttgtacctgagggttgg-cgtgttgtcaataag
tt----------ttatcaaatt-------aatggtgttagaaccgttaagtattttgagt
gtcccgggggcatagatatatgcagccaggataaagtttttggttatgtacagcagggta
gttttaataaggctactgttgctcaaattaaagccttgtttttggataaagtggacatct
tgctaactgttgatggtgttaatttcactaacaggtttgtg--cctgtaggtgaaagttt
tggtaagagtctaggaaatgtgttttgtgatggagttaatgtcacgaaacataagtgtga
tataaattataaaggtaaagtctttttccagtttgataatctttctagtgaagat-----
-----ttaaaggctgtaagaagttc-----------ttttaattttgatcagaaggaatt
gcttgcctactacaacatgcttgttaattgttctaagtggcaggttgtttttaatggtaa
gtatttcactt---ttaagcaagctaataacaattgttttgttaatgtttcttgcttaat
gctccagagtttgaatctgaaatttaaaattgttcaatggcaggaggcgtggcttgaatt
tcgttctggccgccctgctagatttgtatctttggttttggctaaaggtgggtttaaatt
tggggatcctgctgattctagagatttcttgcgtgttgtgtttagtcaagttgatttgac
aggggcaatatgtgattttgaaattgcatgtaaa---tgtggtgtaaagcaggaacagcg
tactggtgtggacgctgttatgcattttggtacattgagtcgtgaagatcttgagattgg
ttacaccgtggattgttcttgcggtaaaaagctaattcattgtgtacgatttgatgtacc
atttttaatttgcagtaata-------cacctgct-agtgtaaaattacctaagggtgta
ggaagtgcaaatatttttaaaggtga---------------taaggttggtcattatgtt
catgttaagtgtgaacagtcttatcagctttatgatgcttctaatgttaagaaggttaca
gacgttactggcaatttgtcagattgtttgtatcttaaaaa---tttgaaacaaactttt
aaatcggtgttaaccacctattatttggatgatgt------taagaaaattgagtataaa
cctgacttgtcacaatattattgtgacggaggtaagtattatact------cagcgtatt
attaaagcccaatttaaaacatttgagaaagtagatggtgtgtatactaattttaaattg
ataggacacaccgtctgtgatattcttaatgctaagttgggttttgatagctctaaagag
tttgttgaatataag------gttactgagtggccaacagctac---------------a
ggtgatgtggtgttggctactgatgat-----ttgtatgttaagagatatgaaaggggtt
gtattacttttggtaaacctgttatatgg--------------------ttaagccatga
gcaagcttccctcaattctttaacata-------ttttaatagacctttattggttgatg
---agaataaatttgatgttttaaa------------------agtggatgatgttgacg
atggtggtgatatctcag-----agagtgatgctaaagaacc----caaagaaatcaaca
ttattaagttaagtggtgttaaaaaaccatttaaggttgaagatagtgtcattgttaa--
----tgatgatactagtgaaatcaaatatgttaagagtttgtctata-------------
-gttgatgtgtatgatatgtggcttacaggttgtaggtgtgttgttaggactgctaatgc
tttgagcagagcagttaacgtacctacaatacgtaagtttataaaatt----------tg
gtatgactcttgttagta-taccaattgatttgttaaatttaagagagattaagcctgtt
tttaatgtggtt------------------aaagctgtgcgaaataaaatttctgcatgc
tttaattttattaaatggctttttgtcttattatttggctggattaaaatatccgctgat
aataaagtaatttacaccacagaagttgcatcaaagcttacgtgtaagcttgtagcttta
gcttttaaaaatgcatttttgacatttaagtggagtgtggttgctagaggtgcttgca--
----ttatagcgactatatt------tctattgtggtttaattt-----------tatat
atgccaatgtaatttttagtgatttttatttgcctaaaatc-------------------
------ggtttcttgccgacttttgttggtaag-------atcgcacagtggattaagaa
cacttttagtcttgtaactatttgtgatctatattccattcaggatgtgggttttaagaa
tcagtattgtaatggaagtatcgcatgtcagttctgcttggcaggatttgatatgttaga
taattataaagccattgatgtagtacagtatgaagctgataggagagcatttgttgatta
tacaggtgtgttaaagattgtcattgaattgatagttagttac----gccctgtatacgg
catggttttacccattgtttgctcttattagtattcagatcttgaccacttgg-------
--------------ctgcctgagctttttatgcttagtacattacattgg-agtgttagg
ttgctggtgtctttagctaatatgttaccagcacatgtgttt---------atgaggttt
tatattattattgcctcttttattaagctgtttagcttgtttaggcatgttgcctatggt
tgtagtaaatctggttgtttgttttgttacaagaggaatcgtagtctacgtgttaaatgt
agtactattgttggtggcatgatacgctattacgatgttatggctaatggtggcactggc
ttttgttcaaaacatcaatggaattgcattgattgtgattcttataaaccaggtaatact
tttattactgttgaggccgctcttgatttatctaaggaattgaaacggcctattcagcct
acagatgttgcttatcatacggttacggatgttaagcaagttggttgttatatgcgcttg
ttctatgatcgtgatggacagcgcacatatgatgatgttaatgctagtttgtttgtggat
tatagtaatttgctacattctaaggttaagagtgtgcctaatatgcatgttgtggt----
agtggaaaatgatgccgataaagctaattttcttaat--gctgctgtattttatgcacag
tctttgtttagacctattttaatggttgataaaaatctgataactactgctaatactggt
acgtctgttacagaaactatgtttgatgtttatgtggatacatttttgtctatgtttgat
gtggataaaaagagtcttaatgctttaatagcaactgcgcattcttctataaaacagggt
acgcagatctgtaaagttttggatacctttttaagctgtgctcgtaaaagttgttctatt
gattcagatgttgatactaagtgtttagctgattctgtcatgtctgctgtatcgg-cagg
ccttgaattgacggatgaaagttgtaataacttggtgccaacatatttgaagggtgataa
cattgtggcagctgatttaggtgttctgattcaaaattctgctaagcatgtgcagggtaa
tgttgctaaaatagccggtgtttcctgtatatggtctgtggatgcttttaatcagcttag
ttctgatttccagcataa--attgaagaaagcatgttgtaaaactgg-------------
--tttgaaactgaagcttacttataataagcagatggctaatgtctctgttttaactaca
ccctttagtcttaaagggggtgcagtttttagttat------------tttgtttatgta
tgttttgtgttgagtttggtttgttttattggattgtggtgcttaatgcccacttacaca
gtacacaaatcagattttcagcttcccgtttatgcca---gttataaagttttagataat
ggtgttattagagatgttagcgttgaagatgtttgtttcgctaacaaatttgaacaattt
gatcaatggtatgagtctacatttggtctaagttattatagtaacagtatggcttgtccc
attgttgttgctgtagtagaccaggattttggctctactgtgtttaatgtccctaccaaa
gtgttacg---atatggttaccatgtgttgcactttattacacatgcactttctgctgat
ggagtgcagtgttatacgccacatagtcaaatatcgtattctaatttttatgctagtggc
tgtgtgctttcctctgcttgcactatgtttgcaatggccgatggtagtccacaaccttat
tgttatacagaggggcttatgcagaatgcttctctgtatagttcattggtacctcatgtg
cggtataatcttgctaatgctaaaggttttatccgttttccagaagtgttgcgagaagga
cttgtgcgtattgtgcgtactcgttctatgtcgtattgcagagttggattatgtgaggaa
gctgatgagggtatatgccttaattttaatggttcttgggtgcttaataatgattattat
agatcattgcctgggaccttttgtggtagagatgtttttgacttaatttatcagctgttt
aaaggtttagcacagcctgtggatttcttggcattgactgctagttccattgctggtgct
atacttgctgtaattgttgttttggtgttttattacttaataaagcttaaacgtgctttt
ggtgattacaccagtattgtttttgttaatgtgattgtgtggtgtgtaaattttatgatg
ctttttgtgtttcaagtttaccctacactttcttgtgtatatgctatttgttatttttat
gccacgctttatttcccttcggagataagtgtgataatgcatttacaatggctagttatg
tatggcactattatgcctttatggttttgtttgctatatatatctgttgttgtttcaaat
catgctttttgggtattttcttactgcagacagcttggtacttctgttcgtagtg-----
-atggtacatttgaagaaatggctcttactacttttatgattacaaaagattcttattgt
aagcttaagaattctttgtctgatgttgcttt----------taatagatatttgagttt
gtataataaatataggtattacagcggtaaaatggatactgctgcatatagggaggctgc
ttgttctcagttggctaaagcaatggatacatttaccaataataatggtagtgatgtgct
ttaccaaccgcctactgcttccgtttcaacttcattcttgcaatctggtattgtgaaaat
ggttaatcctacttctaaggtagaaccatgtattgtcagtgttacctatggtaatatgac
attgaatggtttatggttggatgataaggtctactgtcccagacatgtgatatgttctgc
ttcagatatgactaatccagattatacaaatttgttgtgtagagtaacatcaagtgattt
tactgtattgtttgatcgtctaagccttacagtgatgtcttatcaaatgcagggttgtat
gcttgttcttacagtgaccctgcaaaattctcgtacgccaaaatatacatttggtgtggt
taaacctggtgagacttttactgttttagctgcttataacggcaaaccacaaggagcctt
tcatgtgactatgcgtagtagttataccattaagggttcctttttatgcggatcttgtgg
atctgttggttatgtaataatgggtgattgtgttaaatttgtgtatatgcatcaattgga
gcttagtactggttgtcatactggtactgatttcaatggggatttttatggtccttataa
ggatgctcaggttgtccaattgcccgttcaggattatatacaatctgttaattttgtagc
atggctttatgctgctatacttaataattgtaattggtttgtacaaagtgataagtgttc
tgttgaagattttaatgtgtgggctttgtctaatgggtttagccaagttaagtctgatct
tgtta------tagatgctttagcttctatgactg---------------------gtgt
gtctttggaaacactattggctgctattaagcgtcttaagaatggttttcaaggacgtca
gattatgggtagttgctcctttgaggatgaattgacacctagcgatgtttatcaacaact
cgctggtatcaagttacaatcaaagcgtact----agattggttaaagg-------catt
gtttgttg-----gattatggcttctacatttttgtttagttgtataattacagcatttg
tgaaatggactatg------tttatgtatgtaactactaatatgcttagtattacgtttt
gtgcactttgtgttataagtttggccatgttgttggttaaacataagcatctttatttga
ctatgtatataattcctgtgctttttacactg-----------------ctgtataacaa
ctatttgg---ttgtgtacaagcagacatttaga------------------ggctatgt
ttatgcatggctatcatattatgt-tccatcagttgagtatacttatactgatgaagtaa
tttatggcatgttattgcttataggaatggtctttgttacattacgtagcattaaccatg
atttg-ttctcttttataatgtttgttggtcgtgtgatttctgttgtctctttgtggtac
atgggttctaacttagaggaagaaattcttcttatgttggcttct-------------ct
ttttggtacttacacatgg--acaacagctttatctatggctgcagcaaaggttattgct
aagtgggttgctgtgaatgttttgtatttcacag------atatacctcaaattaagata
gtgcttgtatgctatttgtttataggttatattattagctgttattggggtttgttttcc
ttgatgaacagtttgtttagaatgcctttgggtgtttataattataaaatttcagtacag
gaattaagatatatgaatgctaatggattgcgccctcctaagaatagttttgaagccctt
atgcttaattttaagcttttgggtattggaggtgtgccaattattgaagtatctcaattt
caatcaaaattgactgatgttaaatgtgctaatgttgtcttgcttaattgcttgcaacat
ttgcatgttgcttctaactctaagttgtggcaatattgtagcactttgcacaatgaaata
cttgccacttctgatctgggtgttgcttttgaaaagcttgctcagttgttaattgttttg
tttgctaatccagctgctgtggatagcaagtgcctgactagtattgaagaagtttgcgac
gattacgcaaaggacaatactgttttgcaggctttacagagtgaatttgttaatatggct
agcttcgttgaatatgaagttgctaagaaaaatcttgatgaggcgtgttctagtggttct
gctaatcaacagcagttaaaacagctagagaaagcctgtaatattgctaaatctgcttat
gaacgcgaccgtgctgtagcaagaaagttggagcgtatggcagatttggctctcactaat
atgtataaagaagctagaattaatgataagaagagtaaggttgtttctgccttgcaaact
atgctttttagtatggtgcgtaagttagataatcaagctctgaattcaatattagataat
gctgtgaagggttgtgtaccattgaatgcaatcccttcattggcagcaaatactctgact
ataattgtaccagataaaagtgtttatgatcaggtagttgacaatgtctatgttacctat
gcgggtaatgtatggcagattcaaactatccaagattcagatggtacaaataagcagttg
aatgagatatctgatgattgt------aactggccactagttattattgcaaatcggcat
aatgaggta--tctgctaccgttttgcaaaataatgaattaatgcctgctaagtt-----
-gaaaactcaggttgttaatagtggtc---cagatcagacttgtaatacacctactcaat
gttactataataatagttacaatgggaagattgtttatgctatacttagtgatgttgatg
gtcttaagtatacaaaaattcttaaagatgatggcaattttgttgttt---tggagttag
atcctccttgtaaatttactgttcaagatgttaaaggtcttaaaattaagtacctttatt
ttgtaaaaggttgtaacacactagcaagaggctgggttgttggtacaatttcttctacag
ttagattgcaagctggaactgctactgagtatgcttccaactcatctatattatctttat
gtgcgttttctgtagatcctaagaaaacgtatttagattttatacaacagggaggaacac
ctattgccaattgtgttaaaatgttgtgtgaccatgctggtaccggtatggccattactg
ttaaacccgatgctaccactagtcaggattcatatggtggtgcgtctgtttgtatatatt
gccgcgcacgagttgaacacccagatgttgatgggttgtgcaaattacgcggcaagtttg
tacaagtgcctgtag---gtataaaagatcctgtgtcttatgttttgacacatgatgttt
gtcaagtttgtggattttggcgggatggaagctgttcatgtgttag---cactgacacta
ctgttcagtcaaaagatactaatt---ttttaaacgggttcggggtacgagtgtagatgc
ccgtctcgtaccctgtgccagtggtttatctactgatgtacaattaagggcatttgatat
ttgcaatgctagtgttgctggcattggtttacatttaaaagttaattgctgccgttttca
gcgtgttgatgagaacggtgataaattagatcagttctttgttgttaagaggacagatct
gactatatataatagagagatggaatgctatgagcgtgtaaaagattgtaagtttgtggc
tgaacacgatttctttacatttgatgtagaaggtagtcgtgtgccacacattgtacgcaa
ggatttaacaaagtatactatgttggatctttgctatgcattgcgacattttgatcgcaa
tgattgcatgctgctttgtgacattctctctatatatgctggttgtgaacaatcctactt
tactaagaaggattggtatgattttgttgaaaatcctgatattattaatgtttataaaaa
gctaggacctatttttaatagagccctagttagcgctactgagtttgcagacaaattggt
ggaggtaggcttagtaggcattttaacacttgataaccaagatttaaatggtaaatggta
tgattttggtgactatgttattgcagccccagggtgtggtgttgctatagcagactctta
ttattcttatatgatgcctatgctgaccatgtgtcatgcattggattgtgaattgtatgt
gaataatg------------cttatagactatttgatcttgtacagtatgattttactga
ttacaagctcgaattgtttaataagtattttaagcactggagtatgccataccatcctaa
cacggttgattgtcaggatgatcggtgtatcatacattgtgctaattttaacatactttt
tagtatggttttacctaatacatgttttgggcctcttgttaggcaaatttttgtggatgg
tgtgccttttgttgtttcaattggctaccattataaagaacttggtattgtgatgaacat
ggatgtggatacacatcgttatcgcttgtctttaaaagacttgcttttatatgctgctga
tccagctttgcatgtagcttctgctagtgcattgtatgatttacgcacttgctgttttag
tgttgcggctataacaagcggtgtaaaatttcaaacagttaaacctggtaattttaatca
ggatttttatgattttattttaagtaagggcctgcttaaagagggtagttcagttgatct
gaagcactttttctttacgcaggatggtaatgctgctattactgattataattattataa
gtacaatttgcccaccatggtggacattaagcagttgttgtttgttttggaagttgttta
taagtattttgagatttatgatggtgggtgtataccggcatcacaagtcattgttaataa
ttatgataagagtgctggctatccatttaataaatttggaaaagccaggctctattatga
agcattatcatttgaggagcaggatgaaatttacgcctatactaagcgcaatgtcctgcc
aacacttactcaaatgaatttgaaatatgctattagtgctaagaatagagcccgcactgt
tgctggtgtttccatacttagtactatgactggcagaatgtttcatcaaaaatgtttgaa
aagtatagcagctacacgtggtgttcctgttgttataggcaccactaagttttatggcgg
ctgggatgatatgttacgtcgccttattaaagatgttgataatcctgtacttatgggttg
ggattatcctaagtgtgatcgtgctatgccaaacatactacgtattgttagtagtctggt
cttggcccgaaaacatgaggcatgttgttcgcaaagcgataggttttatcgacttgcgaa
tgaatgcgcacaagttctgagtgaaattgttatgtgtggtggctgttattatgttaagcc
tggtggcactagtagtggtgatgcaactactgcttttgctaattcagtttttaacatatg
tcaagctgtttcagccaatgtatgtgctttaatgtcatgcaatggtaataagattgaaga
tttgagtatacgtgctcttcagaagcgcttatactcacatgtgtatagaagtgatatggt
tgattcaacctttgtcacagaatattatgaatttttaaataagcattttagtatgatgat
tttgagtgatgatggcgttgtgtgttataattctgattatgcgtccaaagggtatattgc
taatataagtgcctttcaacaggtattgtattatcaaaataacgtttttatgtcagaatc
caaatgttgggttgaaaatgacataaacaatggacctcatgaattctgttcacaacatac
aatgcttgtaaagatggatggggacgatgtctatcttccatatcctgatcctagtcgtat
attaggagctggatgttttgtagatgatttgttaaagactgatagtgttcttttaataga
acgatttgtaagtcttgcaatagatgcttatccacttgtgtaccacgaaaatgaagaata
ccaaaaggtttttcgtgtttatttggagtatataaagaagttgtacaatgacctgggtaa
tcagatcttggatagctacagtgttattttaagtacttgtgatggacaaaagtttactga
tgagtccttttacaagaacatgtatttaagaagtgcagttatgcagagtgttggagcttg
cgtggtctgctcttctcaaacatcattacgttgtggcagttgcatcagaaagcctcttct
ttgctgcaagtgttgttacgatcatgttatggcaactgatcataaatatgttttgagtgt
ttcaccatatgtgtgtaacgcaccaggatgtgatgtaaatgatgttaccaaattgtatct
aggtggtatgtcatattattgtgaagatcataagccacaatattcgtttaagttggtaat
gaatggtatggtttttggtctatataaacaatcttgtacaggatctccgtacatagatga
ttttaatcgtatagctagttgtaaatggactgatgttgatgattacatactggctaatga
atgtacagagcgcttgaaattgtttgctgcagaaacgcaaaaggcgactgaggaagcctt
taagcagagttatgcatcagcaacaatacaagagattgttagtgagcgcgaattgatcct
ctcttgggagattggaaaagtgaagccaccacttaataaaaattatgtttttactggcta
ccattttactaaaaatggcaagacagttttaggtgagtatgtttttgataagagtgagtt
gactaatggtgtgtattatcgcgccacaaccacttataagctatctgtaggagatgtttt
tgttttaacctctcattcagtagctaatttaagtgctcctacgcttgtgccgcaggagaa
ttatagtagtattagatttgctagtgttta-----tagtgtgcttgagacatttcagaac
aatgttgtgaactatcaacacattggtatgaaacgttattgcaccgtgcaaggacctcct
ggtacaggaaagtcacatcttgctattggtcttgctgtatattattgtacagcacgtgta
gtatacactgcggccagccatgcagctgttgacgcattgtgtgaaaaagcatacaaattt
ttgaatataaatgattgcactcgtattgttcctgccaaggtcagggtggagtgctatgat
aagtttaaaattaatgacaccactcgtaagtatgtgtttactactataaatgcattacct
gagatggtgactgatattgttgttgtagatgaagttagtatgcttaccaattatgagctt
tctgttattaatgctcgtattcgcgctaagcattatgtttatattggtgatcctgctcaa
ttgccagcaccacgtgtgttattgagcaagggtacacttgaacctaaatattttaacact
gttactaagcttatgtgttgcttagggccagacatttttcttggtacatgttatagatgt
cctaaggaaatcgttgatacagtgtctgccttggtttatgaaaataagcttaaggctaag
aatg--aaagtagttcattgtgttttaaggtctattataaaggcgttacaacacatgaaa
gttctagtgctgtaaatatgcagcagatttatttgattaataagtttttgaaggctaacc
ctttgtggcataaagccgtttttattagcccatataatagtcagaactttgcagctaagc
gcgttttgggtttgcaaacccaaaccgtggattctgcgcaaggttctgaatatgattatg
ttatatattcacagactgcagaaacagcgcattctgtaaatgttaatcgcttcaatgttg
ctattactcgagccaagaaaggtattctttgcgttatgagtaatatgcagttgtttgaag
cattacagtttactacattgaccgtagataaagtgccacaggccgttgaaacga------
gagttcaatgtagtaccaatttatttaaagattgtagcaagagttatagtggttaccacc
cagctcatgctccttcatttttggcagtagatgacaaatataaggcaactggcgatttag
ccgtgtgtcttggtattggagattct----gctgttacatattcaagattaatatcactc
atgggttttaaactggatgttacccttgatgggtattgtaagctttttataactaaagaa
gaagctgttaaacgcgtgcgtgcttgggttggctttgatgctgaaggtgctcatgccacg
cgtgatagcattgggacaaatttcccacttcaattagggttttccacaggaattgatttt
gttgtggaagccactggtttgtttgctgatagagatggttacagctttaaaaaggctgtg
gctaaagctcctcctggtgaacaatttaagcatctcatccctttgatgacgagaggtcag
cgctgggatgttgttagacctagaatagtacaaatgtttgcagatcatttaattgatctg
tctgattgtgttgtgctagttacatgggcagccaactttgagctcacttgtctccgctac
tttgcaaaagtaggtcgtgagatctcttgtaatgtgtgcactaaacgtgccacagcttac
aattctagaactggttactatggttgttggcgccatagtgttacatgtgattacttgtat
aatccacttattgttgatattcaacagtggggatatattggttctttatcaagtaatcat
gatttatattgtagtgtccataaaggagcacatgttgcctcctctgatgctataatgaca
cggtgtttggccgtttatgattgtttttgcaataatattaattggaatgtggagtatccc
atcatttcaaatgagttaagtattaatacctcttgtagggtcttgcagcgtgttatgctt
aaagctgccatgctctgcaacagatatactttgtgttatgatattggcaatccaaaagcg
attgcctgtg----tcaaa--gattttgattttaagttctatgatgcccaacc----aat
tgttaagtctgtcaa-----gactcttttgtatttttttgaggcacataaggactctttt
aaagatggtttgtgtatgttttggaactgtaatgtggataagtatccaccgaatgcagtt
gtatgtagatttgacacgagagtgttgaataatttaaatcttcctggctgtaatggaggt
agtttgtatgttaacaaacatgcattccacactaaacccttttctagggcagcctttgag
catttgaagcctatgccatttttctattattcagatacgccttgcgtgtatatggatggc
atggatgctaagcag--------gttgattatgtacctttgaaatccgccacttgcatca
caagatgcaatttaggtggtgcagtttgtttaaaacatgctgaagagtatcgtgagtacc
tagagtcttacaatacagctactacagcaggttttactttttgggtctataagacatttg
atttttataatttgtggaatacgttcaccaagctacaaagcttggagaatgttgtatata
atttagtcaagactggtcattatacaggacaggctggtgaaatgccttgtgccattataa
atgataaagttgtggctaagatcgataaggaggatgttgtcatttttattaataatacaa
catatcctactaatgtggctgttgaattatttgccaagcgcagtattcgacaccatccag
agcttaagctctttagaaatttgaatatagacgtgtgctggaagcacgtcatttgggatt
atgctagagaaagtatattttgcagtaatacctatggtgtctgc------atgtatacag
atttaaagttcattgata------------aattgaatgtcctttttgatggtcgtgata
atggtgctcttgaagcttttaaacgctctaataatggcgtttacatttccacgacaaaag
ttaagagtctttcgatgataagaggtccaccgcgtgctgaattaaatggcgtagtggtgg
acaaggttggagacacagattgtgtgttttattttgctgtgcgtaaagagggtcaggatg
tcatcttcagccaattcgacagcctgagagtcagctctaaccagagcccacaaggtaatc
tggggagtaatgaacccggtaatgtcggtggtaatgatgctctggcaacctcc----act
atctttacacaaagccgtgttattagctcttttacatgtcgtactgatatggaaaaagat
tttatagctttagatcaagatgtgtttattcagaagtatggtttggaggactatgccttt
gaacacattgtttatggtaatttcaaccagaagattattggtggtttgcatttgttaata
ggcttgtaccgaagacagcaaacttccaatctggttattcaggagtttgtttcatacgac
tccagcatacactcttattttatcactgatgagaagagtggtggtagtaagagtgtttgc
actgttatagatattttgttggatgattttgtggctcttgtcaagtcacttaatcttaac
tgtgtgagtaaggttgttaatgttaatgttgattttaaagattttcagttcatgctttgg
tgtaacgatgagaaagttatgactttctatcctcgtttgcaagctgcatctgactggaag
cctggttattctatgcctgtattatataagtatttgaattccccaatggaaagagttagt
ctctggaattatgggaagccagttactttgcctacaggctgtatgatgaatgttgctaag
tatactcagttatgtcaatatctgaatactacaacattagctgtacctgttaatatgcga
gttttgcatttaggtgcaggttcagaaaaaggagtagcaccgggttctgcagttc-----
-------------------------ttaggcagtggttgcctgctggtactattcttgta
gataatgatttatacccatttgtgagtgacagtgtcgctacatattttggggattgtata
accttaccctttgattgtcaatgggatttgataatctctgatatgtatgaccctattact
aagaacataggggagtacaatgtaagtaaagatggtttctttacatacatttgtcatatg
attcgcgacaagttagctctgggtggcagtgttgctataaaaataacagagttttcttgg
aatgcagaattatataagttaatggggtattttgcattttggacggttttctgcacaaat
gcaaatgcttcttctagtgaagggtttttaattggcataaattatttgggtaagcccaag
gttgagatagatggaaatgttatgcatgccaattatttgttttggagaaattcca-----
---cagtttggaacgggggtgcttatagcctgtttgatatggctaaattcccgcttaagt
tggctggtactgccgtaataaatttaagagcagaccagattaatgatatggtttattccc
ttcttgaaaagggtaaactacttgttagagatacaaataaagaagtttttgttggtgaca
gtatggttaatgtaatctaaactttaagaatggcagttgcttatgcagacaagcctaatc
actttattaattttccacttacccagtttgagggttttgtgttaaattataaaggtttac
aatttcaacttctcgatgaaggagtggattgtaaaacacaaacagcgccgcacattagtc
ttgctatgctggatattcagcctgaagactatagaagtgttgatgttgctattcaagaa-
gttattgatgacatgcattggggtgagggctttcagattaaatttgataacccccatatc
ctaggaagatgcatagttttagatgttaaaggtgtagaagaattgcatgatgatttagtt
aattacattcgtgataaaggttgtgttgctgaccaatccaggaaatggattggacattgc
accatagcccaactcacggatgctgcactttccattaaggaaaatgttgatttcataaac
agcatgcaattcaattataaaatcactatcaacccctcatcaccggctagacttgaaata
gttaagcttggtgctgaaaagaaagatggtttttatgaaaccatagttagccactggatg
ggaattcgttttgaatataatccacccactg-ataagctagctatgattatgggttattg
ttgtttagaagtggtgcgtaaagagctagaagaaggtgatcttcccgagaatgatgatga
tgcttggtttaagctatcgtaccattatgaaaacaattcttggttctttcgacatgtcta
caggaaaagttcttatttccgtaagtcttgtcaaaatttagattgtaattgtttggggtt
ttatgaatctccagttgaagaagactaaactcagtg--aaaatgtttttgcttcttagat
ttgttctagttagctgcataattggttgcctaggttttgataaccctcctaccaatgttg
tttcgcatttaaatggagattggtttttatttggtgacagtcgttcagattgtaatcatg
ttgttaataccaacccccgtaattattcttatatggaccttaatcctgccctgtgtgatt
ctggtaaaatatcatctaaagctggcaactccatttttaggagttttcactttaccgatt
tttataattacacaggcgaaggtcaacaaattattttttatgagggtgttaattttacgc
cttattatgcctttaaatgcaccacttctggtagtaatgatatttggatgcataataaag
gcttgttttacactcaggtttataagaatatggctgtgtatcgcagccttacttttgtta
atgtaccatatgtttataatggctctgcacaatctacagctctttgtaaatctggtagtt
tagttcttaataaccctgcatatatagctcgtgaagctaattttggggattattattata
aggttgaagctgacttttatttgtcaggttgtgacgagtatatcgtaccactttgtattt
ttaacggcaagt------------ttttgtcgaatacaaagtattatgatgatagtcaat
attattttaataaagacactggtgttatttatggtc-tcaattctactgaaaccattacc
actggttttgattttaattgtcattatttagttttaccctctggtaattatttagccatt
tcaaatgagctattgttaactgttcctacgaaagcaatctgtcttaacaagcgtaaggat
tttacgcctgtacaggttgttgattcacggtggaacaatgccaggcagtctgataacatg
acggcggttgcttgtcaacccccgtactgttattttcgtaattctactaccaactatgtt
ggtgtttatgatatcaatcatggggatgctggttttactagcatactcagtggtttgtta
tatgattcaccttgtttttcgcagcaaggtgtttttaggtatgataatgttagcagtgtc
tggcctctctattcctatggcagatgccctactgctgctgatattaatacccctgatgta
cctatttgtgtgtatgatccgctaccacttattttgcttggcatccttttgggtgttgcg
gtcataattattgtagttttgttgttatattttatggtggataatggtactaggctgcat
gatgcttagaccataatctaaacatgtttttgatacttttaatttccttaccaatggctt
ttgctgttataggagatttaaagtgtactacggtttccattaatgatgttgacaccggtg
ctccttctattagcactgatactgtcgatgttactaatggtttaggtacttattatgttt
tagatcgtgtgtatttaaatactacgttgttgcttaatggttactaccctacttcaggtt
ctacatatcgtaatatggcactgaagggaactttactattgagcagactatggtttaaac
caccttttctttctgattttattaatggtatttttgctaaggtcaaaaataccaaggtta
ttaaaaagggtgtaatgtatagtgagtttcctgctataactataggtagtacttttgtaa
atacatcctatagtgtggtagtacaaccacatactaccaatttggataataaattacaag
gtctcttagagatctctgtttgccagtatactatgtgcgagtacccacatacgatttgtc
atcctaatctgggtaatcgacgcgtagaactatggcattgggatacaggtgttgtttcct
gtttatataagcgtaatttcacatatgatgtgaatgctgattacttgtatttccattttt
atcaagaaggtggtactttttatgcatattttacagacactggtgttgttactaagtttc
tgtttaatgtttatttaggcacggtgctttcacattattatgtcctgcctttgacttgtt
atagtgctatgactttagaatattgggttacacctctcacttctaaacaatatttactag
ctttcaatcaagatggtgttatttttaatgctgttgattgtaagagtgattttatgagtg
agattaagtgtaaaacactatctatagcaccatctactggtgtttatgaattaaacggtt
acactgttcagccaattgcagatgtttaccgacgtatacctaatcttcccgattgtaata
tagaggcttggcttaatgataagtcggtgccctctccattaaattgggaacgtaagacct
tttcaaattgtaattttaatatgagcagcctgatgtcttttattcaggcagactcattta
cttgtaa------------taatattgatgctgctaagatatatggtatgtgtttttcca
gcataactatagataagtttgctatacccaatggtaggaaggttgacctacaattgggca
atttgggctatttgcagtcttttaactatagaattgatactactgctacaagttgtcagt
tgtattataatttacctgctgctaatgtttctgttagcaggtttaatccttctacttgga
ataggagatttggttttacagaacaatctgtttttaagcctcaacctgtaggtgttttta
ctcatcatgatgttgttta-----tgcacaacattg-ttttaaagctcccacaaatt---
tctgtccgtgtaaattggatgggtctttgtgtgtaggtaatggtcctggtatagatgctg
gttataaaaatagtggtataggcacttgtcctgcaggtactaattatttaacttgccata
atgctgcccaatgtgattgtttgtgcactcccgaccccattacatctaaatctacagggc
cttac---aagtgcccccaaactaaatacttagttggcataggtgagcactgttcgggtc
ttgctattaaaagtgattattgtggaggtaatccttgtacttgccaaccacaagcatttt
tgggttggtctgttgactcttgtttacaaggggataggtgtaatatttttgctaatttta
ttt-tgcatgatgttaatagtggtactacttgttctactgatttacaaaaatcaaacaca
gacataattcttggtgtttgtgttaattatgatctttatggtattacaggccaaggtatt
tttgttgaggttaatgcga--------cttattataatagttggcagaaccttttatatg
attctaatggtaatctctatggttttagagactacttaacaaacagaacttttatgatt-
-----cgtagttgctatagcggtcgtgtttcagcggcctttcatgctaactcttccgaac
cagcattgctatttcggaatattaaatgcaattacgtttttaataatactctttcacgac
agctgcaacctattaactattttgatagttatcttggttgtgttgtcaatgctgataata
gtacttctagtgttgttcaaacatgtgatctcacagtaggtagtggttactgtgtggatt
actc-tacaa-----aaagacgaagtcgtagagcgattaccactggttatcggttt---a
ctaatttt------gagccatttactgt--taattcagtaaatgatagtttagaacctgt
aggtggtttgtatgaaattcaa--------------------------ataccttcagag
tttactataggtaatatggaggagtttattcaaacaagctctcctaaagttactattgat
tgttctgcttttgtctgtggtgattatgcagcatgtaaatcacagttggttgaatatggt
agcttctgtgacaatattaatgctatactcacagaagtaaatgaactacttgacactaca
cagttgcaagtagctaatagtttaatgaatggtgtcactcttagcactaagcttaaagat
ggcgttaatttca-atgtagacgacatcaatttttcccctgtattaggttgtttaggaag
cgcttgtagtaaagtttccagcagatctgctatagaggatttacttttttctaaagtaaa
gttatctgatgtcggtttcgttgaggcttataataattgtactggaggtgccgaaattag
ggacctcatttgtgtgcaaagttataatggtatcaaagtgttgcctccactgctctcagt
aaatcagatcagtggatacactttggc------------tgccacctctgctagtctgtt
tcctccttggtcagcagcagcaggtgtaccattttatttaaatgttcagtatcgtattaa
tgggattggtgttaccatggatgtgttaagtcaaaatcaaaagcttattgctaatgcatt
taacaatgctcttgatgatattcaggaagggtttgatgctaccaattctgctttagttaa
aattcaagctgttgttaatgcaaatgctgaagctcttaataacttattgcaacaactctc
taatagatttggtgctataagttcttctttacaagaaattctatctagactggatgctct
tgaagcgcaagctcagatagacagacttattaatgggcgtcttaccgctcttaatgctta
tgtttctcaacagcttagtgattctacactagtaaaatttagtgcagcacaagctatgga
gaaggttaatgaatgtgtcaaaagccaatcatctaggataaatttttgtggtaatggtaa
tcatattatatcattagtgcagaatgctccatatggtttgtattttatccactttagcta
tgtccctactaagtatgtcactgcgaaggttagtcccggtctgtgcattgctggtgatag
aggtatagcccctaagagtggttattttgttaatgtaaataatac---ttggatgttcac
tggtagtggttattactaccctgaacccataactggaaataatgttgttgttatgagtac
ctgtgctgtt--------aactatactaaagcgccggatgtaatgctgaacatttcaaca
cccaacctccatgattttaaggaagagttggatcaatggtttaaaaaccaaacatcagtg
gcaccagatttg-------tcacttgattatataaatgttacattcttggacctacaaga
tgaaatgaataggttacaggaggcaataaaagttttaaatcagagctacatcaatctcaa
ggacattggtacatatgagtattatgtaaaatggccttggtatgtatggc------tttt
aattggctttgctggtgtagctatgcttgttttactattcttcatatgctgttgtacagg
atgtgggactagttgttttaagatatgtggtggttgt---------tgtgatgattatac
tggacaccaggagttagtaattaaa-----------acatcacatgacgactaagttcgt
ctttgatttat-tggctcctgacgatata---------ttacatcccttcaatcatgtga
agctaatt---ataagacccattgagg---------------------------------
--------------tcgagcatattataatagctaccacaatgcctgctgtttagtgggt
actgtgtcttatataactagtaaacctgtaatgccaatggctacaaccatt----gacgg
tacagattatactaatattatgcctagtactgtt-tctacaacagtttatttaggctgtt
---ctataggtattgacactagcaccactggttttacctgtttttcacggtactagttcc
aaaccatattataatttaggtagaccttataactttaagcattattaattgccaaagttc
ctaaggtcacgccctagtaatggacatctggagacc----------tgagattaaatatc
tccgtt------atactaacggttttaatgtctcagaattagaagatgcttgttttaaat
ttaactata----aatttcctaaagtaggat-----------------------------
------------attgtagagttcctagtcatgcttggtg--------ccgtaatcaagg
tagcttttgtgctacactcactctttat----ggcaaatccaaacattatgataaatatt
ttggagtaataactggttttaca---------------gcattcgctaatactg-tagag
gaggctgttaa-------caaactggttttcttagctgtt------gactttattacctg
gcggagacaggagttaaatgtttatggctgatgcttat---------tttgcagacactg
tgtggtatgt-------------------------ggggcaaataatttttatagttgcc
atttgtttattggttataatagttgtactggcatttttggcaact---------------
------tttaaattgtgtattcaactttgcggtatgtgtaata------ccttagtactg
tccccttctatttatgtgtttaatagaggtaggcagttttatgagttttacaacgatgta
aaaccaccagttcttgatgtggatgacgtttagttaatccaaacattatg----------
-----agtagtgtaactacaccagcaccagtttacacctggact------gctgatgaag
ctattaaattcctaaaggaatggaacttttctttgggtattatactactttttattacaa
tcatattgcaatttggatatacaagtcgcagtatgtttgtttatgttattaagatgatca
ttttgtggcttatgtggccccttactatcatcttaactattttcaattgcgtgtatgcgt
tgaataatgtgtatc----------ttggcttttctatagttttcactatagtggccatt
atcatgtggattgtgtattttgtgaatagtatcaggttgtttattagaactggaagttgg
tggagtttcaacccagaaacaaacaacttgatgtgtatagatatgaagggaaggatgtat
gttaggccgataattgaggactaccatacccttacggtcacaataatacgtggtcatctt
tacat----------------gcaaggtataaaactaggtactggcta------------
--------------------ttctttgtcagatttgccagcttatgtgactgttgctaag
gtctcacacctgttcacgtata--------------------------------------
------------------agcgtggttttcttgacaagataggcgatactagtggttttg
ctgtttatgttaagtccaaagtcggta----------attaccgactgccatca--accc
aaaagggttctggcatggac----------------accgcattgttgagaaatataatc
taaa--------------------------------------------------------
------------------------------------------------------------
--------------------------------------ctttaaggatgtcttttactcc
tggta--------agcaatccagtagtagagcgtcctctggaaatcgttctggtaatggc
atccttaagtg-------------------------------------------------
----ggccgatcagtccgaccaa-------------------------tctagaa-----
----------------------------------------------------atgttcaa
accaggggtagaagagctcaa---------------------------------------
-----------------------------------------cccaagcaaactgcta---
--------------------------------------------cttctcagcaaccatc
agga------------------gggaatgttgtaccctactat-----------------
------------------------------------------------------------
------------------------------------------------------------
------------------------------------------------------------
------------------------------------------------------------
------------------------------------------------------------
------------------------------------------------------------
------------------------------------------------------------
--------------------tcttggttctctggaattactcagtttcaaaaaggaaagg
attttgaatttgcagagggacaaggtgtgcctattg----caccaggagtcccggctact
gaagctaaggggtactggtacagacacaacagacgttcttttaaaacagccgatggcaac
cagcgtcaactgctgccacgatggtatttttactatcttggaacaggaccgcatgccaaa
gaccagtatggcaccgatattgacggagtcttctgggtcgctagtaaccaggctgatgtc
aatacccc---ggctgacattctcgatcgggacccaagtagcgatgaggctattccgact
aggtttccgcctggcacggtactccctcagggttactatattgaaggctcaggaaggtct
gctcctaattccagatctacttcacgcgcatccagtagagcctctagtgcaggatcgcgt
agtagagccaattctggcaacagaaccc------------------ctacctctggtgta
acacctgatatggctgatcaaattgctagtcttgttctggcaaaacttg-----------
----------gcaaggatgccactaagccacagcaagtaactaagcagactgcca--aag
aaatcagaca-gaaaattttgaataagccccgccagaagaggagccccaataaacaatgc
actgttcagcagtgttttgggaagagaggccccaatca---------gaattttggtggt
ggagaaatgttaaaacttggaactagtgacccacagttccccattcttgcagaactcgca
cccacagctggtgcgtttttctttggatcaagattagagttggccaaagtgcagaatttg
tctgggaatcttgacgagccccagaaggatgtttatgaattgcgctataatggtgcaatt
agatttgacagtacactttcaggttttgagaccataatgaaggtgttgaatgagaatttg
aatgcatatcaacaacaagatggtatgatgaatatgagtccaaaaccacagcgtcagcgt
ggtcagaagaatggacaaggggaaaa----tgataatataagtgttgcagcgcctaaaag
ccgtgtgcagcaaaataagagtagagagttgactgcagaggacatcagccttcttaagaa
gatggatgagccctatactgaagacacctcagaaatataagagaatgaaccttatgtcgg
cacctggtggtaagccctcgcaggaaagtcggg---------------------------
--------ataaggcactctctatcagaatggatgtcttgctgctata----atagatag
agaaggtt--------------atagcagactatagattaattagttgaaagttttgtgt
ggtaatgtatagtgttggagaaagtga--------------aagacttgcgga-------
---------agtaattgccg------acaagtgcccaa-gg-gaagagccagcatgttaa
gttaccacccagtaattagtaaatgaatgaagttaatt----------------------
------atggccaattggaagaatcacaaaaaaa--------------------------
------------------------------------------------------------
------------------------------------------------------------
------------------------------------------------------------
--
>OP296992.1 Bovine coronavirus isolate p95, complete genome
------------------------------------------------------------
------------------------------------------------------------
-----------------------------------------------gattgtgagcgat
ttgcgtgcgtgcatc---------------ccgcttcact---gatctcttgttagatct
ttttata------atctaaacttcataaaaacatccactccctgtattctatgcttgtgg
gcgtag-atttttcatagtggtgtctatattcatttctgctgttaaca------------
---------------------gctttcagccagggacgtgttgtatcctaggcagtggcc
cacccataggtcacaatgtcgaagatcaacaaatacggtctcgaactacactgggctcca
gaatttccatggatgtttgaggacgcagaggagaagttggataaccctagtagttcagag
gtggatacagtatgctccaccactgcgcaaaagctggaaacaggcggaatttgtcctgaa
aatcatgtgatggtggattgtcgccgacttcttgaacaagagtgttgtgtgcagtctagc
ctaatacgtgaaattgttatgaatacacgtccatatgatttggaggtgctatttcaagat
gctttgcagtcccgcgaagcagttttggttacaccccctctaggtatgtctctggaggca
tgctatgtgagaggttgta----------------atcctaatggatggac-catgggtt
tgtttcggcgtagaagtgtgtgtaacactggt--------cgttgcgctgttaacaagca
tgtgg--------------cctatcagctata-tatgattgatcctgcgggtgtctgt--
-----tttggtgcaggtcaatttgtgggttgggttatacccttagcctttatgcctgtgc
aatcccggaaatttattgttccttgggttatgtacttgcgtaagtgtggcgaaaagggtg
cctacaataaagatcataaacgtggcggttttgaacacgtttataattttaaagttgagg
atgcttacgacctggttcatgatgagcctaagggtaagttttctaagaaggcttatgctt
taattagaggataccgtggtgttaaaccgcttctctatgtagaccagtatggttgtgatt
atactggtggtcttgcagatggcttagaggct---tatgctgataagacattgcaagaaa
tgaaggcattatttcctatttggagccaggaactcccttttgatgtaactgtggcatggc
acgttgtgcgtgatccacgttatgtta-tgagactgcagagtgcttctactatacgtagt
gttgcatatgttgctaaccctactgaagacttgtgtgatggttctgttgttataaaggaa
cctgtgcatgtttatgcggatgactctattatttta--cgtcaacataattta-------
-----------gttgacattatgagttgttttta-----------------tatggaggc
agatgcagttgtaaatgctttttatggtgttgatttgaaagattgtggttttgttatgca
gtttggttat--attgactgcgaacaagactt------------------gtgtgatttt
aaaggttgggttcc-tggtaatatgatagatggttttgcttgcactacttgtggtcatgt
ttatgagacaggtgatttgttagcacaat---------cttcaggtgttttgcctgttaa
tcctgtattgcatactaagagtgcagcaggt-----------------------------
-------------tatggtggttttggttgtaaggattcttttaccctgtatggccaaac
tgtagtttattttggaggttgtgtgtattggagtccagcacgtaatatatggattcctat
attaaaatcttctgttaagtcttatgacggtttggtttatactggagtt---gtaggttg
caaggctattgtaaaggaaacaaatctcatttgcaaagcgctgtaccttgattatgttca
acacaagtgtggcaatttacaccagcgggagttgctaggtgtgtcagatgtgtggcataa
acaattgttattaaatagaggtgtgtacaaacctcttttagagaatattgattattttaa
tatgcggcgcgctaaatttagtttagaaacttttactgtttgtgcagatggttttatgcc
ttttcttttagatgatttggttccgcgcgcatattatttggcagtaagtggtcaagcatt
ttgtgactacgcaggtaaaatctgccatgctgttgtgtcta-agagtaaagagttacttg
atgtgtct--------------------------ctggattctttaggtgcagctatac-
----attatttgaattctaaaattg----------------ttgatttggctcaacattt
--------------------------tagtgattttggaacaagtttcg------tttct
aaaattgttcatttctttaagact----------tttactactagcactgctcttgcatt
tgcatgggttttatttcatgttttgcatggtgcttatatagtagtggagagtga------
tatatattttgttaaaaacattcctcgttatgctagtgctgttgcacaagcatttcggag
tgttgctaaagctgtactggactctttaagagttacttttattgatggcctttcttgttt
taagattggacgtagaagaatttgtctttcaggcagtaaaatttatgaag----------
-------------------------ttgagcgtggcttgttacattcatc----------
------------------tcaattgccattagatgtttatgatttaacca----------
--------------------------------tgcctagtcaag-ttcagaaaaccaagc
aaaaacctatttatttaaaaggtt------------------------------------
---------ctggttctgatttttcattagcggatagtgtagttgaagttgttacaactt
cact------tacaccatgtggttattctgaacc------------acctaaagttgcag
ataaaatttgca---ttgtggataatgtttatatggccaaggctggtgacaaatattacc
ctgttgtggttgatggtcatgttggacttttggatcaagcatggagggttccttgtgctg
gaaggtgtgttacatttaaggaacagcctacagtaaatgagattgcaagcacgcctaaga
ctattaaagttttttatgagcttgacaaagattttaatactattttaaacactgcatgtg
gagtgtt-------tgaagtggatgatactgtggatatggaggaatt---ttatgctgtg
gtgattgatgccatagaagagaaactttctccatgtaaggagcttgaaggtgtaggtgct
aaagttagtgcctttttacagaaattagaggataattccctatt-tttatttgatgaggc
tggtgaggaagttcttgctcctaaattgtattgtgcttttacagctcctgaagatgatga
ctttcttgaagaaagtggtgttgaagaagatgatgtagaaggtgaggaaactgatttaac
tgtcacaagtgctggagagccttgtgttgccagtgaacaggaggagtcttctgaaatctt
agaggacactttggatgatggtccatgtgtggagacatctgattcacaagttgaagaaga
tgtacaaatgtcggattttgttgatcttgaatctgtgattcaggattatgaaaatgtttg
ttttgagttttatactacagaaccagaatttgttaaagttttggatctgtatgttcctaa
agcaactcgcaacaattgc--------tggttgcgatcagttttggcagtgatgcagaaa
ctgccctgtcaatttaaagataaaaatttgcaggatctttgggtgttatataagcaacag
tatagtcagttgtttgttgataccttggttaataagatacctgctaatattgtagttcca
caaggtggttatgttgctg--------------------------attttgcatattggt
tcttaaccttatgtgattggcagtgtgttgcatactggaaatgcattaaatgtgatttag
ctcttaagcttaaaggcttggatgctatgttcttttatggtgatgttgtctcacatgtgt
gcaagtgtggtgag----------tctatggtacttattgatgtt-----------gatg
tgccatttaca-------------------------------gcccactttgctcttaaa
gataagttgttttgtgcatttattactaagcgtagtgtgtataaagcagcttgtgttgtg
gatgttaatgatag--tcattctatggctgttgttgatg----gtaaacaaattgatgat
catcgtatcactagtattactagtgataagtttgat---tttattattgggcatggtatg
tcattttca------------------------------------------------atg
actacttttgaaattgcccaattgtatggttcttgtataacacctaatgtatgtttt---
-gttaaaggtgatataattaaagtttctaagcgtgttaaagcagaagtcgttgtaaatcc
tgctaatggccatatggcacat------ggtggtggtgttgcaaaggctattgcagtagc
agctggacagcagtttgttaaagagaccaccgatatggttaagtctaaaggagtttgtgc
tactggagattgttatgtctctacagggggcaaattatgtaaaactgtgcttaatgttgt
tggacctgatgcgaggacac---agggtaaacaaag-------ttatgcattgttagagc
gtgtttataaacatcttaacaaatatgatt----------------gtgttgttacaact
---------------------------------------------------ttgatctca
gctggtatatttagtgtgccttctgatgtgtctttaacatatctacttggtactgctaag
aaacaagttgttcttgttagcaataatcaagaggattttgatcttatttctaagt--gtc
agataactgccgt--------tgagggcactaagaaattggcagagcgtctttcttttaa
tgttgggcgttctattgtttacgaaacagatgctaataagttgattttaagcaatgacgt
tgcatttgtttcgacatttaatgtcttacagga----------------tgttttatcct
taagacatgatatagcacttgatgatgatgc-----------------------acgaac
ctttgttcagagcaatg----ttgatgttgtacctgagggttgg-cgtgttgtcaataag
tt----------ttatcaaatt-------aatggtgttagaaccgttaagtattttgagt
gtcccgggggcatagatatatgcagccaggataaagtttttggttatgtacagcagggta
gttttaataaggctactgttgctcaaattaaagccttgtttttggataaagtggacatct
tgctaactgttgatggtgttaatttcactaacaggtttgtg--cctgtaggtgaaagttt
tggtaagagtctaggaaatgtgttttgtgatggagttaatgtcacgaaacataagtgtga
tataaattataaaggtaaagtctttttccagtttgataatctttctagtgaagat-----
-----ttaaaggctgtaagaagttc-----------ttttaattttgatcagaaggaatt
gcttgcctactacaacatgcttgttaattgttctaagtggcaggttgtttttaatggtaa
gtatttcactt---ttaagcaagctaataacaattgttttgttaatgtttcttgcttaat
gctccagagtttgaatctgaaatttaaaattgttcaatggcaggaggcgtggcttgaatt
tcgttctggccgccctgctagatttgtatctttggttttggctaaaggtgggtttaaatt
tggggatcctgctgattctagagatttcttgcgtgttgtgtttagtcaagttgatttgac
aggggcaatatgtgattttgaaattgcatgtaaa---tgtggtgtaaagcaggaacagcg
tactggtgtggacgctgttatgcattttggtacattgagtcgtgaagatcttgagattgg
ctacaccgtggattgttcttgcggtaaaaagctaattcattgtgtacgatttgatgtacc
atttttaatttgcagtaata-------cacctgct-agtgtaaaattacctaagggtgta
ggaagtgcaaatatttttaaaggtga---------------taaggttggtcattatgtt
catgttaagtgtgaacagtcttatcagctttatgatgcttctaatgttaagaaggttaca
gacgttactggcaatttgtcagattgtttgtatcttaaaaa---tttgaaacaaactttt
aaatcggtgttaaccacctattatttggatgatgt------taagaaaattgagtataaa
cctgacttgtcacaatattattgtgacggaggtaagtattatact------cagcgtatt
attaaagcccaatttaaaacatttgagaaagtagatggtgtgtatactaattttaaattg
ataggacacaccgtctgtgatattcttaatgctaagttgggttttgatagctctaaagag
tttgttgaatataag------gttactgagtggccaacagctac---------------a
ggtgatgtggtgttggctactgatgat-----ttgtatgttaagagatatgaaaggggtt
gtattacttttggtaaacctgttatatgg--------------------ttaagccatga
gcaagcttccctcaattctttaacata-------ttttaatagacctttattggttgatg
---agaataaatttgatgttttaaa------------------agtggatgatgttgacg
atggtggtgatatctcag-----agagtgatgctaaagaacc----caaagaaatcaaca
ttattaagttaagtggtgttaaaaaaccatttaaggttgaagatagtgtcattgttaa--
----tgatgatactagtgaaatcaaatatgttaagagtttgtctata-------------
-gttgatgtgtatgatatgtggcttacaggttgtaggtgtgttgttaggactgctaatgc
tttgagcagagcagttaacgtacctacaatacgtaagtttataaaatt----------tg
gtatgactcttgttagta-taccaattgatttgttaaatttaagagagattaagcctgtt
tttaatgtggtt------------------aaagctgtgcgaaataaaatttctgcatgc
tttaattttattaaatggctttttgtcttattatttggctggattaaaatatccgctgat
aataaagtaatttacaccacagaagttgcatcaaagcttacgtgtaagcttgtagcttta
gcttttaaaaatgcatttttgacatttaagtggagtgtggttgctagaggtgcttgca--
----ttatagcgactatatt------tctattgtggtttaattt-----------tatat
atgccaatgtaatttttagtgatttttatttgcctaaaatc-------------------
------ggtttcttgccgacttttgttggtaag-------atcgcacagtggattaagaa
cacttttagtcttgtaactatttgtgatctatattccattcaggatgtgggttttaagaa
tcagtattgtaatggaagtatcgcatgtcagttctgcttggcaggatttgatatgttaga
taattataaagccattgatgtagtacagtatgaagctgataggagagcatttgttgatta
tacaggtgtgttaaagattgtcattgaattgatagttagttac----gccctgtatacgg
catggttttacccattgtttgctcttattagtattcagatcttgaccacttgg-------
--------------ctgcctgagctttttatgcttagtacattacattgg-agtgttagg
ttgctggtgtctttagctaatatgttaccagcacatgcgttt---------atgaggttt
tatattattattgcctcttttattaagctgtttagcttgtttaggcatgttgcctatggt
tgtagtaaatctggttgtttgttttgttacaagaggaatcgtagtctacgtgttaaatgt
agtactattgttggtggcatgatacgctattacgatgttatggctaatggtggcactggc
ttttgttcaaaacatcaatggaattgcattgattgtgattcttataaaccaggtaatact
tttattactgttgaggccgctcttgatttatctaaggaattgaaacggcctattcagcct
acagatgttgcttatcatacggttacggatgttaagcaagttggttgttatatgcgcttg
ttctatgatcgtgatggacagcgcacatatgatgatgttaatgctagtttgtttgtggat
tatagtaatttgctacattctaaggttaagagtgtgcctaatatgcatgttgtggt----
agtggaaaatgatgccgataaagctaattttcttaat--gctgctgtattttatgcacag
tctttgtttagacctattttaatggttgataaaaatctgataactactgctaatactggt
acgtctgttacagaaactatgtttgatgtttatgtggatacatttttgtctatgtttgat
gtggataaaaagagtcttaatgctttaatagcaactgcgcattcttctataaaacagggt
acgcagatctgtaaagttttggatacctttttaagctgtgctcgtaaaagttgttctatt
gattcagatgttgatactaagtgtttagctgattctgtcatgtctgctgtatcgg-cagg
ccttgaattgacggatgaaagttgtaataacttggtgccaacatatttgaagggtgataa
cattgtggcagctgatttaggtgttctgattcaaaattctgctaagcatgtgcagggtaa
tgttgctaaaatagccggtgtttcctgtatatggtctgtggatgcttttaatcagcttag
ttctgatttccagcataa--attgaagaaagcatgttgtaaaactgg-------------
--tttgaaactgaagcttacttataataagcagatggctaatgtctctgttttaactaca
ccctttagtcttaaagggggtgcagtttttagttat------------tttgtttatgta
tgttttgtgttgagtttggtttgttttattggattgtggtgcttaatgcccacttacaca
gtacacaaatcagattttcagcttcccgtttatgcca---gttataaagttttagataat
ggtgttattagagatgttagcgttgaagatgtttgtttcgctaacaaatttgaacaattt
gatcaatggtatgagtctacatttggtctaagttattatagtaacagtatggcttgtccc
attgttgttgctgtagtagaccaggattttggctctactgtgtttaatgtccctaccaaa
gtgttacg---atatggttaccatgtgttgcactttattacacatgcactttctgctgat
ggagtgcagtgttatacgccacatagtcaaatatcgtattctaatttttatgctagtggc
tgtgtgctttcctctgcttgcactatgtttgcaatggccgatggtagtccacaaccttat
tgttatacagatgggcttatgcagaatgcttctctgtatagttcattggtacctcatgtg
cggtataatcttgctaatgctaaaggttttatccgttttccagaagtgttgcgagaagga
cttgtgcgtattgtgcgtactcgttctatgtcgtattgcagagttggattatgtgaggaa
gctgatgagggtatatgctttaattttaatggttcttgggtgcttaataatgattattat
agatcattgcctgggaccttttgtggtagagatgtttttgacttaatttatcagctgttt
aaaggtttagcacagcctgtggatttcttggcattgactgctagttccattgctggtgct
atacttgctgtaattgttgttttggtgttttattacttaataaagcttaaacgtgctttt
ggtgattacaccagtattgtttttgttaatgtgattgtgtggtgtgtaaattttatgatg
ctttttgtgtttcaagtttaccctacactttcttgtgtatatgctatttgttatttttat
gccacgctttatttcccttcggagataagtgtgataatgcatttacaatggctagttatg
tatggcactattatgcctttatggttttgtttgctatatatatctgttgttgtttcaaat
catgctttttgggtattttcttactgcagacagcttggtacttctgttcgtagtg-----
-atggtacatttgaagaaatggctcttactacttttatgattacaaaagattcttattgt
aagcttaagaattctttgtctgatgttgcttt----------taatagatatttgagttt
gtataataaatataggtattacagcggtaaaatggatactgctgcatatagggaggctgc
ttgttctcagttggctaaagcaatggatacatttaccaataataatggtagtgatgtgct
ttaccaaccgcctactgcttccgtttcaacttcattcttgcaatctggtattgtgaaaat
ggttaatcctacttctaaggtagaaccatgtattgtcagtgttacctatggtaatatgac
attgaatggtttatggttggatgataaggtctactgtcccagacatgtgatatgttctgc
ttcagatatgactaatccagattatacaaatttgttgtgtagagtaacatcaagtgattt
tactgtattgtttgatcgtctaagccttacagtgatgtcttatcaaatgcagggttgtat
gcttgttcttacagtgaccctgcaaaattctcgtacgccaaaatatacatttggtgtggt
taaacctggtgagacttttactgttttagctgcttataacggcaaaccacaaggagcctt
tcatgtgactatgcgtagtagttataccattaagggttcctttttatgcggatcttgtgg
atctgttggttatgtaataatgggtgattgtgttaaatttgtgtatatgcatcaattgga
gcttagtactggttgtcatactggtactgatttcaatggggatttttatggtccttataa
ggatgctcaggttgtccaattgcccgttcaggattatatacaatctgttaattttgtagc
atggctttatgctgctatacttaataattgtaattggtttgtacaaagtgataagtgttc
tgttgaagattttaatgtgtgggctttgtctaatgggtttagccaagttaagtctgatct
tgtta------tagatgctttagcttctatgactg---------------------gtgt
gtctttggaaacactattggctgctattaagcgtcttaagaatggttttcaaggacgtca
gattatgggtagttgctcctttgaggatgaattgacacctagcgatgtttatcaacaact
cgctggtatcaagttacaatcaaagcgtact----agattggttaaagg-------catt
gtttgttg-----gattatggcttctacatttttgtttagttgtataattacagcatttg
tgaaatggactatg------tttatgtatgtaactactaatatgcttagtattacgtttt
gtgcactttgtgttataagtttgaccatgttgttggttaaacataagcatctttatttga
ctatgtatataattcctgtgctttttacactg-----------------ctgtataacaa
ctatttgg---ttgtgtacaagcagacatttaga------------------ggctatgt
ttatgcatggctatcatattatgt-tccatcagttgagtatacttatactgatgaagtaa
tttatggcatgttattgcttataggaatggtctttgttacattacgtagcattaaccatg
atttg-ttctcttttataatgtttgttggtcgtgtgatttctgttgtctctttgtggtac
atgggttctaacttagaggaagaaattcttcttatgttggcttct-------------ct
ttttggtacttacacatgg--acaacagctttatctatggctgcagcaaaggttattgct
aagtgggttgctgtgaatgttttgtatttcacag------atatacctcaaattaagata
gtgcttgtatgctatttgtttataggttatattattagctgttattggggtttgttttcc
ttgatgaacagtttgtttagaatgcctttgggtgtttataattataaaatttcagtacag
gaattaagatatatgaatgctaatggattgcgccctcctaagaatagttttgaagccctt
atgcttaattttaagcttttgggtattggaggtgtgccaattattgaagtatctcaattt
caatcaaaattgactgatgttaaatgtgctaatgttgtcttgcttaattgcttgcaacat
ttgcatgttgcttctaactctaagttgtggcaatattgtagcactttgcacaatgaaata
cttgccacttctgatctgggtgttgcttttgaaaagcttgctcagttgttaattgttttg
tttgctaatccagctgctgtggatagcaagtgcctgactagtattgaagaagtttgcgac
gattacgcaaaggacaatactgttttgcaggctttacagagtgaatttgttaatatggct
agcttcgttgaatatgaagttgctaagaaaaatcttgatgaggcgtgttctagtggttct
gctaatcaacagcagttaaaacagctagagaaagcctgtaatattgctaaatctgcttat
gaacgcgaccgtgctgtagcaagaaagttggagcgtatggcagatttggctctcactaat
atgtataaagaagctagaattaatgataagaagagtaaggttgtttctgccttgcaaact
atgctttttagtatggtgcgtaagttagataatcaagctctgaattcaatattagataat
gctgtgaagggttgtgtaccattgaatgcaatcccttcattggcagcaaatactctgact
ataattgtaccagataaaagtgtttatgatcaggtagttgacaatgtctatgttacctat
gcgggtaatgtatggcagattcaaactatccaagattcagatggtacaaataagcagttg
catgagatatctgatgattgt------aactggccactagttattattgcaaatcggcat
aatgaggta--tctgctaccgttttgcaaaataatgaattaatgcctgctaagtt-----
-gaaaactcaggttgttaatagtggtc---cagatcagacttgtaatacacctactcaat
gttactataataatagttacaatgggaagattgtttatgctatacttagtgatgttgatg
gtcttaagtatacaaaaattcttaaagatgatggcaattttgttgttt---tggagttag
atcctccttgtaaatttactgttcaagatgttaaaggtcttaaaattaagtacctttatt
ttgtaaaaggttgtaacacactagcaagaggctgggttgttggtacaatttcttctacag
ttagattgcaagctggaactgctactgagtatgcttccaactcatctatattatctttat
gtgcgttttctgtagatcctaagaaaacgtatttagattttatacaacagggaggaacac
ctattgccaattgtgttaaaatgttgtgtgaccatgctggtaccggtatggccattactg
ttaaacccgatgctaccactagtcaggattcatatggtggtgcgtctgtttgtatatatt
gccgcgcacgagttgaacacccagatgttgatgggttgtgcaaattacgcggcaagtttg
tacaagtgcctgtag---gtataaaagatcctgtgtcttatgttttgacacatgatgttt
gtcaagtttgtggattttggcgggatggaagctgttcatgtgttag---cactgacacta
ctgttcagtcaaaagatactaatt---ttttaaacgggttcggggtacgagtgtagatgc
ccgtctcgtaccctgtgccagtggtttatctactgatgtacaattaagggcatttgatat
ttgcaatgctagtgttgctggcattggtttacatttaaaagttaattgctgccgttttca
gcgtgttgatgagaacggtgataaattagatcagttctttgttgttaagaggacagatct
gactatatataatagagagatggaatgctatgagcgtgtaaaagattgtaagtttgtggc
tgaacacgatttctttacatttgatgtagaaggtagtcgtgtgccacacattgtacgcaa
ggatttaacaaagtatactatgttggatctttgctatgcattgcgacattttgatcgcaa
tgattgcatgctgctttgtgacattctctctatatatgctggttgtgaacaatcctactt
tactaagaaggattggtatgattttgttgaaaatcctgatattattaatgtttataaaaa
gctaggacctatttttaatagagccctagttagcgctactgagtttgcagacaaattggt
ggaggtaggcttagtaggcattttaacacttgataaccaagatttaaatggtaaatggta
tgattttggtgactatgttattgcagccccagggtgtggtgttgctatagcagactctta
ttattcttatatgatgcctatgctgaccatgtgtcatgcattggattgtgaattgtatgt
gaataatg------------cttatagactatttgatcttgtacagtatgattttactga
ttacaagctcgaattgtttaataagtattttaagcactggagtatgccataccatcctaa
cacggttgattgtcaggatgatcggtgtatcatacattgtgctaattttaacatactttt
tagtatggttttacctaatacatgttttgggcctcttgttaggcaaatttttgtggatgg
tgtgccttttgttgtttcaattggctaccattataaagaacttggtattgtgatgaacat
ggatgtggatacacatcgttatcgcttgtctttaaaagacttgcttttatatgctgctga
tccagctttgcatgtagcttctgctagtgcattgtatgatttacgcacttgctgttttag
tgttgcggctataacaagcggtgtaaaatttcaaacagttaaacctggtaattttaatca
ggatttttatgattttattttaagtaagggcctgcttaaagagggtagttcagttgatct
gaagcactttttctttacgcaggatggtaatgctgctattactgattataattattataa
gtacaatttgcccaccatggtggacattaagcagttgttgtttgttttggaagttgttta
taagtattttgagatttatgatggtgggtgtataccggcatcacaagtcattgttaataa
ttatgataagagtgctggctatccatttaataaatttggaaaagccaggctctattatga
agcattatcatttgaggagcaggatgaaatttacgcctatactaagcgcaatgtcctgcc
aacacttactcaaatgaatttgaaatatgctattagtgctaagaatagagcccgcactgt
tgctggtgtttccatacttagtactatgactggcagaatgtttcatcaaaaatgtttgaa
aagtatagcagctacacgtggtgttcctgttgttataggcaccactaagttttatggcgg
ctgggatgatatgttacgtcgccttattaaagatgttgataatcctgtacttatgggttg
ggattatcctaagtgtgatcgtgctatgccaaacatactacgtattgttagtagtctggt
cttggcccgaaaacatgaggcatgttgttcgcaaagcgataggttttatcgacttgcgaa
tgaatacgcacaagttctgagtgaaattgttatgtgtggtggctgttattatgttaagcc
tggtggcactagtagtggtgatgcaactactgcttttgctaattcagtttttaacatatg
tcaagctgtttcagccaatgtatgtgctttaatgtcatgcaatggtaataagattgaaga
tttgagtatacgtgctcttcagaagcgcttatactcacatgtgtatagaagtgatatggt
tgattcaacctttgtcacagaatattatgaatttttaaataagcattttagtatgatgat
tttgagtgatgatggcgttgtgtgttataattctgattatgcgtccaaagggtatattgc
taatataagtgcctttcaacaggtattgtattatcaaaataacgtttttatgtcagaatc
caaatgttgggttgaaaatgacataaacaatggacctcatgaattctgttcacaacatac
aatgcttgtaaagatggatggggacgatgtctatcttccatatcctgatcctagtcgtat
attaggagctggatgttttgtagatgatttgttaaagactgatagtgttcttttaataga
acgatttgtaagtcttgcaatagatgcttatccacttgtgtaccacgaaaatgaagaata
ccaaaaggtttttcgtgtttatttggagtatataaagaagttgtacaatgaactgggtaa
tcagatcttggatagctacagtgttattttaagtacttgtgatggacaaaagtttactga
tgagtccttttacaagaacatgtatttaagaagtgcagttatgcagagtgttggagcttg
cgtggtctgctcttctcaaacatcattacgttgtggcagttgcatcagaaagcctcttct
ttgctgcaagtgttgttacgatcatgttatggcaactgatcataaatatgttttgagtgt
ttcaccatatgtgtgtaacgcaccaggatgtgatgtaaatgatgttaccaaattgtatct
aggtggtatgtcatattattgtgaagatcataagccacaatattcgtttaagttggtaat
gaatggtatggtttttggtctatataaacaatcttgtacaggatctccgtacatagatga
ttttaatcgtatagctagttgtaaatggactgatgttgatgattacatactggctaatga
atgtacagagcgcttgaaattgtttgctgcagaaacgcaaaaggcgactgaggaagcctt
taagcagagttatgcatcagcaacaatacaagagattgttagtgagcgcgaattgattct
ctcttgggagattggaaaagtgaagccaccacttaataaaaattatgtttttactggcta
ccattttactaaaaatggcaagacagttttaggtgagtatgtttttgataagagtgagtt
gactaatggtgtgtattatcgcgccacaaccacttataagctatctgtaggagatgtttt
tgttttaacctctcattcagtagctaatttaagtgctcctacgcttgtgccgcaggagaa
ttatagtagtattagatttgctagtgttta-----tagtgtgcttgagacatttcagaac
aatgttgtgaactatcaacacattggtatgaaacgttattgcaccgtgcaaggacctcct
ggtacaggaaagtcacatcttgctattggtcttgctgtatattattgtacagcacgtgta
gtatacactgcggccagccatgcagctgttgacgcattgtgtgaaaaagcatacaaattt
ttgaatataaatgattgcactcgtattgttcctgccaaggtcagggtggagtgctatgat
aagtttaaaattaatgacaccactcgtaagtatgtgtttactactataaatgcattacct
gagatggtgactgatattgttgttgtagatgaagttagtatgcttaccaattatgagctt
tctgttattaatgctcgtattcgcgctaagcattatgtttatattggtgatcctgctcaa
ttgccagcaccacgtgtgttattgagcaagggtacacttgaacctaaatattttaacact
gttactaagcttatgtgttgcttagggccagacatttttcttggtacatgttatagatgt
cctaaggaaatcgttgatacagtgtctgccttggtttatgaaaataagcttaaggctaag
aatg--aaagtagttcattgtgttttaaggtctattataaaggcgttacaacacatgaaa
gttctagtgctgtaaatatgcagcagatttatttgattaataagtttttgaaggctaacc
ctttgtggcataaagccgtttttattagcccatataatagtcagaactttgcagctaggc
gcgttttgggtttgcaaacccaaaccgtggattctgcgcaaggttctgaatatgattatg
ttatatattcacagactgcagaaacagcgcattctgtaaatgttaatcgcttcaatgttg
ctattactcgagccaagaaaggtattctttgcgttatgagtaatatgcagttgtttgaag
cattacagtttactacattgaccgtagataaagtgccacaggccgttgaaacga------
gagttcaatgtagtaccaatttatttaaagattgtagcaagagttatagtggttaccacc
cagctcatgctccttcatttttggcagtagatgacaaatataaggcaactggcgatttag
ccgtgtgtcttggtattggagattct----gctgttacatattcaagattaacatcactc
atgggttttaaactggatgttacccttgatgggtattgtaagctttttataactaaagaa
gaagctgttaaacgcgtgcgtgcttgggttggctttgatgctgaaggtgctcatgccacg
cgtgatagcattgggacaaatttcccacttcaattagggttttccacaggaattgatttt
gttgtggaagccactggtttgtttgctgatagagatggttacagctttaaaaaggctgtg
gctaaagctcctcctggtgaacaatttaagcatctcatccctttgatgacgagaggtcag
cgctgggatgttgttagacctagaatagtacaaatgtttgcagatcatttaattgatctg
tctgattgtgttgtgctagttacatgggcagccaactttgagctcacttgtctccgctac
tttgcaaaagtaggtcgtgagatctcttgtaatgtgtgcactaaacgtgccacagcttac
aattctagaactggttactatggttgttggcgccatagtgttacatgtgattacttgtat
aatccacttattgttgatattcaacagtggggatatattggttctttatcaagtaatcat
gatttatattgtagtgtccataaaggagcacatgttgcctcctctgatgctataatgaca
cggtgtttggccgtttatgattgtttttgcaataatattaattggaatgtggagtatccc
atcatttcaaatgagttaagtattaatacctcttgtagggtcttgcagcgtgttatgctt
aaagctgccatgctctgcaacagatatactttgtgttatgatattggcaatccaaaagcg
attgcctgtg----tcaaa--gattttgattttaagttctatgatgcccaacc----aat
tgttaagtctgtcaa-----gactcttttgtatttttttgaggcacataaggactctttt
aaagatggtttgtgtatgttttggaactgtaatgtggataagtatccaccgaatgcagtt
gtatgtagatttgacacgagagtgttgaataatttaaatcttcctggctgtaatggaggt
agtttgtatgttaacaaacatgcattccacactaaacccttttctagggcagcctttgag
catttgaagcctatgccatttttctattattcagatacgccttgcgtgtatatggatggc
atggatgctaagcag--------gttgattatgtacctttgaaatccgccacttgcatca
caagatgcaatttagtgggtgcagtttgtttaaaacatgctgaagagtatcgtgagtacc
taaattcttacaatacagctactacagcaggttttactttttgggtctataagacatttg
atttttataatttgtggaatacgttcaccaagctacaaagcttggagaatgttgtatata
atttagtcaagactggtcattatacaggacaggctggtgaaatgccttgtgccattataa
atgataaagttgtggctaagatcgataaggaggatgttgtcatttttattaataatacaa
catatcctactaatgtggctgttgaattatttgccaagcgcagtattcgacaccatccag
agcttaagctctttagaaatttgaatatagacgtgtgctggaagcacgtcatttgggatt
atgctagagaaagtatattttgcagtaatacctatggtgtctgc------atgtatacag
atttaaagttcattgata------------aattgaatgtcctttttgatggtcgtgata
atggtgctcttgaagcttttaaacgctctaataatggcgtttacatttccacgacaaaag
ttaagagtctttcgatgataagaggtccaccgcgtgctgaattaaatggcgtagtggtgg
acaaggttggagacacagattgtgtgttttattttgctgtgcgtaaagagggtcaggatg
tcatcttcagccaattcgacagcctgagagtcagctctaaccagagcccacaaggtaatc
tggggagtaatgaacccggtaatgtcggtggtaatgatgctctggcaacctcc----act
atctttacacaaagccgtgttattagctcttttacatgtcgtactgatatggaaaaagat
tttatagctttagatcaagatgtgtttattcagaagtatggtttggaggactatgccttt
gaacacattgtttatggtaatttcaaccagaagattattggtggtttgcatttgttaata
ggcttgtaccgaagacagcaaacttccaatctggttattcaggagtttgtttcatacgac
tccagcatacactcttattttatcactgatgagaagagtggtggtagtaagagtgtttgc
actgttatagatattttgttggatgattttgtggctcttgtcaagtcacttaatcttaac
tgtgtgagtaaggttgttaatgttaatgttgattttaaagattttcagttcatgctttgg
tgtaacgatgagaaagttatgactttctatcttcgtttgcaagctgcatctgactggaag
cctggttattctatgcctgtattatataagtatttgaattccccaatggaaagagttagt
ctctggaattatgggaagccagttactttgcctacaggctgtatgatgaatgttgctaag
tatactcagttatgtcaatatctgaatactacaacattagctgtaccggttaatatgcga
gttttgcatttaggtgcaggttcaaaaaaaggagtaccaccgggttctgcagttc-----
-------------------------ttaggcaggggttgccggctggtactattcttgta
aataaggttttatacccatttgtgagtgacagggtccctacatatttgggggatggtata
accttaccctttgattgtcaagggaatttgataacccctgatatgtatgaccctattact
aaaaacatagggaagtacaaggtaagtaaaaatggtttctttacatacttttgtcatatg
attcccgacaagttacctctggggggcagggttgctataaaaataacaaagttttctggg
aaggcaaaattatataagttaagggggaattttgcattttggacggttttctgcacaaat
gcaaatgcttcttctagtgaagggtttttaattggcataaattatttgggtaaccccaag
gttgagatagatggaaatgttatgcatgccaattatttgttttgaaaaaattcca-----
---cagttggaaacgggggtgcttatacccggtttgatatggctaaattcccgcttaagt
tggctggtactgccgtaataaatttaagagcagaccagattaatgacatggtttattccc
ttcttgaaaagggtaaactacttgttagagatacaaataaagaagtttttgttggtgaca
gtatggttaatgtaatttaaactttaagaatggcagttgcttatgcagacaagcctaatc
actttattaattttccacttacccagtttgagggttttgtgttaaattataaaggtttac
aatttcaacttctcgatgaaggagtggattgtaaaatacaaacagcgccgcacattagtc
ttgctatgctggatattcagcctgaagactatagaagtgttgatgttgctattcaagaa-
gttattgatgacatgcattggggtgagggctttcagattaaatttgataacccccctatc
ctaggaagatgcatagttttagatgttaaaggtgtagaagaattgcatgatgatttagtt
aattacattcgtgataaaggttgtgttgctgaccaatccaggaaatggattggacattgc
accatagcccaactcacggatgctgcactttccattaaggaaaatgttgatttcataaac
agcatgcaattcaattataaaatcactatcaacccctcatcaccggctagacttgaaata
gttaagcttggtgctgaaaagaaagatggtttttatgaaaccatagttagccactggatg
ggaattcgttttgaatataatccacccactg-ataagctagctatgattatgggttattg
ttgtttagaagtggtgcgtaaagagctagaagaaggtgatcttcccgagaatgatgatga
tgcttggtttaagctatcgtaccattatgaaaacaattcttggttctttcgacatgtcta
caggaaaagttcttatttccgtaagtcttgtcaaaatttagattgtaattgtttggggtt
ttatgaatctccagttgaagaagactaaactcagtg--aaaatgtttttgcttcttagat
ttgttctagttagctgcataattggtagcctaggttttgataaccctcctaccaatgttg
tttcgcatttaaatggagattggtttttatttggtgacagtcgttcagattgtaatcatg
ttgttaataccaacccccgtaattattcttatatggaccttaatcctgccctgtgtgatt
ctggtaaaatatcatctaaagctggcaactccatttttaggagttttcactttaccgatt
tttataattacacaggcgaaggtcaacaaattattttttatgagggtgttaattttacgc
cttatcatgcctttaaatgcaccacttctggtagtaatgatatttggatgcagaataaag
gcttgttttacactcaggtttataagaatatggctgtgtatcgcagccttacttttgtta
atgtaccatatgtttataatggctctgcacaatctacagctctttgtaaatctggtagtt
tagttcttaataaccctgcatatatagctcgtgaagctaattttggggattattattata
aggttgaagctgacttttatttgtcaggttgtgacgagtatatcgtaccactttgtattt
ttaacggcaagt------------ttttgtcgaatacaaagtattatgatgatagtcaat
attattttaataaagacactggtgttatttatggtc-tcaattctactgaaaccattacc
actggttttgattttaattgtcattatttagttttaccctctggtaattatttagccatt
tcaaatgagctattgttaactgttcctacgaaagcaatctgtcttaacaagcgtaaggat
tttacgcctgtacaggttgttgattcacggtggaacaatgccaggcagtctgataacatg
acggcggttgcttgtcaacccccgtactgttattttcgtaattctactaccaactatgtt
ggtgtttatgatatcaatcatggggatgctggttttactagcatactccgtggtttgtta
tatgattcaccttgtttttcgcagcaaggtgtttttaggtatgataatgttagcagtgtc
tggcctctctattcctatggcagatgccctactgctgctgatattaatacccctgatgta
cctatttgtgtgtatgatccgctaccacttattttgcttggcatccttttggttgttgcg
gtcataattattgtagttttgttgttatattttatggtggataatggtactaggctgcat
gatgcttagaccataatctaaacatgtttttgatacttttaatttccttaccaatggctt
ttgctgttataggagatttaaagtgtactacggtttccattaatgatgttgacaccggtg
ctccttctattagcactgatactgtcgatgttactaatggtttaggtacttattatgttt
tagatcgtgtgtatttaaatactacgttgttgcgtaatggttactaccctacttcaggtt
ctacatatcgtaatatggcactgaagggaactttactattgagcagactatggtttaaac
caccttttctttctgattttattaatggtatttttgctaaggtcaaaaataccaaggtta
ttaaaaagggtgtaatgtatagtgagtttcctgctataactataggtagtacttttgtaa
atacatcctatagtgtggtagtacaaccacatactaccaaattggataataaattacaag
gtctcttaaagatctctgtttgccagtatactatgtgcgagtacccacatacgatttgtc
atcctaagctgggtaataaacgcgtagaactatggcattgggatacaggtgttgtttcct
gtttatataagcgtaatttcacatatgatgtgaatgctgattacttgtatttccattttt
atcaagaaggtggtactttttatgcatattttacagacactggtgttgttactaagtttc
tgtttaaagtttatttaggcacggtgctttcacattattatgtcctgcctttgacttgtt
ctagtgctatgactttagaatattgggttacacctctcacttctaaacaatatttactag
ctttcaatcaagatggtgttatttttaatgctgttgattgtaagagtgattttatgagtg
agattaagtgtaaaacactatctatagcaccatctactggtgtttatgaattaaagggtt
acactgttcagccaattgcagatgtttaccgacgtatacctaatcttcccgattgtaata
tagaggcttggcttaatgataagtcggtgccctctccattaaattgggaacgtaagacct
tttcaaattgtaattttaatatgagcagcctgatgtcttttattcaggcagactcattta
cttgtaa------------taatattgatgctgctaagatatatggtatgtgtttttcca
gcataactatagataagtttgctatacccaatggtaggaaggttgacctacaattgggca
atttgggctatttgcagtcttttaactatagaattgatactactgttacaagttgtcagt
tgtattataatttacctgctgctaatgtttctgttagcaggtttaatccttctacttgga
ataggagatttggttttacagaacaatttgtttttaagcctcaccctgcaggtgttttta
ctcatcatgatgttgttta-----tgcacaacattg-ttttaaagctcccacaaatt---
tctgtccgtgtaaattggatgggtctttgtgtgtaggtaatggtcctggtatagatgctg
gttataaaaatagtggtataggcacttgtcctgcaggtactaagtatttaacttgccata
attctgcccaatgtaattgtttgtgcactcccgaccccattacatctaaagctaaagggc
cttac---aagtgcccccaaactaaatacttagttggcataggtgagcactgttcgggtc
ttgctattaaaagtgattattgtggaggtaatccttgtacttgccaaccacaagcatttt
tgggctggtctgttgactcttgtttacaaggggataggtgtaatatttttgctaatttta
ttt-tgcatgatgttaatagtggtactacttgttctactgatttacaaaaatccaacaca
gacataattcttggggtttgggttaattatgaactttatggtattaaaggcaaatgtatt
tttgttgaggttaatgcga--------cttattataatatacggcagaaccttttatatg
attctaatggtaatctctatggttttagagactacttaacaaacagaacttttatgatt-
-----cgtagttgctatagcggtcgtgtttcagcggcctttcatgctaactcttccgaac
cagcattgctatttcggaatattaaatgcaattacgtttttaataatactctttcacgac
agctgcaacctattaactattttgatagttatcttggttgtgttgtcaatgctgataata
gtacttctagtgttgttcaaacatgtgatctcacagtaggtagtggttactgtgtggatt
actc-tacaa-----aaagacgaagtcgtagcgcgattaccactggttatcggttt---a
ctactttt------gagccatttactgt--taattcagtaaatgatagtttagaacctgt
aggtggtttgtatgaaattcaa--------------------------ataccttcagag
tttactataggtcatatggaggagtttattcaaacaagctctcctaaagttactattgat
tgttctgcttttgtctgtggtgagtatgcagtatgtaaatcacagttggttgaatatggt
agcttctgtgacaatattaatgctatactcacagaagtaaatgaactacttgacactaca
cagttgcaagtagctaatagtttaatgaatggtgtcactcttagcactaagcttaaagat
ggcgttaatttca-atgtagacgacatcaatttttcccctgtattaggttgtttaggaag
cgattgtaataaagtttccagcagatctgctatagaggatttacttttttctaaagtaaa
gttatctgatgtcggtttcgttgaggcttataataattgtactggaggtgccgaaattag
ggacctcatttgtgtgcaaagttataatggtatcaaagtgttgcctccactgctctcagt
aaatcagatcagtggatacactttggc------------tgccacctctgctagtctgtt
tcctcctttgtcagcagcagtaggtgtaccattttatttaaatgttcagtatcgtattaa
tgggattggtgttaccatggatgtgttaagtcaaaatcaaaagcttattgctaatgcatt
taacaatgctcttgatgctattcaggaagggtttgatgctaccaattctgctttagttaa
aattcaagctgttgttaatgcaaatgctgaagctcttaataacttattgcaacaactctc
taatagatttggtgctataagttcttctttacaagaaattctatctagactggatgctct
tgaagcgcaagctcagatagacagacttattgatgggcgtcttaccgctcttaatgttta
tgtttctcaacagcttagtgaatctacactagtaaaatttagtgcagcacaagctatgga
gaaggttaatgaatgtgtcaaaagccaatcatctaggataaatttttgtggtaatggtaa
tcatattatatcattagtgcagaatgctccatatggtttgtattttatccactttagcta
tgtccctactaagtatgtcactgcgaaggttagtcccggtctgtgcattgctggtgatag
aggtatagcccctaagagtggttattttgttaatgtaaataatac---ttggatgttcac
tggtagtggttattactaccctgaacccataactggaaataatgttgttgttatgagtac
ctgtgctttt--------aactatactaaagcgccggatgtaatgctgaacatttcaaca
cccaacctccctgattttaaggaagagttggatcaatggtttaaaaaccaaacatcagtg
gcaccagatttg-------tcacttgattatataaatgttacattcttggacctacaaga
tgaaatgaataggttacaggaggcaataaaagttttaaatcagagctacatcaatctcaa
ggacattggtacatatgagtattatgtaaaatggccttggtatgtatggc------tttt
aattggctttgctggtgtagctatgcttgttttactattcttcatatgctgttgtacagg
atgtgggactagttgttttaagatatgtggtggttgt---------tgtgatgattatac
tggacaccaggagttagtaattaaa-----------acatcacatgacgactaagttcgt
ctttgatttat-tggctcctgacgatata---------ttacatcccttcaatcatgtga
agctaatt---ataagacccattgagg---------------------------------
--------------tcgagcatattataatagctaccacaatgcctgctgtttagtgggt
actgtgtcttatataactagtaaacctgtaatgccaatggctacaaccatt----gacgg
tacagattatactaatattatgcctagtactgtt-tctacaacagtttatttaggctgtt
---ctataggtattgacactagcaccactggttttacctgtttttcacggtactagttcc
aaaccatattataatttaggtagaccttataactttaagcattattaattgccaaagttt
ctaaggtcacgccctagtaatggacatctggagacc----------tgagattaaatatc
tccgtt------atactaacggttttaatgtctcagaattagaagatgcttgttttaaat
ttaactata----aatttcctaaagtaggat-----------------------------
------------attgtagagttcctagtcatgcttggtg--------ccgtaatcaagg
tagcttttgtgctacactcactctttat----ggcaaatccaaacattatgataaatatt
ttggagtaataactggttttaca---------------gcattcgctaatactg-tagag
gaggctgttaa-------caaactggttttcttagctgtt------gactttattacctg
gcggagacaggagttaaatgtttatggctgatgcttat---------tttgcagacactg
tgtggtatgt-------------------------ggggcaaataatttttatagttgcc
atttgtttattggttataatagttgtagtggcatttttggcaact---------------
------tttaaattgtgtattcaactttgcggtatgtgtaata------ccttagtactg
tccccttctatttatgtgtttaatagaggtaggcagttttatgagttttacaacgatgta
aaaccaccagttcttgatgtggatgacgtttagttaatccaaacattatg----------
-----attagtgtaactacaccagcaccagtttacacctggact------gctgatgaag
ctattaaattcctaaaggaatggaatttttctttgggtattatactactttttattacaa
tcatattgcaatttggatatacaagtcgcagtatgtttgtttatgttattaagatgatca
ttttgtggcttatgtggccccttactatcatcttaactattttcaattgcgtgtatgcgt
tgaattatgtgtatc----------ttggcttttctatagttttcactatagtggccatt
ctcatgtggattgtgtattttgtgaatagtatcaggttgtttattagaactggaagttgg
tggagtttcaacccagaaacaaacaacttgatgtgtatagatatgaagggaaggatgtat
gttaggccgataattgaggactaccatacccttacggtcacaataatacgtggtcatctt
tacat----------------gcaaggtataaaactaggtactggcta------------
--------------------ttctttgtcagatttgccagcttatgtgactgttgctaag
gtctcacacctgctcacgtata--------------------------------------
------------------agcgtggttttcttgacaagataggcgatactagtggttttg
ctgtttatgttaagtccaaagtcggta----------attaccgactgccatca--accc
aaaagggttctggcatggac----------------accgcattgttgagaaataatatc
taaa--------------------------------------------------------
------------------------------------------------------------
--------------------------------------ctttaaggatgtcttttactcc
tggta--------agcaatccagtagtagagcgtcctttggaaatcgttctggtaatggc
atccttaagtg-------------------------------------------------
----ggccgatcagtccgaccaa-------------------------tctagaa-----
----------------------------------------------------atgttcaa
accaggggtagaagagctcaa---------------------------------------
-----------------------------------------cccaagcaaactgcta---
--------------------------------------------cttctcagctaccatc
agga------------------gggaatgttgtaccctactat-----------------
------------------------------------------------------------
------------------------------------------------------------
------------------------------------------------------------
------------------------------------------------------------
------------------------------------------------------------
------------------------------------------------------------
------------------------------------------------------------
--------------------tcttggttctctggaattactcagtttcaaaaaggaaagg
agtttgaatttgcagagggacaaggtgtgcctattg----caccaggagtcccagctact
gaagctaaggggtactggtacagacacaacagacgttcttttaaaacagccgatggcaac
cagcgtcaactgctgccacgatggtatttttactatcttggaacaggaccgcatgccaaa
gaccagtatggcaccgatattgacggagtcttctgggtcgctagtaaccaggctgatgtc
aatacccc---ggctgacattctcgatcgggacccaagtagcgatgaggctattccgact
aggtttccgcctggcacggtactccctcagggttactatattgaaggctcaggaaggtct
gctcctaattccagatctacttcacgcgcatccagtagagcctctagtgcaggatcgcgt
agtagagccaattctggcaacagaaccc------------------ctacctctggtgta
acacctgatatggctgatcaaattgctagtcttgttctggcaaaacttg-----------
----------gcaaggatgccactaagccacagcaagtaactaagcagactgcca--aag
aaatcagaca-gaaaattttgaataagccccgccagaagaggagccccaataaacaatgc
actgttcagcagtgttttgggaagagaggccccaatca---------gaattttggtggt
ggagaaatgttaaaacttggaactagtgacccacagttccccattcttgcagaactcgca
cccacagctggtgcgtttttctttggatcaagattagagttggccaaagtgcagaatttg
tctgggaatcttgacgagccccagaaggatgtttatgaattgcgctataatggtgcaatt
agatttgacagtacactttcaggttttgagaccataatgaaggtgttgaatgagaatttg
aatgcatatcaacaacaagatggtatgatgaatatgagtccaaaaccacagcgtcagcgt
ggtcagaagaatggacaaggagaaaa----tgataatataagtgttgcagcgcctaaaag
ccgtgtgcagcaaaataagagtagagagttgactgcagaggacatcagccttcttaagaa
gatggatgagccctatactgaagacacctcagaaatataagagaatgaaccttatgtcgg
cacctggtggtaagccctcgcaggaaagtcggg---------------------------
--------ataaggcactctctatcagaatggatgtcttgctgctata----atagatag
agaaggtt--------------atagcagactatagattaattagttgaaagttttgtgt
ggtaatgtatagtgttggagaaagtga--------------aagacttgcgga-------
---------agtaattgccg-----aacaagtgcccaa-gg-gaagagccagcatgttaa
gttaccacccagtaattagtaaatgaatgaagttaatt----------------------
------atggccaattggaagaatcac---------------------------------
------------------------------------------------------------
------------------------------------------------------------
------------------------------------------------------------
--
>AF220295.1 Bovine coronavirus strain Quebec, complete genome
------------------------------------------------------------
------------------------------------------------------------
-----------------------------------------------gattgtgagcgat
ttgcgtgcgtgcatc---------------ccgcttcact---gatctcttgttagatct
ttttata------atctaaactttataaaaacatccactccctgtattctatgcttgtgg
gcgtag-atttttcatagtggtgtctatattcatttctgctgttaaca------------
---------------------gctttcagccagggacgtgttgtatcctaggcagtggcc
cacccataggtcacaatgtcgaagatcaacaaatacggtctcgaactacactgggctcca
gaatttccatggatgtttgaggacgcagaggagaagttggataaccctagtagttcagag
gtggatatagtatgctccaccactgcgcaaaagctggaaacaggcggaatttgtcctgaa
aatcatgtgatggtggattgtcgccgacttcttaaacaagagtgttgtgtgcagtctagc
ctaatacgtgaaattgttatgaatacacgtccatatgatttggaggtgctacttcaagat
gctttgcagtcccgcgaagcagttttggttacaccccctctaggtatgtctctggaggca
tgctatgtgagaggttgta----------------atcctaatggatggac-catgggtt
tgtttcggcgtagaagtgtgtgtaacactggt--------cgttgcgctgttaacaagca
tgtgg--------------cctatcagctata-tatgattgatcctgcgggtgtctgt--
-----tttggtgcaggtcaatttgtgggttgggttatacccttagcctttatgcctgtgc
aatcccggaaatttattgctccttgggttatgtacttgcgtaagtgtggcgaaaagggtg
cctacattaaagattataaacgtggcggttttgaacacgtttataattttaaagttgagg
atgcttacgacctggttcatgatgagcctaagggtaagttttctaagaaggcttatgctt
taattagaggataccgtggtgttaaaccgcttctctatgtagaccagtatggttgtgatt
atactggtggtcttgcagatggcttagaggct---tatgctgataagacattgcaagaaa
tgaaggcattatttcctatttggagccaggaactcccttttgatgtaactgtggcatggc
acgttgtgcgtgatccacgttatgtta-tgagactgcagagtgcttctactatacgtagt
gttgcatatgttgctaaccctactgaagacttgtgtgatggttctgttgttataaaggaa
cctgtgcatgtttatgcggatgactctattatttta--cgtcaacataattta-------
-----------gttgacattatgagttgttttta-----------------tatggaggc
agatgcagttgtaaatgctttttatggtgttgatttgaaagattgtggttttgttatgca
gtttggttat--attgactgcgaacaagactt------------------gtgtgatttt
aaaggttgggttcc-tggtaatatgatagatggttttgcttgcactacttgtggtcatgt
ttatgagacaggtgatttgctagcacaat---------cttcaggtgttttgcctgttaa
tcctgtattgcatactaagagtgcagcaggt-----------------------------
-------------tatggtggttttggttgtaaggattcttttaccctgtatggccaaac
tgtagtttattttggaggttgtgtgtattggagtccagcacgtaatatatggattcctat
attaaaatcttctgttaagtcttatgacggtttggtttatactggagtt---gtaggttg
caaggctattgtaaaggaaacaaatctcatttgcaaagcgttgtaccttgattatgttca
acacaagtgtggcaatttacaccagcgggagttgctaggtgtgtcagatgtgtggcataa
acaattgttattaaatagaggtgtgtacaaacctcttttagagaatattgattattttaa
tatgcggcgcgctaaatttagtttagaaacttttactgtttgtgcagatggttttatgcc
ttttcttttagatgatttggttccgcgcgcatattatttggcagtaagtggtcaagcatt
ttgtgactacgcaggtaaaatctgccatgctgttgtgtcta-agagtaaagagttacttg
atgtgtct--------------------------gtggattctttaggtgcagctatac-
----attatttgaattctaaaattg----------------ttgatttggctcaacattt
--------------------------tagtgattttggaacaagtttcg------tttct
aaaattgttcatttctttaagact----------tttactactagcactgctcttgcatt
tgcatgggttttatttcatgttttgcatggtgcttatatagtagtggagagtga------
tatatattttggtaaaaacattcctcgttatgctagtgctgttgcacaagcatttcggag
tggtgctaaagttggactggactctttaagagttacttttattgatggcctttcttgttt
taagattggacgtagaagaatttgtctttcaggcagtaaaatttatgaag----------
-------------------------ttgagcgtggcttgttacattcatc----------
------------------tcaattgccattagatgtttatgatttaacca----------
--------------------------------tgcctagtcaag-ttcagaaaaccaagc
aaaaaggtatttatttaaaaggtt------------------------------------
---------ctggttctgatttttcattagcggatagtgtagttgaagttgttacaactt
cact------tacaccatgtggttattctgaacc------------acctaaagttgcag
ataaaatttgca---ttgtggataatgtttatatggccaaggctggtgacaaatattacc
ctgttgtggttgatggtcatgttggacttttggatcaagcatggagggttccttgtgctg
gaaggtgtgttacatttaaggaacagcctacagtaaatgagattgcaagcacgcctaaga
ctattaaagttttttatgagcttgacaaagattttaatactattttaaacactgcatgtg
gagagtt-------tgaagtggatgatactgtggatatggaggaatt---ttatgctgtg
gtgattgatgccatagaagagaaactttctccatgtaaggagcttgaaggtgtaggtgct
aaagttagtgcctttttacagaaattagaggataattccctatt-tttatttgatgaggc
tggtgaggaagttcttgctcctaaattgtattgtgcttttacagctcctgaagatgatga
ctttcttgaagaaagtggtgttgaagaagatgatgtagaaggtgaggaaactgatttaac
tgtcacaagtgctggagagccttgtgttgccagtgaacaggaggagtcttctgaaatctt
agaggacactttggatgatggtccatgtgtggagacatctgattcacaagttgaagaaga
tgtacaaatgtcggattttggtgatcttgaatctgtgattcaggattatgaaaatgtttg
ttttgagttttatactacagaaccagaatttgttaaagttttggatctgtatgttcctaa
agcaactcgcaacaattgc--------tggttgcgatcagttttggcagtgatgcagaaa
ctgccctgtcaatttaaagataaaaatttgcaggatctttgggtgttatataagcaacag
tatagtcagttgtttgttgataccttggttaataagatacctgctaatattgtagttcca
caaggtggttatgttgctg--------------------------attttgcatattggt
tcttaaccttatgtgattggcagtgtgttgcatactggaaatgcattaaatgtgatttag
ctcttaagcttaaaggcttggatgctatgttcttttatggtgatgttgtctcacatgtgt
gcaagtgtggtgag----------tctatggtacttattgatgtt-----------gatg
tgccatttaca-------------------------------gcccactttgctcttaaa
gataagttgttttgtgcatttattactaagcgtagtgtgtataaagcagcttgtgttgtg
gatgttaatgatag--tcattctatggctgttgttgatg----gtaaacaaattgatgat
catcgtatcactagtattactagtgataagtttgat---tttattattgggcatggtacg
tcattttca------------------------------------------------atg
actacttttgaaattgcccaattgtatggttcttgtataacacctaatgtatgtttt---
-gttaaaggtgatataattaaagtttctaagcgagttaaagcagaagtcgttgtaaatcc
tgctaatggccatatggcacat------ggtggtggtgttgcaaaggctattgcagtagc
agctggacagcagtttgttaaagagaccaccgatatggttaagtctaaaggagtttgtgc
tactggagattgttatgtctctacagggggcaaattatgtaaaactgtgcttaatgttgt
tggacctgatgcgaggacac---agggtaaacaaag-------ttatgcattgttagagc
gtgtttataaacatcttaacaaatatgatt----------------gtgttgttacaact
---------------------------------------------------ttgatctca
gctggtatatttagtgtgccttctgatgtgtctttaacatatctacttggtactgctaag
aaacaagttgttcttgttagcaataatcaagaggattttgatcttatttctaagt--gtc
agataactgccgt--------tgagggcactaagaaattggcagagcgtctttcttttaa
tgttgggcgttctatcgtttacgaaacagatgctaataagttgattttaagcaatgacgt
tgcatttgtttcgacatttaatgtcttacagga----------------tgttttatcct
taagacatgatatagcacttgatgatgatgc-----------------------acgaac
ctttgttcagagcaatg----ttgatgttgtacctgagggttgg-cgtgttgtcaataag
tt----------ttatcaaatt-------aatggtgttagacccgttaagtattttgagt
gtcccgggggcatagatatatgcagccaggataaagtttttggttatgtacagcagggta
gttttaataaggctactgttgctcaaattaaagccttgtttttggataaagtggacatct
tgctaactgttgatggtgttaatttcactaacaggtttgtg--cctgtaggtgaaagttt
tggtaagagtctaggaaatgtgttttgtgatggagttaatgtcacgaaacataagtgtga
tataaattataaaggtaaagtctttttccagtttgataatctttctagtgaagat-----
-----ttaaaggctgtaagaagttc-----------ttttaattttgatcagaaggaatt
gcttgcctactacaacatgcttgttaattgttctaagtggcaggttgtttttaatggtaa
gtatttcactt---ttaagcaagctaataacaattgttttgttaatgtttcttgcttaat
gctccagagtttgaatctgaaatttaaaattgttcaatggcaggaggcgtggcttgaatt
tcgttctggccgccctgctagatttgtatcgttggttttggctaaaggtggttttaaatt
tggggatcctgctgattctagagatttcttgcgtgttgtgtttagtcaagttgatttgac
aggggcaatatgtgattttgaaattgcatgtaaa---tgtggtgtaaagcaggaacagcg
tactggtgtggacgctgttatgcattttggtacattgagtcgtgaagatcttgagattgg
ttacaccgtggattgttcttgcggtaaaaagctaattcattgtgtacgatttgatgtacc
atttttaatttgcagtaata-------cacctgct-agtgtaaaattacctaagggtgta
ggaagtgcaaatatttttaaaggtga---------------taaggttggtcattatgtt
catgttaagtgtgaacagtcttatcagctttatgatgcttctaatgttaagaaggttaca
gacgttactggcaatttgtcagattgtttgtatcttaaaaa---tttgaaacaaactttt
aaatcggtgttaaccacctattatttggatgatgt------taagaaaattgagtataaa
cctgacttgtcacaatattattgtgacggaggtaagtattatact------cagcgtatt
attaaagcccaatttaaaacatttgagaaagtagatggtgtgtatactaattttaaattg
ataggacacaccgtctgtgatattcttaatgctaagttgggttttgatagctctaaagag
tttgttgaatataag------gttactgagtggccaacagctac---------------a
ggtgatgtggtgttggctactgatgat-----ttgtatgttaagagatatgaaaggggtt
gtattacttttggtaaacctgttatatgg--------------------ttaagccatga
gcaagcttccctcaattctttaacata-------ttttaatagacctttattggttgatg
---agaataaatttgatgttttaaa------------------agtggatgatgttgacg
atggtggtgatatctcag-----agagtgatgctaaagaacc----caaagaaatcaaca
ttattaagttaagtggtgttaaaaaaccatttaaggttgaagatagtgtcattgttaa--
----tgatgatactagtgaaatcaaatatgttaagagtttgtctata-------------
-gttgatgtgtatgatatgtggcttacaggttgtaggtgtgttgttaggactgctaatgc
tttgagcagagcagttaacgtacctacaatacgtaagtttataaaatt----------tg
gtatgactcttgttagta-taccaattgatttgttaaatttaagagagattaagcctgtt
tttaatgtggtt------------------aaagctgtgcgaaataaaatttctgcatgc
tttaattttattaaatggctttttgtcttattatttggctggattaaaatatccgctgat
aataaagtaatttacaccacagaagttgcatcaaagcttacgtgtaagcttgtagcttta
gcttttaaaaatgcatttttgacatttaagtggagtgtggttgctagaggtgcttgca--
----ttatagcgactatatt------tctattgtggtttaattt-----------tatat
atgccaatgtaatttttagtgatttttatttgcctaaaatc-------------------
------ggtttcttgccgacttttgttggtaag-------atcgtacagtggattaagaa
cacttttagtcttgtaactatttgtgatctatattccattcaggatgtgggttttaagaa
tcagtattgtaatggaagtatcgcatgtcagttctgcttggcaggatttgatatgttaga
taattataaagccattgatgtagtacagtatgaagctgataggagagcatttgttgatta
tacaggtgtgttaaagattgtcattgaattgatagttagttac----gccctgtatacgg
catggttttacccattgtttgctcttattagtattcagatcttgaccacttgg-------
--------------ctgcctgagcttcttatgcttagtacattacattgg-agtgttagg
ttgctggtgtctttagctaatatgttaccagcacatgtgttt---------atgaggttt
tatattattattgcctcttttattaagctgtttagcttgtttaggcatgttgcctatggt
tgtagtaaatctggttgtttgttttgttacaagaggaatcgtagtctacgtgttaaatgt
agtactattgttggtggcatgatacgctattacgatgttatggctaatggtggcactggc
ttttgttcaaaacatcaatggaattgcattgattgtgattcttataaaccaggtaatact
tttattactgttgaggccgctcttgatttatctaaggaattgaaacggcctattcagcct
acagatgttgcttatcatacggttacggatgttaagcaagttggttgttatatgcgcttg
ttctatgatcgtgatggacagcgcacatatgatgatgttaatgctagtttgtttgtggat
tatagtaatttgctacattctaaggttaagagtgtgcctaatatgcatgttgtggt----
agtggaaaatgatgccgataaagctaattttctaaat--gctgctgtattttatgcacag
tctttgtttagacctattttaatggttgataaaatcttgataactactgctaatactggt
acgtctgttacagaaactatgtttgatgtttatgtggatacatttttgtctatgtttgat
gtggataaaaagagtcttaatgctttaatagcaactgcgcattcttctataaaacagggt
acgcagatctgtaaagttttggatacctttttaagctgtgctcgtaaaagttgttctatt
gattcagatgttgatactaagtgtttagctgattctgtcatgtctgctgtatcgg-cagg
ccttgaattgacggatgaaagttgtaataacttggtgccaacatatttgaagggtgataa
cattgtggcagctgatttaggtgttctgattcaaaattctgctaagcatgtgcagggtaa
tgttgctaaaatagccggtgtttcctgtatatggtctgtggatgcttttaatcagcttag
ttctgatttccagcataa--attgaagaaagcatgttgtaaaactgg-------------
--tttgaaacttgagcttacttataataagcagatggctaatgtctctgttttaactaca
ccctttagtcttaaagggggtgcagtttttagttat------------tttgtttatgta
tgttttgtgttgagtttggtttgttttattggattgtggtgcttaatgcccacttacaca
gtacacaaatcagattttcagcttcccgtttatgcca---gttataaagttttagataat
ggtgttattagagatgttagcgttgaagatgtttgtttcgctaacaaatttgaacaattt
gatcaatggtatgagtctacatttggtctaagttattatagtaacagtatggcttgtccc
attgttgttgctgtagtagaccaggattttggctctactgtgtttaatgtccctaccaaa
gtgttacg---atatggttaccatgtgttgcactttattacacatgcactttctgctgat
ggagtgcagtgttatacgccacatagtcaaatatcgtattctaatttttatgctagtggc
tgtgtgctttcctctgcttgcactatgtttgcaatggccgatggtagtccacaaccttat
tgttatacagatgggcttatgcagaatgcttctctgtatagttcattggtacctcatgtg
cggtataatcttgctaatgctaaaggttttatccgtcttccagaagtgttgcgagaagga
cttgtgcgtattgtgcgtactcgttctatgtcgtattgcagagttggattatgtgaggaa
gctgatgagggtatatgctttaattttaatggttcttgggtgcttaataatgattattat
agatcattgcctgggaccttttgtggtagagatgtttttgacttaatttatcagctgttt
aaaggtttagcacagcctgtggatttcttggcattgactgctagttccattgctggtgct
atacttgctgtaattgttgttttgggtttttattacttaataaagcttaaacgtgctttt
ggtgattacaccagtattgtttttgttaatgtgattgtgtggtgtgtaaattttatgatg
ctttttgtgtttcaagtttaccctacactttcttgtgtatatgctatttgttatttttat
gccacgctttatttcccttcggagataagtgtgataatgcatttacaatggctagttatg
tatggcactattatgcctttatggttttgtttgctatatatatctgttgttgtttcaaat
catgctttttgggtattttcttactgcagacagcttggtacttctgttcgtagtg-----
-atggtacatttgaagaaatggctcttactacttttatgattacaaaagattcttattgt
aagcttaagaattctttgtctgatgttgcttt----------taatagatatttgagttt
gtataataaatataggtattacagcggtaaaatggatactgctgcatatagggaggctgc
ttgttctcagttggctaaagcaatggatacatttaccaataataatggtagtgatgtgct
ttaccaaccgcctactgcttccgtttcaacttcattcttgcaatctggtattgtgaaaat
ggttaatcctacttctaaggtagaaccatgtattgtcagtgttacctatggtaatatgac
attgaatggtttatggttggatgataaggtctactgtcccagacatgtgatatgttctgc
ttcagatatgactaatccagattatacaaatttgttgtgtagagtaacatcaagtgattt
tactgtattgtttgatcgtctaagccttacagtgatgtcttatcaaatgcagggttgtat
gcttgttcttacagtgaccctgcaaaattctcgtacgccaaaatatacatttggtgtggt
taaacctggtgagacttttactgttttagctgcttataacggcaaaccacaaggagcctt
tcatgtgactatgcgtagtagttataccattaagggttcctttttatgcggatcttgtgg
atctgttggttatgtaataatgggtgattgtgttaaatttgtgtatatgcatcaattgga
gcttagtactggttgtcatactggtactgatttcaatggggatttttatggtccttataa
ggatgctcaggttgtccaattgcccgttcaggattatatacaatctgttaattttgtagc
atggctttatgctgctatacttaataattgtaattggtttgtacaaagtgataagtgttc
tgttgaagattttaatgtgtgggctttgtctaatgggtttagccaagttaagtctgatct
tgtta------tagatgctttagcttctatgactg---------------------gtgt
gtctttggaaacactattggctgctattaagcgtcttaagaatggttttcaaggacgtca
gattatgggtagttgctcctttgaggatgaattgacacctagcgatgtttatcaacaact
cgctggtatcaagttacaatcaaagcgtact----agattggttaaagg-------catt
gtttgttg-----gattatggcttctacatttttgtttagttgtataattacagcatttg
tgaaatggactatg------tttatgtatgtaactactaatatgcttagtattacgtttt
gtgcactttgtgttataagtttggccatgttgttggttaaacataagcatctttatttga
ctatgtatataattcctgtgctttttacactg-----------------ctgtataacaa
ctatttgg---ttgtgtacaagcagacatttaga------------------ggctatgt
ttatgcatggctatcatattatgt-tccatcagttgagtatacttatactgatgaagtaa
tttatggcatgttattgcttataggaatggtctttgttacattacgtagcattaaccatg
atttg-ttctcttttataatgtttgttggtcgtgtgatttctgttgtctctttgtggtac
atgggttctaacttagaggaagaaattcttcttatgttggcttct-------------ct
ttttggtacttacacatgg--acaacagctttatctatggctgcagcaaaggttattgct
aagtgggttgctgtgaatgttttgtatttcacag------atatacctcaaattaagata
gtgcttgtatgctatttgtttataggttatattattagctgttattggggtttgttttcc
ttgatgaacagtttgtttagaatgcctttgggtgtttataattataaaatttcagtacag
gaattaagatatatgaatgctaatggattgcgccctcctaagaatagttttgaagccctt
atgcttaattttaagcttttgggtattggaggtgtgccaattattgaagtatctcaattt
caatcaaaattgactgatgttaaatgtgccaatggtggcttgcttaattgcttgcaacat
ttgcatgttgcttctaactctaagttgtggcaatattgtagcactttgcacaatgaaata
cttgccacttctgatctgggtgttgcttttgaaaagcttgctcagttgttaattgttttg
tttgctaatccagctgctgtggatagcaagtgcctgactagtattgaagaagtttgcgac
gattacgcaaaggacaatactgttttgcaggctttacagagtgaatttgttaatatggct
agcttcgttgaatatgaagttgctaagaaaaatcttgatgaggcgtgttctagtggttct
gctaatcaacagcagttaaaacagctagagaaagcctgtaatattgctaaatctgcttat
gaacgcgaccgtgctgtagcaagaaagttggagcgtatggcagatttggctctcactaat
atgtataaagaagctagaattaatgataagaagagtaaggttgtttctgccttgcaaact
atgctttttagtatggtgcgtaagttagataatcaagctctgaattcaatattagataat
gctgtgaagggttgtgtaccattgaatgcaatcccttcattggcagcaaatactctgact
ataattgtaccagataaaagtgtttatgatcaggtagttgacaatgtctatgttacctat
gcgggtaatgtatggcagattcaaactatccaagattcagatggtacaaataagcagttg
catgagatatctgatgattgt------aactggccactagttattattgcaaatcggcat
aatgaggta--tctgctaccgttttgcaaaataatgaattaatgcctgctaagtt-----
-gaaaactcaggttgttaatagtggtc---cagatcagacttgtaatacacctactcaat
gttactataataatagttacaatgggaagattgtttatgctatacttagtgatgttgatg
gtcttaagtatacaaaaattcttaaagatgatggcaattttgttgttt---tggagttag
atcctccttgtaaatttactgttcaagatgttaaaggtcttaaaattaagtacctttatt
ttgtaaaaggttgtaacacactagcaagaggctgggttgttggtacaatttcttctacag
ttagattgcaagctggaactgctactgagtatgcttccaactcatctatattatctttat
gtgcgttttctgtagatcctaagaaaacgtatttagattttatacaacagggaggaacac
ctattgccaattgtgttaaaatgttgtgtgaccatgctggtaccggtatggccattactg
ttaaacccgatgctaccactagtcaggattcatatggtggtgcgtctgtttgtatatatt
gccgcgcacgagttgaacacccagatgttgatgggttgtgcaaattacgcggcaagtttg
tacaagtgcctgtag---gtataaaagatcctgtgtcttatgttttgacacatgatgttt
gtcaagtttgtggattttggcgggatggaagctgttcatgtgttag---cactgacacta
ctgttcagtcaaaagatactaatt---ttttaaacgggttcggggtacgagtgtagatgc
ccgtctcgtaccctgtgccagtggtttatctactgatgtacaattaagggcatttgatat
ttgcaatgctagtgttgctggcattggtttacatttaaaagttaattgctgccgttttca
gcgtgttgatgagaacggtgataaattagatcagttctttgttgttaagaggacagatct
gactatatataatagagagatggaatgctatgagcgtgtaaaagattgtaagtttgtggc
tgaacacgatttctttacatttgatgtagaaggtagtcgtgtgccacacattgtacgcaa
ggatttaacaaagtatactatgttggatctttgctatgcattgcgacattttgatcgcaa
tgattgcatgctgctttgtgacattctctctatatatgctggttgtgaacaatcctactt
tactaagaaggattggtatgattttgttgaaaatcctgatattattaatgtttataaaaa
gctaggacctatttttaatagagccctagttagcgctactgagtttgcagacaaattggt
ggaggtaggcttagtaggcattttaacacttgataaccaagatttaaatggtaaatggta
tgattttggtgactatgttattgcagccccagggtgtggtgttgctatagcagactctta
ttattcttatatgatgcctatgctgaccatgtgtcatgcattggattgtgaattgtatgt
gaataatg------------cttatagactatttgatcttgtacagtatgattttactga
ttacaagctcgaattgtttaataagtattttaagcactggagtatgccataccatcctaa
cacggttgattgtcaggatgatcggtgtatcatacattgtgctaattttaacatactttt
tagtatggttttacctaatacatgttttgggcctcttgttaggcaaatttttgtggatgg
tgtgccttttgttgtttcaattggctaccattataaagaacttggtattgtgatgaacat
ggatgtggatacacatcgttatcgcttgtctttaaaagacttgcttttatatgctgctga
tccagctttgcatgtagcttctgctagtgcattgtatgatttacgcacttgctgttttag
tgttgcggctataacaagcggtgtaaaatttcaaacagttaaacctggtaattttaatca
ggatttttatgattttattttaagtaagggcctgcttaaagagggtagttcagttgatct
gaagcactttttctttacgcaggatggtaatgctgctattactgattataattattataa
gtacaatttgcccaccatggtggacattaagcagttgttgtttgttttggaagttgttta
taagtattttgagatttatgatggtgggtgtataccggcagcacaagtcattgttaataa
ttatgataagagtgctggctatccatttaataaatttggaaaagccaggctctattatga
agcattatcatttgaggagcaggatgaaatttacgcctatactaagcgcaatgtcctgcc
aacacttactcaaatgaatttgaaatatgctattagtgctaagaatagagcccgcactgt
tgctggtgtttccatacttagtactatgactggcagaatgtttcatcaaaaatgtttgaa
aagtatagcagctacacgtggtgttcctgttgttataggcaccactaagttttatggcgg
ctgggatgatatgttacgtcgccttattaaagatgttgataatcctgtacttatgggttg
ggattatcctaagtgtgatcgtgctatgccaaacatactacgtattgttagtagtctggt
cttggcccgaaaacatgaggcatgttgttcgcaaagcgataggttttatcgacttgcgaa
tgaatgcgcacaagttctgagtgaaattgttatgtgtggtggctgttattatgttaagcc
tggtggcactagtagtggtgatgcaactactgcttttgctaattcagtttttaacatatg
tcaagctgtttcagccaatgtatgtgctttaatgtcatgcaatggtaataagattgaaga
tttgagtatacgtgctcttcagaagcgcttatactcacatgtgtatagaagtgatatggt
tgattcaacctttgtcacagaatattatgaatttttaaataagcattttagtatgatgat
tttgagtgatgatggcgttgtgtgttataattctgattatgcgtccaaagggtatattgc
taatataagtgcctttcaacaggtattgtattatcaaaataacgtttttatgtcagaatc
caaatgttgggttgaaaatgacataaacaatggacctcatgaattctgttcacaacatac
aatgcttgtaaagatggatggggacgatgtctatcttccatatcctgtacctagtcgtat
attaggagctggatgttttgtagatgatttgttaaagactgatagtgttcttttaataga
acgatttgtaagtcttgcaatagatgcttatccacttgtgtaccacgaaaatgaagaata
ccaaaaggtttttcgtgtttatttggagtatataaagaagttgtacaatgaactgggtaa
tcagatcttggatagctacagtgttattttaagtacttgtgatggacaaaagtttactga
tgagtccttttacaagaacatgtatttaagaagtgcagttatgcagagtgttggagcttg
cgtggtctgctcttctcaaacatcattacgttgtggcagttgcatcagaaagcctcttct
ttgctgcaagtgttgttacgatcatgttatggcaactgatcataaatatgttttgagtgt
ttcaccatatgtgtgtaacgcaccaggatgtgatgtaaatgatgttaccaaattgtatct
aggtggtatgtcatattattgtgaagatcataagccacaatattcgtttaagttggtaat
gaatggtatggtttttggtctatataaacaatcttgtacaggatctccgtacatagatga
ttttaatcgtatagctagttgtaaatggactgatgttgatgattacatactggctaatga
atgtacagagcgcttgaaattgtttgctgcagaaacgcaaaaggcgactgaggaagcctt
taagcagagttatgcatcagcaacaatacaagagattgttagtgagcgcgaattgattct
ctcttgggagattggaaaagtgaagccaccacttaataaaaattatgtttttactggcta
ccattttactaaaaatggcaagacagttttaggtgagtatgtttttgataagagtgagtt
gactaatggtgtgtattatcgcgccacaaccacttataagctatctgtaggagatgtttt
tgttttaacctctcattcagtagctaatttaagtgctcctacgcttgtgccgcaggagaa
ttatagtagtattagatttgctagtgttta-----tagtgtgcttgagacatttcagaac
aatgttgtgaactatcaacacattggtatgaaacgttattgcaccgtgcaaggacctcct
ggtacaggaaagtcacatcttgctattggtcttgctgtatattattgtacagcacgtgta
gtatacactgcggccagccatgcagctgttgacgcattgtgtgaaaaagcatacaaattt
ttgaatataaatgattgcactcgtattgttcctgccaaggtcagggtggagtgctatgat
aagtttaaaattaatgacaccactcgtaagtatgtgtttactactataaatgcattacct
gagatggtgactgatattgttgttgtagatgaagttagtatgcttaccaattatgagctt
tctgttattaatgctcgtattcgcgctaagcattatgtttatattggtgatcctgctcaa
ttgccagcaccacgtgtgttattgagcaagggtacacttgaacctaaatattttaacact
gttactaagcttatgtgttgcttagggccagacatttttcttggtacatgttatagatgt
cctaaggaaatcgttgatacagtgtctgccttggtttatgaaaataagcttaaggctaag
aatg--aaagtagttcattgtgttttaaggtctattacaaaggcgttacaacacatgaaa
gttctagtgctgtaaatatgcagcagatttatttgattaataagtttttgaaggctaacc
ctttgtggcataaagccgtttttattagcccatataatagtcagaactttgcagctaagc
gcgttttgggtttgcaaacccaaaccgtggattctgcgcaaggttctgaatatgattatg
ttatatattcacagactgcagaaacagcgcattctgtaaatgttaatcgcttcaatgttg
ctattactcgagccaagaaaggtattctttgcgttatgagtaatatgcagttgtttgaag
cattacagtttactacattgaccgtagataaagtgccacaggccgttgaaacga------
gagttcaatgtagtaccaatttatttaaagattgtagcaagagttatagtggttaccacc
cagctcatgctccttcatttttggcagtagatgacaaatataaggcaactggcgatttag
ccgtgtgtcttggtattggagattct----gctgttacatattcaagattaatatcactc
atgggttttaaactggatgttacccttgatgggtattgtaagctttttataactaaagaa
gaagctgttaaacgcgtgcgtgcttgggttggctttgatgctgaaggtgctcatgccacg
cgtgatagcattgggacaaatttcccacttcaattagggttttccacaggaattgatttt
gttgtggaagccactggtttgtttgctgatagagatggttacagctttaaaaaggctgtg
gctaaagctcctcctggtgaacaatttaagcatctcatccctttgatgacgagaggtcag
cgctgggatgttgttagacctagaatagtacaaatgtttgcagatcatttaattgatctg
tctgattgtgttgtgctagttacatgggcagccaactttgagctcacttgtctccgctac
tttgcaaaagtaggtcgtgagatctcttgtaatgtgtcgactaaacgtgccacagcttac
aattctagaactggttactatggttgttggcgccatagtgttacatgtgattacttgtat
aatccacttattgttgatattcaacagtggggatatattggttctttatcaagtaatcat
gatttatattgtagtgtccataaaggagcacatgttgcctcctctgatgctataatgaca
cggtgtttggccgtttatgattgtttttgcaataatattaattggaatgtggagtatccc
atcatttcaaatgagttaagtattaatacctcttgtagggtcttgcagcgtgttatgctt
aaagctgccatgctctgcaacagatatactttgtgttatgatattggcaatccaaaagcg
attgcctgtg----tcaaa--gattttgattttaagttctatgatgcccaacc----aat
tgttaagtctgtcaa-----gactcttttgtatttttttgaggcacataaggactctttt
aaagatggtttgtgtatgttttggaactgtaatgtggataagtatccaccgaatgcagtt
gtatgtagatttgacacgagagtgttgaataacttaaatcttcctggctgtaatggaggt
agtttgtatgttaacaaacatgcattccacactaaacccttttctagggcagcctttgag
catttgaagcctatgccatttttctattattcagatacgccttgcgtgtatatggatggc
atggatgctaagcag--------gttgattatgtacctttgaaatccgccacttgcatca
caagatgcaatttaggtggtgcagtttgtttaaaacatgctgaagagtatcgtgagtacc
tagagtcttacaatacagctactacagcaggttttactttttgggtctataagacatttg
atttttataatttgtggaatacgttcaccaagctacaaagcttggagaatgttgtatata
atttagtcaagactggtcattatacaggacaggctggtgaaatgccttgtgcaattataa
atgataaagttgtggctaagatcgataaggaggatgttgtcatttttattaataatacaa
catatcctactaatgtggctgttgaattatttgccaagcgcagtattcgacaccatccag
agcttaagctctttagaaatttgaatatagacgtgtgctggaagcacgtcatttgggatt
atgctagagaaagtatattttgcagtaatacctatggtgtctgc------atgtatacag
atttaaagctcattgata------------aattgaatgtcctttttgatggtcgtgata
atggtgctcttgaagcttttaaacgctctaataatggcgtttacatttccacgacaaaag
ttaagagtctttcgatgataagaggtccaccgcgtgctgaattaaatggcgtagtggtgg
acaaggttggagacacagattgtgtgttttattttgctgtgcgtaaagagggtcaggatg
tcatcttcagccaattcgacagcctgagagtcagctctaaccagagcccacaaggtaatc
tggggagtaatgaacccggtaatgtcggtggtaatgatgctctggcaacctcc----act
atctttacacaaagccgtgttattagctcttttacatgtcgtactgatatggaaaaagat
tttatagctttagatcaagatgtgtttattcagaagtatggtttggaggactatgccttt
gaacacattgtttatggtaatttcaaccagaagattattggtggtttgcatttgttaata
ggcttgtaccgaagacagcaaacttccaatctggttattcaggagtttgtttcatacgac
tccagcatacactcttattttatcactgatgagaagagtggtggtagtaagagtgtttgc
actgttatagatattttgttggatgattttgtggctcttgtcaagtcacttaatcttaac
tgtgtgagtaaggttgttaatgttaatgttgattttaaagattttcagttcatgctttgg
tgtaacgatgagaaagttatgactttctatcctcgtttgcaagctgcatctgactggaag
cctggttattctatgcctgtattatataagtatttgaattccccaatggaaagagttagt
ctctggaattatgggaagccagttactttgcctacaggctgtatgatgaatgttgctaag
tatactcagttatgtcaatatctgaatactacaacattagctgtacctgttaatacgcga
gttttgcatttaggtgcaggttcagaaaaaggagtagcaccgggttctgcagttcttagg
cagtggttgcctgctggtactattcttaggcagtggttgcctgctggtactattcttgta
cataatgatttatacccatttgtgagtgacagtgtcgctacatattttggggattgtata
accttaccctttgattgtcaatgggatttgataatctctgatatgtatga-cctattact
a--gacataggagtacatgtagtaa--------gatgttcttacataca-ttgtcatatg
attcgcgacaagttagctctgggtggcagtgttgctataaaaataacagagttttcttgg
aatgcagaattatataagttaatggggtattttgcattttggacggttttctgcacaaat
gcaaatgcttcttctagtgaagggtttttaattggcataaattatttgggtaagcccaag
gttgagatagatggaaatgttatgcatg-caattatttgttttggagaaattcca-----
---cagtttggaacgggggtgcttatagcctgtttgatatggctaaattcccgcttaagt
tggctggtaatgccgtaataaatttaagagcagaccagattaatgatatggtttattccc
ttcttgaaaagggtaaactacttgttagagatacaaataaagaagtttttgttggtgaca
gtatggttaatgtaatctaaactttaagaatggcagttgcttatgcagacaagcctaatc
actttattaattttccacttacccagtttgagggttttgtgttaaattataaaggtttac
aatttcaacttctcgatgaaggagtggattgtaaaatacaaacagcgccgcacattagtc
ttgctatgct-gatattcagcctgaagactatagaagtgttgatgttgctattcaagaag
gttattgatgacatgcattggggtgagggctttcagattaaatttgataacccccatatc
ctaggaagatgcatagttttagatgttaaaggtgtagaagaattgcatgatgatttagtt
aattacattcgtgataaaggttgtgttgctgaccaatccaggaaatggattggacattgc
accatagcccaactcacggatgctgcactttccattaaggaaaatgttgatttcataaac
agcatgcaattcaattataaaatcactatcaacccctcatcaccggctagacttgaaata
gttaagcttggtgctgaaaagaaagatggtttttatgaaaccatagttagccactggatg
ggaagtcgttttgaatataatccacccactg-ataagctagctatgattatgggttattg
ttgttcagaagtggtgcgtaaagagctagaagaaggtgatcttcccgagaatgatgatga
tgcttggtttaagctatcgtaccattatgaaaacaattcttggttctttcgacatgtcta
cagg-aaagttcttatttccgtaagtcttgt--aaatttagattgtaattgtttggggtt
ttatgaatctccagttgaagaagactaaactcagtg--aaaatgtttttgcttcttagat
ttgttctagttagctgcataattggtagcctaggttttgataaccctcctaccaatgttg
tttcgcatttaaatggagattggtttttatttggtgacagtcgttcagattgtaatcatg
ttgttaataccaacccccgtaattattcttatatggaccttaatcctgccctgtgtgatt
ctggtaaaatatcatctaaagctggcaactccatttttaggagttttcactttaccgatt
tttataattacacaggcgaaggtcaacaaattattttttatgagggtcttaattttacgc
cttatcatgcctttaaatgcaccacttctggtagtaatgatatttggatgcagaataaag
gcttgttttacactcaggtttataagaatatggctgtgtatcgcagccttacttttgtta
atgtaccatatgtttataatggctctgcacaatctacagctctttgtaaatctggtagtt
tagttcttaataaccctgcatatatagctcgtgaagctaattttggggattattattata
aggttgaagctgacttttatttgtcaggttgtgacgagtatatcgtaccactttgtattt
ttaacggcaagt------------ttttgtcgaatacaaagtattatgatgatagtcaat
attattttaataaagacactggtgttatttatggtc-tcaattctactgaaaccattacc
actggttttgattttaattgtcattatttagttttaccctctggtaattatttagccatt
tcaaatgagctattgttaactgttcctacgaaagcaatctgtcttaacaagcgtaaggat
tttacgcctgtacaggttgttgattcacggtggaacaatgccaggcagtctgataacatg
acggcggttgcttgtcaacccccgtactgttattttcgtaattctactaccaactatgtt
ggtgtttatgatatcaatcatggggatgctggttttactagcatactcagtggtttgtta
tatgattcaccttgtttttcgcagcaaggtgtttttaggtatgataatgttagcagtgtc
tggcctctctattcctatggcagatgccctactgctgctgatattaatacccctgatgta
cctatttgtgtgtatgatccgctaccacttattttgcttggcatccttttgggtgttgcg
gtcataattattgtagttttgttgttatattttatggtggataatggtactaggctgcat
gatgcttagaccataatctaaacatgtttttgatacttttaatttccttaccaatggctt
ttgctgttataggagatttaaagtgtactacggtttccattaatgatgttgacaccggtg
ctccctctattagcactgatattgtcgatgttactaatggtttaggtacttattatgttt
tagatcgtgtgtatttaaatactacgttgttgcttaatggttactaccctacttcaggtt
ctacatatcgtaatatggcactgaagggaactttactattgagcagactatggtttaaac
caccttttctttctgattttattaatggtatttttgctaaggtcaaaaataccaaggtta
ttaaaaagggtgtaatgtatagtgagtttcctgctataactataggtagtacttttgtaa
atacatcctatagtgtggtagtacaaccacatactaccaatttggataataaattacaag
gtctcttagagatctctgtttgccagtatactatgtgcgagtacccacatacgatttgtc
atcctaagctgggtaataaacgcgtagaactatggcattgggatacaggtgttgtttcct
gtttatataagcgtaatttcacatatgatgtgaatgctgattacttgtatttccattttt
atcaagaaggtggtactttttatgcatattttacagacactggtgttgttactaagtttc
tgtttaatgtttatttaggcacggtgctttcacattattatgtcctgcctttgacttgtt
ctagtgctatgactttagaatattgggttacacctctcacttctaaacaatatttactag
ctttcaatcaagatggtgttatttttaatgctgttgattgtaagagtgattttatgagtg
agattaagtgtaaaacactatctatagcaccatctactggtgtttatgaattaaacggtt
acactgttcagccaattgcagatgtttaccgacgtatacctaatcttcccgattgtaata
tagaggcttggcttaatgataagtcggtgccctctccattaaattgggaacgtaagacct
tttcaaattgtaattttaatatgagcagcctgatgtcttttattcaggcagactcattta
cttgtaa------------taatattgatgctgctaagatatatggtatgtgtttttcca
gcataactatagataagtttgctatacccaatggtaggaaggttgacctacaattgggca
atttgggctatttgcagtcttttaactatagaattgatactactgctacaagttgtcagt
tgtattataatttacctgctgctaatgtttctgttagcaggtttaatccttctacttgga
ataggagatttggttttacagaacaatttgtttttaagcctcaacctgtaggtgttttta
ctcatcatgatgttgttta-----tgcacaacattg-ttttaaagctcccaaaaatt---
tctgtccgtgtaaattggatgggtctttgtgtgtaggtaatggtcctggtatagatgctg
gttataaaaatagtggtataggcacttgtcctgcaggtactaattatttaacttgccata
atgctgcccaatgtgattgtttgtgcactcccgaccccattacatctaaatctacagggc
cttac---aagtgcccccaaactaaatacttagttggcataggtgagcactgttcgggtc
ttgctattaaaagtgattattgtggaggtaatccttgtacttgccaaccacaagcatttt
tgggttggtctgttgactcttgtttacaaggggataggtgtaatatttttgctaatttta
ttt-ttcatgatgttaatagtggtactacttgttctactgatttacaaaaatcaaacaca
gacataattcttggtgtttgtgttaattatgatctttatggtattacaggccaaggtatt
tttgttgaggttaatgcga--------cttattataatagttggcagaaccttttatatg
attctaatggtaatctctatggttttagagactacttaacaaacagaacttttatgatt-
-----cgtagttgctatagcggtcgtgtttcagcggcctttcatgctaactcttccgaac
cagcattgctatttcggaatattaaatgcaattacgtttttaataatactctttcacgac
agctgcaacctattaactattttgatagttatcttggttgtgttgtcaatgctgataata
gtacttctagtgttgttcaaacatgtgatctcacagtaggtagtggttactgtgtggatt
actc-tacaa-----aaagacgaagtcgtagagcgattaccactggttatcggttt---a
ctaatttt------gagccatttactgt--taattcagtaaatgatagtttagaacctgt
aggtggtttgtatgaaattcaa--------------------------ataccttcagag
tttactataggtaatatggaggagtttattcaaacaagctctcctaaagttactattgat
tgttctgcttttgtctgtggtgattatgcagcatgtaaatcacagttggttgaatatggt
agcttctgtgacaatattaatgctatactcacagaagtaaatgaactacttgacactaca
cagttgcaagtagctaatagtttaatgaatggtgtcactcttagcactaagcttaaagat
ggcgttaatttca-atgtagacgacatcaatttttcccctgtattaggttgtttaggaag
cgcttgtaataaagtttccagcagatctgctatagaggatttacttttttctaaagtaaa
gttatctgatgtcggtttcgttgaggcttataataattgtactggaggtgccgaaattag
ggacctcatttgtgtgcaaagttataatggtatcaaagtgttgcctccactgctctcagt
aaatcagatcagtggatacactttggc------------tgccacctctgctagtctgtt
tcctcctttgtcagcagcagtaggtgtaccattttatttaaatgttcagtatcgtattaa
tgggattggtgttaccatggatgtgttaagtcaaaatcaaaagcttattgctaatgcatt
taacaatgctcttgatgctattcaggaagggtttgatgctaccaattctgctttagttaa
aattcaagctgttgttaatgcaaatgctgaagctcttaataacttattgcaacaactctc
taatagatttggtgctataagttcttctttacaagaaattctatctagactggatgctct
tgaagcgcaagctcagatagacagacttattaatgggcgtcttaccgctcttaatgttta
tgtttctcaacagcttagtgattctacactagtaaaatttagtgcagcacaagctatgga
gaaggttaatgaatgtgtcaaaagccaatcatctaggataaatttttgtggtaatggtaa
tcatattatatcattagtgcagaatgctccatatggtttgtattttatccactttagcta
tgtccctactaagtatgtcactgcgaaggttagtcccggtctgtgcattgctggtgatag
aggtatagcccctaagagtggttattttgttaatgtaaataatac---ttggatgttcac
tggtagtggttattactaccctgaacccataactggaaataatgttgttgttatgagtac
ctgtgctgtt--------aactatactaaagcgccggatgtaatgctgaacatttcaaca
cccaacctccatgattttaaggaagagttggatcaatggtttaaaaaccaaacatcagtg
gcaccagatttg-------tcacttgattatataaatgttacattcttggacctacaaga
tgaaatgaataggttacaggaggcaataaaagttttaaatcagagctacatcaatctcaa
ggacattggtacatatgagtattatgtaaaatggccttggtatgtatggc------tttt
aattggctttgctggtgtagctatgcttgttttactattcttcatatgctgttgtacagg
atgtgggactagttgttttaagatatgtggtggttgt---------tgtgatgattatac
tggacaccaggagttagtaattaaa-----------acatcacatgacgactaagttcgt
ctttgatttat-tggctcctgacgatata---------ttacatcccttcaatcatgtga
agctaatt---ataagacccattgagg---------------------------------
--------------tcgagcatattataatagctaccacaatgcctgctgtttagtgggt
actgtgtcttatataactagtaaacctgtaat-ccaatggctacaaccatt----gacgg
tacagattatactaatattatgcctagtactgtt-tctacaagagtttatttaggctgtt
---ctataggtattgacactagcaccactggttttacctgtttttcatggtactagttcc
aaaccatattataatttaggtagaccttataactttaagcattattaattgccaaagttt
ctaaggtcacgccctagtaatggacatctggagacc----------tgagattaaatatc
tccgtt------atactaacggttttaatgtctcagaattagaagatgcttgttttaaat
ttaactata----aatttcctaaagtaggat-----------------------------
------------attgtagagttcctagtcatgtttggtg--------ccgtaatcaagg
tagcttttgtgctacactcactctttat----ggcaaatccaaacattatgataaatatt
ttggagtaataactggttttaca---------------gcattcgctaatactgctagag
gaggctgttaa-------caaactggttttcttagctgtt-------actttattacct-
gcggagacaggagttaaatgtttatggctgatgcttat---------tttgcagacactg
tgtggtatgt-------------------------ggggcaaataatttttatagttgcc
atttgtttattggttataatagttgtagtggcatttttggcaact---------------
------tttaaattgtgtattcaactttgcggtatgtgtaata------ccttagtactg
tccccttctatttatgtgtttaatagaggtaggcagttttatgagttttacaacgatgta
aaaccaccagttcttgatgtggatgacgtttagttaatccaaacattatg----------
-----agtagtgtaactacaccagcaccagtttacacctggact------gctgatgaag
ctattaaattcctaaaggaatggaacttttctttgggtattatactactttttattacaa
tcatattgcaatttggatatacaagtcgcagtatgtttgtttatgttattaagatgatca
ttttgtggcttatgtggccccttactatcatcttaactattttcaattgcgtgtatgcgt
tgaataatgtgtatc----------ttggcttttctatagttttcactatagtggccatt
atcatgtggattgtgtattttgtgaatagtatcaggttgtttattagaactggaagttgg
tggagtttcaacccagaaacaaacaacttgatgtgtatagatatgaagggaaggatgtat
gttaggccgataattgaggactaccatacccttacggtcacaataatacgtggtcatctt
tacat----------------gcaaggtataaaactaggtactggcta------------
--------------------ttctttgtcagatttgccagcttatgtgactgttgctaag
gtctcacacctgctcacgtata--------------------------------------
------------------agcgtggttttcttgacaagataggcgatactagtggttttg
ctgtttatgttaagtccaaagtcggta----------attaccgactgccatca--accc
aaaagggttctggcatggac----------------accgcattgttgagaaataatatc
taaa--------------------------------------------------------
------------------------------------------------------------
--------------------------------------ctttaaggatgtcttttactcc
tggta--------agcaatccagtagtagagcgtcctttggaaatcgttctggtaatggc
atccttaagtg-------------------------------------------------
----ggccgatcagtccgaccaa-------------------------tctagaa-----
----------------------------------------------------atgttcaa
accaggggtagaagagctcaa---------------------------------------
-----------------------------------------cccaagcaaactgcta---
--------------------------------------------cttctcagctaccatc
agga------------------gggaatgttgtaccctactat-----------------
------------------------------------------------------------
------------------------------------------------------------
------------------------------------------------------------
------------------------------------------------------------
------------------------------------------------------------
------------------------------------------------------------
------------------------------------------------------------
--------------------tcttggttctctggaattactcagtttcaaaaaggaaagg
agtttgaatttgcagagggacaaggtgtgcctattg----caccaggagtcccagctact
gaagctaaggggtactggtacagacacaacagacgttcttttaaaacagccgatggcaac
cagcgtcaactgctgccacgatggtatttttactatcttggaacaggaccgcatgccaaa
gaccagtatggcaccgatattgacggagtcttctgggtcgctagtaaccaggctgatgtc
aatacccc---ggctgacattctcgatcgggacccaagtagcgatgaggctattccgact
aggtttccgcctggcacggtactccctcagggttactatattgaaggctcaggaaggtct
gctcctaattccagatctacttcacgcgcatccagtagagcctctagtgcaggatcgcgt
agtagagccaattctggcaacagaaccc------------------ctacctctggtgta
acacctgatatggctgatcaaattgctagtcttgttctggcaaaacttg-----------
----------gcaaggatgccactaagccacagcaagtaactaagcagactgcca--aag
aaatcagaca-gaaaattttgaataagccccgccagaagaggagccccaataaacaatgc
actgttcagcagtgttttgggaagagaggccccaatca---------gaattttggtggt
ggagaaatgttaaaacttggaactagtgacccacagttccccattcttgcagaactcgca
cccacagctggtgcgtttttctttggatcaagattagagttggccaaagtgcagaatttg
tctgggaatcttgacgagccccagaaggatgtttatgaattgcgctataatggtgcaatt
agatttgacagtacactttcaggttttgagaccataatgaaggtgttgaatgagaatttg
aatgcatatcaacaacaagatggtatgatgaatatgagtccaaaaccacagcgtcagcgt
ggtcagaagaatggacaaggagaaaa----tgataatataagtgttgcagcgcctaaaag
ccgtgtgcagcaaaataagagtagagagttgactgcagaggacatcagccttcttaagaa
gatggatgagccctatactgaagacacctcagaaatataagagaatgaaccttatgtcgg
cacctggtggtaagccctcgcaggaaagtcggg---------------------------
--------ataaggcactctctatcagaatggatgtcttgctgctata----atagatag
agaaggtt--------------atagcagactatagattaattagttgaaagttttgtgt
ggtaatgtatagtgttggagaaagtga--------------aagacttgcgga-------
---------agtaattgccg------acaagtgcccaa-gg-gaagagccagcatgttaa
gttaccacccagtaattagtaaatgaatgaagttaatt----------------------
------atggccaattggaagaatcacaaaaaaaaa------------------------
----------aaaaaaaaaaaaaaaaaaaaa----------------------aaaaaaa
aaaaaaaaaaaaa-----------------------------------------------
-------------aaaaaaa----------------------------------------
--
>MH043955.1 Bovine coronavirus isolate 7-16-23, complete genome
------------------------------------------------------------
------------------------------------------------------------
-----------------------------------------------gattgtgagcgat
ttgcgtgcgtgcatc---------------ccgcttcact---gatctcttgttagatct
tttcata------atctaaactttataaaaacatccactccctgtagtctatgcctgtgg
gcgtag-atttttcatagtggtgtctatattcatttctgctgttaaca------------
---------------------gctttcagccagggacgtgttgtatcctaggcagtggcc
cacccataggtcacaatgtcgaagatcaacaaatacggtctcgaactacactgggctcca
gaatttccatggatgtttgaggacgcagaggagaagttggacaaccctagtagttcagag
gtggatacagtatgctccaccactgcgcaaaagctggaaacaggcggaatttgtcctgaa
aatcatgtgatggtggattgtcgccgacttcttaaacaagaatgttgtgtgcagtctagc
ctaatacgtgaaattgttatgaatacacgtccatatgatttggaggtgctagttcaagat
gctttgcagtcccgcgaagcagttttggttacaccccctctaggtatgtctctggaggca
tgctacgtgaggggttgta----------------atcctaatggatggac-catgggtt
tgtttcggcgtagaagtgtttgtaacactggt--------cgctgcgctgttagcaagca
tgtgg--------------cctatcagctata-tatgattgatcctgcgggtgtttgt--
-----tttggtgcaggtcaatttgtgggttgggttatacccttagcctttatgcctgtgc
aatcccggaaatttattgttccgtgggttatgtacttgcgtaagtgtggcgaaaagggtg
cctacaacaaagatcataaacgtggcggttttgaacacgtttatgattttaaagttgagg
atgcttacgacttggttcatgatgagcctaagggtaagttttctaagaaggcttatgctt
taattagaggataccgtggtgttaaaccgcttctttatgtagaccagtatggttgtgatt
atactggtggtcttgcagatggcttagaggct---tatgctgataagacattgcaagaaa
tgaaggcattatttcctatttggagccaggaactcccttttgatgtaactgtggcatggc
acgttgtgcgtgatccacgttatgtta-tgagactgcagagtgcttctactatacgtagt
gttgcatatgttgctaaccctactgaagacttgtgtgatggttctgttgttataaaggaa
cctgtgcatgtttatgcggatgactctattatttta--cgtcaacataattta-------
-----------gttgacattatgagttgttttta-----------------tatggaggc
agatgcagttgtgaatgctttttatggtgttgatttgaaagattgtggttttgttatgca
gtttggttat--atagactgcgaacaagactt------------------gtgtgatttt
aaaggttgggttcc-tggtaatatgatagatggttttgcttgtactacttgtggtcatgt
ctatgagacaggtgatttgctagcacaat---------cttcaggtgttctgcctgttaa
tcctgtattgcatactaagagtgcagcaggt-----------------------------
-------------tatggtggttttggttgtaaggattcttttaccctgtatggccaaac
tgtagtttattttggaggttgtgtgtattggagtccagcacgtaatatatggattcctat
attaaaatcttctgttaagtcttatgacggtttggtttatactggagtt---gtaggttg
caaggctattgtaaaggaaacaaatctcatttgcaaagcgttgtaccttgattatgttca
acacaagtgtggcaatttacaccagcgggagttgctaggtgtgtcagatgtgtggcataa
acaattgttgttaaatagaggtgtgtacaaacctcttttagagaatattgattattttaa
tatgcggcgcgctaaatttagtttagaaacttttactgtttgtgcagatggttttatgcc
ttttcttttagatgatttggttccgcgcgcatattatttggcagtaagtggtcaagcatt
ttgtgactatgcaggtaaaatctgccatgctgttgtgtcta-agagtaaagagttacttg
atgtgtct--------------------------ctggattctttaagtgcagctatac-
----attatttgaattctaaaattg----------------ttgatttggctcaacattt
--------------------------tagtgattttggaacaagttttg------tttct
aaaattgttcatttctttaagact----------tttactactagcactgctcttgcatt
tgcatgggttttatttcatgttttgcatggtgcttatatagtagtagagagtga------
tatatattttgttaaaaacattcctcgttatgctagtgctgttgcacaagcatttcggag
tgttgctaaagttgtactggactctttaagagttacttttattcatggcctttcttgttt
taagattggacgtagaagaatctgtctttcaggcagtaaaatttatgaag----------
-------------------------ttgagcgtggcttgttacattcatc----------
------------------tcaattgccattagatgtttatgatttaacca----------
--------------------------------tgcctagtcaag-ttcagaaagccaagc
aaaaacctatttatttaaaaggtt------------------------------------
---------ctggttctgatttttcattagcagatagtgtggttgaagttgttacaactt
cact------tacaccatgtggttattctgaacc------------acctaaagttgcag
ataaaatttgca---ttgtggataatgtttatatggccaaggctggtgacaaatattacc
ctgttgtggttgatggtcatgtaggactcttggatcaagcatggagggttccttgtgctg
gaaggcgtgttacatttaaggaacagcctacagtaaatgagattgcaagcacacctaaga
ctattaaagttttttatgagcttgacaaagattttaatactattttaaacactgcatgtg
gagtgtt-------tgaagtagatgatactgtggatatggaggaatt---ttatgctgtg
gtgattgatgccatagaagagaaactttctccatgtaaggagcttgaaggtgtaggtgct
aaagttagtgcctttttacagaagttagaggataattccctatt-tttatttgatgaggc
tggcgaggaagttcttgcttctaaattgtattgtgcttttacagctcctgaagatgatga
ctttcttgaagaaagtggtgttgaagaagatgatgtagaaggtgaggaaactgatttaac
tgtcacaagtgctggagagccttgtgttgccagtgaacaggaggagtcttctgaaatctt
agaggacactttggatgatggtccatgtgtggagacatctgattcacaagttgaagaaga
cgtagaactgtcggattttgctgatcttgaatctgtgattcaggattatgaaaatgtttg
ttttgagttttatactacagcgccagaatttgttaaagttttggatctgtatgtgcctaa
agcaactcgcaacaattgc--------tggttgcgatcagttttggcagtgatgcagaaa
ctgccctgtcaatttaaagataaaaatttgcaggatctttgggtgttatataagcaacag
tatagtcagttgtttgttgacaccttggttaataagatacctgctaatattgtagttcca
caaggtggttatgttgccg--------------------------attttgcatattggt
tcttaaccttatgtgattggcagtgtgttgcatactggaaatgcattaaatgtgatttag
ctcttaagcttaaaggcttggatgctatgttcttttatggtgatgttgtctcacatgtgt
gcaagtgtggtgag----------tctatggtacttattgacgtt-----------gatg
tgccatttaca-------------------------------gcccactttgctcttaaa
gataagttgttttgtgcatttattactaagcgtagtgtgtataaagcagcttgtgttgtg
gatgttaatgatag--tcattctatggctgttgttgatg----gtaaacaaattgatgat
catcgtgtcactagtattactagtgataagtttgat---tttattattgggcatggtatg
tcattttca------------------------------------------------atg
actacttttgaaattgcccaattgtatggttcttgtataacacctaatgtatgtttt---
-gttaaaggtgatataattaaagtttctaagcgtgttaaagcagaagtcgttgtaaatcc
tgctaatggccatatggcacat------ggtggtggtgttgcaaaggctattgcagtagc
agctggacagcagtttgttaaagagactaccgatatggttaagtctaaaggagtttgtgc
tactggagactgttatgtctctacagggggtaaattatgtaaaactgtgcttaatgttgt
tggacctgatgcgagaacac---agggtaaacaaag-------ttatgcattgttagagc
gtgtttataaacatcttaacaaatatgatt----------------gtgttgttacaact
---------------------------------------------------ttgatatca
gctggtatatttagtgtgccttctgatgtgtctttaacatatctacttggtactgccgag
aaacaagttgttcttgttagcaataatcaagaggattttgatcttatttctaagt--gtc
agataactgctgt--------tgagggcactaagaaattggcagagcgtctttcttttaa
tgtagggcgttctatcgtttacgaaacagatgctaataagttgattttaagcaatgacgt
tgcatttgtttcgacatttaatgtcttacagga----------------cgttttatcct
taagacatgatatagcacttgatgatgatgc-----------------------acgaac
ctttgttcagagcaatg----ttgatgttgtacctgagggttgg-cgtgttgtcaataag
tt----------ttatcaaatt-------aatggtgttagaaccgttaagtattttgagt
gtcccggtggcatagatatatgcagccaggataaaggttttggttatgtacagcagggta
gttttaataaggctactgttgctcaaattaaagccttgtttttggataaagtggacatct
tgctaactgttgatggtgttaatttcactaacaggtttgtg--cctgtaggtgaaagttt
tggtaagagtctaggaaatgtgttctgtgacggagttaatgtcacgaaacataagtgtga
tataaattataaaggtaaagtctttttccagtttgataatctttctagtgaagat-----
-----ttaaaggctgtaagaagttc-----------ttttaattttgaccagaaggaatt
gcttgcttactacaacatgcttgttaattgttctaaatggcaggttgtttttaatggtaa
gtatttcactt---ttaagcaagctaataacaattgttttgttaatgtttcttgcttaat
gctccagagtttgaatctgaaatttaaaattgttcaatggcaggaggcgtggcttgaatt
tcgttcaggccgccctgctagatttgtatctttggttttggccaaaggtgggtttaaatt
tggtgatcctgctgattctagagatttcttgcgtgttgtgtttagtcaagttgatttgac
aggtgcaatatgtgattttgaaattgcatgtaaa---tgtggtgtaaagcaggaacagcg
tactggtgtggacgctgttatgcattttggtacattgagtcgtgaagatcttgagattgg
ttataccgtggattgttcttgcggtaaaaagctaatccattgtgtacgatttgatgtacc
atttttactttgtagtaata-------cacctgct-agtgtaaaattacctaagggtgta
ggaagtgcaaatatttttaaaggtga---------------taaggttggtcattatgtt
catgttaagtgtgaacagtcttatcagctttatgatgcttctaatgttaagaaggttaca
gacgttactggcaatttgtcagattgtttgtatcttaaaaa---tttgaaacaaactttt
aaatcggtgttaactacctattatttggatgatgt------taagaaaattgagtataaa
cctgacttgtcacaatattattgtgacggaggtaagtattatact------cagcgtatt
attaaagcccaatttaaaacatttgagaaagtagatggtgtgtatactaattttaaattg
ataggacacaccatctgtgatattcttaatgctaagttgggttttgatagctctaaagag
tttgttgaatataaa------gttactgagtggccaacagctac---------------a
ggtgatgtggtgttggctactgatgat-----ttgtatgttaagagatatgaaagaggtt
gtattacttttggtaaacctgttatatgg--------------------ttaagccatga
gcaagcttccctcaattctttaacata-------ttttaatagacctttattggttgatg
---agaataaatttgatgttttaaa------------------agtggatgatgttgacg
atggtggtgatatcttag-----agcgtgatgccaaagaatc----taaagaaatcaaca
ttattaagttaagtggtgttaaaaaaccatttaaggttgaagatagtgtcattgttaa--
----tgatgatactagtgaaatcaaatatgttaagagtttgtctata-------------
-gttgatgtgtatgatatgtggcttacaggttgtaggtatgttgttagaactgctaatgc
tttgagcatggcagttaacgtacctacaatacgtaagtttataaaatt----------tg
gtatgactcttgttagta-taccaattgatttgttaaatttaagagagattaagcctgtt
tttaatgtggtt------------------aaagctgtgcgaaataaaatttctgcatgc
tttaattttattaaatggctttttgtcttattatttggctggattaaaatatccgctgat
aataaagtaatttacaccacagaagttgcatcaaagcttacatgtaagcttgtagcttta
gcttttaaaaatgcgtttttgacatttaagtggagtgtggttgctagaggtgcttgca--
----ttatagcgactatatt------tctattgtggtttaattt-----------tatat
atgccaatgtaatttttagtgatttttatttgcctaaaatt-------------------
------ggtttcttgccgacttttgttggtaag-------atcgtacagtggattaagag
cacttttagtcttgtaactatttgtgatctatattccattcaggatgtgggttttaagaa
tcagtattgtaatggaagtatcgcatgtcaattctgcttggcaggatttgatatgttaga
taattataaagccattgatgtagtacagtatgaagctgataggagagcatttgttgatta
tacaggtgtgttaaagattgtcattgaattgatagttagttac----gccctgtatacgg
catggttctacccattgtttgctcttattagtattcagatcttgaccacttgg-------
--------------ctgcctgagcttttcatgcttagtacattacattgg-agtgttagg
ttgctggtgtctttagctaatatgttaccagcacatgtgttt---------atgaggttt
tatattattattgcctcttttattaagctgtttagcttgtttaggcatgttgcctatggt
tgtagtaaacctggttgtttgttttgttacaagaggaatcgtagtctacgtgttaaatgt
agtactattgttggtggcatgatacgctattacgatgttatggctaatggtggcactggc
ttttgttcaaaacatcaatggaattgcattgattgtgattcttataaaccaggtaatact
tttattactgttgaggccgctcttgatttatctaaggaattgaaacggcctattcagcct
acagatgttgcttatcatacggtcacggatgttaagcaagttggttgttatatgcgattg
ttctatgatcgtgatggacagcgcacatatgatgatgttaatgctagtttgtttgtggat
tatagtaatttgctacattctaaggttaagggtgtgcctaatatgcatgttgtggt----
agtggaaaatgatgccgataaagctaattttcttaat--gctgctgtattttatgcacag
tctttgtttagacctattttaatggttgataaaaatctgataactactgctaatactggt
acgtctgttacagaaactatgtttgatgtttatgtggacacatttttgtctatgtttgac
gtggataaaaagagtcttaatgctttaatagcaactgcgcattcttctataaaacagggt
acgcagatttgtaaagttttggatacctttttaagctgtgctcgtaaaagttgttctatt
gattcagatgttgatactaagtgtttagctgattctgtcatgtctgcagtatcgg-cagg
ccttgaactgacggatgaaagttgtaataacttggtgccaacatatttgaagggtgataa
cattgtggcagctgatttaggtgttctgattcaaaattctgctaagcatgtgcagggtaa
tgttgctaaaatagccggtgtttcctgtatatggtttgtggatgcttttaatcagctaag
ttctgatttccagcataa--attgaagaaagcatgttgtaaaactgg-------------
--tttgaaattgaagcttacttataataagcagatggctaatgtctctgttttaactaca
ccctttagtcttaaaggaggtgcagtttttagttat------------tttgtttatgta
tgttttttgttgagtttggtttgttttattggcttgtggtgcttaatgcccacttacaca
gtacacaaatcagattttcagcttcccgtttatgcca---gttataaagttttagataat
ggtgttattagagatgttagcgttgaagatgtttgtttcgctaacaaatttgaacaattt
gatcaatggtatgagtctacatttggtctaagttattatagtaacagtatggcttgtccc
attgttgttgctgtagtagaccaggattttggctctactgtttttaatgtccctaccaaa
gtgttacg---atatggttaccatgtgttgcactttattacacatgcactttctgctgat
ggagtgcagtgttatacgccacatagtcaaatatcgtattctaatttttatgctagtggc
tgtgtgctttcctccgcttgtactatgtttgcaatggccgatggtagtccacaaccttat
tgttatacagaggggcttatgcagaatgcttctctgtatagttcattggtacctcacgtg
cggtataatcttgctaatgctaaaggttttatccgttttccagaagtgttgcgagaagga
cttgtgcgtattgtgcgtactcgttctatgtcgtattgcagagttggattatgtgaggaa
gctgatgagggtatatgctttaactttaatggttcttgggtgcttaataatgattattat
agatcattgcctgggaccttttgtggtagagatgtttttgatttaatttatcagcttttt
aaaggtttagcacagcctgtggatttcttggcattgactgctagttctattgctggtgct
atacttgctgtaattgttgttttggtgttttattacttaataaagcttaaacgtgctttt
ggtgattacaccagtattgtttttgttaatgtgattgtgtggtgtgtaaattttatgatg
ctttttgtgtttcaagtttaccctacactttcttgtgtatatgctatttgttatttttat
gccacgctttatttcccttcggagataagtgtgataatgcatttacaatggctagttatg
tatggcactattatgcctttatggttttgtttgctatatatatctgttgttgtttcaaat
catgctttttgggtattcgcttactgcagacggcttggtacttctgttcgtagtg-----
-atggtacatttgaagaaatggctcttactacttttatgattacaaaagattcttattgt
aagcttaagaattctttgtctgatgttgcttt----------taatagatatttgagttt
gtataataaatataggtattacagcggtaaaatggacactgctgcatatagagaggctgc
ttgttctcagttggctaaagcaatggatacatttaccaataataatggtagtgatgtgct
ttaccaaccacctactgcttctgtttcaacttcattcttgcaatctggtattgtgaaaat
ggttaatcctacttctaaggtagaaccatgcattgtcagtgttacctatggtaatatgac
attgaatggtttatggttggatgataaggtctactgtcccagacatgtgatatgttctgc
ttcagatatgactaatccagattatacaaatttgttgtgtagagtaacatcaagtgattt
tactgtattgtttgatcgtttaagccttacagtgatgtcttatcaaatgcagggttgtat
gcttgttcttacagtgaccctgcaaaattctcgtacgccaaaatatacatttggtgtggt
taagcctggtgagacttttactgttttagctgcttataacggcaaaccacaaggagcctt
tcatgtgactatgcgtagtagttataccattaagggttcctttttatgcggatcttgtgg
atctgttggttatgtgctaatgggtgattgtgttaaatttgtgtatatgcatcaattgga
gcttagtactggttgtcatactggtactgatttcaatggggatttttatggtccttataa
ggatgctcaggttgtccaattgcccgttcaggattatatacaatctgttaattttgtagc
atggctttatgctgctatacttaataattgtaattggtttgtacaaagtgataagtgttc
tgttgaagattttaatgtgtgggctttgtctaatgggtttagccaagttaagtctgatct
tgtta------tagatgctttagcttctatgactg---------------------gtgt
gtctttggaaacattattggctgctattaagcgtctcaagaatggttttcaaggacgtca
gattatgggtagttgctcctttgaggatgaattgacacctagcgatgtttatcaacaact
agctggtatcaagttacaatcaaagcgtact----agattggttaaagg-------catt
gtttgttg-----gattatggcttctacatttttgtttagttgtataattacagcatttg
tgaaatggactatg------tttatgtatgtaactactaatatgcttagtattacgtttt
gtgcactttgtgttataagtttggccatgttgttggttaaacataagcatctttatttga
ctatgtatataattcctgtgctttttacactg-----------------ctgtataacaa
ctatttgg---ttgtgtacaagcagacatttaga------------------ggctatgt
ttatgcatggctatcatattatgt-tccatcagttgagtatacttatactgatgaagtta
tttatggcatgttattgcttataggaatggtctttgttacattacgtagcattaaccatg
atttg-ttctcttttataatgtttgttggccgtgtgatttctgttgtctctttgtggtac
atgggttctaacttagaggaagaaattcttcttatgttggcttcg-------------ct
ttttggtacttacacatgg--acaacagctttatctatggctgcagcaaaggttgttgct
aagtgggttgctgtgaatgttttgtatttcacag------atatacctcaaattaagata
gtgcttgtatgctatttgtttataggttatattattagctgttattggggtttgttttcc
ttgatgaacagtttgtttagaatgcctttgggtgtttataattataaaatttcagtacag
gaattaagatatatgaatgctaatggattgcgccctcctaagaatagttttgaagccctt
atgcttaattttaagcttttgggtattggaggtgtgccaattattgaagtatctcaattt
caatcaaaattgactgatgttaaatgtgctaatgttgtcttgcttaattgcttgcaacat
ttgcatgttgcttctaattctaagttgtggcagtattgtagcactttgcacaatgaaata
cttgccacttctgatctgggtgttgcttttgaaaagcttgctcagttgttaattgttttg
tttgctaacccagctgctgtggatagcaagtgcctgactagtattgaagaagtttgcgac
gattacgcaaaggacaatactgttttgcaggctttacagagtgaatttgttaatatggct
agcttcgttgaatatgaagttgctaagaaaaatcttgatgaggcgcgttctagtggttct
gctaatcaacagcagttaaaacagctagagaaagcctgtaatattgctaaatctgcttat
gaacgcgaccgtgctgtagcaagaaagttggagcgtatggcagatttggctctcactaat
atgtataaagaagctagaattaatgataagaagagtaaggttgtttctgccttgcaaact
atgctttttagtatggtgcgtaagttagataatcaagctctgaattcaatattagataat
gctgtgaagggttgtgtaccattgaatgcaatcccttcattggctgcaaatactctgact
ataattgtaccagataaaagtgtttacgatcaggtagttgacaatgtctatgttacctat
gcgggtaatgtatggcagattcaaactatccaagattcagatggtacaaataagcagttg
aatgagatatctgatgattgt------aactggccactagttattattgcaaatcggcat
aatgaggta--tctgcaaccgttttgcaaaataatgaattaatgcctgctaagtt-----
-gaaaactcaggtcgttaatagtggtc---cagatcagacttgtaacacacctactcaat
gttactataataatagtaacaatgggaagattgtttatgctatacttagtgatgttgatg
gtcttaagtatacaaagattcttaaagatgatggcaactttgttgttt---tggagttag
atcctccttgtaaatttactgttcaagatgttagaggtcttaaaattaagtacctttatt
ttgtaaaaggttgtaacacactagcaagaggctgggttgttggtacaatttcttctacag
ttagattgcaagctggaactgctactgagtatgcttccaactcatctatattatctttat
gtgcgttttctgtagatcctaagaaaacgtatttagattttatacagcagggaggaacac
ctattgccaattgtgttaaaatgttgtgtgaccatgctggtaccggtatggccattactg
ttaaacccgatgctaccactaatcaggattcatatggtggtgcgtctgtttgtatatatt
gccgcgcacgagttgaacacccagatgttgatgggttgtgcaaattacgcggcaagttcg
tacaagtgcctgtag---gtataaaagatcctgtgtcttatgttttgacacatgatgttt
gtcaagtttgtggattttggcgggatggaagttgttcatgtgttag---cactgacacta
ctgttcagtcaaaagatactaatt---ttttaaacgggttcggggtacgagtgtagatgc
ccgtctcgtaccctgtgccagtggtttatctactgatgtacaattaagggcatttgatat
ttgcaatgctagtgttgctggcattggtttacatttaaaagttaattgctgccgttttca
gcgtgttgatgagaacggtgataaattagatcagttctttgttgttaagaggacagatct
gactatatataatagagagatggaatgctatgagcgtgtaaaagattgtaagtttgtggc
tgaacacgatttctttacatttgatgtagaaggtagtcgtgtgccacatattgtacgcaa
ggatttaacaaagtacactatgttggatctttgctatgcgttgcgacattttgatcgcaa
tgattgcatgctgctttgtgacattctctctatatatgctggttgtgaacaatcctactt
tactaagaaggattggtatgattttgttgaaaatcctgatattattaatgtttataaaaa
gctaggacctatttttaatagagccctagttagcgctactgagtttgcagacaaattggt
ggaggtaggcttggtaggcattttaacacttgataaccaagatttaaatggtaaatggta
tgattttggtgactatgttattgcagccccaggttgtggtgttgctatagcagactctta
ttattcttatatgatgcctatgctgaccatgtgtcatgcattggattgtgaattgtatgt
gaataatg------------cttatagactatttgatcttgtacagtatgactttactga
ttacaagctcgaattgtttaataagtattttaagcactggagtatgccataccatcctaa
cacggttgattgtcaggatgatcggtgtatcatacattgtgctaattttaacatactttt
tagtatggttttacctaatacatgttttgggcctcttgttaggcaaatttttgtggatgg
tgttccttttgttgtttcaattggataccattataaagaacttggtattgtgatgaatat
ggatgtggatacacatcgttatcgcttgtctttaaaagacttgcttttatatgctgctga
tccagctttgcatgtagcttctgctagtgcattgtatgatttacgcacttgctgttttag
tgttgcggctataacaagcggtgtgaaatttcaaacagttaaacctggtaattttaatca
ggatttttatgattttattttaagtaagggcttgcttaaagagggtagttcagttgatct
gaagcactttttctttacgcaggatggtaatgctgctattactgattataattattataa
gtataatttgcccaccatggtggacattaagcagttgttgtttgttttggaagttgttta
taagtattttgagatttatgatggtgggtgtataccggcatcacaagtcattgttaataa
ttatgataagagtgctggctatccatttaataaatttggaaaagccaggctctattatga
agcattatcatttgaggagcaggatgaaatttacgcctatactaagcgcaatgtcctgcc
aacacttactcaaatgaatttgaaatatgctattagtgccaagaatagagcccgtactgt
tgctggtgtttccatacttagtactatgactggcagaatgtttcatcaaaagtgtttgaa
aagtatagcagctacacgtggtgttcctgttgttataggcaccactaaattttatggcgg
ctgggatgatatgttacgtcgccttattaaagatgttgataatcctgtacttatgggttg
ggattatcctaagtgtgatcgtgctatgccaaacatactacgtattgttagtagtctggt
tttggctcgaaaacatgaggcatgttgttcgcaaagcgataggttctatcgacttgcgaa
tgaatgcgcacaagttttgagtgaaattgttatgtgtggtggctgttattatgttaagcc
tggtggcactagtagtggtgatgcaactactgcttttgctaattcagtttttaacatatg
tcaagctgtttcagccaatgtatgtgctttaatgtcatgcaatggcaataagattgaaga
tttgagtatacgtgctcttcagaagcgcttatactcacatgtttatagaagtgatatggt
tgatacaacctttgtcacagaatattatgaatttttaaataagcattttagtatgatgat
tttgagtgatgatggcgttgtgtgttataattctgattatgcgtccaaagggtatattgc
taatataagtgcctttcaacaggtattgtattatcaaaataacgtttttatgtcagaatc
caaatgttgggttgaaaatgacataaacaatggacctcatgaattctgttcacaacacac
aatgcttgtaaagatggatggggacgatgtctatcttccatatcctgatcctagtcgtat
attaggagctggatgttttgtagatgatttgttaaagactgatagtgttcttttaataga
acgatttgtaagtcttgcaatagatgcttatccacttgtgtaccacgaaaatgaagaata
tcaaaaggtttttcgtgtttatttggagtatataaagaagttgtacaatgacctgggtaa
tcagatcttggatagctacagtgttattttaagtacttgtgatggacaaaagtttactga
tgagtccttttacaagaacatgtatttaagaagtgcagttatgcagagtgttggagcttg
cgtggtctgctcttctcaaacatcattacgttgtggcagttgcatcagaaagcctcttct
ttgctgcaagtgttgttacgatcatgttatggcaactgatcataaatatgttttgagtgt
ttcaccatatgtgtgtaacgcaccaggatgtgatgtaaatgatgttaccaaattgtatct
aggtggtatgtcatattattgtgaagatcataagccacaatattcgtttaagttggtaat
gaatggtatggtttttggtctatataaacaatcttgtacaggatctccgtacatagatga
ttttaatcgtatagctagttgtaaatggactgatgttgatgattacatactggctaatga
atgtacagagcgcttgaaattgtttgctgcagaaacgcaaaaggcgactgaggaggcctt
taagcagagttatgcatcagcaacaatacaagagattgttagcgagcgtgaattgatcct
ctcttgggagattggaaaagtgaagccaccacttaataaaaattatgtttttactggcta
ccattttactaaaaatggtaagacagttttaggtgagtacatttttgataagagtgagtt
gactaatggtgtgtattatcgcgccacaaccacttataagctatctgtaggagatgtttt
tgttttaacctctcattcagtagctaatttaagtgctcctacgcttgtgccgcaggagaa
ttatagtagtattagatttgctagtgttta-----tagtgtgcttgagacgtttcagaac
aatgttgttaattatcaacacattggtatgaaacgttattgtaccgtgcaaggacctcct
ggtacaggaaagtcacatcttgctattggtcttgctgtttattattgtacagcacgtgta
gtatacactgcggccagccatgcagctgttgacgcattgtgtgaaaaagcatacaaattt
ttgaatataaatgactgcactcgtattgttcctgccaaggtcagggtggagtgctatgat
aagtttaaaattaatgacaccactcgtaagtatgtgtttactactataaatgcattacct
gagatggtgactgatattgttgttgtagatgaagttagtatgcttaccaattatgagctt
tctgttattaatgctcgtattcgtgctaagcattatgtttacattggtgatcctgctcaa
ttgccagcaccacgtgtattattgagcaagggtacacttgaacctaaatattttaacact
gttactaagcttatgtgttgcttagggccagacatttttcttggtacatgttatagatgt
cctaaggaaattgttgatacagtgtctgccttggtttatgaaaataagcttaaggctaag
aatg--aaagtagttcattgtgttttaaggtctattataaaggcgttacaacacatgaaa
gttctagtgctgtaaatatgcagcagatttatttgattaataagtttttgaaggctaacc
ctttgtggcataaagccgtttttattagcccatataatagccagaactttgcagctaagc
gtgttttgggtttgcaaacccagaccgtggattctgctcaaggttctgaatatgattatg
ttatatattcacagactgcagaaacagcgcattctgtaaatgttaatcgcttcaatgttg
ctattactcgagccaagaaaggtattctttgtgttatgagtaatatgcagttgtttgaag
cattacagtttactacattgaccttagacaaagtgccacaggccgttgaaacga------
gagttcaatgtagtactaatttatttaaagattgtagcaagagttatagtggttaccacc
cagctcacgctccttcatttttggcagtagatgacaaatataaggcaactggcgatttag
ccgtgtgtcttggtattggagattct----gctgttacatattcaagattaatatcactc
atgggttttaaacttgatgtcacccttgatgggtattgtaagctttttataactaaagaa
gaagctgttaaacgcgtgcgtgcttgggttggctttgatgctgaaggcgctcatgccacg
cgtgatagcattgggacaaatttcccacttcaattagggttttctacaggaattgatttt
gttgtggaagccactggtttgtttgctgatagagatggttacagctttaaaaaggctgtg
gctaaagctcctcctggtgaacaatttaagcatctcatccctttgatgacgagaggtcag
cgctgggatgttgttagacctagaatagtacaaatgtttgcagatcatttaattgatctg
tctgattgtgttgtgctagttacatgggcagccaactttgagctcacttgtctccgatac
tttgcaaaagtaggtcgtgagatttcttgtaatgtgtgcactaaacgtgccacagcttac
aattctagaactggttactatggttgttggcgccatagtgttacatgtgattacttgtat
aatccacttattgttgatattcaacagtggggatatattggatctttatcaagtaatcat
gatttatattgtagtgtccacaaaggagcacatgttgcttcatctgatgctataatgaca
cggtgtttggccgtttatgattgtttttgcaataatattaattggaatgtggagtatccc
attatttcaaatgagttaagtattaatacctcttgtagggtcttgcagcgtgttatgctt
aaagctgcaatgctctgcaacagatatactttgtgttatgatattggcaacccaaaagcg
attgcctgtg----tcaaa--gattttgattttaagttctatgatgcccaacc----aat
tgttaagtctgttaa-----gactcttttgtattcttttgaggcacataaggactctttt
aaagatggtttgtgtatgttttggaactgtaatgtggataagtatccaccgaatgcagtt
gtatgtagatttgacacgagagtgttgaataatttaaatcttcctggctgtaatggaggt
agtttgtatgttaataaacatgcattccacactaaacccttttctagggcagcctttgag
catttgaagcctatgccatttttctattattcagatacgccttgcgtgtatatggatggc
atggatgctaagcag--------gttgattatgtacctttgaaatccgccacttgcatca
caagatgcaatttaggtggtgcagtttgtttaaaacatgctgaagagtatcgtgagtacc
tagagtcttacaatacagctactacagcaggttttactttttgggtctataagacatttg
atttttataatttgtggaatacgttcaccaagctacaaagcttggagaacgttgtatata
atttagtcaaaactggtcattatacgggacaggctggtgaaatgccttgtgccattataa
atgataaagttgtggctaagatcgataaggaggatgttgtcatttttattaataatacaa
cataccctactaatgtggctgttgaattattcgccaagcgcagtattcgacaccatccag
agcttaagctctttagaaatttgaatatagacgtgtgttggaagcacgtcatttgggatt
atgctagagaaagtatattttgcagtaatacctatggtgtctgc------atgtatacag
atttaaagttcattgata------------aattgaatgtcctttttgatggtcgtgata
atggtgctcttgaagcttttaaacgctctaataatggcgtttacatttccacgacaaaag
ttaagagtctttcgatgataaaaggtccaccgcgtgctgaattaaatggcgtagtggtgg
acaaggttggagacactgattgtgtgttttattttgctgtgcgtaaagagggtcaggatg
tcatcttcagccaagtcgacagcctgagagtcagctctaaccagagcccacaaggtaatc
tggggagtaatgaacccggtaatgtcggtggtaatgatgctctgacaacctcc----act
atctttacacaaagccgtgttattagctcttttacatgtcgtactgatatggaaaaagat
tttatagctttagatcaagacttgtttattcagaagtatggtttggaggactatgccttt
gaacacattgtttatggtaatttcaaccagaagattattggtggtttgcatttgttaata
ggcttgtaccgaagacagcaaacttccaatctggttattcaggagtttgtttcatacgac
tccagcatacactcttattttatcactgatgagaagagtggtggtagtaagagtgtttgc
actgttatggatattttgttggatgattttgtggctcttgttaagtcacttaatctcaac
tgtgtgagtaaggttgttaacgttaatgttgattttaaagattttcagttcatgctttgg
tgtaacgatgagaaagtcatgactttctatcctcgtttgcaagctgcatctgattggaag
cctggttattctatgcctgtattatacaagtatttgaattccccaatggaaagagttagt
ctctggaattatgggaagccggttactttgcctacaggctgtatgatgaatgttgctaag
tatactcagttatgtcaatatctgaatactacaacattagctgtacctgttaatatgcga
gttttgcatttaggtgcaggttcagaaaaaggagtagcaccgggttctgcagttc-----
-------------------------ttaggcagtggttgcctgctggtactattcttgta
gataatgatttatacccatttgtgagtgacagtgtcgctacatattttggggattgtata
accttaccctttgattgtcaatgggatttgataatttctgatatgtatgaccctattact
aagaacataggggagtacaatgtaagtaaagatggtttctttacatacatttgtcatatg
attcgcgacaagttagctctgggtggcagtgttgctataaaaataacagagttttcttgg
aatgcagaattatataagttaatggggtattttgcattttggacggttttctgcacaaat
gcaaacgcttcttctagtgaagggtttttaattggcataaattatttgggtaagcccaag
gttgagatagatggaaatgttatgcatgccaattatttgttttggagaaattcca-----
---cagtttggaacgggggtgcttatagcctatttgacatggctaaattcccgcttaagt
tggctggtactgccgtaataaatttaagagcagaccagattaatgatatggtttattccc
ttcttgaaaagggtaaactacttgttagagatacaaataaagaagtttttgttggtgaca
gtttggttaatgtaatctaaactttaagaatggcagtcgcttatgcagacaagcctaatc
actttatcaattttccacttacccagtttcagggttttgtgttaaattataaaggtttac
aattccaacttctcgatgaaggagtggattgtaaaatacaaacagcgcctcacattagtc
ttgctatgctggatattcagcctgaagactacagaagtgttgatgtcgctattcaagaa-
gttattgatgatatgcattggggtgagggctttcagattaaatttgaaaacccccatatc
ctaggaagatgcatagttttagatgttaaaggtgtagaagaattgcatgatgatttagtt
aattacattcgtgataaaggttgtgttgctgaccaatccaggaagtggattggacattgc
accatagcccaactcactgatgctgcactttccattaaggaaaatgttgattttataaac
agcatgcaattcaactataaaatcactatcaatccctcatcaccggctagaattgaaata
gttaagcttggtgctgaaaagaaagatggtttttatgaaaccatagctagccactggatg
ggaattcgttttgaatataatccacccactg-ataagctagctacgattatgggttattg
ttgtttagaaatggtgcgtaaagagctagaagaaggtgaccttcccgagaatgatgatga
tgcttggtttaagctatcgtaccattatgaaaacaattcttggttctttcgacatgtcta
caggaaaagttcttatttccgtaagtcttgtcaaaatttagattgtaattgtttggggtt
ttatgaatcttcagttgaagaagactaaactcagtg--aaaatgtttttgcttcctagat
ttgttctagttagctgcataattggtagcctaggttttgataaccctcctaccaatgttg
tttcgcatttaaatggagattggtttttatttggtgacagtcgttcagattgtaatcatg
ttgttactaccaatccccgcaattattcttatatggacctaaatccagccttgtgtggtt
ctggtaaaatatcatctaaagctggcaactccatttttaggagttttcactttaccgatt
tttataattacacaggcgaaggtcaacaaattattttctatgagggtgttaattttacgc
cgtatcatgcctttaaatgcaccacttctggtagtaatgatatttggatgcagaataaag
gcttgttttacactcaggtttataagaatatggctgtgtatcgcagccttacttttgtta
atgtaccatatgtttataatggctctgcacaatctacagccctttgtaaatctggtagtt
tagttcttaataaccctgcatatatagctcgtgaagctaattttggggattattattata
aggttgaagctgatttttatttgtcaggttgtgacgagtatatcgtaccactttgtattt
ttaacggcaagt------------ttttgtcgaatacaaagtattatgatgatagtcaat
attattttaataaagacactggtgttatttatggtc-tcaattctactgaaaccattacc
actggttttgactttaattgtcattatttagttctaccctctggtaattatttagccatt
tcaaatgagctattgttaactgttcccactaaagcaatctgtcttaataagcgtaaggat
tttactcctgtacaggttgttgattcgcggtggaacaatgccaggcagtctgataacatg
acggcagttgcttgtcaacccccgtactgttattttcgtaattctactaccaattatgtt
ggtgtttatgatatcaatcatggggatgctggttttactagcatactcagtggtttgtta
tatgactcaccttgtttttcgcagcaaggtgtttttaggtatgataatgttagcagtgtc
tggcctctttacccttatggcagatgccctactgctgctgatattaatacccctgatgta
cctatttgtttgtatgatccgctaccaattattttgcttggcattcttttgggtgttgcg
gtcataattattgtagttttgttgttatattttatggtggataatggtactaggctgcat
gatgcttagaccataatctaaacatgtttttgatacttttaatttccttaccaatggctt
ttgctgttataggagatttaaagtgtactacagtttccattaatgatgttgacactggtg
ttccttctattagcactgatactgtcgatgttactaatggtttaggtacttattatgttt
tagatcgtgtttatttaaatactacgttgttgcttaatggttattaccctacttcaggtt
ctacatatcgtaatatggcactgaagggaactttactattgagcacactgtggtttaaac
caccttttctttctgattttactaatggtatttttgctaaggtcaaaaataccaaggtta
ttaaagatggtgtaatgtatagtgagtttcctgctataactataggtagtacttttgtaa
atacatcctatagtgtggtagtacaaccacatactaccatttggggtaataaattacaag
gtttcttagagatctctgtttgccagtatactatgtgcgagtacccaaataccatttgta
attctaatctgggtaatcaacgcgtagaactatggcattgggatacaggtgttgtttcct
gtttatataagcgtaatttcacatacgatgtgaatgctgattatttgtattttcattttt
atcaagaaggtggtactttttatgcatattttacagacactggtgttgttactaagtttc
tgtttaatgtttatttaggcacggtgctttcacattattatgtcatgcctttgacttgta
atagtgctttgactttagaatattgggttacacccctcacttctaaacaatatctactag
ctttcaatcaagatggtgttatttttaatgctgttgattgtaagagtgattttatgagtg
agattaagtgtaaaacactatctatagcaccatctactggtgtttatgaattaaacggtt
acactgttcagccaattgcagatgtttaccgacgtatacctaatcttcccgattgtaata
ttgaggcttggcttaatgataagtcggtgccctctccattaaattgggaacgtaagactt
tttcaaattgtaattttaatatgagcagcctgatgtcttttattcaggcagactcattta
cttgtaa------------taatattgatgctgctaagatatatggtatgtgtttttcca
gcataactatagataagtttgcaatacccaatggtaggaaggttgacctacaattgggta
atttgggttatttgcagtcttttaactatagaattgatactactgctacaagttgtcagt
tgtattataatttacccgctgctaatgtttctgttagcaggtttaatccttctacttgga
ataggaggtttggttttacagaacagtctgtttttaagcctcaacctgcaggtgttttta
ctgatcatgatgttgttta-----tgcacaacattg-ttttaaagctcccacaaatt---
tctgtccatgtaaattgggtgggtctttgtgtgtaggtaatggtcctggtatagatgctg
gttataaaactactggcataggcacttgtcctgcaggtactaattatttaacttgctata
atgctgcccaatgtgattgtttgtgcactccagaccccattacatctaaagctacagggt
cttat---aagtgcccccaaactaaatatttagttggcataggtgagcactgttcgggtc
ttgctattaaaagtgatcattgtggaggtaacccttgcagttgccaaccacaagcatttt
tgggttggtctgttgactcttgtttacaaggggataggtgtaatatttttgctaatttta
ttt-tgcatgatgttaatagtggtactacttgttctactgatttacaaaaatcaaacaca
gacataattcttggtgtttgtgttaattatgatctttatggtattactggccaagggatt
tttgttgaggttaatgcga--------cttattataatagttggcagaaccttttatatg
attctaatggtaatctctacggttttagagattacttaacaaatagaacttttatgatt-
-----cgtagttgctatagtggtcgtgtttcagcggcctttcatgctaactcttccgaac
cagcattgctatttcggaatatcaaatgcaattacgtttttaataacactcttttacgac
agctgcaacctattaactattttgatagctatcttggttgtgttgtcaatgctgataata
gtacttctagtgttgttcaaacatgtgatctcacagtaggtagtggttactgtgtggatt
actc-tacaa-----aaagacgaagtcgtagatcgattaccactggttatcggttt---a
ctaatttt------gagccatttactgt--taattcagtaaatgatagtttagaacctgt
aggcggtttgtatgaaattcaa--------------------------ataccttcagag
tttactataggtaatatggaggagtttattcaaacaagctctcctaaagttactattgat
tgttctgcttttgtctgtggtgattatgcagcatgtaaatcacagttggttgaatatggt
agcttctgtgacaatattaatgctatactcacagaagtaaatgaattacttgacactaca
cagttgcaagtagctaatagtttaatgaatggtgtcactcttagcactaagcttaaagat
ggcgttaatttca-atgtagacgacatcaatttttcccctgtattaggttgtttaggaag
cgattgcaataaagtttccagtagatctgctatagaggacttacttttttctaaagtaaa
gttatctgatgtcggttttgttgaggcttataataattgtactggaggtgccgaaattag
ggacctcatttgtgtgcaaagttataatggtatcaaggtgttacctccactgctctcaga
aaatcagatcagtggatacactttggc------------tgccacctctgctagtctgtt
tcctccatggtcagcagcagcaggtgtaccattctatttaaatgttcagtatcgtattaa
tggtattggtgttaccatggatgtgctaagtcaaaaccaaaagcttattgctaatgcatt
taacaatgctcttggtgctatccaggaagggtttgatgctaccaattctgctttggttaa
aattcaagctgttgttaatgcaaatgctgaagctcttaataacttattgcaacaactctc
taatagatttggtgctataagttcttctttacaagaaattctatctagactggatgctct
tgaagcgcaagctcagatagacaggcttattaatgggcgtcttaccgctcttaatgctta
tgtttctcaacagcttagagattctacactagtaaagtttagtgcagcacaagctatgga
gaaggttaatgaatgtgtcaaaagccaatcatctaggataaatttttgtggtaatggtaa
tcatattatatcattagtgcagaatgctccatatggtttgtatttcatccactttagcta
tgtccctactaagtatgtcactgcgaaggttagtcccggcctgtgcattgctggtgatag
aggtatagcccctaagagtggttattttgttaatgtaaataatac---ttggatgttcac
tggtagtggttattactaccctgaacctataactggaaataatgttgttgttatgagtac
ctgtgctgtt--------aattatactaaagcgccggatgtaatgctgaacatttcaaca
cccaacctccctgattttaaggaagagttggatcaatggtttaaaaaccaaacatcagtg
gcaccagatttg-------tcacttgattatataaatgttacattcttggacctacaaga
tgaaatgaataggttacaggaggcaataaaagttttaaatcagagctacatcaatctcaa
ggacattggtacatatgagtattatgtaaaatggccttggtatgtatggc------tttt
aattggctttgctggtgtagctatgcttgttttactattcttcatatgctgttgtacagg
atgtggtactagttgttttaagaaatgtggtggttgt---------tgtgatgattatac
tggacaccaggagttagtaattaaa-----------acatcacatgaagactaagttcgt
ctttgatttat-tgactcctgactatata---------ttacatccctccaatcatgtga
atcttatt---ataagacccatttagg---------------------------------
--------------tcgagcacactataatagctaccacaatgcctgctgtttagtgggt
actgtgtcttatataactagtaaacctgcaatgccaatggctacaaccatt----gaagt
tgcagattatactaacattatgcctattactgtt-cttacaacagtttatttaggcgttt
---ctataggtattgacactagcaccactgcttttacctgtttttcacggtactagttcc
aaaccatattataattcaggtagaccttataactttaagcattattaattgccaaaggtt
ttaaggtcacgccttagtaatggacatctggaaacc----------tgagattaaatatc
tccgtt------atactaacggttttaatgtctcagaattagaagatgcttgttttaaat
ttaactata----aatttcctaaagtaggat-----------------------------
------------attgtagagttcctagtcatgcttggtg--------ccgtaatcaagg
tagcttttgtgctacattcactctttat----ggcaaatccaaacattatgataaatatt
ttggagtaataactggttttaca---------------gcattcgctaatactg-tagag
gaggctgtcaa-------caaactggttttcttagctgtt------gactttattacctg
gcgtagacaggagttaaatgtttatggctgatgcttat---------tttgcagacactg
tgtggtatgt-------------------------ggggcaaataatttttatagttgcc
atttgtttattggttataatagttgtagtggcatttttggcaact---------------
------tttaaattgtgtattcaactttgcggtatgtgtaata------ccttagtactg
tccccttctatttatgtgtttaatagaggtaggcagttttatgagttttacaatgatgta
aaaccaccagttcttgatgtggatgacgtttagttaatccaaacattatg----------
-----agtagtgtaactacaccagcaccagtttacacctggact------gctgatgaag
ctattaaattcctaaaggaatggaacttttctttgggtattatactactttttattacag
tcatattgcaatttggatatacaagtcgcagtatgtttgtttatgttattaagatgatca
ttttgtggcttatgtggccccttactatcatcttaactattttcaattgcgtgtatgcgt
tgaataatgtgtatc----------ttggcttctctatagtttttactatagtggccatt
atcatgtggattgtgtattttgtgaatagtatcaggttatttattagaactggaagttgg
tggagtttcaacccagaaacaaacaacttgatgtctatagatatgaagggaaggatgtat
gttaggccgataattgaggactaccatacccttacggtcacaataatacgtggtcatctt
tacat----------------gcaaggtataaaactaggtactggcta------------
--------------------ttctttgtcagatttgccagcttatgtgtctgttgctaag
gtctcgcacctgcttacgtata--------------------------------------
------------------agcgtggttttcttgacaagataggcgatactagtggttttg
ctgtttatgttaagtccaaagtcggca----------attaccgactgccatca--accc
aaaagggttctggcttggac----------------accgcattgttgagaaataatatc
taaa--------------------------------------------------------
------------------------------------------------------------
--------------------------------------ctttaaggatgtcttttactcc
tggta--------agcaacccagtagtagagcgtcctctggaaatcgttctggtaatggc
atccttaagtg-------------------------------------------------
----ggccgatcagtccgaccaa-------------------------tctagaa-----
----------------------------------------------------atgttcaa
accaggggtagaagagctcaa---------------------------------------
-----------------------------------------cccaagcaaactgcta---
--------------------------------------------cttctcagcaaccacc
agga------------------gggaatgttgtaccctactat-----------------
------------------------------------------------------------
------------------------------------------------------------
------------------------------------------------------------
------------------------------------------------------------
------------------------------------------------------------
------------------------------------------------------------
------------------------------------------------------------
--------------------tcttggttctctggaattactcagtttcaaaagggaaagg
agtttgaatttgcagagggacaaggtgtgcctattg----caccaggagtcccagctact
gaagctaaagggtactggtacagacacaacagacgttcctttaaaacagccgatggcaac
cagcgtcaattgctgccacgatggtatttttactatcttggaacaggaccgcatgccaaa
gaccagtatggcaccgacattgacggagtcttctgggtcgctagtaaccaggctgatgtc
aatacccc---ggctgacattctcgatcgggacccaagtagcgatgaggctattccgact
aggtttccgcctggcacggtactccctcagggttactatattgaaggctcaggaaggtct
gctcctaattccagatctacttcacgcgcatccagtagagcctctagtgcaggatcgcgc
agtagagccaattctggcaatagaaccc------------------ctacctctggtgta
acacctgatatggctgatcaaattgctagtcttgttctggcaaaacttg-----------
----------gcaaggatgccactaagccacagcaagtaactaagcagactgcca--agg
aaatcagaca-gaaaattttgaataagccccgccagaagaggagccccaataaacaatgc
actgttcagcagtgttttgggaagagaggccccaatca---------gaattttggtggt
ggagaaatgttaaaacttggaactagtgatccacagttccccattcttgcagaactcgca
cccacagctggtgcgtttttctttggatcaagattagagttggccaaagtgcagaatttg
tctgggaatcttgacgagccccagaaggatgtttatgaattgcgctataatggcgcaatt
agatttgatagtacactttcaggttttgagaccataatgaaggtgttgaatgagaatttg
aatgcataccaacaacaggatggtacgatgaatatgagtccaaaaccacagcgtcagcgt
ggtcagaagaacggacaaggagaaaa----tgataatataagtgttgcagcgcccaaaag
ccgtgtgcagcaaaataagattagagagttgactgcagaggacatcagccttcttaagaa
gatggatgagccctttactgaagatacctcagaaatataagagaatgaaccttatgtcgg
cacctggtggtaacccctcgcaggaaagtcggg---------------------------
--------ataaggcactctctatcagaatggatgtcttgctgctgta----atagatag
agaaggtt--------------atagcagactatagattaattagttgaaagttttgtgt
ggtaatgtatagtgttggagaaagtga--------------aagactagcgga-------
---------agtaattgccg-----aacaagtgcccaa-gg-gaagagccagcatgttaa
gttaccacccagtaattagtaaatgaatgaagttaatt----------------------
------atggccaattggaagaatcac---------------------------------
------------------------------------------------------------
------------------------------------------------------------
------------------------------------------------------------
--
>MH043954.1 Bovine coronavirus isolate 4-17-08, complete genome
------------------------------------------------------------
------------------------------------------------------------
-----------------------------------------------gattgtgagcgat
ttgcgtgcgtgcatc---------------ccgcttcact---gatctcttgttagatct
tttcata------atctaaactttataaaaacatccactccctgtagtctatgcctgtgg
gcgtag-atttttcatagtggtgtctatattcatttctgctgttaaca------------
---------------------gctttcagccagggacgtgttgtatcctaggcagtggcc
cacccataggtcacaatgtcgaagatcaacaaatacggtctcgaactacaatgggctcca
gaatttccatggatgtttgaggacgcagaggagaagttggacaaccctagtagttcagag
gtggatacagtatgctccaccactgcgcaaaagctggaaacaggcggaatttgtcctgaa
aatcatgtgatggtggattgtcgccgacttcttaaacaagaatgttgtgtgcagtctagc
ctaatacgtgaaattgttatgaatacacgtccatatgatttggaggtgctacttcaagat
gctttgcagtcccgcgaagcagttttggttacaccccctctaggtatgtctctggaggca
tgctacgtgagaggttgta----------------atcctaatggatggac-catgggtt
tgtttcggcgtagaagtgtttgtaacactggt--------cgctgcgctgttagcaagca
tgtgg--------------cctatcagctata-tatgattgatcctgcgggtgtttgt--
-----tttggtgcaggtcaatttgtgggttgggttatacccttagcctttatgcctgtgc
aatcccggaaatttattgttccttgggttatgtacttgcgtaagtgtggcgaaaagggtg
cctacaacaaagatcataaacgtggcggttttgaacacgtttatgattttaaagttgagg
atgcttacgacttggttcatgatgagcctaagggtaagttttctaagaaggcttatgctt
taattagaggataccgtggtgttaaaccgcttctttatgtagaccagtatggttgtgatt
atactggtggtcttgcagatggcttagaggct---tatgctgataagacattgcaagaaa
tgaaggcattatttcctatttggagccaggaactcccttttgatgtaactgtggcatggc
acgttgtgcgtgatccacgttatgtta-tgagactgcagagtgcttctactatacgtagt
gttgcatatgttgctaaccctactgaagacttgtgtgatggttctgttgttataaaggaa
cctgtgcatgtttatgcggatgactctattatttta--cgtcaacataattta-------
-----------gttgacattatgagttgttttta-----------------tatggaggc
agatgcagttgtgaatgctttttatggtgttgatttgaaagattgtggttttgttatgca
gtttggttat--attgactgcgaacaagactt------------------gtgtgatttt
aaaggttgggttcc-tggtaatatgatagatggttttgcttgcactacttgtggtcatgt
ctatgagacaggtgatttgctagcacaat---------cttcaggtgttctgcctgttaa
tcctgtattgcatactaagagtgcagcaggt-----------------------------
-------------tatggtggttttggttgtaaggattcttttaccctgtatggccaaac
tgtagtttattttggaggttgtgtgtattggagtccagcacgaaatatatggattcctat
attaaaatcttctgttaagtcttatgacggtttggtttatactggagtt---gtaggttg
caaggctattgtaaaggaaacaaatctcatttgcaaagcgttgtaccttgattatgttca
acacaagtgtggcaatttacaccagcgggagttgctaggtgtgtcagatgtgtggcataa
acaattgttgttaaatagaggtgtgtacaaacctcttttagagaatattgattattttaa
tatgcggcgcgctaaatttagtttagaaacttttactgtttgtgcagatggttttatgcc
ttttcttttagatgatttggttccgcgcgcatattatttggcagtaagtggtcaagcatt
ttgtgactacgcagataaaatctgccatgctgttgtgtcta-agagtaaagagctacttg
atgtgtct--------------------------ctggattctttaagtgcagctatac-
----attatttgaattctaaaattg----------------ttgatttggctcaacattt
--------------------------tagtgattttggaacaagttttg------tttct
aaaattgttcatttctttaagact----------tttactactagcactgctcttgcatt
tgcatgggttttatttcatgttttgcatggtgcttatatagtagtagagagtga------
tatatattttgttaaaaacattcctcgttatgctagtgctgttgcacaagcatttcggag
tgttgctaaagttgtactggactctttaagagttacttttattgatggcctttcttgttt
taagattggacgtagaagaatctgtctttcaggcagtaaaatttatgaag----------
-------------------------ttgagcgtggcttgttacattcatc----------
------------------tcaattgccattagatgtttatgatttaacca----------
--------------------------------tgcctagtcaag-ttcagaaagccaagc
aaaaacctatttatttaaaaggtt------------------------------------
---------ctggttctgatttttcattagcagatagtgtggttgaagttgttacaactt
cact------tacaccatgtggttattctgaacc------------acctaaagttgcag
ataaaatttgca---ttgtggataatgtttatatggccaaggctggtgacaaatattacc
ctgttgtggttgatggtcatgtaggactcttggatcaagcatggagggttccttgtgctg
gaaggcgtgttacatttaaggaacagcctacagtaaatgagattgcaagcacacctaaga
ctattaaagttttttatgagcttgacaaagattttaatactattttaaacactgcatgtg
gagtgtt-------tgaagtagatgatactgtggatatggaggaatt---ttatgctgtg
gtgattgatgccatagaagagaaactttctccatgtaaggagcttgaaggtgtaggtgct
aaagttagtgcctttttacagaagttagaggataattccctatt-tttatttgatgaggc
tggcgaggaagtttttgcttctaaattgtattgtgcttttacagctcctgaagatgatga
ctttcttgaagaaagtggtgttgaagaagatgatgtagaaggtgaggaaactgatttaac
tgtcacaagtgctggagagccttgtgttgccagtgaacaggaggagtcttctgaaatctt
agaggacactttggatgatggtccatgtgtggagacatctgattcacaagttgaagaaga
cgtagaactgtcggattttgctgatcttgaatctgtgattcaggattatgaaaatgtttg
ttttgagttttatactacagagccagaatttgttaaagttttggatctgtatgtgcctaa
agcaactcgcaacaattgc--------tggttgcgatcagttttggcagtgatgcagaaa
ctgccctgtcaatttaaagataaaaatttgcaggatctttgggtgttatataagcaacag
tatagtcagttgtttgttgacaccttggttaataagatacctgctaatattgtagttcca
caaggtggttatgttgccg--------------------------attttgcatattggt
tcttaaccttatgtgattggcagtgtgttgcatactggaaatgcattaaatgtgatttag
ctcttaagcttaaaggcttggatgctatgttcttttatggtgatgttgtctcacatgtgt
gcaagtgtggtgag----------tctatggtacttattgacgtt-----------gatg
tgccatttaca-------------------------------gcccactttgctcttaaa
gataagttgttttgtgcatttattactaagcgtagtgtgtataaagcagcttgtgttgtg
gatgttaatgatag--tcattctatggctgttgttgatg----gtaaacaaattgatgat
catcgtgtcactagtattactagtgataagtttgat---tttattattgggcatggtatg
tcattttca------------------------------------------------atg
actacttttgaaattgcccaattgtatggttcttgtataacacctaatgtatgtttt---
-gttaaaggtgatataattaaagtttctaagcgtgttaaagcagaagtcgttgtaaatcc
tgctaatggccatatggcacat------ggtggtggtgttgcaaaggctattgcagtagc
agctggacagcagtttgttaaagagactaccgatatggttaagtctaaaggagtttgtgc
tactggagactgttatgtctctacagggggtaaattatgtaaaactgtgcttaatgttgt
tggacctgatgcgagaacac---agggtaaacaaag-------ttatgcattgttagagc
gtgtttataaacatcttaacaaatatgatt----------------gtgttgttacaact
---------------------------------------------------ttgatatca
gctggtatatttagtgtgccttctgatgtgtctttaacatatctacttggtactgccgag
aaacaagttgttcttgttagcaataatcaagaggattttgatcttatttctaagt--gtc
agataactgctgt--------tgagggcactaagaaattggcagagcgtctttcttttaa
tgtagggcgttctatcgtttacgaaacagatgctaataagttgattttaagcaatgacgt
tgcatttgtttcgacatttaatgtcttacagga----------------cgttttatcct
taagacatgatatagcacttgatgatgatgc-----------------------acgaac
ctttgttcagagcaatg----ttgatgttgtacctgagggttgg-cgtgttgtcaataag
tt----------ttatcaaatt-------aatggtgttagaaccgttaagtattttgagt
gtcccggtggcatagatatatgcagccaggataaagtttttggttatgtacagcagggta
gttttaataaggctactgttgctcaaattaaagccttgtttttggataaagtggacatct
tgctaactgttgatggtgttaatttcactaacaggtttgtg--cctgtaggtgaaagttt
tggtaagagtctaggaaatgtgttctgtgacggagttaatgtcacgaaacataagtgtga
tataaattataaaggtaaagtctttttccagtttgataatctttctagtgaagat-----
-----ttaaaggctgtaagaagttc-----------ttttaattttgaccagaaggaatt
gcttgcttactacaacatgcttgttaattgttctaaatggcaggttgtttttaatggtaa
gtatttcactt---ttaagcaagctaataacaattgttttgttaatgtttcttgcttaat
gcttcagagtttgaatctgaaatttaaaattgttcaatggcaggaggcgtggcttgaatt
tcgttctggccgccctgctagatttgtatctttggttttggccaaaggtgggtttaaatt
tggtgatcctgctgattctagagatttcttgcgtgttgtgtttagtcaagttgatttgac
aggtgcaatatgtgattttgaaattgcatgtaaa---tgtggtgtaaagcaggaacagcg
tactggtgtggacgctgttatgcattttggtacattgagtcgtgaagatcttgagattgg
ttataccgtggattgttcttgcggtaaaaagctaatccattgtgtacgatttgatgtacc
atttttaatttgtagtaata-------cacctgct-agtgtaaaattacctaagggtgta
ggaagtgcaaatatttttaaaggtga---------------taaggttggtcattatgtt
catgttaagtgtgaacagtcttatcagctttatgatgcttctaatgttaagaaggttaca
gacgttactggcaatttgtcagattgtttgtatcttaaaaa---tttgaaacaaactttt
aaatcggtgttaactacctattatttggatgatgt------taagaaaattgagtataaa
cctgacttgtcacaatattattgtgacggaggtaagtattatact------cagcgtatt
attaaagcccaatttaaaacatttgagaaagtagatggtgtgtatactaattttaaattg
ataggacacaccatctgtgatattcttaatgctaagttgggttttgatagctctaaagag
tttgttgaatataaa------gttactgagtggccaacagctac---------------a
ggtgatgtggtgttggctactgatgat-----ttgtatgttaagagatatgaaaggggtt
gtattacttttggtaaacctgttatatgg--------------------ttaagccatga
gcaagcttccctcaattctttaacata-------ttttaatagacctttattggttgatg
---agaataaatttgatgttttaaa------------------agtggatgatgttgacg
atggtggtgatatctcag-----agagtgatgccaaagaatc----taaagaaatcaaca
ttattaagttaagtggtgttaaaaaaccatttaaggttgaagatagtgtcattgttaa--
----tgatgatactagtgaaatcaaatatgttaagagtttgtctata-------------
-gttgatgtgtatgatatgtggcttacaggttgtaggtatgttgttagaactgctaatgc
tttgagcatggcagttaacgtacctacaatacgtaagtttataaaatt----------tg
gtatgactctggttagta-taccaattgatttgttaaatttaagagagattaagcctgtt
tttaatgtggtt------------------aaagctgtgcgaaataaaatttctgcatgc
tttaattttattaaatggctttttgtcttattatttggctggattaaaatatccgctgat
aataaagtaatttacaccacagaagttgcatcaaagcttacatgtaagcttgtagcttta
gcttttaaaaatgcgtttttgacatttaagtggagtgtggttgctagaggtgcttgca--
----ttatagcgactatatt------tctattgtggtttaattt-----------tatat
atgccaatgtaatttttagtgatttttatttgcctaaaatt-------------------
------ggtttcttgccgacttttgttggtaag-------atcgtacagtggattaagag
cacttttagtcttgtaactatttgtgatctatattccattcaggatgtgggttttaagaa
tcagtattgtaatggaagtatcgcatgtcaattctgcttggcaggatttgatatgttaga
taattataaagccattgatgtagtacagtatgaagctgataggagagcatttgttgatta
tacaggtgtgttaaagattgtcattgaattgatagttagttac----gccctgtatacgg
catggttttacccattgtttgctcttattagtattcagatcttgaccacttgg-------
--------------ctgcctgagctttttatgcttagtacattacattgg-agtgttagg
ttgctggtgtctttagctaatatgttaccagcacatgtgttt---------atgaggttt
tatattattattgcctcttttattaagctgtttagcttgtttaggcatgttgcctatggt
tgtagtaaacctggttgtttgttttgttacaagaggaatcgtagtctacgtgttaaatgt
agtactattgttggtggcatgatacgctattacgatgttatggctaatggtggcactggc
ttttgttcaaaacatcaatggaattgcattgattgtgattcttataaaccaggtaatact
tttattactgttgaggccgctcttgatttatctaaggaattgaaacggcctattcagcct
acagatgttgcttatcatacggttacggatgttaagcaagttggttgttatatgcgattg
ttctatgatcgtgatggacagcgcacatatgatgatgttaatgctagtttgtttgtggat
tatagtaatttgctacattctaaggttaagggtgtgcctaatatgcatgttgtggt----
agtggaaaatgatgccgataaagctaattttcttaat--gctgctgtattttatgcacag
tctttgtttagacctattttaatggttgataaaaatctgataactactgctaatactggt
acgtctgttacagaaactatgtttgatgtttatgtggacacatttttgtctatgtttgac
gtggataaaaagagtcttaatgctttaatagcaactgcgcattcttctataaaacagggt
acgcagatttgtaaagttttggatacctttttaagctgtgctcgtaaaagttgttctatt
gattcagatgttgatactaagtgtttagctgattctgtcatgtctgcagtatcgg-cagg
ccttgaactgacggatgaaagttgtaataacttggtgccaacatatttgaagggtgataa
cattgtggcagctgatttaggtgttctgattcaaaattctgctaagcatgtgcagggtaa
tgttgctaaaatagccggtgtttcctgtatatggtctgtggatgcttttaatcagctaag
ttctgatttccagcataa--attgaagaaagcatgttgtaaaactgg-------------
--tttgaaattgaagcttacttataataagcagatggctaatgtctctgttttaactaca
ccctttagtcttaaaggaggtgcagtttttagttat------------tttgtttatgta
tgttttttgttgagtttggtttgttttattggcttgtggtgcttaatgcccacttacaca
gtacacaaatcagattttcagcttcccgtttatgcca---gttataaagttttagataat
ggtgttattagagatgttagcgttgaagatgtttgtttcgctaataaatttgaacaattt
gatcaatggtatgagtctacatttggtctaagttattatagtaacagtatggcttgtccc
attgttgttgctgtagtagaccaggattttggctctactgtttttaatgtccctaccaaa
gtgttacg---atatggttaccatgtgttgcactttattacacatgcactttctgctgat
ggagtgcagtgttatacgccacatagtcaaatatcgtattctaatttttatgctagtggc
tgtgtgctttcctccgcttgtactatgtttgcaatggccgatggtagtccacaaccttat
tgttatacagaggggcttatgcagaatgcttctctgtatagttcattggtacctcacgtg
cggtataatcttgctaatgctaaaggttttatccgttttccagaagtgttgcgagaagga
cttgtgcgtattgtgcgtactcgttctatgtcgtattgcagagttggattatgtgaggaa
gctgatgagggtatatgctttaactttaatggttcttgggtgcttaataatgattattat
agatcattgcctgggaccttttgtggtagagatgtttttgatttaatttatcagcttttt
aaaggtttagcacagcctgtggatttcttggcattgactgctagttctattgctggtgct
atacttgctgtaattgttgttttggtgttttattacttaataaagcttaaacgtgctttt
ggtgattacaccagtattgtttttgttaatgtgattgtgtggtgtgtaaattttatgatg
ctttttgtgtttcaagtttaccctacactttcttgtgtatatgctatttgttatttttat
gccacgctttatttcccttcggagataagtgtgataatgcatttacaatggctagttatg
tatggcactattatgcctttatggttttgtttgctatatatatctgttgttgtttcaaat
catgctttttgggtatttgcttactgcagacggcttggtacttctgttcgtagtg-----
-atggtacatttgaagaaatggctcttactacttttatgattacaaaagattcttattgt
aagcttaagaattctttgtctgatgttgcttt----------taatagatatttgagttt
gtataataaatataggtattacagcggtaaaatggatactgctgcatatagggaggctgc
ttgttctcagttggctaaagcaatggatacatttaccaataataatggtagtgatgtgct
ttaccaaccacctactgcttctgtttcaacttcattcttgcaatctggtattgtgaaaat
ggttaatcctacttctaaggtagaaccatgcattgtcagtgttacctatggtaatatgac
attgaatggtttatggttggatgataaggtctactgtcccagacatgtgatatgttctgc
ttcagatatgactaatccagattatacaaatttgttgtgtagagtaacatcaagtgattt
tactgtattgtttgatcgtttaagccttacagtgatgtcttatcaaatgcagggttgtat
gcttgttcttacagtgaccctgcaaaattctcgtacgccaaaatatacatttggtgtggt
taagcctggtgagacttttactgttttagctgcttataacggcaaaccacaaggagcctt
tcatgtgactatgcgtagtagttataccattaagggttcctttttatgcggatcttgtgg
atctgttggttatgtgctaatgggtgattgtgttaaatttgtgtatatgcatcaattgga
gcttagtactggttgtcatactggtactgatttcaatggggatttttatggtccttataa
ggatgctcaggttgtccaattgcccgttcaggattatatacaatctgttaattttgtagc
atggctttatgctgctatacttaataattgtaattggtttgtacaaagtgataagtgttc
tgttgaagattttaatgtgtgggctttgtctaatgggtttagccaagttaagtctgatct
tgtta------tagatgctttagcttctatgactg---------------------gtgt
gtctttggaaacattattggctgctattaagcgtctcaagaatggttttcaaggacgtca
gattatgggtagttgctcctttgaggatgaattgacacctagcgatgtttatcaacaact
cgctggtatcaagttacaatcaaagcgtact----agattggttaaagg-------catt
gtttgttg-----gattatggcttctacatttttgtttagttgtataattacagcatttg
tgaaatggactatg------tttatgtatgtaactactaatatgcttagtattacgtttt
gtgcactttgtgttataagtttggccatgttgttggttaaacataagcatctttatttga
ctatgtatataattcctgtgctttttacactg-----------------ctgtataacaa
ctatttgg---ttgtgtacaagcagacatttaga------------------ggctatgt
ttatgcatggctatcatattatgt-tccatcagttgagtacacttatactgatgaagtta
tttatggcatgttattgcttataggaatggtctttgttacattacgtagcattaaccatg
atttg-ttctcttttataatgtttgttggccgtgtgatttctgttgtctctttgtggtac
atgggttctaacttagaggaagaaattcttcttatgttggcttcg-------------ct
ttttggtacttacacatgg--acaacagctttatctatggctgcagcaaaggttattgct
aagtgggttgctgtgaatgttttgtatttcacag------atatacctcaaattaagata
gtgcttgcatgctatttgtttataggttatattattagctgttattggggtttgttttcc
ttgatgaacagtttgtttagaatgcctttgggtgtttataattataaaatttcagtacag
gaattaagatatatgaatgctaatggattgcgccctcctaagaatagttttgaagccctt
atgcttaattttaagcttttgggtattggaggtgtgccaattattgaagtatctcaattt
caatcaaaattgactgatgttaaatgtgctaatgttgtcttgcttaattgcttgcaacat
ttgcatgttgcttctaattctaagttgtggcagtattgtagcactttgcacaatgaaata
cttgccacttctgatctgggtgttgcttttgaaaagcttgctcagttgttaattgttttg
tttgctaatccagctgctgtggatagcaagtgcctgactagtattgaagaagtttgcgac
gattacgcaaaggacaatactgttttgcaggctttacagagtgaatttgttaatatggct
agcttcgttgaatatgaagttgctaagaaaaatcttgatgaggcgcgttctagtggttct
gctaatcaacagcagttaaaacagctagagaaagcctgtaatattgctaaatctgcttat
gaacgcgaccgtgctgtagcaagaaagttggagcgtatggcagatttggctctcactaat
atgtataaagaagctagaattaatgataagaagagtaaggttgtttctgccttgcaaact
atgctttttagtatggtgcgtaagttagataatcaagctctgaattcaatattagataat
gctgtgaagggttgtgtaccattgaatgcaatcccttcattggctgcaaatactctgact
ataattgtaccagataaaagtgtttacgatcaggtagttgacaatgtctatgttacctat
gcgggtaatgtatggcagattcaaactatccaagattcagatggtacaaataagcagttg
aatgagatatctgatgattgt------aactggccactagttattattgcaaatcggcat
aatgaggta--tctgcaaccgttttgcaaaataatgaattaatgcctgctaagtt-----
-gaaaactcaggtcgttaatagtggtc---cagatcagacttgtaacacacctactcaat
gttactataataatagtaacaatgggaagattgtttatgctatacttagtgatgttgatg
gtcttaagtatacaaagattcttaaagatgatggcaattttgttgttt---tggagttag
atcctccttgtaaatttactgttcaagatgttaaaggtcttaaaattaagtacctttatt
ttgtaaaaggttgtaacacactagcaagaggctgggttgttggtacaatttcttctacag
ttagattgcaagctggaactgctactgagtatgcttccaactcatctatattatctttat
gtgcgttttctgtagatcctaagaaaacgtatttagattttatacagcagggaggaacac
ctattgccaattgtgttaaaatgttgtgtgaccatgctggtaccggtatggccattactg
ttaaacccgatgctaccactaatcaggattcatatggtggtgcgtctgtttgtatatatt
gccgcgcacgagttgaacacccagatgttgatgggttgtgcaaattacgcggcaagttcg
tacaagtgcctgtag---gtataaaagatcctgtgtcttatgttttgacacatgatgttt
gtcaagtttgtggattttggcgggatggaagttgttcatgtgttag---cactgacacta
ctgttcagtcaaaagatactaatt---ttttaaacgggttcggggtacgagtgtagatgc
ccgtctcgtaccctgtgccagtggtttatctactgatgtacaattaagggcatttgatat
ttgcaatgctagtgttgctggcattggtttacatttaaaagttaattgctgccgttttca
gcgtgttgatgagaacggtgataaattagatcagttctttgttgttaagaggacagatct
gactatatataatagagagatggaatgctatgagcgtgtaaaagattgtaagtttgtggc
tgaacacgatttctttacatttgatgtagaaggtagtcgtgtgccacatattgtacgcaa
ggatttaacaaagtatactatgttggatctttgctatgcgttgcgacattttgatcgcaa
tgattgcatgctgctttgtgacattctctctatatatgctggttgtgaacaatcctactt
tactaagaaggattggtatgattttgttgaaaatcctgatattattaatgtttataaaaa
gctaggacctatttttaatagagccctagttagcgctactgagtttgcagacaaattggt
ggaggtaggcttggtaggcattttaacacttgataaccaagatttaaatggtaaatggta
tgattttggtgactatgttattgcagccccaggttgtggtgttgctatagcagactctta
ttattcttatatgatgcctatgctgaccatgtgtcatgcattggattgtgaattgtatgt
gaataatg------------cttatagactatttgatcttgtacagtatgactttactga
ttacaagctcgaattgtttaataagtattttaagcactggagtatgccataccatcctaa
cacggttgattgtcaggatgatcggtgtatcatacattgtgctaattttaacatactttt
tagtatggttttacctaatacatgttttgggcctcttgttaggcaaatttttgtggatgg
tgttccttttgttgtttcaattggataccattataaagaacttggtattgtgatgaatat
ggatgtggatacacatcgttatcgcttgtctttaaaagacttgcttttgtatgctgctga
tccagctttgcatgtagcttctgctagtgcattgtatgatttacgcacttgctgttttag
tgttgcggctataacaagcggtgtgaaatttcaaacagttaaacctggtaattttaatca
ggatttttatgattttattttaagtaagggcctgcttaaagagggtagttcagttgatct
gaagcactttttctttacgcaggatggtaatgctgctattactgattataattattataa
gtataatttgcccaccatggtggacattaagcagttgttgtttgttttggaagttgttta
taagtattttgagatttatgatggtgggtgtataccggcatcacaagtcattgttaataa
ttatgataagagtgctggctatccatttaataaatttggaaaagccaggctctattatga
agcattatcatttgaggagcaggatgaaatttacgcctatactaagcgcaatgtcctgcc
aacacttactcaaatgaatttgaaatatgctattagtgccaagaatagagcccgtactgt
tgctggtgtttccatacttagtactatgactggcagaatgtttcatcaaaagtgtttgaa
aagtatagcagctacacgtggtgtttctgttgttataggcaccactaaattttatggcgg
ctgggatgatatgttacgtcgccttattaaagatgttgataatcctgtacttatgggttg
ggattatcctaagtgtgatcgtgctatgccaaacatactacgtattgttagtagtctggt
tttggctcgaaaacatgaggcatgttgttcgcaaagcgataggttctatcgacttgcgaa
tgaatgcgcacaagttttgagtgaaattgttatgtgtggtggctgttattatgttaagcc
tggtggcactagtagtggtgatgcaactactgcttttgctaattcagtttttaacatatg
tcaagctgtttcagccaatgtatgtgctttaatgtcatgcaatggcaataagattgaaga
tttgagtatacgtgctcttcagaagcgcttatactcacatgtttatagaagtgatatggt
tgatacaacctttgtcacagaatattatgaatttttaaataagcattttagtatgatgat
tttgagtgatgatggcgttgtgtgttataattctgattatgcgtccaaagggtatattgc
taatataagtgcctttcaacaggtattgtattatcaaaataacgtttttatgtcagaatc
caaatgttgggttgaaaatgacataaacaatggacctcatgaattctgttcacaacacac
aatgcttgtaaagatggatggggacgatgtctatcttccatatcctgatcctagtcgtat
attaggagctggatgttttgtagatgatttgttaaagactgatagtgttcttttaataga
acgatttgtaagtcttgcaatagatgcttatccacttgtgtaccacgaaaatgaagaata
tcaaaaggtttttcgtgtttatttggagtatataaagaagttgtacaatgacctgggtaa
tcagatcttggatagctacagtgttattttaagtacttgtgatggacaaaagtttactga
tgagtccttttacaagaacatgtatttaagaagtgcagttatgcagagtgttggagcttg
cgtggtctgctcttctcaaacatcattacgttgtggcagttgcatcagaaagcctcttct
ttgctgcaagtgttgttacgatcatgttatggcaactgatcataaatatgttttgagtgt
ttcaccatatgtgtgtaacgcaccaggatgtgatgtaaatgatgttaccaaattgtatct
aggtggtatgtcatattattgtgaagatcataagccacaatattcgtttaagttggtaat
gaatggtatggtttttggtctatataaacaatcttgtacaggatctccgtacatagatga
ttttaatcgtatagctagttgtaaatggactgatgttgatgattacatactggctaatga
atgtacagagcgcttgaaattgtttgctgcagaaacgcaaaaggcgactgaggaggcctt
taagcagagttatgcatcagcaacaatacaagagattgttagcgagcgcgaattgatcct
ctcttgggagattggaaaagtgaagccaccacttaataaaaattatgtttttactggcta
ccattttactaaaaatggtaagacagttttaggtgagtacatttttgataagagtgagtt
gactaatggtgtgtattatcgcgccacaaccacttataagctatctgtaggagatgtttt
tgttttaacctctcattcagtagctaatttaagtgctcctacgcttgtgccgcaggagaa
ttatagtagtattagatttgctagtgttta-----tagtgtgcttgagacgtttcagaac
aatgtcgttaattatcaacacattggtatgaaacgttattgtaccgtgcaaggacctcct
ggtacaggaaagtcacatcttgctattggtcttgctgtttattattgtacagcacgtgta
gtatacactgcggccagccatgcagctgttgacgcattgtgtgaaaaagcatacaaattt
ttgaatataaatgactgcactcgtattgttcctgccaaggtcagggtggagtgctatgat
aagtttaaaattaatgacaccactcgtaagtatgtgtttactactataaatgcattacct
gagatggtgactgatattgttgttgtagatgaagttagtatgcttaccaattatgagctt
tctgttattaatgctcgtattcgtgctaagcattatgtttacattggtgatcctgctcaa
ttgccagcaccacgtgtattattgagcaagggtacacttgaacctaaatattttaacact
gttactaagcttatgtgttgcttagggccagacatttttcttggtacatgttatagatgt
cctaaggaaattgttgatacagtgtctgccttggtttatgaaaataagcttaaggctaag
aatg--aaagtagttcattgtgttttaaggtctattataaaggcgttacaacacatgaaa
gttctagtgctgtaaatatgcagcagatttatttgattaataagtttttgaaggctaacc
ctttgtggcataaagccgtttttattagcccatataatagccagaactttgcagctaagc
gtgttttgggtttgcaaacccagaccgtggattctgctcaaggttctgaatatgattatg
ttatatattcacagactgcagaaacagcgcattctgtaaatgttaatcgcttcaatgttg
ctattactcgagccaagaaaggtattctttgtgttatgagtaatatgcagttgtttgaag
cattacagtttactacattgaccttagataaagtgccactggccgttgaaacga------
gagttcaatgtagtaccaatttatttaaagattgtagcaagagttatagtggttaccacc
cagctcacgctccttcatttttggcagtagatgacaaatataaggcaactggcgatttag
ccgtgtgtcttggtattggagattct----gctgttacatattcaagattaatatcactc
atgggttttaaacttgatgtcacccttgatgggtattgtaagctttttataactaaagaa
gaagctgttaaacgcgtgcgtgcttgggttggctttgatgctgaaggcgctcatgccacg
cgtgatagcattgggacaaatttcccacttcaattagggttttctacaggaattgatttt
gttgtggaagccactggtttgtttgctgatagagatggttacagctttaaaaaggctgtg
gctaaagctcctcctggtgaacaatttaagcatctcatccctttgatgacgagaggtcag
cgctgggatgttgttagacctagaatagtacaaatgtttgcagatcatttaattgatctg
tctgattgtgttgtgctagttacatgggcagccaactttgagctcacttgtctccgatac
tttgcaaaagtaggtcgtgagatttcttgtaatgtgtgcactaaacgtgccacagcttac
aattctagaactggttactatggttgttggcgccatagtgttacatgtgattacttgtat
aatccacttattgttgatattcaacagtggggatatattggatctttatcaagtaatcat
gatttatattgtagtgtccacaaaggagcacatgttgcttcatctgatgctataatgaca
cggtgtttggccgtttatgattgtttttgcaataatattaattggaatgtggagtatccc
attatttcaaatgagttaagtattaatacctcttgtagggtcttgcagcgtgttatgctt
aaagctgcaatgctctgcaacagatatactttgtgttatgatattggcaacccaaaagcg
attgcctgtg----tcaaa--gattttgattttaagttctatgatgcccaacc----aat
tgttaagtctgtcaa-----gactcttttgtattcttttgaggcacataaggactctttt
aaagatggtttgtgtatgttttggaactgtaatgtggataagtatccaccgaatgcagtt
gtatgtagatttgacacgagagtgttgaataatttaaatcttcctggctgtaatggaggt
agtttgtatgttaataaacatgcattccacactaaacccttttctagggcagcctttgag
catttgaagcctatgccatttttctattattcagatacgccttgcgtgtatatggatggc
atggatgctaagcag--------gttgattatgtacctttgaaatccgccacttgcatca
caagatgcaatttaggtggtgcagtttgtttaaaacatgctgaagagtatcgtgagtacc
tagagtcttacaatacagctactacagcaggttttactttttgggtctataagacatttg
atttttataatttgtggaatacgttcaccaagctacaaagcttggagaacgttgtatata
atttagtcaaaactggtcattatacgggacaggctggtgaaatgccttgtgccattataa
atgataaagttgtggctaagatcgataaggaggatgttgtcatttttattaataatacaa
cataccctactaatgtggctgttgaattattcgccaagcgcagtattcgacaccatccag
agcttaagctctttagaaatttgaatatagacgtgtgttggaagcacgtcatttgggatt
atgctagagaaagtatattttgcagtaatacctatggtgtctgc------atgtatacag
atttaaagttcattgata------------aattgaatgtcctttttgatggtcgtgata
atggtgctcttgaagcttttaaacgctctaataatggcgtttacatttccacgacaaaag
ttaagagtctttcgatgataaaaggtccaccgcgtgctgaattaaatggcgtagtggtgg
acaaggttggagacactgattgtgtgttttattttgctgtgcgtaaagagggtcaggatg
tcatcttcagccaattcgacagcctgagagtcagctctaaccagagcccacaaggtaatc
tggggagtaatgaacccggtaatgtcggtggtaatgatgctctgacaacctcc----act
atctttacacaaagccgtgttattagctcttttacatgtcgtactgatatggaaaaagat
tttatagctttagatcaagacttgtttattcagaagtatggtttggaggactatgccttt
gaacacattgtttatggtaatttcaaccagaagattattggtggtttgcatttgttaata
ggcttgtaccgaagacagcaaacttccaatctggttattcaggagtttgtttcatacgac
tccagcatacactcttattttatcactgatgagaagagtggtggtagtaagagtgtttgc
actgttatagatattttgttggatgattttgtggctcttgttaagtcacttaatctcaac
tgtgtgagtaaggttgttaacgttaatgttgattttaaagattttcagttcatgctttgg
tgtaacgatgagaaagttatgactttctatcctcgtttgcaagctgcatctgactggaag
cctggttattctatgcctgtattatacaagtatttgaattccccaatggaaagagttagt
ctctggaattatgggaagccggttactttgcctacaggctgtatgatgaatgttgctaag
tatactcagttatgtcaatatctgaatactacaacattagctgtacctgttaatatgcga
gttttgcatttaggtgcaggttcagaaaaaggagtagcaccgggttctgcagttc-----
-------------------------ttaggcagtggttgcctgctggtactattcttgta
gataatgatttatacccatttgtgagtgacagtgtcgctacatattttggggattgtata
accttaccctttgattgtcaatgggatttgataatttctgatatgtatgaccctattact
aagaacataggggagtacaatgtaagtaaagatggtttctttacatacatttgtcatatg
attcgcgacaagttagctctgggtggcagtgttgctataaaaataacagagttttcttgg
aatgcagaattatataagttaatggggtattttgcattttggacggttttctgcacaaat
gcaaacgcttcttctagtgaagggtttttaattggcataaattatttgggtaagcccaag
gttgagatagatggaaatgttatgcatgccaattatttgttttggagaaattcca-----
---cagtttggaacgggggtgcttatagcctatttgacatggctaaattcccgcttaagt
tggctggtactgccgtaataaacttaagagcagaccagattaatgatatggtttattccc
ttcttgaaaagggtaaactacttgttagagatacaaataaagaagtttttgttggtgaca
gtttggttaatgtaatctaaactttaagaatggcagtcgcttatgcagacaagcctaatc
actttatcaattttccacttacccagtttcagggttttgtgttaaattataaaggtttac
aattccaacttctcgatgaaggagtggattgtaaaatacaaacagcgcctcacattagtc
ttgttatgctggatattcagcctgaagactacagaagtgttgatgtcgctattcaagaa-
gttattgatgatatgcattggggtgagggctttcagattaaatttgaaaacccccatatc
ctaggaagatgcatagttttagatgttaaaggtgtagaagaattgcatgatgatttagtt
aattacattcgtgataaaggttgtgttgctgaccaatccaggaagtggattggacattgc
accatagcccaactcactgatgctgcactttccattaaggaaaatgttgattttataaac
agcatgcaattcaactataaaatcactatcaatccctcatcaccggctagaattgaaata
gttaagcttggtgctgaaaagaaagatggtttttatgaaaccatagctagccactggatg
ggaattcgttttgaatataatccacccactg-ataagctagctacgattatgggttattg
ttgtttagaaatggtgcgtaaagagctagaagaaggtgaccttcccgagaatgatgatga
tgcttggtttaagctatcgtaccattatgaaaacaattcttggttctttcgacatgtcta
caggaaaagttcttatttccgtaagtcttgtcaaaatttagattgtaattgtttggggtt
ttatgaatcttcagttgaagaagactaaactcagtg--aaaatgtttttgcttcctagat
ttgttctagttagctgcataattggtagcctaggttttgataaccctcctaccaatgttg
tttcgcatttaaatggagattggtttttatttggtgacagtcgttcagattgtaatcatg
ttgttactaccaatccccgcaattattcttatatggacctaaatccagccttgtgtggtt
ctggtaaaatatcatctaaagctggcaactccatttttaggagttttcactttaccgatt
tttataattacacaggcgaaggtcaacaaattattttctatgagggtgttaattttacgc
cttatcatgcctttaaatgcaccacttctggtagtaatgatatttggatgcagaataaag
gcttgttttacactcaggtttataagaatatggctgtgtatcgcagccttacttttgtta
atgtaccatatgtttataatggctctgcacaatctacagccctttgtaaatctggtagtt
tagttcttaataaccctgcatatatagctcgtgaagctaattttggggattattattata
aggttgaagctgatttttatttgtcaggttgtgacgagtatatcgtaccactttgtattt
ttaacggcaagt------------ttttgtcgaatacaaagtattatgatgatagtcaat
attattttaataaagacactggtgttatttatggtc-tcaattctactgaaaccattacc
actggttttgactttaattgtcattatttagttctaccctctggtaattatttagccatt
tcaaatgagctattgttaactgttcccactaaagcaatctgtcttaataagcgtaaggat
tttactcctgtacaggttgttgattcgcggtggaacaatgccaggcagtctgataacatg
acggcagttgcttgtcaacccccgtactgttattttcgtaattctactaccaattatgtt
ggtgtttatgatatcaatcatggggatgctggttttactagcatactcagtggtttgtta
tatgactcaccttgtttttcgcagcaaggtgtttttaggtatgataatgttagcagtgtc
tggcctctttacccttatggcagatgccctactgctgctgatattaatacccctgatgta
cctatttgtgtgtatgatccgctaccaattattttgcttggcattcttttgggtgttgcg
gtcataattattgtagttttgttgttatattttatggtggataatggtactaggctgcat
gatgcttagaccataatctaaacatgtttttgatacttttaatttccttaccaacggctt
ttgctgttataggagatttaaagtgtactacagtttccattaatgatgttgacactggtg
ttccttctattagcactgatactgtcgatgttactaatggtttaggtacttattatgttt
tagatcgtgtttatttaaatactacgttgttgcttaatggttactaccctacttcaggtt
ctacatatcgtaatatggcactgaagggaactttactattgagcacactgtggtttaaac
caccttttctttctgattttactaatggtatttttgctaaggtcaaaaataccaaggtta
ttaaagatggtgtaatgtatagtgagtttcctgctataactataggtagtacttttgtaa
atacatcctatagtgtggtagtacaaccacatactaccattttgggtaataaattacaag
gtttcttagagatctctgtttgccagtatactatgtgcgagtacccaaataccatttgta
attctaatctgggtaatcaacgcgtagaactatggcattgggatacaggtgttgtttcct
gtttatataagcgtaatttcacatacgatgtgaatgctgattatttgtattttcattttt
atcaagaaggtggtactttttatgcatattttacagacactggtgttgttactaagtttc
tgtttaatgtttatttaggcacggtgctttcacattattatgtcatgcctttgacttgta
atagtgctttgactttagaatattgggttacacccctcacttctaaacaatatctactag
ctttcaatcaagatggtgttatttttaatgctgttgattgtaagagtgattttatgagtg
agattaagtgtaaaacactatctatagcaccatctactggtgtttatgaattaaacggtt
acactgttcagccaattgcagatgtttaccgacgtatacctaatcttcccgattgtaata
ttgaggcttggcttaatgataagtcggtgccctctccattaaattgggaacgtaagactt
tttcaaattgtaattttaatatgagcagcctgatgtcttttattcaggcagactcattta
cttgtaa------------taatattgatgctgctaagatatatggtatgtgtttttcca
gcataactatagataagtttgcaatacccaatggtaggaaggttgacctacaattgggta
atttgggttatttgcagtcttttaactatagaattgatactactgctacaagttgtcagt
tgtattataatttacccgctgctaatgtttctgttagcaggtttaatccttctacttgga
ataggaggtttggttttacagaacagtctgtttttaagcctcaacctgcaggtgttttta
ctgatcatgatgttgttta-----tgcacaacattg-ttttaaagctcccacaaatt---
tctgtccatgtaaattgggtgggtctttgtgtgtaggtaatggtcctggtatagatgctg
gttataaaactactggcataggcacttgtcctgcaggtactaattatttaacttgctata
atgctgcccaatgtgattgtttgtgcactccagaccccattacatctaaagctacagggt
cttat---aagtgcccccaaactaaatatttagttggcataggtgagcactgttcgggtc
ttgctattaaaagtgatcattgtggaggtaacccttgcagttgccaaccacaagcatttt
tgggttggtctgttgactcttgtttacaaggggataggtgtaatatttttgctaatttta
ttt-tgcatgatgttaatagtggtactacttgttctactgatttacaaaaatcaaacaca
gacataattcttggtgtttgtgttaattatgatctttatggtattactggccaagggatt
tttgttgaggttaatgcga--------cttattataatagttggcagaaccttttatatg
attctaatggtaatctctacggttttagagattacttaacaaatagaacttttatgatt-
-----cgtagttgctatagtggtcgtgtttcagcggcctttcatgctaactcttccgaac
cagcattgctatttcggaatatcaaatgcaattacgtttttaataacactctttcacgac
agctgcaacctattaactattttgatagctatcttggttgtgttgtcaatgctgataata
gtacttctagtgttgttcaaacatgtgatctcacagtaggtagtggttactgtgtggatt
actc-tacaa-----aaagacgaagtcgtagatcgattaccactggttatcggttt---a
ctaatttt------gagccatttactgt--taattcagtaaatgatagtttagaacctgt
aggcggtttgtatgaaattcaa--------------------------ataccttcagag
tttactataggtaatatggaggagtttattcaaacaagctctcctaaagttactattgat
tgttctgcttttgtctgtggtgattatgcagcatgtaaatcacagttggttgaatatggt
agcttctgtgacaatattaatgctatactcacagaagtaaatgaattacttgacactaca
cagttgcaagtagctaatagtttaatgaatggtgtcactcttagcactaagcttaaagat
ggcgttaatttca-atgtagacgacatcaatttttcccctgtattaggttgtttaggaag
cgattgcaataaagtttccagtagatctgctatagaggacttacttttttctaaagtaaa
gttatctgatgtcggttttgttgaggcttataataattgtactggaggtgccgaaattag
ggacctcatttgtgtgcaaagttataatggtatcaaggtgttacctccactgctctcaga
aaatcagatcagtggatacactttggc------------tgccacctctgctagcctgtt
tcctccatggtcagcagcagcaggtgtaccattctatttaaatgttcagtatcgtattaa
tggtattggtgttaccatggatgtgctaagtcaaaaccaaaagcttattgctaatgcatt
taacaatgctcttggtgctatccaggaagggtttgatgctaccaattctgctttggttaa
aattcaagctgttgttaatgcaaatgctgaagctcttaataacttattgcaacaactctc
taatagatttggtgctataagttcttctttacaagaaattctatctagactggatgctct
tgaagcgcaagctcagatagacaggcttattaatgggcgtcttaccgctcttaatgctta
tgtttctcaacagcttagtgactctacactagtaaagtttagtgcagcacaagctatgga
gaaggttaatgaatgtgtcaaaagccaatcatctaggataaatttttgtggtaatggtaa
tcatattatatcattagtgcagaatgctccatatggtttgtatttcatccactttagcta
tgtccctactaagtatgtcactgcgaaggttagtcccggcctgtgcattgctggtgatag
aggtatagcccctaagagtggttattttgttaatgtaaataatac---ttggatgttcac
tggtagtggttattactaccctgaacctataactggaaataatgttgttgttatgagtac
ctgtgctgtt--------aattatactaaagcgccggatgtaatgctgaacatttcaaca
cccaacctccctgattttaaggaagagttggatcaatggtttaaaaaccaaacatcagtg
gcaccagatttg-------tcacttgattatataaatgttacattcttggacctacaaga
tgaaatgaataggttacaggaggcaataaaagttttaaatcagagctacatcaatctcaa
ggacattggtacatatgagtattatgtaaaatggccttggtatgtatggc------tttt
aattggctttgctggtgtagctatgcttgttttactattcttcatatgctgttgtacagg
atgtgggactagttgttttaagaaatgtggtggttgt---------tgtgatgattatac
tggacaccaggagttagtaattaaa-----------acatcacatgaagactaagttcgt
ctttgatttat-tgactcctgactatata---------ttacatccctccaatcatgtga
atcttatt---ataagacccatttagg---------------------------------
--------------tcgagcatactataatagctaccacaatgcctgctgtttagtgggt
actgtgtcttatataactagtaaacctgcaatgccaatggctacaaccatt----gaagt
tgcagattatactaacattatgcctattactgtt-cttacaacagtttatttaggcgttt
---ctataggtattgacactagcaccactggttt------------acggtactagttcc
aaaccatattataattcaggtagaccttataactttaagcatt----attgccaaaggtt
ttaaggtcacgccttagtaatggacatctggaaacc----------tgagattaaatatc
tccgtt------atactaacggttttaatgtctcagaattagaagatgcttgttttaaat
ttaactata----aatttcctaaagtaggat-----------------------------
------------attgtagagttcctagtcatgcttggtg--------ccgtaatcaagg
tagcttttgtgctacattcactctttat----ggcaaatccaaacattatgataaatatt
ttggagtaataactggttttaca---------------gcattcgctaatactg-tagag
gaggctgtcaa-------caaactggttttcttagctgtt------gactttattacctg
gcgtagacaggagttaaatgtttatggctgatgcttat---------tttgcagacactg
tgtggtatgt-------------------------ggggcaaataatttttatagttgcc
atttgtttattggttataatagttgtagtggcatttttggcaact---------------
------tttaaattgtgtattcaactttgcggtatgtgtaata------ccttagtactg
tccccttctatttatgtgtttaatagaggtaggcagttttatgagttttacaatgatgta
aaaccaccagttcttgatgtggatgacgtttagttaatccaaacattatg----------
-----agtagtgtaactacaccagcaccagtttacacctggact------gctgatgaag
ctattaaattcctaaaggaatggaacttttctttgggtattatactactttttattacag
tcatattgcaatttggatatacaagtcgcagtatgtttgtttatgttattaagatgatca
ttttgtggcttatgtggccccttactatcatcttaactattttcaattgcgtgtatgcgt
tgaataatgtgtatc----------ttggcttctctatagtttttactatagtggccatt
atcatgtggattgtgtattttgtgaatagtatcaggttgtttattagaactggaagttgg
tggagtttcaacccagaaacaaacaacttgatgtctatagatatgaagggaaggatgtat
gttaggccgataattgaggactaccatacccttacggtcacaataatacgtggtcatctt
tacat----------------gcaaggtataaaactaggtactggcta------------
--------------------ttctttgtcagatttgccagcttatgtgtctgttgctaag
gtctcgcacctgctcacgtata--------------------------------------
------------------agcgtggttttcttgacaagataggcgatactagtggttttg
ctgtttatgttaagtccaaagtcggca----------attaccgactgccatca--accc
aaaagggttctggcttggac----------------accgcattgttgagaaataatatc
taaa--------------------------------------------------------
------------------------------------------------------------
--------------------------------------ctttaaggatgtcttttactcc
tggta--------agcaatccagtagtagagcgtcctctggaaatcgttctggtaatggc
atccttaagtg-------------------------------------------------
----ggccgatcagtccgaccaa-------------------------tctagaa-----
----------------------------------------------------atgttcaa
accaggggtagaagagctcaa---------------------------------------
-----------------------------------------cccaagcaaactgcta---
--------------------------------------------cttctcagcaaccatc
agga------------------gggaatgttgtaccctactat-----------------
------------------------------------------------------------
------------------------------------------------------------
------------------------------------------------------------
------------------------------------------------------------
------------------------------------------------------------
------------------------------------------------------------
------------------------------------------------------------
--------------------tcttggttctctggaattactcagtttcaaaagggaaagg
agtttgaatttgcagagggacaaggtgtgcctattg----caccaggagtcccagctact
gaagctaaagggtactggtacagacacaacagacgttcctttaaaacagccgatggcaac
cagcgtcaattgctgccacgatggtatttttactatcttggaacaggaccgcatgccaaa
gaccagtatggcaccgacattgacggagtcttctgggtcgctagtaaccaggctgatgtc
aatacccc---ggctgacattctcgatcgggacccaagtagcgatgaggctattccgact
aggtttccgcctggcacggtactccctcagggttactatattgaaggctcaggaaggtct
gctcctaattccagatctacttcacgcgcatccagtagagcctctagtgcaggatcgcgc
agtagagccaattctggcaatagaaccc------------------ctacctctggtgta
acacctgatatggctgatcaaattgctagtcttgttctggcaaaacttg-----------
----------gcaaggatgccactaagccacagcaagtaactaagcagactgcca--agg
aaatcagaca-gaaaattttgaataagccccgccagaagaggagccccaataaacaatgc
actgttcagcagtgttttgggaagagaggccccaatca---------gaattttggtggt
ggagaaatgttaaaacttggaactagtgatccacagttccccattcttgcagaactcgca
cccacagctggtgcgtttttctttggatcaagattagagttggccaaagtgcagaatttg
tctgggaatcttgacgagccccagaaggatgtttatgaattgcgctataatggcgcaatt
agatttgatagtacactttcaggttttgagaccataatgaaggtgttgaatgagaatttg
aatgcataccaacaacaggatggtacgatgaatatgagtccaaaaccacagcgtcagcgt
ggtcagaagaacggacaaggagaaaa----tgataatataagtgttgcagcgcccaaaag
ccgtgtgcagcaaaataagattagagagttgactgcagaggacatcagccttcttaagaa
gatggatgagccctttactgaagatacctcagaaatataagagaatgaaccttatgtcgg
cacctggtggtaacccctcgcaggaaagtcggg---------------------------
--------ataaggcactctctatcagaatggatgtcttgctgctata----atagatag
agaaggtt--------------atagcagactatagattaattagttgaaagttttgtgt
ggtaatgtatagtgttggagaaagtga--------------aagacttgcgga-------
---------agtaattgccg------acaagtgcccaaggg-gaagagccagcatgttaa
gttaccacccagtaattagtaaatgaatgaagttaatt----------------------
------atggccaattggaagaatcac---------------------------------
------------------------------------------------------------
------------------------------------------------------------
------------------------------------------------------------
--
>ON146444.1 Bovine coronavirus strain MARC/BRCV_2014, complete genome
------------------------------------------------------------
------------------------------------------------------------
-----------------------------------------------gattgtgagcgat
ttgcgtgcgtgcatc---------------ccgcttcact---gatctcttgttagatct
tttcata------atctaaactttataaaaacatccactccccgtagtctatgcctgtgg
gcgtag-atttttcatagtggtgtctatattcatttctgctgttaaca------------
---------------------gctttcagccagggacgtgttgtatcctaggcagtggcc
cacccataggtcacaatgtcgaagatcaacaaatacggtctcgaactacactgggctcca
gaatttccatggatgtttgaggacgcagaggagaagttggataaccctagtagttcagag
gtggatacagtatgctccaccactgcgcaaaagctggaaacaggcggaatttgtcctgaa
aatcatgtgatggtggattgtcgccgacttcttaaacaagaatgttgtgtgcagtctagc
ctaatacgtgaaattgttatgaatacacgtccatatgatttggaggtgctacttcaagat
gctttgcagttccgcgaagcagttttggttacaccccctctaggtatgtctctggaggca
tgctatgtgagaggttgta----------------atcctaatggatggac-catgggtt
tgtttcggcgtagaagtgtttgtaacactggt--------cgctgcgctgttagcaagca
tgtgg--------------cctatcagctata-tatgattgatcctgcgggtgtttgt--
-----tttggtgcaggtcaatttgtgggttgggttatacccttagcctttatgcctgtgc
aatcccggaaatttattgttccttgggttatgtacttgcgtaagtgtggcgaaaagggtg
cctacaacaaagatcataaacgtggcggttttgaacacgtttatgattttaaagttgagg
atgcttacgacttggttcatgatgagcctaagggtaagttttctaagaaggcttatgctt
taattagaggataccgtggtgttaaaccgcttctttatgtagaccagtatggttgtgatt
atactggtggtcttgcagatggcttagaggct---tatgctgataagacattgcaagaaa
tgaaggcattatttcctatttggagccaggaactcccttttgatgtaactgtggcatggc
acgttgtgcgtgatccacgttatgtta-tgagactgcagagtgcttctactatatgtagt
gttgcatatgttgctaaccctactgaagacttgtgtgatggttctgttgttataaaggaa
cctgtgcatgtttatgcggatgactctattatttta--cgtcaacataattta-------
-----------gttgacattatgagttgttttta-----------------tatggaggc
agatgcagttgtgaatgctttttatggtgttgctttgaaagattgtggttttgttatgca
gtttggttat--attgactgcgaacaagactt------------------ctgtgatttt
aaaggttgggttcc-tggtaatatgatagatggttttgcttgcactacttgtggtcatgt
ctatgagacaggtgatttgctagcacaat---------cttcaggtgttctgcctgttaa
tcctgtattgcatactaagagtgcagcaggt-----------------------------
-------------tatggtggttttggttgtaaggattcttttaccctgtatggccaaac
tgtagtttattttggaggttgtgtgtattggagtccagcacgaaatatatggattcctat
attaaaatcttctgttaagtcttatgacggtttggtttatactggagtt---gtaggttg
caaggctattgtaaaggaaacaaatctcatttgcaaagcgttgtaccttgattatgttca
acacaagtgtggcaatttacaccagcgggagttgctaggtgtgtcagatgtgtggcataa
acaattgttgttaaatagaggtgtgtacaaacctcttttagagaatattgattattttaa
tatgcggcgcgctaaatttagtttagaaacttttactgtttgtgcagatggttttatgcc
ttttcttttagatgatttggttccgcgcgcatattatttggcagtaagtggtcaagcatt
ttgtgactacgcagataaaatctgccatgctgttgtgtcta-agagtaaagagctacttg
atgtgtct--------------------------ctggattctttaagtgcagctatac-
----attatttgaattctaaaattg----------------ttgatttggctcaacattt
--------------------------tagtgattttggaacaagttttg------tttct
aaaattgttcatttctttaagact----------tttactactagcactgctcttgcatt
tgcatgggttttatttcatgttttgcatggtgcttatatagtagtagagagtga------
tatatattttgttaaaaacattcctcgttatgctagtgctgttgcacaagcatttcggag
tgttgctaaagttgtactggactctttaagagttacttttattgatggcctttcttgttt
taagattggacgtagaagaatctgtctttcaggcagtaaaatttatgaag----------
-------------------------ttgagcgtggcttgttacattcatc----------
------------------tcaattgccattagatgtttatgatttaacca----------
--------------------------------tgcctagtcaag-ttcagaaagccaagc
aaaaacctatttatttaaaaggtt------------------------------------
---------ctggttctgatttttcattagcagatagtgtggttgaagttgttacaactt
cact------tacaccatgtggttattctgaacc------------acctaaagttgcag
ataaaatttgca---ttgtggataatgtttatatggccaaggctggtgacaaatattacc
ctgttgtggttgatggtcatgtaggactcttggatcaagcatggagggttccttgtgctg
gaaggcgtgttacatttaaggaacagcctacagtaaatgagattgcaagcacacctaaga
ctattaaagttttttatgagcttgacaaagattttaatactattttaaacactgcatgtg
gagtgtt-------tgaagtagatgataccgtggatatggaggaatt---ttatgctgtg
gtgattgatgccatagaagagaaactttctccatgtaaggagcttgaaggtgtaggtgct
aaagttagtgcctttttacagaagttagaggataattccctatt-tttatttgatgaggc
tggcgaggaagtttttgcttctaaattgtattgtgcttttacagctcctgaagatgatga
ctttcttgaagaaagtggtgttgaagaagatgatgtagaaggtgaggaaactgatttaac
tgtcacaagtgctggagagccttgtgttgccagtgaacaggaggagtcttctgaaatctt
agaggacactttggatgatggtccatgtgtggagacatctgattcacaagttgaagaaga
cgtagaaatgtcggattttgctgatcttgaatctgtgattcaggattatgaaaatgtttg
ttttgagttttatactacagagccagaatttgttaaagttttggatctgtatgtgcctaa
agcaactcgcaacaattgc--------tggttgcgatcagttttggcagtgatgcagaaa
ctgccctgtcaatttaaagataaaaatttgcaggatctttgggtgttatataagcaacag
tatagtcagttgtttgttgacaccttggttaataagatacctgctaatattgtagttcca
caaggtggttatgttgccg--------------------------attttgcatattggt
tcttaaccttatgtgattggcagtgtgttgcatactggaaatgcattaaatgtgatttag
ctcttaagcttaaaggcttggatgctatgttcttttatggtgatgttgtctcacatgtgt
gcaagtgtggtgag----------tctatggtacttattgacgtt-----------gatg
tgccatttaca-------------------------------gcccactttgctcttaaa
gataagttgttttgtgcatttattactaagcgtagtgtgtataaagcagcttgtgttgtg
gatgttaatgatag--tcattctatggctgttgttgatg----gtaaacaaattgatgat
catcgtgtcactagtattactagtgataagtttgat---tttattattgggcatggtatg
tcattttca------------------------------------------------atg
actacttttgaaattgcccaattgtatggttcttgtataacacctaatgtatgtttt---
-gttaaaggtgatataattaaagtttctaagcgtgttaaagcagaagtcgttgtaaatcc
tgctaatggccatatggcacat------ggtggtggtgttgcaaaggctattgcagtagc
agctggacagcagtttgttaaagatactaccgatatggttaagtctaaaggagtttgtgc
tactggagactgttatgtctctacagggggtaaattatgtaaaactgtgcttaatgttgt
tggacctgatgcgaggacac---agggtaaacaaag-------ttatgcattgttagagc
gtgtttataaacatcttaacaaatatgatt----------------gtgttgttacaact
---------------------------------------------------ttgatatca
gctggtatatttagtgtgccttctgatgtgtctttaacatatctacttggtactgccgag
aaacaagttgttcttgttagcaataatcaagaggattttgatcttatttctaagt--gtc
agataactgctgt--------tgagggcactaagaaattggcagagcgtctttcttttaa
tgtagggcgttctatcgtttacgaaacagatgctaataagttgattttaagcaatgacgt
tgcatttgtttcgacatttaatgtcttacagga----------------tgttttatcct
taagacatgatatagcacttgatgatgatgc-----------------------acgaac
ctttgttcagagcaatg----ttgatgttgtacctgagggttgg-cgtgttgtcaataag
tt----------ttatcaaatt-------aatggtgttagaaccgttaagtattttgagt
gtcccggtggcatagatatatgcagccaggataaagtttttggttatgtacagcagggta
gttttaataaggctactgttgctcaaattaaagccttgtttttggataaagtggacatct
tgctaactgttgatggtgttaatttcactaacaggtttgtg--cctgtcggtgaaagttt
tggtaagagtctaggaaatgtgttctgtgacggagttaatgtcacgaaacataagtgtga
tataaattataaaggtaaagtctttttccagtttgataatctttctagtgaagat-----
-----ttaagggctgtaagaagttc-----------ttttaattttgaccagaaggaatt
gcttgcctactacaacatgcttgttaattgttctaaatggcaggttgtttttaatggtaa
gtatttcactt---ttaagcaagctaataacaattgttttgttaatgtttcttgcttaat
gctccagagtttgaatctgaaatttaaaattgttcaatggcaggaggcatggcttgaatt
tcgttctggccgccctgctagatttgtatctttggttttggccaaaggtgggtttaaatt
tggtgatcctgctgattctagagatttcttgcgtgttgtgtttagtcaagttgatttgac
aggggcaatatgtgatttagaaattgcatgtaaa---tgtggtgtaaagcaggaacagcg
tactggtgtggacgctgttatgcattttggtaccttgagtcgtgaagatcttgagattgg
ttataccgtggattgttcttgcggtaaaaagctaatccattgtgtacgatttgatgtacc
atttttaatttgtagtaata-------cacctgct-agtgtaaaattacctaagggtgta
ggaagtgcaaatatttttaaaggtga---------------taaggttggtcattatgtt
catgttaagtgtgaacagtcttatcagctttatgatgcttctaatgttaagaaggttaca
gacgttactggcaatttgtcagattgtttgtatcttaaaaa---tttgaaacaaactttt
aaatcggtgttaactacctattatttggatgatgt------taagaaaattgagtataaa
cctgacttgtcacaatattattgtgacggaggtaagtattatact------cagcgtatt
attaaagcccaatttaaaacatttgagaaagtagatggtgtgtatactaattttaaattg
ataggacacaccatctgtgatattcttaatgctaagttgggttttgatagctctaaagag
tttgttgaatataaa------gttactgagtggccaacagctac---------------a
ggtgatgtggtgttggctactgatgat-----ttgtatgttaagagatatgaaaggggtt
gtattacttttggtaaacctgttatatgg--------------------ttaagccatga
gcaagcctccctcaattctttaacata-------ttttaatagacctttattggttgatg
---agaataaatttgatgttttaaa------------------ggtggatgatgttgatg
atggtggtgatatctcag-----agagtgatgccaaagaatc----taaagaaatcaaca
ttattaagttaagtggtgttaaaaaaccatttaaggttgaagatagtgtcattgttaa--
----tgatgatactagtgaaatcaaatatgttaagagtttgtctata-------------
-gttgatgtgtatgatatgtggcttacaggttgtaggtatgttgttagaactgctaatgc
tttgagcatggcagttaacgtacctacaatacgtaagtttataaaatt----------tg
gtatgactctggttagta-taccaattgatttgttaaatttaagagagattaagcctgtt
tttaatgtggtt------------------aaagctgtgcgaaataaaatttctgcatgc
tttaattttattaaatggctttttgtcttattatttggctggattaaaatatccgctgat
aataaagtaatttacaccacagaagttgcatcaaagcttacatgtaagcttgtagcttta
gcttttaaaaatgcgtttttgacatttaagtggagtgtggttgctagaggtgcttgca--
----ttatagcgactatatt------tctattgtggtttaattt-----------catat
atgccaatgtaatttttagtgatttttatttgcctaaaatt-------------------
------ggtttcttgccgacttttgttggtaag-------atcgtacagtggattaagag
cacttttagtcttgtaactatttgtgatctatattccattcaggatgtgggttttaagaa
tcagtattgtaatggaagtatcgcatgtcaattctgcttggcaggatttgatatgttaga
taattataaagccattgatgtagtacagtatgaagctgataggagagcatttgttgatta
tacaggtgtgttaaagattgtcattgaattgatagttagttac----gccctgtatacgg
catggttttatccattgtttgctcttattagtattcagatcttgaccacttgg-------
--------------ctgcctgagctttttatgcttagtacattacattgg-agtgttagg
ttgctggtgtctttagctaatatgttaccagcacatgtgttt---------atgaggttt
tatattattattgcctcttttattaagctatttagcttgtttaggcatgttgcctatggt
tgtagtaaacctggttgtttgttttgttacaagaggaatcgtagtctacgtgttaaatgt
agtactattgttggtggcatgatacgctattacgatgttatggctaatggtggcactggc
ttttgttcaaaacatcaatggaattgcattgattgtgattcttataaaccaggtaatact
tttattactgttgaggccgctcttgatttatctaaggaattgaaacggcctattcagcct
acagatgttgcttatcatacggttacggatgttaagcaagttggttgttatatgcgcttg
ttctatgagcgtgatggacagcgcacatatgatgatgttaatgctagtttgtttgtggat
tatagtaatttgctacattctaaggttaagggtgtgcctaatatgcatgttgtggt----
agtggaaaatgatgccgataaagctaattttcttaat--gctgctgtattttatgcacag
tctttgtttagacctattttaatggttgataaaaatctgataactactgctaatactggt
acgtctgttacagaaactatgtttgatgtttatgtggacacatttttgtctatgtttgac
gtggataaaaagagtcttaatgctttaatagcaactgcgcattcttctataaaacagggt
acgcagatttgtaaagttttggatacctttttaagctgtgctcgtaaaagttgttctatt
gattcagatgttgatactaagtgtttagctgattctgtcatgtctgcagtatcgg-cagg
ccttgaactgacggatgaaagttgtaataacttggtgccaacatatttgaagggtgataa
cattgtggcagctgatttaggtgttctgattcaaaattctgctaagcatgtgcagggtaa
tgttgctaaaatagccggtgtttcctgtatatggtctgtggatgcttttaatcagctaag
ttctgatttccagcataa--attgaagaaagcatgttgtaaaactgg-------------
--tttgaaattgaagcttacttataataagcagatggctaatgtctctgttttaactaca
ccctttagtcttaaaggaggtgcagtttttagttat------------tttgtttatgta
tgttttttgttgagtttggtttgttttattggcttgtggtgcttaatgcccacttacaca
gtacacaaatcagattttcagcttcccgtttatgcca---gttataaagttttagataat
ggtgttattagagatgttagcgttgaagatgtttgtttcgctaataaatttgaacaattt
gatcaatggtatgagtctacatttggtctaagttattatagtaacagtatggcttgtccc
attgttgttgctgtagtagaccaggattttggctctactgtttttaatgtccctaccaaa
gtgttacg---atatggttaccatgtgttgcactttattacacatgcactttctgctgat
ggagtgcagtgttatacgccacatagtcaaatatcgtattctaatttttatgctagtggc
tgtgtgctttcctccgcttgtactatgtttgcaatggccgatggtagtccacaaccttat
tgttatacagaggggcttatgcagaatgcttctctgtatagttcattggtacctcacgtg
cggtataatcttgctaatgctaaaggttttatccgttttccagaagtgttgcgagaagga
cttgtgcgtattgtgcgtactcgttctatgtcgtattgcagagttggattatgtgaggaa
gctgatgagggtatatgctttaactttaatggttcttgggtgcttaataatgattattat
agatcattgcctgggaccttttgtggtagagatgtttttgatttaatttatcagcttttt
aaaggtttagcacagcctgtggatttcttggcattgactgctagttctattgctggtgct
atacttgctgtaattgttgttttggtgttttattacttaataaagcttaaacgtgctttt
ggtgattacaccagtattgtttttgttaatgtgattgtgtggtgtgtaaattttatgatg
ctttttgtgtttcaagtttaccctacactttcttgtgtatatgctatttgttatttttat
gccacgctttatttcccttcggagataagtgtgataatgcatttacaatggctagttatg
tatggcactattatgcctttatggttttgtttgctatatatatctgttgttgtttcaaat
catgctttttgggtattcgcttactgcagacggcttggtacttctgttcgtagtg-----
-atggtacatttgaagaaatggctcttactacttttatgattacaaaagattcttattgt
aagcttaagaattctttgtctgatgttgcttt----------taatagatatttgagttt
gtataataaatataggtattacagcggtaaaatggatactgctgcatatagggaggctgc
ttgttctcagttggctaaagcaatggatacatttaccaataataatggtagtgatgtgct
ttaccaaccacctactgcttctgtttcaacttcattcttgcaatctggtattgtgaaaat
ggttaatcctacttctaaggtagaaccatgcattgtcagtgttacctatggtaatatgac
attgaatggtttatggttggatgataaggtctactgtcccagacatgtgatatgttctgc
ttcagatatgactaatccagattatacaaatttgttgtgtagagtaacatcaagtgattt
tactgtattgtttgatcgtttaagccttacagtgatgtcttatcaaatgcagggttgtat
gcttgttcttacagtgaccctgcaaaattctcgtacgccaaaatatacatttggtgtggt
taagcctggtgagacttttactgttttagctgcttataacggcaaaccacaaggagcctt
tcatgtgactatgcgtagtagttataccattaagggttcctttttatgcggatcttgtgg
atctgttggttatgtgctaatgggtgattgtgttaaatttgtgtatatgcatcaattgga
gcttagtactggttgtcatactggtactgatttcaatggggatttttatggtccttataa
ggatgctcaggttgtccaattgcccgttcaggattatatacaatctgttaattttgtagc
atggctttatgctgctatacttaataattgtaattggtttgtacaaagtgataagtgttc
tgttgaagattttaatgtgtgggctttgtctaatgggtttagccaagttaagtctgatct
tgtta------tagatgctttagcttctatgactg---------------------gtgt
gtctttggaaacattattggctgctattaagcgtctcaagaatggttttcaaggacgtca
gattatgggtagttgctcctttgaggatgaattgacacctagcgatgtttatcaacaact
cgctggtatcaagttacaatcaaagcgtact----agattggttaaagg-------catt
gtttgttg-----gattatggcttctacatttttgtttagttgtataattacagcatttg
tgaaatggactatg------tttatgtatgtaactactaatatgcttagtattacgtttt
gtgcactttgtgttataagtttggccatgttgttggttaaacataagcatctttatttga
ctatgtatataattcctgtgctttttacactg-----------------ctgtataacaa
ctatttgg---ttgtgtacaagcagacatttaga------------------ggctatgt
ttatgcatggctatcatattatgt-tccatcagttgagtacacttatactgatgaagtta
tttatggcatgttattgcttataggaatggtctttgttacattacgtagcattaaccatg
atttg-ttctcttttataatgtttgttggccgtgtgatttctgttgtctctttgtggtac
atgggttctaacttagaggaagaaattcttcttatgttggcttcg-------------ct
ttttggtacttacacatgg--acaacagctttatctatggctgcagcaaaggttattgct
aagtgggttgctgtgaatgttttgtatttcacag------atatacctcaaattaagata
gtgcttgcatgctatttgtttataggttatattattagctgttattggggtttgttttct
ttgatgaacagtttgtttagaatgcctttgggtgtttataattataaaatttcagtacag
gaattaagatatatgaatgctaatggattgcgccctcctaagaatagttttgaagccctt
atgcttaattttaagcttttgggtattggaggtgtgccaattattgaagtatctcaattt
caatcaaaattgactgatgttaaatgtgctaatgttgtcttgcttaattgcttgcaacat
ttgcatgttgcttctaattctaagttgtggcagtattgtagcactttgcacaatgaaata
cttgccacttctgatctgggtgttgcttttgaaaagcttgctcagttgttaattgttttg
tttgctaatccagctgctgtggatagcaagtgcctgactagtattgaagaagtttgcgac
gattacgcaaaggacaatactgttttgcaggctttacagagtgaatttgttaatatggct
agcttcgttgaatatgaagttgctaagaaaaatcttgatgaggcgcgttctagtggttct
gctaatcaacagcagttaaaacagctagagaaagcctgtaatattgctaaatctgcttat
gaacgcgaccgtgctgtagcaagaaagttggagcgtatggcagatttggctctcactaat
atgtataaagaagctagaattaatgataagaagagtaaggttgtttctgccttgcaaact
atgctttttagtatggtgcgtaagttagataatcaagctctgaattcaatattagataat
gctgtgaagggttgtgtaccattgaatgcaatcccttcattggctgcaaatactctgact
ataattgtaccagataaaagtgtttacgatcaggtagttgacaatgtctatgttacctat
gcgggtaatgtatggcagattcaaactatccaagattcagatggtacaaataagcagttg
aatgagatatctgatgattgt------aactggccactagttattattgcaaatcggcat
aatgaggta--tctgcaaccgttttgcaaaataatgaattaatgcctgctaagtt-----
-gaaaactcaggtcgttaatagtggtc---cagatcagacttgtaacacacctactcaat
gttactataataatagtaacaatgggaagattgtttatgctatacttagtgatgttgatg
gtcttaagtatacaaagattcttaaagatgatggcaattttgttgttt---tggagttag
atcctccttgtaaatttactgttcaagatgttaaaggtcttaaaattaagtacctttatt
ttgtaaaaggttgtaacacactagcaagaggctgggttgttggtacaatttcttctacag
ttagattgcaagctggaactgcaactgagtatgcttccaactcatctatattatctttat
gtgcgttttctgtagatcctaagaaaacgtatttagattttatacagcagggaggaacac
ctattgccaattgtgttaaaatgttgtgtgaccatgctggtaccggtatggccattactg
ttaaacccgatgctaccactaatcaggattcatatggtggtgcgtctgtttgtatatatt
gccgcgcacgagttgaacacccagatgttgatgggttgtgcaaattacgcggcaagttcg
tacaagtgcctgtag---gtataaaagatcctgtgtcttatgttttgacacatgatgttt
gtcaagtttgtggattttggcgggatggaagttgttcatgtgttag---cactgacacta
ctgttcagtcaaaagatactaatt---ttttaaacgggttcggggtacgagtgtagatgc
ccgtctcgtaccctgtgccagtggtttatctactgatgtacaattaagggcatttgatat
ttgcaatgctagtgttgctggcattggtttacatttaaaagttaattgctgccgttttca
gcgtgttgatgagaacggtgataaattagatcagttctttgttgttaagaggacagatct
gactatatataatagagagatggaatgctatgagcgtgtaaaagattgtaagtttgtggc
tgaacacgatttctttacatttgatgtagaaggtagtcgtgtgccacatattgtacgcaa
ggatttaacaaagtatactatgttggatctttgctatgcgttgcgacattttgatcgcaa
tgattgcatgctgctttgtgacattctctctatatatgctggttgtgaacaatcctactt
tactaagaaggattggtatgattttgttgaaaatcctgatattattaatgtttataaaaa
gctaggacctatttttaatagagccctagttagcgctactgagtttgcagacaaattggt
ggaggtaggcttggtaggcattttaacacttgataaccaagatttaaatggtaaatggta
tgattttggtgactatgttattgcagccccaggttgtggtgttgctatagcagactctta
ttattcttatatgatgcctatgctgaccatgtgtcatgcattggattgtgaattgtatgt
gaataatg------------cttatagactatttgatcttgtacagtatgactttactga
ttacaagctcgaattgtttaataagtattttaagcactggagtatgccataccatcctaa
cacggttgattgtcaggatgatcggtgtatcatacattgtgctaattttaacatactttt
tagtatggttttacctaatacatgttttgggcctcttgttaggcaaatttttgtggatgg
tgttccttttgttgtttcaattggataccattataaagaacttggtattgtgatgaatat
ggatgtggatacacatcgttatcgcttgtctttaaaagacttgcttttatatgctgctga
tccagctttgcatgtagcttctgctagtgcattgtatgatttacgcacttgctgttttag
tgttgcggctataacaagcggtgtgaaatttcaaacagttaaacctggtaattttaatca
ggatttttatgattttattttaagtaagggcctgcttaaagagggtagttcagttgatct
gaagcactttttctttacgcaggatggtaatgctgctattactgattataattattataa
gtataatttgcccaccatggtggacattaagcagttgttgtttgttttggaagttgttta
taagtattttgagatttatgatggtgggtgtataccggcatcacaagtcattgttaataa
ttatgataagagtgctggctatccatttaataaatttggaaaagccaggctctattatga
agcattatcatttgaggagcaggatgaaatttacgcctatactaagcgcaatgtcctgcc
aacacttactcaaatgaatttgaaatatgctattagtgccaagaatagagcccgtactgt
tgctggtgtttccatacttagtactatgactggcagaatgtttcatcaaaagtgtttgaa
aagtatagcagctacacgtggtgttcctgttgttataggcaccactaaattttatggcgg
ctgggatgatatgttacgtcgccttattaaagatgttgataatcctgtacttatgggttg
ggattatcctaagtgtgatcgtgctatgccaaacatactacgtattgttagtagtctggt
tttggctcgaaaacatgaggcatgttgttcgcaaagcgataggttctatcgacttgcgaa
tgaatgcgcacaagttttgagtgaaattgttatgtgtggtggctgttattatgttaagcc
tggtggcactagtagtggtgatgcaactactgcttttgctaattcagtttttaacatatg
tcaagctgtttcagccaatgtatgtgctttaatgtcatgcaatggcaataagattgaaga
tttgagtatacgtgctcttcagaagcgcttatactcacatgtttatagaagtgatatggt
tgatacaacctttgtcacagaatattatgaatttttaaataagcattttagtatgatgat
tttgagtgatgatggcgttgtgtgttataattctgattatgcgtccaaagggtatattgc
taatataagtgcctttcaacaggtattgtattatcaaaataacgtttttatgtcagaatc
caaatgttgggttgaaaatgacataaacaatggacctcatgaattctgttcacaacacac
aatgcttgtaaagatggatggggacgatgtctatcttccatatcctgatcctagtcgtat
attaggagctggatgttttgtagatgatttgttaaagactgatagtgttcttttaataga
acgatttgtaagtcttgcaatagatgcttatccacttgtgtaccacgaaaatgaagaata
tcaaaaggtttttcgtgtttatttggagtatataaagaagttgtacaatgacctgggtaa
tcagatcttggatagctacagtgttattttaagtacttgtgatggacaaaagtttactga
tgagtccttttacaagaacatgtatttaagaagtgcagttatgcagagtgttggagcttg
cgtggtctgctcttctcaaacatcattacgttgtggcagttgcatcagaaagcctcttct
ttgctgcaagtgttgttacgatcatgttatggcaactgatcataaatatgttttgagtgt
ttcaccatatgtgtgtaacgcaccaggatgtgatgtaaatgatgttaccaaattgtatct
aggtggtatgtcatattattgtgaagatcataagccacaatattcgtttaagttggtaat
gaatggtatggtttttggtctatataaacaatcttgtacaggatctccgtacatagatga
ttttaatcgtatagctagttgtaaatggactgatgttgatgattacatactggctaatga
atgtacagagcgcttgaaattgtttgctgcagaaacgcaaaaggcgactgaggaggcctt
taagcagagttatgcatcagcaacaatacaagagattgttagcgagcgcgaattgatcct
ctcttgggagattggaaaagtgaagccaccacttaataaaaattatgtttttactggcta
ccattttactaaaaatggtaagacagttttaggtgagtacatttttgataagagtgagtt
gactaatggtgtgtattatcgcgccacaaccacttataagctatctgtaggagatgtttt
tgttttaacctctcattcagtagctaatttaagtgctcctacgcttgtgccgcaggagaa
ttatagtagtattagatttgctagtgttta-----tagtgtgcttgagacgtttcagaac
aatgtcgttaattatcaacacattggtatgaaacgttattgtaccgtgcaaggacctcct
ggtacaggaaagtcacatcttgctattggtcttgctgtttattattgtacagcacgtgta
gtatacactgcggccagccatgcagctgttgacgcattgtgtgaaaaagcatacaaattt
ttgaatataaatgactgcactcgtattgttcctgccaaggtcagggtggagtgctatgat
aagtttaaaattaatgacaccactcgtaagtatgtgtttactactataaatgcattacct
gagatggtgactgatattgttgttgtagatgaagttagtatgcttaccaattatgagctt
tctgttattaatgctcgtattcgtgctaagcattatgtttacattggtgatcctgctcaa
ttgccagcaccacgtgtattattgagcaagggtacacttgaacctaaatattttaacact
gttactaagcttatgtgttgcttagggccagacatttttcttggtacatgttatagatgt
cctaaggaaattgttgatacagtgtctgccttggtttatgaaaataagcttaaggctaag
aatg--aaagtagttcattgtgttttaaggtctattataaaggcgttacaacacatgaaa
gttctagtgctgtaaatatgcagcagatttatttgattaataagtttttgaaggctaacc
ctttgtggcataaagccgtttttattagcccatataatagccagaactttgcagctaagc
gtgttttgggtttgcaaacccagaccgtggattctgctcaaggttctgaatatgattatg
ttatatattcacagactgcagaaacagcgcattctgtaaatgttaatcgcttcaatgttg
ctattactcgagccaagaaaggtattctttgtgttatgagtaatatgcagttgtttgaag
cattacagtttactacattgaccttagataaagtgccacaggccgttgaaacga------
gagttcaatgtagtaccaatttatttaaagattgtagcaagagttatagtggttaccacc
cagctcacgctccttcatttttggcagtagatgacaaatataaggcaactggcgatttag
ccgtgtgtcttggtattggagattct----gctgttacatattcaagattaatatcactc
atgggttttaaacttgatgtcacccttgatgggtattgtaagctttttataactaaagaa
gaagctgttaaacgcgtgcgtgcttgggttggctttgatgctgaaggcgcgcatgccacg
cgtgatagcattgggacaaatttcccacttcaattagggttttctacgggaattgatttt
gttgtggaagccactggtttgtttgctgatagagatggttacagctttaaaaaggctgtg
gctaaagctcctcctggtgaacaatttaagcatctcatccctttgatgacgagaggtcag
cgttgggatgttgttagacctagaatagtacaaatgtttgcagatcatttaattgatctg
tctgattgtgttgtgctagttacatgggcagccaactttgagctcacttgtctccgatac
tttgcaaaagtaggtcgtgagatttcttgtaatgtgtgcactaaacgtgccacagcttac
aattctagaactggttactatggttgttggcgccatagtgttacatgtgattacttgtat
aatccacttattgttgatattcaacagtggggatatattggatctttatcaagtaatcat
gatttatattgtagtgtccacaaaggagcacatgttgcttcatctgatgctataatgaca
cggtgtttggccgtttatgattgtttttgcaataatattaattggaatgtggagtatccc
attatttcaaatgagttaagtattaatacctcttgtagggtcttgcagcgtgttatgctt
aaagctgcaatgctctgcaacagatatactttgtgttatgatattggcaacccaaaagcg
attgcctgtg----tcaaa--gattttgattttaagttctatgatgcccaacc----aat
tgttaagtctgtcaa-----gactcttttgtattcttttgaggcacataaggactctttt
aaagatggtttgtgtatgttttggaactgtaatgtggataagtatccaccgaatgcagtt
gtatgtagatttgacacgagagtgttgaataatttaaatcttcctggctgtaatggaggt
agtttgtatgttaataaacatgcattccacactaaacccttttctagggcagcctttgag
catttgaagcctatgccatttttctattattcagatacgccttgcgtgtatatggatggc
atggatgctaagcag--------gttgattatgtacctttgaaatccgccacttgcatca
caagatgcaatttaggtggtgcagtttgtttaaaacatgctgaagagtatcgtgagtacc
tagagtcttacaatacagctactacagcaggttttactttttgggtctataagacatttg
atttttataatttgtggaatacgttcaccaagctacaaagcttggagaacgttgtatata
atttagtcaaaactggtcattatacgggacaggctggtgaaatgccttgtgccattataa
atgataaagttgtggctaagatcgataaggaggatgttgttatttttattaataatacaa
cataccctactaatgtggctgttgaattattcgccaagcgcagtattcgacaccatccag
agcttaagctctttagaaatttgaatatagacgtgtgttggaagcacgtcatttgggatt
atgctagagaaagtatattttgcagtaatacctatggtgtctgc------atgtatacag
atttaaagttcattgata------------aattgaatgtcctttttgatggtcgtgata
atggtgctcttgaagcttttaaacgctctaataatggcgtttacatttccacgacaaaag
ttaagagtctttcgatgataaaaggtccaccgcatgctgaattaaatggcgtagtggtgg
acaagattggagacactgattgtgtgttttattttgctgtgcgtaaagagggtcaggatg
tcatcttcagccaattcgacagcctgagagtcagctctaaccagagcccacaaggtaatc
tggggagtaatgaacccggtaatgtcggtggtaatgatgctctgacaacctcc----act
atctttacacaaagccgtgttattagctcttttacatgtcgtactgatatggaaaaagat
tttatagctttagatcaagacttgtttattcagaagtatggtttggaggactatgccttt
gaacacattgtttatggtaatttcaaccagaagattattggtggtttgcatttgttaata
ggcttgtaccgaagacagcaaacttccaatctggttattcaggagtttgtttcatacgac
tccagcatacactcttattttatcactgatgagaagagtggtggtagtaagagtgtttgc
actgttatagatattttgttggatgattttgtggctcttgttaagtcacttaatctcaac
tgtgtgagtaaggttgttaacgttaatgttgattttaaagattttcagttcatgctttgg
tgtaacgatgagaaagtcatgactttctatcctcgtttgcaagctgcatctgattggaag
cctggttattctatgcctgtattatacaagtatttgaattccccaatggaaagagttagt
ctctggaattatgggaagccggttactttgcctacaggctgtatgatgaatgttgctaag
tatactcagttatgtcaatatctgaatactacaacattagctgtacctgttaacatgcga
gttttgcatttaggtgcaggttcagaaaaaggagtagcaccgggttctgcagttc-----
-------------------------ttaggcagtggttgcctgctggtactattcttgta
gataatgatttatacccatttgtgagtgacagtgtcgctacatattttggggattgtata
accttaccctttgattgtcaatgggatttgataatttctgatatgtatgaccctattact
aagaacataggggagtacaatgtaagtaaagatggtttctttacatacatttgtcatatg
attcgcgacaagttagctctgggtggcagtgttgctataaaaataacagagttttcttgg
aatgcagaattatataagttaatggggtattttgcattttggacggttttctgcacaaat
gcaaacgcttcttctagtgaagggtttttaattggcataaattatttgggtaagcccaag
gttgagatagatggaaatgttatgcatgccaattatttgttttggagaaattcca-----
---cagtttggaacgggggtgcttatagcctatttgacatggctaaattcccgcttaagt
tggctggtactgccgtaataaatttaagagcagaccagattaatgatatggtttattccc
ttcttgaaaagggtaaactacttgttagagatacaaataaagaagtttttgttggtgaca
gtttggttaatgtaatctaaactttaagaatggcagtcgcttatgcagacaagcctaatc
actttatcaattttccacttacccagtttcagggttttgtgttaaattataaaggtttac
aattccaacttctcgatgaaggagtggattgtaaaatacaaacagcgcctcacattagtc
ttgctatgctggatattcagcctgaagactacagaagtgttgatgtcgctattcaagaa-
gttattgatgatatgcattggggtgagggctttcagattaaatttgaaaacccccatatc
ctaggaagatgcatagttttagatgttaaaggtgtagaagaattgcatgatgatttagtc
aattacattcgtgataaaggttgtgttgctgaccaatccaggaagtggattggacattgc
accatagcccaactcactgatgctgcactttccattaaggaaaatgttgattttataaac
agcatgcaattcaactataaaatcactatcaatccctcatcaccggctagaattgaaata
gttaagcttggtgctgaaaagaaagatggtttttatgaaaccatagctagccactggatg
ggaattcgttttgaatataatccacccactg-ataagctagctacgattatgggttattg
ttgtttagaaatggtgcgtaaagagctagaagaaggtgaccttcccgagaatgatgatga
tgcttggtttaagctatcgtaccattatgaaaacaattcttggttctttcgacatgtcta
caggaaaagttcttatttccgtaagtcttgtcaaaatttagattgtaattgtttggggtt
ttatgaatcttcagttgaagaagactaaactcagtg--aaaatgtttttgcttcctagat
ttgttctagttagctgcataattggtagcctaggttttgataaccctcctaccaatgttg
tctcgcatttaaatggagattggtttttatttggtgacagtcgttcagattgtaatcatg
ttgttactaccaatccccgcaattattcttatatggacctaaatccagccttgtgtggtt
ctggtaaaatatcatctaaagctggcaactccatttttaggagttttcactttaccgatt
tttataattacacaggcgaaggtcaacaaattattttctatgagggtgttaattttacgc
cttatcatgcctttaaatgcaccacttctggtagtaatgatatttggatgcagaataaag
gcttgttttacactcaggtttataagaatatggctgtgtatcgcagccttacttttgtta
atgtaccatatgtttataatggctctgcacaatctacagccctttgtaaatctggtagtt
tagttcttaataaccctgcatatatagctcgtgaagctaattttggggattattattata
aggttgaagctgatttttatttgtcaggttgtgacgagtatatcgtaccactttgtattt
ttaacggcaagt------------ttttgtcgaatacaaagtattatgatgatagtcaat
attattttaataaagacactggtgttatttatggtc-tcaattctactgaaaccattacc
actggttttgactttaattgtcattatttagttctaccctctggtaattatttagccatt
tcaaatgagctattgttaactgttcccactaaagcaatctgtcttaataagcgtaaggat
tttactcctgtacaggttgttgattcgcggtggaacaatgccatgcagtctgataacatg
acggcagttgcttgtcaacccccgtactgttattttcgtaattctactaccaattatgtt
ggtgtttatgatatcaatcatggggatgctggttttactagcatactcagtggtttgtta
tatgactcaccttgtttttcgcagcaaggtgtttttaggtatgataatgttagcagtgtc
tggcctctttacccttatggcagatgccctactgctgctgatattaatacccctgatata
cctatttgtgtgtatgatccgctaccaattattttgcttggcattcttttgggtgttgcg
gtcataattattgtagttttgttgttatattttatggtggataatggtactaggctgcat
gatgcttagaccataatctaaacatgtttttgatacttttaatttccataccaactgctt
ttgctgttataggagatttaaagtgtactacagtttccattaatgatgttgacactggtg
ttccttctattagcactgatactgtcgatgttactaatggtttaggtacttattatgttt
tagatcgtgtgtatttaaatactacgttgttgctaaatggttattatcctacttcaggtt
ctacatatcttaatatggcactgaagggaactttactattgagcacactgtggtttaaac
caccttttctctctgattttactagtggtatttttgctaaggtcaaaaataccaaggtta
ttaaagatggtgtaatgtatagtgagtttcctgctataactataggtagtacttttgtaa
atacatcctatagtgtggtagtacaaccacatactaccattttgggtaataaattacaag
gtttcttagagatctctgtttgccagtatactatgtgcgagtacccaaataccatttgta
attctaatctgggtaatcaacgcgtagaactatggcattgggatacaggtgttgtttcct
gtttatataagcgtaatttcacatacgatgtgaatgctgattatttgtattttcattttt
atcaagaaggtggtactttttatgcatattttacagacactggtgttgttactaagtttc
tgtttaatgtttatttaggcacggtgctttcacattattatgtcctgcctttgacttgta
atagtgctttgactttagaatattgggttacacccctcgcttctaaacaatatctactag
ctttcaatcaagatggtgttatttttaatgctgttgattgtaagagtgattttatgagtg
agattaagtgtaaaacactatctatagcaccatctactggtgtttatgaattaaacggtt
acactgttcagccaattgcagatgtttaccgacgtatacctaatcttcccgattgtaata
ttgaggcttggcttaatgataagtcggtgccctctccattaaattgggaacgtaagactt
tttcaaattgtaattttaatatgagcagcctgatgtcttttattcaggcagactcattta
cttgtaa------------taatattgatgctgctaagatatatggtatgtgtttttcca
gcataactatagataagtttgcaatacccaatggtaggaaggttgacctacaattgggta
atttgggttatttgcagtcttttaactatagaattgatactactgctacaagttgtcagt
tgtattataatttacccgctgctaatgtttctgttagcaggtttaatccttctacttgga
ataggaggtttggttttacagaacagtctgtttttaagcctcaacctgcaggtgttttta
ctgatcatgatgttgttta-----tgcacaacattg-ttttaaagctcccacaaatt---
tctgtccatgtaaattgggtgggtctttgtgtgtaggtaatggtcctggtatagatgctg
gttataaaactactggcataggcacttgtcctgcaggtactaattatttaacttgctata
atgctgcccaatgtcattgtttgtgcactccagaccccattacatctaaagctacagggt
cttat---aagtgcccccaaactaaatatttagttggcataggtgagcactgttcgggtc
ttgctattaaaagtgatcattgtggaggtaacccttgcagttgccaaccacaagcatttt
tgggttggtctgttgactcttgtttacaaggggataggtgtaatatttttgctaatttta
ttt-tgcacgatgttaatagtggtactacttgttctactgatttacaaaaatcaaacaca
gacataattcttggtgtttgtgttaattatgatctttatggtattactggccaagggatt
tttgttgaggttaatgcga--------cttattataatagttggcagaaccttttatatg
attctaatggtaatctctacggttttagagattacttaacaaatagaacttttatgatt-
-----cgtagttgctatagtggtcgtgtttcagcggcctttcatgctaactcttccgaac
cagcattgctatttcggaatatcaaatgcaattacgtttttaataacactctttcacgac
agctgcaacctattaactattttgatagctatcttggttgtgttgtcaatgctgataata
gtacttctagtgttgttcaaacatgtgatctcacagtaggtagtggttactgtgtggatt
actc-tacaa-----aaagacgaagtcgtagatcgattaccactggttatcgtttt---a
ctaatttt------gagccatttactgt--taattcagtaaatgatagtttagaacctgt
aggcggtttgtatgaaattcaa--------------------------ataccttcagag
tttactataggtaatatggaggagtttattcaaacaagctctcctaaagttactattgat
tgttctgcttttgtctgtggtgattatgcagcatgtaaatcacagttggttgaatatggt
agcttctgtgacaatattaatgctatactcacagaagtaaatgaattacttgacactaca
cagttgcaagtagctaatagtttaatgaatggtgtcactcttagcactaagcttaaagat
ggcgttaatttca-atgtagacgacatcaatttttcccctgtattaggttgtttaggaag
cgattgcaataaagtttccagtagatctgctatagaggacttacttttttctaaagtaaa
gttatctgatgtcggttttgttgaggcttataataattgtactggaggtgccgaaattag
ggacctcatttgtgtgcaaagttataatggtatcaaggtgttacctccactgctctcaga
aaatcagatcagtggatacactttggc------------tgccacctctgctagcctgtt
tcctccatggtcagcagcagcaggtgtaccattctatttaaatgttcagtatcgtattaa
tggtattggtgttaccatggatgtgctaagtcaaaaccaaaagcttattgctaatgcatt
taacaatgctcttggtgctatccaggaagggtttgatgctaccaattctgctttggttaa
aattcaagctgttgttaatgcaaatgctgaagctcttaataacttattgcaacaactctc
taatagatttggtgctataagttcttctttacaagaaattctatctagactggatgctct
tgaagcgcaagctcagatagacaggcttattaatgggcgttttaccgctcttaatgctta
tgtttctcaacagcttagtgactctacactagtaaagtttagtgcagcacaagctatgga
gaaggttaatgaatgtgtcaaaagccaatcatctaggataaatttttgtggtaatggtaa
tcatattatatcattagtgcagaatgctccatatggtttgtatttcatccactttagcta
tgtccctactaagtatgtcactgcgaaggttagtcccggcctgtgcattgctggtgatag
aggtatagcccctaagagtggttattttgttaatgtaaataatac---ttggatgttcac
tggtagtggttattactaccctgaacctataactggaaataatgttgttgttatgagtac
ctgtgctgtt--------aattatactaaagcgccggatgtaatgctgaacatttcaaca
cccaacctccctgattttaaggaagagttggatcaatggtttaaaaaccaaacatcagtg
gcaccagatttg-------tcacttgattatataaatgttacattcttggacctacaaga
tgaaatgaataggttacaggaggcaataaaagttttaaatcagagctacatcaatctcaa
ggacattggtacatatgagtattatgtaaaatggccttggtatgtatggc------tttt
aattggctttgctggtgtagctatgcttgttttactattcttcatatgctgttgtacagg
atgtggtactagttgttttaagaaatgtggtggttgt---------tgtgatgattatac
tggacaccaggagttagtaattaaa-----------acatcacatgaagactaagttcgt
ctttgatttat-tgactcctgactatata---------ttacatccctccaatcatgtga
atcttatt---ataagacccatttagg---------------------------------
--------------tcgagcatactataatagctaccacaatgcctgctgtttagtgggt
actgtgtcttatataactagtaaacctgcaatgccaatggctacaaccatt----gaagt
tgcagattatactaacattatgcctattactgtt-tttacaacagtttatttaggcgttt
---ctataggtattgacactagcaccactgcttt------------acggtactagttcc
aaaccatattataattcaggtagaccttataactttaagcatt----attgccaaaggtt
ttaaggtcacgccttagtaatggacatctggaaacc----------tgagattaaatatc
tccgtt------atactaacggttttaatgtctcagaattagaagatgcttgttttaaat
ttaactata----aatttcctaaagtaggat-----------------------------
------------attgtagagttcctagtcatgcttggtg--------ccgtaatcaagg
tagcttttgtgctacattcactctttat----ggcaaatccaaacattatgataaatatt
ttggagtaataactggttttaca---------------gcattcgctaatactg-tagag
gaggctgtcaa-------caaactggttttcttagctgtt------gactttattacctg
gcgtagacaggagttaaatgtttatggctgatgcttat---------tttgcagacactg
tgtggtatgt-------------------------ggggcaaataatttttatagttgcc
atttgtttattggttataatagttgtagtggcatttttggcaact---------------
------tttaaattgtgtattcaactttgcggtatgtgtaata------ccttagtactg
tccccttctatttatgtgtttaatagaggtaggcagttttatgagttttacaatgatgta
aaaccaccagttcttgatgtggatgacgtttagttaatccaaacattatg----------
-----agtagtgtaactacaccagcaccagtttacacctggact------gctgatgaag
ctattaaattcctaaaggaatggaacttttctttgggtattatactactttttattacag
tcatattgcaatttggatatacaagtcgcagtatgtttgtttatgttattaagatgatca
ttttgtggcttatgtggccccttactatcatcttaactattttcaattgcgtgtatgcgt
tgaataatgtgtatc----------ttggcttctctatagtttttactatagtggccatt
atcatgtggattgtgtattttgtgaatagtatcaggttgtttattagaactggaagttgg
tggagtttcaacccagaaacaaacaacttgatgtctatagatatgaagggaaggatgtat
gttaggccgataattgaggactaccatacccttacggtcacaataatacgtggtcatctt
tacat----------------gcaaggtataaaactaggtactggcta------------
--------------------ttctttgtcagatttgccagcttatgtgtctgttgctaag
gtctcgcacctgctcacgtata--------------------------------------
------------------agcgtggttttcttgacaagataggcgatactagtggttttg
ctgtttatgttaagtccaaagtcggca----------attaccgactgccatca--accc
aaaagggttctggcttggac----------------accgcattgttgagaaataatatc
taaa--------------------------------------------------------
------------------------------------------------------------
--------------------------------------ctttaaggatgtcttttactcc
tggta--------agcaatccagtagtagagcgtcctctggaaatcgttctggtaatggc
atccttaagtg-------------------------------------------------
----ggccgatcagtccgaccaa-------------------------tctagaa-----
----------------------------------------------------atgttcaa
accaggggtagaagagctcaa---------------------------------------
-----------------------------------------cccaagcaaactgcta---
--------------------------------------------cttctcagcaaccatc
agga------------------gggaatgttgtaccctactat-----------------
------------------------------------------------------------
------------------------------------------------------------
------------------------------------------------------------
------------------------------------------------------------
------------------------------------------------------------
------------------------------------------------------------
------------------------------------------------------------
--------------------tcttggttctctggaattactcagtttcaaaagggaaagg
agtttgaatttgcagagggacaaggtgtgcctattg----caccaggagtcccagctact
gaagctaaagggtactggtacagacacaacagacgttcctttaaaacagccgatggcaac
cagcgtcaattgctgccacgatggtatttttactatcttggaacaggaccgcatgccaaa
gaccagtatggcaccgacattgacggagtcttctgggtcgctagtaaccaggctgatgtc
aatacccc---ggctgacattctcgatcgggacccaagtagcgatgaggctattccgact
aggtttccgcctggcacggtactccctcagggttactatattgaaggctcaggaaggtct
gctcctaattccagatctacttcacgcgcatccagtagagcctctagtgcaggatcgcgc
agtagagccaattctggcaatagaaccc------------------ctacctctggtgta
acacctgatatggctgatcaaattgctagtcttgttctggcaaaacttg-----------
----------gcaaggatgccactaagccacagcaagtaactaagcagactgcca--agg
aaatcagaca-gaaaattttgaataagccccgccagaagaggagccccaataaacaatgc
actgttcagcagtgttttgggaagagaggccccaatca---------gaattttggtggt
ggagaaatgttaaaacttggaactagtgatccacagttccccattcttgcagaactcgca
cccacagctggtgcgtttttctttggatcaagattagagttggccaaagtgcagaatttg
tctgggaatcttgacgagccccagaaggatgtttatgaattgcgctataatggcgcaatt
agatttgatagtacactttcaggttttgagaccataatgaaggtgttgaatgagaatttg
aatgcataccaacaacaggatggtacgatgaatatgagtccaaaaccacagcgtcagcgt
ggtcagaagaacggacaaggagaaaa----tgataatataagtgttgcagcgcccaaaag
ccgtgtgcagcaaaataagattagagagttgactgcagaggacatcagccttcttaagaa
gatggatgagccctttactgaagatacctcagaaatataagagaatgaaccttatgtcgg
cacctggtggtaacccctcgcaggaaagtcggg---------------------------
--------ataaggcactctctatcagaatggatgtcttgctgctata----atagatag
agaaggtt--------------atagcagactatagattaattagttgaaagttttgtgt
ggtaatgtatagtgttggagaaagtga--------------aagacttgcgga-------
---------agtaattgccg------acaagtgcccaaggg-gaagagccagcatgttaa
gttaccacccagtaattagtaaatgaatgaagttaatt----------------------
------atggccaattggaagaatcac---------------------------------
------------------------------------------------------------
------------------------------------------------------------
------------------------------------------------------------
--
>MH043952.1 Bovine coronavirus isolate 4-17-03, complete genome
------------------------------------------------------------
------------------------------------------------------------
-----------------------------------------------gattgtgagcgat
ttgcgtgcgtgcatc---------------ccgcttcact---gatctcttgttagatct
tttcata------atctaaactttataaaaacatccactccctgtagtctatgcctgtgg
gcgtag-atttttcatagtggtgtctatattcatttctgctgttaaca------------
---------------------gcttttagccagggacgtgttgtatcctaggcagtggcc
cacccataggtcacaatgtcgaagatcaacaaatacggtctcgaactacactgggctcca
gaatttccatggatgtttgaggacgcagaggagaagttggataaccctagtagttcagag
gtggatacagtatgctccaccactgcgcaaaagctggaaacaggcggaatttgtcctgaa
aatcatgtgatggtggattgtcgccgacttcttaaacaagaatgttgtgtgcagtctagc
ctaatacgtgaaattgttatgaatacacgtccatatgatttggaggtgctacttcaagat
gctttgcagtcccgcgaagcagttttggttacaccccctctaggtatgtctctggaggca
tgctatgtgagaggttgta----------------atcctaatggatggac-catgggtt
tgtttcggcgtagaagtgtttgtaacactggt--------cgctgcgctgttagcaagca
tgtgg--------------cctatcagctata-tatgattgatcctgcgggtgtttgt--
-----tttggtgcaggtcaatttgtgggttgggttatacccttagcctttatgcctgtgc
aatcccggaaatttattgttccttgggttatgtacttgcgtaagtgtggcgaaaagggtg
cctacaacaaagatcataaacgtggcggttttgaacacgtttataattttaaagttgagg
atgcttacgacttggttcatgatgagcctaagggtaagttttctaagaaggcttatgctt
taattagaggataccgtggtgttaaaccgcttctttatgtagaccagtatggttgtgatt
atactggtggtcttgcagatggcttagaggct---tatgctgataagacattgcaagaaa
tgaaggcattatttcctatttggagccaggaactcccttttgatgtaactgtggcatggc
acgttgtgcgtgatccacgttatgtta-tgagactgcagagtgcttctactatacgtagt
gttgcatatgttgctaaccctactgaagacttgtgtgatggttctgttgttataaaggaa
cctgtgcatgtttatgcggatgactctattatttta--cgtcaacataattta-------
-----------gttgacattatgagttgttttta-----------------tatggaggc
agatgcagttgtgaatgctttttatggtgttgatttgaaaaattgtggttttgttatgca
gtttggttat--attgactgcgaacaagactt------------------ctgtgatttt
aaaggttgggttcc-tggtaatatgatagatggttttgcttgcactacttgtggtcatgt
ctatgagacaggtgatttgctagcacaat---------cttcaggtgttctgcctgttaa
tcctgtattgcatactaagagtgcagcaggt-----------------------------
-------------tatggtggttttggttgtaaggattcttttaccctgtatggccaaac
tgtagtttattttggaggttgtgtgtattggagtccagcacgaaatatatggattcctat
attaaaatcttctgttaagtcttatgacggtttggtttatactggagtt---gtaggttg
caaggctattgtaaaggaaacaaatctcatttgcaaagcgttgtaccttgattatgttca
acacaagtgtggcaatttacaccagcgggagttgctaggtgtgtcagatgtgtggcataa
acaattgttgttaaatagaggtgtgtataaacctcttttagagaatattgattattttaa
tatgcggcgcgctaaatttagtttagaaacttttactgtttgtgcagatggttttatgcc
ttttcttttagatgatttggttccgcgcgcatattatttggcagtaagtggtcaagcatt
ttgtgactacgcagataaaatctgccatgctgttgtgtcta-agagtaaagagttacttg
atgtgtct--------------------------ctggattctttaagtgcagctatac-
----attatttgaattctaaaattg----------------ttgatttggctcaacattt
--------------------------tagtgattttggaacaagttttg------tttct
aaaattgttcatttctttaagact----------tttactactagcactgctcttgcatt
tgcatgggttttatttcatgttttgcatggtgcttatatagtagtagagagtga------
tatatattttgttaaaaacattcctcgttatgctagtgctgttgcacaagcatttcggag
tgttgctaaagttgtactggactctttaagagttacttttattgatggcctttcttgttt
taagattggacgtagaagaatctgtctttcaggcagtaaaatttatgaag----------
-------------------------ttgagcgtggcttgttacattcatc----------
------------------tcaattgccattagatgtttatgatttaacca----------
--------------------------------tgcctagtcaag-ttcagaaagccaagc
aaaaacctatttatttaaaaggtt------------------------------------
---------ctggttctgatttttcattagcagatagtgtggttgaagttgttacaactt
cact------tacaccatgtggttattctgaacc------------acctaaagttgcag
ataaaatttgca---ttgtggataatgtttatatggccaaggctggtgacaaatattacc
ctgttgtggttgatggtcatgtaggactcttggatcaagcatggagggttccttgtgctg
gaaggcgtgttacatttaaggaacagcctacagtaaatgagattgcaagcacacctaaga
ctattaaagttttttatgagcttgacaaagattttaatactattttaaacactgcatgtg
gagtgtt-------tgaagtagatgataccgtggatatggaggaatt---ttatgctgtg
gtgattgatgccatagaagagaaactttctccatgtaaggagcttgaaggtgtaggtgct
aaagttagtgcctttttacagaagttagaggataattccctatt-tttatttgatgaggc
tggcgaggaagtttttgcttctaaattgtattgtgcttttacagctcctgaagatgatga
ctttcttgaagaaagtggtgttgaagaagatgatgtagaaggtgaggaaactgatttaac
tgtcacaagtgctggagagccttgtgttgccagtgaacaggaggagtcttctgaaatctt
agaggacactttggatgatggtccatgtgtggagacatctgattcacaagttgaagaaga
cgtagaaatgtcggattttgctgatcttgaatctgtgattcaggattatgaaaatgtttg
ttttgagttttatactacagagccagaatttgttaaagttttggatctgtatgtgcctaa
agcaactcgcaacaattgc--------tggttgcgatcagttttggcagtgatgcagaaa
ctgccctgtcaatttaaagataaaaatttgcaggatctttgggtgttatataagcaacag
tatagtcagttgtttgttgacaccttggttaataagatacctgctaatattgtagttcca
caaggtggttatgttgccg--------------------------attttgcatattggt
tcttaaccttatgtgattggcagtgtgttgcatactggaaatgcattaaatgtgatttag
ctcttaagcttaaaggcttggatgctatgttcttttatggtgatgttgtctcacatgtgt
gcaagtgtggtgag----------tctatggtacttattgacgtt-----------gatg
tgccatttaca-------------------------------gcccactttgctcttaaa
gataagttgttttgtgcatttattactaagcgtagtgtgtataaagcagcttgtgttgtg
gatgttaatgatag--tcattctatggctgttgttgatg----gtaaacaaattgatgat
catcgtgtcactagtattactagtgataagtttgat---tttattattgggcatggtatg
tcattttca------------------------------------------------atg
actacttttgaaattgcccaattgtatggttcttgtataacacctaatgtatgtttt---
-gttaaaggtgatataattaaagtttctaagcgtgttaaagcagaagtcgttgtaaatcc
tgctaatggccatatggcacat------ggtggtggtgttgcaaaggctattgcagtagc
agctggacagcagtttgttaaagagactaccgatatggttaagtctaaaggagtttgtgc
tactggagactgttatgtctctacagggggtaaattatgtaaaactgtgcttaatgttgt
tggacctgatgcgagaacac---agggtaaacaaag-------ttatgcattgttagagc
gtgtttataaacatcttaacaaatatgatt----------------gtgttgttacaact
---------------------------------------------------ttgatatca
gctggtatatttagtgtgccttctgatgtgtctttaacatatctacttggtactgccgag
aaacaagttgttcttgttagcaataatcaagaggattttgatcttatttctaagt--gtc
agataactgctgt--------tgagggcactaagaaattggcagagcgtctttcttttaa
tgtagggcgttctatcgtttacgaaacagatgctaataagttgattttaagcaatgacgt
tgcatttgtttcgacatttaatgtcttacagga----------------cgttttatcct
taagacatgatatagcacttgatgatgatgc-----------------------acgaac
ctttgttcagagcaatg----ttgatgttgtacctgagggttgg-cgtgttgtcaataag
tt----------ttatcaaatt-------aatggtgttagaaccgttaagtattttgagt
gtcccggtggcatagatatatgcagccaggataaagtttttggttatgtacagcagggta
gttttaataaggctactgttgctcaaattaaagccttgtttttggataaagtggacatct
tgctaactgttgatggtgttaatttcactaacaggtttgtg--cctgtaggtgaaagttt
tggtaagagtctaggaaatgtgttttgtgatggagttaatgtcacgaaacataagtgtga
tataaattataaaggtaaagtctttttccagtttgataatctttctagtgaagat-----
-----ttaagggctgtaagaagttc-----------ttttaattttgaccagaaggaatt
gcttgcctactacaacatgcttgttaattgttctaaatggcaggttgtttttaatggtaa
gtatttcactt---ttaagcaagctaataacaattgttttgttaatgtttcttgcttaat
gctccagagtttgaatctgaaatttaaaattgttcaatggcaggaggcgtggcttgaatt
tcgttctggccgccctgctagatttgtatctttggttttggccaaaggtgggtttaaatt
tggtgatcctgctgattctagagatttcttgcgtgttgtgtttagtcaagttgatttgac
aggggcaatatgtgattttgaaattgcatgtaaa---tgtggtgtaaagcaggaacagcg
tactggtgtggacgctgttatgcattttggtacattgagtcgtgaagatcttgagattgg
ttataccgtggattgttcttgcggtaaaaagctaatccattgtgtacgatttgatgtacc
atttttaatttgtagtaata-------cacctgct-agtgtaaaattacctaagggtgta
ggaagtgcaaatatttttaaaggtga---------------taaggttggtcattatgtt
catgttaagtgtgaacagtcttatcagctttatgatgcttctaatgttaagaaggttaca
gacgttactggcaatttgtcagattgtttgtatcttaaaaa---tttgaaacaaactttt
aaatcggtgttaaccacctattatttggatgatgt------taagaaaattgagtataaa
cctgacttgtcacaatattattgtgacggaggtaagtattatact------cagcgtatt
attaaagcccaatttaaaacatttgagaaagtagatggtgtgtatactaattttaaattg
ataggacacaccatctgtgatattcttaatgctaagttgggttttgatagctctaaagag
tttgttgaatataaa------gttactgagtggccaacagctac---------------a
ggtgatgtggtgttggctactgatgat-----ttgtatgttaagagatatgaaaggggtt
gtattacttttggtaaacctgttatatgg--------------------ttaagccatga
gcaagcttcccttaattctttaacata-------ttttaatagacctttattggttgatg
---agaataaatttgatgttttaaa------------------agtggatgatgttgacg
atggtggtgatatctcag-----agagtgatgccaaagaatc----taaagaaatcaaca
ttattaagttaagtggtgttaaaaaaccatttaaggttgaagatagtgtcattgttaa--
----tgatgatactagtgaaatcaaatatgttaagagtttgtctata-------------
-gttgatgtgtatgatatgtggcttacaggttgtaggtatgttgttagaactgctaatgc
tttgagcatggcagttaacgtacctacaatacgtaagtttataaaatt----------tg
gtatgactcttgttagta-taccaattgatttgttaaatttaagagagattaagcctgtt
tttaatgtggtt------------------aaagctgtgcgaaataaaatttctgcatgc
tttaattttattaaatggctttttgtcttattatttggctggattaaaatatccgctgat
aataaagtaatttacaccacagaagttgcatcaaagcttacatgtaagcttgtagcttta
gcttttaaaaatgcgtttttgacatttaagtggagtgtggttgctagaggtgcttgca--
----ttatagcgactatatt------tctattgtggtttaattt-----------catat
atgccaatgtaatttttagtgatttttatttgcctaaaatt-------------------
------ggtttcttgccgacttttgttggtaag-------atcgtacagtggattaagag
cacttttagtcttgtaactatttgtgatctatattccattcaggatgtgggttttaagaa
tcagtattgtaatggaagtatcgcatgtcaattctgcttggcaggatttgatatgttaga
taattataaagccattgatgtagtacagtatgaagctgataggagagcatttgttgatta
tacaggtgtgttaaagattgtcattgaattgatagttagttac----gccctgtatacgg
catggttctacccattgtttgctcttattagtattcagatcttgaccacttgg-------
--------------ctgcctgagctttttatgcttagtacattacattgg-agtgttagg
ttgctggtgtctttagctaatatgttaccagcacatgtgttt---------atgaggttt
tatattatcattgcctcttttattaagctgtttagcttgtttaggcatgttgcctatggt
tgtagtaaacctggttgtttgttttgttacaagaggaatcgtagtctacgtgttaaatgt
agtactattgttggtggcatgatacgctattacgatgttatggctaatggtggcactggc
ttttgttcaaaacatcaatggaattgcattgattgtgattcttataaaccaggtaatact
tttattactgttgaggccgctcttgatttatctaaggaattgaaacggcctattcagcct
acagatgttgcttatcatacggttactgatgttaagcaagttggttgttatatgcgattg
ttctatgatcgtgatggacagcgcacatatgatgatgttaatgctagtttgtttgtggat
tatagtaatttgctacattctaaggttaagggtgtgcctaatatgcatgttgtggt----
agtggaaaatgatgccgataaagctaattttcttaat--gctgctgtattttatgcacag
tctttgtttagacctattttaatggttgataaaaatctgataactactgctaatactggt
acgtctgttacagaaactatgtttgatgtttatgtggacacatttttgtctatgtttgac
gtggataaaaagagtcttaatgctttaatagcaactgcgcattcttctataaaacagggt
acgcagatttgtaaagttttggatacctttttaagctgtgctcgtaaaagttgttctatt
gattcagatgttgatactaagtgtttagctgattctgtcatgtctgctgtatcgg-cagg
ccttgaattgacggatgaaagttgtaataacttggtgccaacatatttgaagggtgataa
cattgtggcagctgatttaggtgttctgattcaaaattctgctaagcatgtgcagggtaa
tgttgctaaaatggccggtgtttcctgtatatggtctgtggatgcttttaatcagctaag
ttctgattttcagcataa--attgaagaaagcatgttgtaaaactgg-------------
--tttgaaattgaagcttacttataataagcagatggctaatgtctctgttttaactaca
ccctttagtcttaaaggaggtgcagtttttagttat------------tttgtttatgta
tgttttctgttgagtttggtttgttttattggattgtggtgcttaatgcccacttacaca
gtacacaaatcagattttcagcttcctgtttatgcca---gttataaagttttagataat
ggtgttattagagatgttagcgttgaagatgtttgtttcgctaacaaatttgaacaattt
gatcaatggtatgagtctacatttggtctaagttattatagtaacagtaaggcttgtccc
attgttgttgctgtagtagaccaggattttggctctactgtttttaatgtccctaccaaa
gtgttacg---atatggttaccatgtgttgcactttattacacatgcactttctgctgat
ggagtgcagtgttatacgccacatagtcaaatatcgtattctaatttttatgctagtggc
tgtgtgctttcctccgcttgtactatgtttgcaatggccgatggtagtccacaaccttat
tgttatacagaggggcttatgcagaatgcttctctgtatagttcattggtacctcacgtg
cggtataatcttgctaatgctaaaggttttatccgttttccagaagtgttgcgagaagga
cttgtgcgtattgtgcgtactcgttctatgtcgtattgcagagttggattatgtgaggaa
gctgatgagggtatatgctttaactttaatggttcttgggtgcttaataatgattattat
agatcattgcctgggaccttttgtggtagagatgtttttgacttaatttatcagcttttt
aaaggtttagcacagcctgtggatttcttggcattgactgctagttctattgctggtgct
atacttgctgtaattgttgttttggtgttttattacttaataaagcttaaacgtgctttt
ggtgattacaccagtattgtttttgttaatgtgattgtgtggtgtgtaaattttatgatg
ctttttgtgtttcaagtttaccctacactttcttgtgtatatgctatttgttatttttat
gccacgctttatttcccttcggagataagtgtgataatgcatttacaatggctagttatg
tatggcactattatgcctttatggttttgtttgttatatatatctgttgttgtttcaaat
catgctttttgggtattcgcttactgcagacggcttggtacttctgttcgtagtg-----
-atggtacatttgaagaaatggctcttactacttttatgattacaaaagattcttattgt
aagcttaagaattctttgtctgatgttgcttt----------taatagatatttgagttt
gtataataaatataggtattacagcggtaaaatggatactgctgcatatagggaggctgc
ttgttctcagttggctaaagcaatggatacatttaccaataataatggtagtgatgtgct
ttaccaaccacctactgcttctgtttcaacttcattcttgcaatctggtattgtgaaaat
ggttaatcctacttctaaggtagaaccatgcattgtcagtgttacctatggtaatatgac
attgaatggtttatggttggatgataaggtctactgtcccagacatgtgatatgttctgc
ttcagatatgactaatccagattatacaaatttgttgtgtagagtaacatcaagtgattt
tactgtattgtttgatcgtttaagccttacagtgatgtcttatcaaatgcagggttgtat
gcttgttctcacagtgaccctgcaaaattctcgtacgccaaaatatacatttggtgtggt
taagcctggtgagacttttactgttttagctgcttataacggcaaaccacaaggagcctt
tcatgtgaccatgcgtagtagttataccattaagggttcctttttatgcggatcttgtgg
atctgttggttatgtgctaatgggtgattgtgttaaatttgtgtatatgcatcaattgga
gcttagtactggttgtcatactggtactgatttcaatggggatttttatggtccttataa
ggatgctcaggttgtccaattgcccgttcaggattatatacaatctgttaattttgtagc
atggctttatgctgctatacttaataattgtaattggtttgtacaaagtgataagtgttc
tgttgaagattttaatgtgtgggctttgtctaatgggtttagccaagttaagtctgatct
tgtta------tagatgctttagcttctatgactg---------------------gtgt
gtctttggaaacattattggctgctattaagcgtctcaagaatggttttcaaggacgtca
gattatgggtagttgctcctttgaggatgaattgacacctagcgatgtttatcaacaact
cgctggtatcaagttacaatcaaagcgtatt----agattggttaaagg-------catt
gtttgttg-----gattatggcttctacatttttgtttagttgtataattacagcatttg
tgaaatggactatg------tttatgtatgtaactactaatatgcttagtattacgtttt
gtgcactttgtgttataagtttggccatgttattggttaaacataagcatctttatttga
ctatgtatataattcctgtgctttttacactg-----------------ctgtataataa
ctatttgg---ttgtgtacaagcagacatttaga------------------ggctatgt
ttatgcatggctatcatattatgt-tccatcagttgagtatacttatactgatgaagtta
tttatggcatgttattgcttataggaatggtctttgttacattacgtagcattaaccatg
atttg-ttctcttttataatgtttgttggccgtgtgatttctgttgtctctttgtggtac
atgggttctaacttagaggaagaaattcttcttatgttggcttcg-------------ct
ttttggtacttacacatgg--acaacagctttatctatggctgcagcaaaggttattgct
aagtgggttgctgtgaatgttttgtatttcacag------atatacctcaaattaagata
gtgcttgcatgctatttgtttataggttatattattagctgttattggggtttcttttcc
ttgatgaacagtttgtttagaatgcctttgggtgtttataattataaaatttcagtacag
gaattaagatatatgaatgctaatggattgcgccctcctaagaatagttttgaagccctt
atgcttaattttaagcttttgggtattggaggtgtgccaattattgaagtatctcaattt
caatcaaaattgactgatgttaaatgtgctaatgttgtcttgcttaattgcttgcaacat
ttgcatgttgcttctaattctaagttgtggcagtattgtagcactttgcacaatgaaata
cttgccacttctgatctgagtgttgcttttgaaaagcttgctcagttgttaattgttttg
tttgctaatccagctgctgtggatagcaagtgcctgactagtattgaagaagtttgcgac
gactacgcaaaggacaatactgttttgcaggctttacagagtgaatttgttaatatggct
agcttcgttgaatatgaagttgctaagaaaaatcttgatgaggcgcgttctagtggttct
gctaatcaacagcagttaaaacagctagagaaagcctgtaatattgctaaatctgcttat
gaacgcgaccgtgctgtagcaagaaagttggagcgtatggcagatttggctctcactaat
atgtataaagaagctagaattaatgataagaagagtaaggttgtttctgccttgcaaact
atgctttttagtatggtgcgtaagttagataatcaagctctgaattcaatattagataat
gctgtgaagggttgtgtaccattgaatgcaatcccttcattggctgcaaatactctgact
ataattgtaccagataaaagtgtttacgatcaggtagttgacaatgtctatgttacctat
gcgggtaatgtatggcatattcaaactatccaagattcagatggtacaaataagcagttg
aatgagatatctgatgattgt------aactggccactagttattattgcaaatcggcat
aatgaggta--tctgcaaccgttttgcaaaataatgaattaatgcctgctaagtt-----
-gaaaactcaggtcgttaatagtggtc---cagatcagacttgtaacacacctactcaat
gttactataataatagtaataatgggaagattgtttatgctatacttagtgatgttgatg
gtcttaagtatacaaagattcttaaagatgatggcaattttgttgttt---tggaattag
atcctccttgtaaatttactgttcaagatgttaaaggtcttaaaattaagtacctttatt
ttgtaaaaggttgtaacacactagcaagaggctgggttgttggtacaatttcttctacag
ttagattgcaagctggaactgctactgagtatgcttccaactcatctatattatctttat
gtgcgttttctgtagatcctaagaaaacgtatttagattttatacagcagggaggaacac
ctattgccaattgtgttaaaatgttgtgtgaccatgctggtaccggtatggccattactg
ttaaacccgatgctaccactaatcaggattcatatggtggtgcgtctgtttgtatatatt
gccgcgcacgagttgaacacccagatgttgatgggttgtgcaaattacgcggcaagtttg
tacaagtgcctgtag---gtataaaagatcctgtgtcttatgttttgacacatgatgttt
gtcaagtttgtggattttggcgggatggaagttgttcatgtgttag---cactgacacta
ctgttcagtctaaagatactaatt---ttttaaacgggttcggggtacgagtgtagatgc
ccgtctcgtaccctgtgccagtggtttatctactgatgtacaattaagggcatttgatat
ttgcaatgctagtgttgctggcattggtttacatttaaaagttaattgctgccgttttca
gcgtgttgatgagaacggtgataaattagatcagttctttgttgttaagaggacagatct
gactatatataatagagagatggaatgctatgagcgtgtaaaagattgtaagtttgtggc
tgaacacgatttctttacatttgatgtagaaggtagtcgtgtgccacatattgtacgcaa
ggatttaacaaagtatactatgttggatctttgctatgcgttgcgacattttgatcgcaa
tgattgcatgctgctttgtgacattctctctatatatgctggttgtgaacaatcctactt
tactaagaaggattggtatgattttgttgaaaatcctgatattattaatgtttataaaaa
gctaggacctatttttaatagagccctagttagcgctactgagtttgcagacaaattggt
ggaggtaggcttggtaggcattttaacacttgacaaccaagatttaaatggtaaatggta
tgattttggtgactatgttattgcagccccaggttgtggtgttgctatagcagactctta
ttattcttatatgatgcctatgctgaccatgtgtcatgcattggattgtgaattgtatgt
gaataatg------------cttatagactatttgatcttgtacagtatgactttactga
ttacaagctcgaattgtttaataagtattttaagcactggagtatgccatatcatcctaa
cacggttgattgtcaggatgatcggtgtatcatacattgtgctaattttaacatactttt
tagtatggttttacctaatacatgttttgggcctcttgttaggcaaatttttgtagatgg
tgttccttttgttgtttcaattggataccattataaagaacttggtattgtgatgaatat
ggatgtggatacacatcgttatcgcttgtctttaaaagacttgcttttatatgctgctga
tccagctttgcatgtagcttctgctagtgcattgtatgatttacgcacttgctgttttag
tgttgcggctataacaagcggtgtgaaatttcaaacagttaaacctggtaattttaatca
ggatttttatgattttattttaagtaagggcttgcttaaagagggtagttcagttgatct
gaagcactttttctttacgcaggatggtaatgctgctattactgattataattattataa
gtataatttgcccaccatggtggacattaagcagttgttgtttgttttggaagttgttta
taagtattttgagatttatgatggtgggtgtataccggcatcacaagtcattgttaataa
ttatgataagagtgctggctatccatttaataaatttggaaaagccaggctctattatga
agcattatcatttgaggagcaggatgaaatttacgcctatactaagcgcaatgtcctgcc
aacacttactcaaatgaatttgaaatatgctattagtgctaagaatagagcccgtactgt
tgctggtgtctccatacttagtactatgactggcagaatgtttcatcaaaagtgtttgaa
aagtatagcagctacacgtggtgttcctgttgttataggcaccactaaattttatggcgg
ctgggatgatatgttacgtcgccttattaaagatgttgataatcctgtacttatgggttg
ggattatcctaagtgtgatcgtgctatgccaaacatactacgtattgttagtagtctggt
tttggctcgaaaacatgaggcatgttgttcgcaaagcgataggttctatcgacttgcgaa
tgaatgcgcacaagttttgagtgaaattgttatgtgtggtggctgttattatgttaagcc
tggtggcactagtagtggtgatgcaactactgcttttgctaattcagtttttaacatatg
tcaagctgtttcagccaatgtatgtgctttaatgtcatgcaatggtaataagattgaaga
tttgagtatacgtgctcttcagaagcgcttatactcacatgtttatagaagtgatatggt
tgatacaacctttgtcacagaatattatgaatttttaaataagcattttagtatgatgat
tttgagtgatgatggcgttgtgtgttataattctgattatgcgtccaaagggtatattgc
taatataagtgcctttcaacaggtattgtattatcaaaataacgtttttatgtcagaatc
caaatgttgggttgaaaatgacataaacaatggacctcatgaattctgttcacaacacac
aatgcttgtaaagatggatggggacgatgtctatcttccatatcctgatcctagtcgtat
attaggagctggatgttttgtagatgatttgttaaagactgatagtgttcttttaataga
acgatttgtaagtcttgcaatagatgcttatccacttgtgtaccacgaaaatgaggaata
tcaaaaggtttttcgtgtttatttggagtatataaagaagttgtacaatgacctgggtaa
tcagatcttggatagctacagtgttattttaagtacttgtgatggacaaaagtttactga
tgagtccttttacaagaacatgtatttaagaagtgcagttatgcagagtgttggagcttg
cgtggtctgctcttctcaaacatcattacgttgtggcagttgcatcagaaagcctcttct
ttgctgcaagtgttgttacgatcatgttatggcaactgatcataaatatgttttgagtgt
ttcaccatatgtgtgtaacgcaccaggatgtgatgtaaatgatgttaccaaattgtatct
aggtggtatgtcatattattgtgaagatcataagccacaatattcatttaagttggtaat
gaatggtatggtttttggtctatataaacaatcttgtacaggatctccgtacatagatga
ttttaatcgtatagctagttgtaaatggactgatgttgatgattacatactggctaatga
atgtacagagcgcttgaaattgtttgctgcagaaacgcaaaaggcgactgaggaggcctt
taagcagagttatgcatcagcaacaatacaagagattgttagcgagcgcgaattgatcct
ctcttgggagattggaaaagtgaagccaccacttaataaaaattatgtttttactggcta
ccattttactaaaaatggtaagacagttttaggtgagtatatttttgataagagtgagtt
gactaatggtgtgtattatcgcgccacaaccacttataagctatctgtaggagatgtttt
tgttttaacctctcattcagtagctaatttaagtgctcctacgcttgtgccgcaggagaa
ttatagtagtattagatttgctagtgttta-----tagtgtgcttgagacgtttcagaac
aatgtcgttaattatcaacacattggtatgaaacgttattgtactgtgcaaggacctcct
ggtacaggaaaatcacatcttgctattggtcttgctgtttattattgtacagcacgtgta
gtatacactgcggccagccatgcagctgttgacgcattgtgtgaaaaagcatacaaattt
ttgaatataaatgactgcactcgtattgttcctgccaaggtcagggtggagtgctatgat
aagtttaaaattaatgacaccactcgtaagtatgtgtttactactataaatgcattacct
gagatggtgactgatattgttgttgtagatgaagttagtatgcttaccaattatgagctt
tctgttattaatgctcgtattcgtgctaagcattatgtttacattggtgatcctgctcaa
ttgccagcaccacgtgtgttattgagcaagggtacacttgaacctaaatattttaacact
gttactaagcttatgtgttgcttagggccagacatttttcttggtacatgttatagatgt
cctaaggaaattgttgatacagtgtctgccttggtttatgaaaataagcttaaggctaag
aatg--aaagtagttcattgtgttttaaggtctattataaaggcgttacaacacatgaaa
gttctagtgctgtaaatatgcagcagatttatttgattaataagtttttgaaggctaacc
ctttgtggcataaagctgtttttattagcccatataatagccagaactttgcagctaagc
gtgttttgggtttgcaaacccagaccgtggattctgctcaaggttctgaatatgattatg
ttatatattcacagactgcagaaacagcgcattctgtaaatgttaatcgcttcaatgttg
ctattactcgagccaagaaaggtattctttgtgttatgagtaatatgcagttgtttgaag
cattacagtttactacattgaccttagataaagtgccacaggccgttgaaacga------
gagttcaatgtagtaccaatttatttaaagattgtagcaagagttatagtggttaccacc
cagctcacgctccttcatttttggcagtagatgacaaatataaggcaactggcgatttag
ccgtgtgtcttggtattggagattct----gctgttacatattcaagattaatatcactc
atgggttttaaacttgatgtcacccttgatgggtattgtaagctttttataactaaagaa
gaagctgttaaacgcgtgcgtgcttgggttggctttgatgctgaaggcgcgcatgccacg
cgtgatagcattgggacaaatttcccacttcaattagggttttctacgggaattgatttt
gttgtggaagccactggtttgtttgctgatagagatggttacagctttaaaaaggttgtg
gctaaagctcctcctggtgaacaatttaagcatctcatccctttgatgacgagaggtcag
cgttgggatgttgttagacctagaatagtacaaatgtttgcagatcatttaattgatctg
tctgattgtgttgtgctagttacatgggcagccaactttgagctcacttgtctccgatac
tttgcaaaagtaggtcgtgagatttcttgtaatgtgtgcactaaacgtgccacagcttac
aattctagaactggttactatggttgttggcgccatagtgttacatgtgattacttgtat
aatccacttattgttgatattcaacagtggggatatattggatctttatcaagtaatcat
gatttatattgtagtgtccacaaaggagcacatgttgcttcatctgatgctataatgaca
cggtgtttggccgtttatgattgtttttgcaataatattaattggaatgtggagtatccc
attatttcaaatgagttaagtattaatacctcttgtagggtcttgcagcgtgttatgctt
aaagctgcaatgctctgcaacagatatactttgtgttatgatattggcaacccaaaagcg
attgcctgtg----tcaaa--gattttgattttaagttctatgatgcccaacc----aat
tgttaagtctgtcaa-----gactcttttgtattcttttgaggcacataaggactctttt
aaagatggtttgtgtatgttttggaactgtaatgtggataagtatccaccgaatgcagtt
gtatgtagatttgacacgagagtgttgaataatttaaatcttcctggctgtaatggaggt
agtttgtatgttaataaacatgcattccacactaaacccttttttagggcagcctttgag
catttgaagcctatgccatttttctattattcagatacgccttgcgtgtatatggatggc
atggatgctaagcag--------gttgattatgtacctttgaaatccgccacttgcatca
caagatgcaatttaggtggtgcagtttgtttaaaacatgctgaagagtatcgtgagtacc
tagagtcttacaatacagctactacagcaggttttactttttgggtctataagacatttg
atttttataatttgtggaatacgttcaccaagctacaaagcttggagaacgttgtatata
atttagtcaaaactggtcattatacgggacaggctggtgaaatgccttgtgccattataa
atgataaagttgtggctaagatcgataaggaggatgttgtcatttttattaataatacaa
cataccctactaatgtggctgttgaattattcgctaagcgcagtgttcgacaccatccag
agcttaagctctttagaaatttgaatatagacgtgtgttggaagcacgtcatttgggatt
atgctagagaaagtatattttgcagtaatacctatggtgtctgc------atgtatacag
atttaaagttcattgata------------aattgaatgtcctttttgatggtcgtgata
atggtgctcttgaagcttttaaacgctctaataatggcgtttacatttccacgacaaaag
ttaagagtctttcgatgataaaaggtccaccgcgtgctgaattaaatggcgtagtggtgg
acaaggttggagacactgattgtgtgttttattttgctgtgcgtaaagagggtcaggatg
tcatcttcagccaattcgacagcctgagagtcagctctaaccagagcccacaaggtaatc
tggggagtaatgaacccggtaatgtcggtggtaatgatgctctgacaacctcc----act
atctttacacaaagccgtgttattagctcttttacatgtcgtactgatatggaaaaagat
tttatagctttagatcaagacttgtttattcagaagtatggtttggaggactatgccttt
gaacacattgtttatggtaatttcaaccagaagattattggtggtttgcatttgttaata
ggcttgtaccgaagacagcaaacgtccaatctggttattcaggagtttgtttcatacgac
tccagcatacactcttattttatcactgatgagaagagtggtggtagtaagagtgtttgc
actgttatagatattttgttggatgattttgtggctcttgttaagtcacttaatctcaac
tgtgtgagtaaggttgttaacgttaatgttgattttaaagattttcagttcatgctttgg
tgtaacgatgagaaagttatgactttctatcctcgtttgcaagctgcatctgactggaag
cctggttattctatgcctgtattatacaagtatttgaattccccaatggaaagagttagt
ctctggaattatgggaagccggttactttgcctacaggctgtatgatgaatgttgctaag
tatactcagttatgtcaatatctgaatactacaacattagctgtacctgttaatatgcga
gttttgcatttaggtgcaggttcagaaaaaggagtagcacctggttctgcagttc-----
-------------------------ttaggcagtggttgcctgctggtactattcttgta
gataatgatttatacccatttgtgagtgacagtgtcgctacatattttggggattgtata
accttaccctttgattgtcaatgggatttgataatttctgatatgtatgaccctattact
aagaacataggggagtacaatgtaagtaaagatggtttctttacatacatttgtcatatg
attcgcgacaagttagctctgggtggcagtgttgctataaaaataacagagttttcttgg
aatgcagaattatataagttaatggggtattttgcattttggacggttttctgcacaaat
gcaaacgcttcttctagtgaagggtttttaattggcataaattatttgggtaagcccaag
gttgagatagatggaaatgttatgcatgccaattatttgttttggagaaattcca-----
---cagtttggaatgggggtgcttatagcctatttgatatggctaaattcccgcttaagt
tggctggtactgccgtaataaatttaagagcagaccagattaatgatatggtttattccc
ttcttgaaaagggtaaactacttgttagagacacaaataaagaagtttttgttggtgaca
gtttggttaatgtaatctaaactttaagaatggcagtcgcttatgcagacaagcctaatc
actttatcaattttccacttacccagtttcagggttttgtgttaaattataaaggtttac
aattccaacttctcgatgaaggagtgggttgtaaaatacaaacagcgccccacattagtc
ttgctatgctggatattcagcctgaagactacagaagtgttgatgtcgctattcaagaa-
gttattgatgatatgcattggggtgagggctttcagattaaatttgaaaacccccatatc
ctaggaagatgcatagtcttagatgttaaaggtgtagaagaattgcatgatgatttagtt
aattacattcgtgataaaggttgtgttgctgaccaatccaggaagtggattggacattgc
accatagcccaactcactgatgctgcactttccattaaggaaaatgttgattttataaac
agcatgcaattcaactataaaatcactatcaatccctcatcaccggctagaattgaaata
gttaagcttggtgctgaaaagaaagatggtttttatgaaaccatagctagccactggatg
ggaattcgttttgaatataatccacccactg-ataagctagctacgattatgggttattg
ttgtttagaaatggtgcgtaaagagctagaagaaggtgaccttcccgagaatgatgatga
tgcttggtttaagctatcgtaccattatgaaaacaattcttggttctttcgacatgtcta
caggaaaagttcttatttccgtaagtcttgtcaaaatttagattgtaattgtttggggtt
ttatgaatcttcatttgaagaagactaaactcagtg--aaaatgtttttgcttcctagat
ttgttctagttagctgcataattggtagcctaggttttgaaaaccctcctaccaatgttg
tttcgcatttaaatggagattggtttttatttggtgacagtcgttcagattgtaatcatg
ttgttactaccaatccccgtaattattcctatatggaccttaatcccgccttgtgtggtt
ctggtaaaatatcatccaaagctggcaactccatttttaggagttttcactttaccgatt
tttataattacacaggcgaaggtcaacaaattattttctatgagggtgttaattttacgc
cttatcatgcctttaaatgcaccacttctggtagtaatgatatttggatgcagaataaag
gcttgttttacactcaggtttataagaatatggctgtgtatcgcagccttacttttgtta
gtgtaccatatgtttataatggctctgcacaatctacagccctttgtaaatctggtagtt
tagttcttaataaccctgcatatatagctcgtgaagctaattttggggattattattata
aggttgaagctgatttttatttgtcaggttgtgacgagtatatcgtaccactttgtattt
ttaacggcaagt------------ttttgtcgaatacaaagtattatgatgatagtcaat
attattttaataaagacactggtgttatttatggtc-tcaattctactgaaaccattacc
actggttttgacttcaattgtcattatttagttctaccctctggtaattatttagccatt
tcaaatgagctattgttaactgttcccactaaagcaatctgtcttaataagcgtaaggat
tttacgcctgtacaggttgttgattcccggtggaacaatgccaggcagtctgataacatg
acggctgttgcttgtcaacccccgtactgttattttcgtaattctactaccaattatgtt
ggtgtttatgatatcaatcatggggatgctggttttactagcatactcagtggtttgtta
tatgactcaccttgtttttcgcagcaaggtgtttttaggtatgataatgttagcagtgtc
tggcctctttacccttatggcagatgccctactgctgctgatattaatacccctgatgta
cctatttgtgtgtatgatccgctaccaattattttgcttggcattcttttgggtgttgcg
gtcataattattgtagttttgttgttatattttatggtggataatggtactaggctgcat
gatgcttagaccataatctaaacatgtttttgatacttttaatttccttaccaacggctt
ttgctgttataggagatttaaagtgtactacagtttccattaatgatgttgacactggtg
ttccttctattagcactgatactgtcgatgttactaatggtttaggtacttattatgttt
tagatcgtgtgtatttaaatactacgttgttgcttaatggttattaccctacttcaggtt
ctacatatcgtaatatggcactgaagggaactttactattgagcacactgtggtttaaac
caccttttctttctgattttactaatggtatttttgctaaggtcaaaaataccaaggtta
ttaaagatggtgtaatgtatagtgagtttcctgctataactataggtagtacttttgtaa
atacatcctatagtgtggtagtacaaccacatactaccattttgggtaataaattacaag
gtttcttagagatctctgtttgccagtatactatgtgcgagtacccaaataccatttgta
attctaatctgggtaatcaacgcgtagaactatggcattgggatacaggtgttgtttcct
gtttatataagcgtaatttcacatacgatgtgaatgctgattatttgtattttcattttt
atcaagaaggtggtactttttatgcatattttacagacactggtgttgttactaagtttc
tgtttaatgtttatttaggcacggtgctttcacattattatgtcatgcctttgacttgta
atagtgctttgactttagaatattgggttacacccctcacttctaaacaatatctactag
ctttcaatcaagatggtgttatttttaatgctgttgattgtaagagtgattttatgagtg
agattaagtgtaaaacactatctatagcaccatctactggtgtttatgaattaaacggtt
acactgttcagccaattgcagatgtttaccgacgtatacctaatcttcccgattgtaata
ttgaggcttggcttaatgataagtcggtgccctctccattaaattgggaacgtaagactt
tttcaaattgtaattttaatatgagcagcctgatgtcttttattcaggcagactcattta
cttgtaa------------taatattgatgctgctaagatatatggtatgtgtttttcca
gcataactatagataagtttgcaatacccaatggtaggaaggttgacctacaattgggta
atttgggttatttgcagtcttttaactatagaattgatactactgctacaagttgtcagt
tgtattataatttacctgctgctaatgtttctgttagcaggtttaatccttctacttgga
ataggaggtttggttttacagaacagtctgtttttaagcctcaacctgcaggtgttttta
ctgatcatgatgttgttta-----tgcacaacattg-ttttaaagctcccacaaatt---
tctgtccgtgtaaattgggtgggtctttgtgtgtaggtaatggtcctggtatagatgctg
gttataaaactactggcataggcacttgtcctgcaggtactaattatttaacttgccata
atgctgcccaatgtgattgtttgtgcactccagaccccattacatctaaagctacagggt
cttat---aagtgcccccaaactaaatatttagttggcataggtgagcattgttcgggtc
ttgctattaaaagtgatcattgtggaggtaacccttgcagttgccaaccacaagcatttt
tgggttggtctgttgactcttgtttacaaggggataggtgtaatatttttgctaatttta
ttt-tgcatggtgttaatagtggtactacttgttctactgatttacaaaaatcaaacaca
gacataattcttggtgtttgtgttaattatgatctttatggtattactggccaagggatt
tttgttgaggttaatgcga--------cttattataatagttggcagaaccttttatatg
attctaatggtaatctctacggttttagagactacttaacaaatagaacttttatgatt-
-----cgtagttgctatagtggtcgtgtttcagcggcctttcatgctaattcttccgaac
cagcattgctatttcggaatatcaaatgcaactacgtttttaataacactctttcacgac
agctgcaacctattaactattttgatagctatcttggttgtgttgtcaatgctgataata
gtacttctagtgttgttcaaacatgtgatctcacagtaggtagtggttactgtgtagatt
actc-tacta-----aaagacgaagtcgtagatcgattaccactggttatcggttt---a
ctaatttt------gagccatttactgt--taattcagtaaatgatagtttagaacctgt
aggtggtttgtatgaaattcaa--------------------------ataccttcagag
tttactataggtaatatggaggagtttattcaaacaagctctcctaaagttactattgat
tgttctgcttttgtctgtggtgattatgcagcatgtaaatcacagttggttgaatatggt
agcttctgtgacaatattaatgctatactcacagaagtaaatgaactacttgacactaca
cagttgcaagtagctaatagtttaatgaatggtgtcactcttagcactaagcttaaagat
ggcgttaatttca-atgtagacgacatcaatttttcccctgtattaggttgtttaggaag
cgattgcaataaagtttccagtagatctgctatagaggacttacttttttctaaagtaaa
gttatctgatgtcggttttgttgaagcttataataattgcactggtggtgccgaaattag
ggacctcatttgtgtgcaaagttataatggtatcaaggtgttgcctccactgctctcaga
aaatcagatcagtggttacactttggc------------tgccacctctgctagcctgtt
tcctccatggtcagcagcagcaggtgtaccattctatttaaatgttcagtatcgtattaa
tggtattggtgttaccatggatgttttaagtcaaaatcaaaagcttattgctaatgcatt
taacaatgctcttggtgctattcaggaagggtttgatgctaccaattctgctttagttaa
aattcaagctgttgttaatgcaaatgctgaagctcttaataacttattgcaacaactctc
taatagatttggtgctataagttcttctttacaagaaattctatctagactggatgctct
tgaagcgcaagctcagatagataggcttattaatgggcgtcttaccgctcttaatgctta
tgtttctcaacagcttagtgactctacactagtaaagtttagtgcagcacaagctatgga
gaaggttaatgaatgtgtcaaaagccaatcatctaggataaatttttgtggtaatggtaa
tcatattatatcattagtgcagaatgctccatatggtttgtatttcatccactttagcta
tgtccctactaagtatgtcactgcgaaggttagtcccggcctgtgcattgctggtgatag
aggtatagcccctaagagtggttattttgttaatgtaaataatac---ttggatgttcac
tggtagtggttactactaccctgaacctataactggaaataatgttgttgttatgagtac
ctgtgctgtt--------aattatactaaagcgccggatgtaatgctgaacatttcaaca
cccaacctccctgattttaaggaagagttggatcaatggtttaaaaaccaaacatcagtg
gcaccagatttg-------tcacttgattatataaatgttacattcttggacctacaaga
tgaaatgaataggttacaggaggcaataaaagttttaaatcatagctacatcaatctcaa
ggccattggtacatatgagtattatgtaaaatggccttggtatgtatggc------tttt
aattggctttgctggtgtagctatgcttgttttactattcttcatatgctgttgtacagg
atgtgggactagttgttttaagaaatgtggtggttgt---------tgtgatgattatac
tggacaccaggagttagtaattaaa-----------acatcacatgaagactaagttcgt
ctttgatttat-tgactcctgacgatata---------ttacatccctccaatcatgtca
atcttatt---ataagacccatttagg---------------------------------
--------------tcgagcatattataatagctaccacaatgcctgctgtttagtgggt
actgtgtcttatataactagtaaacctgcaatgccaatggctataatcatt----gaagt
tgcagattatactaacattatgcctagtactgtt-tttacaacagtttatttaggcgttt
---ctataggtattgacactagcaccactggttt---------ttcacggtactagttcc
aaaccatattataattcaggtagaccttataactttaagcatt----attgccaaaggtt
ttaaggtcacgccttagtaatggacatctggaaacc----------tgagattaaatatc
tccgtt------atactaacggttttaatgtctcagaattagaagatgcttgttttaaat
ttaactata----aatttcctaaagtaggat-----------------------------
------------attgtagagttcctactcatgcttggtg--------ccgtaatcaagg
tagcttttgtgctacactcactctttat----ggcaaatccaaacattatgataaatatt
ttggagtaataactggttttaca---------------gcattcgctaatactg-tagag
gaggctgtcaa-------caaactggttttcttagctgtt------gactttattacctg
gcgtagacaggagttaaatgtttatggctgatgcttat---------tttgcagacactg
tgtggtatgt-------------------------ggggcaaataatttttatagttgcc
atttgtttattggttataatagttgtagtggcatttttggcaact---------------
------tttaaattgtgtattcaactttgcggtatgtgtaata------ccttagtactg
tccccttctatttatgtgtttaatagaggtaggcagttttatgagttttacaatgatgta
aaaccaccagttcttgatgtggatgacgtttagttaatccaaacattatg----------
-----agtagtgtaactacaccagcaccagtttacacctggact------gctgatgaag
ctattaaattcctaaaggaatggaacttttctttgggtattatactactttttattacag
tcatattgcaatttggatatacaagtcgcagtatgtttgtttatgttattaagatgatca
ttttgtggcttatgtggccccttactatcatcttaactattttcaattgcgtgtatgcgt
tgaataatgtgtatc----------ttggcttctctatagtttttactatagtggccatt
atcatgtggattgtgtattttgtgaatagtatcaggttgtttattagaactggaagttgg
tggagtttcaacccagaaacaaacaacttgatgtctatagatatgaagggaaggatgtat
gttaggccgataattgaggactaccatacccttacggtcacaataatacgtggtcatctt
tacat----------------gcaaggtataaaactaggtactggcta------------
--------------------ttctttgtcagatttgccagcttatgtgtctgttgctaag
gtctcgcatctgctcacgtata--------------------------------------
------------------agcgtggttttcttgacaagataggcgatactagtggttttg
ctgtttatgttaagtccaaagtcggta----------attaccgactgccatca--accc
aaaagggttctggcttggac----------------accgcattgttgagaaataatatc
taaa--------------------------------------------------------
------------------------------------------------------------
--------------------------------------ctttaaggatgtcttttactcc
tggta--------agcaatccagtggtagagcgtcctctggaaatcgttctggtaatggc
atccttaagtg-------------------------------------------------
----ggccgatcagtccgaccaa-------------------------tctagaa-----
----------------------------------------------------atgttcaa
accaggggtagaagagctcaa---------------------------------------
-----------------------------------------cccaagcaaactgcta---
--------------------------------------------cttctcagcaaccatc
agga------------------gggaatgttgtaccctactat-----------------
------------------------------------------------------------
------------------------------------------------------------
------------------------------------------------------------
------------------------------------------------------------
------------------------------------------------------------
------------------------------------------------------------
------------------------------------------------------------
--------------------tcttggttctctggaattactcagtttcaaaagggaaagg
agtttgaatttgcagagggacaaggtgtgcctattg----caccaggagtcccagctact
gaagctaaagggtattggtacagacacaacagacgttcctttaaaacagccgatggcaac
cagcgtcaattgctgccacgatggtatttttactatcttggaacaggaccgcatgccaaa
gaccagtatggcaccgacattgacggagtcttctgggtcgctagtaaccaggctgatgtc
aatacccc---ggctgacattctcgatcgggacccaagtagcgatgaggctattccgact
aggtttccgcctggcacggtactccctcagggttactatattgaaggctcaggaaggtct
gctcctaattccagatctacttcacgcgcatccagtagagcctctagtgcaggatcgcgt
agtagagccaattctggcaatagaaccc------------------ctacctctggtgta
acacctgatatggctgatcaaattgctagtcttgttctggcaaaacttg-----------
----------gcaaggatgccactaagccacagcaagtaactaagcagactgcca--agg
aaatcagaca-gaaaattttgaataagccccgccagaagaggagccccaataaacaatgc
actgttcagcagtgttttgggaagagaggccccaatca---------gaattttggtggt
ggagaaatgttaaaacttggaactagtgatccacagttccccattcttgcagaactcgca
cccacagctggtgcgtttttctttggatcaagattagagttggctaaagtgcagaatttg
tctgggaatcttgacgagccccagaaggatgtttatgaattgcgctataatggcgcaatt
agatttgataatacactttcaggttttgagaccataatgaaggtgttgaatgagaatttg
aatgcataccaacaacaggatggtacgatgaatatgagtccaaaaccacagcgtcagcgt
ggtcagaagaacggacaaggagaaaa----tgataatgtaagtgttgcagcgcccaaaag
ccgtgtgcagcaaaataagattagagagttgactgcagaggacatcagccttcttaagaa
gatggatgagccctttactgaagatacctcagaaatataagagaatgaaccttatgtcgg
cacctggtggtaacccctcgcaggaaaatcggg---------------------------
--------ataaggcactctctatcagaatggatgtcttgctgctata----atagatag
agaaggtt--------------atagcagactatagattaattagttgaaagttttgtgt
ggtaatgtatagtgttggagaaagtga--------------aagacttgcgga-------
---------agtaattgccg------acaagtgcccaaggg-gaagagtcagcatgttaa
gttaccacccagtaattagtaaatgaatgaagttaatt----------------------
------atggccaattggaagaatcac---------------------------------
------------------------------------------------------------
------------------------------------------------------------
------------------------------------------------------------
--
>MH043953.1 Bovine coronavirus isolate 4-17-25, complete genome
------------------------------------------------------------
------------------------------------------------------------
-----------------------------------------------gattgtgagcgat
ttgcgtgcgtgcatc---------------ccgcttcact---gatctcttgttagatct
tttcata------atctaaactttataaaaacatccactccctgtagtctatgcctgtgg
gcgtag-atttttcatagtggtgtctatattcatttctgctgttaaca------------
---------------------gctttcagccagggacgtgttgtatcctaggcagtggcc
cacccataggtcacaatgtcgaagatcaacaaatacggtctcgaactacactgggctcca
gaatttccatggatgtttgaggacgcagaggagaagttggacaaccctagtagttcagag
gtggatacagtatgctccaccactgcgcaaaagctggaaacaggcggaatttgtcctgaa
aatcatgtgatggtggattgtcgccgacttcttaaacaagaatgttgtgtgcagtctagc
ctaatacgtgaaattgttatgaatacacgtccatatgatttggaggtgctacttcaagat
gctttgcagtcccgcgaagcagttttggttacaccccctctaggtatgtctctggaggca
tgctatgtgagaggttgta----------------atcctaagggatggac-catgggtt
tgtttcggcgtagaagtgtttgtaacactggt--------cgctgcgctgttagcaagca
tgtgg--------------cctatcagctata-tatgattgaccctgcgggtgtttgt--
-----tttggtgcaggtcaatttgtgggttgggttatacccttagcctttatgcctgtgc
aatcccggaaatttattgttccttgggttatgtacttgcgtaagtgtggcgaaaagggtg
cctacaacaaagatcataaacgtggcggttttgaacacgtttatgattttaaagttgagg
atgcttacgacttggttcatgatgagcctaagggtaagttttctaagaaggcttatgctt
taattagaggataccgtggtgttaaaccgcttctttatgtagaccagtatggttgtgatt
atactggtggtcttgcagatggcttagaggct---tatgctgataagacattgcaagaaa
tgaaggcattatttcctatttggagccaggaactcccttttgatgtaactgtggcatggc
acgttgtgcgtgatccacgttatgtta-tgagactgcagagtgcttctactatacgtagt
gttgcatatgttgctaaccctactgaagacttgtgtgatggttctgttgttataaaggaa
cctgtgcatgtttatgcggatgactctattatttta--cgtcaacataattta-------
-----------gttgacattatgagttgttttta-----------------tatggaggc
agatgcagttgtgaatgctttttatggtgttgatttgaaagattgtggttttgttatgca
gtttggttat--attgactgcgaacaagactt------------------gtgtgatttt
aaaggttgggttcc-tggtaatatgatagatggttttgcttgcactacttgtggtcatgt
ctatgagacaggtgatttgctagcacaat---------cttcaggtgttctgcctgttaa
tcctgtattgcatactaagagtgcagcaggt-----------------------------
-------------tatggtggttttggttgtaaggattcttttaccctgtatggccaaac
tgtagtttattttggaggttgtgtgtattggagtccagcacgtaatatatggattcctat
attaaaatcttctgttaagtcttatgacggtttggtttatactggagtt---gtaggttg
caaggctattgtaaaggaaacaaatctcatttgcaaagcgttgtaccttgattatgttca
atacaagtgtggcaatttacaccagcgggagttgctaggtgtgtcagatgtgtggcataa
acaattgttgttaaatagaggtgtgtacaaacctcttttagagaatattgattattttaa
tatgcggcgcgctaaatttagtttagaaacttttactgtttgtgcagatggttttatgcc
ttttcttttagatgatttggttccgcgcgcatattatttggcagtaagtggtcaagcttt
ttgtgattacacagataaaatctgccatgctgttgtgtcta-agagtaaagagttacttg
atgtgtct--------------------------ctggattctttaagtgcagctatac-
----attatttgaattctaaaattg----------------ttgatttgtctcaacattt
--------------------------tagtgattttggaacaagttttg------tttct
aaaattgttcatttctttaagact----------tttactactagcactgctcttgcatt
tgcatgggttttatttcatgttttgcatggtgcttatatagtagtagagagtga------
tatatattttgttaaaaacattcctcgttatgctagtgctgttgcacaagcatttcggag
tgttgctaaagttgtactggactctttaagagttacttttattgatggcctttcttgttt
taagattggacgtagaagaatttgtctttcaggcagtaaaatttatgaag----------
-------------------------ttgagcgtggcttgttacattcatc----------
------------------tcaattgccattagatgtttatgatttaacca----------
--------------------------------tgcctagtcaag-ttcagaaagccaagc
aaaaacctatttatttaaaaggtt------------------------------------
---------ctggttctgatttttcattagcagatagtgtggttgaagttgttacaactt
cact------tacaccatgtggttattctgaacc------------acctaaagttgcag
ataaaatttgca---ttgtggataatgtttatatggccaaggctggtgacaaatattacc
ctgttgtggttgatggtcatgtaggactcttggatcaagcatggagggttccttgtgctg
gaaggcgtgttacatttaaggaacagcctacagtaaatgagattgcaagcacacctaaga
ctattaaagttttttatgagcttgacaaagattttaatactattttaaacactgcatgtg
gagtgtt-------tgaagtagatgataccgtggatatggaggaatt---ttatgctgtg
gtgattgatgccatagaagagaaactttctccatgtaaggagcttgaaggtgtaggtgct
aaagttagtgcctttttacagaaattagaggataattccctatt-tttatttgatgaggc
tggtgaggaagttcttgcctctaaattgtattgtgcttttacagctcctgaagatgatga
ctttcttgaagaaagtggtgttgaagaagatgatgtagaaggtgaggaaactgatttaac
tgtcacaagtgctggagagccttgtgttgccagtgaacaggaggagtcttctgaaatctt
agaggacactttggatgatggtccatgtgtggagatatctgattcacaagttgaagaaga
tgtagaaatgtcggattttgctgatcttgaatctgtgattcaggattacgaaaacgtttg
ttttgagttttatactacagagccagaatttgttaaagttttggatctgtatgtgcctaa
agcaactcgcaacaattgc--------tggttgcgatcagttttggcagtgatgcagaaa
ctgccctgtcaatttaaagataaaaatttgcaggatctttgggtgttatataagcaacag
tatagtcagttgtttgttgacaccttggttaataagatacctgctaatattgtagttcca
caaggtggttatgttgccg--------------------------attttgcatattggt
tcttaaccttatgtgattggcagtgtgttgcatactggaaatgcattaaatgtgatttag
ctcttaagcttaaaggcttggatgctatgttcttttatggtgatgttgtttcacatgtgt
gcaagtgtggtgag----------tctatggtacttattgacgtt-----------gatg
tgccatttaca-------------------------------gcccactttgctcttaaa
gataagttgttttgtgcatttattactaagcgtagtgtgtataaagcagcttgtgttgtg
gatgttaatgatag--tcattctatggctgttgttgatg----gtaaacaaattgatgat
catcgtgtcactagtattactagtgataagtttgat---tttattattgggcatggtatg
tcattttca------------------------------------------------atg
actactttcgaaattgcccaattgtatggttcttgtataacacctaatgtatgtttt---
-gttaaaggtgatataattaaagtttctaagcgtgttaaagcagaagtcgttgtaaatcc
tgctaatggccatatggcacat------ggtggtggtgttgcaaaggctattgcagtagt
agctggacagcagtttgttaaagagactaccgatatggttaagtctaaaggagtttgtgc
tactggagactgttatgtctctacagggggtaaattatgtaaaactgtgcttaatgttgt
tggacctgatgcgagaacac---agggtaaacaaag-------ttatgcattgttagagc
gtgtttataaacattttaacaaatatgatt----------------gtgttgttacaact
---------------------------------------------------ttgatatca
gctggtatatttagtgtgccttctgatgtgtctttaacatatctacttggtactgccgag
aaacaagttgttcttgttagtaataatcaagaggattttgatcttatttctaagt--gtc
agataactgctgt--------tgagggcactaagaaattggcagagcgtctttcttttaa
tgtagggcgttctattgtttacgaaacagaggctaataagttgattttaagcaatgacgt
tgcatttgtttcgacatttaatgtcttgcagga----------------cgttttatcct
taagacatgatatagcacttgatgatgatgc-----------------------acgaac
ctttgttcagagcaatg----ttgatgttgtacctgagggttgg-cgtgttgtcaataag
tt----------ttatcaaatt-------aatggtgttagaaccgttaagtattttgagt
gtcccggtggcatagatatatgcagccaggataaagtttttggttatgtacagcagggta
ggtttaataaggctactgttgctcaaattaaagccttgtttttggataaagtggacatct
tgctaactgttgatggtgttaatttcactaacaggtttgtg--cctgtaggtgaaagttt
tggtaagagtctaggaaatgtgttctgtgatggagttaatgtcacgaagcataagtgtga
tataaattataaaggtaaagtcttttttcagtttgataatctttctagtgaagat-----
-----ttaaaggctgtaagaagttc-----------ttttaattttgaccagaaggaatt
gcttgcctactacaacatgcttgttaattgttctaaatggcaggttgtttttaatggtaa
gtatttcactt---ttaagcaagctaataacaattgttttgttaatgtttcttgcttaat
gctccagagtttgaatctgaaatttaaaattgttcaatggcaggaggcgtggcttgaatt
tcgttctggccgccctgctagatttgtatctttggttttggccaaaggtgggtttaaatt
tggtgatcctgctgattctagagatttcttgcgtgttgtgtttagtcaagttgatttgac
aggggcaatatgtgattttgaaattgcatgtaaa---tgtggtgtaaagcaggaacagcg
tactggtgtggacgctgttatgcattttggtacattgagtcgtgaagatcttgagattgg
ttataccgtggattgttcttgcggtaaaaagctaatccattgtgtacgatttgatgtacc
atttttaatttgtagtaata-------cacctgct-agtgtaaaattacctaagggtgta
ggaagtgctaatatttttaaaggtga---------------caaggttggtcattatgtt
catgttaagtgtgaacagtcttatcagctttatgatgcttctaatgttaagaaggttaca
gacgttactggcaatttgtcagattgtttgtatcttaaaaa---tttgaaacaaactttt
aaatcggtgttaactacctattatttggatgatgt------taagaaaattgagtataaa
cctgacttgtcacaatattattgtgacggaggtaagtattatact------cagcgtatt
attaaagcccaatttaaaacatttgagaaagtagatggtgtgtatactaattttaaattg
ataggacacaccatctgtgatattcttaatgctaagttgggttttgatagctctaaagag
tttgttgaatataaa------gttactgagtggccaacagctac---------------a
ggtgatgtggtgttggctactgatgat-----ttgtatgttaagagatatgaaaggggtt
gtattacttttggtaaacctgttatatgg--------------------ttaagccatga
gcaagcttccctcaattctttaacata-------ttttaatagacctttattggttgatg
---agaataaatttgatgttttaaa------------------agttgatgatgttgatg
atggtggtgatatctcag-----agagtgatgccaaagaatc----taaagaaatcaaca
ttattaagttaagtggtgttaaaaaaccatttaaggttgaagatagtgtcattgttaa--
----tgatgatactagtgaaatcaaatatgttaagagtttgtctata-------------
-gttgatgtgtatgatatgtggcttacaggttgtaggtatgttgttagaactgctaatgc
tttgagcatggcagttaacgtacctacaatacgtaagtttataaaatt----------tg
gtatgactcttgttagta-taccaattgatttgttaaatttaagagagattaagcctgtt
tttaatgtggtt------------------aaagctgtgcgaaataaaatttctgcatgc
tttaattttattaaatggctttttgtcttattatttggctggattaaaatatccgctgat
aataaagtaatttacaccacagaagttgcatcaaagcttacatgtaagcttgtagcttta
gcttttaaaaatgcgtttttgacatttaagtggagtgtggttgctagaggtgcttgca--
----ttatagcgactatatt------tttattgtggtttaattt-----------catat
atgccaatgtaatttttagtgatttttatttgcctaaaatt-------------------
------ggtttcttgccgacttttgttggtaag-------atcgtacagtggattaagag
cacttttagtcttgtaactatttgtgatctatattccattcaggatgtgggttttaagaa
tcagtattgtaatggaagtatcgcatgtcaattctgcttggcaggatttgatatgttaga
taattataaagccattgatgtagtacagtatgaagctgataggagagcatttgttgatta
tacaggtgtgttaaagattgtcattgaattgatagttagttac----gccctgtatacgg
catggttttatccattgtttgctcttattagtattcagatcttgaccacttgg-------
--------------ctgcctgagctttttatgcttagtacattacattgg-agtgttagg
ttgctggtgtctttagctaatatgttaccagcacatgtgttt---------atgaggttt
tatattattattgcctcttttattaagctgtttagcttgtttaggcatgttgcctatggt
tgtagtaaacctggttgtttgttttgttacaagaggaatcgtagtctacgtgttaaatgt
agtactattgttggtggcatgatacgctattacgatgttatggctaatggtggcactggc
ttttgttcaaaacatcaatggaattgcattgattgtgattcttataaaccaggtaatact
tttattactgttgaggccgctcttgatttatctaaggaattgaaacggcctattcagcct
acagatgttgcttattatacggttacggatgttaagcaagttggttgttatatgcgcttg
ttctatgagcgtgatggacagcgcacatatgatgatgttaatgctagtttgtttgtggat
tatagtaatttgctacattctaaggttaagggtgtgcctaatatgcatgttgtggt----
agtggaaaatgatgccgataaagctaattttcttaat--gctgctgtattttatgcacag
tctttgtttagacctattttaatggttgataaaaatctgataactactgctaatactggt
acgtctgttacagaaactatgtttgatgtttatgtggacacatttttgtctatgtttgac
gtggataaaaagagtcttaatgctttaatagcaactgcgcattcttctataaaacagggt
acgcagatttgtaaagttttggatacctttttaagctgtgctcgtaaaagttgttctatt
gattcagatgttgatactaagtgtttagctgattctgtcatgtctgctgtatcgg-cagg
ccttgaattgacggatgaaagttgtaacaacttggtgccaacatatttgaagggtgataa
cattgtggcagctgatttaggtgttctgattcaaaattctgctaagcatgtgcagggtaa
tgttgctaaaatagccggtgtttcctgtatatggtctgtggatgcttttaatcagctaag
ttctgattttcagcataa--attgaagaaagcatgttgtaaaactgg-------------
--tttgaaattgaagcttacttataataagcagatggctaatgtctctgttttaactaca
ccctttagtcttaaaggaggtgcagtttttagttat------------tttgtttatgta
tgttttttgttgagtttggtttgttttattggattgtggtgcttaatgcccacttacaca
gtacacaaatcagattttcagcttcccgtttatgcca---gttataaagttttagataat
ggtgttattagagatgttagcgttgaagatgtttgtttcgctaacaaatttgaacaattt
gatcaatggtatgagtctacatttggtctaagttattatagtaacagtatggcttgtccc
attgttgttgctgtagtagaccaggattttggctctactgtttttaatgtccctaccaaa
gtgttacg---atatggttaccatgtgttgcattttattacacatgcactttctgctgat
ggagtgcagtgttatacgccacatagtcaaatatcgtattctaatttttatgctagtggc
tgtgtgctttcctccgcttgtactatgtttgcaatggccgatggtagtccacaaccgtat
tgttatacagaggggcttatgcagaatgcttctctgtatagttcattggtacctcacgtg
cggtataatcttgctaatgctaaaggttttatccgttttccagaagtgttgcgagaagga
cttgtgcgtattgtgcgtactcgttctatgtcgtattgcagagttggattatgtgaggaa
gctgatgagggtatatgctttaactttaatggttcttgggtgcttaataatgattattat
agatcattgcctgggaccttttgtggtagagatgtttttgatttaatttatcagcttttt
aaaggtttagcacagcctgtggatttcttggcattgactgctagttctattgctggtgct
atacttgctgtaattgttgttttggtgttttattatttaataaagcttaaacgtgctttt
ggtgattacaccagtattgtttttgttaatgtgattgtgtggtgtgtaaattttatgatg
ctttttgtgtttcaagtttaccctacactttcttgtgtatatgctatttgttatttttat
gccacgctttatttcccttcggagataagtgtgataatgcatttacaatggctagttatg
tatggcactattatgcctttatggttttgtttgctatatatatctgttgttgtttcaaat
catgctttttgggtattcgcttactgcagacggcttggtacttctgttcgtagtg-----
-atggtacatttgaagaaatggctcttactacttttatgattacaaaagattcttattgt
aagcttaagaattctttgtctgatgttgcttt----------taatagatatttgagttt
gtataataaatataggtattacagcggtaaaatggatactgctgcatatagggaggctgc
ttgttctcagttggctaaagcaatggatacatttactaataataatggtagtgatgtgct
ttaccaaccacctactgcttctgtttcaacttcattcttgcaatctggtattgtgaaaat
ggttaatcctacttctaaggtagaaccatgtattgtcagtgttacctatggtaatatgac
attgaatggtttatggttggatgataaggtctactgtcccagacatgtgatatgttctgc
ttcagatatgactaatccagattatacaaatttgttgtgtagagtaacatcaagtgattt
tactgtattgtttgatcgtctaagccttacagtgatgtcttatcaaatgcagggttgtat
gcttgttcttacagtgaccctgcaaaactctcgtacgcctaaatatacatttggtgtggt
taagcctggtgagacttttactgttttagctgcttataacggcaaaccacaaggagcctt
tcatgtgactatgcgtagtagttataccattaagggttcctttttatgcggatcttgtgg
atctgttggttatgtgctaatgggtgattgtgttaaatttgtgtatatgcatcaattgga
gcttagtactggttgtcatactggtactgatttcaatggggatttttatggtccttataa
ggatgctcaggttgttcaattgcccgttcaggattatatacaatctgttaattttgtagc
atggctttatgctgctatacttaataattgtaattggtttgtacaaagtgataagtgttc
tgttgaagattttaatgtgtgggctttgtctaatgggtttagccaagttaagtctgatct
tgtta------tagatgctttagcttctatgactg---------------------gtgt
gtctttggaaacattattggctgctattaagcgtctcaagaatggttttcaaggacgtca
gattatgggtagttgctcctttgaggatgaattgacacctagcgatgtttatcaacaact
cgctggtatcaagttacaatcaaagcgtact----agattggttaaagg-------catt
gtttgttg-----gattatggcttctacatttttgtttagttgtataattacagcatttg
tgaaatggactatg------tttatgtatgtaactactaatatgcttagtattacgtttt
gtgcactttgtgttataagtttggccatgttgttggttaaacataagcatctttatttga
ctatgtatataattcctgtgctttttacactg-----------------ctgtataacaa
ctatttgg---ttgtgtacaagcagacatttaga------------------ggctatgt
ttatgcatggctatcatattatgt-tccatcagttgagtatacttatactgatgaagtta
tttatggcatgttattgcttataggaatggtctttgttacattacgtagcattaaccatg
atttg-ttctcttttataatgtttgttggccgtgtgatttctgttgtctctttgtggtac
atgggttctaacttagaggaagaaattcttcttatgttggcttcg-------------ct
ttttggtacttacacatgg--acaacagctttatctatggctgcagcaaaggttattgct
aagtgggttgctgtgaatgttttgtatttcacag------atatacctcaaattaagata
gtgcttgtatgctatttgtttataggttatattattagctgttattggggtttgttttcc
ttgatgaacagtttgtttagaatgcctttgggtgtttataattataaaatttcagtacag
gaattaagatatatgaatgctaatggattgcgccctcctaagaatagttttgaagccctt
atgcttaattttaagcttttgggtattggaggtgtgccaattattgaagtatctcaattt
caatcaaaattgactgatgttaaatgtgctaatgttgtcttgcttaattgcttgcaacat
ttgcatgttgcttctaattctaagttgtggcagtattgtagcactttgcacaatgaaata
cttgccacttctgatctgagtgttgcttttgaaaagcttgctcagttgttaattgttttg
tttgctaatccagctgctgtggatagcaagtgcctgactagtattgaagaagtttgcgac
gattacgcaaaggacaatactgttttgcaggctttacagagtgaatttgttaatatggct
agcttcgttgaatatgaagttgctaagaaaaatcttgatgaggcgcgttctagtggttct
gctaatcaacagcagttaaaacagctagagaaagcctgtaatattgctaaatctgcttat
gaacgcgaccgtgctgtagcaagaaagttggagcgtatggcagatttggctctcactaat
atgtataaagaagctagaattaatgataagaagagtaaggttgtttctgccttgcaaact
atgctttttagtatggtgcgtaagttagataatcaagctctgaattcaatattagataat
gctgtgaagggttgtgtaccattgaatgcaatcccttcattggctgcaaatactctgact
ataattgtaccagataaaagtgtttacgatcaggtagttgacaatgtctatgttacctat
gcgggtaatgtatggcagattcaaactatccaagattcagatggtacaaataagcagttg
aatgagatatctgatgattgt------aactggccactagttattattgcaaatcggcat
aatgaggta--tctgcaaccgttttgcaaaataatgaattaatgcctgctaagtt-----
-gaaaactcaggtcgttaatagtggtc---cagatcagacttgtaacacacctactcaat
gttactataataatagtaacaatgggaagattgtttatgctatacttagtgatgttgatg
gtcttaagtatacaaagattcttaaagatgatggcaattttgttgttt---tggagttag
atcctccttgtaaatttactgttcaagatgttaaaggtcttaaaattaagtacctttatt
ttgtaaaaggttgtaacacactagcaagaggctgggttgttggtacaatttcttctacgg
ttagattgcaagctggaactgctactgagtatgcttccaactcatctatattatctttat
gtgcgttttctgtagatcctaagaaaacgtatttagattttatacagcagggaggaacac
ctattgccaattgtgttaaaatgttgtgtgaccatgctggtaccggtatggccattactg
ttaaacctgatgctaccactaatcaggactcatatggtggtgcgtctgtttgtatatatt
gccgcgcacgagttgaacacccagatgttgatgggttgtgcaaattacgcggcaagtttg
tacaagtgcctgtag---gtataaaagatcctgtgtcttatgttttgacacatgatgttt
gtcaagtttgtggattttggcgggatggaagttgttcatgtgttag---cactgacacta
ctgttcagtcaaaagatactaatt---ttttaaacgggttcggggtacgagtgtagatgc
ccgtctcgtaccctgtgccagtggtttatctactgatgtacaattaagggcattcgatat
ttgcaatgctagtgttgctggcattggtttacatttaaaagttaattgctgccgttttca
gcgtgttgatgagaacggtgataaattagatcagttctttgttgttaagaggacagatct
gactatatataatagagagatggaatgctatgagcgtgtaaaagattgtaagtttgtggc
tgaacacgatttctttacatttgatgtagaaggtagtcgtgtgccacatattgtacgcaa
ggatttaacaaagtatactatgttggatctttgctatgcgttgcgacattttgatcgcaa
tgattgcatgctgctttgtgacattctctctatatatgctggttgtgaacaatcctactt
tactaagaaggattggtatgattttgttgaaaatcctgatattattaatgtttataaaaa
gctaggacctatttttaatagagccctagttagcgctactgagtttgcagacaaattggt
ggaggtaggcttggtaggcattttaacacttgataaccaagatttaaatggtaaatggta
tgattttggtgactatgttattgcagccccaggttgtggtgttgctatagcagactctta
ttattcttatatgatgcctatgctgaccatgtgtcatgcattggattgtgaattgtatgt
gaataatg------------cttatagactatttgatcttgtacagtatgactttactga
ttacaagctcgaattgtttaataagtattttaagcactggagtatgccataccatcctaa
cacggttgattgtcaggatgatcggtgtatcatacattgtgctaattttaacatactttt
tagtatggttttacctaatacatgttttgggcctcttgttaggcaaatttttgtggatgg
tgttccttttgttgtttcaattggataccattataaagaacttggtattgtgatgaatat
ggatgtggatacacatcgttatcgcttgtctttaaaagacttgcttttatatgctgctga
tccagctttgcatgtagcttctgctagtgcattgtatgatttacgcacttgctgttttag
tgttgcggctataacaagcggtgtgaaatttcaaacagttaaacctggtaattttaatca
ggatttttatgattttattttaagtaagggcctgcttaaagagggtagttcagttgatct
gaagcactttttctttacgcaggatggtaacgctgctattactgattataattattataa
gtataatttgcccaccatggtggacattaagcagttgttgtttgttttggaagttgttta
taagtattttgagatttatgatggtgggtgtataccggcatcacaagtcattgttaataa
ttatgataagagtgctggctatccatttaataaatttggaaaagccaggctctattatga
agcattatcatttgaggagcaggatgaaatttacgcctatactaagcgcaatgtcctgcc
aacacttactcaaatgaatttgaaatatgctattagtgctaagaatagagcccgtactgt
tgctggtgtttccatacttagtactatgactggcagaatgtttcatcaaaagtgtttgaa
aagtatagcagctacacgtggtgttcctgttgttataggcaccactaaattttatggcgg
ctgggatgatatgttacgtcgccttattaaagatgttgataatcctgtacttatgggttg
ggattatcctaagtgtgatcgtgctatgccaaacatactacgtattgttagtagtctggt
tttggctcgaaaacatgaggcatgttgttcgcaaagcgataggttctatcgacttgcgaa
tgaatgcgcacaagttttgagtgaaattgttatgtgtggtggctgttattatgttaagcc
tggtggcactagtagtggtgatgcaactactgcttttgctaattcagtttttaacatatg
tcaagctgtttcagccaatgtatgtgctttaatgtcatgcaatggtaataagattgaaga
tttgagtatacgtgctcttcagaagcgcttatactcacatgtttatagaagtgatatggt
tgatacaacatttgtcacagaatattatgaatttttaaataagcattttagtatgatgat
tttgagtgatgatggcgttgtgtgttataattctgattatgcgtccaaagggtatattgc
taatataagtgcctttcaacaggtattgtattatcaaaataacgtttttatgtcagaatc
caaatgttgggttgaaaatgacataaacaatggacctcatgaattctgttcacaacacac
aatgcttgtaaagatggatggggacgatgtctatcttccatatcctgatcctagtcgtat
attaggagctggatgttttgtagatgatttgttaaagactgatagtgttcttttaataga
acgatttgtaagtcttgcaatagatgcttatccacttgtgtaccacgaaaatgaagaata
tcaaaaggtttttcgtgtttatttggagtatataaagaagttgtacaatgacctgggtaa
tcagatcttggatagctacagtgttattttaagtacttgtgatggacaaaagtttactga
tgagtccttttacaagaacatgtatttaagaagtgcagttatgcagagtgttggagcttg
cgtggtctgctcttctcaaacatcattacgttgtggcagttgcatcagaaagcctcttct
ttgctgcaagtgttgttacgatcatgttatggcaactgatcataaatatgttttgagtgt
ttcaccatatgtgtgtaacgcaccaggatgtgatgtaaatgatgttaccaaattgtatct
gggtggtatgtcatattattgtgaagatcataagccacaatattcgtttaagttggtaat
gaatggtatggtttttggtctatataaacaatcttgtacaggatctccgtacatagatga
ttttaatcgtatagctagttgtaaatggactgatgttgatgattacatactggctaatga
atgtacagagcgcttgaaattgtttgctgcagaaacgcaaaaggcgactgaggaggcctt
taagcagagttatgcatcagcaacaatacaagagattgttagcgagcgcgaattgatcct
ctcttgggagattggaaaagtgaagccaccacttaataaaaattatgtttttactggcta
ccattttactaaaaatggtaagacagttttaggtgagtatatttttgataagagtgagtt
gactaatggtgtgtattaccgcgccacaaccacttataagctatctgtaggagatgtttt
tgttttaacctctcattcagtagctaatttaagtgctcctacgcttgtgccgcaggagaa
ttatagtagtattagatttgctagtgttta-----tagtgtgcttgagacttttcagaac
aatgtcgttaattatcaacacattggtatgaaacgttattgtaccgtgcaaggacctcct
ggtacaggaaagtcacatcttgctattggtcttgctgtttattattgtacagcacgtgta
gtatatactgcggccagccatgcagctgttgacgcattgtgtgaaaaagcatacaaattt
ttgaatataaatgactgcactcgtattgttcctgccaaggtcagggtggagtgctatgat
aagtttaaaattaatgacaccactcgtaagtatgtgtttactactataaatgcattacct
gagatggtgactgatattgttgttgtagatgaagttagtatgcttaccaattatgagctt
tctgttattaatgctcgtattcgtgctaagcattatgtttacattggtgatcctgctcaa
ttgccagcaccacgtgtgttattgagcaagggtacacttgaacctaaatattttaacact
gttactaagcttatgtgttgcttagggccagacatttttcttggtacatgttatagatgt
cctaaggaaattgttgatacagtgtctgccttggtttatgaaaataagcttaaggctaag
aatg--aaagtagttcattgtgttttaaggtctattataaaggcgttacaacacatgaaa
gttctagtgctgtaaatatgcagcagatttatttgattaataagtttttgaaggctaacc
ctttgtggcataaagccgtttttattagcccatataatagccagaactttgcagctaagc
gtgttttgggtttgcaaacccagaccgtggattctgctcaaggttctgaatatgattatg
ttatatattcacagactgcagaaacagcgcattctgtaaatgttaatcgcttcaatgttg
ctattactcgagccaagaaaggtattctttgtgttatgagtaatatgcagttgtttgaag
cattacagtttactacattgaccttagataaagtgccacaggccgttgaaacga------
gagttcaatgtagtaccaatttatttaaagattgtagcaagagttatagtggttaccacc
cagctcacgctccttcatttttggcagtagatgataaatataaggcaactggcgatttag
ccgtgtgtcttggtattggagattct----gctgttacatattcaagattaatatcactt
atgggttttaaacttgatgtcacccttgatgggtattgtaagctttttataactaaagaa
gaagctgttaaacgcgtgcgtgcttgggttggctttgatgctgaaggcgctcatgccacg
cgtgatagcattgggacaaatttcccacttcaattagggttttctacaggaatagatttt
gttgtggaagccactggtttgtttgctgatagagatggttacagctttaaaaaggctgtg
gctaaagctcctcctggtgaacaatttaagcatctcatccctttgatgacgagaggtcag
cgctgggatgttgttagacctagaatagtacaaatgtttgcagatcatttaattgatctg
tctgattgtgttgtgctagttacatgggcagccaactttgagctcacttgtctccgatac
tttgcaaaagtaggtcgtgagatttcttgtaatgtgtgcactaaacgtgccacagcttac
aattctagaactggttactatggttgttggcgccatagtgttacatgtgattacttgtat
aatccacttattgttgatattcaacagtggggatatattggatccttatcaagtaatcat
gatttatattgtagtgtccacaaaggagcacatgttgcttcatctgatgctataatgaca
cggtgtttggccgtttatgattgtttttgcaataatattaattggaatgtggagtatccc
attatttcaaatgagttaagtattaatacctcttgtagggtcttgcagcgtgttatgctt
aaagctgcaatgctctgcaacagatatactttgtgttatgatattggcaacccaaaagcg
attgcctgtg----tcaaa--gattttgattttaagttctatgatgcccaacc----aat
tgttaagtctgtcaa-----gactcttttgtattcttttgaggcacataaggactctttt
aaagatggtttgtgtatgttttggaactgtaatgtggataagtatccaccgaatgcagtt
gtatgtagatttgacacgagagtgttgaataatttaaatcttcctggctgtaatggaggt
agtttgtatgttaataaacatgcattccacactaaacccttttctagggcagcctttgag
catttgaagcctatgccatttttctattattcagatacgccttgcgtgtatatggatggc
atggatgctaagcag--------gttgattatgtacctttgaaatccgccacttgcatca
caagatgcaatttaggtggtgcagtttgtttaaaacatgctgaagattatcgtgagtacc
tagagtcttacaatacagctactacagcaggttttactttttgggtctataagacatttg
atttttataatttgtggaatacgttcaccaagctacaaagcttggagaacgttgtatata
atttagtcaaaactggtcattatacaggacaggctggtgaaatgccttgtgccattataa
atgataaagttgtggctaagatcgataaggaggatgttgtcatttttattaataatacaa
cataccctactaatgtggctgttgaattatttgccaagcgcagtattcgacaccatccag
agcttaagctctttagaaatttgaatatagacgtgtgctggaagcacgtcatttgggatt
atgctagagaaagtatattttgcagtaatacctatggtgtctgc------atgtatacag
atttaaagttcattgata------------aattgaatgtcctttttgatggtcgtgata
atggtgctcttgaagcttttaaacgctctaataatggcgtttacatttccacgacaaaag
ttaagagtctttcgatgataaaaggtccaccgcgtgctgaattaaatggcgtagtggtgg
acaaggttggagacactgattgtgtgttttattttgctgtgcgtaaagagggtcaggatg
tcatcttcagccaattcgacagcctgagagtcagctctaaccagagcccacaaggtaatc
tggggagtaatgaacccggtaatgtcggtggtaatgatgctctgacaacctcc----act
atctttacacaaagccgtgttattagctcttttacatgtcgtactgatatggaaaaagat
tttatagctttagatcaagacttgtttattcagaagtatggtttggaggactatgccttt
gaacacattgtttatggtaatttcaaccagaagattattggtggtttgcatttgttaata
ggcttgtaccgaagacagcaaacttccaatctggttattcaggagtttgtttcatacgac
tccagcatacactcttattttatcactgacgagaagagtggtggtagtaagagtgtttgc
actgttatagatattttgttggatgattttgtggctcttgttaagtcacttaatctcaac
tgtgtgagtaaggttgttaatgttaatgttgattttaaagattttcagttcatgctttgg
tgtaacgatgagaaagtcatgactttctatcctcgtttgcaagctgcatctgattggaag
cctggttattctatgcctgtattatacaagtatttgaattccccaatggaaagagttagt
ctctggaattatgggaagccggttactttgcctacaggctgtatgatgaatgttgctaag
tatactcagttatgtcaatatctgaatactacaacattagctgtacctgttaatatgcga
gttttgcatttaggtgcaggttcagaaaaaggagtagcaccgggttctgcagttc-----
-------------------------ttaggcagtggttgcctgctggtactattcttgta
gataatgatttatacccatttgtgagtgacagtgtcgctacatattttggggattgtata
accttaccctttgattgtcaatgggatttgataatttctgatatgtatgaccctattact
aagaacataggggagtacaatgtaagtaaagatggtttctttacatacatttgtcatatg
attcgcgacaagttagctctgggtggcagtgttgctataaaaataacagagttttcttgg
aatgcagaattatataagttaatggggtattttgcattttggacggttttctgcacaaat
gcaaatgcttcttctagtgaagggtttttaattggcataaattatttgggtaagctcaag
gttgagatagatggaaatgttatgcatgccaattatttgttttggagaaattcca-----
---cagtttggaatgggggtgcttatagcctatttgacatggctaaattcccgcttaagt
tggctggtactgccgtaataaatttaagagcagaccagattaatgatatggtttattccc
ttcttgaaaagggtaaactacttgttagagatacaaataaagaagtttttgttggtgaca
gtttggttaatgtaatctaaactttaagaatggcagtcgcttatgcagacaagcctaatc
actttatcaattttccacttacccagtttcagggttttgtgttaaattataaaggtttac
aattccaacttctcgatgaaggagtggattgtaaaatacaaacagcgcctcacattagtc
ttgctatgctggatattcagcctgaagactacagaagtgttgatgtcgctattcaagaa-
gttattgatgatatgcattggggtgagggctttcagattaaatttgaaaacccccatatc
ctaggaagatgcatagttttagatgttaaaggtgtagaagaattgcatgatgatttagtt
aattacattcgtgataaaggttgtgttgctgaccaatccaggaagtggattggacattgc
accatagcccaactcactgatgctgcactttccattaaggaaaatgttgattttataaac
agcatgcaattcaactataaaatcactatcaatccctcatcaccggctagaattgaaata
gttaagcttggtgctgaaaagaaagatggtttttatgaaaccatagctagccactggatg
ggaattcgttttgaatataatccacccactg-ataagctagctacgattatgggttattg
ttgtttagaaatggtgcgtaaagagctagaagaaggtgaccttcccgagaatgatgatga
tgcttggtttaagctatcgtaccattatgaaaacaattcttggttctttcgacatgtcta
caggaaaagttcttatttccgtaagtcttgtcaaaatttagattgtaattgtttggggtt
ttatgaatcttcagttgaagaagactaaactcattg--aaaatgtttttgcttcctagat
ttgttctagttagctgcataattggtagcttaggttttgataacccgcctaccaatgttg
tttcgcatttaaatggagattggtttttatttggtgacagtcgttcagattgtaatcatg
ttgttactaccaatccccgtaattattcctatatggaccttaatccagccttgtgtggtt
ctggtaaaatatcatctaaagctggcaactccatttttaggagttttcacttcaccgatt
tttataattacacaggcgaaggtcaacaaattattttctatgagggtgttaattttacgc
cttatcatgcctttaaatgcaccacttctggtagtaatgatatttggatgcagaataaag
gcttgttttacactcaggtttataagaatatggctgtgtatcgcagccttacttttgtta
atgtaccatatgtttataatggctctgcacaatctacagccctttgtaaatctggtagtt
tagttcttaataaccctgcatatatagctcgtgaagctaattttggggattattattata
aggttgaagctgatttttatttgtcaggttgtgacgagtatatcgtaccactttgtattt
ttaacggcaagt------------ttttgtcgaatacaaagtattatgatgatagtcaat
attattttaataaagacactggtgttatttatggtc-tcaattctactgaaaccattacc
actggttttgactttaattgtcattatttagttctaccctctggtaattatttagccatt
tcaaatgagctattgttaactgttcccactaaagcaatctgtcttaataagcgtaaggat
tttacgcctgtacaggttgttgattcgcggtggaacaatgccaggcagtctgataacatg
acggcagttgcttgtcaacccccgtactgttattttcgtaattctactaccaattatgtt
ggtgtttatgatatcaatcatggggatgctggttttactagcatactcagtggtttgtta
tatgactcaccttgtttttcgcagcaaggtgtttttaggtatgataatgttagcagtgtc
tggcctctctacccttatggcagatgccctactgctgctgatattaatacccctgatgta
cctatttgtgtgtatgatccgctaccaattattttgcttggcattcttttgggtgttgcg
gtcataattattgtagttttgttgttatattttatggtggataatggtactaggctgcat
gatgcttagaccataatctaaacatgtttttgatacttttaatttccataccaactgctt
ttgctgttataggagatttaaagtgtactacagtttccattaatgatgttgacaccggtg
ctccttctattagcactgatattgtcgatgttactaatggtttaggtacttattatgttt
tagatcgtgtgtatttaaatactacgttgttgcttaatggttactaccctacttcaggtt
ctacatatcgtaatatggcactgaagggaactttactattgagcacactgtggtttaaac
caccttttctttctgattttactaatggtatttttgctaaggtcaaaaataccaaggtta
ttaaagatggtgtaatgtatagtgagtttcctgctataactataggtagtacttttgtaa
atacatcctatagtgtggtagtacaaccacatactaccatttcgggtaataaagtacaag
gtttcttagagatctctgtttgccagtatactatgtgcgagtacccacatacgatttgtc
atcctaatctgggtaataaacgcgtagaactatggcattgggatacaggtgttgtttcct
gtttatataagcgtaatttcacatacgatgtgaatgctgattatttgtattttcattttt
atcaagaaggtggtactttttatgcatattttacagacactggtgttgttactaagtttc
tgtttaatgtttatttaggcacggtgctttcacattattatgtcatgcctttgacttgta
atagtgctttgactttagaatattgggttacacccctcacttctaaacaatatctactag
ctttcaatcaagacggtgttatttttaatgctgttgattgtaggagtgattttatgagtg
agattaagtgtaaaacactatctatagcaccatctactggtgtttatgaattaaacggtt
acactgttcagccaatcgcagatgtttaccgacgtatacctaatcttcccgattgtaata
ttgaggcttggcttaatgataagtcggtgccctctccattaaattgggaacgtaagacct
tttcaaattgtaattttaatatgagcagcctgatgtcttttattcaggcggactcattta
cttgtaa------------taatattgatgctgctaagatatatggtatgtgtttttcca
gcataactatagataagtttgcaatacccaatggtaggaaggttgacctacaattgggta
atttgggttatttgcagtcttttaactatagaatcgatactactgccacaagttgtcagt
tatattataatttacctgctgctaatgtttctgttagcaggtttaatccttctacttgga
ataggagatttggttttacagaacaatctgtttttaagcctcaacctgcaggtgttttta
ctgatcatgatgttgttta-----tgcacaacattg-ttttaaagctcccacaaatt---
tctgtccgtgtaaattggatgggtctttgtgtgtaggtagtggttctggtatagatgctg
gttataaaactactggcataggcacttgtcctgcaggtactaattatttaacttgctata
atgctgcccaatgtgattgtttgtgcactccagaccccattacatctaaagctacagggt
cttat---aagtgcccccaaactaaatatttagttggcataggtgagcactgttcgggtc
ttgctattaaaagtgattattgtggaggtaacccttgtagttgccaaccacaagcatttt
tgggttggtctgttgactcttgtttacaaggggataggtgtaatatttttgctaatttta
ttt-tgcatgatgttaatagtggtactacttgttctactgatttacaaaaatcaaacaca
gacataattcttggtgtttgtgttaattatgatctttatggtattactggccaagggatt
tttgttgaggttaatgcga--------cttattataatagttggcagaaccttttatatg
attctaatggtaatctctatggttttagagactacttaacaaatagaacttttatgatt-
-----cgtagttgctatagtggtcgtgtttcagcggcctttcatgctaactcttccgaac
cagcattgctatttcggaatatcaaatgcaactacgtttttaataacactctttcacgac
agctgcaacctattaactattttgatagctatcttggttgtgttgtcaatgctgataata
gtacttctagtgttgttcaaacatgtgatctcacagtaggtagtggttactgtgtggatt
actc-tacaa-----aaagacgaagtcgtagatcgattaccactggttatcggttt---a
ctaatttt------gagccatttactgt--taattcagtaaatgatagtttagaacctgt
aggtggtttgtatgaaattcaa--------------------------ataccttcagag
tttactataggtaatatggaggagtttattcaaacaagctctcctaaagttactattgat
tgttctgcttttgtctgtggtgattatgcagcatgtaaatcacagttggttgaatatggt
agcttctgtgacaatattaatgctatactcacagaagtaaatgaattacttgacactaca
cagttgcaagtagctaatagtttaatgaatggtgtcactcttagcactaagcttaaagat
ggcgttaatttca-atgtagatgacatcaatttttcccctgtattaggttgtttaggaag
cgattgcaataaagtttccagtagatctgctatagaggacttacttttttctaaagtaaa
gttatctgatgtcggttttgttgaggcttataataattgtactggaggtgccgaaattag
ggacctcatttgtgtgcaaagttataatggtatcaaggtgttgcctccactgctctctga
aaatcagatcagtggatacactttggc------------tgccacctctgctagcctgtt
tcctccatggtcagcagcagcaggtgtaccattctatttaaatgttcagtatcgtattaa
tggtattggtgttaccatggatgtgctaagtcaaaaccaaaagcttattgctaatgcatt
taacaatgctcttggtgctatccaggaagggtttgatgctaccaattctgctttagttaa
aattcaagctgttgttaatgcaaacgctgaagctcttaataacttattgcaacaactctc
taatagatttggtgctataagttcttctttacaagaaattctatctagactggatgctct
tgaagcgcaagctcagatagacaggcttattaatgggcgtcttaccgctcttaatgctta
tgtttctcaacagcttagtgactctacactagtaaagtttagtgcagcacaagctatgga
gaaggttaatgaatgtgtcaaaagccaatcatctaggataaatttttgtggtaatggtaa
tcatattatatcattagtgcagaatgctccatatggtttgtatttcatccactttagcta
tgtccctactaagtatgtcactgcgaaggttagtcccggtctgtgcattgctggtgatag
aggtatagcccctaagagtggttattttgttaatgtaaataatac---ttggatgttcac
tggtagtggttattactaccctgaacctataactggaaataatgttgttgttatgagtac
ctgtgctgtt--------aactatactaaagcgccggatgtaatgctgaacatttcaaca
cccaacctccctgattttaaggaagagttggatcaatggtttaaaaaccaaacatcagtg
gcaccagatttg-------tcacttgattatataaatgttacattcttggacctacaaga
tgaaatgaataggttacaggaggcaataaaagttttaaatcagagctacatcaatctcaa
ggacattggtacatatgagtattatgtaaaatggccttggtatgtatggc------tttt
aattggctttgctggtgtagctatgcttgttttactattcttcatatgctgttgtacagg
atgtgggactagttgttttaagaaatgtggtggttgt---------tgtgatgattatac
tggacaccaggagttagtaattaaa-----------acatcacatgaagactaagttagt
ctttgatttat-tgactcctgacgatata---------ttacatccctccaatcatgtga
atcttatt---ataagacccatttagg---------------------------------
--------------tcgagtatattataatagctaccacaatgcctgctgtttagtgggt
actgtgtcttatataactagtaaacctgtaatgccaatggctacaaccatt----gacgg
tacagattatactaatattatgcctagtactgtt-tctacaacagtttatttaggctgtt
---ctataggtattgacactagcaccactggttttacctgtttttcacggtactagttcc
aaaccatattataatttaggtagaccttataactttaagcattattaattgccaaagttt
ctaaggtcacgccctagtaatggacatctggagacc----------tgagattaaatatc
tccgtt------atactaacggttttaatgtctcagaattagaagatgcttgttttaaat
ttaactata----aatttcctaaagtaggat-----------------------------
------------attgtagagttcctagtcatgcttggtg--------ccgtaatcaagg
tagcttttgtgctacactcactctttat----ggcaaatccaaacattatgataaatatt
ttggagtaataactggttttaca---------------gcattcgctaacagtg-tagag
gaggctgtcaa-------taaactggttttcttagctgtt------gactttatcacctg
gcgtagacaggagttaaacgtttatggctgatgcttat---------tttgcagacactg
tgtggtatgt-------------------------ggggcaaataatttttatagttgcc
atttgtttattggttataatagttgtagtggcatttttggcaact---------------
------tttaaattgtgtattcaactttgcggtatgtgtaata------ccttagtactg
tccccttctatttatgtgtttaatagaggtaggcagttttatgagttttacaatgatgta
aaaccaccagttcttgatgtggatgacgtttagttaatccaaacattatg----------
-----agtagtgtaactacaccagcaccagtttacacctggact------gctgatgaag
ctattaaattcctaaaggaatggaacttttctttgggtattatactactttttattacag
tcatattgcaatttggatatacaagtcgcagtatgtttgtttatgttattaagatgatca
ttttgtggcttatgtggccccttactatcatcttaactattttcaattgcgtgtatgcgt
tgaataatgtgtatc----------ttggcttctctatagtttttactatagtggccatt
atcatgtggattgtgtattttgtgaatagtatcaggttgtttattagaactggaagttgg
tggagtttcaacccagaaacaaacaacttgatgtctatagatatgaagggaaggatgtat
gttaggccgataattgaggactaccatacccttacggtcacaataatacgtggtcatctt
tacat----------------gcaaggtataaaactaggtactggcta------------
--------------------ttctttgtcagatttgccagcttatgtgtctgttgctaag
gtctcgcacctgctcacgtata--------------------------------------
------------------agcgtggttttcttgacaagataggcgatactagtggttttg
ctgtttatgttaagtccaaagtcggta----------attaccgactgccatca--accc
aaaagggttctggcttggac----------------accgcattgttgagaaataatatc
taaa--------------------------------------------------------
------------------------------------------------------------
--------------------------------------ctttaaggatgtcttttactcc
tggta--------agcaatccagtagtagagcgtcctctggaaatcgttctggtaatggc
atccttaagtg-------------------------------------------------
----ggccgatcagtccgaccaa-------------------------tctagaa-----
----------------------------------------------------atgttcaa
accaggggtagaagagctcaa---------------------------------------
-----------------------------------------cccaagcaaactgcta---
--------------------------------------------cttctcagcaaccatc
agga------------------gggaatgttgtaccctactat-----------------
------------------------------------------------------------
------------------------------------------------------------
------------------------------------------------------------
------------------------------------------------------------
------------------------------------------------------------
------------------------------------------------------------
------------------------------------------------------------
--------------------tcttggttctctggaattactcagtttcaaaagggaaagg
agtttgaatttgcagagggacaaggtgtgcctattg----caccaggagtcccagctact
gaagctaaagggtactggtacagacacaacagacgttcctttaaaacagccgatggcaac
cagcgtcaattgcttccacgatggtatttttactatcttggaacaggaccgcatgccaaa
gaccagtatggcaccgacattgacggagtcttctgggttgctagtaaccaggctgatgtc
aatacccc---ggctgacattctcgatcgggacccaagtagcgatgaggctattccgact
aggtttccgcctggcacggtactccctcagggttactatattgaaggctcaggaaggtct
gcttctaattccagatctacttcacgcgcatccagtagagcctctagtgcaggatcgcgc
agtagagccaattctggcaatagaaccc------------------ctacctctggtgta
acacctgatatggctgatcaaattgctagtcttgttctggcaaaacttg-----------
----------gcaaggatgccactaagccacagcaagtaactaagcagactgcca--agg
aaatcagaca-gaaaattttgaataagccccgccaaaagaggagccccaataaacaatgc
actgttcagcagtgttttgggaagagaggccccaatca---------gaattttggtggt
ggagaaatgttaaaacttggaactagtgatccacagttccccattcttgcagaactcgca
cccacagctggtgcgtttttctttggatctagattagagttggccaaagtgcagaatttg
tctgggaatcttgacgagccccagaaggatgtttatgaattgcgctataatggcgcaatt
agatttgatagtacactttcaggttttgagaccataatgaaggtgttgaatgagaatttg
aatgcataccaacaacaggatggtacgatgaatatgagtccaaaaccacagcgtcagcgt
ggtcagaagaacggacaaggagaaaa----tgataatataagtgttgcagcgcccaaaag
ccgtgtgcagcaaaataagattagagagttgactgcagaggacatcagccttcttaagaa
gatggatgagccctttactgaagacacctcagaaatataagagaatgaaccttatgtcgg
cacctggtggtaacccctcgcaggaaagtcggg---------------------------
--------ataaggcactctctatcagaatggatgtcttgctgctata----atagatag
agaaggtt--------------atagcagactatagattaattagttgaaagttttgtgt
ggcaatgtatagtgttggagaaagtca--------------aagacttgcgga-------
---------agtaattgccg------acaagtgcccaaagg-gaagagccagcatgttaa
gttaccacccagtaattagtaaatgaatgaagttaatt----------------------
------atggccaattggaagaatcac---------------------------------
------------------------------------------------------------
------------------------------------------------------------
------------------------------------------------------------
--
>LC642814.1 Bovine coronavirus BoCoV GF2020 RNA, complete genome
------------------------------------------------------------
------------------------------------------------------------
-----------------------------------------------gattgtgagcgat
ttgcgtgcgtgcatc---------------ccgcttcact---gatctcttgttagatct
tttcata------atctaaactttataaaaacatccactccctgtagtctatgcctatgg
gcgtag-atttttcatagtggtgtctatattcatttctgctgttaaca------------
---------------------gctttcagccagggacgtgttgtatcctaggcagtggcc
cactcataggtcacaatgtcgaagatcaacaaatacggtctcgaactacattgggctcca
gaatttccatggatgtttgaggacgcagaggagaagttggacaaccctagtagttcagag
gtggatatattttgctccaccactgcgcaaaagctggaaacaggcggaatttgtcctgaa
aatcatgtgatggtggattgtcgccgacttcttaaacaagaatgttgtgtgcagtctagc
ctaatacgtgaaattgttatgaatacacgtccatatgatttggaggtgctacttcaagat
gctttgcagtcccgcgaagcagttttggttacaccccctctaggtatgtctctggaggca
tgctatgtgagaggttgta----------------atcctaaaggatggac-catgggtt
tgtttcggcgtagaagtgtgtgtaacactggt--------cgctgcgctgttaacaagca
tgtgg--------------cctatcagctata-tatgattgatcctgcgggtgtctgt--
-----tttggtgcaggtcaatttgtgggttgggttatacccttagcctttatgcctgttc
agtcccggaaatttattgttccttgggttatgtacttgcgtaagtgtggcgaaaagggtg
cctacaacaaagatcataaacgtggcggttttgaacacgtttataattttaaagttgagg
atgcttacgacttggttcatgatgagcctaagggtaagttttctaagaaggcttatgctt
taattagaggataccgtggtgttaaaccgcttctttatgtagaccagtatggttgtgatt
atactggtggtcttgcagatggcttagaggct---tatgctgataagacattgcaagaaa
tgaaggcattatttcctatttggagccaggaacacccttttgatgtaattgtggcatggc
acgttgtgcgtgatccacgttatgtta-tgagactgcagagtgcttctactatacgtagt
gttgcatatgttgctaaccctactgaagatttgtgtgatggttctgttgttataaaggaa
cctgtgcatgtttatgcggatgattccattatttta--cgtcaacataattta-------
-----------gttgacattatgagttgttttta-----------------tatggaggc
agatgcagttgtaaatgctttttatggtgttgatttgaaaaattgtggttttgttatgca
gtttggttat--attgactgcgaacaagactc------------------gtgtgatttt
aaaggttgggttcc-tggtaatatgatagatggttttgcttgcactacttgtggtcatgt
ttatgagacaggtgatttgctagcacaat---------cttcaggtgttctgcctgttaa
tcctgtattgcacactaagagtgcagcaggt-----------------------------
-------------tatggtggttttggttgtaaggattcttttaccctgtatggccaaac
tgttgtttattttggaggttgtgtgtattggagtccagcacgtaatatatggattcctat
attaaaatcttctgttaagtcttatgacggtttggtttatactggagtt---gtaggttg
caaggctattgtaaaggaaacaaatctcatttgcaaagcgttgtaccttgattatgttca
acacaagtgtggcaatttacaccagcgggagttgctaggtgtgtcagatgtgtggcataa
acaattgttattaaatagaggtgtgtataaacctcttttagagaatattgattattttaa
tatgcagcgcgctaaatttagtttagaaacttttactgtttgtgcagatggttttatgcc
ttttcttttagatgatttggttccgcgcgcatattatttggcagtaagtggtcaagcatt
ttgtgactacgcagataaaatctgccatgctgttgtgtcta-agagtaaagagttacttg
atgtgtct--------------------------ctggattctttaagtgcagctatac-
----attatttgaattctaaaattg----------------ttgatttggctcaacattt
--------------------------tagtggttttggaacaagttttg------tttct
aaaattgttcatttctttaagact----------tttactactggcactgctcttgcatt
tgcatgggttttatttcatgttttgcatggtgcttatatagtagtagagagtga------
tatatattttgttaaaaacattcctcgttatgctagtgctgttgcacaagcatttcggag
tgttgctaaagttgtactggactctttaagagttacttttattgatggcctttcttgttt
taagattggacgtagaagaatctgtctttcaggcagtaaaatttatgaag----------
-------------------------ttgagcgtggcttgttacattcatc----------
------------------tcaattgccattagatgtttatgatttaacca----------
--------------------------------tgcctagtcaag-ttcagaaaaccaagc
aaaaacctatttatttaaaaggtt------------------------------------
---------ctggttctgatttttcattagcagatagtgtggttgaagttgttacaactt
cact------tacaccatgtggttattctgaacc------------acctaaagttgcag
ataaaatttgca---ttgtggataatgtttatatggccaaggctggtgacaaatattacc
ctgttgtggttgatggtcatgtaggactcttggatcaagcatggagggttccttgtgctg
gaaggcgtgttacatttaaggaacagcctacagtaaatgagattgcaagcacacctaaga
ctattaaagttttttatgagcttgataaagattttaatactattttaaacactgcatgtg
gagtgtt-------tgaagtagatgataccgtggatatggaggaatt---ttatgctgtg
gtggttgatgccatagaagagaaactttctccatgtaaggagcttgaaggtgtaggtgct
aaagttagtgcctttttacagaaattagaggacaattccctatt-tttatttgatgaggc
tggagaggaagttcttgcttctaaattgtattgtgcttttacagctcctgaagacgatga
ctttcttgaagaaagtgttgttgaagaagatgatgtagaaggtgaggaaactgatttaac
tgtcacaagtgctagagagccttgtgttgccagtgaacaggaggagtcttctgaaatctt
agaggacactttggatgatggtccatgtgtggagacatctgattcacaagttgaagaaga
tgtagaaatgtcggattttgctgatcttgaatctgtgattcaggattatgaaaatgtttg
ttttgagttttatactacagagccagaatttgttaaagttttggatatgtatgtgcctaa
agcaactcgcaacaattgc--------tggttgcgatcagttttggcagtgatgcagaaa
ctgccctgtcaatttaaagataaaaatttgcaggatctttgggtgttatataagcaacag
tatagtcagttgtttgttgatacattggttaataagatacctgctaatattgtagttcca
caaggtggttatgttgccg--------------------------attttgcatattggt
tcttaaccttatgtgattggcagtgtgttgcatactggaaatgcattaaatgtgatttag
ctcttaagcttaaaggcttggatgctatgttcttttatggtgatgttgtctcacatgtgt
gcaagtgtggtgag----------tctatggtacttattgatgtt-----------gatg
tgccatttaca-------------------------------gcccactttgctcttaaa
gataagttgttttgtgcatttattactaagcgtagtgtgtataaagcagcttgtgttgtg
gatgttaatgatag--tcattctatggctgttgttgatg----gtaaacaaattgatgat
catcgtgtcactagtattactagtgataagtttgat---tttattattgggcatggtatg
tcattttca------------------------------------------------atg
actacttttgaaattgcccaattgtatggttcttgtataacacctaatgtatgtttt---
-gttaaaggtgatataattaaagtttctaagcgtgttaaagcagaagtcgttgtaaatcc
tgctaatggcaatatggcacat------ggtggtggtgttgcaaaggctattgcagtagc
agctggacagcagtttgttaaagagactaccgatatggttaagtctaaaggagtttgtgc
tactggagactgttatgtctctacagggggtaaattatgtaaaactgtgcttaatgttgt
tggacctgatgcgagaacac---agggtaaacaaag-------ttatgcattgttagagc
gtgtttataaacatcttaacaaatatgatt----------------gtgttgttacaact
---------------------------------------------------ttgatatca
gctggtatatttagtgtgccttctgatgtgtctttaacatatctacttggtactgccgag
aaacaagttgttcttgttagcaataatcaagaggattttgatcttatttctaagt--gtc
agataactgctgt--------tgagggcactaagaaattggcagagcgtctttcttttaa
tgtagggcgttctatcgtttacgaaacagatgctaataagttgatt---agcaatgacgt
tgcatttgtttcgacatttaatgtcttacagga----------------tgttttatcct
taagacatgatatagcacttgatgatgatgc-----------------------acgaac
ctttgttcagagcaatg----ttgatgttgtacctgagggttgg-cgtgttgtcaataag
tt----------ttgtcaagtt-------aatggtgttagaaccgttaagtattttgagt
gtcccggtggcatagatatatgcagccaggataaagtttttggttatgtacagcagggta
gttttaataaggctactgttgctcaaattaaagccttgtttttggataaagtggacatct
tgctaactgttgatggtgttaatttcacgaacaggtttgtg--cctgtaggtgaaagttt
tggtaagagtctaggaaatgtgttctgtgatggagttaatgtcacgaaacataagtgtga
tataaattataaaggtaaagtctttttccagtttgataatctttctagtgaagat-----
-----ttaaaggctgtaagaagttc-----------ttttaattttgaccagaaggaatt
gcttgcctattacaacatgcttgttaattgttctaaatggcaggttgtttttaatggtaa
gtatttcactt---ttaagcaagctaataacaattgttttgttaatgtttcttgcttaat
gctccagagtttgaatttgaaatttaaaattgttcaatggcaggaggcgtggcttgaatt
tcgttctggccgccctgctagatttgtatctttggttttagccaaaggtgggtttaaatt
tggtgatcctgctgattctagagattttttgcgtgttgtgtttagtcaagttgatttgac
aggggcaatatgtgattttgaaattgcatgtaaa---tgtggtgtaaagcaggaacagcg
tactggtgtggacgctgttatgcattttggtacattgagtcgtgaagatcttgagattgg
ttataccgtggattgttcttgcggtaaaaagctaatccattgtgtacgatttgatgtacc
atttttaatttgtagtaata-------caccttct-agtgtaaaattacctaagggtgta
ggaagtgcaaatatttttaaaggtga---------------taaggttggtcactatgtt
catgttaagtgtgagcagtcttatcagctttatgatgcttctaatgttaagaaggttaca
gacgttactggcaatttgtcagattgtttgtatcttaaaaa---tttgaaacaaactttt
aaatcggtgttaaccacctattatttggatgatgt------taagaaaattgagtataaa
cctgacttgtcacaatattattgtgacggaggtaagtattatact------cagcgtatt
attaaagcccaatttaaaacatttgagaaagtagatggtgtgtatactaattttaaattg
ataggacacaccatctgtgatattcttaatgctaagttgggttttgatagctctaaagag
tttgttgaatataaa------gttactgagtggccaacagctac---------------a
ggtgatgtggtgttggctactgatgat-----ttgtatgttaagagatatgaaaggggtt
gtattacttttggtaaacctgttatatgg--------------------ttaagccatga
gcaagcttccctcaattctttaacata-------ttttaacagacctttattagttgatg
---agaataaatttgatgttttaaa------------------agtggatgatgttgacg
atggtggtgatatcttag-----atagtgatgccaaagaatc----taaagaaatcaaca
ttattaagttaagtggtgttaaaaaaccatttaaggttgacgatagtgtcattgttaa--
----tgatgatactagcgaaatcaaatatgttaagagtttgtctata-------------
-gttgatgtgtatgatatgtggcttacaggttgtaggtatgttgttagaactgctaatgc
tttgagcatggcagttaacgtacctacaatacgtaagtttataaaatt----------tg
gtatgacttttgttagta-taccaattgatttgttaaatttaagagagattaagcctgtt
tttaatgtggtt------------------aaagctgtgcgaaataaaatttccgcatgc
tttaattttattaaatggctttttgtcttattatttggctggattaaaatatccgctgat
aataaagtaatttacaccacagaagttgcatcaaagcttacatgtaagcttgtagcttta
gcttttaaaaatgcgtttttgacatttaattggagtgtggttgctagaggtgcttgca--
----ttatagcgactatatt------tctattgtggtttaattt-----------tatat
atgccaatgtaatttttagtgatttttatttgcctaaaatt-------------------
------ggtttcttgccgacttttgttggtaag-------atcgcacagtggattaagag
cacttttagtcttgtaactatttgtgatctatatgccattcaggatgtgggttttaagaa
tcagtattgtaatggaagtatcgcatgtcagttctgcttggcaggatttgatatgttgga
taattataaagccattgatgtagtacagtatgaagctgataggagagcatttgttgatta
tacaggtgtgttaaagattgtcattgaattgatagttagttac----gccctgtatacgg
catggttctacccattgtttgctcttattagtattcagatcttgaccacttgg-------
--------------ctgcctgagctttttatgcttagtacattgcattgg-agtgttagg
ttgctggtgtctttagctaatatgttaccagcacatgtgttt---------atgaggttt
tatattattattgcctcttttattaagctgtttagcttgtttaggcatgttgcctatggt
tgtagtaaatctggttgtttgttttgttacaagaggaatcgtagtctacgtgttaaatgt
agtactatcgttggtggcatgatacgctattacgatgttatggctaatggtggcactggc
ttttgttcaaaacatcaatggaattgcattgattgtgattcttataaaccaggtaatact
tttattactgttgaggccgctcttgatttatctaaggaattgaaacggcctattcagcct
acagatgttgcttatcatacggttacggatgttaagcaagttggttgttatatgcgcttg
ttctatgagcgtgatggacagcgcacatatgatgatgttaatgctagtttgtttgtggat
tatagtaatttgctacattctaaggttaagggtgtgcctaatatgcatgttgtggt----
agtggaaaatgatgccgataaagctaattttcttaat--gctgctgtattttatgcacag
tctttgtttagacctattttaatggttgataaaaatctgataactactgctaatactggt
acgtctgttacagaaactatgtttgatgtttatgttgacacatttttgtctatgtttgat
gtggataaaaagagtcttaatgctttaatagcaactgcgcattcttctataaaacagggt
acgcagatttgtaaagttttggatacctttttaagctgtgctcgtaaaagttgttctatt
gattcagatgttgatactaagtgtttagctgattctgtcatgtctgctgtatcgg-cagg
ccttgaattgacggatgaaagttgtaataacttggtgccaacatatttgaagtgtgataa
cattgtggcagctgatttaggtgttctgattcaaaattctgctaagcatgtgcagtgtaa
tgttgctaaaatagccggtgtttcctgcatatggtctgtggatgcttttaatcagctaag
ttctgattttcagcataa--attgaagaaagcatgttgtaaaactgg-------------
--tttgaaattgaagcttacttataataagcagatggctaatgtctctgttttaactaca
ccctttagtcttaaagggggtgcagtttttagttat------------tttgtttatgta
tgttttctgttgagtttggtttgttttattggattgtggtgcttaatgcccacttataca
gtacacaaatcagattttcagcttcccgtttatgcca---gttataaagttttagataat
ggtgttattagagatgttagcgttgaagatgtttgtttcgctaacaaatttgaacaattt
gatcaatggtatgagtctacatttggtctaagttattatagtaacagtatggcttgtccc
attgttgttgctgtagtagaccaggaatttggctctactgtgtttaatgtccctaccaaa
gtattacg---atatggttaccatgtgttgcactttattacacatgcactttctgctgat
ggagtgcagtgttatacgccacatggtcaaatatcgtattttaatttttatgctagtggc
tgtgtgctttcctccgcttgtactatgtttgcaatggccgatggtagtccacaaccttat
tgttatacagaggggcttatgcagaacgcttctctgtatagttcattggtacctcacgtg
cggtataatcttgctaatgctaaaggttttatccgttttccagaagtgttgcgagaagga
cttgtgcgtgttgtgcgtactcgttctatgtcgtattgcagagttggattatgtgaggaa
gctgatgagggtatatgctttaactttaatggttcttgggttcttaataatgattattat
agatcattgcctgggaccttttgtggtagagatgtttttgacttaatttatcagcttttt
aaaggtttagcacagcctgtggatttcttggcattgactgctagttctattgctggtgct
atacttgctgtaattgttgttttggtgttttattacttaataaagcttaaacgtgctttt
ggtgattacaccagtattgtttttgttaatgtgattgtgtggtgtgtaaattttatgatg
ctttttgtgtttcaagtttaccctacactttcttgtgtatatgctatttgttatttttat
gccacgctttatttcccttcggagataagtgtggtaatgcatttacaatggctagttatg
tatggcactattatgcccttatggttttgcttgctatatatatctgttgttgtttcaaat
catgctttttgggtattcgcttactgcagacggcttggtacttctgttcgtagtg-----
-atggtacatttgaagaaatggctcttactacttttatgattacaaaagattcttattgt
aagcttaagaattctttgtctgatgttgcttt----------taatagatatttgagttt
gtataataaatataggtattacagcggtaaaatggatactgctgcatatagggaggctgc
ttgttcccagttggctaaagcaatggatacatttaccaataataatggtagtgatgtgct
ttaccaaccacccactgcttccgtttcaacttcattcttgcaatctggtattgtgaaaat
ggttaatcctacttctaaggtagaaccatgtattgtcagtgttacctatggtaatatgac
attgaatggtttatggttggatgataaggtctactgtcccagacatgtgatatgttctgc
ttcagatatgactaatccagattatacaaatttgttgtgtagagtaacatcaagtgattt
tactgtattgtttgatcgtttaagccttacagtgatgtcttatcaaatgcagggttgtat
gcttgttcttacagtgaccctgcaaaattctcgtacgccaaaatatacatttggtgtggt
taaacctggtgagacttttactgttttagctgcttataacggcaaaccacaaggagcctt
tcatgtgactatgcgtagtagttataccattaagggttcctttttatgcggatcttgtgg
atctgttggttacgtgctaatgggtgattgtgttaaatttgtgtatatgcatcaattgga
gcttagtactggttgtcatactggtactgatttcaatggggatttttatggtccttataa
ggatgctcaggttgtccaattgcccgttcaggattatatacaatctgttaattttgtagc
atggctttatgctgctatacttaataattgtaattggtttgtacaaagtgataagtgttc
tgttgaagattttaatgtgtgggctttgtctaatgggtttagccaagttaagtctgatct
tgtta------tagatgctttagcgtctatgactg---------------------gtgt
gtctttggaaacactattggctgctattaagcggctcaagaatggttttcaaggacgtca
gattatgggtagttgctcctttgaggacgaattgacacccagcgatgtttatcaacaact
cgctggtatcaagttacaatcaaagcgcact----agattggttaaagg-------catt
gtttgttg-----gattatggcttctacatttttgtttagttgtataattacagcatttg
tgaaatggactatg------tttatgtatgtaactactaatatgcttagtattacgtttt
gtgcactttgtgttataagtttggccatgttgttggttaaacataagcatctttatttga
ctatgtatataattcctgtgctttttacactt-----------------ctgtataataa
ctatttgg---ttgtgtacaagcaaacatttaga------------------ggctatgt
ttatgcatggctatcatattatgt-tccatcagttgagtatacttatactgatgaagtta
tttatggcatgttattgcttataggaatggtctttgttacattacgtagcattaaccatg
atttg-ttctcttttataatgtttgttggccgtgtgatttctgtagtctctttgtggtac
atgggttctaacttagaggaagaaattcttcttatgttggcttct-------------ct
ttttggtacttacacatgg--acaacagctttatctatggctgcagcaaaggttattgct
aagtgggttgctgtgaatgttttgtatttcacag------atatacctcaaattaagata
gtgcttgtatgctatttgtttataggttatattattagctgttattggggtttgttctcc
ctgatgaacagtttgtttagaatgcctttgggtgtttacaattataaaatttcagtacag
gaattaagatatatgaatgctaatggattgcgccctcctaagaatagttttgaagccctt
atgcttaattttaggcttttgggtattggaggtgtgccaattattgaagtatctcaattt
caatcaaaattgactgatgttaaatgtgctaatgttgtcttgcttaattgcttgcaacat
ttgcatgttgcttctaattctaagttgtggcagtattgtagcactttgcacaatgaaata
cttgccacttctgatctgggtgttgcttttgaaaagcttgctcagttgctaattgttttg
tttgctaatccagctgctgtggatagcaagtgcctgactagtattgaagaagtttgcgac
gattacgcaaaggacaatactgttttgcaggctttacagagtgaatttgttaatatggct
agcttcgttgaatatgaagttgctaagaaaaatcttgatgaggcgcgttctagtggttct
gctaatcaacagcagttaaaacagctagagaaagcctgtaatattgctaaatctgcttat
gaacgcgaccgtgctgtagcaagaaagttggagcgtatggcagatttggctctcactaat
atgtataaagaagctagaattaatgataagaagagtaaggttgtttctgccttgcaaact
atgctttttagtatggtgcgtaagttagataatcaagctcttaattcaatattagataat
gctgtgaagggttgtgtaccattgaatgcaatcccttcattggctgcaaatactctgact
ataattgtaccagataaaagtgtttacgatcaggtagttgacaatgtttatgttacctat
gcgggtaatgtatggcagattcaaactatccaagattcagatggtacaaataagcagttg
aatgagatatctgatgattgt------aactggccactagttattgttgcaaatcggcat
aatgaggta--tctgcaaccgttttgcaaaataatgaattaatgcctgctaagtt-----
-gaaaactcaggtcgttaatagtggtc---cagatcagacttgtaacacacctactcaat
gttactataataatagtaacaatgggaagattgtttatgctatacttagtgatgttgatg
gtcttaagtatacaaagattcttaaagatgatggcaattttgttgttt---tggagttag
atcctccttgtaaatttactgttcaagatgttaaaggtcttaaaattaagtacctttatt
ttgtaaaaggttgtaacacactagccagaggctgggttgttggtacaatttcttctacag
ttagattgcaagctggaactgctactgagtatgcttccaactcatctatattatctttat
gtgcgttttctgtagatcctaagaaaacgtatttagattttatacagcagggaggaacac
ctattgccaattgtgttaaaatgttgtgtgaccatgctggtaccggtatggccattactg
ttaaacccgatgctaccactaatcaggattcatatggtggtgcgtctgtttgtatatatt
gccgcgcacgagttgaacacccagatgttgatgggttgtgcaaattacgcggcaagtttg
tacaagtgcctgtag---gtataaaagatcctgtgtcttatgttttgacacatgatgttt
gtcaagtttgtggattttggcgggatggaagttgttcatgtgttag---cactgacacta
ctgttcagtcaaaagatactaatt---ttttaaacgggttcggggtacgagtgtagatgc
ccgtctcgtaccctgtgccagtggtttatctactgatgtacaattaagggcatttgatat
ttgcaatgctagtgtcgctggcattggtttacatttaaaagttaattgctgccgttttca
gcgtgttgatgagaacggtgataaattagatcggttctttgttgttaagaggacagatct
gactatatataatagagagatggaatgctatgagcgtgtaaaagattgtaagtttgtggc
tgaacacgatttctttacatttgatgtagaaggtagtcgtgtgccacatattgtacgcaa
ggatttaacaaagtatactatgttggatctttgctatgcgttgcgacattttgatcgcaa
tgattgcatgctgctttgtgacattctctctatatatgctggttgtgaacaatcctactt
tactaagaaggattggtatgattttgttgaaaatcctgatattattaatgtttataaaaa
gctaggacctatttttaatagagccctagttagcgctactgagtttgcagacaaattagt
ggaggtaggcttagtaggcattttaacacttgataatcaagatttaaatggtaaatggta
tgattttggtgactatgttattgcagccccaggttgtggtgttgctatagcagactctta
ttattcttatatgatgcctatgctgaccatgtgtcatgcattggattgtgaattgtatgt
gaataatg------------cttatagactatttgatcttgtacagtatgattttactga
ttacaagctcgaattgtttaataagtattttaagcactggagtatgccataccatcctaa
cacggttgattgtcaggatgatcggtgtatcatacattgtgctaattttaacatactttt
tagtatggttttacctaatacatgttttgggcctcttgttaggcaaatttttgtggatgg
tgttccttttgttgtttcaattggataccattataaagaacttggtattgttatgaatat
ggatgtggatacacatcgttatcgcttgtctttaaaagacttgcttttatatgctgctga
tccagcgttgcatgtagcttctgctagtgcattgtatgatttacgcacctgctgttttag
tgttgcggctataacaagcggtgtgaaatttcaaacagttaaacctggtaattttaatca
ggatttttatgattttattttaagtaagggcctgcttaaagagggtagttcagttgatct
gaagcactttttctttacgcaggatggtaatgctgctattactgattataattattataa
gtataatttgcccaccatggtggacattaagcagttgttgtttgttttggaagttgttta
taagtattttgagatttatgatggtgggtgtataccggcatcacaagtcattgttaataa
ttatgataagagtgctggctatccatttaataaatttggaaaagccaggctctattatga
agcattatcatttgaggagcaggatgaaatgtacgccaacactaagcgcaatgtcctgcc
aacactcactcaaatgaatttgaaatatgctattagtgctaagaatagagcccgcactgt
tgctggtgtttccatacttagtactatgactggcagaatgtttcatcaaaagtgtttgaa
aagtatagcagctacacgtggtgttcctgttgttataggcaccactaaattttatggcgg
ctgggatgatatgttacgccgccttattaaagatgttgataatcctgtacttatgggttg
ggattatcctaagtgtgatcgtgctatgccaaacatactacgtattgttagtagtctggt
tttggctcgaaaacatgaggcatgttgttcgcaaagcgataggttttatcgacttgcgaa
tgaatgcgcacaagttttgagtgaaattgttatgtgtggtggctgttattatgttaagcc
tgggggcactagtagtggtgatgcaactactgcttttgctaattcagtttttaacatatg
tcaagctgtttcagccaatgtatgtgctttaatgtcatgcaatggtaataagattgaaga
tttgagtatacgtgctcttcagaagcgcttatactcacatgtgtatagaagtgatgtggt
tgatacaacctttgtcacagaatattatgaatttttaaataagcattttagtatgatgat
tttgagtgatgatggcgttgtgtgttataattctgattatgcgtccaaagggtatattgc
taatataagtgcctttcaacaggtattgtattatcaaaataacgtctttatgtcagaatc
caaatgttgggttgaaaatgacataaacaatggacctcatgaattctgttcacaacacac
aatgcttgtaaagatggaaggggacgatgtctatcttccataccctgatcctagtcgtat
attaggagctggatgttttgtagatgatttgttaaagactgatagtgttcttttaataga
acgatttgtaagtcttgcaatagatgcttatccacttgtgtaccacgaaaatgaagaata
ccaaaaggtttttcgtgtttatttggagtatataaagaagttgtacaatgacctgggtaa
tcagatcttggatagctacagtgttattttaagtacttgtgatggacaaaagtttactga
tgagtccttttacaagaacatgtatttaagaagtgcagttatgcagagtgttggagcttg
cgtggtctgctcttctcaaacatcattacgttgtggcagttgcatcagaaagcctcttct
ttgctgcaagtgttgttacgatcatgttatggcaactgatcataaatatgttttgagtgt
ttcaccatatgtgtgtaacgcaccaggatgtgatgtaaatgatgttaccaaattgtatct
aggtggtatgtcatattattgtgaagatcataagccacaatattcgtttaagttggtaat
gaatggtatggtttttggtctatataaacaatcttgtacaggatctccgtacatagatga
ttttaatcgtatagctagttgtaaatggactgatgttgatgattacatactggctaatga
atgtacagagcgcttgaaattgtttgctgcagaaactcaaaaggcgactgaggaagcctt
taagcagagttatgcatcagccacaatacaagagattgttagcgagcgcgaattgatcct
ttcttgggagattggaaaagtgaagccaccacttaataaaaattatgtttttactggcta
ccattttactaaaaatggcaagacagttttaggtgagtatgtttttgataagagtgagtt
gactaatggtgtgtattatcgcgccacaaccacttataagctatctgtaggagatgtttt
tgttttaacctctcattcagtagctaatttaagtgctcccacgcttgtgccgcaggagaa
ttatagtagtattagatttgctagtgttta-----tagtgtgcttgagacgtttcagaac
aatgtcgttaattatcaacacattggtatgaaacgttattgtaccgtgcaaggacctcct
ggtacaggaaagtcacatcttgctattggtcttgctgtttattattgtacagcacgtgta
gtatacactgcggccagccatgcagctgttgacgcattgtgtgaaaaagcatacaaattt
ttgaatataaatgactgcactcgtattgttcctgccaaggtcagggtggagtgctatgat
aagtttaaaattaatgacaccactcgtaagtatgtgtttactactataaatgcattacct
gagatggtgactgatattgttgttgtagatgaagttagtatgcttaccaattatgagctt
tctgttattaatgctcgtattcgtgctaagcattatgtttacattggtgatcctgcccaa
ttgccagcaccacgtgtgttattgagcaagggtacacttgaacctaaatattttaacact
gttactaagcttatgtgttgcttagggccagacatttttcttggtacatgttatagatgt
cctaaggaaattgttgatacagtgtctgccttggtttatgaaaataagcttaaggctaag
aatg--aaagtagttcattgtgttttaaggtctattataaaggcgttacaacacatgaaa
gttctagtgctgtaaatatgcagcagatttatttgattaataagtttttgaaggctaacc
ctttgtggcataaagccgtttttattagcccatataatagccagaactttgcagctaagc
gtgttttgggtttgcaaacccagaccgtggattctgctcaaggttctgaatatgattatg
ttatatattcacagactgcagaaacagcgcattctgtaaatgttaatcgtttcaatgttg
ctattactcgagccaagaaaggtattctttgtgttatgagtaatatgcagttgttcgaag
cattacagtttactacattgaccttagataaagttccacaggccgttgaaacga------
gagttcaatgtagtaccaatttatttaaagattgtagcaagagttatagtggttaccacc
cagctcacgctccttcatttttggcagtagatgacaaatataaggcaactggcgatttag
ccgtgtgtcttggtattggagattct----gctgttacatattcaagattaatatcactc
atgggttttaaacttgacgtcacccttgatgggtattgtaagctttttataactaaagaa
gaagctgttaaacgcgtgcgtgcttgggttggctttgatgctgaaggcgctcatgccacg
cgtgatagcattgggacaaatttcccacttcaattagggttttctacaggaattgatttt
gttgtggaagccactggtttgtttgctgatagagatggttacagctttaaaaaggctgtg
gctaaagctcctcctggtgaacaatttaagcatctcatccctttgatgacgagaggtcag
cgctgggatgttgttagacctagaatagtacaaatgtttgcagatcatttaattgatctg
tctgattgtgttgtgttagttacatgggcagccaactttgagctcacttgtctccgatac
tttgcaaaagtaggtcgtgagatctcttgtaatgtgtgcactaaacgtgccacagcttac
aattctagaactggttactatggttgttggcgccatagtgttacatgtgattacttgtat
aatccacttattgttgatattcaacagtggggatatattggatctttatcaagtaatcat
gatttatattgtagtgtccacaaaggagcacatgttgcttcatctgatgctataatgaca
cggtgtttagccgtttatgattgtttttgcaataatattaattggaatgtggagtatccc
attatttcaaatgagttaagtattaatacctcttgtagggtcttgcagcgtgttatgttt
aaagctgcaatgctctgcaacagatatactttgtgttatgatattggcaacccaaaagcg
attgcctgtg----tcaaa--gattttgattttaagttctatgatgcccaacc----tat
tgttaagtctgtcaa-----gactcttttgtattcttttgaggcacataaggactctttt
aaagatggtttgtgtatgttttggaactgtaatgtggataagtatccgccgaatgcagtt
gtatgtagatttgacacgagagtgttgaataatttaaatcttcctggctgtaatggaggt
agtttgtatgttaataaacatgcattccacactaaacccttttctagggcagcctttgag
catttgaagcctatgccatttttctattattcagatacgccttgtgtgtatatggatggt
atggatgctaagcag--------gttgattatgtacctttgaaatccgccacttgcatca
caagatgcaatttaggtggtgcagtttgtttaaaacatgctgaagagtatcgtgagtacc
tagagtcttacaatacagctactacagcaggttttactttttgggtctataagacatttg
atttttataatttgtggaatacgttcaccaagctacaaagcttggagaacgttgtatata
atttagtcaaaactggtcattatacgggacaggctggtgaaatgccttgtgccattataa
atgataaagtcgtggctaagatcgataaggaggatgttgtcatttttattaataatacaa
cataccctactaatgtggctgttgaattatttgccaagcgcagtattcgacaccatccag
agcttaagctctttagaaatttgaatatagacgtgtgttggaagcacgtcatttgggatt
atgctagagaaagtatattttgcagtaatacctatggtgtctgc------atgtatacag
atttaaagttcattgata------------aattgaatgtcctttttgatggtcgtgata
atggtgctcttgaagcttttaaacgctctaataatggcgtttacatttccacgacaaaag
ttaagagtctttcgatgataaaaggtccaccgcgtgctgaattaaatggcgtagtggtgg
acaaggttggagacactgattgtgtgttttattttgctgtgcgtaaagagggtcaggatg
tcatcttcagccaattcgacagcctgagagtcagctctaaccagagcccacaaggtaatc
tggggagtaatgaacccggtaatgtcggtggtaatgatgctctggcaacctcc----act
atatttacacaaagccgtgttattagctcttttacatgtcgtactgatatggaaaaagat
tttatagctttagatcaacacgtgtttattcagaagtatggtttggaggactatgccttt
gaacacattgtttatggtaatttcaaccagaagattattggtggtttgcatttgttaata
ggcttgtaccgaagacatcaaacttccaatctggttattcaggagtttgtttcatacgac
tccagcatacactcttattttatcactgatgagaagagtggtggtagtaagagtgtttgc
actgttatagatattttgttggatgattttgtggctcttgttaagtcacttaatcttaac
tgtgtgagtaaggttgttaacgttaatgttgattttaaagattttcagttcatgctttgg
tgtaacgatgagaaagttatgactttctatcctcgtttgcaagctgcatctgactggaag
cctggttattctatgcctgtattatataagtatttgaattcccctatggaaagagttagt
ctctggaattatgggaagccggttactttgcctactggctgtatgatgaatgttgctaag
tatactcagttatgtcaatatctgaatactacaacattagctgtacctgttaatatgcga
gttttgcatttaggtgcaggttcagaaaaaggagtagcaccgggttctgcagttc-----
-------------------------ttaggcagtggttgcctgctggtactattcttgta
gataatgatttatacccatttgtgagtgacagtgtcgctacatattttggggattgtata
accttaccctttgattgtcaatgggatttgataatttctgatatgtatgaccctattact
aagaacataggggagtacaatgtaagtaaagatggtttctttacatacatttgtcatatg
attcgcgacaagttagctctgggtggcagtgttgctataaaaataacagagttttcttgg
aatgcagaattatataagttaatggggtattttgcattttggacggttttctgcacaaat
gcaaacgcttcttctagtgaagggtttttaattggcataaattatttgggtaagcccaga
gttgagatagatggaagtgttatgcatgccaattatttgttttggagaaattcca-----
---cagtttggaacgggggtgcttatagcctgtttgacatggctaaattcccgcttaagt
tggctggtactgccgtaataaatttaagagcagaccagattaatgatatggtttattccc
ttcttgaaaagggtaaactacttgttagagatacaaataaagaagtttttgttggtgata
gtttggttaatgtaatctaaactttaagaatggcagtcgcttatgcagacaagcctaatc
actttatcaattttccacttacccagtttgagggttttgtgttaaattataaaggtttac
aatttcaacttctcgacgaaggagtggattgtaaaatacaaacagcacctcacattagtc
ttgctatgctggatattcagcctgaagactatagaagtgttgatgttgctattcaagaa-
gttattgatgatatgcattggggtgagggctttcagattaaatttgaaaacccccatatc
ctaggaagatgcatagttttagatgttagaggtgtagaagaattgcatgatgatttagtc
aattacattcgtgataaaggttgtgttgctgaccaatccaggaagtggattggacattgc
accatagcccaactcactgatgctgcactttccattaaggaaaatgttgattttataaac
agcatgcaattcaactataaaatcactatcaatccctcatcaccggctagacttgaaata
gttaagcttggtgctgaaaagaaagatggtttttatgaaaccatagctagccactggatg
ggaattcgttttgaatataatccacccactg-ataagctagctatgattatgggttattg
ttgtttagaagtggtgcgtaaagagctagaagaaggtgaccttcccgagaatgatgatga
tgcttggtttaagctctcgtaccattatgaaaacaattcttggttctttcgacatgtcta
caggaaaagttcttacttccgtaagtcttgtcaaaacttagattgtaattgtttggggtt
tcatgaatcttcagttgaagaagactaaactcagtg--aaaatgtttttgcttcctagat
ttgttctagttagctgcataattggtagcctaggttttgacaaccctcctaccaatgttg
tttctcatttaaatggagattggtttttatttggtgacagtcgttcagattgtaatcatg
ttgttactaccaatccccgtaattattcttatatggaccttaatcctgccttgtgtggtt
ctggtaaaatatcatctaaagctggcaactccatctttaggagttttcactttactgatt
tttataattacacaggcgaaggtcaacaaattatcttctatgagggtgttaattttacgc
cttatcatgcctttaaatgcaccacttctggtagtaatgatatttggatgcagaataaag
gcttgttttacactcaggtttataagaatatggctgtgtatcgcagccttacttttgtta
atgtaccatatgtttataatggctctgcacaatctacagccctttgtaaatctggtagtt
tagttcttaataatcctgcatacatagctcgtgaagctaattttggggattattattata
aggttgaagctgatttttatttgtcaggttgtgacgagtatatcgtaccactttgtattt
tcaacggcaagt------------ttttgtcgaatacaaagtattatgatgatagtcaat
attattttaataaagacactggtgttatttatggtc-tcaattctactgaaaccattacc
actggttttgactttaattgtcattatttagttctaccctctggtaattatttagccatt
tcaaatgagctattgttaactgttcctactaaagcaatctgtcttaataagcgtaaggat
tttacgcctgtacaggttgttgattcgcggtggaacaatgccaggctgtctgataacatg
acggcagttgcttgtcaacccccgtactgttattttcgtaattctactaccaattatgtt
ggtgtttatgatatcaatcatggggatgctggttttactagcatactcagtggtttgtta
tatgactcaccttgtttttcgcagcaaggtgtttttaggtatgataatgttagcagtgtc
tggcctctctacccttatggcagatgccctactgctgctaatattaatacccctgatgta
cctatttgtgtgtatgatccgctaccaattattttgcttggcattcttttgggtgttgcg
gtcataattattgtagttttgttgttatattttatggtggataatggtactaggctgcat
gatgcttagaccttaatctaaacatgtttttgatacttttaatttccttaccaacggctt
ttgctgttataggagatttaaagtgtactacagtttccattaatgatgttgacactggtg
ttccttctattagcactgatactgtcgatgttactaatggtttaggtacttattatgttt
tagatcgtgtgtatttaaatactacgttgttgcttaatggttattaccctacttcaggtt
ctacatatcgtaatatggcactgaagggaactttactattgagcacactgtggtttaaac
caccttttctttctgattttactaatggtatttttgctaaggtcaaaaataccaaggtta
ttaaagatggtgtaatgtatagtgagtttcctgctataactataggtagtacttttgtaa
atacatcctatagtgtggtagtacaaccacatactaccattttggataataaattacaag
gtttcttagagatctctgtttgccagtatactatgtgcgagtacccaaatacgatttgta
atcctaatttgggtaatcaacgcttagaactatggcattgggatacaggtgttgtttcct
gtttatataagcgtaatttcacatatgatgtgaatgctgattatttgtatttccattttt
atcaagaaggtggtactttttatgcatattttacagacactggtgttgttactaagtttc
tgtttaatgtttatttaggcacggtgctttcacattattatgtcatgcctttgacttgta
atagtgctttgactttagaatattgggttacacccctcacttctaaacaatatctactag
ctttcaatcaagatggtgttatttttaatgctgttgattgtaagagtgattttatgagtg
agattaagtgtaaaacactatctatagcaccatccactggtgtttatgaattaaacggtt
acactgttcagccaattgcagatgtttaccgacgtatacctaatcttcccgattgcaata
ttgaggcttggcttaatgataagtcggtgccctctcctttaaattgggaacgtaagacct
tttcaaattgtaattttaatatgagcagcctgatgtcttttattcaggcagactcattta
cttgtaa------------taatattgatgctgctaagatatatggtatgtgtttttcca
gcataactatagataagtttgctattcccaatggtaggaaggttgacctacaattgggta
atttgggctatttgcagtcttttaattatagaattgatactactgctacaagttgtcagt
tgtattataatttacctgctgctaatgtttctgttagcaggtttaatccttctacttgga
ataggagatttggttttacagaacaatctgtttttaagcctcaacctgcaggtgttttta
ctgatcatgatgttgttta-----tgcacaacattg-ttttaaagctcccacaaatt---
tctgtccttgtaaattggatgggtctttgtgtgtaggtagtggttctggtatagatgctg
gttataaaaatactggcataggcacttgtcctgcaggtactaattatttaacttgccata
atgctgcccaatgtgattgtttgtgcactccagatcccattacatctaaagctacagggt
ctcac---aaatgccctcaaactaaatatttagttggcataggtgagcactgttcgggtc
ttgctattaaaagtgatcattgtggaggtaacccttgtagttgccaaccacaagcatttt
tgggttggtctgttgactcttgtttacaaggggataggtgtaatatttttgctaatttta
ttt-tgcatgatgttaatagtggtactacttgttctactgatttacaaaaatcaaacaca
gacataattcttggtgtttgtgttaattatgatctttatggtattactggccaagggatt
tttgttgaggttaatgcga--------cttattataatagttggcagaaccttttatatg
attctaatggtaatctctacggtttcagagattacttaacaaatagaacttttatgatt-
-----cgtagttgctatagtggtcgtgtttcagcggcctttcatgctaactcttccgaac
cagcattgctatttcggaatatcaaatgcaattacgtttttaataacactctttcacgac
agctgcaacctattaactattttgatagctatcttggttgtgttgtcaatgctgataata
gtacttctagtgtagttcaaacatgtgatctcacagtaggtagtggttactgtgtggatt
actc-tacaa-----aaagacgaagtcgtagagcgattaccactggttatcggttt---a
ctaatttt------gagccatttactgt--taattcagtaaatgatagtttagaacctgt
aggtggtttgtatgaaattcaa--------------------------ataccttcagag
tttactataggtaatatggaggagtttattcaaacaagctctcctaaagttaccattgac
tgttctgcttttgtctgtggtgattatgcagcatgtaaatcacagttggttgaatatggt
agcttctgtgacaatattaatgctatactcacagaagtaaatgaattacttgacactaca
cagttgcaagtagctaatagtttaatgaatggtgtcactcttagcactaagcttaaagat
ggcgttaatttta-atgtagatgacatcaatttttcccctgtattaggttgtttaggaag
cgattgcaataaagtttccagtagatctgctatagaggacttacttttctctaaagtaaa
gttatctgatgtcggtttcgttgaggcttataataattgtactggaggtgccgaaattag
ggacctcatttgtgtgcaaagttataatggtatcaaggtgttgcccccactgctctcaga
aaatcagatcagtggttacactttggc------------tgccacctctgctagcctgtt
tcctccatggtcagcagcagcaggtgtaccattctatttaaatgttcagtatcgtattaa
tggtattggtgttaccatggatgtgctaagtcaaaatcaaaagcttattgctaatgcatt
taacaatgctcttggtgctattcaggaagggtttgatgctaccaattctgctttagttaa
aattcaagctgttgttaatgcaaatgctgaagctcttaataacttattgcaacaactctc
taatagatttggtgctataagttcttctttacaagaaattctatctagactggatgctct
tgaagcgcaagctcagatagacaggcttattaatgggcgtcttaccgctcttaatgctta
tgtttctcaacagcttagtgactctacactagtaaagtttagtgcagcacaagctatgga
gaaggttaatgaatgtgtcaaaagccaatcatctaggataaatttttgtggtaatggtaa
tcatattatatcattagtgcagaatgctccatatggtttgtatttcattcattttagcta
tgtccctactaagtatgtcactgcgaaggttagtcccggcctgtgcattgctggtgatag
gggtatagcccctaagagtggttattttgttaatgtaaataatac---ttggatgttcac
tggtagtggttattactaccctgaacctataactggaaataatgttgttgttatgagtac
ctgtgctgtt--------aattatactaaagcgccagatgtaatgctgaacatttcaata
cccaacctccctgattttaaggaagagttggatcaatggtttaaaaaccaaacatcagtg
gcaccagatttg-------tcacttgattatataaatgttacattcttggacctacaaga
tgaaatgaataggttacaggaggcaataaaagttttaaatcagagctacatcaatctcaa
ggacattggtacatatgagtattatgtaaaatggccttggtatgtatggc------tttt
aattggctttgctggtgtaactatgcttgttttactattcttcatatgctgttgtacagg
atgtgggactagttgttttaagaaatgtggtggttgt---------tgtgatgattatac
tggacaccaggagttagtaattaaa-----------acatcacatgaagactaagttcgt
ttttgatttat-tgactcctgacgatata---------ttacatccctccaatcatgtga
atcttatt---ataagacccatttagg---------------------------------
--------------tcgagcatattataatagctaccacaatgcctgctgtttagtgggt
actgtgtcttatataactagtaaacctgcaatgccaatggctacaattatt----gaagt
tgcagattatactaacattactcctattactgtt-cttacaacagttcatttaggcgttt
---ctataggtattgacactagcaccactg---------gtttttcatagtactagttcc
aaaccatattataattcaggtagaccttataactttaagcatt-----ttgccaaaggtt
ttaaggtcacgccttagtaatggacatctggaaacc----------tgagattaaatatc
tccgtt------atactaacggttttaatgtctcagaattagaagatgcttgttttaaat
ttaactata----aatttcctaaagtaggat-----------------------------
------------attgtagagttcctagtcatgcttggtg--------ccgtaatcaagg
tagcttttgtgctacacttactctttat----ggcaaatccaaacattatgataaatatt
ttggagtaataactggttttaca---------------gcattcgctaatactg-tagag
gaggctgttaa-------caaactggttttcttagctgtt------gactttataacctg
gcgtagacaggagttaaatgtttatggctgatgcttat---------tttgcagacactg
tgtggtatgt-------------------------ggggcaaataatttttatagttgcc
atttgtttattggttataatagttgtagtggcatttttggcaact---------------
------tttaaattgtgtattcaactttgcggtatgtgtaata------ccttagtactg
tccccttctatttatgtgtttaatagaggtaggcagttttatgagttttacaatgatgta
aaaccaccagttcttgatgtggatgacgtttagttaatccaaacattatg----------
-----agtagtgtaactacaccagcaccagtttacacctggact------gctgatgaag
ctattaaattcctaaaggaatggaacttttctttgggtattatactactttttattacag
tcatattgcaatttggatatacaagtcgcagtatgtttgtttatgttattaagatgatta
ttttgtggcttatgtggccccttactatcatcttaactattttcaattgcgtgtatgcgt
tgaataatgtgtatc----------ttggcttctctatagtttttaccatagtggccatt
atcatgtggattgtgtattttgtgaatagtatcaggttgtttattagaactggaagttgg
tggagtttcaacccagaaacaaacaacttgatgtctatagatatgaagggaaggatgtat
gttaggccgataattgaggattaccatacccttacggtcacaataatacgtggtcatctt
tacat----------------gcaaggtataaaactaggtactggcta------------
--------------------ttctttgtcagatttgccagcttatgtgtctgttgctaag
gtctcgcacctgctcacgtata--------------------------------------
------------------agcgtggttttcttgacaagataggcgatactagtggttttg
ctgtttatgttaagtccaaagtcggta----------attaccgactgccatca--accc
aaaagggttctggcttggac----------------accgcattgttgagaaataatatc
taaa--------------------------------------------------------
------------------------------------------------------------
--------------------------------------ctttaaggatgtcttttactcc
tggta--------agcaatccagtagtagagcgtcctctggaaatcgttctggtaatggc
atccttaagtg-------------------------------------------------
----ggccgatcagtccgaccaa-------------------------tctagaa-----
----------------------------------------------------atgttcaa
accaggggtagaagagctcaa---------------------------------------
-----------------------------------------cccaagcaaactgcta---
--------------------------------------------cttctcagcaaccatc
agga------------------gggaatgttgtaccctactat-----------------
------------------------------------------------------------
------------------------------------------------------------
------------------------------------------------------------
------------------------------------------------------------
------------------------------------------------------------
------------------------------------------------------------
------------------------------------------------------------
--------------------tcttggttctctggaattactcagtttcaaaaaggaaagg
agtttgaatttgcagagggacaaggtgtgcctattg----caccaggagtcccagctact
gaagctaaagggtactggtatagacacaacagacgttcctttaaaacagccgatggcaac
cagcgtcaattgcttccacgatggtatttttactatcttggaacaggaccgcatgccaaa
gaccagtatggcaccgacattgacggagtcttctgggtcgctagtaaccaggctgatgtc
aatacccc---ggctgacattctcgatcgggacccaagtagcgatgaggctattccgact
aggtttccgcctggcacggtactccctcagggttactatattgaaggctcaggaaggtct
gctcctaattccagatctacttcacgcgcatccagtagagcctctagtgcaggatcgcgc
agtagagccaattctggcaatagaaccc------------------ctacctctggtgta
acacctgatatggctgatcaaattgctagtcttgttctggcaaaacttg-----------
----------gcaaggacgccactaagccacagcaagtaactaagcagactgcca--agg
aaatcagaca-gaaaattttgaataagccccgccaaaagaggagccccaataaacaatgc
actgttcagcagtgttttgggaagagaggccccaatca---------gaattttggtggt
ggagaaatgttaaaacttggaactagtgatccacagtttcccattcttgcagaactcgca
cccacagctggtgcgtttttctttggatctagattagagttggccaaagtgcagaatttg
tctgggaatcttgacgagccccagaaggatgtttatgaattgcgctataatggcgcaatt
agatttgatagtacactttcaggttttgagaccataatgaaggtgttgaatgagaatttg
aatgcataccaacaacaggatggtacgatgaatatgagtccaaaaccacagcgtcagcgt
ggtcagaagaacggacaaggagaaaa----tgataatataagtgttgcagcgcccaaaag
ccgtgtgcagcaaaataagattagagagttgactgcagaggacatcagccttcttaagaa
gatggatgagccctttactgaagacacctcagaaatataagagaatgaaccttatgtcgg
cacctggtggtaacccctcacaggaaagtcggg---------------------------
--------ataaggcactctctatcagaatggatgtcttgctgctata----atagatag
tgaaggtt--------------atagcagactatagattaattagttgaaagttttgtgt
ggtaatgtatagtgttggagaaagtga--------------aagacttgcgga-------
---------agtaattgccg------acaagtgcccaaggg-gaagagccagcatgttaa
gttaccacccagtaattagtaaatgaatgaagttaatt----------------------
------atggccaattggaagaatcac---------------------------------
------------------------------------------------------------
------------------------------------------------------------
------------------------------------------------------------
--
>LC494178.1 Bovine coronavirus TCG-19 RNA, complete genome
------------------------------------------------------------
------------------------------------------------------------
------------------------------------------------------------
-------------tc---------------ccgcttcact---gatctcttgttagatct
tttcata------atctaaactttataaaaacatccactccctgtagtctatgcctatgg
gcgtag-atttttcatagtggtgtctatattcatttctgctgttaaca------------
---------------------gctttcagccagggacgtgttgtatcctaggcagtggcc
cactcataggtcacaatgtcgaagatcaacaaatacggtctcgaactacattgggctcca
gaatttccatggatgtttgaggacgcagaggagaagttggacaaccctagtagttcagag
gtggatatattttgctccaccactgcgcaaaagctggaaacaggcggaatttgtcctgaa
aatcatgtgatggtggattgtcgccgacttcttaaacaagaatgttgtgtgcagtctagc
ctaatacgtgaaattgttatgaatacacgtccatatgatttggaggtgctacttcaagat
gctttgcagtcccgcgaagcagttttggttacaccccctctaggtatgtctctggaggca
tgctatgtgagaggttgta----------------atcctaaaggatggac-catgggtt
tgtttcggcgtagaagtgtgtgtaacactggt--------cgctgcgctgttaacaagca
tgtgg--------------cctatcagctata-tatgattgatcctgcgggtgtctgt--
-----tttggtgcaggtcaatttgtgggttgggttatacccttagcctttatgcctgttc
agtcccggaaatttattgttccttgggttatgtacttgcgtaagtgtggcgaaaagggtg
cctacaacaaagatcataaacgtggcggttttgaacacgtttataattttaaagttgagg
atgcttacgacttggttcatgatgagcctaagggtaagttttctaagaaggcttatgctt
taattagaggataccgtggtgttaaaccgcttctttatgtagaccagtatggttgtgatt
atactggtggtcttgcagatggcttagaggct---tatgctgataagacattgcaagaaa
tgaaggcattatttcctatttggagccaggaactcccttttgatgtaattgtggcatggc
acgttgtgcgtgatccacgttatgtta-tgagactgcagagtgcttctactatacgtagt
gttgcatatgttgctaaccctactgaagatttgtgtgatggttctgttgttataaaggaa
cctgtgcatgtttatgcggatgattccattatttta--cgtcaacataattta-------
-----------gttgacattatgagttgttttta-----------------tatggaggc
agatgcagttgtaaatgctttttatggtgttgatttgaaaaattgtggttttgttatgca
gtttggttat--attgactgcgaacaagactc------------------gtgtgatttt
aaaggttgggttcc-tggtaatatgatagatggttttgcttgcactacttgtggtcatgt
ttatgagacaggtgatttgctagcacaat---------cttcaggtgttctgcctgttaa
tcctgtattgcacactaagagtgcagcaggt-----------------------------
-------------tatggtggttttggttgtaaggattcttttaccctgtatggccaaac
tgtggtttattttggaggttgtgtgtattggagtccagcacgtaatatatggattcctat
attaaaatcttctgttaagtcttatgacggtttggtttatactggagtt---gtaggttg
caaggctattgtaaaggaaacaaatctcatttgcaaagcgttgtaccttgattatgttca
acacaagtgtggcaatttacaccagcgggagttgctaggtgtgtcagatgtgtggcataa
acaattgttattaaatagaggtgtgtataaacctcttttagagaatattgattattttaa
tatgcagcgcgctaaatttagtttagaaacttttactgtttgtgcagatggttttatgcc
ttttcttttagatgatttggttccgcgcgcatattatttggcagtaagtggtcaagcatt
ttgtgactacgcagataaaatctgccatgctgttgtgtcta-agagtaaagagttacttg
atgtgtct--------------------------ctggattctttaagtgcagctatac-
----attatttgaattctaaaattg----------------ttgatttggctcaacattt
--------------------------tagtggttttggaacaagttttg------tttct
aaaattgttcatttctttaagact----------tttactactggcactgctcttgcatt
tgcatgggttttatttcatgttttgcatggtgcttatatagtagtagagagtga------
tatatattttgttaaaaacattcctcgttatgctagtgctgttgcacaagcatttcggag
tgttgctaaagttgtactggactctttaagagttacttttattgatggcctttcttgttt
taagattggacgtagaagaatctgtctttcaggcagtaaaatttatgaag----------
-------------------------ttgagcgtggcttgttacattcatc----------
------------------tcaattgccattagatgtttatgatttaacca----------
--------------------------------tgcctagtcaag-ttcagaaagccaagc
aaaaacctatttatttaaaaggtt------------------------------------
---------ctggttctgatttttcattagcagatagtgtggttgaagttgttacaactt
cact------tacaccatgtggttattctgaacc------------acctaaagttgcag
ataaaatttgca---ttgtggataatgtttatatggccaaggctggtgacaaatattacc
ctgttgtggttgatggtcatgtaggactcttggatcaagcatggagggttccttgtgctg
gaaggcgtgttacatttaaggaacagcctacagtaaatgagattgcaagcacacctaaga
ctattaaagttttttatgagcttgataaagattttaatactattttaaacactgcatgtg
gagtgtt-------tgaagtagatgataccgtggatatggaggaatt---ttatgctgtg
gtggttgatgccatagaagagaaactttctccatgtaaggagcttgaaggtgtaggtgct
aaagttagtgcctttttacagaaattagaggataattccctatt-tttatttgatgaggc
tggagaggaagttcttgcttctaaattgtattgtgcttttacagctcctgaagacgatga
ctttcttgaagaaagtgttgttgaagaagatgatgtagaaggtgaggaaactgatttaac
tgtcacaagtgctggagagccttgtgttgccagtgaacaggaggagtcttctgaaatctt
agaggacactttggatgatggtccatgtgtggagacatctgattcacaagttgaagaaga
tgtagaaatgtcagattttgctgaccttgaatctgtgattcaggattatgaaaatgtttg
ttttgagttttatactacagagccagaatttgttaaagttttggatctgtatgtgcctaa
agcaactcgcaataattgc--------tggttgcgatcagttttggcagtgatgcagaaa
ctgccttgtcaatttaaagataaaaatttgcaggatctttgggtgttatataagcaacag
tatagtcagttgtttgttgatacattggttaataagatacctgctaatattgtagttcca
caaggtggttatgttgccg--------------------------attttgcatattggt
tcttaaccttatgtgattggcagtgtgttgcatactggaaatgcattaaatgtgatttag
ctcttaagcttaaaggcttggatgctatgttcttttatggtgatgttgtctcacatgtgt
gcaagtgtggtgag----------tctatggtacttattgatgtt-----------gatg
tgccatttaca-------------------------------gcccactttgctcttaaa
gataagttgttttgtgcatttattactaagcgtagtgtgtataaagcagcttgtgttgtg
gatgttaatgatag--tcattctatggctgttgttgatg----gtaaacaaattgatgat
cgtcgtgtcactagtattactagtgataagtttgat---tttattattgggcatggtatg
tcgttttca------------------------------------------------atg
actacttttgaaattgcccaattgtatggttcttgtataacacctaatgtatgtttt---
-gttaaaggtgatataattaaagtttctaagtgtgttaaagcagaagttgttgtaaatcc
tgctaatggcaatatggcacat------ggtggtggtgttgcaaaggctattgcagtagc
agctggacagcagtttgttaaagagactaccgatatggttaagtctaaaggagtttgtgc
tactggagactgttatgtctctacagggggtaaattatgtaaaactgtgcttaatgttgt
tggacctgatgcgagaacac---agggtaaacaaag-------ttatgcattgttagagc
gtgtttataaacatcttaacaaatatgatt----------------gtgttgttacaact
---------------------------------------------------ttgatatca
gctggtatatttagtgtgccttctgatgtgtctttaacatatctacttggtactgccgag
aaacaagttgttcttgttagcaataatcaagaggattttgatcttatttctaagt--gtc
agataactgctgt--------tgagggcactaagaaattggcagagcgtctttcttttaa
tgtagggcgttctatcgtttacgaaacagatgctaataagttgatt---agcaatgacgt
tgcatttgtttcgacatttaatgtcttacagga----------------tgttttatcct
taagacatgatatagcacttgatgatgatgc-----------------------acgaac
ctttgttcagagcaatg----ttgatgttgtacctgagggttgg-cgtgttgtcaataag
tt----------ttgtcaaatt-------aatggtgttagaaccgttaagtattttgagt
gtcccggtggcatagatatatgcagccaggataaagtttttggttatgtacagcagggta
gttttaataaggctactgttgctcaaattaaagccttgtttttggataaagtggacatct
tgctaactgttgatggtgttaatttcacgaacaggtttgtg--cctgtaggtgaaagttt
tggtaagagtctaggaaatgtgttctgtgatggagttaatgtcacgaaacataagtgtga
tataaattataaaggtaaagtctttttccagtttgataatctttctagtgaagat-----
-----ttaaaggctgtaagaagttc-----------ttttaattttgaccagaaggaatt
gcttgcctattacaacatgcttgttaattgttctaaatggcaggttgtttttaatggtaa
gtatttcactt---ttaagcaagctaataacaattgttttgttaatgtttcttgcttaat
gctccagagtttgaatttgaaatttaaaattgttcaatggcaggaggcgtggcttgaatt
tcgttctggccgccctgctagatttgtatctttggttttagccaaaggtgggtttaaatt
tggtgatcctgctgattctagagattttttgcgtgttgtgtttagtcaagttgatttgac
aggggcaatatgtgattttgaaattgcatgtaaa---tgtggtgtaaagcaggaacagcg
tactggtgtggacgctgttatgcattttggtacattgagtcgtgaagatcttgagattgg
ttataccgtggattgttcttgcggtagaaagctaatccattgtgtacgatttgatgtacc
atttttaatttgtagtaata-------caccttct-agtgtaaaattacctaagggtgta
ggaagtgcaaatatttttaaaggtga---------------taaggttggtcactatgtt
catgttaagtgtgagcagtcttatcagctttatgatgcttctaatgttaagaaggttaca
gacgttactggcaatttgtcagattgtttgtatcttaaaaa---tttgaaacaaactttt
aaatcggtgttaaccacctattatttggatgatgt------taagaaaattgagtataaa
cctgacttgtcacaatattattgtgacggaggtaagtattatact------cagcgtatt
attaaagcccaatttaaaacatttgagaaagtagatggtgtgtatactaattttaaattg
ataggacacaccatctgtgatattcttaatgctaagttgggttttgatagctctaaagag
tttgttgaatataaa------gttactgagtggccaacagctac---------------a
ggtgatgtggtgttggctactgatgat-----ttgtatgttaagagatatgaaaggggtt
gtattacttttggtaaacctgttatatgg--------------------ttaagccatga
gcaagcttccctcaattctttaacata-------ttttaacagacctttattggttgatg
---agaataaatttgatgttttaaa------------------agtggatgatgttgacg
atggtggtgatatcttag-----atagtgatgccaaagaatc----taaagaaatcaaca
ttattaagttaagtggtgttaaaaaaccatttaaggttgaagatagtgtcattgttaa--
----tgatgatactagcgaaatcaaatatgttaagagtttgtctata-------------
-gttgatgtgtatgatatgtggcttacaggttgtaggtatgttgttagaactgctaatgc
tttgagcatggcagttaacgtacctacaatacgtaagtttataaaatt----------tg
gtatgactcttgttagta-taccaattgatttgttaaatttaagagagattaagcctgtt
tttaatgtggtt------------------aaagctttgcgaaataaaatttctgcatgc
tttaattttattaaatggctttttgtcttattatttggctggattaaaacatccgctgat
aataaagtaatttacaccacagaagttgcatcaaagcttacatgtaagcttgtagcttta
gcttttaaaaatgcgtttttgacatttaattggagtgtggttgctagaggtgcttgca--
----ttatagcgactatatt------tctattgtggtttaattt-----------tatat
atgccaatgtaatttttagtgatttttatttgcctaaaatt-------------------
------ggtttcttgccgacttttgttggtaag-------atcgcacagtggattaagag
cacttttagtcttgtaactatttgtgatctatattccattcaggatgtgggttttaagaa
tcagtattgtaatggaagtatcgcatgtcagttctgcttggcaggatttgatatgttaga
taattataaagccattgatgtagtacagtatgaagctgataggagagcatttgttgatta
tacaggtgtgttaaagattgtcattgaattgatagctagttac----gccctgtatacgg
catggttctacccattgtttgctcttattagtattcagatcttgaccacttgg-------
--------------ctgcctgagctttttatgcttagtacattgcattgg-agtgttagg
ttgctggtgtctttagctaatatgttaccagcacatgtgttt---------atgaggttt
tatattattattgcctcttttattaagctgtttagcttgtttaggcatgttgcctatggt
tgtagtaaacctggttgtttgttttgttataagaggaatcgtagtctacgtgttaaatgt
agtactatcgttggtggcatgatacgctattacgatgttatggctaatggtggcactggc
ttttgttcaaaacatcaatggaattgcattgattgtgattcttataaaccaggtaatact
tttattactgttgaggccgctcttgatttatctaaggaattgaaacggcctattcagcct
acagatgttgcttatcatacggttacggatgttaagcaagttggttgttatatgcgcttg
ttctatgagcgtgatggacagcgcacatatgatgatgttaatgctagtttgtttgtggat
tatagtaatttgctacattctaaggttaagggtgtgcctaatatgcatgttgtggt----
agtggaaaatgatgccgataaagctaattttcttaat--gctgctgtattttatgcacag
tctttgtttagacctattttaatggttgataaaaatctgataactactgctaatactggt
acgtctgttacagaaactatgtttgatgtttatgttgacacatttttgtctatgttcgat
gtggataaaaagagtcttaatgctttaatagcaactgcgcattcttctataaaacagggt
acgcagatttgtaaagttttgggtacctttttaagctgtgctcgtaaaagttgttctatt
gattcagatgttgatactaagtgtttagctgattctgtcatgtctgctgtatcgg-cagg
ccttgaattgacggatgaaagttgtaataacttggtgccaacatatttgaagtgcgataa
cattgtggcagctgatttaggtgttctgattcaaaattctgctaagcatgtgcagggtaa
tgttgctaaaatagccggtgtttcctgcatatggtctgtggatgcttttaatcagctaag
ttctgattttcagcataa--attgaagaaagcatgttgtaaaactgg-------------
--tttgaaattgaagcttacttataataagcagatggctaatgtctctgttttaactaca
ccctttagtcttaaagggggtgcagtttttagttat------------tttgtttatgta
tgttttctgttgagtttggtttgttttattggattgtggtgcttaatgcccacttataca
gtacacaaatcagattttcagcttcctgtttatgcca---gttataaagttttagataat
ggtgttattagagatgttagcgttgaagatgtttgtttcgctaacaaatttgaacaattt
gatcaatggtatgagtctacatttggtctaagttattatagtaacagtatggcttgtccc
attgttgttgctgtagtagaccaggattttggctctactgtgtttaatgtccctaccaaa
gtgttacg---atatggttaccatgtgttgcactttattacacatgcactttctgctgat
ggggtgcagtgttatacgccacatagtcaaatatcgtattctaatttttatgctagtggc
tgtgtgctttcctccgcttgtactatgtttgcaatggccgatggtagtccacaaccttat
tgttatacagaggggcttatgcagaacgcttctctgtatagttcattggtacctcacgtg
cggtataatcttgctaatgctaaaggttttatccgttttccagaagtgttgcgagaagga
cttgtgcgtattgtgcgtactcgttctatgtcgtattgcagagttggattatgtgaggaa
gctgatgagggtgtatgctttaattttaatggttcttgggtgcttaataatgattattat
agatcattgcctgggaccttttgtggtagagatgtttttgacttaatttatcagcttttt
aaaggtttagcacagcctgtagatttcttggcattgactgctagttctattgctggtgct
atacttgctgtaattgttgttttggtgttttattacttaataaagcttaaacgtgctttt
ggtgattacaccagtattgtttttgttaatgtgattgtgtggtgtgtaaattttatgatg
ctttttgtgtttcaagtttaccctacactttcttgtgtatatgctatttgttatttttat
gccacgctttatttcccttcggagataagtgtgataatgcatttacaatggttagttatg
tatggcactattatgcctttatggttttgtttgctatatatatctgttgttgtttcaaat
catgctttttgggtatttgcttactgcagacggcttggtacttctgttcgtagtg-----
-atggtacatttgaagaaatggctcttactacttttatgattacaaaagattcttattgt
aagcttaagaattctttgtctgatgttgcttt----------taatagatatttgagttt
gtataataaatataggtattacagcggtaaaatggatactgctgcatatagggaggctgc
ttgttctcagttggctaaagcaatggatacatttaccaataataatggtagtgatgtgct
ttaccaaccacctactgcttctgtttcaacttcattcttgcaatctggtattgtgaaaat
ggttaatcctacctctaaggtagaaccatgtattgtcagtgttacctatggtaatatgac
attgaatggtttatggttggatgataaggtctactgtcccagacatgtgatatgttctgc
ttcagatatgactaatccagattatacaaatttgttgtgtagagtaacatcaagtgattt
tactgtattgtttgatcgtttaagccttacagtgatgtcttatcaaatgcagggttgtat
gcttgttcttacagtgaccatgcaaaattctcgtacgccaaaatatacatttggtgtggt
taaacctggtgagacttttactgttttagctgcttataacggcaaaccacaaggagcctt
tcatgtgactatgcgtagtagttataccattaagggttcctttttatgcggatcttgtgg
atctgttggttacgtgctaatgggtgattgtgttaaatttgtgtatatgcatcaattgga
gcttagtactggttgtcatactggtactgatttcaatggggatttttatggtccttataa
ggatgctcaggttgtccaattgcccgttcaggattatatacaatctgttaattttgtagc
atggctttatgctgctatacttaataattgtaattggtttgtacaaagtgataagtgttc
tgttgaagattttaatgtgtgggctttgtctaatgggtttagccaagttaagtctgatct
tgtta------tagatgctttagcgtctatgactg---------------------gtgt
gtctttggaaacactattggctgctattaagcgtctcaagaatggttttcaaggacgtca
gattatgggtagttgctcctttgaggatgaattgacacccagcgatgtttatcaacaact
cgctggtatcaagttacaatcaaagcgcact----agattggttaaagg-------catt
gtttgttg-----gattatggcttctacatttttgtttagttgtataattacagcatttg
tgaaatggactatg------tttatgtatgtaactactaatatgcttagtattacgtttt
gtgcactttgtgttataagtttggccatgttgttggttaaacataagcatctttatttga
ctatgtatataattcctgtgctttttacactg-----------------ctgtataataa
ctatttgg---ttgtgtacaagcagacatttaga------------------ggctatgt
ttatgcatggctatcatattatgt-tccatcagttgagtatacttatactgatgaagtta
tttatggcatgttattgcttataggaatggtctttgttacattacgtagcattaaccatg
atttg-ttctcttttataatgtttgttggccgtgtgatttctgttgtctctttgtggtac
atgggttctaacttagaggaagaaattcttcttatgttggcttct-------------ct
ttttggtacttacacatgg--acaacagctttatctatggctgcagcaaaggttattgct
aagtgggttgctgtgaatgttttgtatttcacag------atatacctcaaattaagata
gtgcttgtatgctatttgtttataggttatattattagctgttattggggtttgttctcc
ttgatgaacagtttgtttagaatgcctttgggtgtttacaattataaaatttcagtacag
gaattaagatatatgaatgctaatggattgcgccctcctaagaatagttttgaagccctt
atgcttaattttaagcttttgggtattggaggtgtgccaattattgaagtatctcaattt
caatcaaaattgactgatgttaaatgtgctaatgttgtcttgcttaattgcttgcaacat
ttgcatgttgcttctaattctaagttgtggcagtattgtagcactttgcacaatgaaata
cttgccacttctgatctgggtgttgcttttgaaaagcttgctcagttgttaattgttttg
tttgctaatccagctgctgtggatagcaagtgcctgactagtattgaagaagtttgcgac
gattacgcaaaggacaatactgttttgcaggctttacagagtgaatttgttaatatggct
agcttcgttgaatatgaagttgctaagaaaaatcttgatgaggcgcgttctagtggttct
gctaatcaacagcagttaaaacagctagagaaagcctgtaatattgctaaatctgcttat
gaacgcgaccgtgctgtagcaagaaagttggagcgtatggcagatttggctctcactaat
atgtataaagaagctagaattaatgataagaagagtaaggttgtttctgccttgcaaact
atgctttttagtatggtgcgtaagttagataatcaagctctgaattcaatattagataat
[truncated: 5,879,783 more chars]
