# Supplementary material for: Broad-spectrum CRISPR-Cas13d-mediated strategy for combating human coronaviruses
Source: Mol Ther Nucleic Acids. 2026 Mar 6;37(2):102888. doi: 10.1016/j.omtn.2026.102888 (PMC13126349; doi:10.1016/j.omtn.2026.102888)
Supplement: Data S1. Animal coronavirus sequences [file mmc2.zip › File S1/alignment wuhan with canine coronavirus.fasta]

>NC_045512.2 Severe acute respiratory syndrome coronavirus 2 isolate Wuhan-Hu-1, complete genome
----------attaaaggt--------------------------------ttatacctt
cccaggtaacaaaccaaccaactttcgatctcttgtagatctgttc--------------
---tctaaacgaactttaaaatctgtgtggctgtcactcggctgcatgcttagtgcactc
acgcagtataattaataactaatt-----------------------------actgtcg
ttgacagga-----cacgagtaactcgtctatcttctgcaggctgctta-----------
--cggtttcgtccgtgttgcagccgatcatcagcacatctaggtttcgtccggg------
tgtgaccgaaaggtaagatggagagccttg------------tccctggtttcaacgaga
aaacacacgtccaactcagtttgcctgttttacaggttcgcgacgtgctcgtacgtggct
ttggagactccgtggaggaggtcttatcagaggcacgtcaacatcttaaagatggcactt
gtggcttagtagaagttgaaaaaggcgttttgcctcaacttgaacagccctatgtgttca
tcaaacgttcggatgctcgaactgcacctcatggtcatgttatggttgagctggtagcag
aactcgaaggcattcagt-----acggtcgtagtggtgagacacttggtgtc---cttgt
ccctcatgtgggcgaaataccagtggcttaccgcaaggttcttcttcgtaagaacggtaa
taaaggagctggtggccatagttacggcgccgatctaaagtcatttgacttaggcgacga
gcttggcactgatccttatgaagattttcaagaaaactggaacactaaacatagcagtgg
tgttacccgtgaactcatgcgtgagcttaacggaggggcatacactcgctatgtcgataa
caacttctgtggccctgatggctaccctctt-----gagtgcattaaagaccttctagca
cgtgctggtaaagcttcatgcactttgtccgaacaactggactttattgacactaagagg
ggtgtatactgctgccgtgaacatgagcatgaaattgcttggtacacggaacgttctgaa
aagagctatgaattgcagacaccttttgaaattaaattggcaaagaaatttgacaccttc
aatggggaatgtccaaattttgtatttcccttaaattccataat--------caagacta
ttcaaccaagggttgaaaagaa----aaagcttgatggctttatgggtagaattcgatct
gtctatccagttgcgtcaccaaatgaatgcaaccaaatgtgcctttcaactctcatgaag
tgtgatcattgtggtgaaacttcatggcagacgggcgattttgttaaagccacttgcgaa
t---tttgtggcactgagaatttgactaaagaaggtgccactacttgtggttacttaccc
caaaatgctgttgttaaaatttattgtccagcatgtcacaattcagaagtaggacctgag
catagtcttgccgaataccataatgaatctggcttgaaaaccattcttcgtaagggtggt
cgcac---------tattgcctttggaggctgtgtgttctcttatgttggttgccataac
aagtgtgcctattgggttccacgtgctagcgctaacataggttgtaaccatacaggtgtt
gttggagaaggttccgaaggtcttaatgacaaccttcttgaaatactccaaaaagagaaa
gtcaacatcaatattgttggtgactttaaacttaatgaagagatcgccattattttggca
tctttttctgcttccacaagtgcttttgtggaaactgtgaaaggtttggattataaagca
ttcaaacaaattgttgaatcctgtggtaattttaaagttacaaaaggaaaagctaaaaaa
ggtgcctggaatattggtgaacagaaatcaatactgagtcctctttatgcatttgcatca
gaggctgctcgtgttgtacgatcaattttctcccgcactcttgaaactgctcaaaattct
gtgcgtgttttacagaaggccgctataacaatactagatggaatttcacagtattcactg
agactcattgatgctatgatgttcacatctgatttggctactaa-caatctagttgtaat
ggcctacattacaggtggtgttgttcagttgacttcgcagtggctaactaacatctttgg
cactgtttatgaaaaactcaaacccgtccttgattggcttgaagagaagtttaaggaagg
tgtagagtttcttagagacggttgggaaattgttaaatttatctcaacctgtgcttgtga
aattgtcggtggacaaattgtcacctgt-------gcaaaggaaattaaggagagtgttc
agacattctttaagcttgtaaataaatttttggctttgtgtgctgactctatcattattg
gtggagctaaacttaaagccttgaatttaggtg--aaacatttgtcacgcactcaaaggg
attgtacagaaagtgtgttaaatccagagaagaaactggcctactcatgcctctaaaagc
cccaaaagaaattatcttcttagagggagaaacacttcccacagaagtgttaacagagga
agttgtcttgaaaactggtgatttacaaccattagaacaacctactagtgaagctgttga
agctccattggttggtacaccagtttgtattaacgggcttatgttgctcgaaatcaaaga
cacagaaaagtactgtgccc-ttgcacctaatatgatggtaacaaacaataccttcacac
tcaaaggcggtgcaccaacaaaggttacttttggtgatgacactgtgatagaagtgcaag
gttacaagagtg-tgaatatcacttt--------------------tgaacttgatgaaa
ggattgataaagtacttaatgagaagtgct------ctgcctatacagttgaactcggta
cagaagtaaa---------------------------tgagttcgcctgtgttgtggcag
atgctgtcataaaaactttgcaaccagtatctgaatt-----------acttacaccact
gggc-------------------------------attgatttagatgagtggagtatgg
ctacatac-----------tacttatttgatgagtctggtgagtttaaattggcttcaca
tatgtattgttctttctaccctccagatgaggatgaagaagaaggtgattgtgaagaaga
agagtttgagccatcaactcaatatgagtatggtactgaagatgattaccaaggtaaacc
t---------ttggaatttggtgccactt----------------------ctgctgctc
ttcaacctgaagaagagc--------------aagaagaagattggttagatgatgatag
tcaacaaactgttggtcaacaagacggcagtgaggacaatca------------------
------------------------------------------------------------
---------gacaactactattcaaacaattgttga-------ggttcaacctcaattag
agatg------------------gaacttacaccagttgttcagactattgaagtgaata
gttttag-----------tggttatttaaaacttactgacaatg----------------
-------tatacatt----aaaaatgcagac-------------------attgtggaag
aa----gctaaaaaggtaaaaccaacagtggttgttaatgcagccaatgtttaccttaaa
catggaggaggtgttgcaggagccttaaataaggctactaacaatgccatgc---aagtt
gaatctgatgattacatagctactaatggaccacttaaagtgggtggtagttgtgtttta
agcggacacaatcttgctaaacactgtcttcatgttgtcggcccaaatgttaacaaaggt
gaagacattcaacttcttaagagt--------gcttatgaaaattttaatcagcacgaag
ttctacttgcaccattattatcagctggtatttttggtg---ctgaccctatacattctt
taagagtttgtgtagatactgttcgcacaaatgtctacttagc-tgtctttgataaaaat
ctctatgacaaacttgtttcaagctttttggaaatgaagag-------------------
-tgaaaagcaagttgaacaaaagatcgctgagattcctaaagaggaagtta---agccat
ttataactgaaagtaaaccttcagttgaacagagaaaacaagatgataagaaaatcaaag
cttgtgttgaagaagttacaacaactctggaagaaactaagttcctcac---agaaaact
tgttacttta-----------------------------------------------tat
tgacattaatggcaatcttcatccagattctgccactcttgttagtga------------
--------cattgacatcactttcttaaagaaagatgctccatatatagtgggtgatgtt
gttc----aagagggtgttttaactgctg------tggttatacctactaa--aaaggct
ggtggcact----actgaaatgctagcgaaagctttgagaaaagtgccaacagaca----
----------attatataaccacttacccgggtcagggtttaaatggttacactgtagag
gaggcaaagacagtgcttaaaaagtgtaaaagtgcc----ttttacattctaccatctat
tatctctaatgagaagcaagaaattctt------ggaactgtttcttgg-----------
--------aatttgcgagaaatgcttgcacatgcagaagaaacacgcaaattaatgcctg
tctgtgtggaaactaaagccatagtttcaactatacagcgtaaatataagggtattaaaa
tacaagagggtg-tggttgattatggtgctagattttacttttacaccagtaaaaca---
----------------actgtagcgtcacttatcaacacacttaac----gatctaaatg
aaactcttgttacaatgccacttggctatgtaacacatggcttaaatttggaagaagctg
ctcggtatatgagatctctcaaagtgccagctacagtttctgtttcttcacctgatgctg
ttacagcgtataatggttatcttacttcttcttctaaaacacctgaagaacatttta---
ttgaaaccatctcacttgctggttcctataaagattggtcctattctggacaatctacac
aactaggtatagaatttcttaagagaggtgataaaagtgtatattacactagtaatccta
ccacattccacctagatggtgaagttatcacctttgacaatcttaagacacttctttctt
tgagagaagtgaggactattaaggtgtttacaacagt--------------agacaacat
taac-ctccacacgcaagttgtggacatgtcaatgacatatggacaacagtttggtccaa
cttatttggatggagctgatgttactaaaataaaa------cctcataattcacatgaag
gtaaaacattttatgttttacctaatgatgacactctacgtgttgaggcttttgagtact
accacacaactgatcctagttttctgggt-----------aggtacatgtcagcattaaa
tcacactaaaaagtggaaatacccacaagttaatggtttaacttctattaaatgggcaga
ta------acaactgtta--------------------------tcttgccactgcattg
ttaacactccaacaaatagag--ttgaa--gtttaatccacctgctctacaagatgctta
ttacagagca-------------------------agggctggtgaagctgctaactttt
gtgcacttatcttagcctactgtaataagacagtaggtgagttaggtgatgttagagaaa
caatgagttacttgtttcaacatgccaatttagattcttgcaaaagagtcttgaacgtgg
tgtgtaaaacttgtggacaacagcagacaacccttaagggtgtagaagctgttatgtaca
tgggcacactttcttatgaacaatttaagaaaggtgttcagataccttgtacgtgtggta
aacaagctacaaaatatctagtacaacaggagtca---ccttttgttatgatgtcagcac
cacctgctcagtatgaacttaagcatggtacatttacttg------tgctagtgagtaca
ctggtaattaccagtgtggtcactataaacatataacttctaaagaaactttgtattgca
tagacggtgctttacttacaaagtcctcagaatacaaaggtcctattacggatgttttct
acaaagaaaaca--------------------gttacacaacaaccataaaaccagttac
ttataaattggatggtgttg-------tttgtacagaaattgaccctaagttggacaatt
attataagaaagacaattcttatttcacagagcaaccaattgatcttgtaccaaaccaac
catatccaaacgcaagcttcgataattttaagtttgtatgtgataatatcaaatttgctg
atgatttaaaccagttaactggttataagaaacctgcttcaaga----gagcttaaagtt
acatttttccctgacttaaatggtgatgtggtggctatt--gattataaacactacacac
cctcttttaagaaaggagctaaattgttacataaacctattgtttggcatgttaacaatg
caactaataaagccacgtataaaccaaatacctggtgtatacgttgtctttggagcacaa
aaccagttgaaacatcaaattcgtttgatgtactgaagtcagaggacgcgcagggaatgg
ataatcttgcctgcgaagatctaaaaccagtctctgaagaagtagtggaaaatcctacca
tacagaaagacgttcttgagtgtaatgtgaaaactaccgaagttgtaggagacattatac
ttaaaccagcaaataatagtttaaaaattacagaagaggttggccacacagatctaatgg
ctgcttatgtagacaattctagtcttactattaagaaacctaatgaattatctagagtat
taggtttgaaaacccttgctactcatggtttagctgctgttaatagtgtcccttgggata
ctatagctaa---------ttatgctaagccttttctta---------acaaagttgtta
gtacaactactaacatagttacacggtgtttaaaccgtgtttgtactaattatatgcctt
atttctttactttattgctacaattgtgtacttttactagaagtacaaa---ttctagaa
ttaaagcatctatgccgactactatagcaaagaatactgttaagagtgtcggtaaatttt
gtctagaggcttcatttaattatttgaagtcacctaa------------------ttttt
ctaaactgata--------aatattataatttggtttttactattaagtgtttgcctagg
ttctttaatctactcaaccgctgctttaggtgttttaatgtctaatttaggcatgccttc
ttactgtactggttacagagaaggctatttgaactctactaatgtcactattgcaaccta
ctgtactggttctataccttgtagtgtttgtcttagtggtttagattctttagacaccta
tccttctttagaaactatacaaattaccatttcatcttttaaatgggatttaactgcttt
tggcttagttgcagagtggtttttggcatatattcttttcactaggtttttctatgtact
tgg-----attggctgcaatcatgc--aattgtttttcagctattttgcagtaca----t
tttattagtaattctt------ggcttatgtggttaataattaatctt--------gtac
aaatggccccgatttcagctatggttagaatgtacatcttctttgcatcattttattatg
tatggaaa-----agttatgtgcatgttgtagacggttgtaattcatcaacttgtatgat
gtgttacaaacgtaatagagcaacaagagtcgaatgtacaactattgttaatggtgttag
aaggtccttttatgtctatgctaatggaggtaaaggcttttgcaaactacacaattggaa
ttgtgttaattgtgatacattctgtgctggtagtacatttattagtgatgaagttg----
---------cgagagacttgtcactacagtttaaaagaccaataaatcctactgaccagt
c--------------ttcttacatcgttgatagtgttacagtgaagaatggttccatcca
tctttactttgata---------------aagctggtcaaaagacttatgaaagacattc
tctctctcattttgttaacttagacaacctgagagctaataacactaaaggttcattgcc
tattaatgttatagtttttgatggtaaatcaaaatgtgaagaatcatctgcaaaatcagc
gtctgtttactacagtcagcttatgtgtcaacctatactgttactagatcaggcattagt
gtctgatgttggtgatagtgcggaagttgcagttaaaatgtttgatgcttacgttaatac
gttttcatcaacttttaacgtaccaatggaaaaactcaaaacactagttgcaactgcaga
agctgaacttgcaaagaatgtgtccttagacaatgtcttatctacttttatttcagcagc
tcggcaagggtttgttgattcagatgtagaaactaaagatgttgttgaatgtcttaaatt
gt------------------------------------------------cacatcaatc
tgacatagaagttactggcgatagttgtaataactatatgctcacctataacaaagttga
a-------aacatgacaccccgtgaccttggtgcttgtattgactgtagtgcgcgtcata
ttaatgcgcaggtagcaaaaagtcacaacattgctttgatatggaacgttaaagatttca
-tgtcattgtctgaacaactacgaaaacaaatacgtagtgctgctaaaaagaataactta
ccttttaagttgacatgtgcaactactagacaagttgttaatgttgtaaca----acaaa
gatagcacttaagggtggt---------------------aaaattgttaataattggtt
gaagcagttaa-----ttaaagttacacttgtgttcctttttgttgctgctattttctat
ttaataacacctgttcatgtcatgtctaaacatactgacttt---tcaagtgaaatcata
ggatacaaggctattgatggtggtgtcactcgtgacatagcatctacagatacttgtttt
gctaacaaacatgctgattttgacacatggtttag---ccagcgtggtggtagttatact
aatgacaaagcttgcccattgattgctgcagtcat------------aacaagagaagtg
ggttttgtcgtgcctggtt------------tgcctggcacgatattacgcacaactaat
ggtgactttttgcatttcttaccta----------gagtttttagtgcagttggtaacat
ctgttacacaccatcaaaacttatagagtacactgactttgcaacatcagcttgtgtttt
ggctgctgaatgtacaatttttaaagatgcttctggtaagccagtaccatattgttatga
taccaatgtactagaaggttctgttgcttatgaaagtttacgccctgacacacgttatgt
gctcatggatggctctattattcaatttcctaacacctaccttgaaggttctgttagagt
ggtaacaacttttgattctgagtactgtaggcacggcacttgtgaaagatcagaagctgg
tgtttgtgtatctactagtggtagatgggtacttaacaatgattattacagatctttacc
aggagttttctgtggtgtagatgctgtaaatttacttactaatatgtttacaccactaat
tcaacctattggtgctttggacatatcagcatctatagtagctggtggtattgtagctat
cgtagtaacatgccttgcctactattttatgaggtttagaagagcttttggtgaatacag
tcatgtagttgcctttaatactttactattccttatgtcattcactgtactctgtttaac
accagtttactcattcttacctggtgtttattctgttatttacttgtacttgacatttta
tcttactaatgatgtttcttttttagcacatattcagtggatggttatgttcacaccttt
agtacctttctggataacaattgcttatatcatt-tgtatttccacaaagcatttctatt
ggttctttagtaattacctaaagagacgtgtagtcttt-----aatggtgtttcctttag
tacttttgaagaagctgcgctgtgcacctttttgttaaataaagaaatgtatctaaagtt
gcgtagtgatgtgctattacctcttacgcaatataatagatacttagctctttataataa
gtacaagtattttagtggagcaatggatacaactagctacagagaagctgcttgttgtca
tctcgcaaaggctctcaatgacttcagtaactcaggttctgatgttctttaccaaccacc
acaaacctctatcacctcagctgttttgcagagtggttttagaaaaatggcattcccatc
tggtaaagttgagggttgtatggtacaagtaacttgtggtacaactacacttaacggtct
ttggcttgatgacgtagtttactgtccaagacatgtgatctgcacctctgaagacatgct
taaccctaattatgaagatttactcattcgtaagtctaatcataatttcttggtacaggc
tggtaatgttcaactcagggttattggacattctatgcaaaattgtgta---cttaagct
taaggttgatacagccaatcctaagacacctaagtataagtttgttcgcattcaaccagg
acagactttttcagtgttagcttgttacaatggttcaccatctggtgtttaccaatgtgc
tatgaggcccaatttcactattaagggttcattccttaatggttcatgtggtagtgttgg
ttttaacatagattatgactgtgtctctttttgttacatgcaccatatggaattaccaac
tggagttcatgctggcacagacttagaaggtaacttttatggaccttttgttgacaggca
aacagcacaagcagctggtacggacacaactattacagttaatgttttagcttggttgta
cgctgctgttataaatggagacaggtggtttctcaatcgatttaccacaactcttaatga
ctttaaccttgt----------ggctatgaagtacaattat---gaacctctaacacaag
accatgttgacatactaggacctctttctgctcaaactggaattgccgttttagatatgt
gtgctt-cattaaaagaattactgcaaaatggtatgaatggacgtaccatattgggtagt
gctttattagaagatgaatttacaccttttgatgttgttagacaatgctcaggtgttact
ttccaaagtgcagtgaaaagaacaatcaagggtacacaccactggttgttactcacaatt
ttgacttcacttttagttttagtccagagtactcaatggtctttgttcttttttttgtat
gaaaatgcctttt-------------taccttttgctatgggtattattgctatgtctgc
ttttgcaatgatgttt------------gtcaaacataagcatgcatttctctgtttgtt
tttgttaccttctcttgccactgtagcttattttaatatggtctatatgcctgctagttg
ggtgatgcgtattatgaca-----tggttggatatggttgatactag---------tttg
tctggttttaagctaaaagactgtgttatgtatgca----tcagctgtagtgttactaat
ccttatgacagcaag------aactgtgtatgatgatggtgctaggagagtgtggacact
tatgaatgtcttgacactcgtttataaagtttattatggtaatgcttt------------
----------------agatcaagccatttc------------catgtgggctcttataa
tctctgttacttctaactact---caggtgtagttacaactgtcatgtttttggccagag
gtattgtttttatgtgtgttgagtattgccctattttcttcataactggtaatacacttc
agtgtataatgctagtttattgtttcttaggctatttttgtacttgttactttggcctct
tttgtttactcaaccgctactttagactgactcttggtgtttatgattacttagtttcta
cacaggagtttagatatatgaattcacagggactactcccacccaagaatagcatagatg
ccttcaaactcaacattaaattgttgggtgttggtggcaaaccttgtatcaaagtagcca
ctgtacagtctaaaatgtcagatgtaaagtgcacatcagtagtcttactctcagttttgc
aacaactcagagtagaatcatcatctaaattgtgggctcaatgtgtccagttacacaatg
acattctcttagctaaagatactactgaagcctttgaaaaaatggtttcactactttctg
ttttgctttccatgcagggtgctgtagacataaacaagctttgtgaagaaatgctggaca
acagggcaaccttacaagctatagcctcagagtttagttcccttccatcatatgcagctt
ttgctactgctcaagaagcttatgagcaggctgttgctaatggtgattctgaagttgttc
ttaaaaagttgaagaagtctttgaatgtggctaaatctgaatttgaccgtgatgcagcca
tgcaacgtaagttggaaaagatggctgatcaagctatgacccaaatgtataaacaggcta
gatctgaggacaagagggcaaaagttactagtgctatgcagacaatgcttttcactatgc
ttagaaagttggataatgatgcactcaacaacattatcaacaatgcaagagatggttgtg
ttcccttgaacataatacctcttacaacagcagccaaactaatggttgtcataccagact
ataacacatataaaaatac-gtgtgatggtacaacatttacttatgcatcagcattgtgg
gaaatccaacaggttgtagatgcagatagtaaaattgttcaacttagtgaaattagtatg
gacaattcacctaatttagcatggcctcttattgtaacagctttaagggccaattctgct
gtcaaattacagaataatgagcttagtcctgttgcactacgacagatgtcttgtgctgcc
ggtactacacaaactgcttgcactgatgacaatgcgttagcttactacaacacaacaaag
ggaggtaggtttgtacttgcactgttatc---------cgatttacaggatttgaaatgg
gctagattccctaagagtgatggaactggtactatctatacagaactggaaccaccttgt
aggtttgttacagacacacctaaaggtcctaaagtgaagtatttatactttattaaagga
ttaaacaacctaaatagaggtatggtacttggtagtttagctgccacagtacgtctacaa
gctggtaatgcaacagaagtgcctgccaattcaactgtattatctttctgtgcttttgct
gtagatgctgctaaagcttacaaagattatctagctagtgggggacaaccaatcactaat
tgtgttaagatgttgtgtacacacactggtactggtcaggcaataacagttacaccggaa
gccaatatggatcaagaatcctttggtggtgcatcgtgttgtctgtactgccgttgccac
atagatcatccaaatcctaaaggattttgtgacttaaaaggtaagtatgtacaaatacct
acaacttgtgctaatgaccctgtgggttttacacttaaaaacacagtctgtaccgtctgc
ggtatgtggaaaggttatggctgtagttgtgatcaactccgcgaacccatgcttcagtca
gctgatgcacaatcgtttttaaacgggtttgcggtgtaagtgcagcccgtctt-acaccg
tgcggcacaggcactagtactgatgtcgtatacagggcttttgacatctacaatgataaa
gtagctggttttgctaaattcctaaaaactaattgttgtcgcttccaagaaaaggacgaa
gatgacaatttaattgattcttactttgtagttaagagacacactttctctaactaccaa
catgaagaaacaatttataatttacttaaggattgtccagctgttgctaaacatgacttc
tttaagtttagaatagacggtgacatggtaccacatatatcacgtcaacgtcttactaaa
tacacaatggcagacctcgtctatgctttaaggcattttgatgaaggtaattgtgacaca
ttaaaagaaatacttgtcacatacaattgttgtgatgatgattatttcaataaaaaggac
tggtatgattttgtagaaaacccagatatattacgcgtatacgccaacttaggtgaacgt
gtacgccaagctttgttaaaaacagtacaattctgtgatgccatgcgaaatgctggtatt
gttggtgtactgacattagataatcaagatctcaatggtaactggtatgatttcggtgat
ttcatacaaaccacgccaggtagtggagttcctgttgtagattcttattattcattgtta
atgcctatattaaccttgaccagggctttaactgcagagtcacatgttgacactgactta
acaaagccttacattaa------------gtgggatttgttaaaatatgacttcacggaa
gagaggttaaaactctttgaccgttattttaaatattgggatcagacataccacccaaat
tgtgttaactgtttggatgacagatgcattctgcattgtgcaaactttaatgttttattc
tctacagtgttcccacctacaagttttggaccactagtgagaaaaatatttgttgatggt
gttccatttgtagtttcaactggataccacttcagagagctaggtgttgtacataatcag
gatgtaaacttacatagctctagacttagttttaaggaattacttgtgtatgctgctgac
cctgctatgcacgctgcttctggtaatctattactagataaacgcactacgtgcttttca
gtagctgcacttactaacaatgttgcttttcaaactgtcaaacccggtaattttaacaaa
gacttctatgactttgctgtgtctaagggtttctttaaggaaggaagttctgttgaatta
aaacacttcttctttgctcaggatggtaatgctgctatcagcgattatgactactatcgt
tataatctaccaacaatgtgtgatatcagacaactactatttgtagttgaagttgttgat
aagtactttgattgttacgatggtggctgtattaatgctaaccaagtcatcgtcaacaac
ctagacaaatcagctggttttccatttaataaatggggtaaggctagactttattatgat
tcaatgagttatgaggatcaagatgcacttttcgcatatacaaaacgtaatgtcatccct
actataactcaaatgaatcttaagtatgccattagtgcaaagaatagagctcgcaccgta
gctggtgtctctatctgtagtactatgaccaatagacagtttcatcaaaaattattgaaa
tcaatagccgccactagaggagctactgtagtaattggaacaagcaaattctatggtggt
tggcacaacatgttaaaaactgtttatagtgatgtagaaaaccctcaccttatgggttgg
gattatcctaaatgtgatagagccatgcctaacatgcttagaattatggcctcacttgtt
cttgctcgcaaacatacaacgtgttgtagcttgtcacaccgt------ttctatagatta
gctaatgagtgtgctcaagtattgagtgaaatggtcatgtgtggcggttcactatatgtt
aaaccaggtggaacctcatcaggagatgccacaactgcttatgctaatagtgtttttaac
atttgtcaagctgtcacggccaatgttaatgcactttta---------tctactgatggt
aacaaaattgccgataagtatgtccgcaatttacaacacagactttatgagtgtctctat
agaaatagagatgttgacacagactttgtgaatgagttttacgcatatttgcgtaaacat
ttctcaatgatgatactctctgacgatgctgttgtgtgtttcaatagcacttatgcatct
caaggtctagtggctagcataaagaactttaagtcagttctttattatcaaaacaatgtt
tttatgtctgaagcaaaatgttggactgagactgaccttactaaaggacctcatgaattt
tgctctcaacatacaatgctagttaaacagggtgatgattatgtgtaccttccttaccca
gatccatcaagaatcctaggggccggctgttttgtagatgatatcgtaaaaacagatggt
acacttatgattgaacggttcgtgtctttagctatagatgcttacccacttactaaacat
cctaatcaggagtatgctgatgtctttcatttgtacttacaatacataagaaagctacat
gatgagttaacaggacacatgttagacatgtattctgttatgcttactaatgataacact
tcaaggtattgggaacctgagttttatgaggctatgtacacaccgcatacagtcttacag
gctgttggggcttgtgttctttgcaattcacagacttcattaagatgtggtgcttgcata
cgtagaccattcttatgttgtaaatgctgttacgaccatgtcatatcaacatcacataaa
ttagtcttgtctgttaatccgtatgtttgcaatgctccaggttgtgatgtcacagatgtg
actcaactttacttaggaggtatgagctattattgtaaatcacataaaccacccattagt
tttccattgtgtgctaatggacaagtttttggtttatataaaaatacatgtgttggtagc
gataatgttactgactttaatgcaattgcaacatgtgactggacaaatgctggtgattac
attttagctaacacctgtactgaaagactcaagctttttgcagcagaaacgctcaaagct
actgaggagacatttaaactgtcttatggtattgctactgtacgtgaagtgctgtctgac
agagaattacatctttcatgggaagttggtaaacctagaccaccacttaaccgaaattat
gtctttactggttatcgtgtaactaaaaacagtaaagtacaaataggagagtacaccttt
gaaaaaggtgactatggtgatg---ctgttgtttaccgaggtacaacaacttacaaatta
aatgttggtgattattttgtgctgacatcacatacagtaatgccattaagtgcacctaca
ctagtgccacaagagcactatgttagaattactggcttatacccaacactcaatatctca
gatgagttttctagcaatgttgcaaattatcaaaaggttggtatgcaaaagtattctaca
ctccagggaccacctggtactggtaagagtcattttgctattggcctagctctctactac
ccttctgctcgcatagtgtatacagcttgctctcatgccgctgttgatgcactatgtgag
aaggcattaaaatatttgcctatagataaatgtagtagaattatacctgcacgtgctcgt
gtagagtgttttgataaattcaaagtgaattcaacattagaacagtatgtcttttgtact
gtaaatgcattgcctgagacgacagcagatatagttgtctttgatgaaatttcaatggcc
acaaattatgatttgagtgttgtcaatgccagattacgtgctaagcactatgtgtacatt
ggcgaccctgctcaattacctgcaccacgcacattgctaactaagggcacactagaacca
gaatatttcaattcagtgtgtagacttatgaaaactataggtccagacatgttcctcgga
acttgtcggcgttgtcctgctgaaattgttgacactgtgagtgctttggtttatgataat
aagcttaaagcacataaagacaaatcagctcaatgctttaaaatgttttataagggtgtt
atcacgcatgatgtttcatctgcaattaacaggccacaaataggcgtggtaagagaattc
cttacacgtaaccctgcttggagaaaagctgtctttatttcaccttataattcacagaat
gctgtagcctcaaagattttgggactaccaactcaaactgttgattcatcacagggctca
gaatatgactatgtcatattcactcaaaccactgaaacagctcactcttgtaatgtaaac
agatttaatgttgctattaccagagcaaaagtaggcatactttgcataatgtctgataga
gacctttatgacaa-gttgcaatttacaagtcttgaaattccacgtaggaatgtggcaac
tttacaagctgaaaatgtaaca---ggactctttaaagattgtagtaag-gtaatcactg
ggttacatcctacacaggcacctacacacctcagtgttgacactaaattcaaaac---tg
aaggtttatgtgttgacatacctggcatacctaaggacatgacctatagaagactcatct
ctatgatgggttttaaaatgaattatcaagttaatggttaccctaacatgtttatcaccc
gcgaagaagctataagacatgtacgtgcatggattggcttcgatgtcgaggggtgtcatg
ctactagagaagctgttggtaccaatttacctttacagctaggtttttctacaggtgtta
acctagttgctgtacctacaggttatgttgatac------acctaataatacagattttt
ccagagttagtgctaaaccaccgcctggagatcaatttaaacacctcataccacttatgt
acaaaggacttccttggaatgtagtgcgtataaagattgtacaaatgttaagtgacacac
ttaaaaatctctctgacagagtcgtatttgtcttatgggcacatggctttgagttgacat
ctatgaagtattttgtgaaaataggacctgagcgcacctgttgtctatgtgatagacgtg
ccacatgcttttccactgcttcagacacttatgcctgttggcatcattctattggatttg
attacgtctataatccgtttatgattgatgttcaacaatggggttttacaggtaacctac
aaagcaaccatgatctgtattgtcaagtccatggtaatgcacatgtagctagttgtgatg
caatcatgactaggtgtctagctgtccacgagtgctttgttaagcgtgttgactggacta
ttgaatatcctataattggtgatgaactgaagattaatgcggcttgtagaaaggttcaac
acatggttgttaaagctgcattattagcagacaaattcccagttcttcacgacattggta
accctaaagctattaagtgtgtacctcaagctgatgtagaatggaagttctatgatgcac
agccttgtagtgacaaagcttataaaatagaagaattattctattcttatgccacacatt
ctgacaaattcacagatggtgtatgcctattttggaattgcaatgtcgatagatatcctg
ctaattccattgtttgtagatttgacactagagtgctatctaaccttaacttgcctggtt
gtgatggtggcagtttgtatgtaaataaacatgcattccacacaccagcttttgataaaa
gtgcttttgttaatttaaaacaattaccatttttctattactctgacagtccatgtgagt
ctcatggaaaacaagtagtgtcagatatagattatgtaccactaaagtctgctacgtgta
taacacgttgcaatttaggtggtgctgtctgtagacatcatgctaatgagtacagattgt
atctcgatgcttataacatgatgatctcagctggctttagcttgtgggtttacaaacaat
ttgatacttataacctctggaacacttttac---------aagacttcagagtttagaaa
atgtggcttttaatgttgtaaataagggacactttgatggacaacagggtgaagtaccag
tttctatcattaataacactgtttacacaaaagttgatggtgttgatgtagaattgtttg
aaaataaaacaacattacctgttaatgtagcatttgagctttgggctaagcgcaacatta
aaccagtaccagaggtgaaaatactcaataatttgggtgtggacattgctgctaatactg
tgatctgggactacaaaagagatgctccagcacatatatctactattggtgtttgttcta
tgactgacatagccaagaaaccaactgaaacgatttgtgcaccactcactgtcttttttg
atggtagagttgatggtcaagtagacttatttagaaatgcccgtaatggtgttcttatta
cagaaggtagtgttaaaggtttacaaccatctgtaggtcccaaacaagctagtctta---
----atggagtcacattaa-----------------------ttggag---aagccgtaa
aaacacagttcaattattataagaaagttgatggtgttgtccaacaattacctgaaactt
actttactcagagtagaaatttacaagaatttaaacccaggagtcaaatggaaattgatt
tcttagaattagctatggatgaattcattgaacggtataaattagaaggctatgccttcg
aacatatcgtttatggagattttagtcatagtcagttaggtggtttacatctactgattg
gactagctaaacgttttaa---ggaatcaccttttgaattagaagattttattcctatgg
acagtacagttaaaaactatttcataacagatgcgcaaacaggttcatctaagtgtgtgt
gttctgtt-attgatttattacttgatgattttgttgaaataataaaatcccaagattta
tctgtagtttctaaggttgtcaaagtgactattgactatacagaaatttcatttatgctt
tggtgtaaagatggccatgtagaaacattttacccaaaattacaatctagtcaagcgtgg
caaccgggtgttgctatgcctaatctttacaaaatgcaaagaatgctattagaaaagtgt
gaccttcaaaattatggtgatagtgcaacattacctaaaggcataatgatgaatgtcgca
aaatatactcaactgtgtcaatatttaaacacattaacattagctgtaccctataatatg
agagttatacattttggtgctggttctgataaaggagttgcaccaggtacagctgtttta
agacagtggttgcctacgggtacgctgcttgtcgattcagatcttaatgactttgtctct
gatgcagattcaactttgattggtgattgtgcaactgtacatacagctaataaatgggat
ctcattattagtgatatgtacgaccctaagactaaaaatgttacaaaagaaaatgactct
aaagagggttttttcacttacatttgtgggtttatacaacaaaagctagctcttggaggt
tccgtggctataaagataacagaacattcttggaatgctgatctttataagctcatggga
cacttcgcatggtggacagcctttgttactaatgtgaatgcgtcatcatctgaagcattt
ttaattggatgtaattatcttggcaaaccacgcgaacaa------atagatggttatgtc
atgcatgcaaattacatattttggaggaatacaaatccaattcagttgtcttcctattct
ttatttgacatgagtaaatttccccttaaattaaggggtactgctgttatgtctttaaaa
gaaggtcaaatcaatgatatgattttatctcttcttagtaaaggtagacttataattaga
gaaaacaacagagttgttatttctagtgatgttcttgttaaca-actaaacgaacaatgt
ttgtttttcttgttttattgccactagtctctagtcagtgtgttaat-------------
------------------------------------------------cttacaaccaga
actcaattaccccctgcatacactaattcttt--------------------------ca
cacgtggtgttta--------ttaccctgacaaagttttcagatcc--------------
-------tcagttttacat-------tcaactcag--------gacttgttctta-----
-----------------------cctttcttttcc--------------------aatgt
tacttggttccatgctat----------------acatgtctctgggacca---------
------------------------------------------------------------
-----------------------atggtactaagaggtttgataaccctgtccta-----
---------ccatttaatgatggtgtttat------------------------------
-----tttgcttccactgagaagtctaacataataagaggctggatttttgg-----tac
tactttagatt-------------------------------------------------
--------------cgaagacccagtccctactt-------attgttaataacgctacta
atgttgttattaaagtctgtgaatttcaattttgtaatgat-------------------
------------------------------------------------------------
----------------------------------------------ccatttttgggtgt
tta---------------------------------------ttaccacaaa------aa
caacaaaagttggatggaaagtgagtt--------cagagttta-ttctagtgcgaataa
ttgcacttttgaatatgtctctcagccttttcttatggaccttgaagg---------aaa
acagggtaatttcaaaaatcttagggaatttgtgtttaagaatattgatggttatttta-
----aaatatattctaagcacacgcctattaatttagtgc--gtgatctccctcagggtt
t------------------ttcggctttagaaccattgg---------------------
-----tagat------ttgccaataggtattaacatcactaggtttcaaactttacttgc
tttacatagaagttatttgac-----tcctggtgattcttcttcaggttggacagctggt
gctgcagcttattatgt---------gggttatcttcaacctaggacttttctattaaaa
tataatgaaaat----------ggaaccattacagatgctgtagactgtgcacttgaccc
tctctcagaaacaaagtgtacgttgaaatccttcactgtagaaaaaggaatctatcaaac
ttcta---actttagagt----------------cc----------aaccaacagaatct
attgttagatttcctaatattacaaacttgtgcccttt----------------------
--------------------tggtgaagtttttaacgccaccagatttg-----------
-------catctgtttatgcttggaaca---------------------ggaagagaatc
agcaactgtgttgctgattattctgtcctatataattccgcatcattttccacttttaa-
--------gtgttatggagtgtctcctactaaattaaatgatctctgctttactaatg--
------------------------tctatgcagattcatttgta-------------att
agaggtgatgaa------------------------------------------gtcaga
caaatcgctccagggcaaactggaaagattgctgattataattataaattacc-------
-----agatgattttacaggctgcgttatagcttggaattctaacaatcttgattctaag
gttggtggtaattataattacctgtatagattgttta-------ggaagtctaatctcaa
accttttgagagagatatttcaactgaaatctatcaggccggtagcacaccttgtaatgg
t---------gttgaaggttttaattgttactttcctttacaatcatatggtttccaacc
ca---ctaatggtgttggttaccaac----------------------------cataca
gagtagtagtactttcttttgaacttctaca--------------------tgcaccagc
aactgtttgtggacctaaaaagtctactaatttggttaa--aaacaaatgtgtcaatttc
aacttcaatggtttaacaggcacaggtgttcttactgagtctaacaaaaagtttctgcct
ttccaacaatttggcagagacattgctgacactactgatgctgtccgtgatccacagaca
cttgagattcttgacattacaccatgttcttttggtggtgtcagtgttataacaccagga
acaaatacttctaaccaggttgctgttctttatcaggatgttaactgcacagaagtccct
gttgctattcatgcagatcaacttactcctacttggcgtgtttattct------------
----acaggt-------------------tctaatgtttttcaaacacgtgcaggctgtt
taataggggctgaacatgtcaacaactcatatg-----------agtgtgacatacccat
tggtgcaggtatatgcgctagttatcagactcagactaattctcctcggcgggcacgtag
tgtagctagtcaatccatcattgcctacactatgtcacttggtgcagaaaattcag----
--------------ttgcttactctaa---------------------------------
---------taactctattgccatacccacaaattttactattagtgttaccacagaaat
tctaccagtgtctatgaccaagacatcagtagattgtacaatgtacatttgtggtgattc
aactgaatgcagcaatcttttgttgcaatatggcagtttttgtacacaattaaaccgtgc
tttaa----ctggaatagctgttgaacaagacaaaa------------------------
-----------------------acacccaagaagtttttgcacaagtcaaacaa-----
-----atttacaaaacaccaccaatta-aagat---------tttggtggttttaatttt
tcacaaatattaccagatcc-atcaaaaccaagcaagaggtcatttattgaagatctact
tttcaacaaagtgacacttgcagatgctggcttcatcaaacaatatggtga---ttgcct
tggtgatattgctgctagagacctcatttgtgcacaaaagtttaacggccttactgtttt
gccacctttgctcacagatgaaatgattgctcaatacacttctgcactgttagcgggtac
aatcacttctggttggacctttggtgca------ggtgctgcattacaaataccatttgc
tatgcaaatggcttataggtttaatggtattggagttacacagaatgttctctatgagaa
ccaaaaattgattgccaaccaatttaatagtgctattggcaaaatt--------------
caagactca----------------------------ctttcttccacagcaagtgcact
tggaaaacttcaagatgtggtcaaccaaaatgcacaagctttaaacacgcttgttaaaca
acttagctccaattttggtgcaatttcaagtgttttaaatgatatcctttcacgtcttga
caaagttgaggctgaagtgcaaattgataggttgatcacaggcagacttcaaagtttgca
gacatatgtgactcaacaattaattagagctgcagaaatcagagcttctgctaatcttgc
tgctactaaaatgtcagagtgtgtacttggacaatcaaaaagagttgatttttgtggaaa
gggctatcatcttatgtccttccctcagtcagcacctcatggtgtagtcttcttgcatgt
gacttatgtccctgcacaagaaaagaacttcacaactgctcctgccatttgt--catgat
ggaaaagcacactttcct---------------cgtgaaggtgtctttgtttc-------
aaatggcacacactggtttgtaacacaaaggaatttttatgaaccacaaatcattactac
agacaacacatttgtgtctggtaactgtgatgt------------------tgtaatagg
aattgtcaacaacacagtttatgatcctttgcaacctgaattagactcattcaaggagga
gttagataaatattttaagaatcatacatcaccagatgttgattt----aggtgacatct
ctggc---------------------------attaatgcttcagttgtaaacattcaaa
aagaaattgaccgcctcaatgaggt-----------tgccaagaatttaaatgaatctct
catcgatctccaagaacttggaaagtatgagcagtatataaaatggccatggtacatttg
gctaggttttatagctggcttgattgccatagtaatggtgacaattatgct------ttg
ctgtatgaccagttgctgt---------agttgtctcaagggctgttgttcttgtggatc
ctgctgcaaatttgatgaagacgactctgagccagtgctcaaaggagtcaaattacatta
cacataaacg--------------------------------------------------
-------------------------------------------aacttatggatttgtt-
------------------------------------------------------------
------------------------------------------------------------
------------------------------------------------------------
-----------------tatg---------------------------------------
------------------------------------------------------------
------------------------------------------------------------
------------------------------------------------------------
------------------------------------------------------------
------------------------------------------------------------
-------------------agaatcttcacaattggaactgtaact--------------
ttgaagcaaggtgaaatcaa-------------ggatgctactccttcagattttgttcg
cgc------tactgcaac----------------gataccgatacaagcctcactccctt
tcggatggcttattgttggcgttgcacttcttg---------------------------
-------ctgtttttcagagcgcttccaaaatcata------------------------
------------------------------------------------------------
--------------------------------accctcaaaaagagatggcaa-------
------------------------------------------ctagcactctccaagggt
gttcactttgtttgcaact-tgctgttgttgtt---------------------------
--------tgtaacagtttactcacacct---tttgctcgttgctgct------------
---------------ggccttgaagccccttt-------tctctatctttatgctttagt
ctacttcttgcagagta-----------taaactttgtaagaataataatgaggctt---
-----------------------tggctttgctggaaatgccgttccaaaaac--ccatt
actttatgat--gccaactattttctttgctggcatactaattgt-----tacgactatt
gtataccttaca-------------------atagtgtaacttcttcaattgtcattact
t---------caggtgatggcaca------------acaagtcctatttctgaacatgac
taccagattggtggttatactgaaaaatgggaatctggagtaaaagactgtgttgtatta
cacagttacttcacttcagactattaccagctgtactcaactcaattgag----------
-------------tacagacactggtgttgaacatgttaccttcttcatctacaataaaa
ttgttgatgagcctgaagaacatgtccaaattcacacaatcgacggttcatccggagttg
ttaat----------------ccagtaat----ggaaccaatttatgatgaaccgacgac
gactac-----tagcgtgcctttgtaagcacaagctgatgagtacgaacttatgtactca
ttcgtttcggaagagacaggtacgttaatagttaatagcgtacttctttttcttgctttc
gtggtattcttgctagttacactagccat--------------ccttactgcgcttcgat
tgtgtgcgtactgctgcaat---------attgttaacgtgagtcttgtaaaaccttctt
tttacgtttactctcgtgt------------------------taaaaatctgaattctt
ctagagttcctgatcttctg------------------------------gtctaaac-g
aactaaat-----------------attatattagttttt--------------------
-ctgtttggaac---tttaattttagcc---------------------------atg--
--------gcagattccaacggtactattaccgt------------------------tg
aagagcttaaaaagctccttgaacaatggaacc---------------tagtaataggtt
tcctattccttacatggatttgtcttctacaatttgcctatgccaacaggaataggtttt
tgtatataattaagttaattttcctctggctgttatggccagtaactttagcttgttttg
tgcttgctgc---------------tgtttacagaataaatt-ggatcaccggtggaatt
gctatcgcaatggcttgtcttgtaggcttgatgtggctcagctacttcattgcttctttc
agactgtttg---------------------------cgcgtacgcgttccatgtggtca
ttcaatccagaaactaaca---------------------------------------tt
cttctcaacgtgccactccatggcactattc-tgaccagaccgcttctagaaagt-----
---------------------------gaactcgtaatcgg--agctgtgatccttcgtg
gacatcttcgt------------attgctggacaccatctaggacgctgtgacatcaagg
acctgcctaaagaaatcactgttgctacatcacgaacgctttcttattacaaattgggag
cttcgcagcgtgtagcaggtgactcag--------------------gttttgctgcata
cagtc------gctacaggattggcaactataaattaaacacagaccattccagtagcag
tga--------------------caatattgctttgcttgtacagta-------------
----------------------agtgacaac-------------agatgtttcatct---
---cgttgactttcaggttactatagcagagatattactaattat-tatgag---gactt
-------ttaaagtttccatttggaatcttgattacatcataaacctcataattaaaaat
tt--atctaagtca---------ctaactgagaataaatattct----caattag---at
gaagagcaaccaatggagattgattaaacgaacatgaaaattattcttttcttggcactg
ataacactcgctacttgtgagctttatcactaccaagagtgtgttagaggtacaac----
agtacttttaaaagaaccttgctcttctggaacatacgagggcaattcaccatttcatcc
tctagc-------tgataacaaattt----------------------------------
-----------------gcactgacttgctttagcactcaatttgcttttgcttgtcctg
acggcgtaaaacacgtctatcagttacgtgccagatcagtttcacctaaactgttcatca
gacaagaggaagttcaagaactttactctccaatttttcttattgttgcggcaatagtgt
ttataacactttgcttcacactcaaaagaaagacagaatgattgaactttcattaattga
cttctatttgtgctttttagcctttctgctattcc-------------------------
---------ttgttttaattatgcttattatcttttggttctcacttgaactgcaagatc
ataatgaaact----tgtcacgcctaaacgaa------catgaaatttcttgtttt----
------------------cttaggaatcatcacaac------------------------
--------tgtagctgcatttcaccaag-----------------aatgtagtttacagt
ca------------------------------tgtactcaacatcaaccatatgtagttg
atgacccgtgtcctattcacttcta-----------------ttctaaatggtatattag
agtaggagctagaaaatcagcacctttaattg--------aattgtgcgtggatgaggct
ggttctaaatcacccattcagtacatcgatatcggtaattatacagtttcctgtttacct
tttacaattaattgccaggaacctaaattgggtagtcttgtagtgcgttgttcgttcta-
---tgaagactttttagagtatcatgacgttcgtgttgttttagatttcatcta------
----------aacgaacaaactaaaatgtctgataatggaccccaaaatcagcgaa----
--atgcaccccgcattacgtttggtggaccctcagattcaactggcagtaaccagaatgg
agaacgcagtggggcgcgatcaaaacaacgtcggccccaaggtttacccaat-------a
atactgc-gtcttggttcaccgctctcactcaacatggcaaggaagaccttaa-------
------attccctcgaggacaaggcgttccaattaacaccaatagcagtcc------aga
tgaccaaattggctactaccgaagagct-----accagacgaattcg-------------
-----------tggtggtgacggtaaaatgaaagatctcagtccaagatggtatttctac
tacctaggaactgggccagaagctggacttccctatggtgcta-----acaaagacggca
tcatatgggttgcaactg------------------------------------------
------------------------------------------agggagccttgaatacac
caaaagatcacattggcacccgcaatcctgctaac-----aatgctgcaatcgtgctaca
acttcctcaaggaacaacattgccaaaaggcttctac-----------------------
-------------------------------------------gcagaagggagcagagg
cggcagtcaagcctcttctcgttcctcat------------------cacgtagtcgcaa
cagtt----------------caagaaattcaa---------------------------
-----ctccaggcagcagtaggggaacttctcctgctagaatggctggcaatggcggtga
tgctgctcttgctttgctgctgcttgacagattgaaccagcttgagagcaaaatgtctgg
taaaggccaacaaca-----------------------acaaggccaaactgtcactaag
aaatctgctgctgaggcttctaagaagcctcggcaaaaacgtactgcca-----------
--------ctaaagcatacaatgtaacacaagctttcggcagacgtggtccagaacaaac
ccaaggaaattttggggaccaggaactaatcagacaaggaactgattacaaacattggcc
gcaaattgcacaatttgcccccagcgcttcagcgttcttcggaatgtcgcgcattggcat
ggaagtcacaccttcgggaacgtggttgacctacacaggtgccatcaaattggatgacaa
agatccaaatttcaaagatcaagtcattttgctgaataagcatattgacgcatacaaaac
attcccaccaacagagcctaaaaaggacaaaaagaagaaggctgatg--aaactcaagcc
ttaccgcagagacagaagaaacagcaaactgtgactcttcttcctgctgcagatttggat
gatttctccaaacaattgcaacaatccatgagcagtgctgactcaactcaggcctaaact
catgcagaccacacaaggcagatgggctatataaacgttttcgcttttccgtttacgata
tatagtctactcttgtgcagaatg-------------------aattctcgtaactacat
agcacaagtagatgtagttaactttaatctcacatagcaatctttaatcagtgtgtaaca
ttagggaggacttgaaagagccaccacattttcaccgaggccacgcggagtacgatcgag
tgtacagtgaacaatgctagggagagctgcctatatggaagagccctaatgtgtaaaatt
aattttagtagtgctatccccatgtgattttaatag------cttcttaggagaatgaca
aaaaaaaaaaaaaaaaaaaaaaaaaaaaaaaa----------------------------
------------
>MZ420153.1 Canine coronavirus isolate Z19, complete genome
--------acttttaaagt-aaagtgagtgtagggtggctatctctcatc-ttttacttt
---------------aactagctttgtgc------tagattttgtcttcggacaccaact
cgaactaaacga-----aatatttgtct--------------------ttctatgaaatc
atagaggacaagcgttgattattt--ccattcagtttggcaatcactccttggaacgggg
ttgagcgaacggtgcagtagggttccgtccctatttcgtaagtcgcctagtagtagcgag
tgcggttccgcccgta-ca-------acgttgggtagaccgggttccgtcctgtgatctc
cctcgccggccgccaggagaatgagttccaaacaattcaagatcctcg---ttaatgagg
------actatcaagtcaacgtgcctagtcttcctattcgtgacgtg-------------
------------------------------------------------------------
-----ttacaggaaattaagta-----------------------------ctgctaccg
taatggattcgagggctatgttttcgtgccagaatactgtcgtgacctagttgattgcga
tcgtaaggatcactacgtcattggtgttcttggtaacggagtaagtgatcttaaacctgt
tcttcttaccg-----aaccctccgtcatgctgcaagg--ctttattgttagagc-----
------------------taactgcaatggcgttcttgaggactttgacct---------
---------------------------------------------------------taa
aattgctcgt--------------actggaagaggtgccata-------tatgttgatca
atacatgtgtggtgccgatggtaaaccagttattgagggtgattttaaggattac-----
---------------------------ttcggtgatgagacgtttattgagtttgacgga
gaggagtatcattgc---------------------gcttggacaactgtgcgcgatgag
aaaccgctgaatcagcaaactctctttaccatc--------caggaaatccaatac----
--------------aatctggacattcctcataaattgccaaactgtgctactagacatg
tagcaccaccagtcaaaaagaactctaaa-----atagttctgtctgaagattac-----
---------------------aagaagctttatgatatcttcggatcgccttttatggga
aatggtgactgtcttagcaaatgctttgacactcttcattttatcgctgctactcttaga
tgcccttgtggttctgaaagt---------------------------------------
---agtggtgttg-----------------------------------------------
-------------------gagattggactggttttaagactgcttgttgtggtctttct
ggcaaagttaagggtgtcactttaggtgatattaaacctggtgatgctgttgtcactagt
atgagcgcaggtaagggagtcaagttctttgccaattgtgttctccaacatgctggtgat
gttgaaaatgtctcta------------------------------tctggaaagtga--
----------------ttaaaactttcacagttgacgaga--------------------
-------ccgtttgcacccctgattttgaaggcgaattgaacgact--------------
----------tcatcaaacccgagagtaaatcaccaactgcatgcag------cattaag
agagcattcattactggtgaa---------------------------------------
------------------------------------------------attgatgatgca
gtacatgatt--------------------------------------------------
----------gtatcattacaggaaaactggatcttagtactaatctttttggtaatgtt
ggtttactattcaagaaa----acttcctggttggtacaaaagtgtggtgcgctttttct
ggatgcttggaaagtagtagaggagctttgtggttcactcaaacttacatacaagcaa--
-------------------atttatgaagttgtagcatcactttgcacttctgctttcac
gattgtaaac-tacaaaccaacatttgtagtttcagacaatcgtgttaaggatcttgtag
acaagtgtgtgaaagttcttgtaagagcttttgacgtttttactcagactatcacaattg
ctggtattgaggccaagtgctttgtgcttggtgctaaatacttgtt--------------
---------------------gttcaataatgcacttgtcaaacttgtcagtgttaaaat
act--------------------------------------------cggcaagaagcaa
aagggtcttgaaagtgcattctttgctactagc---------------------------
-------ttagttggtgcaactgttaatgt----------------------------ga
caccgaaaagaactgagactgccaatatcagcttgaataaggttgatgacgtagtggcac
caggagagggt------tatattgtcatagttggtgatatggcttt--------------
-ctacaagagtggtgaatactacttcatgatggctagtccagattctgtccttattaata
atgtttttaaagcagttagagttccgtcttatgacatcacatatgatgttgatgatgata
ccaaaagtaaaatgattacaaaacttggctcatcatttgaatatgatggtgatattgatg
ctgctattgtaaaagttaatgaactactcattgaatttaaacaacaaaatttgtgcttca
gagctcttaaagacgacaaaagcatttttgttgaagcttatctcaaaaagtacaaaatgc
ctgcatgccttgcaaaacatattggtttgtggaacatcata-----aagaaagattcatg
taagaagggttttcttagtcttttcaatcacttgaatgaattggaagacattaaagaaat
taatgttcagtc---------------------tattaaaaatatgctttgccctgatct
tcttcttgatctggattatggtgccatttggtacaagtgcatgccaagttgttcagatcc
atcgcttttggggagtgtccaacttttaattggcaatggtgtgaaagtggtttgtgatgg
ctgcaaagtttttgctaaccaactttcaaatggttacaataagctctgtaatgctgctcg
cactgatattgagatcggtggtataccattttctactttcaaaacacctacaaatacttt
tattgaaatgacagatgctatctactcagttattgaacaaggtaaggcattgtcctttgg
aaatgctgatgtgccagttgtagataatggtaccattactactgatgattggtctgagcc
cattttgcttgaacctgctgaatatgtgaaacccaagaacaatggtaatatcattgttat
tgcaggttacaccttttacaaagacgaggatgaacacttctatccttatggttctggtaa
gattgtgcagagaatgtataataa--aatgggtggtggtgacaaaattgtctcattttca
gaagaagtagacgttcaagaaat------tgcacctgttacacgtgttaaacttgaattt
gaatttgacaatgaaattgtaactggtgtgcttgaacaggctattggtact---------
---agatacaaatttactgg-----------------------tactacttgggaagaat
ttgaagagtctattactgaagaacttgatgcaatttttgatactctagcgaaccaaggtg
tcgaacttgaaggttacttcatttatgatacttgtggtggctttgatatcaaaaaccc--
-------------agatggtatt-------atgatttctcagtatgacatcaataatact
actgatgaaaaatctgaatctggtacatc--aagtgaggag-------------------
-----gaagaagttgaatct---gctgaagaagattctgaacatgaaattgtagatgcat
ctgaaatcgttgatgaaacctcaactcaa-gaagaggttgaaacagtggaa---------
-----gtcgaagacatc----------------------acttctaca----gaagaaga
tgttg------------------------------------------------aaattgt
tgaagtatctgctaaagatgacccttgggctgcagctgttgatgtacaagaagctgaaca
atttaagccttctttaccaccttttaaaataacaaatctcaat--------ggaaaaatt
atccttaaacaacaggataacaattgttggataaatgcttgttgttatcagcttcaggcc
tttgattttttcaacaacgaggcttgggagaaatttaagaaaggtgacgttatggatttt
gttaacctttgttatgcagcaacaacacttgagagaggtcattctggtgatgcagaatat
atccttgaacttatgctcaatgattatagcacagccaaaatagtacttgctgctaattgt
ggct----gtggcgaaaaagaaattgttttggaaaggtctgtgtttaagttgagtcctat
caataagaccttt------aaatatggtgtgtgtggtgattgcatgcaaattaataat--
--------------------------------------------gcgggggttgtcgaa-
---------tgt-ttgaaagatctggtgtatttgtccatgatagaatggaaaaacgctag
accagtatctgattttattgtaaaaccaattatgcatgcagtttacactggcacaaccca
aaatggccattaca----tggttgatgatattgaacatgattattgtgtgga------tg
gtatgggtattaagccacttaagaaacggttctacacatctacgctattcatcaatgcta
atgtaatgaccagag------------------ttgaaaaaccaaaacaagaatccaaag
ttgaaaaagtcgaac---------------------------------agcaaccagaaa
tagaggaaaagaaatcttcaattgaaaaagaggaagttcaaagtcctaaaaatgatgatc
tcatacttc---------------------cattttacaaagctggtaaactttcctttt
--------accagggtgatttggatgttctgatcaatttcttggaacctgatgttattgt
taatgctgctaatggtgatcttaaacacatgggtggtgtcgcaagagccatc--------
--------gatgtgttcactagtggcaagttaacagaacgttctaaggattatcttaaaa
agaataaatctattgct---ccaggtaatgctgttttctttgaaaatgtcattgagc---
------------atcttagtgttttaaatgcagtaggaccacgtaatggtgatagccgag
ttgaggccaaacttaacaatgtttacaaagcaattgcaaaatgtgaaggaaaaatactaa
caccacttattagtgttggtattttcagtgtcaaacttgaaacatcattgcagtgcttac
ttaagactgtaaatgatagagaattgaatatcttcgtatacactgaccaggagagacaag
ctgttgagaatttcttctctggttctatccctgtcaaagttactgaagataatgttaacc
atgaacgtgtgtccgtctcttttgataaaacatacggtgaacaacttaaaggcaccgtag
tcattaaagat------------------------------aaagatgttacaaaccagt
tgcctagtgcttttgatgttggccagaaagttgttaaggctattgacttagat-------
-------------------------------------------------------tggca
agcgcattatggtttccatgatgctgctgccttcagtgctagtagccatgatgct-----
-----------tacaaatttgaagttgttacacatagcaacttcattgtacataagcaga
ctgataacaactgttggatc---------aatgcaattt--------gtcttgcattaca
gagacttaaacctcaatggaaatttcctggtgttagaggtctctggaacgactttcttga
gcgtaaaacacaaggttttgtacatatgctgtaccacatttcaggagtgaagaaag----
--gtgaaccaggtgatgctgaattgactctgcaca-aacttggtgatttgatggacaatg
attgtga-------aatcattgtcacacatacta--------------------------
---------------------------------cagcatgtgataagtgcgcaaaagtag
aaaagtt----cactggaccagtggttgcagcgcctcttgcaattcatggcactgatgaa
acatgtgtgcatggcgttagtgtcaatgtcaaagtcactcaaattaagggcactgtt---
--------------gctatcacttctttgagtggtcctgttataggagaagtacttgaag
caactggt------------------tacatttgttatagaggtt--------ctaacaa
gaacggtcattatacctattacgataaccgtaatggat-taatgattgatgcagaaaagg
cttaccactttaacaaagacttattacaagtcacaacagttattacaagtaattttgtt-
------------------------------------------------------------
-----------gtcaagaaaccacaagtagaagaaaagcctaa-----------------
-------------------gactcgtgtttttaacagggttgaagaatctcctaaggttg
tagtacaagaa------------caaaaattgttggctattgaaagtggtgctgattacg
ctctcactgaattcggaagatacgctgacatgttctttatggctggagacaaaattctta
g------------------------------------------------gtttctgcttg
aagtctttaagtatctgttggttttgtttatgtgtcttagaagtactaagatgccaaaag
ttaaagta---aaaccaccgcatgcatttaaagacttaggtgctaaagttagaa------
------------cacttaattacatgagacaattgaacaaaccttctgtctggcgctatg
caaaactagttctattgctaatagcaatatataatttcttttatt-------------tg
tttgtcagtataccag-------------------tagtgcataaatta-gcatgtaatg
gtgctgtac-----------aggcttataaaaattctagttttgtaaagtctgaggtttg
tggta---actctattttatgtaaagctt---------gtttagcttcctatgatgagtt
ggctgattttcaacatctccaagttac---ttgggatttcaaatctgaccca--------
--------------------ctctggaatagactggtacaattgtcttattttgcatttt
tggctgtttttggtaacaattatgttaggtgtgttcttatgtactttgtatcgcagtacc
tcaacctgtggctttcctactttggttatgtagagcacagttggtttttgcatgttgtca
attttgaatccatctcagctgagtttgtgat--------------catagttgtagtggt
taaggcagttttcgtccttaaacatattgttttctcatgctcaaacccttcttgcaaaac
gtgttctaagactgcaaggcagacacgtattcctatccaggttgttgttaatggttcaat
gaaaactgtttatgttcatgccaatggtactggtaaactatgcaagaaacacaatttcta
ttgtaagaactgtgattcatatggctttgagaacacattcatctgtgacgaaattgtacg
tgatctcagtaatagcgtcaaacaaactgtttacgccactgatagatctcaccaagaagt
cacaaaagttgaatgttcggatggcttttacagattctatgttggtgatgaattcacgtc
atatgattatgatgtaaaacacaagaagtatagtagtcaagaggttc-ttaagaacatgc
tcttgctt--------------gatgacttcattgtgtacagtccatctggttcttctct
cgctaatgttagaaat------------------------------------------gc
ctgtgtgtacttttcacaacttattggtaagcctat------------------------
---taagattgttaacagtg--------------------------atttgcttgaagac
ctctctgtagattttaaa-------------------ggagcacttttcaatgctaaaaa
gaatgtaattaagaa--------------------------------ttctttcaa----
------------tgttgat---gtctcagaatgcaaaaatcttgatgaatgctacagagc
ttgcaatcttgatgtgtcattttctacatttgaaatggctgtcaataatgctcatagatt
tggtgttctgattactgaccgttcttttaacaatt-tctggccatcaaaagttaagcctg
gttcatccggtgtttcggccatggacattggtaagtgtatgacttctgatgctaagattg
ttaatgctaaagttttgactcaacgtggtaaaagtgttgtttggcttagtcaggatttcg
ctgcacttagctcaactgcccagaa-----------agtcttggttaaaa----------
-cttttgtagaagaaggtgtcaacttctcaatcacattcaacgctgtaggttcagatgat
gatcttccttatgaaagattcactgaatctgtgcctccaaaaagtggttcaggctttttc
gatgtaatcaaacagcttaaacaaattgtgatgttgattcttgcttttatctttatttat
ggtttgtgctcagtctacagtgttgctacacagtcctacattgagtctgctgaaggctat
gactacatggttattaagaatggaattgttcaaccttttgacgataccattgcatgtgtt
cataacacttacaaaggattcggcgactggtttaaagctaagtatggttttatccctact
tttggtaaatcatgcccaattgttgtaggaactgtttttgaccttgaaaatatgagacca
attcctgacgtacctgcatatgttgctcttgtaggtagatcgcttgtttttgctattaat
gctg-cttttggtgttactaacatgtgctatgatcatactggcaatgcagtgagtaagga
ttcttactttg------------------------------------acacttgtgtgtt
taatgctgcatgcaccactcttacaggtcttggtggta---caattgtatattgtgcaaa
gcaaggtttggttgaaggtgctaagctctatagtgatcttatgccagactattattatga
gcatgctagtggtaacatggttaaattgccagcaattattagaggacttggtctacgatt
tgtgaaaacacaggctacaacttattgcagagtgggagagtgcattgatagtaaagctgg
tttttgctttggtggcgataactggtttgtctatgacaatgagtttggcaa---------
tggctatatctgtggtaattccattttgggatttcttaagaatgtcttcaaactctttaa
ctctaacatgtctgtggtagctacatcaggtgctatgcttgttaacattattattgcatg
cctagctattgcagcgtgttatggtgttcttaagtttaagaaaatttttggtgattgtac
tctcctcattgttatgatcattgtcacacttgttgtg---aacaatgtgtcttactttgt
tactcaaaacacattctttatgatcatatatgccattgtttactattttacaacaaggaa
actcgc--gtaccctggcattcttgatgctggttttatcattgcttacattaaca----t
ggctccatggtatgtgattactgcatacattcttgtcttcctctatgactcactcccatc
attgttcaa------acttaaagtttcacaaaatctgtttgaaggtgataaattcgtggg
taactttgaatctgctgctatgggtacttttgt------tattgatatgcgttcatatga
gactattgttaattctactcctattgatagaattaaatcatatgctaatagcttcaataa
atataagtactacacaggttcaatgggagaagctgactacagaatggcttgctatgccca
tcttggtaaagctcttatggactattctgttaatagaacagacatgctttacacacctcc
tactgttagtgttaattctaca---cttcagtctggtttgcggaaaatggcacagcctag
tggtcttgtagagccttgtattgtaagagtttcctatggtaacaatgtgcttaatggttt
atggctgggagatgaagtcatttgccctagacatgttatt---gctagtgataccacacg
tgttatcaactatgaaaatgaaatgtccagtgtgagacttcacaacttctcagtttctaa
gaacaatgt---gtttttgggtgttgtgtctgccaaatataagggtgtgaatcttgtact
taaagtcaaccaggttaatcctaatacaccagaacataaatttaagtctattaaagctgg
tgaaagttttaacattcttgcttgttatgaaggatgtcctggcagtgtttatggcgtcaa
catgagaagtcaaggtaccattaagggatcttttatagctggtacttgtggatcagtagg
ttatgtgtcagaaaatgcaactctctattttgtatacatgcatcacctagaacttggaaa
tggctcacatgttggttccaatcttgaaggagaaatgtacggtggttatgaagatcaacc
tagcatgcaattggaaggtactaatgtcatgtcatcagataatgtggttgcattcttgta
tgctgcacttatcaatggtgaaaggtggtttgtta----------caaacacatcaatgt
cattagaatcatacaatacatgggccaaaactaacagtttcacagaactttcttcaactg
atgcttttagcatgttgg---------ctgcaaaaactggtcaaagtgttgagaaattac
tagacagtatcgtaagactca----acaaaggttttggaggtcgtactatactttcttat
ggctcattgtgtgacgagttcactccaactgaggtcataaggcaaatgtatggtgtaaat
cttcaggctg----gtaaagtaacatc-----------------tttcttttaccctatt
atgactgcaatgacaatt-------------ctctttgcgttttggcttgaattctttat
gtacacacccttcacatggatcaatccaacttttgttagcattgtattggctgtcacaac
tttggtctcgacggtttttgtctcaggaattaaacataagatgttgttcttcatgtcttt
tgttcttcctagtgttatccttgtgacagcacacaatttgttctg--------------g
gacttttcttactatgagagtcttcagtctattgttgagaatactaacactatgtttttg
cctgtggacatgcaag------gtgtcatgctcacagcattttgtttcattgtctttgtt
acatacagtgttagattctttacttgtaaacagtcatggttctcacttgctgtgacaact
gtt-----------------ctcgtgatctttaacatggctaaaatctttggaacatctg
atgaaccatggactgaaaaccaaattgccttctgctttgtgaacatgcttactatgattg
tcagtcttactacaaaggattggatggttgtcgttgcatcatatagaatt--------gc
ttactacattgttgtatgtgtaatgccgtctgcttttgtgtctgactt-tggttttatga
agtgtattagcattgtttacatggcttgcggttatttgttttgctgctattatggtatcc
tctattgggttaaccgattcacatgcatgacgtgtggtgtttatcaattcactgtgtctg
cagctgaacttaaatacatgactgctaacaacctttctgcacctaagaacgcatatgacg
ctatgattcttagtgctaaattgattggtgttggaggtaagagaaacataaaaatttcaa
ctgtacagtcaaaacttacagagatgaaatgtactaatgttgtcttgcttggtcttttat
ctaaaatgcatgttgagtctaactcaaaagagtggaactattgtgttggactacacaatg
agataaacctttgtgacgatcctgagatcgttcttgagaaactgttagctctcattgcat
tcttcttgtccaaacacaacacttgtgaccttagcgaacttattgaatcatactttgaga
acactaccatacttcagagtgtggcttctgcctatgctgcattgcctagctggattgcac
ttgaaaaggctcgtgctgatcttgaagaggctaagaaaaatgatgttagccctcaaattt
tgaaacagcttactaaagcatttaacattgctaaaggtgaattcgagcgtgaagcatcag
tgcaaaagaagcttgataaaatggcagagcaggctgcagctagtatgtataaagaagcac
gagctgtggacagaaagtcaaagattgtttctgccatgcatagcctactctttggtatgc
ttaagaaacttgatatgtccagtgtcaacactattattgaccaggctcgtaatggtgttc
tacctttaagtatcattccagctgcatcagctacaagacttgttgttgttacacctagcc
ttgaagtgttttccaagattaggcaagaaaataatgttcattatgctggtgctact-tgg
aacattgttgaagttaaagatgctaatggttcacatgtacatcttaaagaagtcactgct
gctaatgaattaaatcttacttggccactgagcattacttgtgagagaacca--------
-caaagctccagaataatgaaattatgccaggtaaactcagagagaaagctgtcaaagca
tcagcaactcttgatggtgatgctttaggttgtggaaaggctcttatggcagctgaaagt
ggtagaaacttcatgtatgcatttatagcctcagaaaacaatcttaagtatgttaagtgg
g------------agagccataa---tgatatcatacctattgaacttgaagctccattg
cgtttctatgttgatggcgctaatggtcctgaagtcaagtatttgtattttgtcaagaac
ttaaacactcttagacgtggtgccgttcttggttatatcggtgcaacagtacgtctgcaa
gctggtaaacccactgaacagccatctaatagtagtttattgacattgtgtgcttttgca
cctgatcctgctaaagcatatgtcgatgctgttaagagaggtatgcaaccagttaataac
tgtgtaaaaatgctctcaaatggtgctggtaatggtatggctgttacaaacggtgtcgaa
gctaacacacaacaagactcttatggtggtgcttcagtttgtatttattgcagatgccat
gttgaacatcctgctattgatggattatgccgctacaaaggcaaatttgtgcaaatac--
-caactggcacccaagatccaattcggttctgtattgaaaatgaagtttgtgttgtctgt
ggctgttggcttaacaatggttgcatgtgcgat------cgtacttctatgcagagctct
actgttgattcaagttatttaaacgagtgcggggttctagtgcagctcgacta-gaaccc
tgtaat---ggtactgatccagaccatgttagtagagcttttgacatctataacaaagat
gttgcgtgtattggtaaattccttaagacaaattgttcaagattcaggaatttggataaa
catgatg------------cctactacattgtcaaacgttgtacaaagaccgttatggac
catgagcaagtctgttataacgatcttaaagattctggtgctgttgctgagcatgacttc
tttaactacaaagaaggtagatgtgagtttggtaatgttgcacgtaggaatcttacaaag
tacacaatgatggatctttgttatgctatcagaaattttgatgaaaagaactgtgaagtt
ctcaaagaaatactcgtgacagtaggtgcttgcactgaagaattctttgaaaacaaagat
tggtttgacccagttgaaaatgaagccatacacgaagtttatgcaaaacttggacccatt
gtagccaatgctatgcttaaatgtgttgctttttgcgatgcaatagtggaaaaaggctat
ataggtattataacacttgacaaccaagatcttaatggcaatttctacgatttcggagat
ttcgtgaaaactgctccaggttttggttgtgcttgtgttacatcatattattcttatatg
atgccttta------atggggatgacttcatgcttagagtc---agaaaactttgtgaaa
agtgacatctatggttctgattataagcagtatgatttactatcttatgattttactgaa
cataaggagtaccttttccaaaaatactttaagtactgggatcgcacataccacccaaat
tgttctgattgtactagtgacgagtgtattattcattgtgctaattttaacacattattt
tctatgacaataccaatgacagctttcggaccacttgtccgtaaagttcacattgatggt
gtaccagtagttgttactgcaggttaccatttcaaacaactcggtatagtatggaatctt
gacgtaaaattagacacaatgaagttgagcatgactgatcttcttagatttgtcacagat
ccaacacttcttgtagcatcaagccctgcacttttagatcagcgtactgtctgtttctcc
attgcagctttgagtactggtgttacatatcagacagtaaaaccaggtcactttaacaaa
gatttctacgatttcataacagagcgtggattctttgaagagggatctgagttaacatta
aaacatttcttctttgcacagggtggtgaagctgctatgacagacttcaattactatcgc
tacaacagagtcacagtacttgatatctgccaagctcaatttgtttacaaaatagttggc
aaatatttcgaatgctatgatggtgggtgcattaatgctcgtgaagttgttgttacaaac
tatgataagagtgctggctatcctttgaataaatttggtaaagctagactttactatgaa
actctttcatatgaagagcaggatgcactgcttgctttaaccaagagtaatggtctaccc
acaatgactcagatgaatttgaaatacgctatttctggtaaggcaagagctcgtacagta
ggaggagtttcacttctttctaccatgactacgagacaataccaccagaaacatctaaaa
tcaattgctgcaacacgcaatgccactgtggtcattggctcaaccaaattctatggtggc
tgggataatatgcttaaaaatttaatgcgtgatgttgataatggatgtttgatgggatgg
gactatcctaagtgtgatcgtgctttacccaatatgattagaatggcttctgccatgata
ttgggttctaagcatgttggttgttgta------cacatagtgataggttctatcgtctc
tccaatgagttagcgcaagtactcacagaagttgtgcattgcacaggtggtttttatttt
aaacctggtggtacaactagtggtgatggtactacagcttacgctaattctgcttttaac
atctttcaagctgtttctgctaatgttaataagcttttgggagttgattcaaacgcttgt
aacaatgttacagtaaagtccat---------acaacgtaaaatctacgataattgttat
cgtagtagcagcattgatgaagaatttgttgttgagtactttagttatttgagaaaacac
ttttctatgatgattttgtctgatgatggagttgtttgctacaacaaagattacgcagat
ctaggctatgtagctgacattaatgcttttaaagcaacgctctattatcagaacaatgtc
ttcatgtccacttctaagtgttgggtagaaccagatcttagtgttggaccacatgagttt
tgctcacagcacacattgcagattgtaggacctgatggagactactaccttccctatcca
gacccatccagaattttgtcagctggtgtgtttgtcgatgacatagttaaaacagataat
gttatcatgttagaacgttacgtgtcattggctattgacgcatacccgctcacaaaacat
cctaagcctgcctatcaaaaagtgttttacactctgctagattgggttaagcatctacag
aaaaatttgaatgcaggtgttcttgactcgttttcggtgacaatgctagaagaaggccaa
gataagttctggagtgaagagttttatgccagcctctatgaaaagtccacagttttgcaa
gctgcaggcatgtgtgttgtatgtggttcgcaaaccgtacttcgttgtggagactgtctt
aggagaccacttttatgtacgaaatgtgcttacgaccatgttatgggaacaaagcataaa
ttcattatgtctatcacaccatatgtgtgtagttttaatggttgtaatgtcaatgatgtt
acaaagttgtttttaggtggtcttagttattattgtatggaccataaaccacagttgtca
ttcccactctgtgctaatggcaatgtgtttggtttatacaaaagtagtgcagtcggctca
gaagatgttgaagacttcaacaaacttgcaatttctgactggactaatgtagaagattat
aagcttgctaacaatgtcaaagaatctctgaaaattttcgctgctgaaactgtgaaagct
aaggaggagtctgttaaatctgaatatgcctatgccatattaaaggaggttatcggccct
aaggaaattgtactccaatgggaagcttctaagactaagcctccacttaacagaaattca
gttttcacttgttttcagataagtaaggatactaaaattcaattaggtgaatttgtgttt
gagcaatctgagtacggtagtgactctgtttactacaagagcactagtacttataaactg
acaccaggtatgatttttgtgttgacttctcataatgtgagtcctcttaaagccacaatt
ctagtcaaccaagaaaagtacaataccatatctaagctctatcctgtttttaatatagcg
gaagcctataatacactggttccttactatcaaatgataggtaaacaaaaatttacaact
atccaacgtcctcctggtagcgttaaatctcattgtgttataggttggggtttgtattat
cctcaggcaagaatagtctacactgcatgttctcacgcggccgtagacgctctatgtgaa
aaagcagccaagaacttcaatgttgatagatgttcaaggataatacctcaaagaatcaga
gttgattgttacacaggttttaagcctaataacaccaatgcgcagtacttgttttgtact
gtcaatgctctaccagaagcaagttgtgacattgttgtagtcgatgaggtctctatgtgt
actaattatgatcttagtgtcataaatagcagactgagttacaaacatattgtttatgtt
ggagacccacagcaattaccagctcctagaactctgattaacaaaggtgtacttcaacca
caggattacaatgttgtaacccaaagaatgtgcacactaggacctgatgtctttttgcat
aaatgttacagatgcccagctgaaattgttaagacagtctctgcacttgtttatgaaaac
aaatttgtacctgtcaaccctgaatcaaagcagtgcttcaagatgtttgtgaaaggtcag
gttcagattgaatctaactcttctataaacaataagcaactagaggttgtcaaggcattc
ttagcacataatccaaaatggcgtaaagctgtttttatctcaccctataatagtcaaaac
tatgttgcaagacgtcttcttggtttacaaactcaaactgtagactctgcgcagggtagt
gagtatgattatgtcatttacacacagacttccgatacacagcatgctactaatgttaac
agatttaatgttgccattacaagagcaaaggttggtatactttgtatcatgtgtgataga
actatgtatgagaatcttggtttctatgaactcaaagattcaa----------agattgg
tttacaagcaaaacctgaaacttgtggtttgtttaaagattgttctaagagcgaacaata
ca-taccacctgcttatgcaacaacatatatgagcttatctgataattttaagacaagcg
atggtttagctgttaacatcggca------caaaagatgttaaatatgctaatgtcatct
catatatgggattcaggtttgaagccaacataccaggctatcacacattgttttgcacgc
gagactttgctatgcgtaatgttagagcatggcttgggtttgacgttgaaggtgcacatg
tctgtggtgataatgttggaactaatgtaccattacagctgggtttctcaaatggtgtgg
attttgtagtacaaactgaaggatgtgttattactgaaaaaggtaatagcattgaagtt-
-----gtaaaagcacgagcaccaccaggtgagcaatttgcacacttgattccacttatga
gaaagggtcaaccttggcacattgttagacgccgtatagtgcagatggtctgtgactatt
ttgacggcttatcagacattctgatctttgtgctttgggctggtggtcttgaacttacaa
ctatgagatattttgttaaaattggaagaccacaaa---aatgtgaatgcggcaaaagcg
caacttgttatagtagctctcaatgtgtttatgcttgttttaagcatgcattaggatgtg
attatttatacaatccttactgcattgacatacagcaatggggctacacaggatctttga
gcatgaatcatcatgaagtttgcaacattcatagaaatgagcatgtagctagtggtgatg
ctatcatgactagatgtcttgctatacatgactgttttgtcaaacgtgttgattggtcaa
ttgtgtacccttttattgacaacgaagaaaagatcaataaagctggtcgcatagttcagt
cacatgtcatgaaagctgctctgaagatttttaatcctgctgcaattcacgatgtgggta
atcccaaaggcatccgttgtg---ctacaacaccaataccatggttttgttatgatcgtg
atcctattaataacaatg-ttagatgtctggagtatgactata------tggtacatggt
caaatga--------atggtcttatgttattttggaactgtaatgtagacatgtaccctg
agttctcaattgtttgtagatttgacactcgaactcgctctaaattgtctttagaaggtt
gtaatggtggtgcattgtatgtaaataaccatgctttccacacaccagcttatgacagaa
gagcttttgctaagcttaaacctatgccattcttttattatgatgatagtaattgtgaac
ttgttgatggacaa------------cctaattatgtaccactcaagtcaaatgtttgca
taacaaaatgcaacatttgtataacaaaatgcaacattggtggtgctctttatagagcgt
atgttgaggattataacatgtttatgcaggctggctttacaatatggtgtcctcaaaatt
ttgacacttacatgctttggcatggttttgttaatagcaaagcactccagagtctagaaa
atgtggcatttaatgttgttaagaaaggtgccttcgccggtttaaaaggtgacttaccaa
ctgctgttattgctgacaaaataatggtaagagatggacctactgacaaatgtattttca
caaataagactagtttacctacaaatgtagcttttgagttatatgcaaaacgcaaacttg
gactcacacctccattaacaatacttagaaatttgggtgttgtcgcaacatacaaatttg
tgttgtgggattatgaagctgaatgtcctttctcaaatttcaccaaacaagtgtgctcgt
atactgatcttgatagtga---agttgtaaca---------------------tgttttg
ataatagtattgctggttcttttgaacgctttactactacaaaagatgcagtgcttattt
ctaataacgctgtgaaagggct---------------------------tagtgccatta
aattacaatatggctttttgaatgatctacctgtaagtactgttggaaacaaacctgtca
catggtatatctatgtgcgcaagaacggtgagtacgtcg------aacaaattgatagtt
actatacacagggacgtacttttgaaacctttaaacctcgtagtacaatggaagaagatt
ttcttagtatggatactacactcttcatccaaaagtatggtcttgaggattatggttttg
aacacgttgtatttggagatgtttccaaaactaccattggtggtatgcatcttctcatat
cacaagtgcgccttgcaaaaatgggtttgttttctgttcaagaatttatgactaattctg
acagtacactgaaaagttgttgtattacatatgctgatgatccatcttctaagaatgtgt
gcacttat-atggacatactcttggacgattttgtgactatcattaagagcttagatctt
aatgttgtgtccaaagttgtagatgtcattgtagattgtaaggcatggagatggatgctg
tggtgtgagaattcgcagattaaaaccttctatccacaactccaatctgctgaa---tgg
aatcctggctatagcatgcctacattatacaaaatccagcgtatgtgtctcgaacggtgt
aatctctacaattatggtgcacaagtgagattacctgatggcattactactaatgtcgtt
aagtatactcaattgtgtcaataccttaacactactactgtgtgtgtaccacacaaaatg
cgagttttgcatttaggagctgccggtgcatctggtgttgctcctggtagtactgtatta
agaaggtggttaccagacgatgccatattggttgataatgatttgagagattatgtttcc
gacgcagacttcagtgttacaggtgattgtactagtctttacattgaagataaatttgat
ttgcttatctctgatttatatgatggctccacaaaatcaattgacggtgaaaacacgtca
aaagatggtttctttacttatattaatggtttcattaaagagaaactatcacttggtgga
tctgctgccatcaaaatcacagaatttagttggaacaaagatttatatgaattgattcaa
agatttgagtattggactgtgttttgtacaagtgttaatacgtcatcatcagaagggttt
ctgattggtgttaattacttaggaccatactgtgacaaagcaatagtagatggaaatata
atgcatgccaattatatattttggagaaattctacaattatggctctatcacacaactca
gtcctagacaccccaaaattcaagtgccgttgtaacaacgcacttattgttaatttaaaa
gaaaaagaattgaatgaaatggtcgttggattactaaggaagggtaagttgctcattaga
aataatggtaagttactaaactttggtaaccacttcgtcaatacaccatgaaactactat
ttgtagttttggttgtactgccttcgatctatggagat----------------------
-----------aacttcccttgttctaaatttctcaatcgaactataggtaaccattgga
atctcattgaaaatttccttctaaa-----ttatagtattaggt-taccacctaatt-ca
gatgtggttttaggtgatta-ttttccaactgtacaacc---------------------
-------ttggttt------------------------------aattgcatccg-----
----------------------------caat-----------------------aacaa
taatagtctttatgttacaatggaaaattttaaagcattgtattgggatta---tgcgac
agaaaatatcacttctgaccacagacaaaggttacatgtagttgttaaaggaaaaccata
ttccattacagttacaacaacccgcaattttgatgctgctgaaggtgctattata-----
---tgtat------ttgtaagg------------gatcaccacctactactaccacaggt
aac------------ctggattg-------caattggggt-----------------agt
gattgcaggttaaaccac-----------------------------------aagtttc
ccatttg----------------------tcctt-----------ccaattcacaagcaa
attgtggtaatatgctgtatggcctacaatggtttacagatgaggttgttgcttacttac
atggtgctatataccgtattagttttgaaaacaaatggtttgg---cactgtcacacttg
gtgacatgcgcgcaactacatta------caaaccgcag-----------gcgcgcttgt
aga------cctctggtggtttaatcctgtttatgatgtcacttattatagagtcaataa
taaaaatggc------actactatagt------------------ttccaattgcactga
tcaatgtgctagttatgtagataatgtctttactacacaaccaggaggtcttataccatc
agattttagttttaataatt------ggtttcttctaactaatagctctacagttgttag
tggtaaattagttaccagacaaccattagtagttaattgcttatggccagttcccagctt
taaagaagcagcttctacattttgttttgagggtgctggctttgatcaatgtaatggtgc
tgtt------------ttaaataacactgtagatgttattagattc--aatcttaatttc
accgcagatgtacaatctggcatgggtgctacagtgttttcactgaatacaacgggtggt
g----------------------------------tcattcttgaaatttcatgttataa
tgacatagtg--------------agtgagtctagtttttacag----------------
-----------------ttatggcgacattccgttcggcataactgatggaccacggtac
tgttatgtactttataatggtacaactctta------agtatttaggaacgttaccaccc
agtgtcaaggaaattgctattagtaagtggggccatttttatattaatggttacaatttc
tttagcacatttcctattgattgtatatcttttaacttaaccactggtgctagtggagct
ttctggacaattgcttacacatcgtacactgaagcattagtacaagttgaaaacacagct
attaaaaaggtgacgtattgtaacagtcacattaataacattaaatgttctcaacttact
gctaatttgcaaaatggattctatcctgttgcttcaagtgaagtaggtctcgttaataag
agtgttgtgttattacct--agctttttcgcacataccactgtt-------------aat
ataaccattga------------------------------------tcttggtatgaaa
cgtagtggttatggtcaacccatagcctcaccattaagtaatatcacactacc------a
atgcaggacaacaacaccgat--gtgtactgtatccgttctaaccaattttcaatttatg
ttcatt-----------ccacttgcaaaagttcgtta------tgggacaatgtttttaa
tcaagactgcacggatgttttagaggccac------agctgttataaaaactggtacttg
tcctttctcatttgataaattgaacaatcacttaacttttaacaagttttgtttgtcgtt
gagtcctgttggtgctaactgtaagtttgatgttgcagcccgtacaagaaccaatgagca
ggttgttagaagtttgtatgtaatatatgaagaaggagacaacatagtgggtgtgccatc
tgataatagtggtttgcacgatttgtcagtgctacacct--agactcttgcacagattac
aatatatatggtagaactggtgttggtgttattagacaaactaacagcacgctact----
---tagtggcttatattacacatcactatca--------------ggtgatttgttaggt
tttaaaaatgttagtg---------------atggtgtcatttattctgtaacaccatg-
--tgatgtaagtgcacaagcagctgttattgatggtgccatagttggagctatgacatcc
attaat-------------------------agtgaactgttaggtctaacgcattggac
aacgaca----------------------cctaattt-----------------------
---------------ttattactactctatatataattacaca------aatgagaggac
tcgtggcactgcaattgacagtaacgatgtt-----------------------------
----gattgtgaacctatcataacctattctaacataggtgtttgtaaaaatggtgcatt
ggtttttattaacgtcacacattcgga------------------tggagacgtgcaacc
aattagcactggtaatgtcacgatacctacaaactttaccatatctgtgcaagtcgaata
cattcaggtttacactacaccagtatcaatagattgttcaagatacgtttgtaatggtaa
ccctagatgtaacaaattgttaacacaatat----gtttctgcgt---gtcaaactattg
agcaagcacttgcaatgggtgccagacttgaaaacatggaggttgattccatgttgtttg
tttcggaaaatgcccttaaattggcatctgttgaggcgttcaatagtacagaaaacttag
atcctatttacaaagaatggcctaaca-taggtggttcttggttaggaggtttaaaagac
atactgccgtcccataat---agcaaacgtaagt-atcgttctgctatagaagacttgct
ttttgataaggttgtaacttctggtctaggtacagttgatgaagattataaacgttgtac
aggtggttatgacatagccgacttagtgtgtgctcaatattacaatggcatcatggtgtt
acctggtgtagctaatgatgacaagatgactatgtacacagcatctcttgcaggtggtat
aa---------------cactaggtgcacttggtggtggcgccgttgctataccttttgc
agtagcagttcaggctagacttaattatgttgctctacaaactgatgtattgaataaaaa
ccagcagatcctggctaatgctttcaatcaagctattggtaacattacacaggcatttgg
caaggtcaatgatgccatacatcaaacatcaaaaggtcttgcaacggttgctaaagtatt
ggcaaaagtgcaagatgttgtcaatacacaagggcaagctttaagccacctaacagtaca
attgcaaaataattttcaagccattagtagttctattagtgacatttacaacagacttga
cgaactgagtgctgacgcacaagttgataggctgattacaggaagacttacagcacttaa
tgcatttgtgtctcagactctaaccagacaagcggaggttagggctagtagacaacttgc
caaagacaaggtcaatgaatgcgttagatcccaatctcagagattcggattctgtggtaa
tggtacacacttgttttcacttgcaaatgcagcaccaaatggcatgattttctttcatac
agtgctattaccaacggcttatcaaactgtaacagcttgctcaggtatttgtgcttcaga
tggcgatcgcacttttggacttgtcgttaaagatgtacagttgacgttgtttcgtaacct
agatgacaagttcta---tttgactcccagaactatgtatcagcctagagctgcaactag
ttctgattttgttcaaattgaggggtgcgatgtgttgtttgtcaatgcaactgaaattga
cttgcctagtattatacctgactatatt----gacatcaatcagact--gttcaagatat
attagaaaattacagaccaaactggactgtacctga-attgac------acttgatattt
ttaacgcaacctatttaaatctgactggtgaaattgatgacttag-aatttaggtcggaa
aagctacacaacaccactgtagaacttgccattct-cattgacaacattaacaacacatt
agtcaatcttgaatggctcaacagaattgaaacttatgtaaaatggccttggtatgtgtg
gcta------ctgataggtttagtagtagtattttgcataccattacttctattttgctg
ttgtagtacaggttgttgtggctgcataggttgtttaggaagttgttgtcactctatatg
tagtagaagacaatttgaaaatta---tgaaccaat---tgaaaaagtgcatgtccacta
aatttagaat----------------gttataatagcagttgcttctgcta---------
------------------------------------------------gagaatttt---
------------------------------------------------------------
------------------------------------------------------------
--------------------------------------gttaaggatgatg---------
-----------------aata---------------------------------------
------------------------------------------------------------
------------------------------------------------------------
------------------------------------------------------------
------------------------------------------------------------
------------------------------------------------------------
-------------------aattccttaagaactaaacttatgagtcattacaggtcttg
tatggacattgtcaaatccattgacacatccgtagacgctgtacttgacgaatttgatcg
tgcatattttgctgtaactcttaaagtagaatttaagactggtaaa----------ctac
ttgtgtgtataggttttggtgatacacttcttgaggccaaggacaaagcatatgctaagc
ttggtctctccattattgaagaagtcaatagtcatacagttgtttaatattacagtttac
aagtttcaggctaaattttggtataaattaccttttgaaactagactttgtatcattaaa
aacacaaaacccaaagcactaagtgttacaaaacacgtaaagagagattatagaaaaact
gccattctaaattccatgagaaaatgattggtggactttttcttaacactct----tagt
tttgtaattgttagcaaccatgttattgttaataatacagcaaatgtgcattctacacaa
tacgaacgtgttatagtacaacagca------tcaagttgttagtgctagaacacaaaac
tattatccagagttcagcattgctgtactctttgtatcctttttggctttgtaccgtagt
acaaactttaagacgtgtgtcggcatcttaatgtttaagattgtatcaatgacacttata
ggacctatgcttatagcatatggttactacattgatggcattgttacaacaactgtctta
gctttaagattcctctacttagcatacttttggtatgttaatagtaggtttgaatttatt
ttatacaatacaacgacactcatgtttgtacatggcagagctgcaccgtttatgagaagt
tctcacagctctatttatgtcacattgtatggtggcataaattatatgtttgtgaatgac
ctcacgtt----------------------------------------------gcattt
tgtagaccctatgcttgtaagcat----agcaatacgtggcttagctca-----------
-------------tgctgatctaactgttgttagagcag---------------ttgaac
ttctcaatg------gtgattttatctatgtattttcacaggagcccgtagtcggtgttt
acaatgcagccttttctcag-gcggttctaaacgaaattgacttaaaagaagaagaagaa
gaccatacctatgacgttccctaggg--------------------------------ca
ttgactgtcatagatgacaatggagtggtcattagtatcattttctggttcctgttgata
atcatattgatattattttcaatagcatt--------------gctaaatataattaagc
tatgcatgatatgttgcaatttaggaagaacagttattattgttccagcgcaacatgctt
acgatgcctataa-------------gaatttcatgcgaa---ttaaagcatacaaccct
gatgaagcactccttgtttg------------------------------aactaaac-a
aaatgaag-----------------attttgttaatatta-gcgtgtgtgattgcatgcg
catgtggagaac------gttattgcgccatgatatctgagtcagatacgtc---atg--
-------------tcgcaatggcactgattcaac---ttgtgaatcttgcttcaatggtg
gtgatcttatttggcatcttgctaactggaacttcagctggtctataatattgattgttt
ttataac---------------tgtgttacaatacggtagacctcaattcagctggttcg
tgtatggcattaaaatgcttataatgtggctattatggcccattgttttggctcttacga
tttttaatgcatactcggaataccaagtgtccagat-------atgtaatgttcggcttt
agtattgcaggtgcaattgttacatttgtactctggattatgtattttgtaagatccatt
cagttataca---------------------------gaaggactaagtcttggtggtct
ttcaaccctgaaactaaagcaattctttgcgttagtgcattaggaagaagctatgtgctt
cctctcgaaggtgtgccaactggtgtcactt----taacattgctttcagggaatttgta
tgctgaa--------------------ggattcaaa------------------------
-----------------------attgctggtg------------gtatgaacatcgaca
atttaccaaaatacgtaatggttgcattacctagcaggaccatcgtctacacacttgttg
gcaagaaattgaaagcaagtagtgcgactggatgg-------------gcttactatgta
a----------aatctaaagccggtgattactcaacagacgcaagaactgacaatttgag
tgagcaagaaaaattattacatatggtataactaaacttctaaa----------------
-------------tggccaaccagggacaacgcgttagctggggagatgaatctaccaaa
aagcgtggtcgttccaattctcgtggtcggaagaataataat------------------
-------atacctctttcattcttcaaccccattaccctccaa----caaggttcaaaat
tt---tggaactta----------tgtccgagagactttgtacc--------------ca
aaggaataggtaacaaggatcaacagattgg-----------------ttattggaatag
acaa-actcgctatc-----------------------gcatggtgaagggccaacgtaa
agagcttcctgaaagg--tggttcttctactacttaggta-------ctggacctcatgc
-------------agatgccaaatttaaagatagaatagatggtgttgtctgggttgcca
aggatggtgccatgaacaaaccaaccacgcttggtagtcgtggtgctaataatgaatcca
aagctttgaaa----ttcgatggtaaagtgccaggcgaatttcaacttga-agttaatca
accaagggacaattcaagg---tcacgctctcaatctagatctcggtctagaaatag---
--------------atctcaatctagaggcaggc--------------------------
------------------aacaatccaataac------------aagaaggatgacagtg
tagaacaagctgttcttgctgcactcaaaaagt-taggtgttgac----acagaaaaaca
acagcaacgctctcgttctaaatccaaagaac-------gtagtaactctaag-------
---acaagagacactacacctaagaatgaaaacaaacacacctggaagagaactgcaggt
aaaggtgatgtgacaaaattttatggagctagaagtagttcagccaattttggtgacagc
gatctcgttgccaatgggaac-----------ggtgccaagcattacccacaactggctg
a----atgtgttccatctatatctagcattctgtttgggagccattggactgcaaaggaa
gatggcgaccagatagaagtcacgttcacacacaaataccacttgccaaaggatgatcct
aagactggacaattccttcagcagattaatgcatat------------gctcgtccatca
gaagtggcaaaagaacagagac-------------------aaagaaaagctcgttctaa
atctgcagataagtcagagcaagaggttgtacctgatgcattaacagaaaattatacaga
tgtgtttgatgacacacaggttgagataattgatga--ggtaacgaactaaacgaatgct
cgtcttcctccatgctgtatttattacagttttaatcttactactaattg-gtagac---
----------------------------------------------tccaattattagaa
agactat-tacttaatcactctttcaatcttaaaactgtcaataatgttttag-------
--------------------------gtgtgactgacactggtc--------------tg
aaagtaaattgcttgcagcttttgaa-------accagactgtcttgactttaatatctt
atataggagtttagcagaaaccagattactaaaagtggtgcttcgag-taatctttctag
tctt-----actag------gattttgctgctacagattgttagtcatattaatgtaaca
tcatgaagtttttgatttttgtaatgtgtctt------------------tctcttgcga
atgggtatggaattagaagaagcatacaaaaacttgaccca-aaagatccccatgaacat
ccgactatgacatgggaat---------------------tattggaaaaatttgttgga
agtaccttgtacatcacaacgaaccaaatcctatctc-----------------------
--------------------------------taccattaggagcagaaatttattgtga
tgatattgaaggatttccatgttcttggcctggttataaagcttacgctcataaccatat
tgattatcattttgatctttccaacccgttc------tattcttttgtagatacattcta
catttctttaggtgatagagaagaaaaaatttatcttagagtggttgg------------
---------tgcaacaccaaaagagaaaagattgaatgtt---ggttgtcgaacatctt-
--------------------------------------tctcagttaaccttccaattgg
aactc-------------------------------agatctaccatga-----------
--------caaagatatgcaatatc-------ttgtcgagggaagacatcttgagtgtgc
tc----------------------------------------------------------
------------------------------------------------------------
-------------------acagagtttactttgtgaagtactgtc--------------
-------------------caaaccatgcacatggttattgctttaatgacaagctaaag
gtttat-------aatcttgggcgtgtcaaaagcagaaaggcttttgagaaaatcaacca
acatcagaaaagtgagttgtaaggcaacccgatgtc-----------------taaaact
ggtttttccgaggaattactg---------------------------------------
------------------------------------gtcatcgcgctgtc----------
-------tactcttgtacagaatggtaagcacgtgtaataggaggtacaagcaaccctat
tgcatattaggaagt--ttagatttgatttggcaatgctagatttagtaatt--------
---tagagaagtttaaagatccgc--------------------------tacga-cgag
ccaaca----------------------------atggaagag--ctaacgtctggatct
agtgattgt-------ttaaaatgtaaaattgtttgaaaattttccttttgatagtgata
cacaaaaaaaaaaaaaaaaaaaaaaaaa--------------------------------
------------
>MW591993.2 Canine coronavirus isolate CCoV-HuPn-2018, complete genome
-------acttttaaagat-aaagtgagtgtagggtggctatctctcatc-tttttcttt
---------------aactagctttgtgc------tagattttgtcttcggacaccaact
cgaactaaacga-----aatatttgtct--------------------ttctatgaaacc
atagaggacaagcgttgattattt--ccactcagtttggcaatcactccttggaacgggg
ttgagcgaacggtgcagtagggttccgtccctatttcgtaagtcgcctagtagtagcgcg
tgcggttccgcccgta-c--------ccgttggtgagctcaggttccgccctgt-acctc
cctcgccggccgccaggagaatgagttccaaacaattcaagatcctcg---tcaacgagg
------actatcaagtcaacgtgcctagtcttcctattcgtgacgtg-------------
------------------------------------------------------------
-----ctacaggaaattaagta-----------------------------ctgttatcg
taatggattcgagggctatgttttcgtgccagaatactgtcgtgacctagttgattgcga
tcgtaaggatcactacgtcattggtgttctcggcaacggaataagtgatcttaaacctgt
tcttcttaccg-----aaccctccgtcatgctgcaagg--ctttattgttagagc-----
------------------taactgcaatggcgctcttgaggactttgacct---------
---------------------------------------------------------taa
aattgctcgt--------------actggaagaggtgccata-------tatgttgatca
atacatgtgtggtgccgatggtaaaccagttattgagggtgattttaaggattac-----
---------------------------ttcggtgatgagacgtttattgagtttgacgga
gaggagtatcattgc---------------------gcttggacaactgtgcgcgatgag
aaaccgctgaatcagcaaactctctttaccatc--------caggaaatccaatac----
--------------aatctggacattcctcataaattgccaaactgtgctactagatatg
tagcaccaccagtcaaaaagaactctaaa-----atagttctgtctgaagattac-----
---------------------aagaagctttatgatatcttcggatcgccttttatggga
aatggtgactgtcttagcaaatgctttgacactcttcattttatcgctgctactcttaga
tgcccttgtggttctgaaagt---------------------------------------
---agtggtgttg-----------------------------------------------
-------------------gagattggactggttttaagactgcttgttgtggtctttct
ggcaaagttaagggtgtcactttaggtgatattaaacctggtgatgctgttgtcactagt
atgagcgcaggtaagggagtcaagttctttgccaattgtgttctccaacatgctggtgat
gttgaaaatgtctcta------------------------------tctggaaagtga--
----------------ttaaaactttcacagttgacgaga--------------------
-------ccgtttgcacccctgattttgaaggcgaattgaacgact--------------
----------tcatcaaacccgagagtaaatcaccaactgcatgcag------cattaag
agagcattcattactggtgaa---------------------------------------
------------------------------------------------attgatgatgca
gtacatgatt--------------------------------------------------
----------gtatcattacaggaaaactggatcttagtactaatctttttggtaatgtt
ggtttactattcaagaaa----acttcctggttggtacaaaagtgtggtgcgctttttct
ggatgcttggaaagtagtagaggagctttgtggttcactcaaacttacatacaagcaa--
-------------------atttatgaagttgtagcatcactttgcacttctgctttcac
gattgtaaac-tacaaaccaacatttgtagtttcagacaatcgtgttaaggatcttgtag
acaagtgtgtgaaagttcttgtaagagcttttgacgtttttactcagactatcacaattg
ctggtattgaggccaagtgctttgtgcttggtgctaaatacttgtt--------------
---------------------gttcaataatgcacttgtcaaacttgtcagtgttaaaat
act--------------------------------------------cggcaagaagcaa
aagggtcttgaaagtgcattctttgctactagc---------------------------
-------ttagttggtgcaactgttaatgt----------------------------ga
caccgaaaagaactgagactgccaatatcagcttgaataaggttgatgacgtagtggcac
caggagagggt------tatattgtcatagttggtgatatggcttt--------------
-ctacaagagtggtgaatactacttcatgatggctagtccagattctgtccttattaata
atgtttttaaagcagccagagttccgtcttatgacatcacatatgatgttgatgatgata
ccaaaagtaaaatgattacaaaaattggctcatcatttgaatatgatggtgatattgatg
ctgctattgtaaaagttaatgaactactcattgaatttaaacaacaaaatttgtgcttca
gagctcttaaagacgacaaaattatttttgttgaagctcatcttaagaagtacaaaatgc
ctgcatgccttgcaaaacacattggtttgtggaacatcata-----aagaaagattcatg
taagaagggttttcttaatcttttcaatcacttgaatgaattggaagacattaaagaaat
taatgttcagtc---------------------tattaaaaatatgctttgccctgatct
tcttcttgatctggattatggtgccatttggtacaagtgcatgccaagttgttcagatcc
atcgcttttggggagtgtccaacttttaattggcaatggtgtgaaagtggtttgtgatgg
ctgcaaagtttttgctaaccaactttcaaatggttacaataagctctgtaatgctgctcg
cactgatattgagatcggtggtataccattttctactttcaaaacacctacaaatacttt
tattgaaatgacagatgctatctactcagttattgaacaaggtaaggcattgtcctttgg
aaatgctgatgtgccagttgtagataatggtaccattactactgatgattggtctgagcc
cattttgcttgaacctgctgaatatgtgaaacccaagaacaatggtaatatcattgttat
tgcaggttacaccttttacaaagacgaggatgaacacttctatccttatggttctggtaa
gattgtgcagagaatgtataataa--aatgggtggtggtgacaaaattgtctcattttca
gaagaagtagacgttcaagaaat------tgcacctgttacacgtgttaaacttgaattt
gaatttgacaatgaaattgtaactggtgtgcttgaacaggctattggtact---------
---agatacaaatttactgg-----------------------tactacttgggaagaat
ttgaagagtctattactgaagaacttgatgcaatttttgatactctagcgaaccaaggtg
tcgaacttgaaggttacttcatttatgatacttgtggtggctttgatatcaaaaaccc--
-------------agatggtatt-------atgatttctcagtatgacatcaataatact
actgatgaaaaatctgaatctggtacatc--aagtgaggag-------------------
-----gaagaagttgaatct---gctgaagaagattctgaacatgaaattgtagatgcat
ctgaaatcgttgatgaaacctcaactcaa-gaagaggttgaaacagtggaa---------
-----gtcgaagacatc----------------------acttctaca----gaagaaga
tgttg------------------------------------------------aaattgt
tgaagtatctgctaaagatgacccttgggctgcagctgttgatgtacaagaagctgaaca
atttaagccttctttaccaccttttaaaataacaaatctcaat--------ggaaaaatt
atccttaaacaacaggataacaattgttggataaatgcttgttgttatcagcttcaggcc
tttgattttttcaacaacgaggcttgggagaaatttaagaaaggtgacgttatggatttt
gttaacctttgttatgcagcaacaacacttgagagaggtcattctggtgatgcagaatat
atccttgaacttatgctcaatgattatagcacagccaaaatagtacttgctgctaattgt
ggct----gtggcgaaaaagaaattgttttggaaaggtctgtgtttaagttgagtcctat
caataagaccttt------aaatatggtgtgtgtggtgattgcatgcaaattaataat--
--------------------------------------------gcgggggttgtcgaa-
---------tgt-ttgaaagatctggtgtatttgtccatgatagaatggaaaaacgctag
accagtatctgattttattgtaaaaccaattatgcatgcagtttacactggcacaaccca
aaatggccattaca----tggttgatgatattgaacatgattattgtgtgga------tg
gtatgggtattaagccacttaagaaacggttctacacatctacgctattcatcaatgcta
atgtaatgaccagag------------------ttgaaaaaccaawacaagaatccaaag
ttgaaaaagtcgaac---------------------------------agcaaccagaaa
tagaggaaaagaaatcttcaattgaaaaagaggaagttcaaagtcctaaaaatgatgatc
tcatacttc---------------------cattttacaaagctggtaaactttcctttt
--------atcagggtgatttggatgttctgatcaatttcttggaacctgatgttattgt
taatgctgctaatggtgatcttaaacacatgggtggtgtcgcaagagccatc--------
--------gatgtgttcactagtggcaagttaacagaacgttctaaggattatcttaaaa
agaataaatctattgct---ccaggtaatgctgttttctttgaaaatgtcattgagc---
------------atcttagtgttttaaatgcagtaggaccacgtaatggtgatagccgag
ttgaggccaaacttaacaatgtttacaaagcaattgcaaaatgtgaaggaaaaatactaa
caccacttattagtgttggtattttcagtgtcaaacttgaaacatcattgcagtgcttac
ttaagactgtaaatgatagagaattgaatatcttcgtatacactgaccaggagagacaag
ctgttgagaatttcttctctggttctatccctgtcaaagttactgaagataatgttaacc
atgaacgtgtgtccgtctcttttgataaaacatacggtgaacaacttaaaggcaccgtag
ttattaaagat------------------------------aaagatgttacaaaccagt
tgcctagtgcttttgatgttggccagaaagttgttaaggctattgacttagat-------
-------------------------------------------------------tggca
agcgcattatggtttccatgatgctgctgccttcagtgctagtagccatgatgct-----
-----------tacaaatttgaagttgttacacatagcaacttcattgtacataagcaga
ctgataacaactgttggatc---------aatgcaattt--------gtcttgcattaca
gagacttaaacctcaatggaaatttcctggtgttagaggtctctggaacgactttcttga
gcgtaaaacacaaggttttgtacatatgctgtaccacatttcaggagtgaagaaag----
--gtgaaccaggtgatgctgaattgactctgcaca-aacttggtgatttgatggacaatg
attgtga-------aatcattgtcacacatacta--------------------------
---------------------------------cagcatgtgataagtgcgcaaaagtag
aaaagtt----cactggaccagtggttgcagcgcctcttgcaattcatggcactgatgaa
acatgtgtgcatggcgttagtgtcaatgtcaaagtcactcaaattaagggcactgtt---
--------------gctatcacttctttgagtggtcctgttataggagaagtacttgaag
caactggt------------------tacatttgttatagaggtt--------ctaacaa
gaacggtcattatacctattacgataaccgtaatggat-taatgattgatgcagaaaagg
cttaccactttaacaaagacttattacaagtcacaacagttattacaagtaattttgtt-
------------------------------------------------------------
-----------gtcaagaaaccacaagtagaagaaaagcctaa-----------------
-------------------gactcgtgtttttaacagggttgaagaatctcctaaggttg
tagtacaagaa------------caaaaattgttggctattgaaagtggtgctgattacg
ctctcactgaattcggaagatacgctgacatgttctttatggctggagacaaaattctta
g------------------------------------------------gtttctgcttg
aagtctttaagtatctgttggttttgtttatgtgtcttagaagtactaagatgccaaaag
ttaaagta---aaaccaccgcatgcatttaaagacttaggtgctaaagttagaa------
------------cacttaattacatgagacaattgaacaaaccttctgtctggcgctatg
caaaactagttctattgctaatagcaatatataatttcttttatt-------------tg
tttgtcagtataccag-------------------tagtgcataaatta-gcatgtaatg
gtgctgtac-----------aggcttataaaaattctagttttgtaaagtctgaggtttg
tggta---actctattttatgtaaagctt---------gtttagcttcctatgatgagtt
ggctgattttcaacatctccaagttac---ttgggatttcaaatctgaccca--------
--------------------ctctggaatagactggtacaattgtcttattttgcatttt
tggctgtttttggtaacaattatgttaggtgtgttcttatgtactttgtatcgcagtacc
tcaacctgtggctttcctactttggttatgtagagcacagttggtttttgcatgttgtca
attttgaatccatctcagctgagtttgtgat--------------catagttgtagtggt
taaggcagttttcgtccttaaacatattgttttctcatgctcaaacccttcttgcaaaac
gtgttctaagactgcaaggcagacacgtattcctatccaggttgttgttaatggttcaat
gaaaactgtttatgttcatgccaatggtactggtaaactatgcaagaaacacaatttcta
ttgtaaaaactgtgattcatatggctttgagaacacattcatctgtgacgaaattgtacg
tgatctcagtaatagcgtcaaacaaactgtttacgccactgatagatctcatcaagaagt
cacaaaagttgaatgttcagatggcttttacagattttatgttggtgatgaattcacgtc
atatgattatgatgtaaaacacaagaagtacagtagtcaagaggttc-ttaagaacatgc
tcttgctt--------------gatgacttcattgtgtacagtccatctggttcttctct
tgcaaatgttagaaat------------------------------------------gc
ctgtgtgtacttttcacaacttattggtaagcctat------------------------
---taagattgttaacagtg--------------------------atttgcttgaagac
ctctctgtagattttaaa-------------------ggagcacttttcaatgctaaaaa
gaatgtaattaagaa--------------------------------ttctttcaa----
------------tgttgat---gtctcagaatgcaaaaatcttgatgaatgctacagagc
ttgcaatcttgatgtgtcattttctacatttgaaatggctgtcaataatgctcatagatt
tggtgttctgattactgaccgttcttttaacaatt-tctggccatcaaaagttaagcctg
gttcatccggtgtttcggccatggacattggtaagtgtatgacttctgatgctaagattg
ttaatgctaaagttttgactcaacgtggtaaaagtgttgtttggcttagtcaggattttg
ctgcacttagctcaactgcccagaa-----------agtcttggttaaaa----------
-cttttgtagaagaaggtgtcaacttctcaatcacattcaacgctgtaggttcagatgat
gatcttccttatgaaagattcactgaatctgtgcctccaaaaagtggttcaggctttttc
gatgtaatcaaacagcttaaacaaattgtgatgttgattcttgcttttatctttatttat
ggtttgtgctcagtctacagtgttgctacacagtcctacattgagtctgctgaaggctat
gactacatggttattaagaatggaattgttcaaccttttgacgataccattgcatgtgtt
cataacacttacaaaggattcggcgactggtttaaagctaagtatggttttatccctact
tttggtaaatcatgcccaattgttgtaggaactgtttttgaccttgaaaatatgagacca
attcctgacgtacctgcatatgttgctcttgtaggtagatcgcttgtttttgctattaat
gctg-cttttggtgttactaacatgtgctatgatcatactggcaatgcagtgagtaagga
ttcttactttg------------------------------------acacttgtgtgtt
taatgctgcatgcaccactcttacaggtcttggtggta---caattatatattgtgcaaa
gcaaggtttggttgaaggtgctaagctctatagtgatcttatgccagactattattatga
gcatgctagtggtaacatggttaaattgccagcaattattagaggacttggtctacgatt
tgtgaaaacacaggctacaacttattgcagagtgggagagtgcattgatagtaaagctgg
tttttgctttggtggcgataactggtttgtctatgacaatgagtttggcaa---------
tggctatatctgtggtaattccattttgggatttcttaagaatgtcttcaaactctttaa
ctctaacatgtctgtggtagctacatcaggtgctatgcttgttaacattattattgcatg
cctagctattgcagcgtgttatggtgttcttaagtttaagaaaatttttggtgattgtac
tctcctcattgttatgatcattgtcacacttgttgtg---aacaatgtgtcttactttgt
tactcaaaacacattctttatgatcatatatgccattgtttactattttacaacaaggaa
actcgc--gtaccctggcattcttgatgctggttttatcattgcttacattaaca----t
ggctccatggtatgtgattactgcatacattcttgtcttcctctatgactcactcccatc
attgttcaa------acttaaagtttcacaaaatctgtttgaaggtgataaattcgtggg
taactttgaatctgctgctatgggtacttttgt------tattgatatgcgttcatatga
gactattgttaattctactcctattgatagaattaaatcatatgctaatagcttcaataa
atataagtactacacaggttcaatgggagaagctgactacagaatggcttgctatgccca
tcttggtaaagctcttatggattattctgttaatagaacagacatgctttacacacctcc
tactgttagtgttaattctaca---cttcagtctggtttgagaaaaatggcacagcctag
tggtcttgtagagccttgtattgtaagagtttcctatggtaacaatgtgcttaatggttt
atggctgggagatgaagtcatttgccctagacatgttatt---gctagtgataccacacg
tgttatcaactatgaaaatgaaatgtccagtgtgagacttcacaacttctcagtttctaa
gaacaatgt---gtttttgggtgttgtgtctgccaaatataagggtgtgaatcttgtact
taaagtcaaccaggttaatcctaatacaccagaacataaatttaagtctattaaagctgg
tgaaagttttaacattcttgcttgttatgaaggatgtcctggcagtgtttatggcgtcaa
catgagaagtcaaggtaccattaagggatcttttatagctggtacttgtggatcagtagg
ttatgtgtcagaaaatgcaactctctattttgtatacatgcatcacctagaacttggaaa
tggctcacatgttggttccaatcttgaaggagaaatgtacggtggttatgaagatcaacc
tagcatgcaattggaaggtactaatgtcatgtcatcagataatgtggttgcattcttgta
tgctgcacttatcaatggtgaaaggtggtttgtta----------caaacacatcaatgt
cattagaatcatacaatacatgggccaaaactaacagtttcacagaactttcttcaactg
atgcttttagcatgttgg---------ctgcaaaaactggtcaaagtgttgagaaattac
tagacagtatcgtaagactca----acaaaggttttggaggtcgtactatactttcttat
ggctcattgtgtgacgagttcactccaactgaggtcataaggcaaatgtatggtgtaaat
cttcaggctg----gtaaagtaacatc-----------------tttcttttaccctatt
atgactgcaatgacaatt-------------ctctttgcgttttggcttgaattctttat
gtacacacccttcacatggatcaatccaacttttgttagcattgtattggctgtcacaac
tttggtctcgacggtttttgtctcaggaattaaacataagatgttgttcttcatgtcttt
tgttcttcctagtgttatccttgtgacagcacacaatttgttctg--------------g
gacttttcttactatgagagtcttcagtctattgttgagaatactaacactatgtttttg
cctgtggacatgcaag------gtgtcatgctcacagcattttgtttcattgtctttgtt
acatacagtgttagattctttacttgtaaacagtcatggttctcacttgctgtgacaact
gtt-----------------ctcgtgatctttaacatggctaaaatctttggaacatctg
atgaaccatggactgaaaaccaaattgccttctgctttgtgaacatgcttactatgattg
tcagtcttactacaaaggattggatggttgtcgttgcatcatatagaatt--------gc
ttactacattgttgtatgtgtaatgccgtctgcttttgtgtctgactt-tggttttatga
agtgtattagcattgtttacatggcttgtggttatttgttttgctgctattatggtatcc
tctattgggttaaccgattcacatgcatgacgtgtggtgtttatcaattcactgtgtctg
cagctgaacttaaatacatgactgctaacaacctttctgcacctaagaacgcatatgatg
ctatgattcttagtgctaaattgattggtgttggaggtaagagaaacataaaaatttcaa
ctgtacagtcaaaacttacagagatgaaatgtactaatgttgtcttgcttggtcttttat
ctaaaatgcatgttgagtctaactcaaaagagtggaactattgtgtcggactacacaatg
agattaacctttgtgacgatcctgagatcgttcttgagaaactgttagctctcattgcat
tcttcttgtccaaacacaacacttgtgaccttagcgaacttattgaatcatactttgaga
acactaccatacttcagagtgtggcttctgcctatgctgcattgcctagctggattgcac
ttgaaaaggctcgtgctgatcttgaagaggctaagaaaaatgatgttagccctcaaattt
tgaaacagcttactaaagcatttaacattgctaaaggtgaattcgagcgtgaagcatcag
tgcaaaagaagcttgataaaatggcagagcaggctgcagctagtatgtataaagaagcaa
gagctgtggacagaaagtcaaagattgtttctgccatgcatagcctactctttggtatgc
ttaagaaacttgatatgtccagtgtcaacactattattgaccaggctcgtaatggtgttc
tacctttaagtatcattccagctgcatcagctacaagacttgttgttgttacacctagcc
ttgaagtgttttccaagattaggcaagaaaataatgttcattatgctggtgctact-tgg
aacattgttgaagttaaagatgctaatggttcacatgtacatcttaaagaagtcaccgct
gctaatgaattaaatcttacttggccactgagcattacttgtgagagaacca--------
-caaagctccagaataatgaaattatgccaggtaaactcagagagaaagctgtcaaagca
tcagcaactcttgatggtgatgctttaggttgtggaaaggctcttatggcagctgaaagt
ggtagaaacttcatgtatgcatttatagcctcagaaaacaatcttaagtatgttaagtgg
g------------agagccataa---tgatatcatacctattgaacttgaagctccattg
cgtttctatgttgatggcgctaatggtcctgaagtcaagtatttgtattttgtcaagaac
ttaaacactcttagacgtggtgccgttcttggttatatcggtgcaacagtacgtctgcaa
gctggtaaacccactgaacagccatctaatagtagtttattgacattgtgtgcttttgca
cctgatcctgctaaagcatatgtcgatgctgttaagagaggtatgcaaccagttaataac
tgtgtaaaaatgctctcaaatggtgctggtaatggtatggctgttacaaacggtgtcgaa
gctaacacacaacaagactcttatggtggtgcttcagtttgtatttattgcagatgccat
gttgaacatcctgctattgatggattatgccgctacaaaggcaaatttgtgcaaatac--
-caactggcacccaagatccaattcggttctgtattgaaaatgaagtttgtgttgtctgt
ggctgttggcttaacaatggttgcatgtgcgat------cgtacttctatgcagagctct
actgttgattcaagttatttaaacgagtgcggggttctagtgcagctcgacta-gaaccc
tgtaat---ggtactgatccagaccatgttagtagagcttttgacatctataacaaagat
gttgcgtgtattggtaaattccttaagacaaattgttcaagattcaggaatttggataaa
catgatg------------cctactacattgtcaaacgttgtacaaagaccgttatggac
catgagcaagtctgttataacgatcttaaagattctggtgctgttgctgagcatgacttc
tttaactacaaagaaggtagatgtgagtttggtaatgttgcacgtaggaatcttacaaag
tacacaatgatggatctttgttatgctatcagaaattttgatgaaaagaactgtgaagtt
ctcaaagaaatactcgtgacagtaggtgcttgcactgaagaattctttgaaaataaagat
tggtttgacccagttgaaaatgaagccatacacgaagtttatgcaaaacttggacccatt
gtagccaatgctatgcttaaatgtgttgctttttgcgatgcaatagtggaaaaaggctat
ataggtattataacacttgacaaccaagatcttaatggcaatttctacgatttcggagat
ttcgtgaaaactgctccaggttttggttgtgcttgtgttacatcatattattcttatatg
atgccttta------atggggatgacttcatgcttagagtc---agaaaactttgtgaaa
agtgacatctatggttctgattataagcagtatgatttactatcttatgattttactgaa
cataaggagtaccttttcaaaaaatactttaagtactgggatcgcacataccacccaaat
tgttctgattgtactagtgacgagtgtattattcattgtgctaattttaacacattattt
tctatgacaataccaatgacagctttcggaccacttgtccgtaaagttcacattgatggt
gtaccagtagttgttactgcaggttaccatttcaaacaactcggtatagtatggaatctt
gacgtaaaattagacacaatgaagttgagcatgactgatcttcttagatttgtcacagat
ccaacacttcttgtagcatcaagccctgcacttttagatcagcgtactgtctgtttctcc
attgcagctttgagtactggtgttacatatcagacagtaaaaccaggtcactttaacaaa
gatttctacgatttcataacagagcgtggattctttgaagagggatctgagttaacatta
aaacatttcttctttgcacagggtggtgaagctgctatgacagacttcaattactatcgc
tacaacagagtcacagtacttgatatctgccaagctcaatttgtttacaaaatagttggc
aaatatttcgaatgctatgatggtgggtgcattaatgctcgtgaagttgttgttacaaac
tatgataagagtgctggctatcctttgaataaatttggtaaagctagactttactatgaa
actctttcatatgaagagcaggatgcactgcttgctttaaccaagagtaatggtctaccc
acaatgactcagatgaatttgaaatacgctatttctggtaaggcaagagctcgtacagta
ggaggagtttcacttctttctaccatgactacgagacaataccaccagaaacatctaaaa
tcaattgctgcaacacgcaatgccactgtggtcattggctcaaccaaattctatggtggc
tgggataatatgcttaaaaatttaatgcgtgatgttgataatggatgtttgatgggatgg
gactatcctaagtgtgatcgtgctttacccaatatgattagaatggcttctgccatgata
ttgggttctaagcatgttggttgttgta------cacatagtgataggttctatcgtctc
tccaatgagttagcgcaagtactcacagaagttgtgcattgcacaggtggtttttatttt
aaacctggtggtacaactagtggtgatggtactacagcttacgctaattctgcttttaac
atctttcaagctgtttctgctaatgttaataagcttttgggagttgattcaaacgcttgt
aacaatgttacagtaaagtccat---------acaacgtaaaatctacgataattgttat
cgtagtagcagcattgatgaagaatttgttgttgagtactttagttatttgagaaaacac
ttttctatgatgattttatctgatgatggagttgtgtgctacaacaaagattacgcagat
ctaggctatgtagctgacattaatgcttttaaagcaacgctctattatcagaacaatgtc
ttcatgtccacttctaagtgttgggtagaaccagatcttagtgttggaccacatgagttt
tgctcacagcacacattgcagattgtaggacctgatggagactactaccttccctatcca
gacccatccagaattttgtcagctggtgtgtttgtcgatgacatagttaaaacagataat
gttatcatgttagaacgttacgtgtcattggctattgacgcatacccgctcacaaaacat
cctaagcctgcttatcaaaaagtgttttacactctgctagattgggttaagcatctacag
aaaaatttgaatgcaggtgttcttgactcgttttcggtgacaatgctagaagaaggccaa
gataagttctggagtgaagagttttatgccagcctctatgaaaagtccacagttttgcaa
gctgcaggcatgtgtgttgtatgtggttcgcaaaccgtacttcgttgtggagactgtctt
aggagaccacttttatgtacgaaatgtgcttacgaccatgttatgggaacaaagcataaa
ttcattatgtctatcacaccatatgtgtgtagttttaatggttgtaatgtcaatgatgtt
acaaagttgtttttaggtggtcttagttattattgtatggaccataaaccacagttgtca
ttcccactctgtgctaatggcaatgtgtttggtttatacaaaagtagtgcagtcggctca
gaagatgttgaagacttcaacaaacttgcaatttctgactggactaatgtagaagattat
aagcttgctaacaatgtcaaagaatctctgaaaattttcgctgctgaaactgtgaaagct
aaggaggagtctgttaaatctgaatatgcctatgccatattaaaggaggttatcggccct
aaggaaattgtactccaatgggaagcttctaagactaagcctccacttaacagaaattca
gttttcacttgttttcagataagtaaggatactaaaattcaattaggtgaatttgtgttt
gagcaatctgagtacggtagtgactctgtttactacaagagcactagtacttataaactg
acaccaggtatgatttttgtgttgacttctcataatgtgagtcctcttaaagccacaatt
ctagtcaaccaagaaaagtacaataccatatctaagctctatcctgtttttaatatagcg
gaagcctataatacactggttccttactatcaaatgataggtaaacaaaaatttacaact
atccaacgtcctcctggtagcgttaaatctcattgtgttataggttggggtttgtattat
cctcaggcaagaatagtctacactgcatgttctcacgcggccgtagacgctctatgtgaa
aaagcagccaagaacttcaatgttgatagatgttcaaggataatacctcaaagaatcaga
gttgattgttacacaggttttaagcctaataacaccaatgcgcagtacttgttttgtact
gtcaatgctctaccagaagcaagttgtgacattgttgtagtcgatgaggtctctatgtgt
actaattatgatcttagtgtcataaatagcagactgagttacaaacatattgtttatgtt
ggagacccacagcaattaccagctcctagaactctgattaacaaaggtgtacttcaacca
caggattacaatgttgtaacccaaagaatgtgcacactaggacctgatgtctttttgcat
aaatgttacagatgcccagctgaaattgttaagacagtctctgcacttgtttatgaaaac
aaatttgtacctgtcaaccctgaatcaaagcagtgcttcaagatgtttgtgaaaggtcag
gttcagattgaatctaactcttctataaacaataagcaactagaggttgtcaaggcattc
ttagcacataatccaaaatggcgtaaagctgtttttatctcaccctataatagtcaaaac
tatgttgcaagacgtcttcttggtttacaaactcaaactgtagactctgcgcagggtagt
gagtatgattatgtcatttacacacagacttccgatacacagcatgctactaatgttaac
agatttaatgttgccattacaagagcaaaggttggtatactttgtatcatgtgtgataga
actatgtatgagaatcttggtttctatgaactcaaagattcaa----------agattgg
tttacaagcaaaacctgaaacttgtggtctgtttaaagattgttctaagagcgaacaata
ca-taccacctgcttatgcaacaacatatatgagcttatctgataattttaagacaagcg
atggtttagctgttaacatcggca------caaaagatgttaaatatgctaatgtcatct
catatatgggattcaggtttgaagccaacataccaggctatcacacattgttttgcacgc
gagactttgctatgcgtaatgttagagcatggcttgggtttgacgttgaaggtgcacatg
tctgtggtgataatgttggaactaatgtaccattacagctgggtttctcaaatggtgtgg
attttgtagtacaaactgaaggatgtgttattactgaaaaaggtaatagcattgaagtt-
-----gtaaaagcacgagcaccaccaggcgagcaatttgcacacttgattccacttatga
gaaagggtcaaccttggcacattgttagacgccgtatagtgcagatggtctgtgactatt
ttgacggcttatcagacattctgatctttgtgctttgggctggtggtcttgaacttacaa
ctatgagatattttgttaaaattggaagaccacaaa---aatgtgaatgcggcaaaagcg
caacttgttatagtagctctcaatgtgtttatgcttgttttaagcatgcattaggatgtg
attatttatacaatccttactgcattgacatacagcaatggggctacacaggatctttga
gcatgaatcatcatgaagtttgcaacattcatagaaatgagcatgtagctagtggtgatg
ctatcatgactagatgtcttgctatacatgattgttttgtcaaacgtgttgattggtcaa
ttgtgtacccttttattgacaacgaagaaaagatcaataaagctggtcgcatagttcagt
cacatgtcatgaaagctgctctgaagatttttaatcctgctgcaattcacgatgtgggta
atcccaaaggcatccgttgtg---ctacaacaccaataccatggttttgttatgatcgtg
atcctattaataacaatg-ttagatgtctggagtatgactata------tggtacatggt
caaatga--------atggtcttatgttattttggaactgtaatgtagacatgtaccctg
agttctcaattgtttgtagatttgacactcgaactcgctctaaattgtctttagaaggtt
gtaatggtggtgcattgtatgtaaataaccatgctttccacacaccagcttatgacagaa
gagcttttgctaagcttaaacctatgccattcttttattatgatgatagtaattgtgaac
ttgttgatggacaa------------cctaattatgtaccactcaagtcaaatgtttgca
taacaaaatgcaacatttgtataacaaaatgcaacattggtggtgctctttatagagcgt
atgttgaggattataacatgtttatgcaggctggctttacaatatggtgtcctcaaaatt
ttgacacttacatgctttggcatggttttgttaatagcaaagcactccagagtctagaaa
atgtggcatttaatgttgttaagaaaggtgccttcgccggtttaaaaggtgacttaccaa
ctgctgttattgctgacaaaataatggtaagagatggacctactgacaaatgtattttca
caaataagactagtttacctacaaatgtagcttttgagttatatgcaaaacgcaaacttg
gactcacacctccattaacaatacttagaaatttgggtgttgtcgcaacatacaaatttg
tgttgtgggattatgaagctgaatgtcctttctcaaatttcaccaaacaagtgtgctcgt
atactgaccttgatagtga---agttgtaaca---------------------tgttttg
ataatagtattgctggttcttttgaacgctttactactacaaaagatgcagtgcttattt
ctaataacgctgtgaaagggct---------------------------tagtgccatta
aattacaatatggctttttgaatgatctacctgtaagtactgttggaaacaaacctgtca
catggtatatctatgtgcgcaagaacggtgagtacgtcg------aacaaattgatagtt
actatacacagggacgtacttttgaaacctttaaacctcgtagtacaatggaagaagatt
ttcttagtatggatactacactcttcatccaaaagtatggtcttgaggattatggttttg
aacacgttgtatttggagatgtttccaaaactaccattggtggtatgcatcttctcatat
cacaagtgcgccttgcaaaaatgggtttgttttctgttcaagaatttatgactaattctg
acagtacactgaaaagttgttgtattacatatgctgatgatccatcttctaagaatgtgt
gcacttat-atggacatactcttggacgattttgtgactatcattaagagcttagatctt
aatgttgtgtccaaagttgtagatgtcattgtagattgtaaggcatggagatggatgctg
tggtgtgagaattcgcagattaaaaccttctatccacaactccaatctgctgaa---tgg
aatcctggctatagcatgcctacattatacaaaatccagcgtatgtgtctcgaacggtgt
aatctctacaattatggtgcacaagtgagattacctgatggcattactactaatgtcgtt
aagtatactcaattgtgtcaataccttaacactactactgtgtgtgtaccacacaaaatg
cgagttttgcatttaggagctgccggtgcatctggtgttgctcctggtagtactgtatta
agaaggtggttaccagacgatgccatattggttgataatgatttgagagattatgtttcc
gacgcagacttcagtgttacaggtgattgtactagtctttacattgaagataaatttgat
ttgcttatctctgatttatatgatggctccacaaaatcaattgacggtgaaaacacgtca
aaagatggtttctttacttatattaatggtttcattaaagagaaactatcacttggtgga
tctgctgccatcaaaatcacagaatttagttggaacaaagatttatatgaattgattcaa
agatttgagtattggactgtgttttgtacaagtgttaatacgtcatcatcagaagggttt
ctgattggtgttaattacttaggaccatactgtgacaaagcaatagtagatggaaatata
atgcatgccaattatatattttggagaaattctacaattatggctctatcacacaactca
gtcctagacaccccaaaattcaagtgccgttgtaacaacgcacttattgttaatttaaaa
gaaaaagaattgaatgaaatggtcgttggattactaaggaagggtaagttgctcattaga
aataatggtaagttactaaactttggtaaccacttcgtcaatacaccatgaaactactat
ttgtagttttggttgtactgccttcgatctatggagat----------------------
-----------aacttcccttgttctaaatttctcaatcgaactataggtaaccattgga
atctcattgaaaatttccttctaaa-----ttatagtattaggt-taccacctaatt-ca
gatgtggttttaggtgatta-ttttccaactgtacaacc---------------------
-------ttggttt------------------------------aattgcatccg-----
----------------------------caat-----------------------aacaa
taatagtctttatgttacaatggaaaatcttaaagcattgtattgggatta---tgcgac
agaaaatatcacttctgaccacagacaaaggttacatgtagttgttaaaggaaaaccata
ttccattacagttacaacaacccgcaattttgatgctgctgaaggtgctattata-----
---tgtat------ttgtaagg------------gatcaccacctactactaccacaggt
aac------------ctggattg-------caattggggt-----------------agt
gattgcaggttaaaccac-----------------------------------aagtttc
ccatttg----------------------tcctt-----------ccaattcacaagcaa
attgtggtaatatgctgtatggcctacaatggtttacagatgaggttgttgcttacttac
atggtgctatataccgtattagttttgaaaacaaatggtttgg---cactgtcacacttg
gtgacatgcgcgcaactacatta------caaaccgcag-----------gcgcgcttgt
aga------cctctggtggtttaatcctgtttatgatgtcacttattatagagtcaataa
taaaaatggc------actactatagt------------------ttccaattgcactga
tcaatgtgctagttatgtagataatgtctttactacacaaccaggaggtcttataccatc
agattttagttttaataatt------ggtttcttctaactaatagctctacagttgttag
tggtaaattagttaccagacaaccattagtagttaattgcttatggccagttcccagctt
taaagaagcagcttctacattttgttttgagggtgctggctttgatcaatgtaatggtgc
tgtt------------ttaaataacactgtagatgttattagattc--aatcttaatttc
accgcagatgtacaatctggcatgggtgctacagtgttttcactgaatacaacgggtggt
g----------------------------------tcattcttgaaatttcatgttataa
tgacatagtg--------------agtgagtctagtttttacag----------------
-----------------ttatggcgacattccgttcggcataactgatggaccacggtac
tgttatgtactttataatggtacaactctta------agtatttaggaacgttaccaccc
agtgtcaaggaaattgctattagtaagtggggccatttttatattaatggttacaatttc
tttagcacatttcctattgattgtatatcttttaacttaaccactggtgctagtggagct
ttctggacaattgcttacacatcgtacactgaagcattagtacaagttgaaaacacagct
attaaaaaggtgacgtattgtaacagtcacattaataacattaaatgttctcaacttact
gctaatttgcaaaatggattctatcctgttgcttcaagtgaagtaggtctcgttaataag
agtgttgtgttattacct--agctttttcgcacataccactgtt-------------aat
ataaccattga------------------------------------tcttggtatgaaa
cgtagtggttatggtcaacccatagcctcaccattaagtaatatcacactacc------a
atgcaggacaacaacaccgat--gtgtactgtatccgttctaaccaattttcaatttatg
ttcatt-----------ccacttgcaaaagttcgtta------tgggacaatgtttttaa
tcaagactgcacggatgttttagaggccac------agctgttataaaaactggtacttg
tcctttctcatttgataaattgaacaatcacttaacttttaacaagttttgtttgtcgtt
gagtcctgttggtgctaactgtaagtttgatgttgcagcccgtacaagaaccaatgagca
ggttgttagaagtttgtatgtaatatatgaagaaggagacaacatagtgggtgtgccatc
tgataatagtggtttgcacgatttgtcagtgctacacct--agactcttgcacagattac
aatatatatggtagaactggtgttggtgttattagacaaactaacagcacgctact----
---tagtggcttatattacacatcactatca--------------ggtgatttgttaggt
tttaaaaatgttagtg---------------atggtgtcatttattctgtaacaccatg-
--tgatgtaagtgcacaagcagctgttattgatggtgccatagttggagctatgacatcc
attaat-------------------------agtgaactgttaggtctaacgcattggac
aacgaca----------------------cctaattt-----------------------
---------------ttattactactctatatataattacaca------aatgagaggac
tcgtggcactgcaattgacagtaacgatgtt-----------------------------
----gattgtgaacctatcataacctattctaacataggtgtttgtaaaaatggtgcatt
ggtttttattaacgtcacacattcgga------------------tggagacgtgcaacc
aattagcactggtaatgtcacgatacctacaaactttaccatatctgtgcaagtcgaata
cattcaggtttacactacaccagtatcaatagattgtgcaagatacgtttgtaatggtaa
ccctagatgtaacaaattgttaacacaatat----gtttctgcgt---gtcaaactattg
agcaagcacttgcaatgggtgccagacttgaaaacatggaggttgattccatgttgtttg
tttcggaaaatgcccttaaattggcatctgttgaggcgttcaatagtacagaaaacttag
atcctatttacaaagaatggcctaaca-taggtggttcttggttaggaggtttaaaagac
atactgccgtcccataat---agcaaacgtaagt-atcgttctgctatagaagacttgct
ttttgataaggttgtaacttctggtttaggtacagttgatgaagattataaacgttgtac
aggtggttatgacatagccgacttagtgtgtgctcaatattacaatggcatcatggtgtt
acctggtgtagctaatgatgacaagatgactatgtacacagcatctcttgcaggtggtat
aa---------------cactaggtgcacttggtggtggcgccgttgctataccttttgc
agtagcagttcaggctagacttaattatgttgctctacaaactgatgtattgaataaaaa
ccagcagatcctggctaatgctttcaatcaagctattggtaacattacacaggcatttgg
caaggtcaatgatgccatacatcaaacatcaaaaggtcttgcaacggttgctaaagtatt
ggcaaaagtgcaagatgttgtcaatacacaagggcaagctttaagccacctaacagtaca
attgcaaaataattttcaagccattagtagttctattagtgacatttacaacagacttga
cgaactgagtgctgacgcacaagttgataggctgattacaggaagacttacagcacttaa
tgcatttgtgtctcagactctaaccagacaagcggaggttagggctagtagacaacttgc
caaagacaaggtcaatgaatgcgttagatcccaatctcagagattcggattctgtggtaa
tggtacacacttgttttcacttgcaaatgcagcaccaaatggcatgattttctttcatac
agtgctattaccaacggcttatcaaactgtaacagcttgctcaggtatttgtgcttcaga
tggcgatcgcacttttggacttgtcgttaaagatgtacagttgacgttgtttcgtaacct
agatgacaagttcta---tttgactcccagaactatgtatcagcctagagctgcaactag
ttctgattttgttcaaattgaggggtgcgatgtgttgtttgtcaatgcaactgaaattga
cttgcctagtattatacctgactatatt----gacatcaatcagact--gttcaagatat
attagaaaattacagaccaaactggactgtacctga-attgac------acttgatattt
ttaacgcaacctatttaaatctgactggtgaaattgatgacttag-aatttaggtcggaa
aagctacacaacaccactgtagaacttgccattct-cattgacaacattaacaacacatt
agtcaatcttgaatggctcaacagaattgaaacttatgtaaaatggccttggtatgtgtg
gcta------ctgataggtttagtagtagtattttgcataccattacttctattttgctg
ttgtagtacaggttgttgtggctgcataggttgtttaggaagttgttgtcactctatatg
tagtagaagacaatttgaaaatta---tgaaccaat---tgaaaaagtgcatgtccacta
aatttagaat----------------gttataatagcagttgcttctgcta---------
------------------------------------------------gagaatttt---
------------------------------------------------------------
------------------------------------------------------------
--------------------------------------gttaaggatgatg---------
-----------------aata---------------------------------------
------------------------------------------------------------
------------------------------------------------------------
------------------------------------------------------------
------------------------------------------------------------
------------------------------------------------------------
-------------------aattccttaagaactaaacttatgagtcattacaggtcttg
tatggacattgtcaaatccattgacacatccgtagacgctgtacttgacgaatttgatcg
tgcatattttgctgtaactcttaaagtagaatttaagactggtaaa----------ctac
ttgtgtgtataggttttggtgatacacttcttgaggccaaggacaaagcatatgctaagc
ttggtctctccattattgaagaagtcaatagtcatacagttgtttaatattacagtttac
aagtttcaggctaaattttggtataaattaccttttgaaactagactttgtatcattaaa
aacacaaaacccaaagcactaagtgttacaaaacacgtaaagagagattatagaaaaact
gccattctaaattccatgagaaaatgattggtggactttttcttaacactct----tagt
tttgtaattgttagcaaccatgttattgttaataatacagcaaatgtgcattctacacaa
tacgaacgtgttatagtacaacagca------tcaagttgttagtgctagaacacaaaac
tattatccagagttcagcattgctgtactctttgtatcctttttggctttgtaccgtagt
acaaactttaagacgtgtgtcggcatcttaatgtttaagattgtatcaatgacacttata
ggacctatgcttatagcatatggttactacattgatggcattgttacaacaactgtctta
gctttaagattcctctacttagcatacttttggtatgttaatagtaggtttgaatttatt
ttatacaatacaacgacactcatgtttgtacatggcagagctgcaccgtttatgagaagt
tctcacagctctatttatgtcacattgtatggtggcataaattatatgtttgtgaatgac
ctcacgtt----------------------------------------------gcattt
tgtagaccctatgcttgtaagcat----agcaatacgtggcttagctca-----------
-------------tgctgatctaactgttgttagagcag---------------ttgaac
ttctcaatg------gtgattttatctatgtattttcacaggagcccgtagtcggtgttt
acaatgcagccttttctcag-gcggttctaaacgaaattgacttaaaagaagaagaagaa
gaccatacctatgacgttccctaggg--------------------------------ca
ttgactgtcatagatgacaatggagtggtcat---tatcattttctggttcctgttgata
atcatattgatattattttcaatagcatt--------------gctaaatataattaagc
tatgcatgatatgttgcaatttaggaagaacagttattattgttccagcgcaacatgctt
acgatgcctataa-------------gaattttatgcgaa---ttaaagcatataacccc
gacgaagcactccttgtttg------------------------------aactaaac-a
aaatgaag-----------------attttgttagtatta-gcgtgtgcaattgcatgcg
tttgtggagaaa------ggtactgtgctatgcaa---gaaactggtttttc---ttg--
-------------tcgtaacagcagtacttctga---ttgtgagtcatgcttcaatggag
gtgatcttatttggcatcttgcaaactggaacttcagctggtctataatattgatcgttt
ttataac---------------tgttctacaatatggtagacctcaatttagctggttcg
tgtatggcattaaaatgctcattatgtggctattacggcccattgttttggctcttacga
tttttaatgcatactcggaatatgaagtttccagat-------atgtaatgttcggcttt
agtgttgcaggtgcaattattacatttgtactttggattatgtattttgttagatccatt
cagttataca---------------------------gaaggactaagtcttggtggtct
ttcaaccctgaaactaacgcaattctttgcgttagtgcattagggagaaactatgtgctt
cctcttgaaggtgtgccaactggcgtcactt----taacattgctttcagggaatttgta
tgctgaa--------------------gggttcaaa------------------------
-----------------------attgctggtg------------gtatgaacatcgaca
atttaccaaaatacgtaatggttgcattacctagcaggaccattgtctacacacttgttg
gcaagcaattgaaagcaagtagtgcaacaggatgg-------------tcttattatgta
a----------aatctaaagctggtgattactcaacagatgcaagaactgacaatttgag
tgagcaagaaaaattattacatatggtataactaaacttctaaa----------------
-------------tggccaaccagggacaacgcgttagttggggagatgaatctaccaaa
agacgtggccgttccaattctcgtggtcggaagaataataat------------------
-------atacctctttcattcttcaaccccattaccctccaa----gaaggttcaaaat
tt---tggaactta----------tgtccgagagactttgtacc--------------ca
aaggaataggtaacagggatcaacagattgg-----------------ttattggaatag
acaa-actcgctatc-----------------------gcatggtgaagggtcaacgtaa
agagcttcctgaaagg--tggttcttttactatttaggta-------ctggacctcatgc
-------------tgatgctaaatttaaagatagattagatggagttttctgggttgcca
aggatggtgccatgaacaaaccaactacacttggtaatcgtggtgctaataatgaatcca
aagctttgaaa----ttcgatggtaaagttccaggcgaatttcaacttga-agtgaacca
atcaagggacaattcaagg---tcacgc--------------------------------
---------------------tctagaggaaggc--------------------------
------------------aacaatccaataac------------aagaaggatgacagtg
tagaacaagctgttcttgctgcacttaaaaagt-taggtgttgac----acagaaaaaca
acaacaacgttctcgttctaaatctaaagaac-------gtagcaactctaag-------
---acaagagacactacacctaagaatgataacaaacacacctggaagagaactgcaggt
aaaggtgatgtgacaaaattttatggagctagaagtagttcagccaattttggtgacagc
gatctygttgccaatgggagc-----------ggtgccaagcattacccacaactggctg
a----atgtgttccatctgtatctagcattctgtttggaagctattggactgcaaaggaa
gatggcgaccagatagaagtcacattcacacacaaataccacttgccaaaggatgatcct
aagactggacaatccctccaacagattaatgcatat------------gctcgtccatca
gaagtggcaaaagaacagagac-------------------aaagaaaagctcgttctaa
atctgcagaaaggtcagagcaagaggtggtacctgatgcattaacagaaaattatacaga
tgtgtttgatgacacacaggttgagataattgatga--ggtaacgaactaaacgaatgct
cgtcttcctccacgctgtatttattacagttttaatcttactactaattg-gtagac---
----------------------------------------------tccaattattagaa
agattac-tacttaatcactctctcaatcttaaaactgtcaataatgttttag-------
--------------------------gtgtgactgacactggtc--------------tg
aaagtaaattgcttgcagcttttgaa-------accagactgtcttgattttaacatctt
acacaggagtttagcagaaaccagattactaaaagtgttacttcgat-taatctttctag
tcct-----actag------ggttttgctgctacagattgttagtcacattaatttaaca
tcatgaagtttttgatttttgtaatgtgtctt------------------tctcttgcga
atgggtatggaatta---------------------------------------------
------------------------------------------------------------
------------------------------------------------------------
------------------------------------------------------------
------------------------------------------------------------
-------------------tccaacccgttc------tattcttttgtagatacattcta
catttctttaggtgatagagaagaaaaaatttatcttagagtggttgg------------
---------tgcaacaccaaaagagaaaagattgaatgtt---ggttgtcgaacatctt-
--------------------------------------tctcagttaaccttccaattgg
aactc-------------------------------agatctaccatga-----------
--------caaagatatgcaatatc-------ttgtcgagggaagacatcttgagtgtgc
tc----------------------------------------------------------
------------------------------------------------------------
-------------------acagagtttactttgtgaagtactgtc--------------
-------------------caaaccatgcacatggttattgctttaatgacaagctaaag
gtttat-------aatcttgggcgtgtcaaaagcagaaaggcttttgagaaaatcaacca
acatcagaaaagtgagttgtaaggcaacccgatgtt-----------------taaaact
ggtttttccgaggaattactg---------------------------------------
------------------------------------gtcatcgcgctgtc----------
-------tactcttgtacagaatggtaagcacgtgtaataggaggtacaagcaaccctat
tgcatattaggaagt--ttagatttgatttggcaatgctagatttagtaatt--------
---tagagaagtttaaagatccgc--------------------------tatga-cgag
ccaaca----------------------------atggaagag--ctaacgtctggatct
agtgattgt-------ttaaaatgtaaaattgtttgaaaattttccttttgatagtgata
cacaaaaaa---------------------------------------------------
------------
>PP526172.1 Canine coronavirus strain UCD-1, complete genome
--------tcttttaaagt-aaagtgagtgtagcgtggctatctctcttc-ttttacttt
---------------aactagctttgtgc------tagattttgtcttcggacaccaact
cgaactaaacga-----aatatttgtct--------------------ttctatgaaacc
atagaggacaagcgttgattattt--ccactcagtttggcaatcactccttggaacgggg
ttgagcgaacggtgcagtagggttccgtccctatttcgtaagtcgcctagtagtagcgcg
tgcggttccgcccgta-c--------ccgttggtgagctcaggttccgccctgt-acctc
cctcgccggccgccaggagaatgagttccaaacaattcaagatcctcg---tcaacgagg
------actatcaagtcaacgtgcctagtcttcctattcgtgacgtg-------------
------------------------------------------------------------
-----ctacaggaaattaagta-----------------------------ctgttatcg
taatggattcgagggctatgttttcgtgccagaatactgtcgtgacctagttgattgcga
tcgtaaggatcactacgtcattggtgttctcggcaacggaataagtgatcttaaacctgt
tcttcttaccg-----aaccctccgtcatgctgcaagg--ctttattgttagagc-----
------------------taactgcaatggcgctcttgaggactttgacct---------
---------------------------------------------------------taa
aattgctcgt--------------actggaagaggtgccata-------tatgttgatca
atacatgtgtggtgccgatggtaaaccagttattgagggtgattttaaggattac-----
---------------------------ttcggtgatgaagacgttattgaatttgaagga
gaggagtatcattgc---------------------gcttggacaactgtgcgcgatgag
aaaccgctgaatcagcaaactctctttaccatc--------caggaaatccaatac----
--------------aatctggacattcctcataaattgccaaactgtgctactagatatg
tagcaccaccagtcaaaaagaactctaaa-----atagttctgtctgaagattac-----
---------------------aagaagctttatgatatcttcggatcgccttttatggga
aatggtgactgtcttagcaaatgctttgacactcttcattttatcgctgctactcttaga
tgcccttgtggttctgaaagt---------------------------------------
---agtggtgttg-----------------------------------------------
-------------------gagattggactggttttaagactgcttgttgtggtctttct
ggcaaagttaagggtgtcactttaggtgatattaaacctggtgatgctgttgtcactagt
atgagcgcaggtaagggagtcaagttctttgccaattgtgttctccaacatgctggtgat
gttgaaaatgtctcta------------------------------tctggaaagtga--
----------------ttaaaactttcacagttgacgaga--------------------
-------ccgtttgcacccctgattttgaaggcgaattgaacgact--------------
----------tcatcaaacccgagagtaaatcaccaactgcatgcag------cattaag
agagcattcattactggtgaa---------------------------------------
------------------------------------------------attgatgatgca
gtacatgatt--------------------------------------------------
----------gtatcattacaggaaaactggatcttagtaccaaccttttcggtaatgtt
ggtctactattcaagaaa----actccttggtttgtacaaaagtgtggtgcgctttttct
ggatgcttggaaagtagtagaggagctttgtggttcactcaaacttacatacaagcaa--
-------------------atttatgaagttgtagcatcactttgcacttctgctttcac
gattgtaaac-tacaaaccaacatttgtagtttcagacaatcgtgttaaggatcttgtag
acaagtgtgtgaaagttcttgtaagagcttttgacgtttttactcagactatcacaattg
ctggtattgaggccaagtgctttgtgcttggtgctaaatacttgtt--------------
---------------------gttcaataatgcacttgtcaaacttgtcagtgttaaaat
act--------------------------------------------cggcaagaagcaa
aagggtcttgaaagtgcattctttgctactagc---------------------------
-------ttagttggtgcaactgttaatgt----------------------------ga
caccgaaaagaactgagactgccaatatcagcttgaataaggttgatgacgtagtggcac
caggagagggt------tatattgtcatagttggtgatatggcttt--------------
-ctacaagagtggtgaatactacttcatgatggctagtccagattctgtccttattaata
atgtttttaaagcagccagagttccgtcttatgacatcacatatgatgttgatgatgata
ccaaaagtaaaatgattacaaaaattggctcatcatttgaatatgatggtgatattgatg
ctgctattgtaaaagttaatgaactactcattgaatttaaacaacaaaatttgtgcttca
gagctcttaaagacgacaaaattatttttgttgaagctcatcttaagaagtacaaaatgc
ctgcatgccttgcaaaacacattggtttgtggaacatcata-----aagaaagattcatg
taagaagggttttcttaatcttttcaatcacttgaatgaattggaagacattaaagaaat
taatgttcagtc---------------------tattaaaaatatgctttgccctgatct
tcttcttgatctggattatggtgccatttggtacaagtgcatgccaagttgttcagatcc
atcgcttttggggagtgtccaacttttaattggcaatggtgtgaaagtggtttgtgatgg
ctgcaaagtttttgctaaccaactttcaaatggttacaataagctctgtaatgctgctcg
cactgatattgagatcggtggtataccattttctactttcaaaacacctacaaatacttt
tattgaaatgacagatgctatctactcagttattgaacaaggtaaggcattgtcctttgg
aaatgctgatgtgccagttgtagataatggtaccattactactgatgattggtctgagcc
cattttgcttgaacctgctgaatatgtgaaacccaagaacaatggtaatatcattgttat
tgcaggttacaccttttacaaagacgaggatgaacacttctatccttatggttctggtaa
gattgtgcagagaatgtataataa--aatgggtggtggtgacaaaattgtctcattttca
gaagaagtagacgttcaagaaat------tgcacctgttacacgtgttaaacttgaattt
gaatttgacaatgaaattgtaactggtgtgcttgaacaggctattggtact---------
---agatacaaatttactgg-----------------------tactacttgggaagaat
ttgaagagtctattactgaagaacttgatgcaatttttgatactctagcgaaccaaggtg
tcgaacttgaaggttacttcatttatgatacttgtggtggctttgatatcaaaaaccc--
-------------agatggtatt-------atgatttctcagtatgacatcaataatact
actgatgaaaaatctgaatctggtacatc--aagtgaggag-------------------
-----gaagaagttgaatct---gctgaagaagattctgaacatgaaattgtagatgcat
ctgaaatcgttgatgaaacctcaactcaa-gaagaggttgaaacagtggaa---------
-----gtcgaagacatc----------------------acttctac-------agaaga
tgttg------------------------------------------------aaattgt
tgaagtatctgctaaagatgacccttgggctgcagctgttgatgtacaagaagctgaaca
atttaagccttctttaccaccttttaaaataacaaatctcaat--------ggaaaaatt
atccttaaacaacaggataacaattgttggataaatgcttgttgttatcagcttcaggcc
tttgattttttcaacaacgaggcttgggagaaatttaagaaaggtgacgttatggatttt
gttaacctttgttatgcagcaacaacacttgagagaggtcattctggtgatgcagaatat
atccttgaacttatgctcaatgattatagcacagccaaaatagtacttgctgctaattgt
ggct----gtggcgaaaaagaaattgttttggaaaggtctgtgtttaagttgagtcctat
caataagaccttt------aaatatggtgtgtgtggtgattgcatgcaggtaaataat--
--------------------------------------------tgtaaatttgttag--
----------tg-tcgaaggctctggtgtttttgttcatgatgtaatgaaggaaatacag
cctcata-gtaaatttattgttaaaccaattatgcatgcagtttacactggcacaaccca
aaatggccattaca----tggttgatgatattgaacatgattattgtgtgga------tg
gtatgggtattaagccacttaagaaacggttctacacatctacgctattcatcaatgcta
atgtaatgaccagag------------------ttgaaaaaccaaaacaagaatccaaag
ttgaaaaagtcgaac---------------------------------agcaaccagaaa
tagaggaaaagaaatcttcaattgaaaaagaggaagttcaaagtcctaaaaatgatgatc
tcatacttc---------------------cattttacaaagctggtaaactttcctttt
--------atcagggtgatttggatgttctgatcaatttcttggaacctgatgttattgt
taatgctgctaatggtgatcttaaacacatgggtggtgtcgcaagagccatc--------
--------gatgtgttcactagtggcaagttaacagaacgttctaaggattatcttaaaa
agaataaatctattgct---ccaggtaatgctgttttctttgaaaatgtcattgagc---
------------atcttagtgttttaaatgcagtaggaccacgtaatggtgatagccgag
ttgaggccaaacttaacaatgtttacaaagcaattgcaaaatgtgaaggaaaaatactaa
caccacttattagtgttggtattttcagtgtcaaacttgaaacatcattgcagtgcttac
ttaagactgtgaatgatagagaattgaacatcttcgtatacactgaccaggagagacaag
ctgttgagaatttcttctctggttctatccctgtcaaagttactgaagataatgttaacc
atgaacgtgtgtccgtctcttttgataaaacatacggtgaacaacttaaaggcaccgtag
ttattaaagat------------------------------aaagatgttacaaaccagt
tgcctagtgcttttgatgttggccagaaagttgttaaggctattgacttagat-------
-------------------------------------------------------tggca
agcgcattatggtttccatgatgctgctgccttcagtgctagtagccatgatgct-----
-----------tacaaatttgaagttgttacacatagcaacttcattgtacataagcaga
ctgataacaactgttggatc---------aatgcaattt--------gtcttgcattaca
gagacttaaacctcaatggaaatttcctggtgttagaggtctctggaacgactttcttga
gcgtaaaacacaaggttttgtacatatgctgtaccacatttcaggagtgaagaaag----
--gtgaaccaggtgatgctgaattgactctgcaca-aacttggtgatttgatggacaatg
attgtga-------aatcattgtcacacatacta--------------------------
---------------------------------cagcatgtgataagtgcgcaaaagtag
aaaagtt----cactggaccagtggttgcagcgcctcttgcaattcatggcactgatgaa
acatgtgtgcatggcgttagtgtcaatgtcaaagtcactcaaattaagggcactgtt---
--------------gctatcacttctttgagtggtcctgttataggagaagtacttgaag
caactggt------------------tacatttgttatagaggtt--------ctaacaa
gaacggtcattatacctattacgataaccgtaatggat-taatgattgatgcagaaaagg
cttaccactttaacaaagacttattacaagtcacaacagttattacaagtaattttgtt-
------------------------------------------------------------
-----------gtcaagaaaccacaagtagaagaaaagcctaa-----------------
-------------------gactcgtgtttttaacagggttgaagaatctcctaaggttg
tagtacaagaa------------caaaaattgttggctattgaaagtggtgctgattacg
ctctcactgaattcggaagatacgctgacatgttctttatggctggagacaaaattctta
g------------------------------------------------gtttctgcttg
aagtctttaagtatctgttggttttgtttatgtgtcttagaagtactaagatgccaaaag
ttaaagta---aaaccaccgcatgcatttaaagacttaggtgctaaagttagaa------
------------cacttaattacatgagacaattgaacaaaccttctgtctggcgctatg
caaaactagttctattgctaatagcaatatataatttcttttatt-------------tg
tttgtcagtataccag-------------------tagtgcataaatta-gcatgtaatg
gtgctgtac-----------aggcttataaaaattctagttttgtaaagtctgaggtttg
tggta---actctattttatgtaaagctt---------gtttagcttcctatgatgagtt
ggctgattttcaacatctccaagttac---ttgggatttcaaatctgaccca--------
--------------------ctctggaatagactggtacaattgtcttattttgcatttt
tggctgtttttggtaacaattatgttaggtgtgttcttatgtactttgtatcgcagtacc
tcaacctgtggctttcctactttggttatgtagagcacagttggtttttgcatgttgtca
attttgaatccatctcagctgagtttgtgat--------------catagttgtagtggt
taaggcagttttcgtccttaaacatattgttttctcatgctcaaacccttcttgcaaaac
gtgttctaagactgcaaggcagacacgtattcctatccaggttgttgttaatggttcaat
gaaaactgtttatgttcatgccaatggtactggtaaactatgcaagaaacacaatttcta
ttgtaaaaactgtgattcatatggctttgagaacacattcatctgtgacgaaattgtacg
tgatctcagtaatagcgtcaaacaaactgtttacgccactgatagatctcatcaagaagt
cacaaaagttgaatgttcagatggcttttacagattttatgttggtgatgaattcacgtc
atatgattatgatgtaaaacacaagaagtacagtagtcaagaggttc-ttaagaacatgc
tcttgctt--------------gatgacttcattgtgtacagtccatctggttcttctct
tgcaaatgttagaaat------------------------------------------gc
ctgtgtgtacttttcacaacttattggtaagcctat------------------------
---taagattgttaacagtg--------------------------atttgcttgaagac
ctctctgtagattttaaa-------------------ggagcacttttcaatgctaaaaa
gaatgtaattaagaa--------------------------------ttctttcaa----
------------tgttgat---gtctcagaatgcaaaaatcttgatgaatgctacagagc
ttgcaatcttgatgtgtcattttctacatttgaaatggctgtcaataatgctcatagatt
tggtattctgattactgaccgttcttttaacaatt-tctggccatcaaaagttaagcctg
gttcatccggtgtttcggccatggacattggtaagtgtatgacttctgatgctaagattg
ttaatgctaaagttttgactcaacgtggtaaaagtgttgtttggcttagtcaggattttg
ctgcacttagctcaactgcccagaa-----------agtcttggttaaaa----------
-cttttgtagaagaaggtgtcaacttctcaatcacattcaacgctgtaggttcagatgat
gatcttccttgtgaaagattcactgaatctgtgcctccaaaaagtggttcaggctttttc
gatgtaatcaaacagcttaaacaaattgtgatgttgattcttgcttttatctttatttat
ggtttgtgctcagtctacagtgttgctacacagtcctacattgagtctgctgaaggctat
gactacatggttattaagaatggaattgttcaaccttttgacgataccattgcatgtgtt
cataacacttacaaaggattcggcgactggtttaaagctaagtatggttttatccctact
tttggtaaatcatgcccaattgttgtaggaactgtttttgaccttgaaaatatgagacca
attcctgacgtacctgcatatgttgctcttgtaggtagatcgcttgtttttgctattaat
gctg-cttttggtgttactaacatgtgctatgatcatactggcaatgcagtgagtaagga
ttcttactttg------------------------------------acacttgtgtgtt
taatgctgcatgcaccactcttacaggtcttggtggta---caattatatattgtgcaaa
gcaaggtttggttgaaggtgctaagctctatagtgatcttatgccagactattattatga
gcatgctagtggtaacatggttaaattgccagcaattattagaggacttggtctacgatt
tgtgaaaacacaggctacaacttattgcagagtgggagagtgcattgatagtaaagctgg
tttttgctttggtggcgataactggtttgtctatgacaatgagtttggcaa---------
tggctatatctgtggtaattccattttgggatttcttaagaatgtcttcaaactctttaa
ctctaacatgtctgtggtagctacatcaggtgctatgcttgttaacattattattgcatg
cctagctattgcagcgtgttatggtgttcttaagtttaagaaaatttttggtgattgtac
tctcctcattgttatgatcattgtcacacttgttgtg---aacaatgtgtcttactttgt
tactcaaaacacattctttatgatcatatatgccattgtttactattttacaacaaggaa
actcgc--gtaccctggcattcttgatgctggttttatcattgcttacattaaca----t
ggctccatggtatgtgattactgcatacattcttgtcttcctctatgactcactcccttc
attgttcaa------acttaaagtttcaacaaatctgtttgaaggtgataaattcgtggg
taactttgaatctgctgctatgggtacttttgt------tattgatatgcgttcatatga
gactattgttaattctactcctattgatagaattaaatcatatgctaatagcttcaataa
atataagtactacacaggttcaatgggagaagctgactacagaatggcttgctatgccca
tcttggtaaagctcttatggattattctgttaatagaacagacatgctttacacacctcc
tactgttagtgttaattctaca---cttcagtctggtttgagaaaaatggcacagcctag
tggtcttgtagagccttgtattgtaagagtttcctatggtaacaatgtgcttaatggttt
atggctgggagatgaagtcatttgccctagacatgttatt---gctagtgataccacacg
tgttatcaactatgaaaatgaaatgtccagtgtgagacttcacaacttctcagtttctaa
gaacaatgt---gtttttgggtgttgtgtctgccaaatataagggtgtgaatcttgtact
taaagtcaaccaggttaatcctaatacaccagaacataaatttaagtctattaaagctgg
tgaaagttttaacattcttgcttgttatgaaggatgtcctggcagtgtttatggcgtcaa
catgagaagtcaaggtaccattaagggatcttttatagctggtacttgtggatcagtagg
ttatgtgtcagaaaatggaactctctattttgtatacatgcatcacctagaacttggaaa
tggctcacatgttggttccaatcttgaaggagaaatgtacggtggttatgaagatcaacc
tagcatgcaattggaaggtactaatgtcatgtcatcagataatgtggttgcattcttgta
tgctgcacttatcaatggtgaaaggtggtttgtta----------caaacacatcaatgt
cattagaatcatacaatacatgggccaaaactaacagtttcacagaactttcttcaactg
atgcttttagcatgttgg---------ctgcaaaaactggtcaaagtgttgagaaattac
tagacagtatcgtaagactca----acaaaggttttggaggtcgtactatactttcttat
ggctcattgtgtgacgagttcactccaactgaggtcataaggcaaatgtatggtgtaaat
cttcaggctg----gtaaagtaacatc-----------------tttcttttaccctatt
atgactgcaatgacaatt-------------ctctttgcgttttggcttgaattctttat
gtacacacccttcacatggatcaatccaacttttgttagcattgtattggctgtcacaac
tttggtctcgacggtttttgtctcaggaattaaacataagatgttgttcttcatgtcttt
tgttcttcctagtgttatccttgtgacagcacacaatttgttctg--------------g
gacttttcttactatgagagtcttcagtctattgttgagaatactaacactatgtttttg
cctgtggacatgcaag------gtgtcatgctcacagcattttgtttcattgtctttgtt
acatacagtgttagattctttacttgtaaacagtcatggttctcacttgctgtgacaact
gtt-----------------ctcgtgatctttaacatggctaaaatctttggaacatctg
atgaaccatggactgaaaaccaaattgccttctgctttgtgaacatgcttactatgattg
tcagtcttactacaaaggattggatggttgtcgttgcatcatatagaatt--------gc
ttactacattgttgtatgtgtaatgccgtctgcttttgtgtctgactt-tggttttatga
agtgtattagcattgtttacatggcttgtggttatttgttttgctgctattatggtatcc
tctattgggttaaccgattcacatgcatgacgtgtggtgtttatcaattcactgtgtctg
cagctgaacttaaatacatgactgctaacaacctttctgcacctaagaacgcatatgatg
ctatgattcttagtgctaaattgattggtgttggaggtaagagaaacataaaaatttcaa
ctgtacagtcaaaacttacagagatgaaatgtactaatgttgtcttgcttggtcttttat
ctaaaatgcatgttgagtctaactcaaaagagtggaactattgtgtcggactacacaatg
agattaacctttgtgacgatcctgagatcgttcttgaaaaactgttagctctcattgcat
tcttcttgtccaaacacaacacttgtgaccttagcgaacttattgaatcatactttgaga
acactaccatacttcagagtgtggcttctgcctatgctgcattgcctagctggattgcac
ttgaaaaggctcgtgctgatcttgaagaggctaagaaaaatgatgttagccctcaaattt
tgaaacagcttactaaagcatttaacattgctaaaggtgaattcgagcgtgaagcatcag
tgcaaaagaagcttgataaaatggcagagcaggctgcagctagtatgtataaagaagcaa
gagctgtggacagaaagtcaaagattgtttctgccatgcatagcctactctttggtatgc
ttaagaaacttgatatgtccagtgtcaacactattattgaccaggctcgtaatggtgttc
tacctttaagtatcattccagctgcatcagctacaagacttgttgttgttacacctagcc
ttgaagtgttttccaagattaggcaagaaaataatgttcattatgctggtgctact-tgg
aacattgttgaagttaaagatgctaatggttcacatgtacatcttaaagaagtcaccgct
gctaatgaattaaatcttacttggccactgagcattacttgtgagagaacca--------
-caaagctccagaataatgaaattatgccaggtaaactcagagagaaagctgtcaaagca
tcagcaactcttgatggtgatgctttaggttgtggaaaggctcttatggcagctgaaagt
ggtagaaacttcatgtatgcatttatagcctcagaaaacaatcttaagtatgttaagtgg
g------------agagccataa---tgatatcatacctattgaacttgaagctccattg
cgtttctatgttgatggcgctaatggtcctgaagtcaagtatttgtattttgtcaagaac
ttaaacactcttagacgtggtgccgttcttggttatatcggtgcaacagtacgtctgcaa
gctggtaaacccactgaacagccatctaatagtagtttattgacattgtgtgcttttgca
cctgatcctgctaaagcatatgtcgatgctgttaagagaggtatgcaaccagttaataac
tgtgtaaaaatgctctcaaatggtgctggtaatggtatggctgttacaaacggtgtcgaa
gctaacacacaacaagactcttatggtggtgcttcagtttgtatttattgcagatgccat
gttgaacatcctgctattgatggattatgccgctacaaaggcaaatttgtgcaaatac--
-caactggcacccaagatccaattcggttctgtattgaaaatgaagtttgtgttgtctgt
ggctgttggcttaacaatggttgcatgtgcgat------cgtacttctatgcagagctct
actgttgatcaaagttatttaaacgagtgcggggttctagtgcagctcgacta-gaaccc
tgtaat---ggtactgatccagaccatgttagtagagcttttgacatctataacaaagat
gttgcgtgtattggtaaattccttaagacaaattgttcaagattcaggaatttggataaa
catgatg------------cctactacattgtcaaacgttgtacaaagaccgttatggac
catgagcaagtctgttataacgatcttaaagattctggtgctgttgctgagcatgacttc
tttaactacaaagaaggtagatgtgagtttggtaatgttgcacgtaggaatcttacaaag
tacacaatgatggatctttgttatgctatcagaaattttgatgaaaagaactgtgaagtt
ctcaaagaaatactcgtgacagtaggtgcttgcactgaagaattctttgaaaataaagat
tggtttgacccagttgaaaatgaagccatacacgaagtttatgcaaaacttggacccatt
gtagccaatgctatgcttaaatgtgttgctttttgcgatgcaatagtggaaaaaggctat
ataggtattataacacttgacaaccaagatcttaatggcaatttctacgatttcggagat
ttcgtgaaaactgctccaggttttggttgtgcttgtgttacatcatattattcttatatg
atgccttta------atggggatgacttcatgcttagagtc---agaaaactttgtgaaa
agtgacatctatggttctgattataagcagtatgatttactatcttatgattttactgaa
cataaggagtaccttttccaaaaatactttaagtactgggatcgcacataccacccaaat
tgttctgattgtactagtgacgagtgtattattcattgtgctaattttaacacattattt
tctatgacaataccaatgacagctttcggaccacttgtccgtaaagttcacattgatggt
gtaccagtagttgttactgcaggttaccatttcaaacaactcggtatagtatggaatctt
gacgtaaaattagacacaatgaagttgagcatgactgatcttcttagatttgtcacagat
ccaacacttcttgtagcatcaagccctgcacttttagatcagcgtactgtctgtttctcc
attgcagctttgagtactggtgttacatatcagacagtaaaaccaggtcactttaacaaa
gatttctacgatttcataacagagcgtggattctttgaagagggatctgagttaacatta
aaacatttcttctttgcacagggtggtgaagctgctatgacagacttcaattactatcgc
tacaacagagtcacagtacttgatatctgccaagctcaatttgtttacaaaatagttggc
aaatatttcgaatgctatgatggtgggtgcattaatgctcgtgaagttgttgttacaaac
tatgataagagtgctggctatcctttgaataaatttggtaaagctagactttactatgaa
actctttcatatgaagagcaggatgcactgtttgctttaacaaagagaaatgttctaccc
acaatgactcaaatgaatttgaaatacgctatttctggtaaggcaagagctcgtacagta
ggaggagtttcacttctttctaccatgactacgagacaataccaccagaaacatctaaaa
tcaattgctgcaacacgcaatgccactgtggtcattggctcaaccaaattctatggtggc
tgggataatatgcttaaaaatttaatgcgtgatgttgataatggatgtttgatgggatgg
gactatcctaagtgtgatcgtgctttacccaatatgattagaatggcttctgccatgata
ttgggttctaagcatgttggttgttgta------cacatagtgataggttctatcgtctc
tccaatgagttagcgcaagtactcacagaagttgtgcattgcacaggtggtttttatttt
aaacctggtggtacaactagtggtgatggtactacagcttacgctaattctgcttttaac
atctttcaagctgtttctgctaatgttaataagcttttgggagttgattcaaacgcttgt
aacaatgttacagtaaagtccat---------acaacgtaaaatctacgataattgttat
cgtagtagcagcattgatgaagaatttgttgttgagtactttagttatttgagaaaacac
ttttctatgatgattttatctgatgatggagttgtgtgctacaacaaagattacgcagat
ctaggctatgtagctgacattaatgcttttaaagcaacgctctattatcagaacaatgtc
ttcatgtccacttctaagtgttgggtagaaccagatcttagtgttggaccacatgagttt
tgctcacagcacacattgcagattgtaggacctgatggagactactaccttccctatcca
gacccatccagaattttgtcagctggtgtgtttgtcgatgacatagttaaaacagataat
gttatcatgttagaacgttacgtgtcattggctattgacgcatacccgctcacaaaacat
cctaagcctgcttatcaaaaagtgttttacactctgctagattgggttaagcatctacag
aaaaatttgaatgcaggtgttcttgactcgttttcggtgacaatgctagaagaaggccaa
gataagttctggagtgaagagttttatgccagcctctatgaaaagtccacagttttgcaa
gctgcaggcatgtgtgttgtatgtggttcgcaaaccgtacttcgttgtggagactgtctt
aggagaccacttttatgtacgaaatgtgcttacgaccatgttatgggaacaaagcataaa
ttcattatgtctatcacaccatatgtgtgtagttttaatggttgtaatgtcaatgatgtt
acaaagttgtttttaggtggtcttagttattattgtatggaccataaaccacagttgtca
ttcccactctgtgctaatggcaatgtgtttggtttatacaaaagtagtgcagtcggctca
gaagatgttgaagacttcaacaaacttgcaatttctgactggactaatgtagaagattat
aagcttgctaacaatgtcaaagaatctctgaaaattttcgctgctgaaactgtgaaagct
aaggaggagtctgttaaatctgaatatgcctatgccatattaaaggaggttatcggccct
aaggaaattgtactccaatgggaagcttctaagactaagcctccacttaacagaaattca
gttttcacttgttttcagataagtaaggatactaaaattcaattaggtgaatttgtgttt
gagcaatctgagtacggtagtgactctgtttactacaagagcactagtacttataaactg
acaccaggtatgatttttgtgttgacttctcataatgtgagtcctcttaaagccacaatt
ctagtcaaccaagaaaagtacaataccatatctaagctctatcctgtttttaatatagcg
gaagcctataatacactggttccttactatcaaatgataggtaagcaaaaatttacaact
atccaaggtcctcctggtagcggtaaatctcattgtgttataggtttgggtttgtattat
cctcaggcaagaatagtctacactgcatgttctcacgcggccgtagacgctctatgtgaa
aaagcagccaagaacttcaatgttgatagatgttcaaggataatacctcaaagaatcaga
gttgattgttacacaggttttaagcctaataacaccaatgcgcagtacttgttttgtact
gtcaatgctctaccagaagcaagttgtgacattgttgtagtcgatgaggtctctatgtgt
actaattatgatcttagtgtcataaatagcagactgagttacaaacatattgtttatgtt
ggagacccacagcaattaccagctcctagaactctgattaacaaaggtgtacttcaacca
caggattacaatgttgtaacccaaagaatgtgcacactaggacctgatgtctttttgcat
aaatgttacagatgcccagctgaaattgttaagacagtctctgcacttgtttatgaaaac
aaatttgtacctgtcaaccctgaatcaaagcagtgcttcaagatgtttgtgaaaggtcag
gttcagattgaatctaactcttctataaacaataagcaactagaggttgtcaaggcattc
ttagcacataatccaaaatggcgtaaagctgtttttatctcaccctataatagtcaaaac
tatgttgcaagacgtcttcttggtttacaaactcaaactgtagactctgcgcagggtagt
gagtatgattatgtcatttacacacagacttccgatacacagcatgctactaatgttaac
agatttaatgttgccattacaagagcaaaggttggtatactttgtatcatgtgtgataga
actatgtatgagaatcttggtttctatgaactcaaagattcaa----------agattgg
tttacaagcaaaacctgaaacttgtggtctgtttaaagattgttctaagagcgaacaata
ca-taccacctgcttatgcaacaacatatatgagcttatctgataattttaagacaagcg
atggtttagctgttaacatcggca------caaaagatgttaaatatgctaatgtcatct
catatatgggattcaggtttgaagccaacataccaggctatcacacattgttttgcacgc
gagactttgctatgcgtaatgttagagcatggcttgggtttgacgttgaaggtgcacatg
tctgtggtgataatgttggaactaatgtaccattacagctgggtttctcaaatggtgtgg
attttgtagtacaaactgaaggatgtgttattactgaaaaaggtaatagcattgaagtt-
-----gtaaaagcacgagcaccaccaggcgagcaatttgcacacttgattccacttatga
gaaagggtcaaccttggcacattgttagacgccgtatagtgcagatggtctgtgactatt
ttgacggcttatcagacattctgatctttgtgctttgggctggtggtcttgaacttacaa
ctatgagatattttgttaaaattggaagaccacaaa---aatgtgaatgcggcaaaagcg
caacttgttatagtagctctcaatgtgtttatgcttgttttaagcatgcattaggatgtg
attatttatacaatccttactgcattgacatacagcaatggggctacacaggatctttga
gcatgaatcatcatgaagtttgcaacattcatagaaatgagcatgtagctagtggtgatg
ctatcatgactagatgtcttgctatacatgattgttttgtcaaacgtgttgattggtcaa
ttgtgtacccttttattgacaacgaagaaaagatcaataaagctggtcgcatagttcagt
cacatgtcatgaaagctgctctgaagatttttaatcctgctgcaattcacgatgtgggta
atcccaaaggcatccgttgtg---ctacaacaccaataccatggttttgttatgatcgtg
atcctattaataacaatg-ttagatgtctggagtatgactata------tggtacatggt
caaatga--------atggtcttatgttattttggaactgtaatgtagacatgtaccctg
agttctcaattgtttgtagatttgacactcgaactcgctctaaattgtctttagaaggtt
gtaatggtggtgcattgtatgtaaataaccatgctttccacacaccagcttatgacagaa
gagcttttgctaagcttaaacctatgccattcttttattatgatgatagtaattgtgaac
ttgttgatggacaa------------cctaattatgtaccactcaagtcaaatgtttgca
taacaaaatgcaacattggtggtgctgtctgcaagaagcatgctgctctttatagagcgt
atgttgaggattataacatgtttatgcaggctggctttacaatatggtgtcctcaaaatt
ttgacacttacatgctttggcatggttttgttaatagcaaagcactccagagtctagaaa
atgtggcgtttaatgttgttaagaaaggtgccttcactggtttaaaaggtgacttaccaa
ctgctgttattgctgataaaataatggtaagagatgggcctactgacaaatgtattttta
caaataagactagtttgcctacaaatgtagctttcgagctatatgcaaaacgtaaactcg
gactcacacctccattaacaatacttagaaatctaggtgttgtcgcaacatataaattcg
tgctgtgggactatgaagatgaatgccccttctctaatttcactaagcaagtgtgttctt
acactgatcttgatagtga---agttgtaaca---------------------tgttttg
ataatagtattgctggttcttttgaacgctttactactacaaaagatgcagtgcttattt
ctaataacgctgtgaaagggct---------------------------tagtgccatta
aattacaatatggctttttgaatgatctacctgtaagtactgttggaaacaaacctgtca
catggtatatctatgtgcgcaagaatggtgagtacgtcg------aacaaattgatagtt
actatacacagggacgtacttttgaaacctttaaacctcgtagtacaatggaagaagatt
ttcttagtatggatactacactcttcatccaaaagtatggtcttgaggattatggttttg
aacacgttgtatttggagatgtttccaaaactaccattggtggtatgcatcttctcatat
cacaagtgcgccttgcaaaaatgggtttgttttctgttcaagaatttatgactaattctg
acagtacactgaaaagttgttgtattacatatgctgatgatccatcttctaagaatgtgt
gcacttat-atggacatactcttggacgattttgtgactatcattaagagcttagatctt
aatgttgtgtccaaagttgtagatgtcattgtagattgtaaggcatggagatggatgctg
tggtgtgagaattcgcagattaaaaccttctatccacaactccaatctgctgaa---tgg
aatcctggctatagcatgcctacattatacaaaatccagcgtatgtgtctcgaacggtgt
aatctctacaattatggtgcacaagtgagattacctgatggcattactactaatgtcgtt
aagtatactcaattgtgtcaataccttaacactactactgtgtgtgtaccacacaaaatg
cgagttttgcatttaggagctgccggtgcatctggtgttgctcctggtagtactgtatta
agaaggtggttaccagacgatgccatattggttgataatgatttgagagattatgtttcc
gacgcagacttcagtgttacaggtgattgtactagtctttacattgaagataaatttgat
ttgcttatctctgatttatatgatggctccacaaaatcaattgacggtgaaaacacgtca
aaagatggtttctttacttatattaatggtttcattaaagagaaactatcacttggtgga
tctgctgccatcaaaatcacagaatttagttggaacaaagatttatatgaattgattcaa
agatttgagtattggactgtgttttgtacaagtgttaatacgtcatcatcagaagggttt
ctgattggtgttaattacttaggaccatactgtgacaaagcaatagtagatggaaatata
atgcatgccaattatatattttggagaaattctacaattatggctctatcacacaactca
gtcctagacaccccaaaattcaagtgccgttgtaacaacgcacttattgttaatttaaaa
gaaaaagaattgaatgaaatggtcgttggattactaaggaagggtaagttgctcattaga
aataatggtaagttactaaactttggtaaccacttcgtcaatacaccatgaaactactat
ttgtagttttggttgtactgccttcgatctatggagat----------------------
-----------aacttcccttgttctaaatttctcaatcgaactataggtaaccattgga
atctcattgaaaatttccttctaaa-----ttatagtattaggt-taccacctaatt-ca
gatgtggttttaggtgatta-ttttccaactgtacaacc---------------------
-------ttggttt------------------------------aattgcatccg-----
----------------------------caat-----------------------aacaa
taatagtctttatgttacaatggaaaatcttaaagcattgtattgggatta---tgcgac
agaaaatatcacttctgaccacagacaaaggttacatgtagttgttaaaggaaaaccata
ttccattacagttacaacaacccgtaattttgatgctgctgaaggtgctattata-----
---tgtat------ttgtaagg------------gatcaccaccacatactaccacaggt
aac------------ctggattg-------caattggggt-----------------agt
gattgcaggttaaaccac-----------------------------------aagtttc
ccatttg----------------------tcctt-----------ccaattcacaagcaa
attgtggtaatatgctgtatggcctacaatggtttacagatgaggttgttgcttacttac
atggtgctatataccgtattagttttgaaaacaaatggtttgg---cactgtcacacttg
gtgacatgcgcgcaactacatta------caaaccgcag-----------gcgcgcttgt
aga------cctctggtggtttaatcctgtttatgatgtcacttattatagagtcaataa
taaaaatggc------actactatagt------------------ttccaattgcactga
tcaatgtgctagttatgtagataatgtctttactacacaaccaggaggtcttataccatc
agattttagttttaataatt------ggtttcttctaactaatagctctacagttgttag
tggtaaattagttaccagacaaccattagtagttaagtgcttatggccagttcccagctt
taaagaagcagcttctacattttgttttgagggtgctggctttgatcaatgtaatggtgc
tgtt------------ttaaataacactgtagatgttattagattc--aatcttaatttc
accgcagatgtacaatctggcatgggtgctacagtgttttcactgaatacaacgggtggt
g----------------------------------tcattcttgaaatttcatgttataa
tgacacagtg--------------agtgagtctagtttttacag----------------
-----------------ttatggcgacattccgttcggcataactgatggaccacggtac
tgttatgtactttataacgatacagctctta------agtatttaggaacgttaccaccc
agtgtcaaggaaattgctattagtaagtggggccatttttatattaatggttacaatttc
tttagcacatttcctattgattgtatatcttttaacttaaccactggtgctagtggagct
ttctggacaattgcttacacatcgtacactgaagcattagtacaagttgaaaacacagct
attaaaaaggtgacgtattgtaacagtcacattaataacattaaatgttctcaacttact
gctaatttgcaaaatggattctatcctgttgcttcaagtgaagtaggtctcgttaataag
agtgttgtgttattacct--agctttttcgcacataccactgtt-------------aat
ataaccattga------------------------------------tcttggtatgaaa
cgtagtggttatggtcaacccatagcctcaccattaagtaatatcacactacc------a
atgcaggacaacaacaccgat--gtgtactgtatccgttctaaccaattttcaatttatg
ttcatt-----------ccacttgcaaaagttcgtta------tgggacaatgtttttaa
tcaagactgcacggatgttttagaggccac------agctgttataaaaactggtacttg
tcctttctcatttgataaattgaacaatcacttaacttttaacaagttttgtttgtcgtt
gagtcctgttggtgctaactgtaagtttgatgttgcagcccgtacaagaaccaatgagca
ggttgttagaagtttgtatgtaatatatgaagaaggagacaacatagtgggtgtgccatc
tgataatagtggtttgcacgatttgtcagtgctacacct--agactcttgcacagattac
aatatatatggtagaactggtgttggtgttattagacaaactaacagcacgctact----
---tagtggcttatattacacatcactatca--------------ggtgatttgttaggt
tttaaaaatgttagtg---------------atggtgtcatttattctgtaacaccatg-
--tgatgtaagtgcacaagcagctgttattgatggtgccatagttggagctatgacatcc
attaat-------------------------agtgaactgttaggtctaatgcattggac
aacgaca----------------------cctaattt-----------------------
---------------ttattactactctatatataattacaca------aatgagaggac
tcgtggcactgcaattgacagtaatgatgtt-----------------------------
----gattgtgaacctatcataacctattctaacataggtgtttgtaaaaatggtgcatt
ggtttttattaacgtcacacattcgga------------------tggagacgtgcaacc
aattagcactggtaatgtcacgatacctacaaactttaccatatctgtgcaagtcgaata
cattcaggtttacactacaccagtatcaatagattgtgcaagatacgtttgtaatggtaa
ccctagatgtaacaaattgttaacacaatat----gtttctgcgt---gtcaaactattg
agcaagcacttgcaatgggtgccagacttgaaaacatggaggttgattccatgttgtttg
tttcggaaaatgcccttaaattggcatctgttgaggcgttcaatagtacagaaaacttag
atcctatttacaaagaatggcctaaca-taggtggttcttggttaggaggtttaaaagac
atactgccgtcccataat---agcaaacgtaagt-atcgttctgctatagaagacttgct
ttttgataaggttgtaacttctggtttaggtacagttgatgaagattataaacgttgtac
aggtggttatgacatagccgacttagtgtgtgctcaatattacaatggcatcatggtgtt
acctggtgtagctaatgatgacaagatgactatgtacacagcatctcttgcaggtggtat
aa---------------cactaggtgcacttggtggtggcgccgtagctataccttttgc
agtagcagttcaggctagacttaattatgttgctctacaaactgatgtattgaataaaaa
ccagcagatcctggctaatgctttcaatcaagctattggtaacattacacaggcatttgg
taaggtcaatgatgccatacatcaaacatcaaaaggtcttgcaacggttgctaaagtatt
ggcaaaagtgcaagatgttgtcaatacacaagggcaagctttaagccacctaacagtaca
attgcaaaataattttcaagccattagtagttctattagtgacatttacaacagacttga
cgaactgagtgctgacgcacaagttgataggctgattacaggaagacttacagcacttaa
tgcatttgtgtctcagactctaaccagacaagcggaggttagggctagtagacaacttgc
caaagacaaggtcaatgaatgcgttagatcccaatctcagagattcggattctgtggtaa
tggtacacacttgttttcacttgcaaatgcagcaccaaatggcatgattttctttcatac
agtgctattaccaacggcttatgaaactgtaacagcttggtcaggtatttgtgcttcaga
tggcgatcgcacttttggacttgtcgttaaagatgtacagttgacgttgtttcgtaacct
agatgacaagttcta---tttgactcccagaactatgtatcagcctagagctgcaactag
ttctgattttgttcaaattgaggggtgcgatgtgttgtttgtcaatgcaactgtaattga
cttgcctagtattatacctgactatatt----gacatcaatcagact--gttcaagatat
attagaaaattacagaccaaactggactgtacctga-attgac------acttgatattt
ttaacgcaacctatttaaatctgactggtgaaattgatgacttag-aatttaggtcggaa
aagctacacaacaccactgtagaacttgccattct-cattgacaacattaacaacacatt
agtcaatcttgaatggctcaacagaattgaaacttatgtaaaatggccttggtatgtgtg
gcta------ctgataggtttagtagtagtattttgcataccattacttctattttgctg
ttgtagtacaggttgttgtggctgcataggttgtttaggaagttgttgtcactctatatg
tagtagaagacaatttgaaaatta---tgaaccaat---tgaaaaagtgcatgtccacta
aatttagaat----------------gttataatagcagttgcttctgcta---------
------------------------------------------------gagaatttt---
------------------------------------------------------------
------------------------------------------------------------
--------------------------------------gttaaggatgatg---------
-----------------aata---------------------------------------
------------------------------------------------------------
------------------------------------------------------------
------------------------------------------------------------
------------------------------------------------------------
------------------------------------------------------------
-------------------aattccttaagaactaaacttatgagtcattacaggtcttg
tatggacattgtcaaatccattgacacatccgtagacgctgtacttgacgaatttgatcg
tgcatattttgctgtaactcttaaagtagaatttaagactggtaaa----------ctac
ttgtgtgtataggttttggtgatacacttcttgaggccaaggacaaagcatatgctaagc
ttggtctctccattattgaagaagtcaatagtcatacagttgtttaatattacagtttac
aagtttcaggctaaattttggtataaattaccttttgaaactagactttgtatcattaaa
aacacaaaacccaaagcactaagtgttacaaaacacgtaaagagagattatagaaaaact
gccattctaaattccatgagaaaatgattggtggactttttcttaacactct----tagt
tttgtaattgttagcaaccatgttattgttaataatacagcaaatgtgcattctacacaa
tacgaacgtgttatagtacaacagca------tcaagttgttagtgctagaacacaaaac
tattatccagagttcagcattgctgtactctttgtatcctttttggctttgtaccgtagt
acaaactttaagacgtgtgtcggcatcttaatgtttaagattgtatcaatgacacttata
ggacctatgcttatagcatatggttactacattgatggcattgttacaacaactgtctta
gctttaagattcctctacttagcatacttttggtatgttaatagtaggtttgaatttatt
ttatacaatacaacgacactcatgtttgtacatggcagagctgcaccgtttatgagaagt
tctcacagctctatttatgtcacattgtatggtggcataaattatatgtttgtgaatgac
ctcacgtt----------------------------------------------gcattt
tgtagaccctatgcttgtaagcat----agcaatacgtggcttagctca-----------
-------------tgctgatctaactgttgttagagcag---------------ttgaac
ttctcaatg------gtgattttatctatgtattttcacaggagcccgtagtcggtgttt
acaatgcagccttttctcag-gcggttctaaacgaaattgacttaaaagaagaagaagaa
gaccatacctatgacgttccctaggg--------------------------------ca
ttgactgtcatagatgacaatggagtggtcat---tatcattttctggttcctgttgata
atcatattgatattattttcaatagcatt--------------gctaaatataattaagc
tatgcatgatatgttgcaatttaggaagaacagttattattgttccagcgcaatatgctt
acgatgcctataa-------------gaattttatgcgaa---ttaaagcatataacccc
gacgaagcactccttgtttg------------------------------aactaaac-a
aaatgaag-----------------attttgttagtatta-gcgtgtgcaattgcatgcg
tttgtggagaaa------ggtactgtgctatgcaa---gaaactggtttttc---ttg--
-------------tcgtaacagcagtacttctga---ttgtgagtcatgcttcaatggag
gtgatcttatttggcatcttgcaaactggaacttcagctggtctataatattgatcgttt
ttataac---------------tgttctacaatatggtagacctcaatttagctggttcg
tgtatggcattaaaatgctcattatgtggctattacggcccattgttttggctcttacga
tttttaatgcatactcggaatatgaagtttccagat-------atgtaatgttcggcttt
agtgttgcaggtgcaattattacatttgtactttggattatgtattttgttagatccatt
cagttataca---------------------------gaaggactaagtcttggtggtct
ttcaaccctgaaactaacgcaattctttgcgttagtgcattagggagaaactatgtgctt
cctcttgaaggtgtgccaactggcgtcactt----taacattgctttcagggaatttgta
tgctgaa--------------------gggttcaaa------------------------
-----------------------attgctggtg------------gtatgaacatcgaca
atttaccaaaatacgtaatggttgcattacctagcaggaccattgtctacacacttgttg
gcaagcaattgaaagcaagtagtgcaacaggatgg-------------tcttattatgta
a----------aatctaaagctggtgattactcaacagatgcaagaactgacaatttgag
tgagcaagaaaaattattacatatggtataactaaacttctaaa----------------
-------------tggccaaccagggacaacgcgttagttggggagatgaatctaccaaa
agacgtggccgttccaattctcgtggtcggaagaataataat------------------
-------atacctctttcattcttcaaccccattaccctccaa----gaaggttcaaaat
tt---tggaactta----------tgtccgagagactttgtacc--------------ca
aaggaataggtaacagggatcaacagattgg-----------------ttattggaatag
acaa-actcgctatc-----------------------gcatggtgaagggtcaacgtaa
agagcttcctgaaagg--tggttcttttactatttaggta-------ctggacctcatgc
-------------tgatgctaaatttaaagatagattagatggagttttctgggttgcca
aggatggtgccatgaacaaaccaactacacttggtaatcgtggtgctaataatgaatcca
aagctttgaaa----ttcgatggtaaagttccaggcgaatttcaacttga-agtgaacca
atcaagggacaattcaagg---tcacgc--------------------------------
---------------------tctagaggaaggc--------------------------
------------------aacaatccaataac------------aagaaggatgacagtg
tagaacaagctgttcttgctgcacttaaaaagt-taggtgttgac----acagaaaaaca
acaacaacgttctcgttctaaatctaaagaac-------gtagcaactctaag-------
---acaagagacactacacctaagaatgataacaaacacacctggaagagaactgcaggt
aaaggtgatgtgacaaaattttatggagctagaagtagttcagccaattttggtgacagc
gatctcgttgccaatgggagc-----------ggtgccaagcattacccacaactggctg
a----atgtgttccatctgtatctagcattctgtttggaagctattggactgcaaaggaa
gatggcgaccagatagaagtcacattcacacacaaataccacttgccaaaggatgatcct
aagactggacaattcctgcagcagattaatgcatat------------gctcgtccatca
gaagtggcaaaagaacagagac-------------------aaagaaaagctcgttctaa
atctgcagaaaggtcagagcaagaggtggtacctgatgcattaacagaaaattatacaga
tgtgtttgatgacacacaggttgagataattgatga--ggtaacgaactaaacgaatgct
cgtcttcctccacgctgtatttattacagttttaatcttactactaattg-gtagac---
----------------------------------------------tccaattattagaa
agattac-tacttaatcactctctcaatcttaaaactgtcaataatgttttag-------
--------------------------gtgtgactgacactggtc--------------tg
aaagtaaattgcttgcagcttttgaa-------accagactgtcttgattttaacatctt
acacaggagtttagcagaaaccagattactaaaagtgttacttcgat-taatctttctag
tcct-----actag------ggttttgctgctacagattgttagtcacattaatttaaca
tcatgaagtttttgatttttgtactgtgtctt------------------tcgctcgtga
atgggtatggaatta---------------------------------------------
------------------------------------------------------------
------------------------------------------------------------
------------------------------------------------------------
------------------------------------------------------------
-------------------tccaatccgttc------tattcttttgtagacaaattcta
catttctttaggtgatagagaagaaaaaatttatcttagagtggttgg------------
---------tgcaacaccaaaagagaaaagattgaatgtt---ggttgtcgaacatctt-
--------------------------------------tctcagttaaccttccaattgg
aactc-------------------------------agatctaccatga-----------
--------caaagatatgcaatatc-------ttgtcgagggaagacatcttgagtgtgc
tc----------------------------------------------------------
------------------------------------------------------------
-------------------acagagtttactttgtgaagtactgtc--------------
-------------------caaaccatgcacatggttattgctttaatgacaagctaaag
gtttat-------aatcttgggcgtgtcaaaagcagaaaggcttttgagaaaatcaacca
acatcagaaaagtgagttgtaaggcaacccgatgtt-----------------taaaact
ggtttttccgaggaattactg---------------------------------------
------------------------------------gtcatcgcgctgtc----------
-------tactcttgtacagaatggtaagcacgtgtaataggaggtacaagcaaccctat
tgcatattaggaagt--ttagatttgatttggcaatgctagatttagtaatt--------
---tagagaagtttaaagatccgc--------------------------tatga-cgag
ccaaca----------------------------atggaagag--ctaacgtctggatct
agtgattgt-------ttaaaatgtaaaattgtttgaaaattttccttttgatagtgata
caca--------------------------------------------------------
------------
>GQ477367.1 Canine coronavirus strain CCoV/NTU336/F/2008, complete genome
-------acttttaaagat-aaagtgagtgtagcgtggctatctctcatc-tttttcttt
---------------aactagctttgtgc------tagattttgtcttcggacaccaact
cgaactaaacga-----aatatttgtct--------------------ttctatgcaatc
atagaggacaagcgttgattattt--ctacccagtttggtaatcactccttggaacgggg
ttgagcgaacggtgcagtagggttccgtccctatttcgtaagtcgcctagtagtagcgcg
tgcggttccgcccgta-c--------ccgttggtgagctcaggttccgccctgt-acctc
cctcgccggccgccaggagaatgagttccaaacaattcaagatcctcg---tcaacgagg
------actaccaagtcaacgtgcctagtctttctatccgtgacgtg-------------
------------------------------------------------------------
-----ttacaggaaattaagta-----------------------------ctgttatcg
taatggattcgagggctatgttttcgtgccagaatactgtcgtgacctagttgattgcaa
tcgtaaggatcactacgtcattggtgttctcggtaacggagtaagtgatcttaaacctgt
tcttcttaccg-----aaccctccgtcatgctgcaagg--cttcattgttagagc-----
------------------tagttgcaatggcgttctcgaggactttgacct---------
---------------------------------------------------------taa
aattgctcgt--------------acaggaagaggtgctata-------tatgttgacca
atacatgtgtggtgctgatggaaaaccagtcattgaaggtgattttaaggactac-----
---------------------------ttcggtgatgaggacattattgaatttgaagga
gaggaataccattgc---------------------gcttggaccactgtgcgtgatgag
aaaccgcttaatcagcaaactctcttcacaatc--------caagaaatccaatac----
--------------aatttggacattcctcacaaattgccaaattgtgctactagacatg
tggcaccaccagtcaagaagaactctaaa-----gtagttctgtctgaagattat-----
---------------------aagaagctctatgacatcttcggatcaccttttatgggg
aatggtgactgtcttaacaaatgctttgacactcttcatttcattgctgcaactcttaga
tgcccatgtggcgcagagagt---------------------------------------
---agtggtgttg-----------------------------------------------
-------------------gtgattggactggttttaagactgcttgttgtggtcttgtt
ggcaaagttttgggtgtcacgctgggtgatattaaacctggtgatgctgttgtcactagt
atgagcgcaggtaaaggagttaaattctttgccaattgtgttcttcagcatgctggtgat
gttgaaaatgtctctg------------------------------tctggaaagtga--
----------------ttaaaacttttactgttgacgaga--------------------
-------ttgtttgcacccctgactttgaaggcgaattgaacgact--------------
----------tcattaaacctgagagtaaagcaccaactgcatgcag------cattaaa
agagcattcattactggtgaa---------------------------------------
------------------------------------------------attgatgatgct
gtacatgatt--------------------------------------------------
----------gtatcattacaggcaaattggatcttagtactaatctttttggtaatgtt
agtttactattcaagaaa----actccatggtttgtacaaaagtgtggtgcactttttgt
tgacgcttggaagatagttgaggaactacttggatcactcaaacttacttacaagcag--
-------------------atttatgaagttgtagcatcgctttgcacttctgctttcac
gattgtagac-tacaaaccaacgtttgtagttttagataatcgtgttaaagatcttgtag
acaagtgtgtgaacattcttgtaaaggctttcgatgtttttactcagactatcactattg
ctggtattgaagccaagtgctttgtgcttggtgctaagtacctgct--------------
---------------------gttcaacaatgcacttgtcaaacttgtcagtgtgaaaat
act--------------------------------------------tggtaagaagcaa
aagggtcttgaaagtgcattctttgctactagc---------------------------
-------ttggttggtgcaactgttaatgt----------------------------ga
caccaaaaagaactgagactgctactatcagcttgaacaaagttgatgatgtggtggcac
caggagaaggt------tatattgtcattgttggtgatatggcttt--------------
-ctacaagagtggtgaatactacttcatgatggctagtcctgattctgttcttattaaca
atgtttttaaagcagctagagttccatcttatgacatcgtatatgatgttgatgatgaca
ccaaaagtaaaatgattataaaacttggttcatcatttgaatacgatggtgacattgccg
ctgctattgtaaaagtcaatgaactactcattgaatttaaacagcaaaacttatgtttca
gagctcttaaagaagaaaaaagcatttttgttgaagctcatcttaaaaagtacaaaatgc
ctgcatgcctttcaaaacatattggtttgtggaacatcata-----aagaaagattcatg
taagaagggttttcttagtctattcaatcatttgaatgaattggaagatatcaaagaaac
taatgttcaagc---------------------cattaagaacattctttgccctgatct
tcttcttgatctggattatggtgccatttggtacaagtgcatgccaagttgctcagatcc
atcagtgttaggaaatgtccaacttttgattggtaatggtgtgaaagtagtttgtgatgg
ctgcaaagtctttgctaaccaactttcaaatggttacaataagctctgtaatgccgctcg
caccgacgttgaaatcggtggtataccatttgctactttcaaaacacctacaaacacttt
tattgaaatgacagatgctatctactcagttattgaacaaggtaaggcattatcttttgg
aaatgctgatgtgccagttgtagacaatggtaccatttctactgatgattggtctgaacc
cattttgcttgaacctgccgaatatgtgaaacccaagcacaatggtaatatcattgttat
tgcaggttacactttttataaagacgaggatgaacatttctatccttacggctctggtaa
aattgtgcagcgaatgtacaataa--aatgggtggtggtgacaaaactgtctcattttca
gaggaagtagacgttcaagaaat------tgcacctgtcacacgtgttaagcttgaattt
gagtttgacaatgaaattgtgactggtgttcttgaacaagctattggtact---------
---aaatataaattcactgg-----------------------tacaacctgggaagagt
ttgaagattctatttctgaagaacttgatgcaatttttgacactctagcaaaccaaggtg
tcgaacttgaaggttacttcatttatgacacttgtggtggcttcgatatcaaaaatcc--
-------------agatggtatt-------atgatctctcagtatgatatcaataatact
actgatgaaaaatctgaatctggtatatc--aagtgatgaa-------------------
-----gaagaagttgaatct---gctgaagaggactctgaacatgacattgtagatgcat
ctgaaattattgaggaaacttctattcaa-gaagaggttgaaacagtagaa---------
-----gttgaagatgtc----------------------acttctac-------agaaga
tgttg------------------------------------------------aaattgt
tgaagtacctgctaaggaggacccatgggctgctgctgtagatatacaagaagctgaaca
acttaaaccttctttaccacctttcaaaacaacaaatctcaat--------ggcaaaatt
attcttaaacagcaggataacaattgttggataaatgcttgttgctatcagcttcaggct
tttgatttttttaataatgaagcgtgggagaaatttaagaaaggtgacgttatggatttt
gtaagcctttgttatgcagcgacgacacttaaaaggggtcattctggtgatgcagaatat
cttctcgaacttatgctcaatgattacagcacagctaaaatagtacttgttgctaattgt
ggtt----gtggtgagaaagaaattgttttggaaagatctgtatttaaattgagtcctat
caataagactttt------aaatatggcgtgtgtggtgattgcatgcaggtgaataat--
--------------------------------------------tgtaaattttctag--
----------tg-ttgaaggctctggtgtttttgttcatgacgtaatgaaggattcaca-
accacagagcaaatttattgttaagccaattatgcatgcagtttacactggcacaactca
aaatggtcattaca----tggttgatgacattgaacacgattactgtgtgga------tg
gtatgggtattaagccacttaagaaaagattttatacatccacgctattcatcaatgcta
atgtgatgactagcg------------------ctgaaagaccaaaacaacaacttaaag
ttgaaaaagtagaac---------------------------------agcaaccagaag
tagaagaaaagaaaccttcaattgaaaaagaggaagttcaaagtcctaaaaatgatgatc
ttatacttc---------------------cattttacaaagctggtaaactttcctttt
--------atcagggtgatttggatgttttgatcaatttcttggaacctgatgtcattgt
taatgctgctaatggtgatcttaaacacatgggtggtgtcgcaagagctatc--------
--------gatgtgttcactggtggcaaattaacagaacgttctaaggattatcttaaaa
agaataaatctattgct---cctggtaatgctgttttctttgaaaatgtcattgagc---
------------atcttagtgttttgaatgcagtcggaccacgtaatggtgacagccgag
ttgaggccaagcttaacaacgtctacaaagctgtcgcaaagtgtgaaggaaaagtactaa
caccacttattagtgttggtatcttcagtgttaaacttgaaacatcattgcagtgcttac
ttaagactgtaaatgatagagaattgaacatcttcgtgtatactgaccaggagagacaag
ctgttgaaaatttcttctctggctctattcccgtcaaagttactgaagataatgttaacc
atgaacgtgtgtccgtttcttttgataaaacatacggtgaacaacttaaaggaaccgtag
tcattaaagat------------------------------aaggatgttacaaaccagt
tgcctagtgcttttgatgttggtcagaaaattgttaaggctattgatttagat-------
-------------------------------------------------------tggca
agctcattatggtttccatgatgctgctgccttcagtgctagtagccacgatgct-----
-----------tacaagtttgaagttattacacatagtaacttcattgtacataagcaaa
ctgataacaactgctggatt---------aatgcaattt--------gtcttgcattaca
gagactcaagccacaatggaaatttcctggtgttagaggtctctggaatgaatttcttga
gcgtaaaacacaaggttttgtacatatgttgtatcacatttctggcgtgaagaaag----
--gtgaaccaggtgatgctgagttgactctgcaca-aacttggtgatttgatggataatg
attgtga-------aatcattgttacacatacta--------------------------
---------------------------------cagcatgtgacaaatgctcaaaggtag
aaaagtt----cactggaccagtagtagcagcgcctcttgcaattcatggcacggatgaa
acatgtgtgcatggtgttagtgttaatgttaaagttactcaaattaaaggcactgtt---
--------------gctatcacttctttgagcggttccattattggagaagtacttgaag
caactggc------------------tacatctgttatagaggtt--------ctagcaa
gaacggtcattacacctattacgacaatcgtaatggcc-taatgattgatgcagaaaagg
cttaccactttaataaagatttgctacaagttacaacagccattgcaagtaattttgtt-
------------------------------------------------------------
-----------gtcaagaaaccacaagtgaaagaaaaacctaa-----------------
-------------------gactcatgtttctaacagtgtagaggaacctctcaagcctg
t---acatgaa------------caaaagttgttggctattgaaagtggtgctgattacg
ctctcacagagtttggaagatatgctgacatgttctttatggctggagataaaattctta
g------------------------------------------------gtttctgcttg
aagtctttaaatatctgctggttttatttatgtgtcttagaagtactaagatgcctaaag
ttaaagta---aagccacctcatgcatttaaagatcttggtgctaaagtcagaa------
------------cactcaattacatgagacaattgaacaaaccatctgtttggcgttatg
caaaactagttttattgctgctagcaatatataatttcttttatt-------------tg
tttgtcagtataccga-------------------tagtgcataaatta-gcatgtaacg
gtgctgtac-----------aggcatataaaaattctagttttgtaaagtctgaggtttg
tggta---attctattttatgtaaagctt---------gtttggcttcttatgatgagtt
ggctgattttcaacatctccaagttac---ttgggatttcaaatctgaccca--------
--------------------ctctggaatagattggtacaattgtcttactttgcatttc
tggctgtttttggtaacaactatgtcaggtgtgttcttatgtattttgtgtctcagtacc
tcaacctgtggctttcctactttggttatgtagagcatagttggtttttgcatgttgtta
actttgaatccatctcagctgagtttgtgat--------------catagttatagtggt
taaggcagttctcgtccttaaacatattgttttctcgtgctcaaacccttcttgtaaaac
atgctctaaaaccgcaaggcagacacgtattccaatccaggtagttgttaatggctcaat
gaaaactgtttatgtgcatgccaatggtactggtaaactatgtaagaaacacaatttcta
ttgtaaaaattgtgattcatatggctttgagaacacgttcatctgtgacgaaattgtacg
tgatctcagtaatagcgttaaacaaactgtttacgctactgacagatcgcatcaggaagt
cacaaaagttgaatgttcggatggattttacaggttttatgttggtgatgaattcacttc
atatgactatgatgtaaaacacaagaagtacagtagtcaagaggttc-ttaaaaatatgc
tcttgctt--------------gatgacttcattgtgtacagtccatctggttcctctct
tgctaatgttagaaat------------------------------------------gc
ctgtgtgtacttttcacaacttattggtaagcctat------------------------
---taagattgttaacagtg--------------------------atctacttgaagac
ctttctgtagactttaaa-------------------ggagcacttttcaatgctaagaa
gaatgtaattaagaa--------------------------------ttctttcaa----
------------tgtagac---gtttcggagtgcaaaaatcttgatgagtgctataaagc
ttgcaatcttgatgtgtcattttcaacatttgagatggctgtcaataatgctcatagatt
tggtattctgattactgaccgttcttttaacaatt-tttggccatcaaaagttaagcctg
gttcatctggcgtctcagccatggacattggtaagtgtatgacttctgatgctaagattg
ttaatgctaaagttttgactcaacgtggtaaaagtgttgtttggcttagtcaagatttcg
ctgcacttagctcaactgcccagaa-----------agttttggttaaaa----------
-cttttgtagaagaaggtgtcaacttttcactcacatttaatgctgtaggttcagatgat
gatcttccttatgaaagattcactgaatctgtgcctccaaaaagtggttcaggctttttc
gatgtaattaaacagcttaaacaaattgtgatgttgattcttgcttttatctttatttat
ggtttgtgctcggtctacagtgttgctacgcagtcctacattgaatctgctgaaggctat
gactacatggttattaagaatggaattgttcaaccttttgacgataccatctcatgtgtt
cataacacttacaaaggattcggtgactggtttaaagctaagtatggttttatccctact
tttggtaaaacatgcccgattgttgtaggaactgtttttgaccttgaaaatatgagacca
attcctgatgtgcctgcatatgttgctcttgtgggtagatctcttgtttttgctattaat
gctg-cttttggtgttactaacatgtgctatgatcatactggcagtgcagtgagtaagga
ctcttactttg------------------------------------acacttgtgtgtt
taatgctgcatgcaccactctcacgggtcttggtggta---caattgtatattgtgcaaa
gcaaggtttagttgaaggtgctaagctctatagtgatcttatgccagactactattatga
gcatgctagtggtaacatggtcaaattgccagcaattattagaggacttggtctacgatt
tgttaaaacacaggctacaacttactgtagagtgggagagtgtattgatagtaaagctgg
cttttgctttggtggtgataattggtttgtctatgacaatgagtttggcaa---------
tggatatatctgtggtaattctgttctgggattctttaagaatgtcttcaaactctttaa
ctctaacatgtctgtggtagctacatcaggtgctatgcttgttaacattattattgcatg
cctagctattgcagcgtgttatggtgttcttaagtttaagaaaatctttggtgactgcac
tcttctcattgttatgatcattgtcacacttgttgtg---aacaatgtgtcttactttgt
cactcaaaacacattctttatgattatatatgccattgtttactattttacaacaaggaa
actagc--gtatcctggcattcttgatgctggtttcattattgcttatattaaca----t
ggctccatggtatgtgataacagcatacattctagtcttcctctatgactcactcccttc
actgttcaa------actcaaagtttcaacaaatctttttgaaggtgataaatttgtggg
taactttgaatctgctgctatgggtacctttgt------tattgatatgcgttcatatga
gactattgttaattctactcctattgagagaattaaatcatatgctaacagcttcaataa
atataagtactacacaggttcaatgggagaagctgactacagaatggcttgctatgctca
tcttggtaaagctcttatggattattctgttaacagaacagacatgctttacacacctcc
tactgtcagtgtcaattctaca---cttcagtctggtttgaggaaaatggcacagcctag
tggtcttgtagagccttgcattgtaagagtttcctatggtaacaatgtgcttaatggttt
gtggctgggagatgaagtcatttgtcctagacatgttatt---gctagtgataccacacg
tgttatcaattatgaaaacgaaatgtccagtgtgagacttcacaatttttcagtttctaa
gaataatgt---gttcttgggtgttgtgtctgccaaatataagggtgtgaatcttgtact
taaagtgaaccaggtcaatcctaatacaccagaacataaatttaagtctattaaagctgg
tgaaagttttaacattcttgcttgttatgaaggatgtcctggcagtgtctatggtgtcaa
catgagaagtcagggtaccattaaaggatcttttatagctggtacttgtggatcagtagg
ttacgtgttagaaaatggaattctctattttgtatacatgcatcacctagaacttggaaa
tggctcacatgttggttccaaccttgaaggagaaatgtatggtggttatgaagatcaacc
tagcatgcaattggaaggtactaatgtcatgtcatcagataatgtggttgcattcttata
tgctgcacttatcaatggtgaaaggtggtttgtta----------caaacacatcaatgt
cattagaatcgtacaatacatgggccaaaactaacagtttcacagaactttcttcaattg
atgctttcagcatgttgg---------ctgcaaaaactggtcaaagtgttgagaaattac
tagacagcatcgtaagactca----acaaaggttttgggggccgtactatactttcttat
ggatcattgtgtgatgagttcactcctactgaagtcataaggcaaatgtatggtgtaaat
cttcaggctg----gtaaagtaacatc-----------------tttcttttaccctatt
atgactgcaatgacaatt-------------ctctttgcattttggcttgaattctttat
gtacacacccttcacatggattaacccaacttttgttagcattgtattggctgtcacaac
tttgatctctacggtttttgtctcaggaattaaacataagatgttgttctttatgtcttt
tgttcttcctagtgttatccttgtgacagcacacaacttgttctg--------------g
gacttttcttactatgaaagtcttcagtcaattgttgagaatactaacactatgtttttg
cctgttgacatgcaag------gtgttatgttgacagcattttgtttcattgtttttgtt
acatacagtgttagattcttcacttgtaaacaatcctggttttcacttgctgtgacaact
gtt-----------------cttgtgatatttaacatggttaaaatctttggaacatctg
acgaaccatggactgaaaaccaaattgctttctgctttgtgaacatgcttactatgattg
tcagtcttactacaaaggattggatggttgtcgttgcatcatacagaatt--------gc
ttactatattgttgtgtgtgtaatgccgtctgcttttgtatctgactt-cggctttatga
agtgtattagcattgtttacatggcttgtggctatttgttttgctgctattatggtatcc
tctattgggttaacagatttacatgcatgacttgtggtgtttatcaattcactgtgtctg
cagctgaacttaaatacatgactgccaacaacctgtctgcacctaagaatgcgtatgacg
ctatgattcttagtgctaaattgattggtgttggaggtaagagaaacattaaaatttcaa
ctgtacagtcaaaacttacagaaatgaaatgtacaaatgttgtcttgcttggccttttgt
ctaaaatgcatgttgagtctaactcaaaagagtggaattactgtgttggactacacaatg
agatcaacctttgtgatgacccagagattgttcttgaaaaattgctagctctcattgcat
tctttttgtccaaacacaacacttgtgaccttagcgaacttatcgactcatactttgaga
acactaccatacttcagagtgtggcttcagcttatgctgcattgcctagctggattgcac
ttgaaaaggctcgcgctgatcttgaagaggctaagaagaatgatgttagccctcaaattt
tgaaacagcttactaaggcttttaatattgccaagggtgaattcgagcgtgaagcttcag
tgcaaaagaagcttgataaaatggctgagcaggctgcagctagcatgtacaaagaagcac
gagctgtggacagaaagtcaaagattgtttctgccatgcatagccttcttttcggtatgc
ttaagaaacttgatatgtccagtgtcaacactattattgaccaggctcgtaatggtgtgc
tacctttaagtattattccagctgcatcagctacaagacttgttgttgtaacacctagtc
ttgaagtgttttccaggattaggcaagaaaacaatgttcattatgctggtgctatt-tgg
actatcgttgaagtcaaagacgctaatggttcacatgttcatcttaaagaagtcactgct
gctaatgaattaaatcttacttggccattgagcattacttgtgagagaacca--------
-caaagctccagaataatgaaattatgccaggtaagcttagagagaaagctgtcaaagcg
tctgcaactcttgatggcgatgcttttggcagtggaaaagcgcttatggcagatgaaagc
ggtagaaacttcatgtatgcattcatagccgcagaaaacaaccttaagtatgttaagtgg
g------------agagccataa---tgatgtcatacctattgaacttgaagctccattg
cggttttatgttgatggcgctaatggtcctgaagtcaagtatttgtatttcgtcaaaaac
ttaaacactcttagacgtggtgctgttcttggttacatcggtgcaacagttcgtctgcaa
gctggtaaacctactgaacatccatctaatagtagtttactgacattgtgtgcttttgcg
cctgatcctgctaaagcatatgttgatgctgttaagagaggtatgcaaccagttaataat
tgtgtaaaaatgctctcaaatggtgctggtaatggtatggctgttacaaacggtgtagaa
gctaacacacaacaagattcttatggtggtgcttcagtttgtatttattgcagatgtcat
gttgagcatcctgctattgatggattatgccgatacaaaggcaaatttgtgcaaatac--
-caactggcacccaagatccaattcggttctgtattgaaaatgaagtttgtgttgtctgt
ggctgttggcttaacaatggttgcatgtgcgat------cgtacttctatgcagagttcc
actgttgatcagagttatttaaacgagtgcggggttctagtgcagctcgacta-gaaccc
tgtaat---ggtactgatccagaccatgttagtagagcttttgacatctataataaagat
gttgcgtgtattggtaaattccttaagacaaattgttcaagatttaggaatttggacaaa
catgatg------------cctactacattgtcaaacgttgtacaaagaccgttatggac
catgagcaagtctgttataacgatcttaaagattctggtgcagttgctgagcatgacttc
tttacttacaaggaaggcagatgtgaattcggcaatatcgcacgtagggatcttacaaag
tacacaatgatggatctttgttacgctattagaaattttgatgaaaagaactgtgaagtt
cttaaagaaatactcgtgacagtaggtgcttgcactgaagaattctttgaaaacaaagat
tggtttgacccagttgaaaatgaagccatacacgaagtttatgcaaaacttggacccatt
gtagccaatgctatgcttaaatgtgttgctttttgcgatgccatagtagaaaagggctat
ataggtattataacacttgacaaccaagatcttaatggcaatttctacgatttcggagat
ttcgtaaaaactgctccaggttttggttgtgcttgtgttacatcatattactcttatatg
atgccttta------atggggatgacttcatgcttagagtc---tgaaaactttgtgaaa
agcgacatctatggttctgactataagcagtatgatttactagcttatgattttactgaa
cataaggagtaccttttccaaaaatactttaagtactgggatcgcacatatcacccaaat
tgttctgattgtactagtgacgagtgtattattcattgtgctaattttaacacattattt
tctatgacaataccaatgacagctttcggaccacttgtccgcaaggttcacattgatggt
gtaccagtagttgtcactgcaggttaccatttcaaacaacttggtatagtatggaatctt
gatgtaaaactagacacaatgaagttgagcatgactgatctcctcagatttgtcacagat
cctacacttcttgtagcatcaagccctgcacttttagatcagcgtactgtctgtttctcc
attgcggctttgagtactggtgttacatatcagacagtaaagccaggtcactgtaacaaa
gacttctatgatttcataacagagcgtggattctttgaagagggatctgagttaacatta
aaacatttcttctttgcacagggtggtgaagctgctatgacagacttcaattactatcgc
tacaacagagtcacagtacttgacatttgccaagctcaatttgtttataaaatagttggc
aaatattttgaatgttacgatggtgggtgcattaatgctcgtgaagttgttgttacaaac
tatgacaagagtgctggctaccctttgaataagtttggtaaagctagactttactatgag
actctttcatatgaagagcaggatgcactttttgctttaacaaagagaaatgttctaccc
actatgactcaaatgaatttgaaatatgctatttctggtaaggcaagagctcgtacagta
ggaggagtttcacttctttctaccatgacaacgagacaataccatcagaagcatttgaag
tcaattgctgcaacacgcaatgccactgttgtcattggttcaaccaagttttatggtggc
tgggacaacatgcttaaaaatttaatgcgtgatgttgacaatggttgtttgatgggctgg
gactatcctaagtgtgatcgtgctttacctaatatgattagaatggcttctgccatgata
ttaggttctaagcacgtcggttgttgta------cacatagtgatagattctaccgtctt
tccaatgagttagctcaagtactcacggaagttgtgcattgcacaggtggtttctacttt
aaacctggtggtacaactagcggtgatggtactacagcttatgctaactcagcttttaac
atctttcaagctgtttctgctaatgttaataagcttttgggagtcgattcaaacgcttgt
aacaatgttacagtaaaatccat---------acaacgtaaaatttacgataattgttat
cgtagtagcagcattgatgaagaatttgttgttgaatacttcagttacttgagaaaacac
ttttctatgatgattttatctgatgatggagttgtgtgctacaacaaagattatgcagat
ctaggttatgtagctgatatcaatgcttttaaagcaacgctctattatcagaataatgtc
tttatgtctacttctaagtgttgggtagaaccagatcttaatgttggacctcatgaattt
tgctcacagcacacattgcaaattgtcggacctgatggagattactaccttccctatcca
gacccatctagaattttgtcagctggtgtgtttgttgatgacatagttaaaacagataat
gttatcatgttagaacgttacgtgtcattggctattgatgcatacccgctcacaaaacat
cctaagcctgcttatcaaaaagtgttttatacgctgttagattgggttaaacatctacag
aaaaatttgaatgcaggtgttcttgattcgttttcagtaacaatgctagaagaaggtcaa
gataagttctggagtgaagagttttatgctagtctctatgaaaaatccactgttttgcaa
gctgcaggtatgtgtgttgtgtgtggctcacaaaccgtacttcgttgtggagactgtctt
aggagaccacttttatgtacgaaatgtgcttatgaccatgttatgggaacaaagcacaaa
ttcattatgtctatcacaccatatgtgtgtagttttaatggttgtaatgtcaatgatgtt
acaaaattgtttttaggtggtcttagttattattgtatggaccacaaaccacagttgtca
ttcccactctgtgctaatggtaacgtttttggtttatacaaaagtagtgcggtcggctca
gaggatgttgaagacttcaacaaacttgcagtttctgactggactaacgtagaagactac
aaacttgctaacaatgttaaagaatctctgaaaattttcgctgctgaaactgtgaaagct
aaggaggagtctgttaaatctgaatatgcttatgccatattaaaggaggttatcggccct
aaggaaattgtactccaatgggaagcttctaagactaagcctccacttaacagaaattca
gttttcacttgttttcagataagtaaggatactaaaattcaattaggtgaatttgtgttt
gagcaatctgagtacggtagtgactctgtttattacaagagcacaagtacttacaaattg
ataccaggtatgatttttgtgttgacttctcataatgtgagtcctcttaaagccacaatt
ttagtcaaccaagaaaagtacaataccatatctaagctctatcctgtctttaatatagcg
gaagcctataatacgctggtcccttactatcaaatgataggtaagcaaaagtttacaact
atccaaggtcctcctggtagcggtaaatctcattgtgttataggtttgggtttgtattac
cctcaggccagaatagtctacacagcatgttctcatgcagctgtggatgctctatgtgaa
aaagcggccaagaacttcaatgtcgatagatgttcaaggataatacctcaaagaatcaga
gttgattgttacacaggttttaagcctaataatactaatgctcagtatttgttctgtact
gttaatgctctaccagaagcaagttgtgacattgttgtagtcgatgaggtctccatgtgt
actaactatgaccttagtgtcataaatagtagactgagttacaagcatatcgtttatgta
ggagaccctcaacaattaccagctcctagaacattgattaataagggtgtacttcaaccg
caggattacaatgttgtaactcaaagaatgtgcacactaggacctgatgttttcttacat
aaatgttataggtgcccagctgagattgttaagacagtctctgcacttgtttatgaaaat
aaatttgtacctgtcaaccctgaatcaaagcagtgctttaagatgtttgtaaaaggtcag
gttcagattgaatccaactcttctataaacaacaagcaactagaggttgtcaaggcattc
ttagcaaataatccaaaatggcgtaaagctgtttttatctcaccctataatagtcaaaac
tatgttgcaagacgtcttcttggtttgcaaacacaaactgtggactctgcacagggtagt
gagtatgattatgtcatctacacacagacttctgatacacagcatgctactaatgtcaat
agatttaatgttgccattactagagcaaaagttggtattctgtgtatcatgtgtgataag
aacatgtatgacaatcttgacttctatgaactcaaagattcta----------agattgg
cttacaagcaaaacctgaaacatgtggtttgtttaaagattgttcaaagaatgaacaata
ca-taccacctgcatatgcaacaacatatatgagcttgtctgataattttaaaacaagcg
atggtctagctgttaacatcggta------caaaggatgttaaatatgctaacgtcattt
catatatgggattcaggtttgaagccaatataccaggctatcacacattgttctgcacac
gagactttgctatgcgtaatgttagagcatggcttggatttgacgttgaaggtgcacatg
tctgtggtgataatgttggaactaacgtaccattacagctgggtttctctaacggtgttg
attttgtagtacaaactgaaggatgtgttattactgaaaaaggtaatagcatcgaggtt-
-----gtaaaagcacgagcaccaccaggtgaacaatttgcacacttgattccacttatga
gaaaaggtcaaccctggcacattgttagacgccgtatagtgcagatggtctgtgactatt
tcgatggcttatcagatattctgatctttgtgctttgggctggtggtcttgaacttacaa
ctatgcgatactttgttaagattggaaaaccacaaa---aatgtgaatgcggcaaagctg
caacttgttatagtagctctcaatgtgtctatgcttgtttcaagcatgcattaggttgtg
attacttatataacccctactgcattgacatacaacaatggggctacacaggttccttga
gcatgaatcatcatgaagtttgcaacattcatagaaatgagcatgtagctagtggtgatg
ctatcatgactagatgtcttgctatacatgattgctttgtcaaacgtgttgattggtcta
ttgtgtacccttttattgacaatgaagaaaagatcaataaagctggtcgcattgtgcaat
cacatgtcatgaaagctgctctgaaaatctttaaccctgctgcaattcacgatgtgggta
atcccaaaggcatccgttgtg---ctacaacaccaataccatggttttgttacgatcgag
atcctattaacaacaatg-ttagatgtctggagtatgactata------tggtacatggt
caaatga--------atggtcttatgttattttggaactgtaatgtagacatgtacccag
agttctcaattgtttgtaggtttgatactcgcacccgctctaaattgtctttagaaggtt
gtaatggtggtgcattgtatgtcaataaccatgctttccacacaccggcttatgatagaa
gagcttttgctaagcttaaacctatgccgttcttttactatgatgatagtaattgtgagc
ttgttgatggacaa------------cctaattatgtaccactcaaatcaaatgtgtgta
taacaaaatgcaacattggtggtgctgtctgcaagaagcatgctgctctttacagagcgt
atgttgaagattacaatatgtttatgcaggctggttttacaatatggtgtcctcaaaatt
ttgacacttacatactttggcatggttttgtcaatagcaaagcactccagagtctagaaa
atgtggcttttaacgttgttaagaaaggtgccttcactggtttaaaaggtgacttaccaa
ctgctgttattgcggacaaaataatggtaagagatggacctactgacaaatgtatcttta
caaataagactagtttacctacaaatgtagcttttgagctatatgcaaaacgcaaacttg
gactcacacctccattaacaatacttagaaatctaggtgttgtcgcaacatataagtttg
tgttgtgggattatgaagctgaatgtcctttctcaaatttcactaagcaagtgtgttctt
acactgatcttgatagtga---agttgtaaca---------------------tgttttg
ataatagtatagctggttcttttgaacgctttactactacaaaagatgcagtgcttattt
ctaataatgctgtgaaagggct---------------------------tagtgccatta
aattacaatatggctttttgaatgatctacctgtaagtactgttggaaacaaacctgtca
catggtatatctatgtgcgcaagaatggtgagtacgttg------aacaaattgatagtt
actacacacagggacgtacttttgaaacctttaaacctcgtagtacaatggaagaagatt
ttcttagtatggatactacactcttcatccaaaagtatggtcttgaggattatggttttg
aacacgttgtatttggagatgtctctaaaactaccattggtggtatgcatcttcttatat
cacaagtgcgccttgcaaaaatgggtttgttttctgttcaagaatttatgactaattctg
acagtacactgaaaagttgttgtattacatatgctgatgatccatcttctaagaatgtgt
gcacttat-atggacatactcttggacgattttgtgactatcattaagagcttagatctt
aatgtcgtgtccaaagttgtggatgtcattgtagattgtaaggcatggagatggatgttg
tggtgtgagaactcacagattaaaaccttctatccacaactccaatctgcagag---tgg
aatcctggctatagcatgcctacattgtacaaaatccagcgtatgtgtctcgaacggtgt
aatctctacaattatggtgcacaagtgagattgcctgatggcattactactaatgtcgtt
aagtatactcaattgtgtcaataccttaacactactactgtgtgtgtaccacacaaaatg
cgagttctgcatttgggagctgctggtgcatctggtgttgctcctggtagtactgtatta
agaaggtggctaccagatgatgccatattggttgataatgatttgagagattacgtttcc
gacgcagacttcagtgttacaggtgactgtactagtctttacattgaagacaaatttgat
ttgcttatctctgatttatatgatggctccacaaaatcaattgacggtgaaaacacgtct
aaagatggtttctttacttacattaacggcttcattaaagagaaactatcacttggtgga
tctgctgccatcaaaatcacagaatttagttggaataaagatttatatgaattgattcaa
agatttgagtattggactgtgttttgtacaagtgttaatacgtcttcatcagaaggcttt
ctgattggtattaactacttaggaccatactgtgacaaagcaatagtagatggaaatata
atgcatgccaattatatattttggagaaactctacaattatggctctatcacacaactca
gtcctagatactccaaagtttaagtgccgttgtaacaatgcacttattgttaatttaaaa
gaaaaagaattgaatgaaatggtcgttggattactaaggaaaggtaagttactcattaga
aacaatggtaagttactaaactttggtaaccacttcgtcaacacaccatgaa---atttt
tggtgtttgtagttatagtaccattgatctatggagat----------------------
-----------gaattcccttgttctaaattcattaatagaaccataggcaatcattgga
atttgattgaaacatttcttttaaa-----ttatagcagtagat-taccacctaact-ct
gatgtggtgttaggtgatta-ctttcctactgtgacacc---------------------
-------ttggttt------------------------------aattgcattcg-----
----------------------------caat-----------------------aataa
taatagtctttatgtcacaatggaaaatcttaaagcattgtactgggacta---tgcgac
agaaaatataacagcagatcacagacaaaggttacatgtagtcgttcaaggcaacccata
ttctattacagttaccacgactcgtgactttaattctgctgaaggtgctattata-----
---tgtat------ttgcaaag------------gtacaccacctaagactactaccgtc
aattcggcatctcaactgaattg-------taattggggt-----------------acc
gaatgcaggttacagcacacgggaaccc-----------------aacatacaaaattcc
ctatttg----------------------tcctt-----------ctaatattggatcca
attgtggtaatatgttgtatggtttacaatggtttacagatgaagttgttgcttatttac
atggtgctgtttatcgtattaattttgaaaaccaatggtctgg---tactgtcacacttg
gtgacatgcgtgcaacaactgct------caaaccgctg-----------gagcggtagt
aga------cctgtggtggtttaatcctgtttatgatatcacttattatagagtgaatag
taaaaacagc------actactgtaat------------------ctttaattgcactga
tcaatgtgctagttatgtggataatatttttaccacacagcctggaggttttataccatc
agattttagttttaacaatt------ggtttcttttaactaatagttctacggttcttaa
tggtaaacttgtcaccagacagccgctattagttaattgcttatggccagttcctagttt
taaaggagcagcatccacattttgctttgaaggagctggtttcgatcagtgtaatggtgc
tgtt------------ctaaataacacagtagatgttattagattc--aaccttaatttt
actgcagatgtacaatctggcatgggtgctacagtattttcactgaatacaacaggtggt
g----------------------------------tcattcttgagatttcttgttataa
tgatacagtg--------------agtgagtcaagtttctacag----------------
-----------------ttatggtgaaatcccattcggcgtaactgatggaccgcgttac
tgttatgtactctataatggcacggctctta------agtacttgggaacattaccacct
agtgtcaaggaaattgctattagtaagtggggccatttttatattaatggttacaatttc
tttagcacttttcctattgattgtatatcttttaacttaaccactggtgctagtggagct
ttctggacaattgcttatacatcgtacactgaagcattagtacaagttgaaaacacggct
attaaaaaggtgacatattgtaacagtcacattaataacatcaagtgttctcaacttact
gctaatctgcaaaatggattttatcctgtagcctcaagtgaagtaggtctcgtgaataag
agtgttgtgttattacct--agctttttcgcacatactgctgtc-------------aat
ataactattga------------------------------------ccttggtatgaag
cgtagtggttatggtcaacccatagcttcaacattaagtaacatcacactacc------a
atgcaggataataacaccgat--gtgtactgtattcgttctaaccaattttcagtttaca
cccatt-----------ccacttgcaaaagttctttg------tgggacaacaattttaa
tcgagattgcacagatgttttatacgccac------agctgttataaaaactggtacttg
ccctttctcatttgataaattgaataattacttaacttttaacaagctttgtttgtcgtt
gaatcctactggtgccaactgtaagtttgatgttgcagcccgtactcggaccagcgagca
ggttgttagaagtttgtatgtaatatatgaagaaggagataacatagtgggtgtaccgtc
tgataatagtggtcttcacgatctgtcagtgttacactt--agactcctgtacagattac
aatatatatggtagaactggtgttggtattattagacaaactaacagcacaatact----
---tagtggcttatattacacttcactatcg--------------ggtgatttgttaggt
tttaaaaatgttagtg---------------atggtgttgtttattctgtaacaccatg-
--tgatgtaagcgcacaagcggctgttattgatggtgccatagttggagctatgacttcc
attaat-------------------------agtgaactgttaggtctaacacattggac
aacaaca----------------------cctaattt-----------------------
---------------ttattactactccatatataattacaca------aatgagagaac
tcgtggcactgcaattgacagtaatgatgtt-----------------------------
----gattgtgaacctatcataacctattctaacataggtgtttgtaaaaatggtgcttt
ggtctttattaacgtcacacactctga------------------tggtgacgttcaacc
aattagcactggtaatgtcacgataccaacaaactttaccatatctgtgcaagttgaata
catccaggtttacactacaccagtttcaatagattgttctagatacgtttgtaatggtaa
ccctagatgtaataaattgctaacacaatat----gtttctgcat---gtcaaactattg
agcaagcgcttgcaatgagtgccagacttgaaaacatggaagttgattccatgttgtttg
tttctgaaaatgcccttaaattggcatctgttgaggcgttcaatagtacagaacatttag
atcccatttacaaagaatggcctaata-taggtggttcttggctaggaggtctaaaagac
atacttccatcccacaat---agcaaacgtaagt-accgttctgctatagaagacttgct
ttttgataaagttgtaacttctggtctaggtacagttgatgaagattataaacgttgtac
aggtggttatgacatagctgacttagtttgtgcacaatattacaatggcatcatggttct
acctggtgtggctaatgatgacaagatggctatgtacacagcatctcttgcaggtggtat
aa---------------cattaggtgcactaggtggtggcgccgtgtctataccttttgc
agtagcagttcaggctagacttaattatgttgctctacaaactgatgtattgaacaaaaa
ccagcagatcctggctaatgcctttaaccaagctattggtaacattacacaggcatttgg
taaggttaatgatgctatacatcagacatcacaaggtcttgccactgttgctaaagcatt
ggcaaaagtgcaagatgttgttaacacacaaggtcaagctttaagccaccttactgtaca
attgcaaaataatttccaagccattagtagttctattagtgacatttataacaggcttga
cgaactgagtgctgatgcacaagttgataggctgattacaggtagacttacagcacttaa
tgcatttgtgtctcagactctaaccagacaagctgaggttagggctagtagacaacttgc
caaagacaaggttaatgaatgtgttaggtctcagtctcagagatttggattctgtggtaa
tggtacacatttgttttcacttgcaaatgcagcaccaaatggcatgattttctttcattc
agtgctattaccaacagcttatgaaactgtaacagcttggtcaggtatttgtgcttcaga
tggcgatcgcacttttggacttgtcgtcaaagatgttcagttgacgttgtttcgtaatct
agatggcaagttcta---tttgactcccagaactatgtatcagcctagagctgcaactag
ttcagattttgttcaaattgaggggtgtgatgtgttgtttgtcaatgcaactgtaattga
cttgcctagtattatacctgactatatc----gacattaatcagact--gttcaagatat
attagaaaactacagaccaaattggactgtacctga-attgac------acttgacattt
tcaacgcaacctacttaaatctgactggtgaaattgatgacttag-aatttaggtcagaa
aagctacataatactactgtagaactcgccattct-cattgacaatattaataatacatt
agtcaatcttgaatggctcaacagaattgagacttatgtgaaatggccctggtatgtgtg
gcta------ctaataggcttagtagtagtattttgcataccgctattgctattttgttg
ttgtagtacaggttgctgtggatgtataggttgtttaggaagttgttgtcactctatttg
tagtagaagacaatttgaaaatta---cgaaccaat---tgaaaaagtgcatgtccacta
aattcaaaa-------------------tataatagcagttgtttctgcta---------
------------------------------------------------gagaatt-----
------------------------------------------------------------
------------------------------------------------------------
------------------------------------------------------------
--------------------a---------------------------------------
------------------------------------------------------------
------------------------------------------------------------
------------------------------------------------------------
------------------------------------------------------------
------------------------------------------------------------
-------------------aatcttttaagaactaaacttatgagtcattacaggtcttg
tatggacattgtcaaatctattgacacatccgtagacgctgtacttgacgaacttgatcg
tgcatattttgctgtaactcttaaagtagagttcaaaactggtaaa----------ctac
ttgtgtgtataggttttggtgacacacttcttgaggctaaggataaagcatatgctaaac
ttggtctctctattattgaagaagtcaatagtcatacagttgtttgatatcactgtttac
aagtttaaggctaaattttggtacaaattaccttttgaaactagactgcgtatcattaaa
cacacaaaacctaaagcatcaagtgttacaaaacaagtaaagcgagattatagaaaaact
gccattctaaattccatgcgaaaatgattggtggactttttcttaatactct----tagt
tttgtaattgttagtaaccatgttgttgttaataacacagaaaatgtgcagcacatacaa
caagaaaatgttatagtacaacaaca------tcatgttgttagtgctcgaacgcaaaac
tattacccagagttcagcattgctgtactctttgtatcctttttggctttgtaccgtagt
acaaattttaagacgtgtgtcggcatcttaatgtttaagattgtatcaatgacacttata
ggacctatgctcatagcatatggttactacattgatggcattgttacaacaactgtctta
gctttaagatttttctacttagcatacttttggtatgttaacagtaggtttgaatttatt
ttatacaatacaacgacactcatgtttgtacatggcagagctgcaccgtttatgagaagt
tctcacagctctatttatgtcacattgtatggtggcataaattatatgtttgtgaatgac
ctcacgtt----------------------------------------------gcattt
tgtagaccctatgcttgtaagcat----agcaatacgtggcttagctca-----------
-------------tgctgatctaactgttgttagagcag---------------ttgaac
ttctcaatg------gtgattttatctatgtattttcacaggagcccgtagtcggtgttt
acaatgcagccttttctcag-gcggttctaaacgaaattgacttaaaagaagaagaagaa
gaccatacctatgacgttccctaggg--------------------------------ca
ttgactgtcatagatgacaatggaatggtcattagtatcattttctggttcctgttgata
attatattgatattactttcaatagcatt--------------gctaaatataattaagc
tatgcatggtatgttgtaacttaggcagaacagttattatagttccagcgcaacatgcct
atgatgcctataa-------------gaatttcatgcgaa---ttaaagcatacaacccc
gacgaagcactccttgtttg------------------------------aactaaac-a
aaatgaag-----------------gttttgttaatgctt-gcgtgcgtctttgcatgcg
tttatggagatc------gatattgtgctatgcaagctgatagcggcattac---acaat
gtcgtgctcaaacccttaatggcactaattctga---gtgtgaatcttgcttcaatggtg
gtgatcttatttggcatctcgctaactggaacttcagctggtctataatattgattgttt
ttataac---------------tgtgttacaatatggtagacctcaattcagctggttcg
tgtatggcattaaaatgcttattatgtggctattatggcccattgttctggctcttacga
tttttaatgcatactcggaatacgaagtttccagat-------atgtaatgttcggcttt
agtgttgcaggtgcaattgttacatttatactttggattatgtattttgttagatccatt
cagttataca---------------------------gaaggactaagtcttggtggtct
ttcaaccctgaaactaacgcaattctttgcgttagtgcattaggaagaagctatgtgctc
cctcttgaaggtgtgccaactggtgtcactt----taacattgctttcagggaatttgta
tgctgaa--------------------ggtttcaaa------------------------
-----------------------attgcaggtg------------gtatgaacatcgaca
atttgccaaagtacgtgatggttgcattacctagcaggaccattgtctacacacttgttg
gtaagaaattgaaagcaagtagtgcaacaggatgg-------------gcttactatgta
a----------aatctaaagctggtgattactcaacagatgcaagaactgacaatttgag
tgagcaagaaaaattattacatatggtataactaaacttctaaa----------------
-------------tggccaaccagggacaacgcgttagctggggagatgaatctaccaaa
aagcgtggccgttccaattctcgtggtcggaagaataataat------------------
-------atacctctttcattcttcaaccccattaccctccaa----caaggttcaaaat
tt---tggaattta----------tgtccgcgagattttgtacc--------------ca
aaggaataggtaacaaggatcaacagattgg-----------------ttattggaatag
acaa-actcgctatc-----------------------gcatggtgaagggccaacgtat
ggcgcttcctgaaaga--tggttcttctactatttgggca-------ctggacctcatgc
-------------agatgccaaatttaaagatagaatagatggagttgtctgggttgcca
aggatggtgccatgaacaaaccaactacacttggtaatcgtggtgctaataatgaatcca
aagctttgaaa----ttcgatggtaaagttccaggcgagtttcaacttga-agtgaacca
atcaagggataattcaagg---tcacgctctcaatctagatctcagtctagaaatag---
--------------atctcaatctagaggaaggc--------------------------
------------------aacaatccaataac------------aagaaggatgacagtg
tagaacaagctgttcttgctgcacttaaaaagt-taggtgttgac----acagaaaaaca
acaacaacgctctcgttctaagtctaaagaac-------gtagcggctctaag-------
---acaagagacactacacctaagaatgataacaaacacacctggaagagaactgcaggt
aaaggtgatgtgacaaaattttatggagctagaagtagttcagccaattttggtgacagc
gatctcgttgccaatgggaac-----------ggtgccaagcattacccacaactggctg
a----atgtgttccatctatatctagcattctgtttggaagccattggactgcaaaggaa
gatggcgaccagattgaagtcacattcacgcacaaataccacttgccaaaggatgatcct
aagacaggacaattccttcagcagattaatgcctat------------gctcgtccatca
gaggtggcaaaagaacagcgcc-------------------aaagaaaagctcgttctaa
atctgcagataagtcagagcaagaggttgtacctgatgtattaacagaaaattatacgga
tgtgtttgatgacacacaagttgagattattgatga--ggtaacgaactaaacgaatgct
agttttcctccatgctgtatttattacagttttaatcttactactaattg-gtagac---
----------------------------------------------tccaattattagaa
agattat-tacttaatcattcactcaatcttaaaactgtcaataatgttttag-------
--------------------------gtgtgactgacactggtc--------------tg
aaagtaaattgcttacagcttttgaa-------accagactgtcttgattttaacatctt
acataggagtttggcagaaaccagattactaaaagtagtacttcgag-taatctttctag
tttt-----actag------ggttttgctgctacagattgttagtcacattaatttaaca
tcatgaagtttttgattcttgtattgtgtctt------------------tcttttgtga
acggttatggaattagaagaagtatacaaggacatgatcca-aaggagtcccatgaacat
ccgactatgacatgggaat---------------------tattggaaaaatttgttgga
agtactttgtacataacaacaaatcaaattctatctc-----------------------
--------------------------------taccaactggagcacaaatttattgtga
tgagattgaaggatttccatgttcttggcctggttataaagcttatgctcttgaccatat
tgattattattttgatctttccaatccgttc------tattcttttgtagacaaattcta
catttctttaggtgatatagaagaaaaaatttatcttagagtggttgg------------
---------tgcaacaccaaaagataaaagattgaatgtt---ggttgtcgaacatctt-
--------------------------------------tctcagttaaccttccaattgg
aactc-------------------------------agatttaccatga-----------
--------caaagatatgcactatc-------ttgtcgaaggaagacatcttgagtgtgc
tc----------------------------------------------------------
------------------------------------------------------------
-------------------acagagtttactttgtgaagtactgtc--------------
-------------------cataccacgcacatggttactgctttaatgacaagctaaag
gtttac-------aatcttgggcgtgtcaaaagcaggaaggcttttgagaaaatcaacca
acaacagaaaagtgagttgtaaggcaacccgatgtt-----------------taaaact
ggtttttccgaggaattactg---------------------------------------
------------------------------------gtcatcgcgctgtc----------
-------tactcttgtacagaatggtaagcacgtgtaataggaggtacaagcaaccctat
tgcatattaggaagt--ttagatttgatttggcaatgctagatttagtaatt--------
---tagagaagtttaaagatccgc--------------------------tatga-cgag
ccaaca----------------------------atggaagag--ctaacgtctggatct
agtgattgt-------ttaaaatgtaaaattgtttgaaaattttccttttgatagtgata
cac---------------------------------------------------------
------------
>OM950729.1 Canine coronavirus isolate GH4-2, complete genome
-------acttttaaag-t-aaagtgagtgtagcgtagctatctctcgtc-ttttacttt
---------------aactagctttgtgc------tagattttgtcttcggacaccaact
cgaactaaacga-----aatatttgtct--------------------ttctatgaaacc
atagaggacaagcgttgattattt--ccaaccagtttggcaatcactccttggaacgggg
ttgagcgaacggtgcagtagggttccgtccctatttcgtaagtcgcctagtagtagcgcg
tgcggttccgcccgta-c--------ccgttgg-gataccaggttccgtcctgc-gactc
cctcgccggccgccaggagaatgagttccaaacaattcaagatcctcg---tcaatgagg
------actaccaagtcaacgtgcctagtcttcctattcgtgacgtg-------------
------------------------------------------------------------
-----ttacaggaaattaagta-----------------------------ctgttatcg
taatggattcgagggctatgttttcgtaccagaatactgtcgtgacctagttgattgcaa
tcgtaaggatcactacgtcattggtgttctcggtaacggagtaagtgatcttaaacctgt
tcttcttaccg-----aaccctccgtcatgctgcaagg--ctttattgttaaagc-----
------------------tagctgcaatggcgttcttgaggactttgacct---------
---------------------------------------------------------taa
aattgctcgt--------------acaggaagaggtgccata-------tatgttgacca
atacatgtgtggtgctgatggaaaaccagttattgagggtgattttaaggattat-----
---------------------------ttcggtgatgaggacattattgaatttgaagga
gaggagtaccattgc---------------------gcttggacaactgtgcgcgatgag
aaaccgctgaaccagcaaactctctttaccata--------caggaaatccaatat----
--------------aatctggacgttcctcacaaattgccaaattgtgctactagatgtg
tggcaccaccagtcaaaaagaactctaaa-----atagttctgtctgaagattac-----
---------------------atgaagctctatgaaatcttcggttcaccttttatggga
aatggtgactgtcttagcaaatgctttgacactcttcattttatcgctgctactcttaga
tgtccatgtggttctgaaagt---------------------------------------
---agtggtgttg-----------------------------------------------
-------------------gagattggactggttttaagacagcttgttgtggtctttct
ggcaaagttaagggtgtcactctgggtgatgttaaacctggtgatgctgttgtcactagt
atgagcgcaggtaagggagtcaagttctttgccaattgtgttctccaatatgctggtgat
gttgaaaatgtctcta------------------------------tctggaaagtgg--
----------------ttaaaactttcacagtggatgaga--------------------
-------atgtttgcacccctgattttgaaggcgaattgaacgact--------------
----------tcatcaaacctgagagtaagtcaccaactgcatgcag------tattaag
agagcattcattactggtgaa---------------------------------------
------------------------------------------------attgatgacgct
gtacatgatt--------------------------------------------------
----------gtatcattacaggaaaattggatcttagtactaacctttttggtaatgtt
ggtctattattcaagaag----actccgtggtttgtacaaaaatgcggtgcactttttgt
tgatgcttggaaggttgttgaggaactacttggttcactcaaactcacatacaagcaa--
-------------------atttatgacgttgtggcatcactttgcacttctgcttttac
gatcgtaaac-tacaaaccaatattcgtagtttcagacaatcgtgtcaaggatcttgtag
acaagtgtgtgacagttcttgtaaaggcgtttgatgtctttactcaaactatcactattg
ccggtatcgaagccaaatgctttgtgcttggtgctaagtacctgct--------------
---------------------gtttaacaatgcacttgtcaaacttgtcagtgtgaaaat
act--------------------------------------------tggcaagaagcaa
aagggtcttgaaagtgcattctttgctactagc---------------------------
-------ttggttggtgcaactgttaatgt----------------------------ga
cacctaaaagaactgagactgctactatcagcttgaacaaagttgatgatgtggtggcac
caggagaaggt------tatattgtcattgttggtgatatggcttt--------------
-ctacaagagtggtgaatactacttcatgatggctagtcctgattctgttcttgttaata
atgtttttaaagcagctatagttccatcttatgacatcgtgtatgacgttgatgatgaca
ccaaaagcaagatgattgcaaaacttggtttatcattcgaatatgatggtgacatcgcag
ctgctattgtgaaatttaatgaactactcgttgaatttaggcagcagaatctgtgtttca
gagctcttaaagaggacaaaagcatttttgttgaagcttatcttaaaaagtacaaaatgc
ctgcatgccttacaaaacacattggtttgtggaacatcata-----aagaaagattcatg
taagaagggttttcttagtctcttcaatcatttgaatgaattggaagatatcaaagaaac
tactttcctggc---------------------tattaaaaatattctgtgccctgagct
tcttcttgaattagactatggtgctatttggtacaagtgcatgccaagttgctctgatcc
atcagtgttggggagtgtccaacttttaattggcaatggtgtgaaagttgtttgtaatgg
ctgcaaagtgtttgctaaccaactttcaaatggttataacaagctctgtaatgcggctcg
cactgatattgagatcggtggtataccattttctactttcaaaacaccaacaaacacttt
tattgaaatgacagatgctatctactcagttattgagcaaaacaaggctttatcctttgg
aaatgctgatgtaccagttgtagataatggtaccatttctattgatgattggtctgaacc
cattttgctggagcctgctgaatatgtgcaacctaaaaacaatggtaatatcattgttat
tgctggttacacattttacaaagatgaggatgaacatttctacccttatggttctggtaa
aattgtgcaaaggatgtacaataa--aatgggtggcggtgataaaactgtctcattttca
gaggaagtagatgttcaagaaat------agcacctgttacacgtgttaaacttgaattc
gagtttgacaatgaaattgtagcaggtgttcttgaacaagctattggtact---------
---aaatacaaatttactgg-----------------------tacaacttgggaggagt
ttgaggattctatttctgaagaacttgatgcaatttttgatactctagcaaaccaaggtg
tcgaacttgaaggttacttcatttatgacacttgtggtggctttgatatcaaaaatcc--
-------------agatggtatt-------atgatctctcagtatgacatc---aatatg
actgatgacaaatctgaatctggtatatc--aagtgaagaa-------------------
-----gaagaagttgaatct---gctgaagaaaaatctgaacatgacattgtagatgcat
ctgaagttgttgaggaaacttctattcaa-gaagaggttgaagtagtggag---------
-----gttgaagatgtc----------------------acttccac-------agaaaa
tgttg------------------------------------------------aaattgt
tgaggtgtctgctaaagatgacccttgggctgcagctgttgatgtacaagaagctgaaca
tattaaaccttctttaccacctttcaagacaacaaatctcaat--------ggcaaaatt
atccttaaacaacaggataacaattgttggataaatgcttgttgctatcagcttcaagcc
tttgattttttcaacaatgaggcttgggagaaatttaagagaggtgatgttatggacttt
gtaaacctttgctatgcagcgactacacttgaaagaggtcattctggtgacgcagagtat
cttctcgaacttatgctcaatgattacagcacagctaaaatagtacttgttgctagttgc
ggtt----gtggtgagaaagaaattgttttggaaagatctgtatttaaattgagtcctat
caataagactttt------aaatatggtgtgtgtggtgattgcatgcaggtgaataat--
--------------------------------------------tgtaaattttctag--
----------tg-ttgaaggttctggtgtttttgtatatgataggattgaaaaacagca-
tccgctagaaaaattcattgtaaaacctgctatgcatgcagtatacactggttcaactca
aagtggccattaca----tgattgaagactgcgagcatgattattgtgtgga------tg
gtatgggactcaaacctcgtaaattcagactttacacatccacactctttatcaacgcta
atgtaaggactagag------------------ttgaaagaccaaaacaacaatctaaag
ttgaaaaagtagaac---------------------------------agcaaccagaag
tagaagaaaagaagtcttcaattgaaaaagaggaagttcaaagtcctaaaaaagatgatc
tcatacttc---------------------cattttacaaagctggtaaactttcctttt
--------atcagggtgatttggatgttttgatcaatttcttggaacctgatgtcattgt
taatgctgctaatggtgatcttaaacacatgggtggtgtcgcaagagccatc--------
--------gatgtgttcactggtggcaaattaactgaacgttctaaggattattttaaaa
agaacaaatctattgct---cctggtaacgctgttttctttgagaatgtcattgagc---
------------atcttagtgttttgaatgcagttggaccacgtaatggtgacagccgcg
ttgaggccaaacttaacaatgtttacaaagcaattgcaaaatgtgaaggaaaaatactaa
caccacttatcagtgttggtattttcagtgttaagcttgaaacatcattgcagtgcttac
ttaagactgtaaatgacagagaattgcatgtcttcgtgtacactgaccaggagagacaag
ccattgagaacttcttctctggttctatccctgtcaaagttactgaagataatgtcaacc
atgaacgtgtgtctgtttcttttgacaaaacatacggtgaacaacttaaaggcaccgtag
ttattagagac------------------------------aagaatgttacaaaccagt
tgcctagtgcctttgatgttggtcagaaagttgttaaggctatagacgtagat-------
-------------------------------------------------------tggca
agcgcattatggtttccatgatgctgctgccttcagtgctagtaaccatgatgct-----
-----------tataaatttgaagtcatcacacatagcaacttcattgtacataagcaga
ctgataacaactgttgggtt---------aatgcaattt--------gtcttgcattaca
gagactcaaacctcaatggaaatttcctggtgttagaggtctttggaatgaatttctcga
gcgtaaaacacaaggttttgtacacatgctgtatcacatttcaggagtaaagaaag----
--gtgaaccaggtgatgctgaattgactctgcaca-aacttggcgatttgatggacaatg
attgtga-------aatcattgttacacatacta--------------------------
---------------------------------cagcatgtgacaaatgtgcaaaagtag
aaaagtt----tactggacctgtagtagcagcgcctcttgcagttcatggtactgatgaa
acatgtgtacatggcgttagtgtcaatgttagagttactcaaattaagggcactgtt---
--------------gctattacgtctttgagcggtcctgttattggagaagtacttgaag
caactggt------------------tatatttgttatagaggtt--------ctaaaaa
gaacggtcattacacctattacgacaatcgtaatggat-taatgattgatgcagaaaagg
cttaccactttaacaaggacttgttacaagttacaacagccattgcaagtaattttgct-
------------------------------------------------------------
-----------gtcaagaaaccacaagtggaagaaaagcctaa-----------------
-------------------gactcgtgtttttaacagggttgaggaatctcctaagattg
t---acaggaa------------caaaaattgttggctattgaaagtggtgctgattatg
ctctcactgaatttggaagatatgctgacatgttctttatggctggagataaaattctta
g------------------------------------------------gtttctgcttg
aagtctttaaatatcttctggttttatttatgtgtcttaaaagtactaagatgcctaaag
ttaaagta---aagccacctcatgcatttaaagattttggtgctaaatttagaa------
------------cactcaattacatgagacaattgaacaaaccatccgtctggcgttatg
caaaactagttttattgctaatagcaatatataatttcttttatt-------------tg
tttgtcagtataccgg-------------------tagtgcataaatta-gcatgtaacg
gtgctgtac-----------aggcatataaaaattctagttttgtaaagtctgaggtttg
tggta---attctattttatgtaaagctt---------gtttggcttcttatgatgagtt
ggctgattttcaacatctccaagtcac---ttgggatttcaaatctgaccca--------
--------------------ctctggaatagattggtacagttgtcttattttgcatttc
tggctgtttttggtaacaactatgtcaggtgtgttcttatgtattttgtatctcagtacc
tcaacctgtggctttcctactttggttatgtagagcatagttggtttttgcacgtagtta
actttgaatccatctcagccgagtttgtgat--------------catagttatattggt
taaggcagttctcgttcttaaacatattgttttctcgtgctcaaatccatcttgtaaaac
gtgctctaagattgcaaggcagacacgtatccctattcaggttgttgttaatggttcaat
gaaaactgtttacgttcatgccaatggtactggtaaactatgcaagaaacataatttcta
ttgtaaaaattgtgactcatatggcttcgagaacacattcatctgtgacgaaattgtgcg
tgatctcagtaatagcattaagcaaactgtttacgccactgatagatctcaccaagaagt
cacaaaagttgaatgttcggatggcttttacagattctatgttggtgatgagttcacttc
atatgactatgatgtaaaacacaagaagtacagtagtcaagaggttc-ttaagaacatgc
tcttgctt--------------gatgactttattgtgtacagtccatctggttcttctct
cgctaatgttagaaat------------------------------------------gc
ctgtgtgtacttttcacaacttattggtaagcctat------------------------
---taagattgttaacagtg--------------------------atttgcttgaagat
ctttctgtagactttaaa-------------------ggagcactttttaatgctaaaaa
gaatgtaattaaaaa--------------------------------ttctttcaa----
------------tgttgat---gtctcagaatgcaaaaatcttgatgaatgctacaaggc
atgtgaccttgatgtgtcattttcaacatttgaaatggctgtcaataatgctcatagatt
tggtattctgattactgaccgttcttttaacaatt-tctggccatcaaaagttaagcctg
gttcatctggtgtttcggccatggacattggcaagtgtatgacttctgatgctaagattg
ttaatgccaaagttttgacccaacgtggtaaaagtgtcgtttggcttagtcaggatttcg
ctgcacttagctcaactgctcagaa-----------agtcttggttaaaa----------
-cttttgtagaagaaggtgtcaacttttcacttacattcaatgctgtaggttcagatgat
gatctgccttatgaaagattcactgaatctgtgcctccaaaaagtggttcaggctttttc
gatgtaatcaaacagcttaaacaaattgtgatgttgattcttgtttttatctctatttat
ggtttgtgctcagtctatagtgttgctacacagtcctacattgaatctgctgaaggctat
gactacatggttattaagaatggaattgttcaaccttttgacgataccatttcatgtgtt
cataacacttacaaaggattcagtgactggtttaaggctaagtatggttttgtccctact
tttgttaaatcatgcccaattgttgtaggaactgtttttgaccttgaaaatatgagacct
attcctgacgtgcccgcatatgttgctctagtaggtagatctcttgtttttgctattaat
gctg-cttttggtgttaccaacatgtgctatgaccatactggcagttcagtgagtaagga
ctcttactttg------------------------------------acacatgtgtgtt
taacgctgcatgcaccactctcacgggtcttggtggta---caattgtatattgtgcaaa
gcaaggtttagttgaaggtgctaagctctatagtgatcttatgccagactactattatga
gcatgctagtggtaacatggtcaaattgccagcaattattagaggacttggtctacgatt
tgttaaaacacaggctacaacttactgtagagtgggagagtgcattgatagtaaagctgg
tttttgctttggtggcgataactggtttgtctatgataatgagtttggcaa---------
tggatatatctgtggtaattctgttttaggattctttaagaatgtcttcaaactctttaa
ctctaacatgtctgtagtagctacatcaggtgctatgcttgtcaacattattattgcatg
cctggctattgcaatgtgttatggtgttcttaagtttaagaaaatctttggtgactgcac
tcttctcattgttatgatcattgtcacacttgttgtg---aacaacgtgtcttactttgt
tactcaaaacacattctttatgatcatatatgccattgtttactattttacaacaaggaa
acttgc--gtaccccggcattcttgatgctggttttatcattgcttatattaaca----t
ggctccatggtatgtgattactgcatacattctagtattcctctatgactcactcccttc
actgttcaa------actcaaagtttcaacaaatctttttgaaggtgataaatttgtggg
taactttgaatctgctgctatgggtacttttgt------tattgatatgcgttcatatga
gactattgttaattctactcctattgagagaattaaatcatatgctaatagtttcaataa
atataagtactacacaggttcaatgggagaagctgactacagaatggcttgctatgctca
tcttggtaaagctcttatggattattctgttaacagaacagacatgctttacacacctcc
tactgttagtgtcaattctaca---cttcagtctggtttgagaaaaatggcacagcctag
tggtcttgtagagccttgcattgtaagagtttcatatggtaacaatgtgcttaatggttt
gtggctgggagatgaagtcatctgtcctagacatgttatt---gctagtgataccacacg
tgttatcaattatgaaaatgaaatgtctagtgtgagacttcacaatttctcagtttctaa
gaataatgt---gttcttgggtgtcgtgtctgccaaatacaagggtgtgaatcttgtact
caaagttaaccaggtcaatcctaacacaccagaacataaatttaagtctattaaagctgg
tgaaagttttaacattcttgcttgttatgagggatgtcctggcagtgtctatggtgtcaa
catgagaagtcaaggtaccattaagggatcttttatagctggtacttgtggatcagtagg
ttacgtgttagaaaatggaattctctattttgtatacatgcatcacctagaacttggaaa
tggttcacatgttggttccaattttgaaggagaaatgtacggtggttatgaagatcaacc
tagcatgcaattggaaggtactaatgtcatgtcatcagataacgtggttgcatttttgta
tgcagcacttattaatggtgaaaggtggtttgtta----------caaacacatcgatgt
cattagaatcatacaatacatgggccaaaactaacagtttcacagaactttcctcaactg
atgcttttagcatgttgg---------ctgcaaaaactggtcaaagtgttgagaaattac
tagatagcatcgtaagactca----acaaaggttttggaggtcgtactatactttcttat
ggttcattgtgtgatgagttcactccaactgaagtcataaggcaaatgtatggtgtaaat
cttcaggctg----gtaaagtaacatc-----------------tttcttttaccctatt
atgactgcaatgacaatt-------------ctctttgcattttggcttgagttctttat
gtacacaccctttacatggattaatccaacttttgttagcattgtattggctgtcacaac
tttggtctcaactgtttttgtctctggcattaaacataagatgttgttctttatgtcttt
tgttctgcctagtgttatcctagtgacagcgcataatttgttctg--------------g
gacttttcttactatgaaagtcttcagtcaattgttgagaatactaacactatgtttttg
cctgttgacatgcaag------gtgttatgttgacagtattttgcttcatagtctttgtt
acatacagtgttaggttcttcacttgtaaacaatcgtggttctcacttactgtgacaact
gtt-----------------cttgtgatctttaacatggttaaaatctttggaacatctg
atgaaccatggactgaaaaccaaattgctttctgctttgtgaacatgcttactatgattg
tcagtcttactacaaaggattggatggttgtcgttgcatcatacagaatt--------gc
ttactatgttgtagtatgtgtaatgccgtctgcctttgtgtcagactt-tggttttatga
agtgtattagcattgtttacatggcttgtggttatttgttctgctgttattatggcatcc
tctattgggttaacagattcacatgcatgacttgtggtgtttatcaattcactgtgtctg
cagctgaacttaaatacatgactgccaacaacctgtctgcacctaagaatgcgtatgacg
ctatgattcttagtgctaaattgattggtgttggaggtaagagaaacattaaaatttcaa
ctgtacagtcaaaacttacagagatgaaatgtacaaatgttgttttgcttggtcttttgt
ctaaaatgcatgttgagtctaactcaaaagagtggaactattgtgtaggactacacaatg
agattaacctttgtgacgatcctgagattgttctagaaaagctgttagctctcattgcat
tctttttgtccaaacacaacacttgtgaccttagcgaacttatcgaatcatactttgaga
acactactatacttcagagtgtggcgtcagcttatgctgcattgcctagctggattgcac
ttgaaaaagctcgcgcagatcttgatgaggctaagaaaaatgatgttagccctcaaattt
tgaaacagcttaccaaggcgtttaatattgccaagagtgactttgatcgcgaagcgtcag
tgcaaaagaagcttgacaaaatggctgagcaggctgctgctagtatgtacaaggaagcac
gagctgtggacagaaaatcaaaaatcatttctgctatgcatagcctactttttggtatgc
ttaagaaacttgatatgtctagtgtcaatactattattgatcaagctcgtaatggtgttt
tacctttgagtattattccagctgcatcagctacaagacttgttgttgtaacacctagtc
ttgaagtgttttccaggattaggcaagaaaacaatgttcattatgctggtgctatt-tgg
actatcgttgaagtcaaagatgctaatggttcacatgttcaccttaaagaagtcactgct
gctaatgaattaaatcttacttggccattgagcattacttgtgagagaacca--------
-caaagctgcagaacaatgaaattatgccaggtaaacttaaagaaagagctgtcaaagcg
tcagccactttagatggtgaagctttcggcagtggaaaagctcttatggcagctgaaagt
ggcaaaagctttatgtacgcatttatagcctcagaaaacaaccttaagtatgtcaaatgg
g------------agagcaataa---tgatatcatacctattgaacttgaagctccattg
cgtttctatgttgatggcgttaatggtcctgaagttaagtatttgtactttgtcaagaac
ttaaacactcttagacgtggtgctgttcttggttatatcggtgcaacagttcgtctgcaa
gccggtaaacccactgaacatccatctaatagtagtttactgacattgtgtgctttttca
cctgatcctgctaaagcatatgttgatgctgtcaagagaggtatgcaaccagttagtaac
tgtgtaaaaatgctctcaaatggtgctggtaatggtatggctattacaaacggtgtagaa
gccaacacacaacaagattcttatggtggtgcttccgtttgtgtttattgcagatgccat
gttgaacatcctgctattgatggattgtgccgatataaaggcaagttcgtacaaatac--
-caactggcacccaagatccaattcgtttctgtatagaaaatgaagtttgtgttgtctgt
ggctgttggcttaataatggttgcatgtgcgat------cgtacttctatgcagagttct
actgttgatcaaagttatttaaacgagtgcggggttctagtgcagctcgacta-gaaccc
tgtaat---ggtactgatccagaccatgttagtagagcttttgacatctataataaagat
gttgcgtgtattggtaagttccttaagacaaactgttcaagatttaggaatttggacaaa
catgatg------------cctactacattgtcaaacgttgtacaaagaccgttatggac
catgagcaagtctgttataacgatcttaaagattctggtgcagttgctgagcatgacttc
tttacttacaaagaaggcagatgtgaattcggcaatatcgcacgtagggatcttacaaag
tacacaatgatggatctttgttatgctattagaaattttgatgaaaagaactgtgaagtt
cttaaagaaatactcgtgacagtaggtgcttgcactgaagaattctttgacaacaaagat
tggtttgatccagttgaaaatgaagccatacacgaagtttatgcaaaacttggacccatt
gtagccaatgctatgcttaaatgtgttgctttttgcgatgcaatagtagaaaaaggctat
ataggtattataacacttgacaaccaagatcttaatggcaatttctacgattttggagat
tttgtgaaaacttctccaggttttggttgtgcctgtgttacatcatattactcttatatg
atgcctcta------atggggatgacttcatgcttagagtc---tgaaaactttgtgaaa
agtgaaatttatggttctgattataagcagtatgatttactggcttatgatttcactgaa
cataaggagtaccttttccagaaatactttaagtactgggatcgcacgtaccacccaaat
tgttctgattgtactagtgatgagtgtatcattcattgtgctaacttcaacacactattt
tctatgacaataccaatgactgctttcggaccacttgtccgtaaagttcacattgatggt
gtgccggttgttgttacggcaggttaccattttaaacaacttggtattgtgtggaatctt
gatgtgaaattggacacaatgaagttgactatgacagatctgcttagatttgttacagat
cctacactccttgtagcatcaagccctgcattgttagatcaacgcactgtctgtttctcc
attgcagctttgagtactggtgttacatatcagacagtaaagccaggtcactttaacaag
gatttctatgatttcataacagagcgtggtttctttgaagagggatctgaattaacatta
aaacactttttctttgcacagggcggtgaagctgctatgacagacttcaactattatcgc
tacaacagggtcacagtacttgacatttgccaagctctgtttgtttacaaaatagttggc
aaatattttgaatgttatgatggtggatgcattaatgctcgcgaagttgttgtcacaaac
tatgataagagtgctggttatcctttgaataagtttggtaaagctagactttactatgaa
actctttcatatgaagagcaggatgcactttttgctttgacaaagagaaatgttctaccc
acaatgactcagatgaatctgaaatatgctatttctggaaaggctagagctcgtacagta
ggaggagtttcccttctttctactatgactacgagacaataccaccagaagcatttgaag
tcaattgctgcaacacgcaacgccactgtggtcattggttcaaccaagttttatggtggt
tgggataacatgctcaaaaatttaatgcgtgatgttgataatggttgtttgatgggatgg
gactatcctaagtgtgaccgagctttacctaatatgattagaatggcatctgccatgata
ttaggttctaagcacattggttgttgta------cacatagtgatagattctatcgcctc
tccaatgagttagctcaagtactcacagaagttgtgcattgcacaggcggtttttacttt
aaacctggtggtacaactagcggtgatggtactacagcttatgctaactcagcttttaac
atctttcaagctgtttctgctaatgttaacaagcttttgggagtcgattcaaacgcttgt
aacaatgttacagtaaaatccat---------acaacgtaaaatttacgataattgttat
cgtagtagcagcattgatgaagaatttgttgttgaatacttcagttacttgagaaaacac
ttttctatgatgattttatctgatgatggagtcgtgtgctacaacaaagattatgcagat
ctaggttatgtagctgacatcaatgcttttaaagcaacgctctattatcagaataacgtc
tttatgtccacctctaagtgttgggtagaaccagatcttagtgttggaccgcatgaattt
tgttcacagcacacattgcaaattgttggacctgacggagactattaccttccctatcca
gacccatctagaattttgtcagctggtgtgtttgttgatgacatagttaaaacagataac
gttattatgttagaacgttatgtgtcattggctattgatgcatacccactcacaaaacat
cctaagcctgcttatcaaaaagtattttacacccttcttgattgggtcaaacatctacag
aaaaatttgaatgcaggtgttcttgattcattctcagttacaatgctagaagaaggtcaa
gataagttctggagtgaagagttctatgctagcctctatgaaaaatccactgttttgcaa
gcggcaggcatgtgtgttgtatgtggttcacaaactgtattgcgttgtggagactgtctt
agaagaccacttttgtgtacgaaatgtgcttatgaccatgtcatgggaacaaagcacaaa
ttcattatgtctatcacaccatacgtgtgtagttttaatggttgtaatgtcaatgatgtt
acaaagttgtttttaggtggtcttagttattattgtatggaccataagccacaattgtca
ttcccactctgtgctaatggcaacgtttttggtttatacaaaagtagtgcagtcggttca
gaggatgttgaagatttcaacaaactcgcagtttccgattggaccaatgtggaagactac
aaacttgctaacaatgtcaaggaatccctgaaaattttcgctgctgaaactgtgaaagct
aaggaggagtctgttaaatctgaatatgcttatgccatattaaaggaggttatcggccct
aaggaaattgtactccaatgggaagcttctaagaccaagcctccacttaacagaaattcg
gttttcacttgttttcagataagtaaggatactaaagttcaattaggtgaatttgtgttt
gagcaatctgagtacggcagtgactctgtttattataagagcacgagtacttacaaattg
ataccgggtatgatttttgtgttgacttctcataatgtgagtcctcttaaagccacaatt
ttagtcaaccaagaaaagtacaataccatatctaagctctatcctgtctttaacatagcg
gaagcctataatacactggtcccttactatcaaatgataggtaagcaaaaatttacaact
atccaaggtcctcctggtagcggtaaatctcattgtgttataggtttgggtttgtattat
cctcaggccagaatagtttacacagcatgttctcatgcagctgtggatgctttatgtgaa
aaagcggccaagaatttcaatgttgatagatgttccaggataatacctcaaagaatcaga
gttgattgttacacaggttttaagcctaataacactaatgctcagtacttgttctgtact
gttaatgctctaccggaagcaagttgtgacattgttgtagtcgatgaggtctccatgtgt
actaactatgaccttagtgtcataaatagtagactgagttacaagcatattgtctacgta
ggagacccccaacaattaccagctcctagaaccttgattaataagggtgtacttcaacca
caagattacaatgtggtaactcaaagaatgtgtaccctaggacctgatgttttcttacac
aaatgctatagatgcccagctgagattgttaagacagtctctgcacttgtttacgaaaat
aaatttgtacctgtcaaccctgaatcaaagcagtgcttcaagatgtttgtaaaaggccag
gttcagattgaatcaaactcttctataaaccataagcaactagaggttgtcaaggcattc
ttagcacataatccaaaatggcgtaaagctgtttttatctcaccctataacagtcaaaat
tatgttgcaagacgtcttcttggtttacaaactcaaactgtagactctgcacaaggtagt
gagtatgattatgtcatctacacacagacttccgatacacaacatgctactaatgtcaat
agatttaatgttgccattactagagcaaaggttggtatcctctgtatcatgtgtgatagg
aacatgtatgataatcttgacttctatgaactcaaagattcta----------agattgg
tttacaagcaaaacctgaaacatgtggtttgtttaaagattgttcaaagaatgagcaata
ca-taccacctgcatatgcaacaacatatatgagcttgtctgacaattttaaaacaagcg
atggtctagctgttaacatcggta------caaaggatgttaaatatgctaacgtcattt
catatatgggattcaggtttgaagccaatataccaggctatcacacattgttctgcacgc
gagactttgctatgcgtaacgttagagcatggcttggatttgacgttgaaggtgcacatg
tctgtggtgataatgttggaactaacgtaccattacagctgggtttctctaacggtgttg
attttgtagtacaaactgaaggatgtgttattactgaaaaaggtaatagcattgaggtt-
-----gtaaaagcacgagcaccaccaggtgaacaatttgcacatttgattccacttatga
gaaaaggtcaaccctggcacattgttagacgccgtatagtgcagatggtctgtgactatt
tcgatggcttatcagacattctgatctttgtgctttgggctggtggtcttgagcttacaa
ctatgagatactttgttaagattggaaaaccacaaa---agtgtgaatgcggcaaagctg
caacttgttatagtagctctcaatgtgtctatgcttgtttcaagcatgcattaggttgtg
attatttatataacccttattgcattgacatacaacaatggggctacacaggttctttga
gcatgaatcatcatgaagtttgcaacgttcatagaaatgagcatgtggctagtggtgatg
ctatcatgactaggtgccttgctatacatgattgttttgtcaaacgtgttgattggtcta
ttgtgtacccttttattgacaatgaagaaaagatcaataaagctggtcgcattgtgcaat
cacatgtcatgaaagcagctctgaaaatctttaaccctgctgcaattcacgatgtgggta
atcccaaaggtatccgttgtg---ctacaacaccaataccatggttttgttacgatcgat
atcctattaacaacaatg-ttagatgtctggagtacgactata------tggtacatggt
caaatga--------atggtcttatgctattttggaattgcaatgtagacatgtacccag
agttctcaattgtttgtagatttgatactcgcacgcgctctaaattgtctttagaaggtt
gtaatggtggtgcattgtatgtcaataaccatgcctttcacacaccagcttatgatagaa
gagcttttgctaagcttaaacctatgccattcttttactatgatgatagtaattgtgaac
ttgttgatggacaa------------cctaattatgtaccactcaagtcaaatgtttgca
taacaaaatgcaatattggtggtgctgtctgcaagaagcatgctgctctctatagagcgt
atgttgaagattacaacatgttcatgcaggctggttttacaatatggtgtcctcaaaatt
ttgatacttacatgctttggcatggttttgttaatagcaaagcactccagagtctagaaa
atgtggcttttaatgtcgttaaaaaaggtgcatttacaggtctaaaaggagacttaccaa
ctgctgtcatagctgataagataatggtaagagagggacctactgacaaatgtatcttta
caaataagactagtttacccacaaatgtagctttcgagctatatgcaaaacgtaaacttg
gactcacacctccattaacagtacttagaaatttgggtgttgtcgcaacatataagtttg
tgttgtgggattatgaagctgaatgtcctttctcaaatttcacaaagcaagtgtgttctt
acactgatcttgatagtga---agttgtaaca---------------------tgttttg
acaatagtattgctggttcttttgaacgctttactactacaaaagatgcagtgcttattt
ctaataacgctgtgaagggact---------------------------tagtgccatta
aattacaatatggctttttgaatgatttacctgtaagtactgttggaaacaaacctgtca
catggtacatctatgtgcgcaagaacggtgagtacgtcg------aacaaattgatagtt
actacacacagggacgtacttttgaaacctttaaacctcgtagtacaatggaagaagatt
ttcttagtatggatactacactcttcatccaaaagtatggtcttgaggattatggttttg
aacacgttgtatttggagatgtctccaaaactaccattggtggtatgcatcttctcatat
ctcaagtgcgccttgcaaaaatgggtttgttttctgttcaagaatttatgactaattctg
acagtacattgaaaagttgttgtattacatatgctgatgatccttcttctaagaatgtgt
gcacttat-atggacatactcttggacgattttgtgactatcattaagagcttagatctt
aatgttgtgtccaaagttgtggatgttattgtagattgtaaggcatggagatggatgctg
tggtgtgagaactcacagattaagaccttctatccacagctccaatctgctgaa---tgg
aatcctggctatagcatgcctacattatacaaaatccagcgtatgtgtctcgaacggtgt
aatctctacaattatggtgcacaagtgaaactacctgatggcattaccactaatgtcgtt
aagtacactcagttgtgtcaataccttaacactactactttgtgtgtaccacacaaaatg
cgagttttgcatttaggagctgctggtgcatctggtgttgctcctggtagtactgtatta
agaaggtggttaccggatgatgccatactggttgataacgatttgagagattacgtttcc
gacgcagacttcagtgttacaggtgattgtactagtctttacattgaagacaaatttgat
ttgcttatctctgatttatatgatggctccacaaaatcaattgacggtgaaaacacgtcg
aaagatggtttctttacttacattaatggttttattaaagagaaactatcacttggagga
tctgctgccatcaaaatcacagaatttagttggaataaagatttatatgaattgattcaa
agatttgagtattggactgtgttttgtacaagtgttaacacctcatcatcagaaggtttt
ctgattggtattaactacttaggaccatactgtgacaaagcaatagtagatggaaatata
atgcatgccaattatatattttggagaaattctacaattatggctctatcacacaattca
gtcctagatactccaaaattcaagtgccgttgtaataacgcacttattgtaaatttaaaa
gaaaaagagttgaatgaaatggtcgttggattactaaggaaaggtaagttactcattaga
aacaatggtaagttactaaactttggtaaccactttgttaacacaccatgag---atttt
tggtgttgctagttatagtaacattggtctatggagat----------------------
-----------aacttcccttgttctaaattcattaatagaaccataggcaatcattgga
atttgattgaaacatttcttttaaa-----ttatagcagcagat-taccacctaatt-ct
gatgtggtattaggtgatta-ctttcctactgtgacacc---------------------
-------ttggttt------------------------------aattgcattcg-----
----------------------------caat-----------------------aataa
taataacttttatgttacaatggaaaatcttaaagcattgtactgggatta---tgcgac
agaaaatataatagcagatcacagacaaaggttacatgtagtcgttgaaggcaacccata
ttctattacagttaccacgactcgtgaatttaattctgctgaaggtgctattata-----
---tgtat------ttgcaaag------------gtacaccacctaagactactaacatc
aattcggtatctcaactgaattg-------tgcttggggt-----------------aga
gaatgcaggttatcgcacacgggaaccc-----------------aacgtacaaaattcc
ctatttg----------------------tccct-----------ctaacagggactcca
attgtggtaatatgttgtatggtttacaatggtttacagatgaagttgttgcttatttac
atggttctatttatcgtattaattttgaaaaccaatggtctgg---cactgtcacacttg
gtgacatgcgtgcaacgactgct------gaaaccgctg-----------gagcgttagt
aga------cctgtggtggtttaaccctgtttatgatatcacttattatagagtgaatag
taaaaacagt------actactgtaat------------------ctccaattgcactga
tcaatgtgctagttatgtggataatatttttaccacacagcctgggggttttataccatc
agattttagttttaacaatt------ggtttcttttaactaatagttctacggttgttaa
tggtaaacttgttaccagacagccgctattagttaattgcttatggccagttcctagttt
taaaggagcagcatccacattctgctttgaaggagctggtttcgatcagtgtaatggtgc
tgtt------------ttaaataacactgtagatgttattagattc--aaccttaatttc
accgcagatgtacaatctggcatgggtgctacagtgttctcactgactacaataggcggt
g----------------------------------tcattcttgagatttcttgttataa
tgataccgtg--------------attgagtcaagtttccacag----------------
-----------------ttatggtgaaattccatttggcataactgatggaccacggtac
tgttatgtactttacaatggcacagctctta------agtatttaggaacattaccacct
agtgtaaaggaaattgctattagtaaatggggccatttttatattaatggttacaatttc
tttagcacttttcctatcaattgtatatcttttaacctaactactggtgctagtggagca
ttctggacaattgcttacacatcatatactgaagcattagtacaagttgaaaacacggct
attaaaaaggtgacgtattgtaacagtcacattaataacattaaatgtactcaacttact
gctaacttgcaaaatggattttatcctgttgcttcaagtgaagttggtcttgtcaataag
agtgttgtgttactacca--agtttttattcacacaccactgtc-------------aat
ataactattga------------------------------------tcttggtatgaag
cgtagtggttatggtcaacctatagcctctacattaagtaacatcacactacc------a
atgcaggataataacactgat--gtgtattgcattcgttctaatcagttttcagtttacg
ttcatt-----------ccacttgtaaaagttcttta------tgggataatgtgtttga
atctgactgcacagatgttttacatgctac------agctgttataaaaactggtacttg
tcctttctcttttgacaagttgaacaattacttaacttttaacaagttctgcttgtcact
gaaccctgttggtgccaactgcaagtttgatgttgctgcccgcacaagaaccaatgagca
ggtttttagaagtttatatgtaatatatgaagaaggagacaatatagtgggtgtaccgtc
tgataatagtggtttgcacgatttgtcagtgttacactt--agacgcctgtacagattac
aatatatatggtagaactggtgttggtattattagacgtactaacagcacactact----
---tagtggcttatattacacatcactatca--------------ggtgatttgttaggt
tttaaaaatgttagtg---------------atggtgttgtctattctgtgacaccatg-
--tgatgtaagtgcacaagcggcagttattgatggtgccatagttggagctatgacctcc
attaat-------------------------agtgaactgctaggtctaacacattggac
aacaaca----------------------cctaattt-----------------------
---------------ttattactactccatatataattacaca------aatgtgagaac
tcgtggcactgcaattgacagtaatgatgtt-----------------------------
----gattgtgaacctatcataacctattccaacataggtgtttgtaaaaatggtgcttt
ggtctttattaacgtcacacattctga------------------tggtgacgttcaacc
gattagcactggtaatgtcacgatacctacaaattttaccatatctgtgcaagtcgaata
tattcaggtttatactacgccagtgtcaatagactgtgcaagatacgtttgcaatggcaa
ccctagatgcaataaattgttaacacaatat----gtttccgcat---gtcaaactattg
agcaagcacttgcaatgggtgccagacttgaaaacatggaagttgattccatgttgtttg
tttcggaaaatgcccttaaattggcatctgttgaagcattcaatagtacggaaaatttag
atcctatttacaaggaatggcctaaca-ttggtggttcttggctaggaggtttaaaagat
atattgccatcccataat---agcaaacgtaagt-accgttctgctatagaagacttgct
ttttgacaaagttgtaacttctggtctgggcacagttgatgaagattataaacgttgtac
aggtggttacgacatagctgacttagtctgcgcacaatattataatggcatcatggtgct
acctggtgtagctaatgatgacaagatggctatgtatactgcatcacttgcaggtggtat
aa---------------cactaggtgcactcggtggtggcgccgtgtctataccttttgc
agtggcagttcaagctagacttaactacgtcgctttacaaactgatgtgttgaacaaaaa
ccagcaaatcctggctaatgctttcaatcaagcaattggtaacattacacaggcatttgg
taaggttaatgatgctatacatcagacatcacaaggtcttgccactgttgctaaggcatt
ggcaaaagtgcaagatgtcgttaacacacaaggtcaagctttaagccacctaactgtaca
attgcaaaataatttccaagccattagtagttctattagtgacatttataacaggcttga
tgaactgagtgctgatgcacaagttgataggctgattacaggaagacttacagcacttaa
tgcatttgtgtctcagactctaaccaggcaagcagaggttagggctagtagacaacttgc
caaagataaggttaatgaatgtgttaggtctcagtctcagagatttggattctgtggtaa
tggtacacatttgttctcacttgcaaattcagcaccaaatggcatgattttctttcatac
agtgctattacctacggcttatgaaactgtaacagcttggtcaggtatttgtgcttcaga
tggctatcgtacctttggactcgttgtcaaagatgtacagttaacattgtttcgtaattt
agacgaaaagttcta---tctgactcccagaactatgtatcagcctagagttgcaactag
ttctgattttgttcagattgaaggatgtgatgttttgtttgtcaatgcaactgtatttga
attgcctagtattatacctgactatatc----gacattaatcagact--gttcaagatat
actagaaaactacagaccaaactggactgcacctga-attgac------acttgacatct
ttaacgcaacctatttaaatctgactggtgaaattgatgatttag-aatttaggtcagaa
aagttacataatactactgtagaacttgccattct-cattgacaacattaacaacacatt
agtcaatcttgaatggctcaacagaattgagacttatgtgaaatggccctggtatgtgtg
gcta------ctaataggcttagtagtagtattttgcataccgctattgctattttgctg
ttgtagtacaggttgctgtggatgcataggttgtttaggaagttgttgtcattctatttg
tagtagaagacaatttgaaaatta---tgaaccaat---tgaaaaagtgcatgtccacta
aatccaaga-------------------tataatagcagttgtttctgcta---------
------------------------------------------------gagaatta----
------------------------------------------------------------
------------------------------------------------------------
------------------------------------------------------------
------------------ata---------------------------------------
------------------------------------------------------------
------------------------------------------------------------
------------------------------------------------------------
------------------------------------------------------------
------------------------------------------------------------
-------------------aatcttttaagaactaaacttatgagtcattataggtcttg
tatggatattgtcaaatctattgacacatccgcagacgctgtacttgacgaacttgatcg
tgcgtactttgctgtaactcttaaagtagagtttaagactggtaaa----------ttac
ttgtgtgtataggttttggtgatacaattcttgaggctaaggacaaagcatatgctaaac
ttggtctctctattattgaagaagtcaatagtcatacagttgtttgatattactgtttac
aagt-----------ttttggtacaaattaccttttgaaactagacttcgtatcatcgaa
caaacaaaacctaaagcattaggtgctacaaagcaatcaaagagagattatagaaaaact
gccattctaaattccatgcgaaaatgattggtggactttttcttaacactct----gagt
tttgtaattgttagtaaccatgtcattgttaataatacagcaaatgtgcattctacacaa
caagaacatgttatagtacaacagca------tcacgttgttagtgctagaacacaaaat
tattacccagagttcagcattgctgcactctttgttttatttttagctttgtaccgtagt
acaaactttaagacgtgtgtcggtatcttaatgttcaagattgtatcaatgacacttata
ggacctatgcttatagcctatggttactacattgatggcattgttacaacaactgtctta
acactaagatttgtctacttagcatacttttggtatgttaatagtaggtttgaatttatt
ttatacaatacaacgacactcatgtttgtacatggcagagctgcaccgcttatgagaagt
tctcacagctctatttatgtcacattgtatggtggcataaattatatgtttgtgaatgac
ctcacgtt----------------------------------------------gcattt
tgtagaccctatgcttgtaagcat----agcaatacgtggcttagctca-----------
-------------tgctgatctaactattgttagagcag---------------ttgaac
ttctcaatg------gtgattttatctatatattttcacaggagcccgtagtcggtgttt
acaatgcagccttttctcag-gcggttctaaacgaaattgatttaaaagaagaagaagaa
gaccatacctatggcgttccctaggg--------------------------------ca
ttgactgtcatagatgacaatggaatggtcattagtatcattttctggttcctgttgata
attatattgatattactctcaatagcatt--------------gctaaatataattaagc
tatgcatggtatgttgtaatttaggaagaacagttattatcgttccagcgcaacatgcct
atgatgcctataa-------------gaatttcatgcgaa---ttaaagcatacaaccct
gatgaagcactccttgtttg------------------------------aactaaac-a
aaatgaag-----------------attttgttagtatta-gcgtgtgcaattgcatgcg
catatggagaac------gttattgcgccatgaaatctgagtcagatacatc---atg--
-------------tcgcaatggcactgattcaac---ttgtgaatcttgcttcaatggtg
gtgatcttatttggcatctcgctaactggaacttcagctggtctataatattgattgttt
ttataac---------------ggttttacaatatggtagacctcaattcagctggttcg
tgtatggcattaaaatgcttattatgtggctattatggcccattgtcttggcgcttacga
tttttaatgcatactcggaatacgaagtttccagat-------atgtaatgttcggcttt
agtattgcaggtgcaattgttacgtttgtactttggattatgtattttgtaagatctatt
cagttataca---------------------------gaaggactaagtcttggtggtct
ttcaaccctgaaactaacgcaattctttgcgttagtgctttaggaagaagctacgtgctt
cctcttgaaggtgtgccaactggcgtcactt----taacattgctttcagggaatttgta
tgctgaa--------------------ggattcaaa------------------------
-----------------------attgctggtg------------gtatgaacatcgaca
atttaccaaaatacgtaatggttgcattacctagcaggaccatcgtctacacacttgttg
gcaagaaattgaaagcaagcagcgcaactggatgg-------------gcttactatgta
a----------aatctaaagccggtgattactcaacagacgcaagaactgacaatttgag
tgagcaagaaaaattattacatatggtataactaaacttctaaa----------------
-------------tggccaaccagggacaacgcgttagctggggagatgaatctaccaaa
aagcgtggtcgttccaattctcgtggtcggaagaataataat------------------
-------atacctctttcattcttcaatcccatcaccctccaa----caaggttcaaaat
tt---tggaactta----------tgtccgagagactttgtacc--------------ca
aaggaataggtaacaaggatcaacagattgg-----------------ttattggaatag
acaa-actcgctatc-----------------------gcatggtgaagggccaacgtaa
ggagcttcctgaaaga--tggttcttctactatttgggca-------ctggacctcatgc
-------------agatgccaaatttaaagatagaatagatggagttgtctgggttgcca
aggatggtgccatgaataaaccaactacacttggtaatcgtggtgctaataatgaatcca
aagctttgaaa----ttcgatggtaaagttccaggagaatttcaacttga-agtgaacca
atcaagggacaattcaagg---tcacgctctcaatctagatctcagtctagaaatag---
--------------atctcaatctagaggaaggc--------------------------
------------------aacaatccaataac------------aagaaggatgacagtg
tagaacaagctgttcttgctgcactcaaaaagt-taggtgttgac----acagaaaaaca
acaacaacgctctcgttctaaatctaaggaac-------gtagcaactctaag-------
---acaagagacactacacctaagaatgaaaacaaacacacctggaagagaactgcaggt
aaaggtgatgtgacaaaattttatggagctagaagtagttcagccaattttggtgacagc
gatctcgttgccaatgggaac-----------ggtgccaagcattacccacaactggctg
a----atgtgttccatctatatctagcattctgtttggaagccattggactgcaaaggaa
gatggtgaccagattgaagtcacattcacacataaataccacttgcctaaggatgatcct
aagacaggacaattccttcagcagattaatgcttat------------gctcgtccatca
gaggtggcaaaagaacagagac-------------------aaagaaaagctcgttctaa
atctgcagataagtcagagcaagaggttgtacctgatgtattaacagaaaattacacaga
tgtgtttgatgacacacaggttgagattattgatga--ggtgacgaactaaacgaatgct
cgttttcctccacgctgtatttattacagttttaatcttactactaattg-gtagac---
----------------------------------------------tccaattattagaa
agattat-tacttaatcattctctcaatcttaaaactgtcaataatgttttag-------
--------------------------gtgtgactgacactggtc--------------tg
aaagtaaattgcttgcagcttttgaa-------accagactgtcttgattttaacatctt
acataggagtttggcagaaaccagattactaaaagtagtacttcgag-taatctttctag
tatt-----actag------ggttttgctgctacagattgttagtcacattaatttaaca
tcatgaagtttttgatttttgtaatgtgtctt------------------tctcttgtga
atggatatggaattagaagaagcatacaagaacttgaccca-aaagatccccatgaacat
ccgactatgacatgggaat---------------------tattggaaaaatttgtcgga
agtaccttgtacatcacaaccaaccaaatcctatctc-----------------------
--------------------------------taccattaggagcagaaatttattgtga
tgatattgaaggatttccatgttcttggcctggttataaagcttacgctcataaccatat
tgattatcattttgatctttccaatccgttc------tattcttttgtggataaattcta
catttcattaggtgatagagaagtaaaaatttatcttagagtggttgg------------
---------tgcaacaccaaaagataaaagattgaacgtt---ggttgtcgaacatctt-
--------------------------------------tctcagttaaccttccaattgg
aactc-------------------------------agatttaccatga-----------
--------caaagatatgcaatatc-------ttgtcgagggaagacatcttgagtgtgc
tc----------------------------------------------------------
------------------------------------------------------------
-------------------acagaatttattttgtgcagtattgtc--------------
-------------------cacaccattcacatggttattgctttaaagacaagctaaag
gtctat-------gatcttaggcgcgtcaaaagcatgaaggcttttgagaaaatcaacca
acagcagaaaagtgagttgtaaggcaacccgatgtt-----------------taaaact
ggtttttccgaggaattactg---------------------------------------
------------------------------------gtcatcgcgctgtc----------
-------tactcttgtacagaatggtaagcacgtgtaataggaggtacaagcaaccctat
tgcatattaggaagt--ttagatttgatttggcaatgctagatttagtaatt--------
---tagagaagtttaaagatccgc--------------------------tatga-cgag
ccaaca----------------------------atggaagag--ctaacgtctggatct
agtgattgt-------ttaaaatgtaaaattgtttgaaaattttccttttgatagtgata
cacaaaaaaaaaaaaaaaaaaaaaaaaaaaaaaa--------------------------
------------
>OM950728.1 Canine coronavirus isolate GH8-2, complete genome
-------acttttaaag-t-aaagtgagtgtagcgtagctatctctcgtc-ttttacttt
---------------aactagctttgtgc------tagattttgtcttcggacaccaact
cgaactaaacga-----aatatttgtct--------------------ttctatgaaacc
atagaggacaagcgttgattattt--ccaaccagtttggcaatcactccttggaacgggg
ttgagcgaacggtgcagtagggttccgtccctatttcgtaagtcgcctagtagtagcgcg
tgcggttccgcccgta-c--------ccgttgg-gataccaggttccgtcctgc-gactc
cctcgccggccgccaggagaatgagttccaaacaattcaagatcctcg---tcaatgagg
------actaccaagtcaacgtgcctagtcttcctattcgtgacgtg-------------
------------------------------------------------------------
-----ttacaggaaattaagta-----------------------------ctgttatcg
taatggattcgagggctatgttttcgtaccagaatactgtcgtgacctagttgattgcaa
tcgtaaggatcactacgtcattggtgttctcggtaacggagtaagtgatcttaaacctgt
tcttcttaccg-----aaccctccgtcatgctgcaagg--ctttattgttaaagc-----
------------------tagctgcaatggcgttcttgaggactttgacct---------
---------------------------------------------------------taa
aattgctcgt--------------acaggaagaggtgccata-------tatgttgacca
atacatgtgtggtgctgatggaaaaccagttattgagggtgattttaaggattat-----
---------------------------ttcggtgatgaggacattattgaatttgaagga
gaggagtaccattgc---------------------gcttggacaactgtgcgcgatgag
aaaccgctgaaccagcaaactctctttaccata--------caggaaatccaatat----
--------------aatctggacgttcctcacaaattgccaaattgtgctactagatgtg
tggcaccaccagtcaaaaagaactctaaa-----atagttctgtctgaagattac-----
---------------------atgaagctctatgaaatcttcggttcaccttttatggga
aatggtgactgtcttagcaaatgctttgacactcttcattttatcgctgctactcttaga
tgtccatgtggttctgaaagt---------------------------------------
---agtggtgttg-----------------------------------------------
-------------------gagattggactggttttaagacagcttgttgtggtctttct
ggcaaagttaagggtgtcactctgggtgatgttaaacctggtgatgctgttgtcactagt
atgagcgcaggtaagggagtcaagttctttgccaattgtgttctccaatatgctggtgat
gttgaaaatgtctcta------------------------------tctggaaagtgg--
----------------ttaaaactttcacagtggatgaga--------------------
-------atgtttgcacccctgattttgaaggcgaattgaacgact--------------
----------tcatcaaacctgagagtaagtcaccaactgcatgcag------tattaag
agagcattcattactggtgaa---------------------------------------
------------------------------------------------attgatgacgct
gtacatgatt--------------------------------------------------
----------gtatcattacaggaaaattggatcttagtactaacctttttggtaatgtt
ggtctattattcaagaag----actccgtggtttgtacaaaaatgcggtgcactttttgt
tgatgcttggaaggttgttgaggaactacttggttcactcaaactcacatacaagcaa--
-------------------atttatgacgttgtggcatcactttgcacttctgcttttac
gatcgtaaac-tacaaaccaatattcgtagtttcagacaatcgtgtcaaggatcttgtag
acaagtgtgtgacagttcttgtaaaggcgtttgatgtctttactcaaactatcactattg
ccggtatcgaagccaaatgctttgtgcttggtgctaagtacctgct--------------
---------------------gtttaacaatgcacttgtcaaacttgtcagtgtgaaaat
act--------------------------------------------tggcaagaagcaa
aagggtcttgaaagtgcattctttgctactagc---------------------------
-------ttggttggtgcaactgttaatgt----------------------------ga
cacctaaaagaactgagactgctactatcagcttgaacaaagttgatgatgtggtggcac
caggagaaggt------tatattgtcattgttggtgatatggcttt--------------
-ctacaagagtggtgaatactacttcatgatggctagtcctgattctgttcttgttaata
atgtttttaaagcagctatagttccatcttatgacatcgtgtatgacgttgatgatgaca
ccaaaagcaagatgattgcaaaacttggtttatcattcgaatatgatggtgacatcgcag
ctgctattgtgaaatttaatgaactactcgttgaatttaggcagcagaatctgtgtttca
gagctcttaaagaggacaaaagcatttttgttgaagcttatcttaaaaagtacaaaatgc
ctgcatgccttacaaaacacattggtttgtggaacatcata-----aagaaagattcatg
taagaagggttttcttagtctcttcaatcatttgaatgaattggaagatatcaaagaaac
tactttcctggc---------------------tattaaaaatattctgtgccctgagct
tcttcttgaattagactatggtgctatttggtacaagtgcatgccaagttgctctgatcc
atcagtgttggggagtgtccaacttttaattggcaatggtgtgaaagttgtttgtaatgg
ctgcaaagtgtttgctaaccaactttcaaatggttataacaagctctgtaatgcggctcg
cactgatattgagatcggtggtataccattttctactttcaaaacaccaacaaacacttt
tattgaaatgacagatgctatctactcagttattgagcaaaacaaggctttatcctttgg
aaatgctgatgtaccagttgtagataatggtaccatttctattgatgattggtctgaacc
cattttgctggagcctgctgaatatgtgcaacctaaaaacaatggtaatatcattgttat
tgctggttacacattttacaaagatgaggatgaacatttctacccttatggttctggtaa
aattgtgcaaaggatgtacaataa--aatgggtggcggtgataaaactgtctcattttca
gaggaagtagatgttcaagaaat------agcacctgttacacgtgttaaacttgaattc
gagtttgacaatgaaattgtagcaggtgttcttgaacaagctattggtact---------
---aaatacaaatttactgg-----------------------tacaacttgggaggagt
ttgaggattctatttctgaagaacttgatgcaatttttgatactctagcaaaccaaggtg
tcgaacttgaaggttacttcatttatgacacttgtggtggctttgatatcaaaaatcc--
-------------agatggtatt-------atgatctctcagtatgacatc---aatatg
actgatgacaaatctgaatctggtatatc--aagtgaagaa-------------------
-----gaagaagttgaatct---gctgaagaaaaatctgaacatgacattgtagatgcat
ctgaagttgttgaggaaacttctattcaa-gaagaggttgaagtagtggag---------
-----gttgaagatgtc----------------------acttccac-------agaaaa
tgttg------------------------------------------------aaattgt
tgaggtgtctgctaaagatgacccttgggctgcagctgttgatgtacaagaagctgaaca
tattaaaccttctttaccacctttcaagacaacaaatctcaat--------ggcaaaatt
atccttaaacaacaggataacaattgttggataaatgcttgttgctatcagcttcaagcc
tttgattttttcaacaatgaggcttgggagaaatttaagagaggtgatgttatggacttt
gtaaacctttgctatgcagcgactacacttgaaagaggtcattctggtgacgcagagtat
cttctcgaacttatgctcaatgattacagcacagctaaaatagtacttgttgctagttgc
ggtt----gtggtgagaaagaaattgttttggaaagatctgtatttaaattgagtcctat
caataagactttt------aaatatggtgtgtgtggtgattgcatgcaggtgaataat--
--------------------------------------------tgtaaattttctag--
----------tg-ttgaaggttctggtgtttttgtatatgataggattgaaaaacagca-
tccgctagaaaaattcattgtaaaacctgctatgcatgcagtatacactggttcaactca
aagtggccattaca----tgattgaagactgcgagcatgattattgtgtgga------tg
gtatgggactcaaacctcgtaaattcagactttacacatccacactctttatcaacgcta
atgtaaggactagag------------------ttgaaagaccaaaacaacaatctaaag
ttgaaaaagtagaac---------------------------------agcaaccagaag
tagaagaaaagaagtcttcaattgaaaaagaggaagttcaaagtcctaaaaaagatgatc
tcatacttc---------------------cattttacaaagctggtaaactttcctttt
--------atcagggtgatttggatgttttgatcaatttcttggaacctgatgtcattgt
taatgctgctaatggtgatcttaaacacatgggtggtgtcgcaagagccatc--------
--------gatgtgttcactggtggcaaattaactgaacgttctaaggattattttaaaa
agaacaaatctattgct---cctggtaacgctgttttctttgagaatgtcattgagc---
------------atcttagtgttttgaatgcagttggaccacgtaatggtgacagccgcg
ttgaggccaaacttaacaatgtttacaaagcaattgcaaaatgtgaaggaaaaatactaa
caccacttatcagtgttggtattttcagtgttaagcttgaaacatcattgcagtgcttac
ttaagactgtaaatgacagagaattgcatgtcttcgtgtacactgaccaggagagacaag
ccattgagaacttcttctctggttctatccctgtcaaagttactgaagataatgtcaacc
atgaacgtgtgtctgtttcttttgacaaaacatacggtgaacaacttaaaggcaccgtag
ttattagagac------------------------------aagaatgttacaaaccagt
tgcctagtgcctttgatgttggtcagaaagttgttaaggctatagacgtagat-------
-------------------------------------------------------tggca
agcgcattatggtttccatgatgctgctgccttcagtgctagtaaccatgatgct-----
-----------tataaatttgaagtcatcacacatagcaacttcattgtacataagcaga
ctgataacaactgttgggtt---------aatgcaattt--------gtcttgcattaca
gagactcaaacctcaatggaaatttcctggtgttagaggtctttggaatgaatttctcga
gcgtaaaacacaaggttttgtacacatgctgtatcacatttcaggagtaaagaaag----
--gtgaaccaggtgatgctgaattgactctgcaca-aacttggcgatttgatggacaatg
attgtga-------aatcattgttacacatacta--------------------------
---------------------------------cagcatgtgacaaatgtgcaaaagtag
aaaagtt----tactggacctgtagtagcagcgcctcttgcagttcatggtactgatgaa
acatgtgtacatggcgttagtgtcaatgttagagttactcaaattaagggcactgtt---
--------------gctattacgtctttgagcggtcctgttattggagaagtacttgaag
caactggt------------------tatatttgttatagaggtt--------ctaaaaa
gaacggtcattacacctattacgacaatcgtaatggat-taatgattgatgcagaaaagg
cttaccactttaacaaggacttgttacaagttacaacagccattgcaagtaattttgct-
------------------------------------------------------------
-----------gtcaagaaaccacaagtggaagaaaagcctaa-----------------
-------------------gactcgtgtttttaacagggttgaggaatctcctaagattg
t---acaggaa------------caaaaattgttggctattgaaagtggtgctgattatg
ctctcactgaatttggaagatatgctgacatgttctttatggctggagataaaattctta
g------------------------------------------------gtttctgcttg
aagtctttaaatatcttctggttttatttatgtgtcttaaaagtactaagatgcctaaag
ttaaagta---aagccacctcatgcatttaaagattttggtgctaaatttagaa------
------------cactcaattacatgagacaattgaacaaaccatccgtctggcgttatg
caaaactagttttattgctaatagcaatatataatttcttttatt-------------tg
tttgtcagtataccgg-------------------tagtgcataaatta-gcatgtaacg
gtgctgtac-----------aggcatataaaaattctagttttgtaaagtctgaggtttg
tggta---attctattttatgtaaagctt---------gtttggcttcttatgatgagtt
ggctgattttcaacatctccaagtcac---ttgggatttcaaatctgaccca--------
--------------------ctctggaatagattggtacagttgtcttattttgcatttc
tggctgtttttggtaacaactatgtcaggtgtgttcttatgtattttgtatctcagtacc
tcaacctgtggctttcctactttggttatgtagagcatagttggtttttgcacgtagtta
actttgaatccatctcagccgagtttgtgat--------------catagttatattggt
taaggcagttctcgttcttaaacatattgttttctcgtgctcaaatccatcttgtaaaac
gtgctctaagattgcaaggcagacacgtatccctattcaggttgttgttaatggttcaat
gaaaactgtttacgttcatgccaatggtactggtaaactatgcaagaaacataatttcta
ttgtaaaaattgtgactcatatggcttcgagaacacattcatctgtgacgaaattgtgcg
tgatctcagtaatagcattaagcaaactgtttacgccactgatagatctcaccaagaagt
cacaaaagttgaatgttcggatggcttttacagattctatgttggtgatgagttcacttc
atatgactatgatgtaaaacacaagaagtacagtagtcaagaggttc-ttaagaacatgc
tcttgctt--------------gatgactttattgtgtacagtccatctggttcttctct
cgctaatgttagaaat------------------------------------------gc
ctgtgtgtacttttcacaacttattggtaagcctat------------------------
---taagattgttaacagtg--------------------------atttgcttgaagat
ctttctgtagactttaaa-------------------ggagcactttttaatgctaaaaa
gaatgtaattaaaaa--------------------------------ttctttcaa----
------------tgttgat---gtctcagaatgcaaaaatcttgatgaatgctacaaggc
atgtgaccttgatgtgtcattttcaacatttgaaatggctgtcaataatgctcatagatt
tggtattctgattactgaccgttcttttaacaatt-tctggccatcaaaagttaagcctg
gttcatctggtgtttcggccatggacattggcaagtgtatgacttctgatgctaagattg
ttaatgccaaagttttgacccaacgtggtaaaagtgtcgtttggcttagtcaggatttcg
ctgcacttagctcaactgctcagaa-----------agtcttggttaaaa----------
-cttttgtagaagaaggtgtcaacttttcacttacattcaatgctgtaggttcagatgat
gatctgccttatgaaagattcactgaatctgtgcctccaaaaagtggttcaggctttttc
gatgtaatcaaacagcttaaacaaattgtgatgttgattcttgtttttatctctatttat
ggtttgtgctcagtctatagtgttgctacacagtcctacattgaatctgctgaaggctat
gactacatggttattaagaatggaattgttcaaccttttgacgataccatttcatgtgtt
cataacacttacaaaggattcagtgactggtttaaggctaagtatggttttgtccctact
tttgttaaatcatgcccaattgttgtaggaactgtttttgaccttgaaaatatgagacct
attcctgacgtgcccgcatatgttgctctagtaggtagatctcttgtttttgctattaat
gctg-cttttggtgttaccaacatgtgctatgaccatactggcagttcagtgagtaagga
ctcttactttg------------------------------------acacatgtgtgtt
taacgctgcatgcaccactctcacgggtcttggtggta---caattgtatattgtgcaaa
gcaaggtttagttgaaggtgctaagctctatagtgatcttatgccagactactattatga
gcatgctagtggtaacatggtcaaattgccagcaattattagaggacttggtctacgatt
tgttaaaacacaggctacaacttactgtagagtgggagagtgcattgatagtaaagctgg
tttttgctttggtggcgataactggtttgtctatgataatgagtttggcaa---------
tggatatatctgtggtaattctgttttaggattctttaagaatgtcttcaaactctttaa
ctctaacatgtctgtagtagctacatcaggtgctatgcttgtcaacattattattgcatg
cctggctattgcaatgtgttatggtgttcttaagtttaagaaaatctttggtgactgcac
tcttctcattgttatgatcattgtcacacttgttgtg---aacaacgtgtcttactttgt
tactcaaaacacattctttatgatcatatatgccattgtttactattttacaacaaggaa
acttgc--gtaccccggcattcttgatgctggttttatcattgcttatattaaca----t
ggctccatggtatgtgattactgcatacattctagtattcctctatgactcactcccttc
actgttcaa------actcaaagtttcaacaaatctttttgaaggtgataaatttgtggg
taactttgaatctgctgctatgggtacttttgt------tattgatatgcgttcatatga
gactattgttaattctactcctattgagagaattaaatcatatgctaatagtttcaataa
atataagtactacacaggttcaatgggagaagctgactacagaatggcttgctatgctca
tcttggtaaagctcttatggattattctgttaacagaacagacatgctttacacacctcc
tactgttagtgtcaattctaca---cttcagtctggtttgagaaaaatggcacagcctag
tggtcttgtagagccttgcattgtaagagtttcatatggtaacaatgtgcttaatggttt
gtggctgggagatgaagtcatctgtcctagacatgttatt---gctagtgataccacacg
tgttatcaattatgaaaatgaaatgtctagtgtgagacttcacaatttctcagtttctaa
gaataatgt---gttcttgggtgtcgtgtctgccaaatacaagggtgtgaatcttgtact
caaagttaaccaggtcaatcctaacacaccagaacataaatttaagtctattaaagctgg
tgaaagttttaacattcttgcttgttatgagggatgtcctggcagtgtctatggtgtcaa
catgagaagtcaaggtaccattaagggatcttttatagctggtacttgtggatcagtagg
ttacgtgttagaaaatggaattctctattttgtatacatgcatcacctagaacttggaaa
tggttcacatgttggttccaattttgaaggagaaatgtacggtggttatgaagatcaacc
tagcatgcaattggaaggtactaatgtcatgtcatcagataacgtggttgcatttttgta
tgcagcacttattaatggtgaaaggtggtttgtta----------caaacacatcgatgt
cattagaatcatacaatacatgggccaaaactaacagtttcacagaactttcctcaactg
atgcttttagcatgttgg---------ctgcaaaaactggtcaaagtgttgagaaattac
tagatagcatcgtaagactca----acaaaggttttggaggtcgtactatactttcttat
ggttcattgtgtgatgagttcactccaactgaagtcataaggcaaatgtatggtgtaaat
cttcaggctg----gtaaagtaacatc-----------------tttcttttaccctatt
atgactgcaatgacaatt-------------ctctttgcattttggcttgagttctttat
gtacacaccctttacatggattaatccaacttttgttagcattgtattggctgtcacaac
tttggtctcaactgtttttgtctctggcattaaacataagatgttgttctttatgtcttt
tgttctgcctagtgttatcctagtgacagcgcataatttgttctg--------------g
gacttttcttactatgaaagtcttcagtcaattgttgagaatactaacactatgtttttg
cctgttgacatgcaag------gtgttatgttgacagtattttgcttcatagtctttgtt
acatacagtgttaggttcttcacttgtaaacaatcgtggttctcacttactgtgacaact
gtt-----------------cttgtgatctttaacatggttaaaatctttggaacatctg
atgaaccatggactgaaaaccaaattgctttctgctttgtgaacatgcttactatgattg
tcagtcttactacaaaggattggatggttgtcgttgcatcatacagaatt--------gc
ttactatgttgtagtatgtgtaatgccgtctgcctttgtgtcagactt-tggttttatga
agtgtattagcattgtttacatggcttgtggttatttgttctgctgttattatggcatcc
tctattgggttaacagattcacatgcatgacttgtggtgtttatcaattcactgtgtctg
cagctgaacttaaatacatgactgccaacaacctgtctgcacctaagaatgcgtatgacg
ctatgattcttagtgctaaattgattggtgttggaggtaagagaaacattaaaatttcaa
ctgtacagtcaaaacttacagagatgaaatgtacaaatgttgttttgcttggtcttttgt
ctaaaatgcatgttgagtctaactcaaaagagtggaactattgtgtaggactacacaatg
agattaacctttgtgacgatcctgagattgttctagaaaagctgttagctctcattgcat
tctttttgtccaaacacaacacttgtgaccttagcgaacttatcgaatcatactttgaga
acactactatacttcagagtgtggcgtcagcttatgctgcattgcctagctggattgcac
ttgaaaaagctcgcgcagatcttgatgaggctaagaaaaatgatgttagccctcaaattt
tgaaacagcttaccaaggcgtttaatattgccaagagtgactttgatcgcgaagcgtcag
tgcaaaagaagcttgacaaaatggctgagcaggctgctgctagtatgtacaaggaagcac
gagctgtggacagaaaatcaaaaatcatttctgctatgcatagcctactttttggtatgc
ttaagaaacttgatatgtctagtgtcaatactattattgatcaagctcgtaatggtgttt
tacctttgagtattattccagctgcatcagctacaagacttgttgttgtaacacctagtc
ttgaagtgttttccaggattaggcaagaaaacaatgttcattatgctggtgctatt-tgg
actatcgttgaagtcaaagatgctaatggttcacatgttcaccttaaagaagtcactgct
gctaatgaattaaatcttacttggccattgagcattacttgtgagagaacca--------
-caaagctgcagaacaatgaaattatgccaggtaaacttaaagaaagagctgtcaaagcg
tcagccactttagatggtgaagctttcggcagtggaaaagctcttatggcagctgaaagt
ggcaaaagctttatgtacgcatttatagcctcagaaaacaaccttaagtatgtcaaatgg
g------------agagcaataa---tgatatcatacctattgaacttgaagctccattg
cgtttctatgttgatggcgttaatggtcctgaagttaagtatttgtactttgtcaagaac
ttaaacactcttagacgtggtgctgttcttggttatatcggtgcaacagttcgtctgcaa
gccggtaaacccactgaacatccatctaatagtagtttactgacattgtgtgctttttca
cctgatcctgctaaagcatatgttgatgctgtcaagagaggtatgcaaccagttagtaac
tgtgtaaaaatgctctcaaatggtgctggtaatggtatggctattacaaacggtgtagaa
gccaacacacaacaagattcttatggtggtgcttccgtttgtgtttattgcagatgccat
gttgaacatcctgctattgatggattgtgccgatataaaggcaagttcgtacaaatac--
-caactggcacccaagatccaattcgtttctgtatagaaaatgaagtttgtgttgtctgt
ggctgttggcttaataatggttgcatgtgcgat------cgtacttctatgcagagttct
actgttgatcaaagttatttaaacgagtgcggggttctagtgcagctcgacta-gaaccc
tgtaat---ggtactgatccagaccatgttagtagagcttttgacatctataataaagat
gttgcgtgtattggtaagttccttaagacaaactgttcaagatttaggaatttggacaaa
catgatg------------cctactacattgtcaaacgttgtacaaagaccgttatggac
catgagcaagtctgttataacgatcttaaagattctggtgcagttgctgagcatgacttc
tttacttacaaagaaggcagatgtgaattcggcaatatcgcacgtagggatcttacaaag
tacacaatgatggatctttgttatgctattagaaattttgatgaaaagaactgtgaagtt
cttaaagaaatactcgtgacagtaggtgcttgcactgaagaattctttgacaacaaagat
tggtttgatccagttgaaaatgaagccatacacgaagtttatgcaaaacttggacccatt
gtagccaatgctatgcttaaatgtgttgctttttgcgatgcaatagtagaaaaaggctat
ataggtattataacacttgacaaccaagatcttaatggcaatttctacgattttggagat
tttgtgaaaacttctccaggttttggttgtgcctgtgttacatcatattactcttatatg
atgcctcta------atggggatgacttcatgcttagagtc---tgaaaactttgtgaaa
agtgaaatttatggttctgattataagcagtatgatttactggcttatgatttcactgaa
cataaggagtaccttttccagaaatactttaagtactgggatcgcacgtaccacccaaat
tgttctgattgtactagtgatgagtgtatcattcattgtgctaacttcaacacactattt
tctatgacaataccaatgactgctttcggaccacttgtccgtaaagttcacattgatggt
gtgccggttgttgttacggcaggttaccattttaaacaacttggtattgtgtggaatctt
gatgtgaaattggacacaatgaagttgactatgacagatctgcttagatttgttacagat
cctacactccttgtagcatcaagccctgcattgttagatcaacgcactgtctgtttctcc
attgcagctttgagtactggtgttacatatcagacagtaaagccaggtcactttaacaag
gatttctatgatttcataacagagcgtggtttctttgaagagggatctgaattaacatta
aaacactttttctttgcacagggcggtgaagctgctatgacagacttcaactattatcgc
tacaacagggtcacagtacttgacatttgccaagctctgtttgtttacaaaatagttggc
aaatattttgaatgttatgatggtggatgcattaatgctcgcgaagttgttgtcacaaac
tatgataagagtgctggttatcctttgaataagtttggtaaagctagactttactatgaa
actctttcatatgaagagcaggatgcactttttgctttgacaaagagaaatgttctaccc
acaatgactcagatgaatctgaaatatgctatttctggaaaggctagagctcgtacagta
ggaggagtttcccttctttctactatgactacgagacaataccaccagaagcatttgaag
tcaattgctgcaacacgcaacgccactgtggtcattggttcaaccaagttttatggtggt
tgggataacatgctcaaaaatttaatgcgtgatgttgataatggttgtttgatgggatgg
gactatcctaagtgtgaccgagctttacctaatatgattagaatggcatctgccatgata
ttaggttctaagcacattggttgttgta------cacatagtgatagattctatcgcctc
tccaatgagttagctcaagtactcacagaagttgtgcattgcacaggcggtttttacttt
aaacctggtggtacaactagcggtgatggtactacagcttatgctaactcagcttttaac
atctttcaagctgtttctgctaatgttaacaagcttttgggagtcgattcaaacgcttgt
aacaatgttacagtaaaatccat---------acaacgtaaaatttacgataattgttat
cgtagtagcagcattgatgaagaatttgttgttgaatacttcagttacttgagaaaacac
ttttctatgatgattttatctgatgatggagtcgtgtgctacaacaaagattatgcagat
ctaggttatgtagctgacatcaatgcttttaaagcaacgctctattatcagaataacgtc
tttatgtccacctctaagtgttgggtagaaccagatcttagtgttggaccgcatgaattt
tgttcacagcacacattgcaaattgttggacctgacggagactattaccttccctatcca
gacccatctagaattttgtcagctggtgtgtttgttgatgacatagttaaaacagataac
gttattatgttagaacgttatgtgtcattggctattgatgcatacccactcacaaaacat
cctaagcctgcttatcaaaaagtattttacacccttcttgattgggtcaaacatctacag
aaaaatttgaatgcaggtgttcttgattcattctcagttacaatgctagaagaaggtcaa
gataagttctggagtgaagagttctatgctagcctctatgaaaaatccactgttttgcaa
gcggcaggcatgtgtgttgtatgtggttcacaaactgtattgcgttgtggagactgtctt
agaagaccacttttgtgtacgaaatgtgcttatgaccatgtcatgggaacaaagcacaaa
ttcattatgtctatcacaccatacgtgtgtagttttaatggttgtaatgtcaatgatgtt
acaaagttgtttttaggtggtcttagttattattgtatggaccataagccacaattgtca
ttcccactctgtgctaatggcaacgtttttggtttatacaaaagtagtgcagtcggttca
gaggatgttgaagatttcaacaaactcgcagtttccgattggaccaatgtggaagactac
aaacttgctaacaatgtcaaggaatccctgaaaattttcgctgctgaaactgtgaaagct
aaggaggagtctgttaaatctgaatatgcttatgccatattaaaggaggttatcggccct
aaggaaattgtactccaatgggaagcttctaagaccaagcctccacttaacagaaattcg
gttttcacttgttttcagataagtaaggatactaaagttcaattaggtgaatttgtgttt
gagcaatctgagtacggcagtgactctgtttattataagagcacgagtacttacaaattg
ataccgggtatgatttttgtgttgacttctcataatgtgagtcctcttaaagccacaatt
ttagtcaaccaagaaaagtacaataccatatctaagctctatcctgtctttaacatagcg
gaagcctataatacactggtcccttactatcaaatgataggtaagcaaaaatttacaact
atccaaggtcctcctggtagcggtaaatctcattgtgttataggtttgggtttgtattat
cctcaggccagaatagtttacacagcatgttctcatgcagctgtggatgctttatgtgaa
aaagcggccaagaatttcaatgttgatagatgttccaggataatacctcaaagaatcaga
gttgattgttacacaggttttaagcctaataacactaatgctcagtacttgttctgtact
gttaatgctctaccggaagcaagttgtgacattgttgtagtcgatgaggtctccatgtgt
actaactatgaccttagtgtcataaatagtagactgagttacaagcatattgtctacgta
ggagacccccaacaattaccagctcctagaaccttgattaataagggtgtacttcaacca
caagattacaatgtggtaactcaaagaatgtgtaccctaggacctgatgttttcttacac
aaatgctatagatgcccagctgagattgttaagacagtctctgcacttgtttacgaaaat
aaatttgtacctgtcaaccctgaatcaaagcagtgcttcaagatgtttgtaaaaggccag
gttcagattgaatcaaactcttctataaaccataagcaactagaggttgtcaaggcattc
ttagcacataatccaaaatggcgtaaagctgtttttatctcaccctataacagtcaaaat
tatgttgcaagacgtcttcttggtttacaaactcaaactgtagactctgcacaaggtagt
gagtatgattatgtcatctacacacagacttccgatacacaacatgctactaatgtcaat
agatttaatgttgccattactagagcaaaggttggtatcctctgtatcatgtgtgatagg
aacatgtatgataatcttgacttctatgaactcaaagattcta----------agattgg
tttacaagcaaaacctgaaacatgtggtttgtttaaagattgttcaaagaatgagcaata
ca-taccacctgcatatgcaacaacatatatgagcttgtctgacaattttaaaacaagcg
atggtctagctgttaacatcggta------caaaggatgttaaatatgctaacgtcattt
catatatgggattcaggtttgaagccaatataccaggctatcacacattgttctgcacgc
gagactttgctatgcgtaacgttagagcatggcttggatttgacgttgaaggtgcacatg
tctgtggtgataatgttggaactaacgtaccattacagctgggtttctctaacggtgttg
attttgtagtacaaactgaaggatgtgttattactgaaaaaggtaatagcattgaggtt-
-----gtaaaagcacgagcaccaccaggtgaacaatttgcacatttgattccacttatga
gaaaaggtcaaccctggcacattgttagacgccgtatagtgcagatggtctgtgactatt
tcgatggcttatcagacattctgatctttgtgctttgggctggtggtcttgagcttacaa
ctatgagatactttgttaagattggaaaaccacaaa---agtgtgaatgcggcaaagctg
caacttgttatagtagctctcaatgtgtctatgcttgtttcaagcatgcattaggttgtg
attatttatataacccttattgcattgacatacaacaatggggctacacaggttctttga
gcatgaatcatcatgaagtttgcaacgttcatagaaatgagcatgtggctagtggtgatg
ctatcatgactaggtgccttgctatacatgattgttttgtcaaacgtgttgattggtcta
ttgtgtacccttttattgacaatgaagaaaagatcaataaagctggtcgcattgtgcaat
cacatgtcatgaaagcagctctgaaaatctttaaccctgctgcaattcacgatgtgggta
atcccaaaggtatccgttgtg---ctacaacaccaataccatggttttgttacgatcgat
atcctattaacaacaatg-ttagatgtctggagtacgactata------tggtacatggt
caaatga--------atggtcttatgctattttggaattgcaatgtagacatgtacccag
agttctcaattgtttgtagatttgatactcgcacgcgctctaaattgtctttagaaggtt
gtaatggtggtgcattgtatgtcaataaccatgcctttcacacaccagcttatgatagaa
gagcttttgctaagcttaaacctatgccattcttttactatgatgatagtaattgtgaac
ttgttgatggacaa------------cctaattatgtaccactcaagtcaaatgtttgca
taacaaaatgcaatattggtggtgctgtctgcaagaagcatgctgctctctatagagcgt
atgttgaagattacaacatgttcatgcaggctggttttacaatatggtgtcctcaaaatt
ttgatacttacatgctttggcatggttttgttaatagcaaagcactccagagtctagaaa
atgtggcttttaatgtcgttaaaaaaggtgcatttacaggtctaaaaggagacttaccaa
ctgctgtcatagctgataagataatggtaagagagggacctactgacaaatgtatcttta
caaataagactagtttacccacaaatgtagctttcgagctatatgcaaaacgtaaacttg
gactcacacctccattaacagtacttagaaatttgggtgttgtcgcaacatataagtttg
tgttgtgggattatgaagctgaatgtcctttctcaaatttcacaaagcaagtgtgttctt
acactgatcttgatagtga---agttgtaaca---------------------tgttttg
acaatagtattgctggttcttttgaacgctttactactacaaaagatgcagtgcttattt
ctaataacgctgtgaagggact---------------------------tagtgccatta
aattacaatatggctttttgaatgatttacctgtaagtactgttggaaacaaacctgtca
catggtacatctatgtgcgcaagaacggtgagtacgtcg------aacaaattgatagtt
actacacacagggacgtacttttgaaacctttaaacctcgtagtacaatggaagaagatt
ttcttagtatggatactacactcttcatccaaaagtatggtcttgaggattatggttttg
aacacgttgtatttggagatgtctccaaaactaccattggtggtatgcatcttctcatat
ctcaagtgcgccttgcaaaaatgggtttgttttctgttcaagaatttatgactaattctg
acagtacattgaaaagttgttgtattacatatgctgatgatccttcttctaagaatgtgt
gcacttat-atggacatactcttggacgattttgtgactatcattaagagcttagatctt
aatgttgtgtccaaagttgtggatgttattgtagattgtaaggcatggagatggatgctg
tggtgtgagaactcacagattaagaccttctatccacagctccaatctgctgaa---tgg
aatcctggctatagcatgcctacattatacaaaatccagcgtatgtgtctcgaacggtgt
aatctctacaattatggtgcacaagtgaaactacctgatggcattaccactaatgtcgtt
aagtacactcagttgtgtcaataccttaacactactactttgtgtgtaccacacaaaatg
cgagttttgcatttaggagctgctggtgcatctggtgttgctcctggtagtactgtatta
agaaggtggttaccggatgatgccatactggttgataacgatttgagagattacgtttcc
gacgcagacttcagtgttacaggtgattgtactagtctttacattgaagacaaatttgat
ttgcttatctctgatttatatgatggctccacaaaatcaattgacggtgaaaacacgtcg
aaagatggtttctttacttacattaatggttttattaaagagaaactatcacttggagga
tctgctgccatcaaaatcacagaatttagttggaataaagatttatatgaattgattcaa
agatttgagtattggactgtgttttgtacaagtgttaacacctcatcatcagaaggtttt
ctgattggtattaactacttaggaccatactgtgacaaagcaatagtagatggaaatata
atgcatgccaattatatattttggagaaattctacaattatggctctatcacacaattca
gtcctagatactccaaaattcaagtgccgttgtaataacgcacttattgtaaatttaaaa
gaaaaagagttgaatgaaatggtcgttggattactaaggaaaggtaagttactcattaga
aacaatggtaagttactaaactttggtaaccactttgttaacacaccatgag---atttt
tggtgttgctagttatagtaacattggtctatggagat----------------------
-----------aacttcccttgttctaaattcattaatagaaccataggcaatcattgga
atttgattgaaacatttcttttaaa-----ttatagcagcagat-taccacctaatt-ct
gatgtggtattaggtgatta-ctttcctactgtgacacc---------------------
-------ttggttt------------------------------aattgcattcg-----
----------------------------caat-----------------------aataa
taataacttttatgttacaatggaaaatcttaaagcattgtactgggatta---tgcgac
agaaaatataatagcagatcacagacaaaggttacatgtagtcgttgaaggcaacccata
ttctattacagttaccacgactcgtgaatttaattctgctgaaggtgctattata-----
---tgtat------ttgcaaag------------gtacaccacctaagactactaacatc
aattcggtatctcaactgaattg-------tgcttggggt-----------------aga
gaatgcaggttatcgcacacgggaaccc-----------------aacgtacaaaattcc
ctatttg----------------------tccct-----------ctaacagggactcca
attgtggtaatatgttgtatggtttacaatggtttacagatgaagttgttgcttatttac
atggttctatttatcgtattaattttgaaaaccaatggtctgg---cactgtcacacttg
gtgacatgcgtgcaacgactgct------gaaaccgctg-----------gagcgttagt
aga------cctgtggtggtttaaccctgtttatgatatcacttattatagagtgaatag
taaaaacagt------actactgtaat------------------ctccaattgcactga
tcaatgtgctagttatgtggataatatttttaccacacagcctgggggttttataccatc
agattttagttttaacaatt------ggtttcttttaactaatagttctacggttgttaa
tggtaaacttgttaccagacagccgctattagttaattgcttatggccagttcctagttt
taaaggagcagcatccacattctgctttgaaggagctggtttcgatcagtgtaatggtgc
tgtt------------ttaaataacactgtagatgttattagattc--aaccttaatttc
accgcagatgtacaatctggcatgggtgctacagtgttctcactgactacaataggcggt
g----------------------------------tcattcttgagatttcttgttataa
tgataccgtg--------------attgagtcaagtttccacag----------------
-----------------ttatggtgaaattccatttggcataactgatggaccacggtac
tgttatgtactttacaatggcacagctctta------agtatttaggaacattaccacct
agtgtaaaggaaattgctattagtaaatggggccatttttatattaatggttacaatttc
tttagcacttttcctatcaattgtatatcttttaacctaactactggtgctagtggagca
ttctggacaattgcttacacatcatatactgaagcattagtacaagttgaaaacacggct
attaaaaaggtgacgtattgtaacagtcacattaataacattaaatgtactcaacttact
gctaacttgcaaaatggattttatcctgttgcttcaagtgaagttggtcttgtcaataag
agtgttgtgttactacca--agtttttattcacacaccactgtc-------------aat
ataactattga------------------------------------tcttggtatgaag
cgtagtggttatggtcaacctatagcctctacattaagtaacatcacactacc------a
atgcaggataataacactgat--gtgtattgcattcgttctaatcagttttcagtttacg
ttcatt-----------ccacttgtaaaagttcttta------tgggataatgtgtttga
atctgactgcacagatgttttacatgctac------agctgttataaaaactggtacttg
tcctttctcttttgacaagttgaacaattacttaacttttaacaagttctgcttgtcact
gaaccctgttggtgccaactgcaagtttgatgttgctgcccgcacaagaaccaatgagca
ggtttttagaagtttatatgtaatatatgaagaaggagacaatatagtgggtgtaccgtc
tgataatagtggtttgcacgatttgtcagtgttacactt--agacgcctgtacagattac
aatatatatggtagaactggtgttggtattattagacgtactaacagcacactact----
---tagtggcttatattacacatcactatca--------------ggtgatttgttaggt
tttaaaaatgttagtg---------------atggtgttgtctattctgtgacaccatg-
--tgatgtaagtgcacaagcggcagttattgatggtgccatagttggagctatgacctcc
attaat-------------------------agtgaactgctaggtctaacacattggac
aacaaca----------------------cctaattt-----------------------
---------------ttattactactccatatataattacaca------aatgtgagaac
tcgtggcactgcaattgacagtaatgatgtt-----------------------------
----gattgtgaacctatcataacctattccaacataggtgtttgtaaaaatggtgcttt
ggtctttattaacgtcacacattctga------------------tggtgacgttcaacc
gattagcactggtaatgtcacgatacctacaaattttaccatatctgtgcaagtcgaata
tattcaggtttatactacgccagtgtcaatagactgtgcaagatacgtttgcaatggcaa
ccctagatgcaataaattgttaacacaatat----gtttccgcat---gtcaaactattg
agcaagcacttgcaatgggtgccagacttgaaaacatggaagttgattccatgttgtttg
tttcggaaaatgcccttaaattggcatctgttgaagcattcaatagtacggaaaatttag
atcctatttacaaggaatggcctaaca-ttggtggttcttggctaggaggtttaaaagat
atattgccatcccataat---agcaaacgtaagt-accgttctgctatagaagacttgct
ttttgacaaagttgtaacttctggtctgggcacagttgatgaagattataaacgttgtac
aggtggttacgacatagctgacttagtctgcgcacaatattataatggcatcatggtgct
acctggtgtagctaatgatgacaagatggctatgtatactgcatcacttgcaggtggtat
aa---------------cactaggtgcactcggtggtggcgccgtgtctataccttttgc
agtggcagttcaagctagacttaactacgtcgctttacaaactgatgtgttgaacaaaaa
ccagcaaatcctggctaatgctttcaatcaagcaattggtaacattacacaggcatttgg
taaggttaatgatgctatacatcagacatcacaaggtcttgccactgttgctaaggcatt
ggcaaaagtgcaagatgtcgttaacacacaaggtcaagctttaagccacctaactgtaca
attgcaaaataatttccaagccattagtagttctattagtgacatttataacaggcttga
tgaactgagtgctgatgcacaagttgataggctgattacaggaagacttacagcacttaa
tgcatttgtgtctcagactctaaccaggcaagcagaggttagggctagtagacaacttgc
caaagataaggttaatgaatgtgttaggtctcagtctcagagatttggattctgtggtaa
tggtacacatttgttctcacttgcaaattcagcaccaaatggcatgattttctttcatac
agtgctattacctacggcttatgaaactgtaacagcttggtcaggtatttgtgcttcaga
tggctatcgtacctttggactcgttgtcaaagatgtacagttaacattgtttcgtaattt
agacgaaaagttcta---tctgactcccagaactatgtatcagcctagagttgcaactag
ttctgattttgttcagattgaaggatgtgatgttttgtttgtcaatgcaactgtatttga
attgcctagtattatacctgactatatc----gacattaatcagact--gttcaagatat
actagaaaactacagaccaaactggactgcacctga-attgac------acttgacatct
ttaacgcaacctatttaaatctgactggtgaaattgatgatttag-aatttaggtcagaa
aagttacataatactactgtagaacttgccattct-cattgacaacattaacaacacatt
agtcaatcttgaatggctcaacagaattgagacttatgtgaaatggccctggtatgtgtg
gcta------ctaataggcttagtagtagtattttgcataccgctattgctattttgctg
ttgtagtacaggttgctgtggatgcataggttgtttaggaagttgttgtcattctatttg
tagtagaagacaatttgaaaatta---tgaaccaat---tgaaaaagtgcatgtccacta
aatccaaga-------------------tataatagcagttgtttctgcta---------
------------------------------------------------gagaatta----
------------------------------------------------------------
------------------------------------------------------------
------------------------------------------------------------
------------------ata---------------------------------------
------------------------------------------------------------
------------------------------------------------------------
------------------------------------------------------------
------------------------------------------------------------
------------------------------------------------------------
-------------------aatcttttaagaactaaacttatgagtcattataggtcttg
tatggatattgtcaaatctattgacacatccgcagacgctgtacttgacgaacttgatcg
tgcgtactttgctgtaactcttaaagtagagtttaagactggtaaa----------ttac
ttgtgtgtataggttttggtgatacaattcttgaggctaaggacaaagcatatgctaaac
ttggtctctctattattgaagaagtcaatagtcatacagttgtttgatattactgtttac
aagt-----------ttttggtacaaattaccttttgaaactagacttcgtatcatcgaa
caaacaaaacctaaagcattaggtgctacaaagcaatcaaagagagattatagaaaaact
gccattctaaattccatgcgaaaatgattggtggactttttcttaacactct----gagt
tttgtaattgttagtaaccatgtcattgttaataatacagcaaatgtgcattctacacaa
caagaacatgttatagtacaacagca------tcacgttgttagtgctagaacacaaaat
tattacccagagttcagcattgctgcactctttgttttatttttagctttgtaccgtagt
acaaactttaagacgtgtgtcggtatcttaatgttcaagattgtatcaatgacacttata
ggacctatgcttatagcctatggttactacattgatggcattgttacaacaactgtctta
acactaagatttgtctacttagcatacttttggtatgttaatagtaggtttgaatttatt
ttatacaatacaacgacactcatgtttgtacatggcagagctgcaccgcttatgagaagt
tctcacagctctatttatgtcacattgtatggtggcataaattatatgtttgtgaatgac
ctcacgtt----------------------------------------------gcattt
tgtagaccctatgcttgtaagcat----agcaatacgtggcttagctca-----------
-------------tgctgatctaactattgttagagcag---------------ttgaac
ttctcaatg------gtgattttatctatatattttcacaggagcccgtagtcggtgttt
acaatgcagccttttctcag-gcggttctaaacgaaattgatttaaaagaagaagaagaa
gaccatacctatggcgttccctaggg--------------------------------ca
ttgactgtcatagatgacaatggaatggtcattagtatcattttctggttcctgttgata
attatattgatattactctcaatagcatt--------------gctaaatataattaagc
tatgcatggtatgttgtaatttaggaagaacagttattatcgttccagcgcaacatgcct
atgatgcctataa-------------gaatttcatgcgaa---ttaaagcatacaaccct
gatgaagcactccttgtttg------------------------------aactaaac-a
aaatgaag-----------------attttgttagtatta-gcgtgtgcaattgcatgcg
catatggagaac------gttattgcgccatgaaatctgagtcagatacatc---atg--
-------------tcgcaatggcactgattcaac---ttgtgaatcttgcttcaatggtg
gtgatcttatttggcatctcgctaactggaacttcagctggtctataatattgattgttt
ttataac---------------ggttttacaatatggtagacctcaattcagctggttcg
tgtatggcattaaaatgcttattatgtggctattatggcccattgtcttggcgcttacga
tttttaatgcatactcggaatacgaagtttccagat-------atgtaatgttcggcttt
agtattgcaggtgcaattgttacgtttgtactttggattatgtattttgtaagatctatt
cagttataca---------------------------gaaggactaagtcttggtggtct
ttcaaccctgaaactaacgcaattctttgcgttagtgctttaggaagaagctacgtgctt
cctcttgaaggtgtgccaactggcgtcactt----taacattgctttcagggaatttgta
tgctgaa--------------------ggattcaaa------------------------
-----------------------attgctggtg------------gtatgaacatcgaca
atttaccaaaatacgtaatggttgcattacctagcaggaccatcgtctacacacttgttg
gcaagaaattgaaagcaagcagcgcaactggatgg-------------gcttactatgta
a----------aatctaaagccggtgattactcaacagacgcaagaactgacaatttgag
tgagcaagaaaaattattacatatggtataactaaacttctaaa----------------
-------------tggccaaccagggacaacgcgttagctggggagatgaatctaccaaa
aagcgtggtcgttccaattctcgtggtcggaagaataataat------------------
-------atacctctttcattcttcaatcccatcaccctccaa----caaggttcaaaat
tt---tggaactta----------tgtccgagagactttgtacc--------------ca
aaggaataggtaacaaggatcaacagattgg-----------------ttattggaatag
acaa-actcgctatc-----------------------gcatggtgaagggccaacgtaa
ggagcttcctgaaaga--tggttcttctactatttgggca-------ctggacctcatgc
-------------agatgccaaatttaaagatagaatagatggagttgtctgggttgcca
aggatggtgccatgaataaaccaactacacttggtaatcgtggtgctaataatgaatcca
aagctttgaaa----ttcgatggtaaagttccaggagaatttcaacttga-agtgaacca
atcaagggacaattcaagg---tcacgctctcaatctagatctcagtctagaaatag---
--------------atctcaatctagaggaaggc--------------------------
------------------aacaatccaataac------------aagaaggatgacagtg
tagaacaagctgttcttgctgcactcaaaaagt-taggtgttgac----acagaaaaaca
acaacaacgctctcgttctaaatctaaggaac-------gtagcaactctaag-------
---acaagagacactacacctaagaatgaaaacaaacacacctggaagagaactgcaggt
aaaggtgatgtgacaaaattttatggagctagaagtagttcagccaattttggtgacagc
gatctcgttgccaatgggaac-----------ggtgccaagcattacccacaactggctg
a----atgtgttccatctatatctagcattctgtttggaagccattggactgcaaaggaa
gatggtgaccagattgaagtcacattcacacataaataccacttgcctaaggatgatcct
aagacaggacaattccttcagcagattaatgcttat------------gctcgtccatca
gaggtggcaaaagaacagagac-------------------aaagaaaagctcgttctaa
atctgcagataagtcagagcaagaggttgtacctgatgtattaacagaaaattacacaga
tgtgtttgatgacacacaggttgagattattgatga--ggtgacgaactaaacgaatgct
cgttttcctccacgctgtatttattacagttttaatcttactactaattg-gtagac---
----------------------------------------------tccaattattagaa
agattat-tacttaatcattctctcaatcttaaaactgtcaataatgttttag-------
--------------------------gtgtgactgacactggtc--------------tg
aaagtaaattgcttgcagcttttgaa-------accagactgtcttgattttaacatctt
acataggagtttggcagaaaccagattactaaaagtagtacttcgag-taatctttctag
tatt-----actag------ggttttgctgctacagattgttagtcacattaatttaaca
tcatgaagtttttgatttttgtaatgtgtctt------------------tctcttgtga
atggatatggaattagaagaagcatacaagaacttgaccca-aaagatccccatgaacat
ccgactatgacatgggaat---------------------tattggaaaaatttgtcgga
agtaccttgtacatcacaaccaaccaaatcctatctc-----------------------
--------------------------------taccattaggagcagaaatttattgtga
tgatattgaaggatttccatgttcttggcctggttataaagcttacgctcataaccatat
tgattatcattttgatctttccaatccgttc------tattcttttgtggataaattcta
catttcattaggtgatagagaagtaaaaatttatcttagagtggttgg------------
---------tgcaacaccaaaagataaaagattgaacgtt---ggttgtcgaacatctt-
--------------------------------------tctcagttaaccttccaattgg
aactc-------------------------------agatttaccatga-----------
--------caaagatatgcaatatc-------ttgtcgagggaagacatcttgagtgtgc
tc----------------------------------------------------------
------------------------------------------------------------
-------------------acagaatttattttgtgcagtattgtc--------------
-------------------cacaccattcacatggttattgctttaaagacaagctaaag
gtctat-------gatcttaggcgcgtcaaaagcatgaaggcttttgagaaaatcaacca
acagcagaaaagtgagttgtaaggcaacccgatgtt-----------------taaaact
ggtttttccgaggaattactg---------------------------------------
------------------------------------gtcatcgcgctgtc----------
-------tactcttgtacagaatggtaagcacgtgtaataggaggtacaagcaaccctat
tgcatattaggaagt--ttagatttgatttggcaatgctagatttagtaatt--------
---tagagaagtttaaagatccgc--------------------------tatga-cgag
ccaaca----------------------------atggaagag--ctaacgtctggatct
agtgattgt-------ttaaaatgtaaaattgtttgaaaattttccttttgatagtgata
cacaaaaaaaaaaaaaaaaaaaaaaaaaaaaaaaa-------------------------
------------
>MT906865.1 Canine coronavirus strain 2020/7, complete genome
------------------------tgagtgtagcgtagctatctctcgtc-ttttacttt
---------------aactagctttgtgc------tagattttgtcttcggacaccaact
cgaactaaacga-----aatatttgtct--------------------ttctatgaaacc
atagaggacaagcgttgattattt--ccatccagtttggcaatcactccttggaacgggg
ttgagagaacggtgcaccagggtttcgtccctgtttggtaagccgcctagtatcagcac-
tgcggttccgcccgtagc--------gtgttgg-gataccaggttccgtcctgc-gactc
cctcgccggccgccaggagaatgagttccaaacaattcaagatcctcg---tcaatgagg
------actaccaagtcaacgtgcctagtcttcctattcgtgacgtg-------------
------------------------------------------------------------
-----ttacaggaaatcaagta-----------------------------ctgttatcg
taatggattcgagggctatgttttcgtaccagaataccgtcgtgacctagttgattgcga
tcgtaaggatcactacgtcattggtgttcttggtaacggagtaagtgatcttaaacctgt
tcttcttaccg-----aaccctccgtcatgctgcaagg--ctttattgttagggc-----
------------------caactgcaatggcgtacttgaggactttgacct---------
---------------------------------------------------------taa
aattgctcgt--------------actggaagaggtgccata-------tatgttgatca
atacatgtgtggttctgatggaaaaccagttattgagggtgagtttaaggattat-----
---------------------------ttcggtgatgaggacattattgaatttgaagga
gaggagtaccattgc---------------------gcttggacaactgtgcgtgatgag
aaaccgctgaatcagcaaactctctttactata--------caggaaatccaatat----
--------------aatctggacattcctcacaaattgccaaactgtgctactaggtgtg
tagcaccaccagtcaaaaagaactctaaa-----atagttctgtctgaagattac-----
---------------------aggaagctctatgaaatctttggatcaccttttatggga
aatggtgactgtcttagcaaatgctttgacactcttcattttatcgctgctactcttaga
tgtccatgtggttctgaaagt---------------------------------------
---agtggtgttg-----------------------------------------------
-------------------gagactggactggttttaagacagcttgttgtggtctttct
ggcaaagttaagggtgtcactctgggtgatgttaaacctggtgatgctgttgtcactagt
atgagcgcaggtaagggagtcaagttctttgccaattgtgttctccaatatgctggtgat
gttgaaaatgtctcta------------------------------tctggaaagtgg--
----------------ttaaaactttcacagttgatgaaa--------------------
-------ctgtttgcacccctgattttgaaggcgaattgaacgact--------------
----------tcatcaaacctgagagtaaatcacctactgcatgcag------tattaag
agagcattcattactggtgaa---------------------------------------
------------------------------------------------attgatgacgct
gtacatgatt--------------------------------------------------
----------gtatcattacaggaaaattggatcttagtactaacctttttggtaatgtt
ggtctattattcaagaag----actccgtggtttgtacaaaaatgtggtgcactttttgt
tgatgcttggaaggttgttgaggaactacttggttcattcaaactcacatacaagcaa--
-------------------atttatgaagtcgtggcatcgctttgcacttctgcttttac
gattgtaaac-tacaaaccaacatttgtagtttcagacaatcgtgccaagaatcttgtag
acaagtgtgtgaaagttcttgtaaaggcatttgatgtctttactcaaactattacaattg
ctggtattgaagccaaatgctttgtgcttggtgctaagtacctgct--------------
---------------------gttcaacaatgcacttgtcaaacttgtcagtgttaaaat
act--------------------------------------------tggcaagaagcaa
aagggtcttgaaagtgcattctttgctactagc---------------------------
-------ttggttggtgcaactgttaatgt----------------------------ga
caccaaaaagaactgagactgctactatcagcttgaacaaagttgatgatgtggtggcac
caggagaaggt------tatattgtcattgttggtgatatggcttt--------------
-ctacaagagtggtgaatactacttcatgatggctagtcctgattctgttcttattaaca
atgtttttaaagcagctagagttccatcttatgacatcgtgtatgatgttgatgatgaca
ctaaaggcaagatgattgcaaaatttggtttatcatttgaatatgatggtgacatcgaag
ctgctattgtgaaatttaatgaactactcgttgaatttaggcagcagaatctgtgtttca
gagctcttaaagaggacaaaagcatttttgttgaagcttatcttaaaaagtacaaaatgc
ctgcatgccttacaaaacacattggtttgtggaacatcata-----aagaaagattcatg
taagaagggttttcttagtctcttcaatcatttgaatgaattggaagatatcaaagaaac
tactttccaggc---------------------tattaaaaatattctgtgccctgagct
tcttctcgaattggactatggtgctatttggtacaagtgcatgccaagttgctctgatcc
atcagtgttggggagtgtccaacttttaattggcaatggtgtgaaagtagtttgtaatgg
ctgcaaagtgtttgctaaccaactttcaaatggttataataagctctgtaatgcggctcg
cactgatattgagatcggtggtataccattttctactttcaaaacaccaacaaacacttt
tattgaaatgacagatgctatctactcagttattgagcaaaacaaggcgttatcctttgg
aaatgctgatgtgcctgttgtagataatggtaccatttctactgatgactggtctgaacc
cattttgcttgagcctgctgaatatgtgcaacctaaaaacaatggtaatatcattgttat
tgctggttacacattttacaaagacgaggatgaacatttctatccttatggttctggtaa
aattgtgcagagaatgtataataa--aatgggtggcggtgataaaacggtctcattttca
gaagaagtagaggttcaagaaat------agcacctgttacacgtgttaaacttgaattc
gagtttgacaatgaaattgtagcaggtgttctcgaacaagctattggtact---------
---aaatacaaatttactgg-----------------------tacaacttgggaggagt
ttgaagattctatttctgaagaacttgatgcaatttttgatactctagcaaaccagggtg
tcgaacttgaaggttacttcatttatgacacttgtggtggctttgatatcaaaaatcc--
-------------agatggtatt-------atgatttctcagtatgacatcaataatacg
actgatgacaaatctgaatctggtatatc--aagtgaagaa-------------------
-----gaagaagttgaatct---gctgacgaagaatctgaacatgacattgtagatgcat
ctgaagttgttgaggaaacttctattcaa-gaagatgttgaggccgta------------
--------gaagatgtc----------------------acttccac-------agaaga
tgttg------------------------------------------------aaattgt
cgaagtgtctgctaaagatgacccatgggctgcagctgttgatgtacaagaagctgaaca
aattaaaccttctttgccaccttttaagacaacaaatctcaat--------ggcaaaatt
atccttaaacaacaggataacaattgttggataaacgcttgttgctatcagctgcaggcc
tttgattttttcaacaatgaagcttgggaaaaatttaagaaaggttatgttatggatttt
gttaacctttgttatgcagcaacaacacttgaaaggggtcattctggtgatgcagaatat
cttcttgaacttatgcttaatgactataacacagccaaagtagtacttgttgctaagtgt
ggtt----gtggtgaaaaagaaattgttttggaaagatctgtgtttaagcttagtccttt
aaaagataagttt------aaatatggtgtttgtggcgactgtatgcaggtaaacaat--
--------------------------------------------tgtgaatttcttag--
----------tg-tagagggttctggcgtctttgtacatgatagaattgaaaaacaaca-
tccgctagaaaaattcattgtaaaacctgttatgcatgcagtatacaccggttcaactca
aagtggtcattaca----tgattgaagactgcgagcgtgattattgtgtgga------tg
gtatgggacttaaacctcgtaaactcagactttacacatccacactctttatcaacgcta
atgtaaggactagag------------------ttgaaagaccaaaacaacaatctaaag
ttgaaaaagtagaac---------------------------------agcaaccagaag
tagacgaaaagaaaccttcaattgaaaaagaggaagttcaaagtcctaaaaaagatgatc
tcatacttc---------------------cattttataaagctggtaaactttcctttt
--------atcaaggtgatttggatgttttgatcaacttcttggaacctgatgtcattgt
taatgctgccaatggtgatcttaaacacatgggtggtgtcgcaagagccatt--------
--------gatgtgttcactagtggtaaattaacagaacgttctaaggattatcttaaaa
agaataaatctattgct---cctggtaacactgttttctttgaaaacgtcattgagc---
------------atcttagtgttttgaatgcagttggaccacgtaatggtgacagccgcg
ttgaggccaaacttaacaatgtttacaaagcaattgcaaaatgtgaaggaaaaatactaa
caccacttatcagtgttggtattttcagtgttaagcttgaaacatcattgcagtgcttac
ttaagactgtaaatgacagagaactaaatgtcttcgtgtacactgaccaggagagacaag
ctgttgagaacttcttctctggttctatccctgtcaaagttactgaagacaatgtcaacc
atgaacgtgtgtccgtttcttttgacaaaacatacggtgaacaacttaaaggcaccgtag
ttattaaagac------------------------------aaagatgttacaaaccagt
tgcctagtgcttttgacgttggtcagaaagttgttaaggctattgacttagat-------
-------------------------------------------------------tggca
agcgcattatggtttccatgatgctgctgccttcagtgctagtagccatgatgct-----
-----------tataaatttgaagtcatcacacatagcaacttcattgtacataagcaga
ctgataacaactgttgggtt---------aatgcaattt--------gtcttgcattaca
gagacttaaacctcaatggaaatttcctggtgttagaggtctttggaatgaatttctcga
gcgtaaaacacaaggttttgtacacatgctgtatcacatttcaggagtaaagaaag----
--gtgaaccaggtgatgctgaattgactctgcaca-aacttggcgatttgatggacaatg
attgtga-------aatcattgttacacatacta--------------------------
---------------------------------cagcatgtgacaagtgcgcaaaagtag
aaaagtt----tactggacctgtaatagcagcgcctcttgcagttcatggtactgatgaa
acatgtgtacatggcgttagtgtcaatgttaaagttactcaaattaagggcactgtt---
--------------gctattacgtctttgagcggtcctgttattggagaagtacttgaag
caactggt------------------tatatttgttatagaggtt--------ctaaaaa
gaacggtcattacacctattacgacaatcgtaatggat-taatgattgatgcagaaaagg
cttaccactttaacaaggacttgttacaagttacaacagccattgcaagtaattttgtt-
------------------------------------------------------------
-----------gtcaagaaaccacaagtggaagaaaagcctaa-----------------
-------------------gactcgtgtttttaacagggttgaggaatctcctaagattg
t---acaagaa------------caaaaattgttggctattgagagtggtgctgactacg
ctctcactgaatttggaagatatgctgacatgttctttatggctggagataaaattctta
g------------------------------------------------gtttctgcttg
aagtctttaaatacctcctggttttatttatgtgtcttaaaagtactaagatgcctaaag
ttaaagta---aagccacctcatgcatttaaagattttggtgctaaatttagaa------
------------cactcaattacatgagacaattgaacaaaccatctgtctggcgttatg
caaaactagttttattgctaatagcaatatataatttcttttatt-------------tg
tttgtcagtataccgg-------------------tagtgcataaatta-gcatgtaacg
gtgctgtac-----------aggcatataaaaattctagttttgtaaagtctgaggtttg
tggta---attctattttatgtaaagctt---------gtttggcttcttatgatgagtt
ggctgattttcaacatctccaagttac---ttgggatttcaaatctgaccca--------
--------------------ctctggaatagattggtacagttgtcttattttgcatttc
tggctgtttttggtaacaactatgtcaggtgtgttcttatgtattttgtatctcagtacc
tcaacctgtggctttcctactttggttatgtagagcatagttggtttttgcacgtagtta
actttgaatccatctcagccgagtttgtgat--------------catagttatattggt
taaggcagttctcgttcttaaacatattgttttctcgtgctcaaatccatcttgtaaaac
gtgctctaagattgcaagacagacacgtatccctattcaggttgttgttaatggttcaat
gaaaactgtttacgtttatgccaatggtactggtaaactatgcaagaaacataatttcta
ttgtaaaaattgtgactcatatggcttcgagaacacattcatctgtgacgaaattgtgcg
tgatctcagtaatagcattaagcaaactgtttacgccactgatagatctcaccaagaagt
cacaaaagttgaatgttcggatggcttttacagattctatgttggtgatgagttcacttc
atatgactatgatgtaaaacacaagaagtatagtagtcaagaggttc-tcaagaacatgc
tcttgctt--------------gatgactttattgtgtacagtccatctggttcttctct
cgctaatgttagaaat------------------------------------------gc
ctgtgtgtacttttcacaacttattggtaagcctat------------------------
---taagattgttaacagtg--------------------------atttgcttgaagat
ctttctgtagactttaaa-------------------ggagcactttttaatgctaaaaa
gaatgtaattaaaaa--------------------------------ttctttcaa----
------------tgttgat---gtctcagaatgcaaaaatcttgatgaatgctacaaggc
ttgtgaccttgatgtgtcattttcaacatttgaaatggctgtcaataatgctcatagatt
tggtattctgattactgaccgttcttttaacaatt-tctggccatcaaaagttaagcctg
gttcatctggtgtttcggccatggacattggcaagtgtatgacttctgatgctaagattg
ttaatgccaaagttttgacccaacgtggtaaaagtgtcgtttggcttagtcaggatttcg
ctgcacttagctcaactgcccagaa-----------agtcttggttaaaa----------
-cttttgtagaagaaggtgtcaacttttcacttacattcaatgctgtaggttcagatgat
gatctgccttatgaaagattcactgaatctgtgcctccaaaaagtggttcaggctttttc
gatgtaattaaacagcttaaacaaattgtgatgttgattcttgtttttatctctatttat
ggtttgtgctcagtctatagtgttgctacacagtcctatattgaatctgctgaaggctat
gactacatggttatcaagaatggaattgttcaaccttttgacgataccatctcatgtgtt
cataacacttacaaaggattcggtgactggtttaaagctaagtatggttttgtccctact
tttggtaaatcatgcccaattgttgtaggaactgtttttgaacttgaaaatatgagacca
attcctgatgtgcctgcatatgttgctcttgtaggtagatctcttgtttttgctattaat
gctg-cttttggtgttaccaacatgtgctatgatcatactggcattgcagtgagtaagga
ttcttactttg------------------------------------acacttgtgtgtt
taacgctgcatgcaccactctcacgggtcttggtggta---caattgtatattgtgcaaa
gcaaggtttagttgaaggtgctaagctctatagtgatcttatgccagactactattatga
gcatgctagtggtaacatggttaaattgccagcaattattagaggacttggtctacgatt
tgtgaaaacacaggctacaacttattgtagagtgggagagtgcattgatagtaaagcggg
tttttgctttggtggcgataactggtttgtctatgataatgagtttggcaa---------
tggatatatctgtggtaattctgttttaggattctttaagaatgtcttcaaactctttaa
ctctaacatgtctgtagtagctacatcaggtgctatgcttgttaatattattattgcatg
cctggctattgcaatgtgttatggtgttcttaagtttaagaaaatatttggtgactgcac
tcttctcattgttatgatcattgtcacacttgttgtg---aacaacgtgtcttactttgt
tactcaaaacacattctttatgatcatatatgccattgtttactattttacaacaaggaa
acttgc--gtaccctggcattcttgatgctggttttatcattgcttatattaaca----t
ggctccatggtatgtgattactgcatacattctagtattcctctatgactcactcccttc
actgttcaa------actcaaagtttcaacaaatctttttgaaggtgataaatttgtggg
taactttgaatctgccgctatgggtacttttgt------tattgatatgcgttcatatga
gactattgttaattctactcctattgatagaattaaatcatatgctaacagtttcaataa
atataagtactacacaggttcaatgggagaagctgactacagaatggcttgctatgccca
tcttggtaaagctcttatggactattctgttaacagaacagacatgctttacacacctcc
tactgttagtgtcaattctaca---ctgcagtctggtttgaggaaaatggcacaacctag
tggtcttgtagagccttgcattgtaagagtttcctatggtaacaatgtgcttaatggttt
gtggctgggagacgaagtcatctgtcctagacatgttatt---gctagtgataccacacg
tgttatcaattatgaaaatgaaatgtctagtgtgagacttcacaatttctcagtttctaa
gaataatgt---gttcttgggtgtcgtgtctgccaaatacaagggtgtgaatcttgtact
caaagttaaccaggtcaatcctaacacaccagaacataaatttaagtctattaaagctgg
tgaaagttttaacattcttgcttgttatgagggatgtcctggcagtgtctatggtgtcaa
catgagaagtcaaggtaccattaagggatcctttatagctggtacttgtggatcagtagg
ttacgtgttagaaaatggaattctctattttgtatacatgcatcacctagaacttggaaa
tggctcacatgttggttccaaccttgaaggagaaatgtacggtggttatgaagatcaacc
tagcatgcaattggaaggtactaatgtcatgtcatcagataacgtggttgcatttttgta
tgcagcacttattaatggtgaaaggtggtttgtta----------caaacacatcgatgt
cattagaatcatacaatacatgggccaaaactaacagtttcacagaactttcctcaactg
atgcttttagcatgttgg---------ctgcaaaaactggtcaaagtgttgagaaattac
tagatagcatcgtaagactca----acaaaggttttggaggtcgtactatactttcttat
ggttcattgtgtgacgagttcactccaactgaagtcataaggcaaatgtatggtgtaaat
cttcaggccg----gtaaagtaacatc-----------------tttcttttaccctatt
atgactgcaatgacaatt-------------ctctttgcattttggcttgagttctttat
gtacacaccctttacatggattaatccaacttttgttagcattgtactggctgtcacaac
ttttgtctcaacggtttttgtctctggcatcaaacataagatgttgttctttatgtcttt
tgttctgcctagtgttatcctagtgacagcgcataatttgttctg--------------g
gacttttcttactatgaaagtcttcagtcaattgttgagaatactaacactatgtttttg
cctgttgacatgcaag------gtgtcatgttgacagtattttgcttcatagtctttgtt
acatacagtgttaggttcttcacttgtaaacaatcatggttctcacttgctgtgacaact
gtt-----------------cttgtgatctttaacatggttaaaatctttggaacatctg
atgaaccatggactgaaaaccaaattgctttctgctttgtgaacatgcttactatgattg
tcagtcttactacaaaggattggatggttgttgttgcatcatacagaatt--------gc
ttactatgttgttgtatgtgtaatgccgtctgcctttgtggctgactt-tggttttatga
agtgtattagcattgtttacatggcttgtggttatttgttttgctgttattatggtatcc
tttattgggttaacagattcacatgcatgacttgtggtgtttatcaattcactgtgtctt
cagctgaacttaaatacatgactgccaacaacctgtctgcacctaagaacgcgtatgatg
ctatgattcttagtgctaaattgattggtgttggaggtaagagaaacattaaaatttcaa
ctgtgcagtcaaaacttacagagatgaaatgtacaaatgttgtcttgcttggtcttttgt
ctaaaatgcatgttgagtctaactcaaaagagtggaattattgtgtaggactacacaatg
agatcaacctttgtgacgatcctgagattgttctagaaaagctgttagctctcattgcat
tctttttgtccaaacacaacacttgtgaccttagcgaacttattgaatcatattttgaga
acactaccatacttcagagtgtggcttcagcttatgctgcattgcctagctggattgcac
ttgaaaaagctcgcgcagatcttgatgaggctaagaaaaatgatgttagccctcaaattt
tgaaacagcttactaaggcatttaatattgccaagagtgattttgatcgcgaagcgtcag
tgcaaaagaagcttgacaaaatggctgagcaggctgcagctagtatgtacaaggaagcac
gagctgtggacagaaaatcaaaaatcatttctgctatgcatagcctactttttggtatgc
ttaagaaacttgatatgtctagtgtcaatactattattgatcaagctcgtaatggtgttt
tacctttgagtattattccagctgcatcagctacaagacttgttgttgtaacacctagtc
ttgaagtgttttccaggattaggcaagaaaacaatgttcattatgctggtgctatt-tgg
actattgttgaagtcaaagatgctaatggttcacatgttcaccttaaagaagtcactgct
gctaatgaattaaatcttacttggccattgagcattacttgtgagagaacca--------
-caaagctgcagaacaatgaaattatgccaggtaaacttaaagaaagagcggtcaaagcg
tcagccactttagatggtgaagctttcggcagtggaaaggctcttatggcagctgaaagt
ggcaagagctttatgtacgcatttatagcctcagacaataatcttaagtatgtcaaatgg
g------------agagcaataa---tgatatcatacctattgaacttgaagctccattg
cgtttctatgttgatggcgttaatggtccagaagtcaagtatttgtactttgtcaagaac
ttaaacactcttagacgtggtgctgttcttggttacatcggtgcaacagtgcgtctgcaa
gctggtaaacccactgaacatccatctaatagtagtttactgacattgtgtgcttttgca
cctgatcctgctaaagcatatgttgatgctgtcaagagaggtatgcaaccagttagtaac
tgtgtaaaaatgctctcaaatggtgccggtaatggtatggctattacaaacggtgtggaa
gctaacacacaacaagattcttatggtggtgcttccgtttgtatctattgcagatgccat
gttgaacatcctgctattgatggattatgccgatacaaaggcaaatttgtgcaaatac--
-caactggcacccaagatccaattcgtttttgtattgaaaatgaggtttgtgttgtctgt
ggctgttggcttaataatggttgcatgtgcgat------cgtacttctatgcagagttct
actgttgatcagagttatttaaacgagtgcggggttctagtgcagctcgacta-gaaccc
tgcaat---ggtactgatccagaccatgttagtagagcttttgacatctataacaaagat
gttgcgtgtattggtaaattccttaagacaaactgttcaagatttaggaatttggacaaa
catgatg------------cctactacattgtcaaacgttgtacaaagaccgttatggac
catgagcaagtctgttataacgatcttaaagattctggtgcagttgctgagcatgatttc
tttacttataaggaaggcagatgtgaattcggcaatatcgcacgtagggatcttacaaag
tacacaatgatggatctttgttacgctattagaaattttgatgaaaagaactgtgaagtt
cttaaagaaatactcgtgacagtaggtgcttgcactgaagaattctttgacaacaaagat
tggtttgacccagttgaaaatgaagccatacacgaagtttatgcaaaacttggacccatt
gtagccaatgctatgcttaaatgcgttgctttttgtgatgccatagtagaaaagggctat
ataggtattataacacttgacaaccaagatcttaatggcaatttctacgacttcggagat
ttcgtaaaaactgtccccggttttggttgtgcctgtgttacatcatattactcttatatg
atgccttta------atgggaatgacttcatgcttagagtc---tgaaaactttgtgaaa
agtgacatttatggttctgattataagcagtatgatttactggcttatgatttcactgaa
cataaggagtaccttttccagaaatactttaagtactgggatcgcacgtaccacccaaat
tgttctgattgtactagtgatgagtgtattattcattgtgctaacttcaacacactattt
tctatgacaataccaatgactgctttcggaccacttgtccgtaaagttcatattgatggt
gtgccagttgttgttactgcaggttaccattttaaacaacttggtattgtgtggaatctt
gatgtaaaattggacacaatgaagttgactatgacagatctgcttagatttgttacagac
cctacacttcttgtagcatcaagccctgcattgttagatcaacgcactgtctgtttctcc
attgcagctttgagtactggtattacatatcagacagtaaagccaggtcactttaacaaa
gatttctatgatttcataacagagcgtggtttctttgaagagggatctgaattaacatta
aaacactttttctttgcacagggcggtgaagctgctatgacagacttcaactattaccgc
tacaacagagtcacagtacttgacatttgccaagctcagtttgtttacaaaatagttggc
aaatattttgaatgttatgatggtggatgcattaacgctcgcgaagttgttgttacaaac
tatgacaagagtgctggttatcctttgaacaaatttggtaaagctagactttactatgaa
actctttcatatgaagagcaggatgcacttttcgctttaacaaagagaaatgttctaccc
acaatgactcagatgaatctgaaatatgctatttctggaaaggctagagctcgtacagta
ggaggagtttcactcctttctactatgactacgagacaataccaccagaagcatttgaag
tcaattgctgcaacacgcaatgccactgtggtcattggttcaaccaagttttatggtggt
tgggataacatgctcaaaaatttaatgcgtgacgttgataatggttgtttgatgggatgg
gactatcctaagtgtgaccgagctttacctaatatgattagaatggcatctgccatgata
ttaggctctaagcacgttggttgttgta------cacatagtgatagattctatcgcctt
tccaacgagttagctcaagtactcacagaagttgtgcattgcacaggcggtttttacttt
aaacctggtggtacaactagcggtgatggtactacagcttatgctaactcagcttttaac
atctttcaagctgtttctgctaatgttaacaagcttttgggagtcgattcaaacgcttgt
aacaatgttacagtaaaatccat---------acaacgtaaaatttacgataattgttat
cgtagtagcagcattgatgaagaatttgttgttgaatacttcagttacttgagaaaacac
ttttctatgatgattttatctgatgatggagttgtgtgctacaacaaagattatgcagat
ctaggttatgtagctgatatcaatgcttttaaagcaacgctctattatcagaataatgtt
ttcatgtccacttctaagtgttgggtagaaccagatcttaatgttggaccacatgaattt
tgttcacagcatacattgcagattgttggacctgatggagactattaccttccctatcca
gacccatctagaattttgtcagctggtgtgtttgttgatgatatagttaaaacagataac
gttatcatgttagaacgttatgtgtcattggctatcgatgcatacccactcacaaaacat
cctaagcccgcttatcaaaaagtgttttacacccttcttgattgggttaaacatttacag
aaaaatttgaatgcaggtgttcttgattcattctccgttacaatgttagaagaaggtcaa
gataagttctggagtgaagagttctatgctagcctctatgaaaaatccactgttttgcaa
gctgcaggcatgtgtgttgtatgtggttcacaaactgtattgcgttgtggagactgtctt
agaagaccacttttgtgtacgaaatgtgcttatgaccatgtcatgggaacaaagcacaaa
ttcattatgtctatcacaccgtacgtgtgtagttttaatggttgtaatgtcaatgatgtt
acaaaattgtttttaggtggtcttagttattattgtatggaccacaaaccacaattgtca
ttcccactctgtgctaatggcaatgtttttggtttatacaaaagtagtgcagtcggttca
gaggatgttgaagatttcaacaaactcgcagtttccgattggaccaatgtggaagactac
aaacttgctaacaatgtcaaggaatccctgaaaattttcgctgctgaaactgtgaaagct
aaggaggagtctgttaaatctgaatatgcttatgccatattaaaggaggttatcggccct
aaggaaattgtactccaatgggaagcttctaagactaagcctccacttaacagaaattca
gttttcacttgctttcagataagtaaggatactaaaattcaattgggtgaatttgtgttt
gagcaatctgagtacggcagtgactctgtctattataagagcacaagtacttacaaattg
ataccgggtatgatttttgtgttgacttctcataatgtgagtcctcttaaagccacaatt
ttagtcaaccaagaaaagtacaacaccatatctaagctctatcctgtctttaacatagcg
gaagcctataatacactggtcccttactatcaaatgataggtaagcaaaaatttacaact
atccaaggtcctcctggtagcggtaaatctcattgtgttataggtttgggtttgtattat
cctcaggccagaatagtttacacagcatgttctcatgcagctgtggatgctttatgtgaa
aaagcagccaagaatttcaatgttgatagatgttccaggataatacctcaaagaatcaga
gttgattgttacacaggttttaagcctaataacactaatgctcaatacttgttctgtact
gttaatgctctaccagaagcaagttgtgacattgttgtagtcgatgaggtctccatgtgt
actaactatgaccttagtgtcataaatagtagactgagttacaagcatattgtctatgta
ggagacccgcaacaattaccagctcctagaaccttgattaataagggtgtacttcaacca
caagattacaatgtggtaactcaaagaatgtgtaccctaggacctgatgttttcttacac
aaatgctatagatgcccagctgagattgttaagacagtctctgcacttgtttacgaaaat
aaatttgtacctgtcaaccctgaatcaaagcagtgcttcaagatgtttgtaaaaggccag
gttcagattgaatcaaactcttctataaaccataagcaactagaggttgtcaaggcattc
ttagcacataatccaaaatggcgtaaagctgtttttatctcaccctataacagtcaaaat
tatgttgcaagacgtcttcttggtttacaaactcaaactgtagactctgcacaaggtagt
gagtatgattatgtcatctacacacagacttccgatacacaacatgctactaatgtcaat
agatttaatgttgccattactagagcaaaggttggtatcctctgtatcatgtgtgatagg
aacatgtatgataatcttgatttctatgaactcaaagattcta----------agattgg
tttacaagcaaaacctgaaacatgtggtttgtttaaagattgttcaaagaatgagcaata
ca-taccacctgcatatgcaacaacatatatgagcttgtctgacaattttaaaacaagcg
atggtttagctgttaacatcggta------caaaggatgttaaatatgctaacgtcattt
catatatgggattcaggtttgaagccaatataccaggctatcacacattgttctgcacgc
gagactttgctatgcgtaatgttagagcatggcttggatttgacgttgaaggtgcacatg
tctgtggtgataatgttggaactaacgtaccactacagctgggtttctctaacggtgttg
attttgtagtacaaactgaaggatgtgttattactgaaaaaggtaatagcattgaggtt-
-----gtaaaagcacgagcaccaccaggtgaacaatttgcacacttgattccacttatga
gaaaaggtcaaccctggcacattgttagacgccgtatagtgcagatggtctgtgactatt
tcgatggcttatcagatattctgatctttgtgctttgggctggtggtcttgaacttacaa
ctatgagatactttgttaagattggaaaaccacaaa---agtgtgaatgcggcaaagctg
caacttgttatagtagctcccaatgtgtctatgcttgtttcaagcatgcattaggttgtg
attatttatataacccttattgcattgacatacaacaatggggctacacaggttctttga
gcatgaatcatcatgaagtttgcaacgttcatagaaatgagcatgtggctagtggtgatg
ctatcatgactaggtgccttgctatacatgattgttttgtcaaacgtgttgattggtcta
ttgtgtacccttttattgataatgaagaaaagatcaataaagctggtcgcattgtgcaat
cacatgtcatgaaagctgccctgaaaatctttaaccctgctgcaattcacgatgtaggta
atcccaaaggtattcgttgtg---ctacaacaccaataccatggttttgctacgatcgag
atcctattaacaataatg-ttagatgtctggagtatgactata------tggtacatggt
caaatga--------atggtcttatgttattttggaattgcaatgtagacatgtacccag
agttctcaattgtttgtagatttgatactcgtacgcgctctaaactgtctttagaaggtt
gcaatggtggtgcattgtatgtcaataaccatgcttttcacacaccagcttatgatagaa
gagcttttgctaagcttaaacctatgccattcttttactatgatgatagtaattgtgaac
ttgttgatggacaa------------cctaattatgtaccactcaagtcaaatgtttgca
taacaaaatgcaatattggtggtgctgtctgcaagaagcatgctgctctctatagagcgt
atgttgaagattacaacatgttcatgcaggctggttttacaatatggtgtcctcaaaatt
ttgatacttacatgctttggcatggttttgttaatagcaaagcactccagagtctagaaa
atgtggcttttaatgtcgttaaaaaaggtgcattcacaggtctaaaaggagacttaccaa
ctgctgttatagctgataagataatggtaagagagggacctactgacaaatgtatcttta
caaacaagactagtttacctacaaatgtagctttcgagctatatgcaaaacgtaaacttg
gactcacacctccattaacaatacttagaaatttaggtgttgtcgcaacatataagtttg
tgttgtgggattatgaagctgaatgtcctttctcaaatttcacaaagcaagtgtgttctt
acactgatcttgatagtga---agttgtaaca---------------------tgttttg
acaatagtattgctggttcttttgaacgctttactactacaaaagatgcagtgcttattt
ctaataacgctgtgaagggact---------------------------tagtgccatta
aattacaatatggctttttgaatgatttacctgtaagtactgttagaaacaaacctgtca
catggtacatctatgtgcgcaagaacggtgagtacgtcg------aacaaattgatagtt
actacacacagggacgtacttttgaaacctttaaacctcgtagtacaatggaagaagatt
ttcttagtatggatactacactcttcatccaaaagtatggtcttgaggattatggttttg
aacacgttgtatttggagatgtctccaaaactaccattggtggtatgcatcttctcatat
ctcaagtgcgccttgcaaaaatgggtttgttttctgtgcaagaatttatgaccaattctg
acagtacactgaaaagttgttgtattacatatgctgatgatccttcttctaagaatgtgt
gcacttat-atggacatactcttggacgattttgtgactatcattaagagcttagatctt
aatgttgtgtccaaagttgtggatgtcattgtagattgtaaggcatggagatggatgctg
tggtgtgagaattcacagattagaaccttctatccacagctccaatctgccgaa---tgg
aatcctggctatagcatgcctacattgtacaaaattcagcgtatgtgtctcgaacggtgt
aatctctacaattatggtgcacaagtgaaactacctgatggcattactactaatgtcgtt
aagtacactcagttgtgtcaataccttaacactactactttgtgtgtaccacacaaaatg
cgagttttgcatttaggagctgctggtgcatctggtgtagctcctggtagtactgtacta
agaaggtggttaccagatgatgccatattggttgataatgatttgagagattacgtttcc
gacgcagacttcagtgttacaggtgattgtactagtctttacattgaagacaaatttgat
ttgcttatctcagatttatatgatggctccacaaaatcaattgacggtgaaaacacgtcg
aaagatggtttctttacttacattaatggttttattaaagagaaactatcacttggagga
tctgctgccatcaaaatcacagaatttagttggaataaagatttatatgaattgattcaa
agatttgagtattggactgtgttttgtacaagtgttaatacctcatcatcagaaggtttt
ctgattggtattaactacttaggaccatactgtgacaaagcaatagtagatggaaatata
atgcatgccaattatatattttggagaaactctacaattatggctctatcacataattca
gtcctagatactccaaaattcaagtgccgttgtaataacgcacttattgtaaatttaaaa
gaaaaagagttgaatgaaatggtcgttggattactaaggaaaggtaagttactcattaga
aacaatggtaagttactaaactttggtaaccactttgttaacacaccatgaa---atttt
ttgtgttgctagttgtagtaccattggtctatggagat----------------------
-----------aacttcccttgttctaaattcattaatagaaccataggcaatcattgga
atttgattgaaacatttcttttaaa-----ttatagcagcagat-taccacctaatt-ct
gatgtggtattaggtgatta-ctttcctactgtgacacc---------------------
-------ttggttt------------------------------aattgcattcg-----
----------------------------caat-----------------------aataa
taataacttttatgttacaatggaaaatcttaaagcattgtactgggatta---tgcgac
agaaaatataacagcagatcacagacaaaggttacatgtagtcgttgaaggcaacccata
ttctattacagttaccacgactcgtgaatttaactctgctgaaggtgctattata-----
---tgtat------ttgcaaag------------gtacaccacctaagactactaacacc
aattcggtatctcaactgaattg-------tgcttggggt-----------------aga
gaatgcaggttacagcatacgagaaccc-----------------aacgtacaaaattcc
ctatttg----------------------tccct-----------ctaacagggactcca
attgtggtaatatgttgtatggtttacaatggtttacagatgaagttgttgcttatttac
atggttctatttatcgtattaattttgaaaaccaatggtctgg---cactgtcacacttg
gtgacatgcgtgcaacgactgct------gaaaccgctg-----------gagcgttagt
aga------cctgtggtggtttaaccctgtttatgatatcacttattatagagtgaatag
taaaaacagc------actactgtaat------------------ctccaattgcactga
tcaatgtgctagttacgtggataacatttttaccacacatcctgggggttttataccatc
agattttagttttaacaatt------ggtttcttttaactaatagttctacggttgttaa
tggtaaacttgttaccagacagccgctattagttaattgcttatggccagttcctagttt
taaaggagcagcatccacattttgctttgaaggagctggttttgatcagtgtaatggtgc
tgtt------------ctaaataacactgtagatgttattagattc--aacctcaatttc
accgcagatgtacaatctggcatgggtgctacagtgttctcattgactacaacaggtggt
g----------------------------------tcattcttgagatttcttgttataa
tgataccgtg--------------agtgagtcaagtttctacag----------------
-----------------ttatggtgaaattccatttggcataactgatggaccacggtac
tgttatgtactttacaatggcacagctctta------agtatttaggaacattaccacct
agtgtaaaggaaattgctattagtaaatggggccatttttatattaatggttacaatttc
tttagtacttttcctatcaattgtatatcttttaacctaactactggtgttagtggagca
ttctggacaattgcttacacatcatatactgaagcattagtacaagttgaaaacactgct
attaaaaaggtgacgtattgtaacagtcacattaataacattaaatgttctcaacttact
gctaacttgcaaaatggattttatcctgttgcctcaagtgatgtaggtttcgttaataag
agtgttgtgttactacct--agctttttcgcacataccgctgtc-------------aat
ataactattga------------------------------------tcttggtatgaag
cgtagtggttatggtcaacctatagcctccacattaagtaacatcacactacc------a
atgcaggataataacactgat--gtgtattgcattcgttctaaccagttttcagtttatg
ttcatt-----------ccacttgtaaaagttcttta------tgggacaatgtgtttga
atccgcctgcacagatgttttagatgctac------agctgttataaaaactggtacttg
tcctttctcatttgacaagttgaacaatcacttaacttttaacaagttctgcttgtcact
gaaccctattggtgccaactgcaagtttgatgttgctgcccgcacaagaaccaatgagca
ggttgttcgcagtttatatgtaatatatgaagaaggagacaacatagtgggtgtaccgtc
tgataatagtggtttgcacgatttgtcagtgttacactt--agactcctgtacagattat
aatgtatatggtagaactggtgttggtattattagacgaactaacagcacactact----
---tagtggcttatattacacatcactatca--------------ggtgatttgttaggt
tttaaaaatgttagtg---------------atggtgttgtctattctgtgacaccatg-
--tgatgtaagtgcacaagcggctgttattgatggtgccatagttggagctatgacctcc
attaat-------------------------agtgaactgctaggtctaacacattggac
aacaaca----------------------cctaattt-----------------------
---------------ttattactactccatatataattacaca------aatgtgagaac
tcgtggcactgcaattgacagtaatgatgtt-----------------------------
----gattgtgaacctatcataaactattccaacataggtgtttgtaaaaatggtgcttt
ggtttttattaacgtcacacattctga------------------tggtgacgttcaacc
gattagcactggtaatgtcacgatacccacaaattttaccatatctgtgcaagtagaata
tattcaggtttacactacaccagtgtcaatagactgtgcaagatacgtttgcaatggcaa
ccctagatgcaataaattgttaacacaatat----gtttccgcat---gtcaaactattg
agcaagcacttgcaatgggtgccagacttgaaaacatggaagttgattccatgttgtttg
tttctgaaaatgcccttaaattggcatctgttgaagcattcaatagtacggaaaatttag
atcctatttacaaggaatggcctaaca-ttggtggttcttggctaggaggtttaaaagat
atattgccatcccataat---agcaaacgtaagt-accgttctgctatagaagacttgct
ttttgacaaagttgtaacttctggtctgggcacagttgatgaagattataaacgttgtac
aggtggttacgacatagcagacttagtctgcgcacaatattataatggcatcatggtgct
acctggtgtagctaatgatgacaagatggctatgtatactgcatcacttgcaggtggtat
aa---------------cactaggtgcactcggtggtggcgccgtgtctataccttttgc
agtggcagttcaagctagacttaactatgtcgctttacaaactgatgtgttgaacaaaaa
ccagcaaatcctggctaatgctttcaatcaagcaattggtaacattacacaggcatttgg
taaggttaatgatgctatacatcagacatcacaaggtcttgccactgttgctaaggcatt
ggcaaaagtgcaagatgtcgttaacacacaaggtcaagctttaagccacctaactgtaca
attgcaaaataatttccaagccattagtagttctattagtgacatttataacaggcttga
tgaactgagtgctgatgcacaagttgataggctgattacaggaagacttacagcacttaa
tgcatttgtgtctcagactctaaccaggcaagcagaggttagggctagtagacaacttgc
caaagacaaggttaatgaatgtgttaggtctcagtctcagagatttggattctgtggtaa
tggtacacatttgttctcacttgcaaattcagcaccaaatggcatgattttctttcatac
agtgctattacccaccgcttatgaaactgtaacagcttggtcaggtatttgtgcttcaga
tggctatcgtacctttggactcgttgtcaaagatgtacagttaacattgtttcgtaattt
agacgaaaagttcta---tctgactcccagaactatgtatcagcctagagttgcaactag
ttctgattttgttcagattgaaggatgtgatgttttgtttgtcaatgcaactgtatttga
attgcctagtattatacctgactatatc----gacattaatcagact--gttcaagatat
attagacaactacagaccaaactggactgcacctga-attgac------acttgacatct
ttaacgcaacctatttaaatctgactggtgaaattgatgacttag-aatttaggtcagaa
aagttacataatactactgtagaacttgccattct-cattgacaacattaacaatacatt
agtcaatcttgaatggctcaacagaattgagacttatgtgaaatggccctggtatgtgtg
gcta------ctaataggcttagtagtagtattttgcataccgctattgctattttgctg
ttgtagtacaggttgctgtggatgcataggttgtttaggaagttgttgtcattctatttg
tagtagaagacaatttgaaaatta---tgaaccaat---tgaaaaagtgcatgtccacta
aatccaaga-------------------tataatagcagttgtttctgcta---------
------------------------------------------------gcgaatta----
------------------------------------------------------------
------------------------------------------------------------
------------------------------------------------------------
------------------ata---------------------------------------
------------------------------------------------------------
------------------------------------------------------------
------------------------------------------------------------
------------------------------------------------------------
------------------------------------------------------------
-------------------aatcttctaagaactaaacttatgagtcattacaggtcttg
tatggacattgtcaaatccattgacacatccgcagacgctgtacttgacgaacttgatcg
tgcatactttgctgtaactcttaaagtagagtttaagactggtaaa----------ttac
ttgtgtgtataggttttggtgatacaattcttgaggctaaggataaagcatatgctaaac
ttggtctctctattattgaagaagtcaatagtcatacagttgtttgatattactgtttac
aagtttcgagctaaattttggtacaaattaccttttgaaactagacttcgtatcatcgaa
caaacaaaacctaaagcattaattgctacaaaacaattaaagagagattatagaaaaatt
gccatcctaaattccatgcgaaaatgattggcggacttttccttaacactct----gagt
tttgtaattgttagcaaccatgtcattgttaataatacagcaaatgtgcattctacacaa
caagaacatgttatagtacaacagca------tcagtttgttaatgctagaacacaaaac
tattatccagagttcagcattgctgtactctttgttttatttttagctttgtaccgtagt
acaaactttaagacgtgtgtcggtatcttaatgttcaagattgtatcaatgacacttata
ggacctatgcttatagcatatggttactacattgatggcattgttacaacaactgtctta
gctttaagatttgtctacttagcatacttttggtatgttaatagtaggtttgaatttatt
ttatacaatacaacgacactcatgtttgtacatggcagagctgcaccgcttatgagaagt
tctcacagctctatttatgtcacattgtatggtggcataaattatatgtttgtgaatgac
ctcacgtt----------------------------------------------gcattt
tgtagaccctatgcttgtaagcat----agcaatacgtggcttggctca-----------
-------------tgctgatctaactattgttagagcag---------------ttgaac
ttctcaatg------gtgattttatttatatattttcacaggagcccgtagtcggtgttt
acaatgcagccttttctcag-gcggttctaaacgaaattgatttaaaagaagaagaagaa
gaccatacctatgacgttccctaggg--------------------------------ca
ttgactgtcatagatgacaatggaatggtcattagtatcattttctggttcctgttgata
attatattgatattactctcaatagcatt--------------gctaaatataattaagc
tatgcatggtatgttgtaatttaggaagaacagttatcattgtcccagcacaacatgcct
atgatgcctataa-------------gaatttcatgcgaa---ttaaagcatacaaccct
gaagaagcactccttgtttg------------------------------aactaaac-a
aaatgaag-----------------attttgttaatatta-gcgtgtgcaattgcatgcg
tttatggagagc------gctattgtgctatgcaagatgatagtggaacttc---atg--
-------------tcgcaatagctc---ttcaac---ttgtgaatcatgcttcaatggag
gtgatcttatttggcatcttgcaaactggaacttcagctggtctataatattgatcgttt
ttataac---------------ggttttacaatacggtagacctcaattcagctggttcg
tgtatggcattaaaatgcttattatgtggctattatggcccattgttttggcgcttacga
tttttaatgcatactcggaatacgaagtttccagat-------atgtaatgttcggcttt
agtattgcaggtgcaattgttacgtttgtactttggattatgtattttgtaagatctatt
cagttataca---------------------------gaaggactaagtcttggtggtct
ttcaaccctgaaactaacgcaattctttgcgttagtgcattaggaagaagctacgtgctt
cctctcgaaggtgtgccaactggcgtcactt----taacattgctttcagggaatttgta
tgctgaa--------------------ggattcaaa------------------------
-----------------------attgctggtg------------gtatgaacatcgaca
atttaccaaaatacgtaatggttgcattacctagcaggaccatcgtctacacacttgttg
gcaagaaattgaaagcaagtagtgcaactggatgg-------------gcttactatgta
a----------aatctaaagccggtgattactcaacagacgcaagaactgataatttgag
tgagcaagaaaaattattacatatggtataactaaacttctaaa----------------
-------------tggccaaccagggacaacgcgttagctggggagatgaatctaccaaa
aagcgtggtcgttccaattctcgtggtcggaagaataacaat------------------
-------atacctctttcattcttcaatcccattaccctccaa----caaggttcaaaat
tt---tggaattta----------tgtccgagagactttgtacc--------------ca
aaggaataggtaacaaggatcaacagattgg-----------------ttattggaatag
acaa-actcgctatc-----------------------gcatggtgaagggccaacgtaa
ggagcttcctgaaaga--tggttcttctactatttgggca-------ctggacctcatgc
-------------agatgccaaatttaaagatagaatagatggagttgtctgggttgcca
aggatggtgccatgaataaaccaactacacttggtaatcgtggtgctaataatgaatcca
aagctttgaaa----ttcgatggtaaagttccaggagaatttcaacttga-agtgaacca
atcaagggacaattcaagg---tcacgctctcaatctagatctcagtctagaaatag---
--------------atctcaatctagaggaaggc--------------------------
------------------aacaatccaataac------------aagaaggatgacagtg
tagaacaagctgttcttgctgcactcaaaaagt-taggtgttgac----acagaaaaaca
acaacaacactctcgttctaaatctaaggaac-------gtagcaactctaag-------
---acaagagacactacacctaagaatgaaaacaaacacacctggaagagaactgcaggt
aaaggtgatgtgacaaagttttatggagctagaagtagttcagccaattttggtgacagc
gatctcgttgccaatgggaac-----------ggtgccaagcattacccacaactggctg
a----atgtgttccatctgtatctagcattctgtttggaagccattggactgcaaaggaa
gatggcgaccagattgaagtcacattcacacacaaataccacttgcctaaggatgatcct
aagacaggacaattccttcagcagattaatgcttat------------gctcgtccatca
gaggtggcaaaagaacagagac-------------------aaagaaaagctcgttctaa
atctgcagacaagtcagagcaagaggttttacctgatgcattaacagaaaattatacaga
tgtgtttgatgacacacaggttgagattattgatga--ggtgacgaactaaacgaatgct
cgttttcctccacgctgtatttattacagttttaatcttactactaattg-gtagac---
----------------------------------------------tccaattattagaa
agattat-tacttaatcattctctcaatcttaaaactgtcaataatgttttag-------
--------------------------gtgtgactgacactggtc--------------tg
aaagtaaattgcttgcagcttttgaa-------accagactgtcttgattttaacatctt
acataggagtttggcagaaaccagattactaaaagtagtacttcgag-taatctttctag
tatt-----actag------ggttttgctgctacagattgttagtcacattaatttaaca
tcatgaagtttttgatttttgtaatgtgtctt------------------tctcttgtga
atggatatggaattagaagaagcatacaaaaacttgaccca-aaagatccccatgaacat
ccgactatgacatgggaat---------------------tattggaaaaatttgttgga
agtaccttgtacatcacaacgaaccaaatcctatctc-----------------------
--------------------------------taccattaggagcagaaatttattgtga
tgatattgaaggatttccatgttcttggcctggttataaagcttacgctcataaccatat
tgattatcattttgatctttccaatccgttc------tattcttttgtggataaattcta
catttcattaggtgatagagaagtaaaaatttatcttagagtggttgg------------
---------tgcaacaccaaaagataaaagattgaatgtt---ggttgtcgaacatctt-
--------------------------------------tctcagttaaccttccaattgg
aactc-------------------------------agatttaccatga-----------
--------caaagatatgcaatatc-------tagtcgagggaagacatcttgagtgtgc
tc----------------------------------------------------------
------------------------------------------------------------
-------------------acagaatttattttgtgcagtattgtc--------------
-------------------cacaccattcacatggttattgctttaaagacaagctaaag
gtctat-------gatcttaggcgcgtcaaaagcaggaaggcttttgagaaaatcaacca
acagcagaaaagtgagttgtaaggcaacccgatgtt-----------------taaaact
ggtttttccgaggaattactg---------------------------------------
------------------------------------gtcatcgcgctgtc----------
-------tactcttgtacagaatggtaagcacgtgtaataggaggtacaagcaaccctat
tgcatattaggaagt--ttagatttgattcggcaatgctagatttagtaatt--------
---tagagaagtttaaagatccgc--------------------------tatga-cgag
ccaaca----------------------------atggaagag--ctaacgtctggatct
agtgattgt-------ttaaaatgtaaaattgtttgaaaattttccttttgatagtgat-
------------------------------------------------------------
------------
>KP981644.1 Canine coronavirus strain CB/05, complete genome
--------acttttaaagt-aaagtgagtgtagcgtagctatctctcttctttttacttt
---------------aactagctttgtgc------tagattttgtcttcggacaccaact
cgaactaaacga-----aatatttgtct--------------------ttctatgcgatc
atagaggacaagcgttgattattt--ccaaccagtttggcaatcactccttggaacgggg
ttgagagaacggtgcaccagggttccgtccctgtttggtaagtcgcctagtatcagcac-
tgcggttccgcccgtagc--------gtgttgggtagctcaggttccgtcctgt-acctc
cctcgccggccgccaggagaatgagttccaaacaattcaagatcctcg---tcaacgagg
------actatcaagtcaacgtgcctagccttcctattcgtgacgtg-------------
------------------------------------------------------------
-----ttacaggacatcaagta-----------------------------ctgttatcg
taacggattcgagggctatgttttcgtaccagaatactgtcgtgacctagttgattgcga
tcgtaaggatcactacgtcattggtgttcttggtaacggaataagtgatcttaaacctgt
tcttattaccg-----aaccctccgtcacgttgcaagg--ctttattgttagagc-----
------------------taactgcaatggcgttcttgaggactttgacct---------
---------------------------------------------------------taa
aattgctcgt--------------attggaagaggtgccata-------tatgttgacca
atacatgtgtggtgctgatggaaaaccagtcattgagggtgagtttaaggattac-----
---------------------------ttcggtgatgaggacattattgaatttgaagga
gaggagtaccattgc---------------------gcttggacaaccgtgcgtgatgag
aaactgcttaatcagcaaactctctttacaatt--------caggaaatacaatat----
--------------aatttggatattcctcacaaactgccaaattgtgctactagacatg
tggcaccaccagtcaaaaagaactctaaa-----atagttctgtctgaagattac-----
---------------------aaaaagctttatgatatcttcggctcaccttttatgggt
aatggtgactgtctgagcaaatgctttgacactcttcatttcattgctgcaactcttaga
tgcccatgtggcgcggagagt---------------------------------------
---agtggtgttg-----------------------------------------------
-------------------gtgattggactggttttaagactgcctgttgtggtcttgtt
ggcaaagttttgggtgtcacactgggtgatattaggcccggtgatgctgttgtcactagt
atgagcgcaggtaaaggagttaaattctttgccaattgtgttcttcagtatgctggtgat
gttgaaaatgtctctg------------------------------tctggaaagtga--
----------------ttaaaacttttactgtagacaaga--------------------
-------ctgtttgcacccctgactttgaaggcgaattgaacgact--------------
----------tcattaaacctgagagtaaatcaccaactgcatgcag------cattaaa
agagcattcattactggtgaa---------------------------------------
------------------------------------------------attgatgatgcc
gtacatgatt--------------------------------------------------
----------gtatcattacaggcaaattggatcttagtactaatctttttggcaatgtt
ggtctactattcaagaaa----actccatggtttgtacaaaagtgtggtgcactttttat
tgatgcttggaaagtggttgaggaacttcttggttcactcaaactcacatacaagcaa--
-------------------atttatgaagttgtagcatcactttgcacttctgcttttac
gatcgtaaac-tataaaccaacatttgtggtttcagacaatcgtgttaaggatcttgtag
acaagtgtgtgaaagttcttgtaaaagcttttgatgtttttactcagactatcacaattg
ctggtgttgaggccaaatgctttgtgcttggtgctaagtacttgtt--------------
---------------------gttcaacaatgcgcttgtcaaacttgtcagtgttaaaat
act--------------------------------------------tggcaagaagcaa
aagggtcttgaaagtgcattctttgctactagc---------------------------
-------ttgattggtgcgactgttaatgt----------------------------ga
caccgaaaagaactgagactgccaatatcagcttgaataaagttgatgacgtagttgcac
caggagatggt------tatattgtcattgttggtgatatggcttt--------------
-ctacaagagtgatgattactacttcatgatggctagtcccgattctgttcttattaaca
atgtttttaaagcagctagagttccatcttatgacatcgtgtatgatgttgatgatgata
caaaaaataaaatggttgaaaaaattggctcatcatttgaatgtgatggtgacattgatg
ctgctattattaaagtcaatgacttactcattgaatttaaacaacaaaatctttgtttca
gggcaattaaagatgacaaaggcatttttgttgaagcttatcttaaaaagtacaaaatgc
ctgcatgccttgcaaaacatattggtttgtggaacatcata-----aagcaagattcatg
taagaagggttttcttagtcttttcaatcacttgaatgaattggaagacattagagaaac
taatgttcaggc---------------------tattaagaacattctttgccctgctct
tcttcttgatctagattatggtgccatttggtataagtgcatgccaagttgctccgaccc
atcagtgttggggagtgtccaacttcttattggcaatggtgtgaaagtaatttgtgatgg
ctgcaaagtttttgctaaccaactctcaaatggttacaacaagctctgtaatgctgctcg
cgctgacattgagatcggtggtataccattttctactttcaaaacacctacaaatacctt
tattgaaatgacagatgccatctattcagttatcgaccaaggtaaagcattgtcttttgg
aaatgctgatgtgccagttgtaaacaatggtaccatttctactgatgattggtctgaacc
cattttgcttgaacctgctgagtatgtgaaacccaagaacaatggtaatatcattgttat
tgcaggttacacattttataaagatgaggatgaacatttttatccttatggttctggtaa
aattgtgcaaagaatgtacaataa--aatgggtggtggtgacaaaacagtgtcatttgca
gaagaagtagatgtccaagagat------tgaacctgtcacacgtgttaagcttgaattt
gagtttgacaatgaaattgtaactggtgttcttgaacaagctattggtacc---------
---aaatacaaatttactgg-----------------------tacaacttgggaggaat
ttgaagattctatttctgaagaactcgatgcaatttttgacactcttgcaaaccaaggtg
tcgaacttgaaggttacttcatttatgatacatgtggtggttttgacatcaaaaaccc--
-------------agacggtatt-------atgatttctcaatatgatatcaataatact
actgatgaaaaatctgaatctggtgcgtc--aagtgaagaa-------------------
-----gaagatgttgaatct---gttgaagatgactctgaactgaaaattg---aggcat
ctgaa---gttgaggaaacctctactcaa-gaggaggttggaactgtagaa---------
-----gttgaagatgtc----------------------acttctgc-------agaaga
tgttg------------------------------------------------aaattgt
tgaagtatctgctaagaatgacccatgggctgcagctgttgatgtacaagaagctgaaca
aattaaaccttctttaccacctttcaagacaacaaatctcaat--------ggcaaaatt
atccttaaacaacaggataacaattgttggataaatgcttgttgctatcagcttcaggcc
tttgattttttcaacaatgaggcttgggagaaatttaagaaaggtgatgttatggatttt
gtaaacctttgttatgcagcaacaacacttgaaagaggtcattctggcgatgcagaatat
cttcttgaactcatgctcaatgattataacacagccaaaatagtacttgctgctaaatgt
ggtt----gtggtgaaaaagaaattgttttggagagatccgtatttaagcttagtccttt
aaaagacaagttt------aaatatggtgtttgtggtgattgtatgcaagttaacaat--
--------------------------------------------tgtgaatttcttag--
----------cg-ttgagggctctggtgtttttgttcatgatataattgaaagatac-ac
aatcgcagagcaattcattgtcaaacctattatgcatgcagtttacactggcacaactca
aaatggccattaca----tggttgatgacattgaacatgcttattgggtgga------tg
gtatgggtattaaaccacttaagaaaagatgctatacatctacactattcatcaatgcta
atgtaatgaccagag------------------ctgaaaaaccaaaacaacctcctaaat
ttgaaaaagtaaaac---------------------------------agcaaccagaaa
tgaaggaaaagaaaccttcaattgaaaaagaggaagttcaaagtcctaaaaatgacgatc
ttatacttc---------------------cattttacaaagctggtaaactttcctttt
--------atcagggtgatttggatgttttgatcaatttcttggaacctgatgtcattgt
taatgctgccaatggtgatcttaaacacatgggtggtgtcccaagagccatc--------
--------gatgttttcactagtggcaaattaacagaacgttctaaggattatctaaaaa
agaacaaatatattgct---cctggtaatgctgttttctttgaaaatgtcattgagc---
------------atcttagtgttttgaatgcagttggaccacgtaatggtgacagccggg
ttgaggccaaactcaacaatgtttacaaggctattgcaaagtgtgaaggaaaaatactaa
caccacttattagtgttggtattttcagtgttaaacttgaaacatcattgcagtgcttac
ttaagactgtaaatgacagagaattgaatgtcttcgtgtacaatgaccaggagagacaag
ccattgagaacttcttctctggttctatccctgtcaaagttactgaagataatgtcaacc
atgaacgtgtgtcggtttcttttgataaaacatacggtgaacaacttaaaggcaccgtag
tcattaaagat------------------------------aaagacgttacaaaccagt
tgcctagtgcttttgatgttgggcagaaagttgttaaggctattgacttagat-------
-------------------------------------------------------tggca
agctcattatggtttccatgatgctgctgccttcagcgctagtagccatgatgct-----
-----------tataaatttgaagttattacacatagtaacttcattgtacataagcaga
ctgataacaactgttggatt---------aatgcaattt--------gtcttgcattaca
gagactcaaaccacagtggaaatttcctggtgttaggggtctctggaatgaatttcttga
gcttaaaccacaaggttttgtacatatgttgtaccacatttctggggtaaagaaag----
--gtgaaccaggtgatgctgaattaacattgcata-aacttggtgatttgatggacaatg
attgtga-------agtcattgtcacacatacta--------------------------
---------------------------------cagcatgtgacaagtgcgcaaaaatag
aaaagtt----cactggaccagttgtagcagcgcctcttgtaattcatggcactgatgag
acatgtgtgcatggtgttagtgtcaacgttaaagttactcaaattaagggcactgtt---
--------------gctatcacttctttgagtggtcctattattggagaagcacttgaag
caactggt------------------tacatctgttatagaggat--------caagtaa
aaacggtcattacacctattacgacaatcgtaatggat-taatgattgatgcagaaaagg
cttaccactttaacaaggacttgttacaagttacaacagccattgcaagtaatttttct-
------------------------------------------------------------
-----------gtcaagaaaccacaagtagaagaaaagcctaa-----------------
-------------------gactcgtgtttttaacagggttgaggaatctcctaagatt-
--gtacaggaa------------caaaaattgttggctattgaaagtggtgctgactatg
cactcactgaatttggaaggtatgctgacatgttctttatggctggagataaaattctta
g------------------------------------------------ggttctgcttg
aagtctttaaatatcttttggttttatttatgtgtcttaaaagtactaagatgcctaaag
ttaaagta---aagccacctcatgcatttaaagatcttggtgctaaagtcagaa------
------------cactcaattacatgagacaattgaacaaaccatctgtctggcgctatg
caaaactagttttattgctaatagcaatatataatttcttttact-------------tg
tttgtcagtataccgg-------------------tagtgcataaatta-gcatgtaacg
gtgctgtac-----------aggcatataaaaattctagttttgtaaagtctgaggtttg
tggta---attctattttatgtaaagctt---------gtttggcttcttatgatgagtt
ggctgattttcaacatctccaagttac---ttgggatttcaaatctgaccca--------
--------------------ctctggaatagattggtacaattgtcttattttgcatttc
tggctgtttttggtaacaattatgtcaggtgtgttcttatgtattttgtgtctcagtacc
tcaacctgtggctttcctactttggttatgtagagcatagttggtttttgcatgttgtta
actttgaatccatctcagctgagtttgtgat--------------catagttatagtggt
taaggcagttctcgtccttaaacatattgttttctcgtgctcaaacccatcttgtaaaac
gtgctcaaagattgcaaggcagacacgtattcctattcaggttgttgttaatggttcaat
gaaaactgtttatgttcatgccaatggtactggtaaactatgcaagaaacacaatttcta
ttgtaagaactgtgattcatatggctttgagaacacattcatctgtgacgaaattgtgcg
tgatctcagtaatagcattaagcaaactgtttacgccactgatagatctcaccaagaagt
cacaaaagttgaatgttcagatggcttttacagattctatgttggtgatgagttcacttc
atatgactatgatgtaaaacacaagaagtacagtagtcaagaggttc-tcaagaacatgc
tcttgctt--------------gatgactttattgtgtacagtccatctggttcttctct
cgctaatgttagaaat------------------------------------------gc
ctgtgtgtacttttcacaacttattggtaagcctat------------------------
---taagattgttaacagtg--------------------------atttgcttgaagac
ctttctgtagactttaaa-------------------ggagcactttttaatgctaaaaa
gaatgtaattaaaaa--------------------------------ttctttcaa----
------------tgttgat---gtttcagaatgcaaaaatcttgatgaatgctacaaggc
ttgcaatcttgatgtgtcattttcaacatttgaaatggctgtcaataatgctcacagatt
tggtattctgattactgaccgttcttttaacaatt-tctggccatcaaaagttaagcctg
gttcatctggtgtttcggccatggacattggcaagtgtatgacttctgatgctaagattg
ttaatgccaaagttttgactcaacgtggtaaaagtgttgtatggcttagtcaggatttcg
ctgcacttagctcaactgcccagaa-----------agtcttggttaaaa----------
-cttttgtagaagaaggtgtcaacttttcacttacattcaatgctgtaggttcagatgat
gatctgccttatgaaagattcactgaatctgtgcctccaaaaagtggttcaggctttttc
gatgtaatcaaacagcttaaacaaattgtgatgttgattcttgcttttatccttatttat
ggtttatgctcagtctacagtgtagctacacagtcctacattgaatctgctgaaggttat
gactacatggttattaagaatggaattgtccaaccttttgatgataccattacatgtgtt
cataacacttacaaaggattcggtgattggtttaaagctaagtatggttttgtccctact
tttggtaaatcatgtccaattgttgtaggaactgtttttgaatttgaaaatatgagacca
attcctgatgtgcctgcatatgttgctcttgtaggtagatctcttgtttttgctattaat
gctg-cttttggtgttaccaacatgtgctatgaccatactggcagtgcagtgagtaagga
ctcttactttg------------------------------------acacttgtgtgtt
taacgctgcatgcaccactctcacaggtcttggtggta---caattgtatattgtgcaaa
gcaaggtttagttgaaggttctaagctctatagtgatcttatgccagactattattatga
gcatgctagtggtaacatggtcaaattgccagcaattattagaggacttggtctacgatt
tgtgaaaacacaggctacaacttactgtagagtgggagagtgcattgatagtaaagctgg
tttttgctttggtggcgataactggtttgtctatgataatgagtttggcaa---------
tggatatatctgtggtaattctgttttaggattctttaagaatggcttcaaactctttaa
ctctaacatgtctgtggtagctacatcaggtgctatgcttgtcaacattattattgcatg
cctagctattgcaatgtgttatggtgttcttaagtttaagaaaatctttggtgactgcac
tcttctcattgttatgatcattgtcacacttgttgtg---aacaatgtgtcttactttgt
cactcaaaacacgttctttatgatcatatatgccattgtttactattttacaacaaggaa
acttgc--gtaccctggcattcttgatgctggttttatcattgcgtacattaaca----t
ggctccatggtatgtgattaccgcatacattctagttttcctttatgactcactcccttc
actgtttaa------acttaaggtttcaacaaacctttttgaaggtgataaatttgtggg
taactttgaatctgccgctatgggtacttttgt------tattgatatgcgttcatatga
gactattgttaattctactcctattgatagaattaaatcatatgctaacagcttcaacaa
atataagtactatacaggttcaatgggagaggccgactacagaatggcttgctatgctca
tcttggtaaagctcttatggattattctgttaacagaacagacatgctttacacacctcc
aactgtcagtgttaattccaca---cttcagtctggtctgaggaaaatggcacagcctag
tggtcttgtagagccttgtattgtaagagtttcctatggtaacaatgtgcttaatggttt
atggttaggagatgaggtcttttgtcctagacatgttatt---gctagtgataccacacg
tgttatcaactatgaaaatgaaatgtccagtgtgagacttcataacttctcagtttccaa
aaataatgt---gtttttgggtgttgtgtctgccaaatataagggtgtgaatcttgtact
taaagtcaaccaggtcaatcctaacacaccagaacacaaatttaagtctattaaagctgg
tgaaagttttaacattcttgcttgttatgagggatgtcctggtagtgtctatggtgtcaa
catgagaagccaaggtaccattaagggctcttttattgccggtacttgtggatcagtagg
ttatgtgtcggaaaatggaattctctattttgtatacatgcatcacctagaacttggaaa
tggctcgcatgttggttctaattttgaaggggaaatgtatggtggttatgaagatcaacc
tagcatgcaacttgagggtactaatgtcatgtcatcagataatgttgttgcattcttgta
tgctgcacttattaatggtgaaaggtggtttgtta----------caaacacatcaatgt
cattagaatcatacaatacatgggccaaaactaacagtttcacagaactttcttcaactg
atgcttttagcatgttgg---------ctgcgaaaactggtcaaagtgttgagaaattgc
tagattgcattgtaagactca----acaaaggttttggaggtcgtaccatactttcttat
ggctcactgtgtgatgagttcacccctactgaggtcataaggcaaatgtatggtgtaaat
cttcaggctg----gtaaagtaacatc-----------------tttcttttaccctatt
atgactgcaatgacaatt-------------ctctttgcgttctggcttgaattctttat
gtacacacccttcacatggattaatccaacttttgttagcattgtattggctgtcacaac
tttgatctcgacggttttcgtctcaggaattaaacataagatgttgttcttcatgtcttt
tgttcttcctagtgttatccttgtgacagcacataatttgttctg--------------g
gacttttcttactatgaaagtctgcagtcaattgttgagaatactaacactatgtttctg
cctgttgacatgcaag------gtgtcatgctcacggtgttttgtttcattgtctttgtc
acatacagtgttagattcttcacttgtaaacaatcctggttctcactcatcgtgacaact
gtt-----------------cttgtgatttttaacatgtttaaaatttttggaacatctg
atgaaccatggactgaaaaccaaattgctttctgctttgtgaacatgcttactatgattg
tcagtcttactacaaaagattgggttgttgttgttgcatcatacagaatt--------gc
ttattatgttgttgtatgtgtaatgccacctgcttttgtgtctgactt-tggctttatga
agtgtattagcattgtttacatggcttgtggttatttattttgctgttattatggtatcc
tctattgggttaacagattcacatgcatgacttgtggtgtttatcaattcactgtgtctg
cagctgaacttaaatacatgactgccaacaacctgtctgcacctaagaacgcgtatgacg
ctatgattcttagtgctaaattgattggtgttggaggtaagagaaacattaaaatttcaa
ctatacagtcaaaacttacagagatgaaatgtacaaatgttgtcttgcttggtcttttgt
ctaaaatgcatgttgagtctaactcaaaagagtggaactattgtgtaggactacacaatg
agatcaacctttgtgacgatcctgagattgttctagaaaagctgttagctctcattgcat
tctttttgtccaaacacaacacttgtgaccttagcgaacttatcgaatcatactttgaga
acactaccatacttcagagtgtggcgtcagcttatgctgcattgcctagctggattgcac
ttgaaaaagctcgcgcagatcttgatgaggctaagaaaaatgatgttagccctcaaattt
tgaaacagcttaccaaggcatttaatattgccaagagtgactttgatcgcgaagcgtcag
tgcaaaagaagcttgacaaaatggctgagcaggctgcagctagtatgtacaaggaagcac
gagctgtggacagaaaatcaaaaatcatttctgctatgcatagcctactttttggtatgc
ttaagaaacttgatatgtctagtgtcaatactattattgatcaggctgctaatggtgttt
tacctttaagtatcattccagctgcatcagctacaagacttgttgttgtaacacctagtc
ttgaagtgttttccaggattaggcaagaaaacaatgttcattatgctggtgctatt-tgg
actattgttgaagtcaaagatgctaatggttcacatgttcatcttaaagaagtcactgct
gctaatgagttaaatcttacttggccattgagcattatttgtgagagaacca--------
-caaagctgcagaacaatgaaattatgccaggtaaacttaaagaaagagcggtcaaagcg
tcagccactttagatggtgaggcttttggcagtggaaaggctcttatggcagttgaaagt
ggcaaaagctttatgtacgcatttatagcctcagacaacaatcttaagtatgtcaaatgg
g------------agagcaataa---tgatatcatacctattgaacttgaagctccattg
cgtttctatgttgatggcgttaatggtcctgaagtcaagtatttgtacttcgtcaaaaac
ttaaacactcttagacgtggtgctgttcttggttatatcggtgcaacagttcgtctgcaa
gctggtaaaccaactgaacatccatctaacagtagtttattgacactttgtgctttcgca
cctgatcctgctaaagcatacgttgatgctgttaaaagaggtatgcaaccagttaataac
tgtgtaaaaatgctctcaaatggtgctggtaatggtatggctgttacaaacggtgttgaa
gctaacacacaacaagattcttatggtggtgcttccgtttgtatttactgcaggtgccat
gttgaacatcctgctattgatggactatgccgctacaaaggcaagttcgtgcaaatac--
-caactggcacccaagatccaattcgtttctgtattgaaaatgaagtttgtgttgtctgc
ggctgttggcttaacaatggttgcatgtgcgat------cgtacttctatgcagagttct
actgttgatcagagttatttaaacgagtgcggggttctagtgcagctcgacta-gaaccc
tgcaat---ggtactgatccagaccatgttagtagagcttttgacatctataacaaagat
gttgcgtgtattggtaaattccttaagacaaattgttcaagatttaggaatttggacaaa
catgatg------------cctactacattgtcaaacgttgtacaaagaccgttatggac
catgagcaagtctgttataacgatcttaaagattctggtgctgttgctgagcatgacttc
tttaactacaaagagggtagatgtgaatttggtaatgttgcacgtagaaatcttacaaag
tacacaatgatggatctttgttatgctattagaaactttgatgaaaagaactgtgaagtt
ctcaaagaaatactcgtgacagtaggtgcttgcactgaagaattctttgaaaacaaagat
tggtttgatccagttgaaaatgaagccatacacgaagtttatgcaaaacttggacccatt
gtagccaatgctatgcttaaatgtgttgctttttgcgatgcaatagtggaaaaaggctat
ataggtattataacacttgacaaccaagatcttaatggcaatttctatgatttcggagat
ttcgtgaaaactgctcctggttttggttgtgcttgtgttacgtcatattattcttatatg
atgccccta------atgggaatgacttcatgcttagagtc---cgaaaactttgtgaaa
agtgacatctatggttctgattataagcagtatgatttactagcttatgattttactgaa
cataaggagtaccttttccaaaaatactttaagtactgggatcgcacatatcacccaaat
tgttctgattgtactagtgacgagtgtattattcattgtgctaatttcaacacactattt
tctatgacaataccaatgacagcttttggaccacttgtccgtaaagttcatattgatggt
gtaccagtagttgttactgcaggttaccatttcaaacaacttggtatagtatggaatctt
gatgtgaaattagacacaatgaagttgagcatgactgatcttctgagatttgtcacagat
ccaacacttcttgtagcatcaagccctgcacttttagatcagcgtactgtttgtttttcc
attgcagctttgagtactggtgttacatatcagacagtaaagccaggtcactttaacaaa
gatttctacgatttcataacagagcgtggtttctttgaagagggatctgaattaacatta
aaacactttttctttgcacagggcggtgaagctgctatgacagacttcaattattatcgc
tacaatagagtcacagtacttgacatttgccaagcgcagtttgtttacaaaatagttggc
aaatattttgaatgttatgatggtggatgcattaatgctcgtgaagttgttgtcacaaac
tatgataagagtgctggttatcctttgaacaagtttggtaaagctagactttactatgaa
actctgtcatatgaagagcaggatgcactttttgctttaacaaagagaaatgttctaccc
acaatgactcagatgaatctgaaatatgctatttctggaaaggctagagctcgtacagta
ggaggagtttcacttctttctactatgactacgagacaataccaccagaagcatttaaag
tcaattgctgcaacacgcaatgccactgtggtcattggttcaaccaagttttatggtggt
tgggataacatgcttaaaaatttaatgcgtgacgttgataatggttgtttgatgggatgg
gactatcctaagtgtgaccgcgctttacctaatatgatcagaatggcatctgccatgata
ttaggttctaagcacgttggttgttgta------cacatagtgatagattctaccgtctc
tccaatgagttagctcaagtactcacagaagtcgtgcattgcacaggtgggttttacttt
aaacctggtggtacaactagcggtgatggtactacagcttatgctaactcagcttttaac
atctttcaagctgtttctgctaatgttaataagcttttgggagtcgattcaaacgcttgt
aacaatgttacagtaaaatctat---------acaacgtaaaatctacgataattgttat
cgcagtagcagcattgatgaagaatttgttgttgagtactttagttatttgagaaaacac
ttttctatgatgattttgtctgatgatggagttgtgtgctacaacaaagattatgcagat
ctaggttatgtagctgatatcaatgcttttaaagcaacgctctactatcagaataatgtc
tttatgtccacttctaagtgttgggtagaaccagatcttaatgttggaccgcatgaattt
tgctcacagcacacattgcaaattgttggacctgatggagactattatcttccctatcca
gacccatctagaatcttgtcagctggtgtgtttgttgatgacatagttaaaacagataac
gttattatgttagaacgttatgtgtcattggctattgatgcatacccactcacaaaacat
cctaagcctgcttatcaaaaagtgttttatacccttcttgattgggttaaacatttacag
aaaaatttgaatgcaggtgttcttgattcattttcagttacaatgctagaagaaggtcaa
gataagttctggagtgaagagttttatgctagcctctatgaaaaatctacggttttgcaa
gctgcaggcatgtgtgttgtatgtggttctcaaactgtattgcgttgtggagactgtctt
agaaggccacttttgtgtacaaaatgtgcttatgaccatgtcatgggaacaaagcacaaa
ttcattatgtctatcacaccatacgtgtgtagttttaatggttgcaatgtcaatgatgtt
acaaagttgtttttaggtggtcttagttattattgtatggaccacaaaccacagttgtca
ttcccactctgtgctaatggcaacgtttttggtttatacaaaagtagtgcagtcggttca
gaggatgttgaagacttcaacaaactcgcagtttctgattggaccaatgtggaagactac
aaacttgctaacaatgtcaaggaatccctgaaaattttcgctgctgaaactgtgaaagct
aaggaggagtctgttaaatctgaatatgcttatgccatattaaaggaggttatcggccct
aaggaaattgtactccaatgggaagcttctaagactaaccctccacttaacagaaattcg
gttttcacttgttttcagataagtaaggatactaaaattcaattaggtgaatttgtgttt
gagcaatctgagtacggcagtgactctgtttattacaagagcacaagtacttacaaattg
ataccaggtatgatttttgtgttgacttctcataatgtgagtcctcttaaagccacaatt
ttagtcaaccaagaaaagtacaataccatatctaagctctatcctgtctttaacgtagcg
gaagcctataatacactggttccttactatcaaatgataggtaagcaaaaatttacaact
atccaaggtcctcctggtagtggtaaatctcattgtgttataggtttgggtttgtattat
cctcaggccagaatagtctacacagcatgttctcatgcagctgtggatgctttatgtgaa
aaagcggccaagaatttcaatgttgatagatgttcaaggataatacctcaaagaatcaga
gttgattgctacacaggttttaagcctaataacactaatgctcagtacttattctgtact
gttaatgctttaccagaagcaagttgtgacattgttgtagtcgacgaggtctccatgtgt
actaactatgaccttagtgtcataaatagtagactgagttacaagcatattgtctatgta
ggagaccctcaacaattaccagctcctagaaccttgattaataagggtgtacttcaacca
caagattacaatgtggtaactcaaagaatgtgcacactaggacctgatgttttcttacac
aaatgttatagatgcccagctgaaattgttaagacagtctctgcacttgtttatgaaaat
aaatttgtacctgtcaaccctgaatcaaagcagtgcttcaagatgtttgtaaaaggccag
gttcagattgagtcaaactcttctataaaccataagcaactagaggttgtcaaggcattc
ttagcacataatccaaaatggcgtaaagctgtttttatctcaccctataacagtcaaaac
tatgttgcaagacgtcttcttggtttacaaactcagactgtagactctgcacaaggtagt
gagtatgattatgtcatctacacacagacttctgacacacagcatgctactaatgtcaat
agatttaatgttgccattactagagcaaaggttggtatcctctgtatcatgtgtgatagg
aacatgtatgataatcttgacttctatgaactcaaagattcta----------agatcgg
cttacaagcaaaacctgaaacatgtggtctgtttaaagattgttcaaagaatgagcaata
ca-taccacctgcatatgcaacaacatatatgagcttgtctgacaattttaaaacaagcg
atggtctagctgttaacatcggta------caaaggatgttaagtatgctaacgtcattt
catatatgggattcaggtttgaagccaatataccaggctatcacacattgttttgcacgc
gagactttgctatgcgtaatgttagagcatggcttggatttgatgttgaaggtgcacatg
tctgtggtgataatgttggaactaacgtaccattacagctgggtttctctaacggtgtcg
attttgtagtacaaactgaaggatgtgttattactgaaaaaggtaatagcattgaggtt-
-----gtaaaggcacgagcaccaccaggtgagcaatttgcacacttgattccacttatga
ggaaaggtcaaccctggcacattgttagacgccgtatagtgcagatggtctgtgactatt
ttgatggcttatcagacattctgatctttgtgctttgggctggtggtcttgaacttacaa
ctatgagatactttgttaagattggaaaaccacaaa---aatgtgaatgtggcaaagctg
caacttgttatagtagctctcaatgtgtctatgcttgttttaagcacgcactaggctgcg
attatttatataacccttattgcattgacatacaacaatggggctacacaggttctttga
gcatgaatcatcatgaagtttgcaacattcataggaatgagcatgtagctagtggtgatg
ctatcatgactaggtgccttgctatacatgattgttttgtcaaacgtgttgattggtcta
ttgtgtacccttttattgacaatgaagaaaagatcaacaaagctggtcgcattgtgcaat
cacatgtcatgaaagctgctctgaaaatttttaaccctgctgcaattcacgatgtgggca
atcctaaaggcatccgttgtg---ctacaacacctataccatggttctgttatgaccgag
atcctattaataacaatg-ttagatgtctggagtatgactata------tggtacatggt
caaatga--------atggtcttatgttattttggaattgcaatgtagacatgtacccag
agttctcaattgtttgtagatttgatactcgcacgcgttctaaattgtctttagaaggtt
gcaatggtggtgcattgtatgttaataaccatgctttccacacaccagcttatgatagaa
gagcttttgctaagcttaaacctatgccattcttttactatgatgatagtaattgtgaac
ttgttgatggacaa------------cctaattatgtaccactcaagtctaatgtttgca
taacaaaatgcaatattggtggtgctgtctgcaagaagcatgctgctctttacagagcgt
atgttgaagattacaatatgtttgtgcaggctggttttacaatatggtgtcctcaaaatt
ttgatacttacatgctttggcatggttttgttaatagcaaagccctccagagtctagaaa
atgtggcttttaatgttgtaaaaaaaggtgcattcacaggtctaaaaggagacttaccaa
ctgctgttatagctgacaagataatggtaagagagggacctactgataaatgtatcttca
caaataagactagtttacctacaaatgtagcgttcgagctatatgcaaaacgtaaacttg
gactcacacctccattaacaatacttagaaatctgggtgttgtcgcaacatataagtttg
tgttgtgggactatgtagctgaatgtcctttctcaaatttcactacgcaagtgtgttctt
acactgatcttgattttga---agttgtaaca---------------------tgttttg
acaatagtattgctggttcttttgaacgctttactactaccaaagatgcactgcttattt
ctaataacgctgtgaagggact---------------------------tagagccatta
aattacaatatggctttttgaatgatttacctgtaagtactgttggaaacaaacctgtca
catggtatatctatgtgcgcaagaatggtgagtacgttg------aacaaattgatagtt
actatacacagggacgtacttttgaaacctttaaacctcgtagtacaatggaagaagatt
ttcttagtatggatactacactcttcatccaaaagtatggtcttgaggattatggttttg
aacacgttgtatttggagatgtttctaaaactaccattggtggtatgcatcttcttatat
cgcaagtgcgccttgcaaaaatgggtttgttttctgttcaagaatttatgactaattctg
acagtacactgaaaagttgttgtattacatatgctgatgatccatcttctaagaatgtgt
gcacttat-atggacatactcttggacgattttgtgactatcattaagagcttagatctt
aatgttgtgtccaaagttgtggatgtcattgtagattgtaaggcatggagatggatgctg
tggtgtgagaattcacagattaaaaccttctatccacaactccaatctgctgaa---tgg
aatcctggctatagcatgcctacattgtacaaaatccagcgtatgtgtctcgaacggtgt
aatctctacaattatggtgcacaagtgagattacctgatggcattactactaatgtcgtt
aagtatactcaattgtgtcaataccttaacactactactgtgtgtgtaccacacaaaatg
agagttctgcatttaggagctgctggtgcatctggtgttgctcctggtagtactgtatta
cgaaggtggttaccagacgatgccatattggttgataatgatttgagagattacgtttcc
gacgcagacttcagtgttacaggtgattgtactagtctttacattgaagacaagtttgat
ttgcttatctctgatttatatgatggctccacaaagtcaattgacggtgaaaacacgtca
aaagatggtttctttacttatataaatggttttattaaggaaaaactatcacttggtgga
tctgctgccatcaaaatcacagaatttagttggaataaagatttatatgaattgattcaa
aggtttgagtattggactgtgttttgtacaagtgttaatacatcatcatcagaaggattt
ctgattggtattaactacttaggaccatactgtgacaaagcaatagtagatggaaatata
atgcatgccaattatatattttggagaaactctacaattatggctctatcacataactca
gtcctagatactccaaaattcaagtgccgttgtaacaacgcacttattgttaatttaaaa
gaaaaagaattgaatgaaatggtcgttggattactaagaaagggtaagttgctcattaga
aataatggcaagctactaaactttggtaatcatttagttaatgtgccatgattgtgatct
taacttgcgtcttattgttgtgctcgtaccatactgttgcgagtac---------ga---
---------caaataatgattgtagacaagttaacgtaacacaattagatggcaacgaaa
atctcattagagactttttgtttcaaaactttaaagaagaagg----------------a
actgtagtcgttggtggcta-ttatcctacagaggtg-----------------------
--------tggtac------------------------------aactgttctagaacag
cacctaccactgcct---atgagtattttaat-----------------------aacat
acatgcattttattttgatatgg-aagccatggaaaatagcactggtaatg---cacgtg
gtaaaccgttat------------------------------------------------
-----------------tgtttcatgttcatggtgagcctgttagtgctatcata-----
---tatatatcggcttatagaaatg-------atgtacaacacaggccacttttaaaac-
---------------atgggttagtgtgcataactaaaac-----------------tcg
caatattgactataacagcttcactagc-----------------agacagtggaattcc
atatgtacaggtaatgacagaaaaattcctttct-----------ctgtcatacccacgg
acaatggaacaaaaatctatggacttgagtggaatgacgaatttgttacagcctatatta
gtggtcattcttataattggaacatcaataataattggtttaa---caatgttacactac
tttattcccgctcaagtactgctacatggcaacacagtg-----------ctgcatatgt
tta------ccaagg------------tgtttctaacttcacttattacaagttaaataa
caccaatggtttaaaaacttatgaatt------------------ttgtgatgattatga
atattgcactggctacgctactaatgtctttgctcccactgtaggaggttacatacctga
tggatttagttttaacaatt------ggtttttgcttacaaatggctccacttttgttag
tggcagatttgtaacaaatcaaccattattagttaattgtttatggccagtgcccagttt
tggtgtggcagcacaagaattttgttttgaaggtgcgcagtttagtcagtgcaatggtgt
gtct------------ttaaataacacagtggatgttattagattc--aatcttaatttt
accgcagatgtacaatctggcatgggtgctacagtgttctcattgaatacaacaggtggt
g----------------------------------tcattcttgaaatttcatgttataa
tgacacagtg--------------agtgagtctagtttttacag----------------
-----------------ttatggtgaaattccatttggcataactgatggaccacggtac
tgttatgcactttacaatggcacagctctta------agtatttaggaacattaccacct
agtgtaaaggaaattgctattagtaagtggggccatttttatattaatggttacaatttc
tttagcacatttcctattgattgtatatcttttaatttaaccactggtactagtggagct
ttttggactattgcttacacatcgtacactgaagcattagtacaagttgaaaacacagct
attaaaaaggtgacgtattgtaacagtcacattaataacattaaatgttctcaacttact
gctaatttgcaaaatggtttttatcctgttgcttcaagtgaagttggtcttgtcaataag
agtgttgtgttactacct--agtttctattcacataccagtgtt-------------aat
ataactattga------------------------------------tcttggtatgaag
cgtagtggttatggtcaacctatagcctcagcattaagtaacatcacactacc------g
atgcaggataataacaccgat--gtgtattgcattcgttctaatcaattttcagtttacg
tgcatt-----------ccacttgtaaaagttcttta------tgggacaatgtgtttaa
ttctgactgcacagattttttacatgctac------agctgttataaaaactggtacttg
tcctttctcatttgataaattgaacaattacctaacttttaacaagttctgtttttcatt
gaatcctgttggtgccaattgcaaatttgatgttgctgcccgtacaagaaccaatgagca
ggttgttagaagtttatatgtgatatatgaagaaggagacaatatagtgggtgtaccgtc
tgataatagtggtctgcacgatttgtcagtgttacactt--agactcctgtacagattac
aatatatatggtagaactggtgttggtattattagacaaactaacagcacactact----
---tagtggcttatattacacatcactatca--------------ggtgatttgttaggt
tttaaaaatgtcactg---------------acggtgttgtctattctgtaacaccatg-
--tgatgtaagtgcacaagctgctgttattgatggtgccatagttggagctatgacttcc
attaat-------------------------agtgaactgttaggtctaactcattggac
aacaaca----------------------cctaattt-----------------------
---------------ttattattactccatatataattataca------aatgcgagaac
tcgtggcactgcaatcgacagtaacgatgtt-----------------------------
----gattgtgaacctatcataacctattctaatataggtgtttgtaaaaatggagcttt
ggtttttattaacgtcacacattctga------------------tggtgacgttcaacc
aattagcaccggtaatgtcacgatacctacaaattttactatatctgtgcaagtcgaata
tattcaggtttacactacaccagtgtcaatagattgttcaagatacgtctgcaatggtaa
tcctagatgcaataaattgttaacacaatat----gtctctgcat---gtcaaactattg
agcaagcacttgcaatgggtgccagacttgaaaacatggaagttgattccatgttgtttg
tttctgaaaatgcccttaaattggcatctgttgaagcattcaatagtacggaaactctag
atcctatttacaaagaatggcctaaca-ttggtggttcttggctaggaggtttaaaagac
atattgccatctcacaat---agcaaacgtaagt-accggtctgctatagaagatttgct
ttttgataaggttgtgacatctggcttaggtacagtcgatgaagattacaaacgttgtac
gggtggctatgacatagctgacttagtgtgtgcacaatattacaatggcatcatggtgtt
acctggtgtggctaatgatgacaagatggctatgtacactgcatctcttgcaggtggtat
aa---------------cattaggtgcacttggtggtggtgcagtgtctataccttttgc
agtagcagttcaggctagacttaattatgtagctttacaaactgacgtattgaacaaaaa
ccagcagattctggctaatgctttcaatcaagcgattggtaacattacacaggcatttgg
taaggttaatgatgctatacatcaaacgtcaaaaggtcttgctactgttgctaaagcatt
ggcaaaagtgcaagatgttgttaacacacaagggcaagctttaagccacctaacagtaca
attgcaaaataattttcaagccattagtagttccattagtgacatttataacaggcttga
tgagttgagtgcggatgcacaagttgacaggctgattacaggacgacttacagcacttaa
tgcatttgtgtctcagactttaaccagacaagcagaggttagggctagtagacaacttgc
taaagacaaagttaatgaatgcgttaggtctcaatcccaaagatttggattctgtggtaa
tggtacacatttgttttcacttgcaaatgcagcaccaaatggcatgattttctttcacac
agtgctattaccaacagcttatgaaactgtgacggcctggtcaggtatttgtgcatcaga
tggcgatcgcacttttggacttgttgttaaagatgtccagctgacgctatttcgcaattt
agatgacaaattcta---tttgacacctagaactatgtatcagcctagagttgcaactag
ttctgattttgttcaaattgaagggtgtgatgtcttgtttgtcaatgcaactgtaattga
gttgcctagtattatacctgattatatc----gatattaatcagact--gttcaagacat
attagaaaattacagaccaaattggacagtacctga-attaac------acttgacattt
tcaacgcaacctacttaaacctgactggtgaaattaatgacttag-aattcaggtcagaa
aagctacataacaccacggtagaacttgctgttct-cattgacaatattaacaatacatt
agtcaatcttgaatggctcaatagaattgaaacttatgtaaaatggccttggtatgtatg
gcta------ctaataggcttagtagtaatattttgcataccattactgctattttgctg
ttgtagtacaggttgctgtgggtgcataggttgcttaggaagttgttgtcactctatttg
tagtagaagacaatttgaaaatta---tgaaccaat---tgagaaagtgcatgtccatta
aattcaaaa-------------------ta------------------------------
------------------------------------------------------------
------------------------------------------------------------
------------------------------------------------------------
------------------------------------------------------------
------------------------------------------------------------
------------------------------------------------------------
------------------------------------------------------------
------------------------------------------------------------
------------------------------------------------------------
------------------------------------------------------------
-------------------aatctcttaagaactaaacttatgagtcattacaggtcttg
tatggacattgtcaaatctattgacacatccgtagacgctgtacttgacgaacttgatcg
tgcatactttgctgtaactcttaaagtagagtttaagactggtaaa----------ctac
ttgtgtgtataggttttggtgatacacctcttgaggctaaggataaagcatatgctaaac
ttggtttctctattattgaagaagtcaatagtcatacagttgtttgat------------
--------------------------attaccttttgaaactagacttcttatcatcgaa
caaacaaaacctaaagcattaagtgctacaaaacaatcaaagagagattatagaaaaatt
gccattctaaattccatgagaaaatgattggtggactttttcttaacactct----gagt
tttgtaattgttagcaaccatgtcattgttaataatacagcaaatgtgcattctatacaa
caagaacatgttatagtacaacagca------tcaggttgttagtgctagaacacaaaat
tactacccagagttcagcatcgctgtactctttgtattatttctagctttgtaccgtagt
acaaactttaagacgtgtgtcggtatcttaatgtttaagattgtatcaatgacacttata
gggcctatgcttatagcatatggttactacattgatggcattgttacaacaactgtctta
gctttaagatttgtctacttatcatacttttggtatgttaatagtaggtttgaattcatc
ttatacaatacaacgacactcatgtttgtacatggcagagctgcaccgtttatgagaagt
tctcacagctctatttatgtcacattgtacggtggcataaattatatgtttgtgaatgac
ctcacgtt----------------------------------------------gcattt
tgtagaccctatgcttgtaagcat----agcaatacgtggcttagctca-----------
-------------tgctgatctaactgttgttagagcag---------------ttgaac
ttctcaatg------gtgattttatctatgtattttcacaggagcccgtagtcggtgttt
acaatgcagccttttctcag-gcggttctaaacgaaattgacttaaaagaagaagaagaa
gaccatacctatgacgttccctaggg--------------------------------ca
ttgactgtcatagatgacaatggaatggtcattagtatcattttctggttcctgttgata
attatattgatattactttcaatagcatt--------------gctaaatataattaagc
tatgcatggtatgttgtaacttaggaagaacagttattattgttccagcgcaacatgcct
atgatgcctataa-------------gaattttatgcgaa---ttaaagcatataacccc
gacgaagcactccttgtttg------------------------------aactaaac-a
aaatgaag-----------------attttgttagtatta-gcgtgtgcaattgcatgcg
catgtggtgaac------gttattgcgctatgaaatctgactcagatacttc---gtg--
-------------tcgcaatggtaccactactga---ttgcgaatcatgcttcaacggag
gtgatcttatttggcatcttgcaaactggaacttcagctggtctgtaatattgatcgttt
ttataac---------------ggttttacaatatggtagacctcaatttagctggttcg
tgtatggcattaaaatgcttattatgtggctactatggcccattgttctggctcttacga
tttttaatgcatactcggaatacgaagtttccagat-------atgtaatgttcggcttt
agtgttgcaggtgcaattgttacatttatactttggattatgtattttgttagatccatt
cagttataca---------------------------gaaggactaagtcttggtggtct
ttcaaccctgaaactaacgcaattctttgcgttagtgcattaggaaggagctatgtgctt
cctcttgaaggtgtgccaactggtgtcactt----taacattgctctcagggaatttgta
cgctgaa--------------------gggttcaaa------------------------
-----------------------attgcaggtg------------gtatgaacatcgaca
atttgccaaagtacgtaatggttgcattacctagcaggaccattgtctacacacttgttg
gtaagaaattgaaagcaagtagtgcaacaggatgg-------------gcttactatgta
a----------aatctaaagctggtgattactcaacagatgcacgaactgacaatttgag
tgagcaagaaaaattattacatatggtataactaaacttctaaa----------------
-------------tggccaaccagggacaacgcgttagctggggagatgaatctaccaaa
aagcgtggtcgttccaattctcgtggccggaagaataatact------------------
-------atacctctttcattcttcaaccccattaccctccaa----caaggttcaaaat
tt---tggaactta----------tgtccgagagactttgtacc--------------ca
aaggaataggtaacaaggatcaacagattgg-----------------ttattggaatag
acaa-actcgctatc-----------------------gcatggtgaagggtcagcgtaa
agagcttcctgaaagg--tggttcttctactatttaggta-------ctggtcctcacgc
-------------cgatgctaaatttaaagatagaatagatggagttgtctgggttgcca
aggatggtgccatgaataagccaaccacacttggtaatcgtggtgctaataatgaatcca
aagctttgaaa----ttcgatggtaaagtaccagtagaatttcaacttga-agtgaacca
atcaagggacaattcaagg---tcacgctctcaatctagatcccagtctagaaatag---
--------------atctcaatctagaggaaggc--------------------------
------------------aacaatccaataac------------aagaaggatgacagtg
tagaacaagctgttcttgctgcactcaaaaagt-taggtgttgac----acagaaaaaca
acaacaacgctctcgttctaaatccaaggaac-------gtagcaactctaag-------
---acaagagacactacacctaagaatgaaaacaaacacacctggaagagaactgcaggt
aaaggtgatgtgacaaaattttatggagctagaagtagttcagccaattttggtgacagc
gatctcgttgccaatggtagc-----------ggtgccaagcattacccacaactggctg
a----atgtgttccatctgtatctagcattctgtttggaagctattggactgcaaaggaa
gatggcgaccagattgaagtcacattcacacataaataccacttgccaaaagatgatcct
aagactggacaattccttcagcagattaatgcctat------------gctcgtccatca
gaggtggcaaaagaacagagac-------------------aacgcaaagctcgttctaa
atctgcagaaaggtcagagcaagaggttgtacctgatgcattaacagaaaattacacaga
tgtgtttgatgacacacaggttgagattattgatga--ggtaacgaactaaacgaatgct
cgttttcctccatgctgtatttatcacagttttaatcttactactaattg-gtagac---
----------------------------------------------tccaattattagaa
agattat-tacttaatcattccctcaatcttaaaactgtcaataatgttttag-------
--------------------------gtgtgactgacactggtc--------------tg
aaagtaaattgcttacagcttttgaa-------accagactgtcttgattttaacatctt
acataggagtttggcagaaaccagattactaaaagtagtacttcgag-taatctttctag
tatt-----actag------ggttttgctgctacagattgttagtcacattaatttagca
tcatgaagtttttgatttttgtactgtgtctt------------------tctcttgtga
atggatatggaattagaagaagcatacaagaacatgaccca-aaagagtcccatgaacac
ccgaccatgacatgggaat---------------------tattggaaagatttgttgga
agtaccttgtacatcacaacaaaccaaatcctatctc-----------------------
--------------------------------taccaactggagcgcaaatttattgtga
tgagattgaaggattccaatgctcttggcctggttataaagcttatgctcatgatcacat
tgattatcattttgatctttccaacccgttc------tattcttttgtaaatacattcta
catttctttaggtgatagaaaagaaaaaatttatcttagagtggttgg------------
---------tgcaacaccaaaagagaaaagattgaatgtt---ggttgtagaacatctt-
--------------------------------------tctcagttaacatgccaattgg
aactc-------------------------------agatttaccatga-----------
--------caaagatatgcaatatc-------ttgtcgagggaagacatcttgagtgtgc
tc----------------------------------------------------------
------------------------------------------------------------
-------------------acagagtttactttgtgaagtactgtc--------------
-------------------caaaccatgcacatggttactgctttaatgacaggctaaag
gtttat-------aatcttggtcgtgtcaaaagcagaaaggcttttgagaaaatcaacca
acatcagaaaagtgagttgtaaggcaacccgatgtt-----------------taaaact
ggtttttccgaggaattactg---------------------------------------
------------------------------------gtcatcgcgctgtc----------
-------tactcttgtacagaatggtaagcacgtgtaataggaggtacaagcaaccctat
tgcatattaggaagt--ttagatttgatttggcaatgctagatttagtaatt--------
---tagagaagtttaaagatccgc--------------------------tatga-cgag
ccaaca----------------------------atggaagag--ctaacgtctggatct
agtaattgt-------ttaaaatgtaaaattgtttgaaaattttccttttgatagtgata
cacaaaaaaaaaaaa---------------------------------------------
------------
>MZ320954.1 Canine coronavirus isolate CCoV/GD/2020/X9, complete genome
------------------------------------------------------------
------------------------------------------------------------
------------------------------------------------------------
------------------------------------------------cttggaacgggg
ttgagagaacggtgcaccagggttccgtccctgtttggtaagtcgcctagtattagcgcg
tgcggttccgcccgtacc--------acgttgggcagaccaggttccgtcctgtgacctc
cctcgccggccgccaggagaatgagttccaaacaattcaagatcctcg---tcaacgagg
------actatcaagtcaacgtgcctagtcttcctatccgtgacgta-------------
------------------------------------------------------------
-----ttacaggaaatcaagta-----------------------------ctgttatcg
taatggatttgagggctatgttttcgtgccagaataccgtcgtgacctagttgattgcga
tcgtaaggatcactacgtcattggtgttcttggtaacggagtaagtgatcttaaacccgt
tcttcttaccg-----aaccctccgtcatgctgcaagg--ctttattgttagggc-----
------------------caactgcaacggcgtacttgaggactttgacct---------
---------------------------------------------------------taa
aattgctcgt--------------actggaagaggtgccata-------tatgttgatca
atacatgtgtggttctgatggaaaaccagttattgagggtgagtttaaggattat-----
---------------------------ttcggtgatgaggacattattgaatttgaagga
gaggagtaccattgc---------------------gcttggacaactgtgcgtgatgag
aaaccgctgaatcagcaaactctctttcctata--------caggaaatccaatac----
--------------aatctggacattcctcacaaattgccaaactgtgctactaggtgtg
tagcaccaccagtcaaaaagaactctaaa-----atagttctgtctgaagattac-----
---------------------aggaagctctatgaaatctttggatcaccttttatggga
aatggtgactgtcttagcaaatgctttgacactcttcattttatcgctgctactcttaga
tgtccatgtggttctgaaagt---------------------------------------
---agtggtgttg-----------------------------------------------
-------------------gagactggactggttttaagacagcttgttgtggtctttct
ggcaaagttaagggtgtcactctgggtgatgttaaacctggtgatgctgttgtcactagt
atgagcgcaggtaagggagtcaagttctttgccaattgtgttctccaacatgctggtgat
gttgaaaatgtctcta------------------------------tctggaaagtgg--
----------------ttaaaactttcacagttgatgaga--------------------
-------ctgtttgcacccctgattttgaaggcgaattgaacgact--------------
----------tcatcaaacctgagagtaaatcacctactgcatgcag------tattaag
agagcattcattactggtgaa---------------------------------------
------------------------------------------------attgatgacgct
gtacatgatt--------------------------------------------------
----------gtatcattacaggaaaattggatcttagtactaacctttttggtaatgtt
ggtctattattcaagaag----actccgtggtttgtacaaaaatgcggtgcactttttgt
tgatgcttggaaggttgttgaggaactacttggttcactcaaactcacatacaagcaa--
-------------------atttatgacgttgtggcatcactttgcacttctgcttttac
gatcgtaaac-tacaaaccaacattcgtagtttcagacaatcgtgtcaaggatcttgtag
acaagtgtgtgaaagttcttgtaaaggcatttgatgtctttactcaaactattacaattg
ctggtattgaagccaaatgctttgtgcttggtgctaagtacctgct--------------
---------------------gttcaacaatgcacttgtcaaacttgtcagtgttaaaat
act--------------------------------------------tggcaagaagcaa
aagggtcttgaaagtgcattctttgctactagc---------------------------
-------ttggttggtgcaactgttaatgt----------------------------ga
caccaaaaagaactgagactgctactatcagcttgaacaaagttgatgatgtggtggcac
caggagaaggt------tatattgtcattgttggtgatatggcttt--------------
-ctacaagagtggtgaatactacttcatgatggctagtcctgattctgttcttattaaca
atgtttttaaagcagctagagttccatcttatgacatcgtgtatgatgttgatgatgaca
ctaaaagcaagatgattgcaaaatttggtttatcattcgaatatgatggtgacatcgaag
ctgctattgtgaaatttaatgaactactcgttgaatttaggcagcagaatctgtgtttca
gagctcttaaagaggacaaaagcatttttgttgaagcttatcttaaaaagtataaaatgc
ctgcatgccttacaaaacacattggtttgtggaacatcata-----aagaaagattcatg
taagaagggttttcttagtctcttcaatcatttgaatgaattggaagatgtcaaagaaac
tactgtccaggc---------------------tattaaaaatattctgtgccctgagct
tcttcttgaattggactatggtgctatttggtataagtgcatgccaagttgctctgaccc
atcagtgttggggagtgtccaacttttaattagcaatggtgtgaaagtagtttgtaatgg
ctgcaaagtgtttgctaaccaactttcaaatggttataacaagctctgtaatgcggctcg
cactgatattgagatcggtggtataccattttctactttcaaaacaccaacaaacacttt
tattgaaatgacagatgctatctactcagttattgagcaaaacaaggctttatcctttgg
aaatgctgatgtaccagttgtagataatggtaccatttctactgatgattggtctgaacc
cattttgcttgagcctgctgaatatgtgcagcctaaaaacaatggtaaaatcattgttat
tgctggttacacattttacaaagatgaggatgaacatttctatccttatggttctggtaa
aattgtgcagagaatgtacaataa--aatgggtggtggtgacaaaacagtatcatttgca
gaagaagtagatgttcaagagat------tgaacctgtcacacgtgttaagcttgaattt
gagtttgacaatgaaattgtaacaggtgttcttgaacaagctattggtact---------
---aaatacaaatttactgg-----------------------tacaacttgggaggagt
ttgaagattctatttctgaagaacttgatgcaatttttgatactctagcaaaccaaggtg
tcgaacttgaaggttatttcatttatgatacttgtggtggctttgacatcaaaaatcc--
-------------agatggtatt-------atgatctctcagtatgatatcaataatatg
actgatgacaaatctgaatctggtatgtc--aagtgaagaa-------------------
-----gaagaagttgaatct---gctgaagaagactctgaacatgatattg---atgcat
ctgaagttgttgaggaaacttctattcaa-gaagaggttgaagcagtagag---------
-----gttgaagatgtc----------------------acttccac-------agaaga
tgttg------------------------------------------------aaattgt
cgaagtgtcagctaaagacgacccatgggctgcagctgttgatgtacaagaagctgaaca
aattaaaccttctttaccacctttcaagacaacaaatctcaat--------ggcaaaatt
atccttaaacaacaggataacaattgttggataaatgcttattgttatcagcttcaggcc
tttggtttttacaacaatgaggcctgggagaaatttaaggaaggtgatgttatggatttt
gtaaacctttgttatgcagccacaactcttgaaagaggtcattctggtgatgcagaatat
ctacttgaacttatgctcaatgattatagcacagccaaaatagtacttgctgctaagtgt
ggtt----gtggcgaaaaagaaattgttttggaaagaaccgtattcaaactcaccccact
taaaaagtgtttt------aagtatggtgtttgtggtgattgcatgcaaattaatatt--
--------------------------------------------tgtagatttataag--
----------tg-ttaaaggttctggtgtttttgttcatgatatgttaggaaagcaa-ag
atcagaagcgatgtttattgtaaaacctattatgcatgcagtctacattggttcagctca
gaatggtcattata----tgattgatgattgtgaacatgattattgtgtgga------tg
gtatgggtattaaaccacgtaaaggtaaactttacacatccacactatttatcaatgcta
atgtaatgactagag------------------ctgaaaaaccaaaacaacaacttaaag
ttgaaaaagtagaac---------------------------------agcaaccagaag
tagaagaaaagaaaccttcaattgaaaaagaggaagttcaaagtcctaaaaaagatgatc
tcatacttc---------------------cattttacaaagctggtaaactttcctttt
--------atcagggtgatttggaagttctgatcaatttcttggaacctgatgtcattgt
taatgctgctaatggtgatcttaaacacatgggtggtgtcgcaagagccatc--------
--------gatgtgttcactagtggcaaattaacagaacgttctaaggattaccttaaaa
agaataaatctattgct---cctggtaacgctgttttctttgaaaatgtcattgagc---
------------atcttagtgttttgaatgcagttggaccacgtaatggtgacagccgag
ttgaggccaaacttaacaatgtttacaaagcaattgcaaaatgtgaaggaaaaatactaa
caccacttatcagtgttggtatcttcagtgttaaacttgaaacatcattgcagtgcttac
ttaagactgtaaatgacagagaattgcatgtctttgtgtacactgaccaggagagacaag
ccgttgaaaactttttctctggttctatccctgtcaaagttactgaagataatgtcaacc
atgaatgtgtgtccgtttcttttgataaaacatacggtgaacaacttaaaggcaccgtag
ttattaatgac------------------------------aaagatgttacaaaccagt
tgcctagtgcttttgatgttggtcagaaagttgttaaggctattgacttagat-------
-------------------------------------------------------tggca
agcgcattatggtttccatgatgctgctgcctttagtgctagtagccatgatgct-----
-----------tataaatttgaagttatcacacatagcaacttcattgtgcataagcaga
ctgataacaactgttggatc---------aatgccattt--------gtcttgcattaca
gagacttaaaccacagtggaaatttcctggtgttagaggtctttggaatgaatttctcga
gcgtaaaacacaaggttttgtacacatgctgtatcacatttcaggagtaaagaaag----
--gtgaaccaggtgatgctgaattgactctgcaca-aacttggcgatttgatggacaatg
attgtga-------aatcattgttacacatacta--------------------------
---------------------------------cagcatgtgacaagtgtgcaaaagtag
aaaagtt----tacgggacctgtagtagcagcgcctcttgcagttcatggcactgatgaa
acatgtttacatggcgttagtgtcaatgttaaagttactcaaattaagggcactgtt---
--------------gctattacgtctttgagcggtcctgttattggagaagtacttgaag
caactggt------------------tatatttgttatagaggtt--------ctaaaaa
gaacggtcattacacctattacgacaatcgtaatggat-taatgattgatgcagaaaagg
cttaccactttaacaaggatttgttacaagttacaacagccattgcaagtaattttgtt-
------------------------------------------------------------
-----------gtcaagaaaccacaagtggaagaaaagcctaa-----------------
-------------------gacccgtgtttttaacagggttgaggaatctcctaagatt-
--gtacaagaa------------caaaaattgttggctcttgaaagtggtgctgactacg
ctctcactgaatttggaagatatgctgacatgttctttatggctggagataaaattctta
g------------------------------------------------gtttctgcttg
aagtctttaaatatcttttggttttatttatgtgtcttaaaagtactaagatgcctaaag
ttaaagta---aagccacctcatgcatttaaagattttggtgctaaatttagaa------
------------cactcaattacatgagacaactgaacaaaccatctgtctggcgttatg
caaaactagttttattgctaatagcaatatataatttcttttatt-------------tg
tttgtcagtataccgg-------------------tagtgcataaatta-gcatgtaacg
gtgctgtac-----------aggcatataaaaattctagttttgtaaagtctgaggtttg
tggta---attctattttatgtaaagctt---------gtttggcttcttatgatgagtt
ggctgattttcaacatctccaagtcac---ttgggatttcaaatctgaccca--------
--------------------ctctggaacagattggtacagttgtcttattttgcatttc
tggctgtttttggtaacaactatgtcaggtgtgttcttatgtactttgtatctcagtacc
tcaacctgtggctttcctactttggttatgtagagcatagttggtttttgcacgtagtta
actttgaatccatctcagccgagtttgtgat--------------catagttatattggt
taaggcagttctcgttcttaaacatattgttttctcgtgctcaaatccatcttgtaaaac
gtgctctaagactgcaaggcagacacgtattcctattcaggttgttgttaatggttcaat
gaaaactgtttatgttcatgccaatggtactggtaaactatgcaagaaacataatttcta
ttgtaaaaactgtgactcatatggctttgagaacacattcatctgtgacgaaattgtgcg
tgatctcagtaatagcattaagcaaactgtttacgccactgatagatctcaccaagaagt
cacaaaagttgaatgttcagatggcttttacagattctatgttggtgatgagttcacttc
atatgactatgatgtaaaacacaagaagtatagtagtcaagaggttc-tcaagaacatgc
tcttgctt--------------gatgactttattgtgtacagtccatctggttcttctct
cgctaatgttagaaat------------------------------------------gc
ctgtgtgtacttttcacaacttattggtaagcctat------------------------
---taagattgttaacagtg--------------------------atttgcttgaagat
ctttctgtagactttaaa-------------------ggagcactttttaatgctaaaaa
gaatgtaattaaaaa--------------------------------ttctttcaa----
------------tgttgat---gtctcagaatgcaaaaatcttgatgaatgctacaaggc
ttgtgaccttgatgtgtcattttcaacatttgaaatggctgtcaataatgctcatagatt
tggtattctgattactgaccgttcttttaacaatt-tctggccatcaaaagttaagcctg
gttcatctggtgtttcggccatggacattggcaagtgtatgacttctgatgctaagattg
ttaatgccaaagttttgactcaacgtggtaaaagtgttgtatggcttagtcaggactttg
ctgcacttagctcaactgcccagaa-----------agtcttggttaaaa----------
-cttttgtagaagaaggtgtcaatttttcacttacattcaatgctgtaggttcagatgat
gatctgccttatgaaagattcactgaatctgtgcctccaaaaagtggttcaggctttttc
gatgtaatcaaacagcttaaacaaattgtgatgttgattcttgtttttatctctatttat
ggtttgtgctcagtctatagtattgctacacagtcctacattgaatctgctgaaggctat
gactacatggttattaagaatggaattgttcaaccttttgacgataccatttcatgtgtt
cataacacttacaaaggattcggtgactggtttaaagctaagtatggttttgtccctact
tttggtaaatcatgcccaattgttgtaggaactgtttttgaatttgaaaatatgagacca
attcctgatgtgcctgcatatgttgctcttgtaggtagatctcttgtttttgctattaat
gctg-cttttggtgttaccaacatgtgctatgaccatactggcagtgcagtgagtaagga
ctcttactttg------------------------------------acacttgtgtgtt
taacgctgcatgcaccactctcacaggtcttggtggta---caattgtatattgtgcaaa
gcaaggtttagttgaaggttctaagctctatagtgatcttatgccagactattattatga
gcatgctagtggtaacatggtcaaattgccagcaattattagaggacttggtctacgatt
tgtgaaaacacaggctacaacttactgtagagtgggagagtgcattgatagtaaagctgg
tttttgctttggtggcgataactggtttgtctatgataatgagtttggcaa---------
tggatatatctgtggtaattctgttttaggattctttaagaatgtcttcaaactctttaa
ctctaacatgtctgtggtagctacatcaggtgctatgcttgttaatattattattgcatg
cctagctattgcagcgtgttacggtgttctcaagtttaagaaaatttttggtgactgcac
tcttctcattgtcatgatcattgttacactcgttgtg---aacaatgtgtcttactttgt
cactcaaaacacgttctttatgatcatatatgccattgtttactattttacaacaaggaa
acttgc--gtaccctggcattcttgatgctggatttattattgcttatattaaca----t
ggctccgtggtatgtgattactgcgtatatcctagtgttcctctatgactcacttccttc
actgttcaa------acttaaggtttcaacaaacctttttgaaggtgataaatttgtggg
taactttgaatctgccgctatgggtacttttgt------tattgatatgcgttcatatga
gactattgttaattctactcctattgatagaattaaatcatatgctaatagcttcaataa
atataagtactacacaggttcaatgggagaagctgactacagaatggcttgctatgctca
tcttggtaaagctcttatggattattctgttaacagaacagacatgctttacacacctcc
aactgttagtgttaattctaca---cttcagtctggtctaaggaaaatggcacagcctag
tggtcttgtagagccttgcattgtaagagtttcctatggtaacaatgtgcttaacggttt
gtggttaggagatgaggtcttttgtcctagacatgttatt---gctagtgataccacacg
tgttatcaactatgaaaatgaaatgtccagtgtgagacttcataacttctcagtttctaa
gaataatgt---gtttttgggtgttgtgtctgccaaatataagggtgtgaatcttgtact
taaagtcaaccaggtcaatcctaacacaccagaacacaaatttaagtctattaaagctgg
tgaaagttttaacattcttgcttgttatgagggatgtcctggtagtgtctatggtgtcaa
catgagaagccaaggtaccattaagggctcttttattgccggtacttgtggatcagtagg
ttatgtgttggaaaatggaattctctattttgtatacatgcatcacctagaacttggaaa
tggctcgcatgttggttctaattttgaaggggaaatgtatggtggttatgaagatcaacc
tagcatgcaacttgagggtactaatgtcatgtcatcagataatgttgttgcattcttgta
tgcagcacttatcaatggtgaaaggtggtttgtta----------caaacacatcaatgt
cattagaatcatacaatacatgggccaaaactaacagtttcacagaactttcttcaactg
atgcttttagcatgttgg---------ctgcgaaaactggtcaaagtgttgaaaaattgc
tagattgcattgtaagactca----acaaaggttttgggggtcgtaccatactttcttat
ggctcactgtgtgatgagttcaccccaactgaagtcataaggcaaatgtatggtgtaaat
cttcaagctg----gtaaagtaacatc-----------------tttcttttaccctatt
atgactgcaatgacaatt-------------ctctttgcgttttggcttgagttctttat
gtacacacccttcacatggattaatccaacttttgttagcattgtactggctgtcacaac
tttgatttcgacggtttttgtctctggcatcaaacataagatgttgttctttatgtcttt
tgttctgccaagtgttatcctagtgacagcgcataacttgttttg--------------g
gacttttcttactatgaaagtcttcagtcaattgttgagaatactaacactatgtttttg
cctgttgacatgcaag------gtgttatgttgacagtgttttgtttcattgtctttgtt
acatacagtgttaggttcttcacttgtaaacaatcatggttctcacttgttgtgacaact
gtt-----------------cttgtgatctttaacatggttaaaatctttggaacatctg
acgaaccatggactgaaaaccaaattgctttctgctttgtgaacatgcttactatgattg
tcagtcttactacaaaggattggatggttgttgttgcatcatacagaatt--------gc
ttactacgttgttttatgtgtaatgccgtctgccttcgtaactgactt-cggttttatga
agtgtattagcattgtttacatggcttgtggttatttgttttgctgctattacggtatcc
tctattgggttaacagatttacatgcatgacttgtggtgtttatcaattcactgtgtctg
cagctgaacttaaatacatgactgccaacaacctgtctgcacctaagaacgcgtatgacg
ctatgattcttagtgctaaattgattggtgttggaggtaagagaaacattaaaatttcaa
ctgtacagtcaaaacttacagagatgaaatgtacaaatgttgtcttgcttggtcttttgt
ctaaaatgcatgttgagtctaactcaaaagagtggaactattgtgtaggactacacaatg
agatcaacctttgtgacgatcctgagattgttctagaaaagctgttagctctcattgcat
tctttttgtccaaacacaacacttgtgaccttagcgaacttatcgaatcatactttgaga
acactaccatacttcagagtgtggcttctgcctatgctgcattgcctagctggattgcac
ttgaaaaggctcgcgctgatcttgaagaggctaagaagaatgatgttagccctcaaattt
tgaaacagcttactaaggcttttaatattgccaagggtgaattcgagcgtgaagcatcag
tgcaaaagaagcttgataaaatggctgaacaggctgcagctagcatgtataaagaagcac
gagctgtggacagaaagtcaaagattgtttctgccatgcatagccttcttttcggtatgc
ttaagaaactcgacatgtccagtgtcaacactattattgaccaggctcgtaatggtgtgc
tacctttaagtatcattccagctgcatcagctacaagacttgtcgttgttacacctagcc
ttgaagtgttttccaagattagacaagaaaacaatgttcattatgctggtgctatt-tgg
actattgttgaagttaaagatgctaatggttcgcatgtacatcttaaagaggttaccgct
gctaatgaattaaatcttacttggccattgagcgttacttgtgagagaacca--------
-caaagctccagaataatgaaattatgccaggtaagcttagagagaaagctgtcaaagca
tctgcaactcttgatggcgacgcttttggcagtggaaaagctcttatggcagatgaaagc
ggtagaaactttatgtatgcattcatagccgcagaaaacaaccttaagtatgtcaagtgg
g------------agagccataa---tgatgtcatacctattgaacttgaagctccattg
cggttctatgttgatggcgctaatggtcctgaagtcaagtatttgtattttgtaaaaaac
ttaaacactcttagacgtggtgctgttcttggttatatcggcgcaacagttcgtctgcaa
gctggtaaaccaactgaacatccatctaacagtagtttattgacactttgtgctttctca
cctgatccagctaaagcatacgttgatgctgttaaaagaggtatgcaaccagttaataac
tgtgtaaaaatgctctcaaatggtgctggtaatggtatggctgttacaaacggtgttgaa
gctaacacacaacaagattcttatggtggtgcttccgtttgtatttactgcaggtgccat
gttgaacatcctgctattgatggactatgccgttacaaaggcaaattcgtgcaaatac--
-caactggtacccaagatccaattcggttctgtattgaaaatgaggtttgtgttgtctgt
ggctgttggcttaacaatggttgcatgtgcgat------cgtacttctatgcagagttct
actgttgatcagagttatttaaacgagtgcggggttctagtgcagctcgacta-gaaccc
tgtaat---ggtactgatccagaccatgttagtagagcttttgacatctataacaaagat
gttgcgtgtattggtaagttccttaagacaaattgttcaagatttaggaatttggacaaa
catgatg------------cctactacattgtcaaacgttgtacaaagaccgttatggac
catgagcaagtctgttataacgatcttaaagattctggtgcagttgctgagcatgacttc
tttacttacaaggaaggcagatgtgaattcggcaacatcgcacgtagggatcttacaaag
tacacaatgatggatctttgttacgctattagaaattttgatgaaaagaactgtgaagtt
ctcaaagaaatactcgtgacagtaggtgcttgcactgaagaattctttgaaaacaaagat
tggtttgacccagttgaaaatgaagccatacacgaagtttatgcaaaacttggaccaatt
gtagccaatgctatgcttaaatgtgttgctttttgcgatgccatagtagaaaagggctat
ataggtattataacacttgacaaccaagatcttaatggcaatttctacgatttcggagat
ttcgtaaaaactgtccctggttttggttgtgcctgtgttacatcatattattcttatatg
atgccttta------atgggaatgacttcatgcttagagtc---tgaaaactttgtgaaa
agtgaaatttatggttctgattataagcagtatgatttactggcttatgatttcactgaa
cataaggagtaccttttccagaaatactttaagtactgggatcgcacgtaccacccaaat
tgttctgattgtactagtgatgagtgtatcattcattgtgctaatttcaacacactattt
tctatgacaataccaatgactgctttcggaccacttgtccgtaaagttcacattgatggt
gtgccagtcgttgttactgcaggttaccattttaaacaacttggtattgtgtggaatctt
gatgtaaaattggacacaatgaagttgactatgacagatctgcttagatttgttacagac
cctacacttcttgtagcatcaagcccagcattgttagatcaacgcactgtctgtttctcc
attgcagctttgagtactggtgttacatatcagacagtaaagccaggtcactttaacaaa
gatttctacgatttcataacagagcgtggtttctttgaagagggatctgaattaacatta
aaacactttttctttgcacagggcggtgaagctgctatgacagacttcaattattatcgc
tacaacagagtcacagtacttgacatttgccaagcgcagtttgtttacaaaatagttggc
aaatactttgaatgttatgatggtggatgcattaatgctcgtgaagttgttgtcacaaac
tatgataagagtgctggttatcctttgaacaagtttggtaaagccagactttactatgaa
actctgtcatatgaagagcaggatgcactttttgctttaacaaagagaaatgttctaccc
acaatgactcagatgaatctgaaatatgctatttctggaaaggctagagctcgtacagta
ggaggagtttcacttctttctactatgactacgagacaataccaccagaagcatttaaag
tcaattgctgcaacacgcaatgccactgtggtcattggttcaaccaagttttatggtggt
tgggataacatgcttaaaaatttaatgcgtgacgttgataatggttgtttgatgggatgg
gactatcctaagtgtgaccgcgctttacctaatatgatcagaatggcatctgccatgata
ttaggttctaagcacgttggttgttgta------cacatagtgatagattctaccgcctc
tccaatgagttagctcaagtactcacagaagttgtgcattgcacaggtgggttttacttt
aaacctggtggtacaactagcggtgatggtactacagcttatgctaactcagcttttaac
atctttcaagctgtttctgctaatgttaataagcttttgggagtcgattcaaacgcttgt
aataatgttacagtaaaatctat---------acaacgtaaaatctacgataattgttat
cgtagtagcagcattgatgaagaatttgttgttgagtactttagttatttgagaaaacac
ttttctatgatgattttgtctgatgatggagttgtgtgctacaacaaagattatgcagat
ctaggttatgtagctgatatcaatgcttttaaagcaacgctctactatcagaataatgtc
tttatgtccacttctaagtgttgggtagaaccagatcttaatgttggaccgcatgaattt
tgctcacagcacacattgcaaattgttggacctgatggagactattatcttccctatcca
gacccatctagaatcttgtcagctggtgtgtttgttgatgacatagttaaaacagataac
gttattatgttagaacgttatgtgtcattggctattgatgcatacccactcacaaaacat
cctaagcctgcttatcaaaaagtgttttatacccttcttgattgggttaaacatttacag
aaaaatttgaatgcaggtgttcttgattcattttcagttacaatgctagaagaaggtcaa
gataagttctggagtgaagagttttatgctagcctctatgaaaaatctacggttttgcaa
gctgcaggcatgtgtgttgtatgtggttctcaaactgtattgcgttgtggagactgtctt
agaaggccacttttgtgtacaaaatgtgcttatgaccatgtcatgggaacaaagcacaaa
ttcattatgtctatcacaccatacgtgtgtagttttaatggttgcaatgtcaatgatgtt
acaaagttgtttttaggtggtcttagttattattgtatggaccacaaaccacagttgtca
tttccactctgtgctaatggcaacgtttttggtttatacaaaagtagtgcagtcggttca
gaggatgttgaagacttcaacaaactcgcagtttctgattggaccaatgtggaagactac
aaacttgctaacaatgtcaaggaatccctgaaaattttcgctgctgaaactgtgaaagct
aaggaggagtctgttaaatctgaatatgcttatgccatattaaaggaggttatcggccct
aaggaaattgtactccaatgggaagcttctaagactaagcctccacttaacagaaattcg
gttttcacttgttttcagataagtaaggatactaaaattcaattaggtgaatttgtgttt
gagcaatctgagtacggcagtgactctgtttattacaagagcacaagtacttacaaattg
ataccaggtatgatttttgtgttgacttctcataatgtgagtcctcttaaagccacaatt
ttagtcaaccaagaaaagtacaataccatatctaagctctatcctgtctttaacatagcg
gaagcctataatacactggttccttactatcaaatgataggtaagcaaaaatttacaact
atccaaggtcctcctggtagtggtaaatctcattgtgttataggtttgggtttgtattat
cctcaggccagaatagtctacacagcatgttctcatgcagctgtggatgctttatgtgaa
aaagcggccaagaatttcaatgttgatagatgttcaaggataatacctcaaagaatcaga
gttgattgctacacaggttttaagcctaataacactaatgctcagtacttattctgtact
gttaatgctttaccagaagcaagttgtgacattgttgtagtcgacgaggtctccatgtgt
actaactatgaccttagtgtcataaatagtagactgagttacaagcatattgtctatgta
ggagaccctcaacaattaccagctcctagaaccttgattaataagggtgtacttcaacca
caagattacaatgtggtaactcaaagaatgtgcacactaggacctgatgttttcttacac
aaatgttatagatgcccagctgagattgttaagacagtctctgcacttgtttatgaaaat
aaatttgtacctgtcaaccctgaatcaaagcagtgcttcaagatgtttgtaaaaggccag
gttcagattgaatcgaactcttctataaaccataagcaactagaggttgtcaaggcattc
ttagcacataatccaaaatggcgtaaagctgtttttatctcaccctataacagtcaaaac
tatgttgcaagacgtcttcttggtttacaaactcaaactgtagactctgcacaaggtagt
gagtatgattatgtcatctacacacagacttccgatacacagcatgctactaatgtcaat
agatttaatgttgccattactagagcaaaggttggtatcctctgtatcatgtgtgatagg
aacatgtatgataatcttgacttctatgaactcaaagattcta----------agattgg
cttacaagcaaaacctgaaacatgtggtctgtttaaagattgttcaaagaatgagcaata
ca-taccacctgcatatgcaacaacatatatgagcttgtctgataattttaaaacaagcg
atggtctagctgttaacatcggta------caaaggatgttaaatatgctaacgtcattt
catatatgggattcaggtttgaagccaatataccaggctatcacacattgttttgcacgc
gagactttgctatgcgtaatgttagagcatggcttggatttgacgttgaaggtgcacatg
tctgtggtgataatgttggaactaacgtaccattacagctgggtttctctaatggtgttg
attttgtagtacaaactgaaggatgtgttattactgaaaaaggtaatagcattgaggtt-
-----gtaaaagcacgagcaccaccaggtgagcaatttgcacacttgattccacttatga
ggaaaggtcaaccctggcacattgttagacgccgtatagtgcaaatggtctgtgactatt
ttgatggcttatcagacattctgatctttgtgctttgggctggtggtcttgaacttacaa
ctatgagatactttgttaagattggaaaaccacaaa---aatgtgaatgtggcaaagttg
caacctgttatagtagctcccaatgtgtctatgcttgttttaagcatgctttaggatgtg
attacttatacaatccctactgcattgacattcaacaatggggctacacaggatctttga
gcatgaatcatcatgaagtttgcaacattcatagaaatgagcacgtagctagtggtgatg
ctatcatgactagatgtcttgctatacatgattgttttgtcaaacgtgtcgattggtcta
ttgtgtacccttttattgacaatgaagaaaagatcaacaaagctggtcgcattgtgcaat
cacatgtcatgaaagctgctctgaaaatttttaaccctgctgcaattcacgatgtgggca
atcctaaaggcatccgctgtg---ctacaacacctataccatggttctgttacgaccgag
atcctattaataacaatg-ttagatgtctggagtatgactata------tggtacatggt
caaatga--------atggtcttatgttattttggaattgcaatgtacacatgtacccag
agttctcaattgtttgtagatttgatactcgcacgcgctctaaattgtctttagaaggtt
gcaatggtggtgcattgtatgttaataaccatgctttccacacaccagcttatgatagaa
gagcttttgctaagcttaaacctatgccattcttttactatgatgatagtaattgtgaac
ttgttgatggacaa------------cctaattatgtaccactcaagtcaaatgtttgca
taacaaaatgcaatattggtggtgctgtctgcaagaagcatgctgctctttatagagcgt
atgttgaagattacaacatgtttatgcaggctggttttacaatatggtgtcctcaaaatt
ttgatacttacatgctttggcatggttttgttaatagcaaagcactccagagtctagaaa
atgtggcttttaatgttgttaaaaaaggtgcattcacaggtctaaaaggagacttaccaa
ctgctgttatagctgacaagataatggtaagagagggacctactgataaatgtatcttca
caaataagactagtttacctacaaatgtagcgttcgagctatatgcaaaacgtaaacttg
gactcacacctccattaacaatacttagaaatctgggtgttgtcgcaacatataagtttg
tgttgtgggactatgaagctgaatgtcctttctcaaatttcactaagcaagtgtgttctt
acactgatcttgatagtga---agttgtaaca---------------------tgttttg
ataatagtattgctggttcttttgaacgctttactactacaaaagatgcagtgcttattt
ctaataacgctgtgaagggact---------------------------tagtgccatta
aattacaatatggctttttgaatgatttacctgtaagtactgttggaaacaaacctgtca
catggtatatctatgtgcgcaagaatggtgagtacgttg------aacaaattgatagtt
actacacacagggacgtacttttgaaacctttaaacctcgtagtacaatggaagaagatt
ttcttagtatggatactacactcttcatccaaaagtatggtcttgaggattatggttttg
aacacgttgtatttggagatgtttctaaaactactattggtggtatgcatcttctcatat
ctcaagtgcgccttgcaaaaatgggtttgttttctgtgcaagaatttatgaccaattctg
acagtacactgaaaagttgttgtattacatatgctgatgatccttcttctaagaatgtgt
gcacttat-atggacatactcctggacgattttgtgactatcattaagagcttagatctt
aatgttgtgtccaaagttgtggatgttattgtagattgtaaggcatggagatggatgttg
tggtgtgaaaattcacaaatcaaaaccttctatccacaactccaatctgctgag---tgg
aaccctggctatagcatgcctacattgtacaaaattcagcgtatgtgtctcgaacggtgt
aatctctacaattatggtgcacaagtgaaactacctgatggcattactactaatgttgtc
aagtacactcagttgtgtcaataccttaacactactactttgtgtgtaccacacaaaatg
cgagttttgcatttaggagctgctggtgcatctggtgttgctcctggtagtactgtacta
agaaggtggttaccagatgatgccatattggttgataacgatttgagagattacgtatcc
gacgcagacttcagtgttacaggtgattgtactagtctttacattgaagacaaatttgat
ttgcttatctctgatttgtatgatggctccacgaaatcaattgacggtgaaaacacgtca
aaagatggtttctttacttatattaatggttttattaaggagaaactatcacttggtgga
tctgctgccatcaaaatcacagaatttagttggaataaagatttatatgaattgattcaa
aggtttgagtattggactgtgttttgtacaagtgttaatacttcatcatcagaaggtttt
ctgattggtattaactacttaggaccatactgtgacaaagcaatagtagatggaaatata
atgcatgccaattatatattttggagaaactctacaattatggctctatcacataactca
gtcctagatactcccaagtttaagtgccgttgtaataacgcgcttattgttaatttaaaa
gaaaaagaattgaatgaaatggttgttggattactaaggaagggtaagctgctcattaga
aataatggcaaattactaaactttggtaatcacttggttaacgtgccatgattg---ttc
taacattgttcattcttttggtctcatacaccaatgtttattgtac---------aa---
---------caaattctgattgtgtacaagtcaatgttacacaattaccaggcaatgaga
acattattaaagactttctgtttaacaattttaaagaagaagg----------------a
actgtagttgttggtggtta-ttaccctacagaggtg-----------------------
--------tggtat------------------------------aactgttctcgaactg
caaccactactgcct---acgagtacttcagt-----------------------aacat
acatgctttctattttgatatgg-aagccatggaaaatagtactggtaatg---caaggg
gtaaacctttat------------------------------------------------
-----------------tattccatgtgcatggtgagcctgttagtgttatcata-----
---tatatatcagcttatagagatg-------atgtgcaacataggccacttttaaaac-
---------------atggattagtgtgcataactgaaag-----------------tcg
caatattgattataacagtttcaccagc-----------------cagcagtggaattcc
atatgtacgggtaatgacagaaaaattcctttct-----------ctgtcatacctacgg
ataatggaacaaaaatctatggtcttgagtggaatgatgaatctgttacagcttacatta
gtggtcgttctcacaacctgaacatcaatactaattggtttaa---caatgtcacacttt
tgtattcgcgctcaagcactgcaacatggcaaaagagtg-----------ctgcatacgt
tta------ccaagg------------tgtttctaacttcacttattacaagttaaataa
caccaatggtctaaaaacttatgaatt------------------atgtgaaaattatga
atattgcactggctacgccactaacgtctttgccccaactgtgggaggttacatacctga
cggattcagttttaacaatt------ggtttttacttacaaatagctccacttttgttag
tggcagatttgtaacaaatcaacctctgttagttaattgcttgtggccagtgcctagttt
tggtgttgcagcgcaagaattttgttttgaaggtgccaagtttagccaatgcaatggtgt
gtct------------ttaaataacactgtagatgttattagattc--aaccttaatttc
acctcagatgtacaatctggcatgggtgctacagtgttctcattgaatacaacaggtggt
g----------------------------------tcattcttgaaatttcatgttataa
tgacacagtg--------------agtgagtctagtttttacag----------------
-----------------ttatggtgaaattccatttggcataactgatggaccacggtat
tgttatgtactttacaatagcacagctctta------agtatttaggaacattaccacct
agtgtaaaggaaattgctattagtaagtggggccatttttatattaatggttacaatttc
tttagcacatttcctattgattgtatatcttttaatttaaccactggtactagtggagct
ttttggacaattgcttatacatcgtacactgaagcattagtacaagttgaaaacacagct
attaaaaaggtgacgtattgtaacagtcacattaataacattaaatgttctcaacttact
gctaacttgcaaaatggtttttatcctgttgcttcaagtgaagttggtcttgtcaataag
agtgttgtgttactacct--agtttctattcacataccagtgtt-------------aat
ataactattga------------------------------------tcttggtatgaag
cgtagtggttatggtcaacctatagcctcggcattaagtaacatcacactacc------g
atgcaggataataacaccgat--gtgtattgcattcgttctaatcaattttcagtttacg
tgcatt-----------ccacttgtaaaagttcttta------tgggacaatgtgtttaa
ttctgactgcacagatgttttatatgctac------agctgttataaaaactggtacttg
tcctttttcatttgataagttgaacaattacttaacttttaataagttttgtttgtcatt
gaatcctgttggtgccaactgcaagtttgatgttgccgcccgcacgcgaaccaatgagca
ggttgttagaagtttgtatgtaatatatgaagaaggagacaatacagtgggtgtaccgtc
tgataatagtggtttgcacgatttgtcagtgttacactt--agactcctgtacagattac
aatatatatggtagaactggtgttggtattattagacaaactaacagcacactact----
---tagtggcttgtattacacatcactatca--------------ggtgatttgttaggt
tttaaaaatgtcactg---------------acggtgttgtctattctgtaacaccatg-
--tgatgtaagcgcacaagctgctgttattgatggtgccatagttggagctatgacctcc
attaat-------------------------agtgaactgttaggtctgactcattggac
aacaaca----------------------cctaattt-----------------------
---------------ttattattactccatatataattataca------aatgcgaggac
tcgtggcactgcaatcgacagtaacgatgtt-----------------------------
----gattgtgaacctatcataacctattctaacataggtgtttgtaaaaatggtgcttt
ggtttttattaacgtcacacattctga------------------tggagatgtgcaacc
aattagcaccggtaatgtcacgatacctacaaattttactatatctgtgcaagtcgaata
tattcaggtttacactacaccagtgtcaatagattgttcaagatacgtctgcaatggtaa
tcctagatgcaataaattgttaacacaatat----gtctctgcat---gtcaaactattg
agcaagcacttgcaatgggtgccagacttgaaaacatggaagttgattccatgttgtttg
tttctgaaaatgcccttaagttggcatctgttgaagcattcaatagtacggaaactctag
atcctatttacaaagaatggcctaaca-ttggtggttcttggctaggaggtttaaaagac
atattgccatctcacaat---agcaaacgtaagt-accggtctgctatagaagatttgct
ttttgataaggttgtgacatctggcttaggtacagtcgatgaagattacaaacgttgtac
gggtggctatgacatagctgacttagtgtgtgcacaatattacaatggcatcatggtgtt
acctggtgtggctaatgatgacaagatggctatgtatactgcatctcttgcaggtggtat
aa---------------cattaggtgcacttggtggtggcgcagtgtctataccttttgc
agtagcagttcaggctagacttaattatgtagctctacaaactgacgtattgaacaaaaa
ccagcagattctggctaatgctttcaatcaagcgattggtaacattacacaggcatttgg
taaggttaatgatgctatacatcaaacgtcaaaaggtcttgctactgttgctaaagcatt
ggcaaaagtgcaagatgttgttaacacacaagggcaagctttaagccacctaacagtaca
attgcaaaataattttcaagccattagtagttccattagtgacatttataacaggcttga
tgagttgagtgctgatgcacaagttgacaggctgatcacaggaagacttacagcacttaa
tgcatttgtgtctcagactttaaccagacaagcagaggttagggctagtagacaacttgc
taaagacaaagttaatgaatgcgttaggtctcaatcccaaagatttggattctgtggtaa
tggtacacatttgttttcacttgcaaatgcagcaccaaatggcatgattttctttcacac
agtgctattaccaacagcttatgaaactgtgacggcctggtcaggtatttgtgcgtcaga
tggcgatcgcacttttggacttgttgttaaggatgtccagctgacgctatttcgcaattt
agatgaaaaattcta---tttgactcctagaactatgtatcagcccagagttgcaactag
ttctgactttgttcaaatagaaggttgtgatgtgttgtttgtcaatgctactgtaattga
cttgcctagtattatacctgactatatc----gacattaatcagact--gttcaagacat
attagaaaactacagaccaaactggactgcacctga-attgac------acttgacattt
ttaacgcaacctacttaaacctgactggtgaaattaatgacttag-aattcaggtcagaa
aagctacataacaccacggtagaacttgctgttct-cattgacaatattaacaatacatt
agtcaatcttgaatggcttaatcgaattgaaacttatgtaaaatggccttggtatgtatg
gcta------ctaataggcttagtagtaatattttgcataccattactgctattttgctg
ttgtagtacaggttgctgtgggtgcataggttgcttaggaagttgttgtcactctatttg
tagtagaagacaatttgaaaatta---tgaaccaat---tgagaaagtgcatgtccatta
aatctaaaa-------------------ta------------------------------
------------------------------------------------------------
------------------------------------------------------------
------------------------------------------------------------
------------------------------------------------------------
------------------------------------------------------------
------------------------------------------------------------
------------------------------------------------------------
------------------------------------------------------------
------------------------------------------------------------
------------------------------------------------------------
-------------------aatctcttaagaactaaacttatgagtcattacaggtcttg
tatggacattgtcaaatctattgacacatccgtagacgctgtacttgacgaacttgatcg
tgcatactttgctgtaactcttaaagtagagtttaagactggtaaa----------ctac
ttgtgtgtacaggttttggtgatacacttcttgaggctaaggataaagcatatgctaaac
ttggtctctctattattgaagaagtcaatagtcatacagttgtttgatattaccgtttat
aagtttaaagctaaattttggtacaaattaccttttgaaactagacttcgtatcatcgaa
caaacaaaacctaaagcattaagtgctacaaaacaatcaaagagagattatagaaaaatt
gccattctaaattccatgagaaaatgattggtggactttttcttaacactct----gagt
tttgtaattgttagcaaccatgtcattgttaataatacagcaaatgtgcattctatacaa
caagaacatgttatagtacaacagca------tcaggttgttagtgctagaacacaaaat
tactacccagagttcagcatcgctgtactctttgtattatttctagctttgtaccgtagt
acaaactttaagacgtgtgtcggtatcttaatgtttaagattgtatcaatgacacttata
gggcctatgcttatagcatatggttactacattgatggcattgttacaacaactgtctta
gctttaagatttgtctacttatcatacttttggtatgttaatagtaggtttgaattcatc
ttatacaatacaacgacactcatgtttgtacatggcagagctgcaccgtttatgagaagt
tctcacagctctatttatgtcacattgtacggtggcataaattatatgtttgtgaatgac
ctcacgtt----------------------------------------------gcattt
tgtagaccctatgcttgtaagcat----agcaatacgtggcttagctca-----------
-------------tgctgatctaactgttgttagagcag---------------ttgaac
ttctcaatg------gtgattttatctatatattttcacaggagcctgtagttggtgttt
acaatgcagccttttctcag-gcggttctaaacgaaattgatttaaaagaagaagaagaa
gaccatacctatgacgttccctaggg--------------------------------ca
ttgactgtcatagatgacaatggaatggtcattagtatcattttctggttcctgttgata
attatattgatattactctcaatagcatt--------------gctaaatataattaagc
tatgcatggtatgttgtaatttaggaagaacagttattattgttccagcgcaacatgcct
atgatgcctataa-------------gaattttatgcgaa---ttaaagcatacaacccc
gacgaagcactccttgtttg------------------------------aactaaac-a
aaatgaag-----------------attttgttagtatta-gcgtgtgcaattgcatgcg
tttatggagaaa------ggtactgtgctatgcaa---------gacattacacaatg--
-------------tcgtaatggcactaattctga---gtgcgaatcatgcttcaacggag
gtgatcttatttggcatcttgcaaactggaacttcagctggtctgtaatattgatcgttt
ttataac---------------ggttttacaatatggtagacctcaatttagctggttcg
tgtatggcgttaaaatgcttattatgtggctactatggcccattgttctggctcttacga
tttttaatgcatactcggaatacgaagtttccagat-------atgtaatgttcggcttt
agtgttgcaggtgcaattgttacatttatactttggattatgtattttgttagatccatt
cagttataca---------------------------gaaggactaagtcttggtggtct
ttcaaccctgaaactaacgcaattctttgcgttagtgcattaggaaggagctatgtgctt
cctcttgaaggtgtgccaactggtgtcactt----taacattgctctcagggaatttgta
cgctgaa--------------------gggttcaaa------------------------
-----------------------attgcaggtg------------gtatgaacatcgaca
atttgccaaagtacgtaatggttgcattacctagcaggaccattgtctacacacttgttg
gtaagaaattgaaagcaagtagtgcaacaggatgg-------------gcttactatgta
a----------aatctaaagctggtgattactcaacagatgcacgaactgacaatttgag
tgagcaagaaaaattattacatatggtataactaaacttctaaa----------------
-------------tggccaaccagggacaacgcgttagctggggagatgaatctaccaaa
aagcgtggtcgttccaattctcgtggccggaagaataatact------------------
-------atacctctttcattcttcaaccccattaccctccaa----caaggttcaaaat
tt---tggaactta----------tgtccgagagactttgtacc--------------ca
aaggaataggtaacaaggatcaacagattgg-----------------ttattggaatag
acaa-actcgctatc-----------------------gcatggtgaagggtcagcgtaa
agagcttcctgaaagg--tggttcttctactatttaggta-------ctggtcctcacgc
-------------cgatgctaaatttaaagatagaatagatggagttgtctgggttgcca
aggatggtgccatgaataaaccaactacacttggtaatcgtggtgctaataatgaatcca
aagctttgaaa----ttcgatggtaaagttccaggagaatttcaacttga-agtgaacca
atcaagggacaattcaaga---tcacgctcccaatctagatctcagtctagaaatag---
--------------atctcaatctagaggaaggc--------------------------
------------------aacaatccaataac------------aagaaggatgacagtg
tagaacaagctgttcttgctgcactcaaaaagt-taggtgttgac----acagaaaaaca
acaacaacgctctcgttctaaatccaaggaac-------gtagcaactctaag-------
---acaagagacactacacctaagaatgaaaacaaacacacctggaagagaactgcaggt
aaaggtgatgtgacaaaattttatggagctagaagtagttcagccaattttggtgacagc
gatctcgttgccaatggtagc-----------ggtgccaagcattacccacaactggctg
a----atgtgttccatctgtatctagcattctgtttggaagctattggactgcaaaggaa
gatggcgaccagattgaagtcacattcacacataaataccacttgccaaaagatgatcct
aagactggacaattccttcagcagattaatgcctat------------gctcgtccatca
gaggtggcaaaagaacagagac-------------------aacgcaaagctcgttctaa
atctgcagaaaggtcagagcaagaggttgtacctgatgcattaacagaaaattacacaga
tgtgtttgatgacacacaggttgagattattgatga--ggtaacgaactaaacgaatgct
cgttttcctccatgctgtatttattacagttttaatcttactactaattg-gtagac---
----------------------------------------------tccaattattagaa
agattat-tacttaaccattccctcaatcttaaaactgtcaataatgttttag-------
--------------------------gtgtgactgacactggtc--------------tg
aaagtaaattgcttacagcttttgaa-------accagactgtcttgattttaacatctt
acataggagtttggcagaaaccagattactaaaagtagtacttcgag-taatctttctag
tatt-----actag------ggttttgctgctacagattgttagtcacattaatttagca
tcatgaagtttttgatttttgtactgtgtctt------------------tctcttgtga
atggatatggaattagaagaagcatacaagaacgtgaccca-aaagagtcccatgaacac
ccaactatgacatgggatt---------------------tattggaaagatttgttgga
agtactttgtacatcacaacaaaccaaatcctatctc-----------------------
--------------------------------taccgactggagcacaaatttattgtga
tgagattgaaggatttcaatgttcttggcctggttataaagctta---------------
------------------------------------------------------------
------------------------------------------------------------
------------------------------------------------cagaacatctt-
--------------------------------------tctcagttaacctaccaattgg
aactc-------------------------------agatttaccatga-----------
--------caaagatatgcaatatc-------ttgtcgagggaagacatcttgagtgtgc
tc----------------------------------------------------------
------------------------------------------------------------
-------------------acagagtttactttgtgcagtattgtc--------------
-------------------cacaccattcacatggttattgctttaaagacaagctaaag
gtttac-------aatcttggtcgtgtcaaaagcaggaaggcttttgagaaaatcaacca
acagcagaaaagtgagttgtaaggcaacccgatgtt-----------------taaaact
ggtttttccgaggaattactg---------------------------------------
------------------------------------gtcatcgcgctgtc----------
-------tactcttgtacagaatggtaagcacgtgtaataggaggtacaagcaaccc---
------------------------------------------------------------
------------------------------------------------------------
------------------------------------------------------------
------------------------------------------------------------
------------------------------------------------------------
------------
>MZ320953.1 UNVERIFIED: Canine coronavirus isolate CCoV/GD/2020/X8, complete genome
------------------------------------------------------------
------------------------------------------------------------
------------------------------------------------------------
--------------------------------------------------------gggg
ttgagcgaacggtgcagtagggttccgtccctatttcgtaagtcgcctagtagtagcgcg
tgcggttccgcccgtacc--------acgttgggcagaccaggttccgtcctgtgacctc
cctcgccggccgccaggagaatgagttccaaacaattcaagatcctcg---tcaatgagg
------actaccaagtcaacgtgcctagtcttcctattcgtgatgtg-------------
------------------------------------------------------------
-----ttacaggaaatcaagta-----------------------------ctgttatcg
taatggatttgagggctatgttttcgtgccagaatactgtcgtgacctagttgattgcga
tcgtaaggatcactacgtcattggtgttctcggtaacggagtaagtgatcttaaacctgt
tcttcttaccg-----aaccctccgtcatgctgcaagg--ctttattgttagggc-----
------------------taactgcaatggcgtacttgaggactttgacct---------
---------------------------------------------------------taa
aattgctcgt--------------actggaagaggtgccata-------tatgttgacca
atacatgtgtggtgctgatggaaaaccagttattgaaggtgattttaaggattac-----
---------------------------ttcggtgatgaggacattattgaatttgaagga
gaggagtaccattgc---------------------gcttggacaactgtgcgcgatgag
aaaccgctgaaccagcaaactctctttaccata--------caggaaatccaatac----
--------------aatctggacgttcctcacaaattgccaaattgtgctactagatgtg
tagcaccaccagtcaagaagaactctaaa-----atagttctgtctgaagattac-----
---------------------aagaaactttatgatatcttcggatcaccttttatggga
aatggtgactgtcttaacagatgctttgacactcttcattttattgctgctactcttaga
tgcccatgtggttctgaaagt---------------------------------------
---agtggtgttg-----------------------------------------------
-------------------gagattggactggttttaagactgcttgttgtggtcttgtt
ggcaaagttaaaggtgtcactttaggtgatgtaaaacctggtgatgctgttgtcactagc
atgagcgcaggtaagggagttaaattctttgccaattgtgttctccaacatgctggtgat
gttgaaaatgtttcag------------------------------tctggaaagtga--
----------------ttaaaactttcacagttgatgaaa--------------------
-------ctgtttgcacccctgattttgaaggcgaattgaacgact--------------
----------tcatcaaacctgagagtaaatcacctactgcatgcag------tattaag
agagcattcattactggtgaa---------------------------------------
------------------------------------------------attgatgacgct
gtacatgatt--------------------------------------------------
----------gtatcattacaggaaaattggatcttagtactaacctttttggtaatgtt
ggtctattattcaagaag----actccgtggtttgtacaaaaatgtggtgcactttttgt
tgatgcttggaaggttgttgaggaactacttggttcactcaaactcacatacaagcaa--
-------------------atttatgaagttgtggcatcactttgcacttctgcttttac
gattgtaaac-tacaaaccaatatttgtagtttcagacaatcgtgtcaagaatcttgtag
acaagtgtgtgaaagttcttgtaaaggcatttgatgtctttactcaaactattacaattg
ctggtattgaagccaaatgctttgtgcttggtgctaagtacctgct--------------
---------------------gttcaacaatgcacttgtcaaacttgtcagtgttaaaat
act--------------------------------------------tggcaagaagcaa
aagggtcttgaaagtgcattctttgctactagc---------------------------
-------ttggttggtgcaactgtaaatgt----------------------------ga
caccaaaaagaactgagactgctactatcagcttgaacaaagttgatgatgtggtggcac
caggagaaggt------tatattgtcattgttggtgatatggcttt--------------
-ctacaagagtggtgaatactacttcatgatggctagtcctgattctgttcttattaaca
atgtttttaaagcagctagagttccatcttatgacatcgtgtatgatgttgatgatgaca
ccaaaagcaagatgattgcaaagtttggtttatcattcgaatatgatggtgacatcgaag
ctgctattgtgaaatttaatgaattacttgttgaatttagacagcagaatctgtgtttca
gggctcttaaagaggacaaaagcatttttgttgaagcttatcttaaaaagtacaaaatgc
ctgcatgccttacaaaacacattggtttgtggaacatcata-----aagaaagattcatg
taagaagggttttcttagtctcttcaatcatttgaatgaattggaagatatcaaagaaac
tactgtccaggc---------------------tattaaaaatattctgtgccctgagct
tcttcttgaattggactatggtgctatttggtacaagtgcatgccaagttgctctgatcc
atcagtgttggggagtgtccaacttttaattggcaatggtgtgaaagtagtttgtaatgg
ctgcaaagtgtttgctaaccaactttcaaatggttataacaagctctgtaatgcggctcg
cactgatattgagatcggtggtataccattttctacttttaaaacaccaacaaacacttt
tattgaaatgacagattctatctactcagttattgagcaaaacaaggctttatcctttgg
aaatgctgatgtaccagttgtagataatggtaccatttctactgatgattggtctgaacc
cattttgcttgagcctgctgaatatgtgcagcctaaaaacaatggtaaaatcattgttat
tgctggttacacattttacaaagatgaggatgaacatttctatccttatggttctggtaa
aattgtgcagagaatgtacaataa--aatgggtggtggtgacaaaacagtatcatttgca
gaagaagtagatgttcaagagat------tgaacctgtcacacgtgttaagcttgaattt
gagtttgacaatgaaattgtaacaggtgtccttgaacaagctattggtact---------
---aaatataaatttaatgg-----------------------tacaacttgggaggagt
ttgaagattctatttctgaagaacttgatacaatttttgacactctagcaaaccaaggtg
tcgaacttgaaggttacttcatttatgacacttgtggtggctttgatatcaaaaatcc--
-------------agatggtatt-------atgatctctcagtatgacatcaataatacg
acagatgacaagtctgaatctggtatgtc--aagtgaagaa-------------------
-----gaagaagttgaatct---gttgaagaagactctgaacatgacattgtatatgcat
ctgaagttgttgaggaaacttctattcaa-gaagaggttgaagcagtggag---------
-----gttgaagatgtc----------------------acttccac-------agaaga
tgttg------------------------------------------------aaattgt
cgaagtgtctgctaaagatgacccatgggctgcagctgttgatgtacaagaagctgaaca
cattaaaccttctttaccacctttcaagacaacaaatctcaat--------ggcaaaatt
atccttaaacaacaggataacaattgttggataaatgcttgttgctatcagcttcaagct
tttgattttttcaacaatgaggcttgggagaaatttaagagaggtgatgttatggatttt
gtaaacctttgttatgcagccacaacacttgaaaggggtcattctggtgatgcagaatat
cttcttgaacttatgctcaatgattacaacacagccaaaatagtgcttgctgctaagtgt
ggtt----gtggtgaaaaggaaattgttttggaaagaacagtttttaaacttaccccact
taaaaagtgtttt------aagtatggtgtttgtggtgattgcatgcaaattaatatt--
--------------------------------------------tgtagatttataag--
----------tg-ttaaaggttctggtgtttttgttcatgatatgttaggaaagcaa-ag
atcagaagcgatgtttgttgttaaaccaattatgcatgcagtatacactggcacaactca
aagtggtcattaca----tggttgatgacattgaacacgattactgtgtgga------tg
gtatgggtattaagccacttaagaaaagatgttatacatccacactattcatcaatgcta
atgtaatgactagag------------------ttgaaaaaccaaaacaacaacttaaag
ttgaaaaagtagaac---------------------------------agcaaccagaag
tagaagaaaagaaaccttcaattgaaaaagaggaagttcaaagtcctaaaaaagatgatc
tcatacttc---------------------cattttacaaagctggtaaactttcctttt
--------atcagggtgatttggaagttttgatcaatttcttggaacctgatgtcattgt
taatgctgctaatggtgatcttaaacacatgggtggtgtcgcaagagccatc--------
--------gatgttttcacaagtggcaaattgacagaacgttctaaggattatcttaaaa
agaacaaatctattgct---cctggtaacgctgttttctttgaaaatgtcattgagc---
------------atcttagtgttttgaatgcagttggaccacgtaatggtgacagccgag
tcgaggccaaacttaacaatgtttacaaagcaattgcaaaatgtgaaggaaaaatactaa
caccacttatcagtgttggtattttcagtgttaagcttgaaacatcattgcagtgcttac
ttaagactgtaaatgacagagaattgcatgtcttcgtgtacactgaccaggagagacaag
ccgttgagaacttcttctctggttctatccctgtcaaagttactgaagataatgtcaacc
atgaacgtgtgtccgtttcttttgacaaaacatacggtgaacaacttaaaggcaccgtag
ttattaatgac------------------------------aaagatgttacaaaccagt
tgcctagtgcttttgatgttggtcagaaagttgttaaggctatagacgtagat-------
-------------------------------------------------------tggca
agctcattatggttttcatgatgccgcggcctttagtgctagtagccatgatgct-----
-----------tataaatttgaagttatcacacatagcaacttcattgtgcataagcaga
ctgataacaactgttggatc---------aatgccattt--------gtcttgcattaca
gagacttaaaccacagtggaaatttcctggtgttagaggtctttggaatgaatttcttga
gcttaaaacacaaggttttgtacacatgctgtatcacatttcaggagtaaagaaag----
--gtgaaccaggtgatgctgaattgactctgcaca-aacttggtgatttgatggataatg
attgtga-------aatcattgttacacatacta--------------------------
---------------------------------cagcatgtgacaagtgcgcaaaagtag
aaaagtt----tactggacctgtagtagcagcgcctctcgcagttcatggcactgatgaa
acatgtttacatggcgttagtgtcaatgttaaagttactcaaattaagggcactgtt---
--------------gctattacgtctttgagcggtcctgttattggagaagtacttgaag
caactggt------------------tatatttgttatagaggtt--------ctaaaaa
gaacggtcatta-atccattacgattgtcgtaataggtgtaatgattgatgcagaaaagg
cttaccactttaacaaggatttgttacaagttacaacagccattgcaagtaattttgtt-
------------------------------------------------------------
-----------gtcaagaaaccacaagtggaagaaaagcctaa-----------------
-------------------gacccgtgtttttaacagggttgaggaatctcctaagatt-
--gtacaagaa------------caaaaattgttggctcttgaaagtggtgctgactacg
ctctcactgaatttggaagatatgctgacatgttctttatggctggagataaaattctta
g------------------------------------------------gtttctgcttg
aagtctttaaatatcttctggttttatttatgtgtcttaaaagtactaagatgcctaaag
ttaaagta---aagccacctcatgcatttaaagattttggtgctaaatttagaa------
------------cactcaattacatgagacaattgaacaaaccatccgtctggcgttatg
caaaactagttttattgctaatagcaatatataatttcttttatt-------------tg
tttgtcagtataccgg-------------------tagtgcataaatta-gcatgtaacg
gtgctgtac-----------aggcatataaaaattctagttttgtaaagtctgatgtttg
tggta---attctattttatgtaaagctt---------gtttggcttcttatgatgagtt
ggctgattttcaacatctccaagtcac---ttgggatttcaaatctgaccca--------
--------------------ctctggaacagattggtacagttgtcttattttgcatttc
tggctgtttttggtaacaactatgtcaggtgtgttcttatgtattttgtatctcagtacc
tcaacctgtggctttcctactttggttatgtagagcatagttggtttttgcacgtagtta
actttgaatccatctcagccgagtttgtgat--------------catagttatattggt
taaggcagttctcgttcttaaacatattgttttctcgtgctcaaatccatcttgtaaaac
gtgctctaagattgcaaggcagacacgtatccctattcaggttgttgttaatggttcaat
gaaaactgtttacgttcatgccaatggtactggtaaactatgcaagaaacatagtttcta
ttgtaaaaattgtgactcatatggcttcgagaacacattcatctgtgacgaaattgtgcg
tgatctcagtaatagcattaagcaaactgtttatgccactgatagatctcaccaagaagt
cacaaaagttgaatgttcagatggcttttacagattctatgttggtgatgagttcacttc
atatgactatgatgtaaaacacaagaagtacagtagtcaagaggttc-tcaagaacatgc
tcttgctt--------------gatgactttattgtgtacagtccatctggttcttctct
cgctaatgttagaaat------------------------------------------gc
ctgtgtgtacttttcacaacttattggtaagcctat------------------------
---taagattgttaacaatg--------------------------atttgcttgaagat
ctttctgtagactttaaa-------------------ggagcactttttaatgctaaaaa
gaatgtaattaaaaa--------------------------------ttctttcaa----
------------tgttgat---gtctcagaatgcaaaaatcttgatgaatgctacaaggc
ttgtgaccttgatgtgtcattttcaacatttgaaatggctgtcaataatgctcatagatt
tggtattctgattaatgaccgttcttttaacaatt-tctggccatcaaaagttaagcctg
gttcatctggtgtttcggccatggacattggcaagtgtatgacttctgatgctaagattg
ttaatgccaaagttttgactcaacgtggtaaaagtgttgtatggcttagtcaggactttg
ctgcacttagctcaactgcccagaa-----------agtcttggttaaaa----------
-cttttgtagaagaaggtgtcaatttttcacttacattcaatgctgtaggttcagatgat
gatctgccttatgaaagattcactgaatctgtgcctccaaaaagtggttcaggctttttc
gatgtaatcaaacagcttaaacaaattgtgatgttgattcttgtttttatctctatttat
ggtttgtgctcagtctacagtgctgctacacagtcctatattgaatctgctgaaggctat
gactacatggttatcaagaatggaattgttcaaccttttgacgataccatttcatgtgtt
cataacacttacaaaggattcggtgactggtttaaagctaagtatggttttgtccctact
tttggtaaatcatgcccaattgttgtaggaactgtttttgaatttgaaaatatgagacca
attcctgatgtgcctgcatatgttgctcttgtaggtagatctcttgtttttgctattaat
gctg-cttttggtgttaccaacatgtgctatgaccatactggcagtgcagtgagtaagga
ctcttactttg------------------------------------acacttgtgtgtt
taacgctgcatgcaccactctcacaggtcttggtggta---caattgtatattgtgcaaa
gcaaggtttagttgaaggttctaagctctatagtgatcttatgccagactattattatga
gcatgctagtggtaacatggtcaaattgccagcaattattagaggacttggtctacgatt
tgtgaaaacacaggctacaacttactgtagagtgggagagtgcattgatagtaaagctgg
tttttgctttggtggcgataactggtttgtctatgataatgagtttggcaa---------
tggatatatctgtggtaattctgttttaggattctttaagaatgtcttcaaactctttaa
ctctaacatgtctgtggtagctacatcaggtgctatgcttgttaatattattattgcatg
cctagctattgcagcgtgttacggtgttctcaagtttaagaaaatttttggtgactgcac
tcttctcattgtcatgatcattgttacactcgttgtg---aacaatgtgtcttactttgt
cactcaaaacacgttctttatgatcatatatgccattgtttactattttacaacaaggaa
acttgc--gtaccctggcattcttgatgctggatttattattgcttatattaaca----t
ggctccgtggtatgtgattactgcgtatatcctagtgttcctctatgactcacttccttc
actgttcaa------acttaaggtttcaacaaacctttttgaaggtgataaatttgtggg
taactttgaatctgccgctatgggtacttttgt------tattgatatgcgttcatatga
gactattgttaattctactcctattgatagaattaaatcatatgctaatagcttcaataa
atataagtactacacaggttcaatgggagaagctgactacagaatggcttgctatgctca
tcttggtaaagctcttatggattattctgttaacagaacagacatgctttacacacctcc
aactgttagtgttaattctaca---cttcagtctggtctaaggaaaatggcacagcctag
tggtcttgtagagccttgcattgtaagagtttcctatggtaacaatgtgcttaacggttt
gtggttaggagatgaggtcttttgtcctagacatgttatt---gctagtgataccacacg
tgttatcaactatgaaaatgaaatgtccagtgtgagacttcataacttctcagtttctaa
gaataatgt---gtttttgggtgttgtgtctgccaaatataagggtgtgaatcttgtact
taaagtcaaccaggtcaatcctaacacaccagaacacaaatttaagtctattaaagctgg
tgaaagttttaacattcttgcttgttatgagggatgtcctggtagtgtctatggtgtcaa
catgagaagccaaggtaccattaagggctcttttattgccggtacttgtggatcagtagg
ttatgtgttggaaaatggaattctctattttgtatacatgcatcacctagaacttggaaa
tggctcgcatgttggttctaattttgaaggggaaatgtatggtggttatgaagatcaacc
tagcatgcaacttgagggtactaatgtcatgtcatcagataatgttgttgcattcttgta
tgcagcacttatcaatggtgaaaggtggtttgtta----------caaacacatcaatgt
cattagaatcatacaatacatgggccaaaactaacagtttcacagaactttcttcaactg
atgcttttagcatgttgg---------ctgcgaaaactggtcaaagtgttgaaaaattgc
tagattgcattgtaagactca----acaaaggttttgggggtcgtaccatactttcttat
ggctcactgtgtgatgagttcaccccaactgaagtcataaggcaaatgtatggtgtaaat
cttcaagctg----gtaaagtaacatc-----------------tttcttttaccctatt
atgactgcaatgacaatt-------------ctctttgcgttttggcttgagttctttat
gtacacacccttcacatggattaatccaacttttgttagcattgtactggctgtcacaac
tttgatttcgacggtttttgtctctggcatcaaacataagatgttgttctttatgtcttt
tgttctgccaagtgttatcctagtgacagcgcataacttgttttg--------------g
gacttttcttactatgaaagtcttcagtcaattgttgagaatactaacactatgtttttg
cctgttgacatgcaag------gtgttatgttgacagtgttttgtttcattgtctttgtt
acatacagtgttaggttcttcacttgtaaacaatcatggttctcacttgttgtgacaact
gtt-----------------cttgtgatctttaacatggttaaaatctttggaacatctg
acgaaccatggactgaaaaccaaattgctttctgctttgtgaacatgcttactatgattg
tcagtcttactacaaaggattggatggttgttgttgcatcatacagaatt--------gc
ttactacgttgttttatgtgtaatgccgtctgccttcgtaactgactt-cggttttatga
agtgtattagcattgtttacatggcttgtggttatttgttttgctgctattacggtatcc
tctattgggttaacagatttacatgcatgacttgtggtgtttatcaattcactgtgtctg
cagctgaacttaaatacatgactgccaacaacctgtctgcacctaagaacgcgtatgacg
ctatgattcttagtgctaaattgattggtgttggaggtaagagaaacattaaaatttcaa
ctgtacagtcaaaacttacagagatgaaatgtacaaatgttgtcttgcttggtcttttgt
ctaaaatgcatgttgagtctaactcaaaagagtggaactattgtgtaggactacacaatg
agatcaacctttgtgacgatcctgagattgttctagaaaagctgttagctctcattgcat
tctttttgtccaaacacaacacttgtgaccttagcgaacttatcgaatcatactttgaga
acactaccatacttcagagtgtggcttctgcctatgctgcattgcctagctggattgcac
ttgaaaaggctcgcgctgatcttgaagaggctaagaagaatgatgttagccctcaaattt
tgaaacagcttactaaggcttttaatattgccaagggtgaattcgagcgtgaagcatcag
tgcaaaagaagcttgataaaatggctgaacaggctgcagctagcatgtataaagaagcac
gagctgtggacagaaagtcaaagattgtttctgccatgcatagccttcttttcggtatgc
ttaagaaactcgacatgtccagtgtcaacactattattgaccaggctcgtaatggtgtgc
tacctttaagtatcattccagctgcatcagctacaagacttgtcgttgttacacctagcc
ttgaagtgttttccaagattagacaagaaaacaatgttcattatgctggtgctatt-tgg
actattgttgaagttaaagatgctaatggttcgcatgtacatcttaaagaggttaccgct
gctaatgaattaaatcttacttggccattgagcgttacttgtgagagaacca--------
-caaagctccagaataatgaaattatgccaggtaagcttagagagaaagctgtcaaagca
tctgcaactcttgatggcgacgcttttggcagtggaaaagctcttatggcagatgaaagc
ggtagaaactttatgtatgcattcatagccgcagaaaacaaccttaagtatgtcaagtgg
g------------agagccataa---tgatgtcatacctattgaacttgaagctccattg
cggttctatgttgatggcgctaatggtcctgaagtcaagtatttgtattttgtaaaaaac
ttaaacactcttagacgtggtgctgttcttggttatatcggcgcaacagttcgtctgcaa
gctggtaaaccaactgaacatccatctaacagtagtttattgacactttgtgctttctca
cctgatccagctaaagcatacgttgatgctgttaaaagaggtatgcaaccagttaataac
tgtgtaaaaatgctctcaaatggtgctggtaatggtatggctgttacaaacggtgttgaa
gctaacacacaacaagattcttatggtggtgcttccgtttgtatttactgcaggtgccat
gttgaacatcctgctattgatggactatgccgttacaaaggcaaattcgtgcaaatac--
-caactggtacccaagatccaattcggttctgtattgaaaatgaggtttgtgttgtctgt
ggctgttggcttaacaatggttgcatgtgcgat------cgtacttctatgcagagttct
actgttgatcagagttatttaaacgagtgcggggttctagtgcagctcgacta-gaaccc
tgtaat---ggtactgatccagaccatgttagtagagcttttgacatctataacaaagat
gttgcgtgtattggtaagttccttaagacaaattgttcaagatttaggaatttggacaaa
catgatg------------cctactacattgtcaaacgttgtacaaagaccgttatggac
catgagcaagtctgttataacgatcttaaagattctggtgcagttgctgagcatgacttc
tttacttacaaggaaggcagatgtgaattcggcaacatcgcacgtagggatcttacaaag
tacacaatgatggatctttgttacgctattagaaattttgatgaaaagaactgtgaagtt
ctcaaagaaatactcgtgacagtaggtgcttgcactgaagaattctttgaaaacaaagat
tggtttgacccagttgaaaatgaagccatacacgaagtttatgcaaaacttggaccaatt
gtagccaatgctatgcttaaatgtgttgctttttgcgatgccatagtagaaaagggctat
ataggtattataacacttgacaaccaagatcttaatggcaatttctacgatttcggagat
ttcgtaaaaactgtccctggttttggttgtgcctgtgttacatcatattattcttatatg
atgccttta------atgggaatgacttcatgcttagagtc---tgaaaactttgtgaaa
agtgaaatttatggttctgattataagcagtatgatttactggcttatgatttcactgaa
cataaggagtaccttttccagaaatactttaagtactgggatcgcacgtaccacccaaat
tgttctgattgtactagtgatgagtgtatcattcattgtgctaatttcaacacactattt
tctatgacaataccaatgactgctttcggaccacttgtccgtaaagttcacattgatggt
gtgccagtcgttgttactgcaggttaccattttaaacaacttggtattgtgtggaatctt
gatgtaaaattggacacaatgaagttgactatgacagatctgcttagatttgttacagac
cctacacttcttgtagcatcaagcccagcattgttagatcaacgcactgtctgtttctcc
attgcagctttgagtactggtgttacatatcagacagtaaagccaggtcactttaacaaa
gatttctacgatttcataacagagcgtggtttctttgaagagggatctgaattaacatta
aaacactttttctttgcacagggcggtgaagctgctatgacagacttcaattattatcgc
tacaacagagtcacagtacttgacatttgccaagcgcagtttgtttacaaaatagttggc
aaatactttgaatgttatgatggtggatgcattaatgctcgtgaagttgttgtcacaaac
tatgataagagtgctggttatcctttgaacaagtttggtaaagccagactttactatgaa
actctgtcatatgaagagcaggatgcactttttgctttaacaaagagaaatgttctaccc
acaatgactcagatgaatctgaaatatgctatttctggaaaggctagagctcgtacagta
ggaggagtttcacttctttctactatgactacgagacaataccaccagaagcatttaaag
tcaattgctgcaacacgcaatgccactgtggtcattggttcaaccaagttttatggtggt
tgggataacatgcttaaaaatttaatgcgtgacgttgataatggttgtttgatgggatgg
gactatcctaagtgtgaccgcgctttacctaatatgatcagaatggcatctgccatgata
ttaggttctaagcacgttggttgttgta------cacatagtgatagattctaccgcctc
tccaatgagttagctcaagtactcacagaagttgtgcattgcacaggtgggttttacttt
aaacctggtggtacaactagcggtgatggtactacagcttatgctaactcagcttttaac
atctttcaagctgtttctgctaatgttaataagcttttgggagtcgattcaaacgcttgt
aataatgttacagtaaaatctat---------acaacgtaaaatctacgataattgttat
cgtagtagcagcattgatgaagaatttgttgttgagtactttagttatttgagaaaacac
ttttctatgatgattttgtctgatgatggagttgtgtgctacaacaaagattatgcagat
ctaggttatgtagctgatatcaatgcttttaaagcaacgctctactatcagaataatgtc
tttatgtccacttctaagtgttgggtagaaccagatcttaatgttggaccgcatgaattt
tgctcacagcacacattgcaaattgttggacctgatggagactattatcttccctatcca
gacccatctagaatcttgtcagctggtgtgtttgttgatgacatagttaaaacagataac
gttattatgttagaacgttatgtgtcattggctattgatgcatacccactcacaaaacat
cctaagcctgcttatcaaaaagtgttttatacccttcttgattgggttaaacatttacag
aaaaatttgaatgcaggtgttcttgattcattttcagttacaatgctagaagaaggtcaa
gataagttctggagtgaagagttttatgctagcctctatgaaaaatctacggttttgcaa
gctgcaggcatgtgtgttgtatgtggttctcaaactgtattgcgttgtggagactgtctt
agaaggccacttttgtgtacaaaatgtgcttatgaccatgtcatgggaacaaagcacaaa
ttcattatgtctatcacaccatacgtgtgtagttttaatggttgcaatgtcaatgatgtt
acaaagttgtttttaggtggtcttagttattattgtatggaccacaaaccacagttgtca
tttccactctgtgctaatggcaacgtttttggtttatacaaaagtagtgcagtcggttca
gaggatgttgaagacttcaacaaactcgcagtttctgattggaccaatgtggaagactac
aaacttgctaacaatgtcaaggaatccctgaaaattttcgctgctgaaactgtgaaagct
aaggaggagtctgttaaatctgaatatgcttatgccatattaaaggaggttatcggccct
aaggaaattgtactccaatgggaagcttctaagactaagcctccacttaacagaaattcg
gttttcacttgttttcagataagtaaggatactaaaattcaattaggtgaatttgtgttt
gagcaatctgagtacggcagtgactctgtttattacaagagcacaagtacttacaaattg
ataccaggtatgatttttgtgttgacttctcataatgtgagtcctcttaaagccacaatt
ttagtcaaccaagaaaagtacaataccatatctaagctctatcctgtctttaacatagcg
gaagcctataatacactggtcccttactatcaaatgataggtaagcaaaaatttacaacc
atccaaggtcctcctggtagtggtaaatctcattgtgttataggtttgggtttgtattat
cctcaggccagaatagtctacacagcatgttctcatgcagctgtggatgctttatgtgaa
aaagcggccaagaatttcaatgttgatagatgttcaaggataatacctcaaagaatcaga
gttgattgctacacaggttttaagcctaataacactaatgctcagtacttattctgtact
gttaatgctttaccagaagcaagttgtgacattgttgtagtcgacgaggtctccatgtgt
actaactatgaccttagtgtcataaatagtagactgagttacaagcatattgtctatgta
ggagaccctcaacaattaccagctcctagaaccttgattaataagggtgtacttcaacca
caagattacaatgtggtaactcaaagaatgtgcacactaggacctgatgttttcttacac
aaatgttatagatgcccagctgagattgttaagacagtctctgcacttgtttatgaaaat
aaatttgtacctgtcaaccctgaatcaaagcagtgcttcaagatgtttgtaaaaggccag
gttcagattgaatcgaactcttctataaaccataagcaactagaggttgtcaaggcattc
ttagcacataatccaaaatggcgtaaagctgtttttatctcaccctataacagtcaaaac
tatgttgcaagacgtcttcttggtttacaaactcaaactgtagactctgcacaaggtagt
gagtatgattatgtcatctacacacagacttccgatacacagcatgctactaatgtcaat
agatttaatgttgccattactagagcaaaggttggtatcctctgtatcatgtgtgatagg
aacatgtatgataatcttgacttctatgaactcaaagattcta----------agattgg
cttacaagcaaaacctgaaacatgtggtctgtttaaagattgttcaaagaatgagcaata
ca-taccacctgcatatgcaacaacatatatgagcttgtctgataattttaaaacaagcg
atggtctagctgttaacatcggta------caaaggatgttaaatatgctaacgtcattt
catatatgggattcaggtttgaagccaatataccaggctatcacacattgttttgcacgc
gagactttgctatgcgtaatgttagagcatggcttggatttgacgttgaaggtgcacatg
tctgtggtgataatgttggaactaacgtaccattacagctgggtttctctaatggtgttg
attttgtagtacaaactgaaggatgtgttattactgaaaaaggtaatagcattgaggtt-
-----gtaaaagcacgagcaccaccaggtgagcaatttgcacacttgattccacttatga
ggaaaggtcaaccctggcacattgttagacgccgtatagtgcaaatggtctgtgactatt
ttgatggcttatcagacattctgatctttgtgctttgggctggtggtcttgaacttacaa
ctatgagatactttgttaagattggaaaaccacaaa---aatgtgaatgtggcaaagttg
caacctgttatagtagctcccaatgtgtctatgcttgttttaagcatgctttaggatgtg
attacttatacaatccctactgcattgacattcaacaatggggctacacaggatctttga
gcatgaatcatcatgaagtttgcaacattcatagaaatgagcacgtagctagtggtgatg
ctatcatgactagatgtcttgctatacatgattgttttgtcaaacgtgtcgattggtcta
ttgtgtacccttttattgacaatgaagaaaagatcaacaaagctggtcgcattgtgcaat
cacatgtcatgaaagctgctctgaaaatttttaaccctgctgcaattcacgatgtgggca
atcctaaaggcatccgctgtg---ctacaacacctataccatggttctgttacgaccgag
atcctattaataacaatg-ttagatgtctggagtatgactata------tggtacatggt
caaatga--------atggtcttatgttattttggaattgcaatgtacacatgtacccag
agttctcaattgtttgtagatttgatactcgcacgcgctctaaattgtctttagaaggtt
gcaatggtggtgcattgtatgttaataaccatgctttccacacaccagcttatgatagaa
gagcttttgctaagcttaaacctatgccattcttttactatgatgatagtaattgtgaac
ttgttgatggacaa------------cctaattatgtaccactcaagtcaaatgtttgca
taacaaaatgcaatattggtggtgctgtctgcaagaagcatgctgctctttatagagcgt
atgttgaagattacaacatgtttatgcaggctggttttacaatatggtgtcctcaaaatt
ttgatacttacatgctttggcatggttttgttaatagcaaagcactccagagtctagaaa
atgtggcttttaatgttgttaaaaaaggtgcattcacaggtctaaaaggagacttaccaa
ctgctgttatagctgacaagataatggtaagagagggacctactgataaatgtatcttca
caaataagactagtttacctacaaatgtagcgttcgagctatatgcaaaacgtaaacttg
gactcacacctccattaacaatacttagaaatctgggtgttgtcgcaacatataagtttg
tgttgtgggactatgaagctgaatgtcctttctcaaatttcactaagcaagtgtgttctt
acactgatcttgatagtga---agttgtaaca---------------------tgttttg
ataatagtattgctggttcttttgaacgctttactactacaaaagatgcagtgcttattt
ctaataacgctgtgaagggact---------------------------tagtgccatta
aattacaatatggctttttgaatgatttacctgtaagtactgttggaaacaaacctgtca
catggtatatctatgtgcgcaagaatggtgagtacgttg------aacaaattgatagtt
actacacacagggacgtacttttgaaacctttaaacctcgtagtacaatggaagaagatt
ttcttagtatggatactacactcttcatccaaaagtatggtcttgaggattatggttttg
aacacgttgtatttggagatgtttctaaaactactattggtggtatgcatcttctcatat
ctcaagtgcgccttgcaaaaatgggtttgttttctgtgcaagaatttatgaccaattctg
acagtacactgaaaagttgttgtattacatatgctgatgatccttcttctaagaatgtgt
gcacttat-atggacatactcctggacgattttgtgactatcattaagagcttagatctt
aatgttgtgtccaaagttgtggatgttattgtagattgtaaggcatggagatggatgttg
tggtgtgaaaattcacaaatcaaaaccttctatccacaactccaatctgctgag---tgg
aaccctggctatagcatgcctacattgtacaaaattcagcgtatgtgtctcgaacggtgt
aatctctacaattatggtgcacaagtgaaactacctgatggcattactactaatgttgtc
aagtacactcagttgtgtcaataccttaacactactactttgtgtgtaccacacaaaatg
cgagttttgcatttaggagctgctggtgcatctggtgttgctcctggtagtactgtacta
agaaggtggttaccagatgatgccatattggttgataacgatttgagagattacgtatcc
gacgcagacttcagtgttacaggtgattgtactagtctttacattgaagacaaatttgat
ttgcttatctctgatttgtatgatggctccacgaaatcaattgacggtgaaaacacgtca
aaagatggtttctttacttatattaatggttttattaaggagaaactatcacttggtgga
tctgctgccatcaaaatcacagaatttagttggaataaagatttatatgaattgattcaa
aggtttgagtattggactgtgttttgtacaagtgttaatacttcatcatcagaaggtttt
ctgattggtattaactacttaggaccatactgtgacaaagcaatagtagatggaaatata
atgcatgccaattatatattttggagaaactctacaattatggctctatcacataactca
gtcctagatactcccaagtttaagtgccgttgtaataacgcgcttattgttaatttaaaa
gaaaaagaattgaatgaaatggttgttggattactaaggaaaggtaagttgctcattaga
aataatggcaaattactaaactttggtaatcacttggttaacgtgccatgattg---ttc
taacattgttcattcttttggtctcatacaccaatgtttattgtac---------aa---
---------caaattctgattgtgtacaagtcaatgttacacaattaccaggcaatgaga
acattattaaagactttctgtttaacaattttaaagaagaagg----------------a
actgtagttgttggtggtta-ttaccctacagaggtg-----------------------
--------tggtat------------------------------aactgttctcgaactg
caaccactactgcct---acgagtacttcagt-----------------------aacat
acatgctttctattttgatatgg-aagccatggaaaatagtactggtaatg---caaggg
gtaaacctttat------------------------------------------------
-----------------tattccatgtgcatggtgagcctgttagtgttatcata-----
---tatatatcagcttatagagatg-------atgtgcaacataggccacttttaaaac-
---------------atggattagtgtgcataactgaaag-----------------tcg
caatattgattataacagtttcaccagc-----------------cagcagtggaattcc
atatgtacgggtaatgacagaaaaattcctttct-----------ctgtcatacctacgg
ataatggaacaaaaatctatggtcttgagtggaatgatgaatctgttacagcttacatta
gtggtcgttctcacaacctgaacatcaatactaattggtttaa---caatgtcacacttt
tgtattcgcgctcaagcactgcaacatggcaaaagagtg-----------ctgcatacgt
tta------ccaagg------------tgtttctaacttcacttattacaagttaaataa
caccaatggtctaaaaacttatgaatt------------------atgtgaaaattatga
atattgcactggctacgccactaacgtctttgccccaactgtgggaggttacatacctga
tggattcagttttaacaatt------ggtttttacttacaaatagctccacttttgttag
tggcagatttgtaacaaatcaacctctgttagttaattgcttgtggccagtgcctagttt
tggtgttgcagcgcaaaaattttgttttgaaggtgcccagtttagccaatgtaatggtgt
gtcttcttattacaagttaaataacactgtagatgttattagattc--aaccttaatttc
acctcagatgtacaatctggcatgggtgctacagtgttctcattgaatacaacaggtggt
g----------------------------------tcattcttgaaatttcatgttataa
tgacacagtg--------------agtgagtctagtttttacag----------------
-----------------ttatggtgaaattccatttggcataactgatggaccacggtat
tgttatgtactttacaatagcacagctctta------agtatttaggaacattaccacct
agtgtaaaggaaattgctattagtaagtggggccatttttatattaatggttacaatttc
tttagcacatttcctattgattgtatatcttttaatttaaccactggtactagtggagct
ttttggacaattgcttatacatcgtacactgaagcattagtacaagttgaaaacacagct
attaaaaaggtgacgtattgtaacagtcacattaataacattaaatgttctcaacttact
gctaacttgcaaaatggtttttatcctgttgcttcaagtgaagttggtcttgtcaataag
agtgttgtgttactacct--agtttctattcacataccagtgtt-------------aat
ataactattga------------------------------------tcttggtatgaag
cgtagtggttatggtcaacctatagcctcggcattaagtaacatcacactacc------g
atgcaggataataacaccgat--gtgtattgcattcgttctaatcaattttcagtttacg
tgcatt-----------ccacttgtaaaagttcttcg------tgggacaacaattttaa
tcaagattgcacagatgttttatatgctac------agctgttataaaaactggtacttg
tcctttttcatttgataagttgaacaattacttaacttttaataagttttgtttgtcatt
gaatcctgttggtgccaactgcaagtttgatgttgccgcccgcacgcgaaccaatgagca
ggttgttagaagtttgtatgtaatatatgaagaaggagataacatagttggtgtaccgtc
tgataacagtggtcttcacgatctgtcagtgttacactt--agactcctgtacagattac
aatatatatggtagaactggtgttggtattattagacaaactaacagcacactact----
---tagtggcttgtattacacatcactatca--------------ggtgatttgttaggt
tttaaaaatgtcactg---------------acggtgttgtctattctgtaacaccatg-
--tgatgtaagcgcacaagctgctgttattgatggtgccatagttggagctatgacctcc
attaat-------------------------agtgaactgttaggtctgactcattggac
aacaaca----------------------cctaattt-----------------------
---------------ttattattactccatatataattataca------aatgcgaggac
tcgtggcactgcaatcgacagtaacgatgtt-----------------------------
----gattgtgaacctatcataacctattctaacataggtgtttgtaaaaatggtgcttt
ggtttttattaacgtcacacattctga------------------tggagatgtgcaacc
aattagcaccggtaatgtcacgatacctacaaattttactatatctgtgcaagtcgaata
tattcaggtttacactacaccagtgtcaatagattgttcaagatacgtctgcaatggtaa
tcctagatgcaataaattgttaacacaatat----gtctctgcat---gtcaaactattg
agcaagcacttgcaatgggtgccagacttgaaaacatggaagttgattccatgttgtttg
tttctgaaaatgcccttaagttggcatctgttgaagcattcaatagtacggaaactctag
atcctatttacaaagaatggcctaaca-ttggtggttcttggctaggaggtttaaaagac
atattgccatctcacaat---agcaaacgtaagt-accggtctgctatagaagatttgct
ttttgataaggttgtgacatctggcttaggtacagtcgatgaagattacaaacgttgtac
gggtggctatgacatagctgacttagtgtgtgcacaatattacaatggcatcatggtgtt
acctggtgtggctaatgatgacaagatggctatgtatactgcatctcttgcaggtggtat
aa---------------cattaggtgcacttggtggtggcgcagtgtctataccttttgc
agtagcagttcaggctagacttaattatgtagctctacaaactgacgtattgaacaaaaa
ccagcagattctggctaatgctttcaatcaagcgattggtaacattacacaggcatttgg
taaggttaatgatgctatacatcaaacgtcaaaaggtcttgctactgttgctaaagcatt
ggcaaaagtgcaagatgttgttaacacacaagggcaagctttaagccacctaacagtaca
attgcaaaataattttcaagccattagtagttccattagtgacatttataacaggcttga
tgagttgagtgctgatgcacaagttgacaggctgatcacaggaagacttacagcacttaa
tgcatttgtgtctcagactttaaccagacaagcagaggttagggctagtagacaacttgc
taaagacaaagttaatgaatgcgttaggtctcaatcccaaagatttggattctgtggtaa
tggtacacatttgttttcacttgcaaatgcagcaccaaatggcatgattttctttcacac
agtgctattaccaacagcttatgaaactgtgacggcctggtcaggtatttgtgcgtcaga
tggcgatcgcacttttggacttgttgttaaggatgtccagctgacgctatttcgcaattt
agatgaaaaattcta---tttgactcctagaactatgtatcagcccagagttgcaactag
ttctgactttgttcaaatagaaggttgtgatgtgttgtttgtcaatgcaactgtaattga
cttgcctagtatcatacctgactatatt----gatattaatcaaact--gttcaggacat
attagaaaattttagaccaaattggactgtacctga-gttgac------acttgacattt
tcaacgcaacctacttaaacctgactggtgaaattaatgacttag-aattcaggtcagaa
aagctacataacaccacggtagaacttgctgttct-cattgacaatattaacaatacatt
agtcaatcttgaatggcttaatcgaattgaaacttatgtaaaatggccttggtatgtatg
gcta------ctaataggcttagtagtaatattttgcataccattactgctattttgctg
ttgtagtacaggttgctgtgggtgcataggttgcttaggaagttgttgtcactctatttg
tagtagaagacaatttgaaaatta---tgaaccaat---tgagaaagtgcatgtccatta
aattcaaaa-------------------ta------------------------------
------------------------------------------------------------
------------------------------------------------------------
------------------------------------------------------------
------------------------------------------------------------
------------------------------------------------------------
------------------------------------------------------------
------------------------------------------------------------
------------------------------------------------------------
------------------------------------------------------------
------------------------------------------------------------
-------------------agtcttctacgaactaaacttatgagtcattacaggtcttg
tatggacattgtcaaatctattgacacatccgtagacgctgtacttgacgaacttgatcg
tgcatactttgctgtaactcttaaagtagagtttaagactggtaaa----------ctac
ttgtgtgtacaggttttggtgatacacttcttgaggctaaggataaagcatatgctaaac
ttggtctctctattattgaagaagtcaatagtcatacagttgtttgatattaccgtttat
aagtttaaagctaaattttggtacaaattaccttttgaaactagacttcgtatcatcgaa
caaacaaaacctaaagcattaagtgctacaaaacaatcaaagagagattatagaaaaatt
gccattctaaattccatgagaaaatgattggtggactttttcttaacactct----gagt
tttgtaattgttagcaaccatgtcattgttaataatacagcaaatgtgcattctatacaa
caagaacatgttatagtacaacagca------tcaggttgttagtgctagaacacaaaat
tactacccagagttcagcatcgctgtactctttgtattatttctagctttgtaccgtagt
acaaactttaagacgtgtgtcggtatcttaatgtttaagattgtatcaatgacacttata
gggcctatgcttatagcatatggttactacattgatggcattgttacaacaactgtctta
gctttaagatttgtctacttatcatacttttggtatgttaatagtaggtttgaattcatc
ttatacaatacaacgacactcatgtttgtacatggcagagctgcaccgtttatgagaagt
tctcacagctctatttatgtcacattgtatggtggcataaattatatgtttgtgaatgac
ctcacgtt----------------------------------------------gcattt
tgtagaccctatgcttgtaagcat----agcaatacgtggcttagctca-----------
-------------tgctgacctaactattgttagagcag---------------ttgaac
ttctcaatg------gtgattttatctatatattttcacaggagcctgtagttggtgttt
acaatgcagccttttctcag-gcggttctaaacgaaattgatttaaaagaagaagaagaa
gaccatacctatgacgttccctaggg--------------------------------ca
ttgactgtcatagatgataatggaatggtcattagtatcattttctggttcctgttgata
attatattgatattactctcaatagcatt--------------gctaaatataattaagc
tatgcatggtatgttgtaatttagggagaacagttattattgttccagcgcaacatgcct
atgatgcctataa-------------gaattttatgcgaa---ttaaagcatacaacccc
gacgaagcactccttgtttg------------------------------aactaaac-a
aaatgaag-----------------attttgttaatgctt-gcgtgcgtctttgcatgcg
tttatggagagc------gatattgtgctatgcaagctgatagcggcattacacaatg--
-------------tcgtaatggcactaattctga---gtgtgaatcatgcttcaacggag
gtgatcttatttggcatcttgcaaactggaacttcagctggtctgtaatattgatcgttt
ttataac---------------ggttttacaatatggtagacctcaatttagctggttcg
tgtatggcgttaaaatgcttattatgtggctactatggcccattgttctggctcttacga
tttttaatgcatactcggaatacgaagtttccagat-------atgtaatgttcggcttt
agtgttgcaggtgcaattgttacatttatactttggattatgtattttgttagatccatt
cagttataca---------------------------gaaggactaagtcttggtggtct
ttcaaccctgaaactaacgcaattctttgcgttagtgcattaggaaggagctatgtgctt
cctcttgaaggtgtgccaactggtgtcactt----taacattgctctcagggaatttgta
cgctgaa--------------------gggttcaaa------------------------
-----------------------attgcaggtg------------gtatgaacatcgaca
atttgccaaagtacgtaatggttgcattacctagcaggaccattgtctacacacttgttg
gtaagaaattgaaagcaagtagtgcaacaggatgg-------------gcttactatgta
a----------aatctaaagctggtgattactcaacagatgcacgaactgacaatttgag
tgagcaagaaaaattattacatatggtataactaaacttctaaa----------------
-------------tggccaaccagggacaacgcgttagctggggagatgaatctaccaaa
aagcgtggtcgttccaattctcgtggccggaagaataatact------------------
-------atacctctttcattcttcaaccccattaccctccaa----caaggttcaaaat
tt---tggaactta----------tgtccgagagattttgtacc--------------ca
aaggaataggtaacaaggatcaacagattgg-----------------ttattggaatag
acaa-actcgctatc-----------------------gcatggtgaagggtcagcgtaa
agagcttcctgaaaga--tggttcttctactatttgggca-------ctggacctcatgc
-------------agatgccaaatttaaagatagaatagatggagttgtctgggttgcca
aggatggtgccatgaataaaccaactacacttggtaatcgtggtgctaataatgaatcca
aagctctgaaa----ttcgatggtaaagttccaggagaatttcaacttga-agtgaacca
atcaagggacaattcaaga---tcacgctcccaatctagatctcagtctagaaatag---
--------------atctcaatctagaggaaggc--------------------------
------------------aacaatccaataac------------aagaaggatgacagtg
tagaacaagctgttcttgctgcactcaaaaagt-taggtgttgac----acagaaaaaca
acaacaacgctctcgttctaaatccaaggaac-------gtagcaactctaag-------
---acaagagacactacacctaagaatgaaaacaaacacacctggaagagaactgcaggt
aaaggtgatgtgacaaaattttatggagctagaagtagttcagccaattttggtgacagc
gatctcgttgccaatggtagc-----------ggtgccaagcattacccacaactggctg
a----atgtgttccatctgtatctagcattctgtttggaagctattggactgcaaaggaa
gatggcgaccagattgaagtcacattcacacataaataccacttgccaaaagatgatcct
aagactggacaattccttcagcagattaatgcctat------------gctcgtccatca
gaggtggcaaaagaacagagac-------------------aacgcaaagctcgttctaa
atctgcagaaaggtcagagcaagaggttgtacctgatgcattaacagaaaattacacaga
tgtgtttgatgacacacaggttgagattattgatga--ggtaacgaactaaacgaatgct
cgttttcctccatgctgtatttattacagttttaatcttactactaattg-gtagac---
----------------------------------------------tccaattattagaa
agattat-tacttaaccattccctcaatcttaaaactgtcaataatgttttag-------
--------------------------gtgtgactgacactggtc--------------tg
aaagtaaattgcttacagcttttgaa-------accagactgtcttgattttaacatctt
acataggagtttggcagaaaccagattactaaaagtagtacttcgag-taatctttctag
tatt-----actag------ggttttgctgctacagattgttagtcacattaatttaaca
tcatgaagtttttgatttttgtaatgtgtctt------------------tctcttgtga
atggatatggaattagaagaagcatacaagaacgtgaccca-aaagagtcccatgaacac
ccaactatgacatgggatt---------------------tattggaaagatttgttgga
agtactttgtacatcacaacaaaccaaatcctatctc-----------------------
--------------------------------taccgactggagcacaaatttattgtga
tgagattgaaggatttcaatgttcttggcctggttataaagctta---------------
------------------------------------------------------------
------------------------------------------------------------
------------------------------------------------tagaacatctt-
--------------------------------------tctcagttaacctaccaattgg
aactc-------------------------------agatttaccatga-----------
--------caaagatatgcaatatc-------ttgtcgagggaagacatcttgagtgtgc
tc----------------------------------------------------------
------------------------------------------------------------
-------------------acagaatttattttgtgcagtattgtc--------------
-------------------cacaccattcacatggttattgctttaaagacaagctaaag
gtctat-------gatcttaggcgcgtcaaaagcaggaaggcttttgagaaaatcaacca
acagcagaaaagtgagttgtaaggcaacccgatgtt-----------------taaaact
ggtttttccgaggaattactg---------------------------------------
------------------------------------gtcatcgcgctgtc----------
-------tactcttgtacagaatggtaagcacgtgtaataggaggtacaagcaacca---
------------------------------------------------------------
------------------------------------------------------------
------------------------------------------------------------
------------------------------------------------------------
------------------------------------------------------------
------------
>PP526170.1 Canine coronavirus strain 1-71, complete genome
--------tcttttaaagt-aaagtgagtgtagcgtggctatatctcttc-ttttacttt
---------------aactagctttgtgc------tagattttgtcttcggacaccaact
cgaactaaacga-----aatatttgtct--------------------ttctatgaaacc
atagaggacaagcgttgattattt--ccacccagtttggcaatcactccttggaacgggg
ttgagagaacggtgcaccagggttccgtccctgtttggtaagtcgcctagtattagctgc
tgcggttccgcccgtagt--------a-gttgggtagaccgggttccgtcctgcgatctc
cctcgccggccgccaggagaatgagttccaaacaattcaagatcctcg---tcaacgagg
------actaccaagtcaacgtgcctagtcttcctattcgtgacgtg-------------
------------------------------------------------------------
-----ttacaggaaattaagta-----------------------------ctgttatcg
taatggatttgagggctatgtcttcgtgccagaatactgtcgtgacctagttgattgcga
tcgtaaggatcactacgtcattggtgttcttggtaacggaataagtgatctcaaacctgt
tcttcttaccg-----aaccctccgtcatgctgcaagg--ttttattgttaaagc-----
------------------tatctgcaatggcgctcttgaggactttgacct---------
---------------------------------------------------------taa
aattgctcgt--------------actggaagaggtgctata-------tatgtagacca
atacatgtgtggtgctgatggaaaaccagtcattgaaggcgattttaaggactac-----
---------------------------ttcggtgatgaggacattattgaatttgaagga
gaagagtaccattgc---------------------gcttggacaacagtgcgcgatgaa
aaactgcttaatcagcaaactctctttactatt--------caggaaatacaatat----
--------------aatctggacattcctcacaaactgccaaattgtgctactagacatg
tagcaccaccagtcaaaaagaactctaaa-----atagttctgtctgaagattac-----
---------------------aagaagctttatgaaatctttggatcaccctttatggga
aatggtgactgtctgagcaaatgctttgacactcttcatttcattgctgcaactcttaga
tgtccatgtggcgcagagagt---------------------------------------
---agtggtgttg-----------------------------------------------
-------------------gtgattggactggttttaagactgcttgttgtggtcttgtt
ggcaaagttttgggtgtcacgctgggtgatattaagcctggtgatgctgttgtcactagt
atgagcgctggtaaaggagttaaattctttgccaattgtgttcttcagcatgctggtgat
gttgaaaatgtctctg------------------------------tttggaaagtga--
----------------ttaaaacttttactgttgacgaga--------------------
-------ctgtttgcacccctgactttgaaggcgaattgaacgact--------------
----------tcattaaacctgagagtaaatcaccaactgcatgcag------cattaaa
agagcattcattactggtgaa---------------------------------------
------------------------------------------------attgatgatgct
gtacatgatt--------------------------------------------------
----------gtatcattacaggaaaattggatcttagcactaatctttttggtaatgtt
ggtctactattcaagaaa----actccctggtttgtacaaaagtgtggtgcactttttgt
tgatgcttggaaagtagtagaggaacttcttggttcactcaaactcacatacaagcaa--
-------------------atttacgaagttgtagcatcactttgcacttctgcttttac
gattgtaaac-tacaaaccaacgtttgtagttttagacaatcgcgttaaagatcttgtag
acaagtgtgtgaatattcttgtaaaggcttttgatgtttttacgcagactatcacaattg
ctggtattgaagccaaatgctttgtgcttggtgctaaatacctgtt--------------
---------------------gttcaataatgcacttgtcaaacttgtcagtgttaaaat
act--------------------------------------------tggcaagaagcaa
aagggtctcgaaagtgcattctttgctactagc---------------------------
-------ttggttggtgcaactgttaatgt----------------------------ga
caccgaaaagaactgagactgccactattagcttgaacaaagttgatgatgtggtggcac
caggagagggt------tatattgtcattgttggtgatatggcttt--------------
-ctacaagagtggtgaatactacttcatgatggctagtcctgattctgttcttattaaca
atgtttttaaagcagctagagtcccatcttatgacatcgtgtatgatgttgatgatgaca
ccaagggcaagatgactgcaaaacttggttcatcatttgaatatgatggtgatattgatg
ctgctgttactaaagtcaatgagttactcattgaatttaaacaacaaagtctttgtttta
gagcacttaaagatgacaaagtcatttttgttgaagcttatcttaaaaagtacaaaatgc
ctgcatgccttgcaaaacacattggtttgtggaacatcata-----aagaaagattcatg
taagaagggttttcttagtctcttcgatcatttgaatgaattggaagatatcaaagaaac
taatgttcaggc---------------------tattaagaatattctttgccctgagct
tcttcttgatctggattatggtgccatttggtacaagtgtatgccgagttgctctgatcc
atcagtgttggggagtgtccaacttttgattggaaatggtgtgaaagtggtttgtgatgg
ctgcaaagtttttgctaaccaactttcaaatggttacaataggctctgtaatgcggctcg
cactgacattgagatcggtggtataccattttctactttcaaaacacctacaaacacttt
cattgaaatgacagatgctatctactcagttattgagcaaaacaaggctctatcctttgg
aaacgctgatgtgcctgttgtagataatggtatcatttctactgatgattggtctgaacc
cattttgctcgaacctgctgaatatgtggaacccaagaacaatggtaatatcattgttat
tgctggttacacgttttataaagatgaggatgaacatttctatccttatggttctggtaa
aattgtgcaaagaatgtacaataa--aatgggtggtggtgacaaaactgtgtcatttgca
gaagaagtagatgttcaagaaat------tgcacctgttacacgtgtcaagcttgagttt
gagtttgacaacgaaattgtaactagtgttcttgagcaagctattggtacc---------
---aaatataaatttactgg-----------------------tacaacttgggaagaat
ttgaggagtctatttctgaagaacttgatgcaatttttgatactctagcaaaccaaggtg
tcgaacttgaaggctatttcatttatgatacctgtggtggctttgacatcaaaaaccc--
-------------agatggtatt-------atgatctctcagtatgacatcagtaatacc
gctgatg---agtctgactctggtgcatc--aagtgaagga-------------------
-----gatgaagttgaatct---gttgaagaagactccaaaactgaaatcgtagaagcat
ctgaagctattgatgagacatcttctcaa-gaagaggtagaaactgtagag---------
-----gttgaagatatt----------------------acttctgc-------agaaga
tgttg------------------------------------------------aaattgt
ggaagtgtctgctaaggatgacccatgggctgctgctgttgatgtacaagaagctgaaca
tgttaagccttctttaccacctttcaagacaacaaatcttaat--------ggtaaaatc
atccttaaacaacaggataacaattgttggataaatgcttgttgctatcagctgcaggct
tttgactttttcaacaatgaagcttgggaaaaatttaagaaaggtgatgttatggatttt
gtcaatctctgttatgcagccacaacacttgaaaggggtcattctggtgatgcagagtat
cttcttgaacttatgctcaatgactatagtacggcaaaaatagtacttgttgccaagtgt
ggct----gtggcgaaaaagaaattgtattggaaagaactgtgtttaaactcactccatt
aaaggatgagttt------aattatggtgtttgtggtgaatgtatgcaaattaacagg--
--------------------------------------------tgcaaagttgcaag--
----------tg-ttgaaggatctggtttgtttgtacatgattgtattgacaaacag-ac
tcccacgtcacaatttattgttaagccaattatgcatgcagtgtacactggaacaactca
aaatggtcattaca----tggtcgatgacattgaacatgattattgtgttga------tg
gtatgggtattaagccacttaagaaacgacactacacatctacactattcatcaatgcta
atgtaatgactagag------------------ttgaaaaaccaaaacaagaacctaaag
ttgaaaaagttgaac---------------------------------agcaaccag---
tggaagaaaagaaactctcaagtgaaaaagaggaagttcaaagtcctaaaaacgatgatc
ttatacttc---------------------cattttacaaagctggtaaactttcctttt
--------atcagggtgatttggatgttttgatcaatttcttggaacctgatgtcattgt
taatgctgccaatggtgatcttaaacacatgggtggtgtcgcaagagccatc--------
--------gatgttttcactagtggcaaattaacagaacgttctaaggagtatcttaaaa
agaacaaatctattgct---cctggtaatgctgttttctttgaaaatgtcattgaga---
------------atcttagtgttttgaatgctgtaggaccacgtaatggtgacagccgga
ttgaaggcaaacttaataatgtctataaggccattgcaaagtgtgaaggaaaaatactaa
caccacttatcagtgttggtattttcagtgttaaacttgaaatgtcattgcagtgcttac
ttaagactgtaaatgatagagaattgaatgtcttcgtgtacactgatcaggagagacaag
ccattgagaacttcttctctggttctatccctgtcaaagttactgaagataatgtcaacc
atgaacgtgtgtccgtttcttttgacaaaacatacggtgaacaacttaaaggtaccgtgg
tcattaaagac------------------------------aaagatgttacaaaccagt
tgcctagtgcttttgatgttggtcagaaagttgttaaggctattgacgtagat-------
-------------------------------------------------------tggca
agctcattatggtttccatgatgctgctgcctttagtgctagtagccatgatgct-----
-----------tacaagtttgaagtcgttacacatagcaacttcattgtacataagcaga
ctgataacaactgctggatt---------aatgcaattt--------gtcttgcattaca
gagacttaaacctcaatggaaatttcctggtgttagaggtctttggaatgaatttcttga
gcgtaaaacacaaggttttgtacacatgctgtatcacatttcaggagtaaagaaag----
--gtgagccaggtgatgctgaattgactctgcata-aacttggtgatttgatggataatg
attgtga-------aatcattgtcacacatacta--------------------------
---------------------------------cagcatgtgacaaatgctccaaagttg
aaaagtt----tactggaccagtggtagcagcgccgcttgcaattcatggcactgatgaa
acatgtgttcatggtgttagtgttaatgttaaagttactcagattaagggcactgtt---
--------------gctatcacatctttgattggtcctattattggagaagtacttgaag
caactggt------------------tacatctgttatagaggtt--------caagcaa
gaatggtcattacacctattacgacaatcgtaatgggt-taatgattgatgcagaaaagg
cttaccactttaataaagacctattacaagtcacgacagccattgcaagtaattttgtt-
------------------------------------------------------------
-----------gtcaagaaaccacaagtagaagaaaaacctaa-----------------
-------------------gactcgtgtttttaacagagtagatgagcctccaaagacta
tagtacaagaa------------caaaagttgttggctattgaaagtggtgctgattacg
ctctcacagagtttggaagatatgctgacatgttctttatggctggagacaaaattctta
g------------------------------------------------gtttctgcttg
aagtctttaaatatctgttggttttgtttatgtgtcttagaagtactaagatgcctaaag
ttaaagta---aagccacctcatgcatttaaagacttaggtgctaaagttagaa------
------------cacttaattacatgaggcaattgaacaaacctgctgtttggcgttatg
caaaactagttttattgctaatagcaatatataatttcttttatt-------------tg
tttgtcagtataccag-------------------tagttcataaatta-acatgtagtg
gtgctgtac-----------aggcatataaaaattctagttttgtgaagtcagaagtttg
tggta---actctattctttgtaaagctt---------gtttggcttcttatgatgagct
ggctgacttccaacatcttcaagttgc---ttgggatttcaagtcagatcca--------
--------------------ctctggaataaactggtacaattgtcttattttgtatttt
tggctgtctttggtaacaattatgttagatgctttcttatgtactttgtgtcccagtacc
tcaacctgtggctttctcactttggttacgtagagcacagctggtttttgcatgttgtca
gctttgaatctatttcagctgagtttgtgat--------------tatagttattttggt
taaggcagttctcgctcttaaacatattgtcttctcatgctcaaacccatcttgtaaaac
ttgctctaaaactgcaaggcagacacgtattccgatacaggttgttgttaatggctctat
gaagacagtttatgttcatgccaacggtactggtaaactctgcaagaaacataactttta
ttgtaagaattgtgattcttatggttttgagaatacattcatctgtgacgaaattgttcg
tgatctcagtaatagtgttaaacagactgtttatgctactgatagatctcatcaagaagt
cacaaaagttgaatgttcagatggattttacaggttctatgttggtgatgaattcacttc
atatgattatgatgtaaaacataagaagtacagtagtcaagaggttc-ttaagaacatgc
tcttgctt--------------gatgactttattgtgtacagtccatctggttcttctct
tgcaaacgtaagaaat------------------------------------------gc
ctgtgtgtacttttcacaacttattggtaagcctat------------------------
---taagattgttaacagtg--------------------------atttacttgaagac
ctctctgtagactttaaa-------------------ggagcacttttcaatgctaagaa
gaatgtaattaagaa--------------------------------ttctttcaa----
------------tgtagac---gtttcggaatgtaaaaatcttgatgagtgctataaagc
ttgcaatcttgatgtgtcattttcaacatttgaaatggctgtcaataatgctcatagatt
tggtattttgattactgaccgttcttttaacaatt-tttggccatcaaaagtcaaacctg
gttcatctggtgtttcagccatggacattggtaagtgtatgacctctgatgctaaaattg
ttaatgctaaagttttgacccaacgtggtaaaagtgtagtttggcttagtcaagattttg
ctgcacttagctcaactgcgcagaa-----------agtgttggttaaaa----------
-cttttgtggaagaaggtgtcaacttctcactcacatttaatgctgtaggttcagatgat
gatcttccttatgaaagattcactgaatctgtgtctccaaaaagtggttcaggctttttc
gatgtactcaaacagcttaaacaaattgtgatgttagttcttggtttcatctttatctat
ggtttgtgctctgtctacagtgttgctacacagtcctacattgaatctgctgaaggttat
gactacatggttattaagaatggaattgttcaaccttttgacgacaccatttcatgtgtt
cataacacttacaaaggatttggtgaatggtttaaagctaagtacggttttatccctact
tttgccaaagcatgcccaattgttgtaggaactgtttttgatcttgaaaacatgagacca
attcctgatgtgcctgcatatgtagctcttgttggtagatctcttgtttttgctattaat
gctg-cttttggtgttactaatatgtgctatgatcatactggcaatgcagtgagtaagga
ttcttacttcg------------------------------------acacttgtgtgtt
taatgctgcatgcaccactcttacaggtcttggtggta---caattgtttattgtgcaaa
acaaggtctagttgaaggtgctaagctctatagtgatcttatgcctgactattattatga
gcacgctagtggtaacatggttaaattgccagcaattattagaggacttggtctacggtt
tgtaaaaacacaggctacgacttactgcagagtaggagagtgtattgacagcaaagctgg
tttttgctttggtggtgataactggtttgtctatgacaaagagtttggtaa---------
tgggtacatttgtggtaattctgttttaggattccttaagaatgtcttcagactctttaa
ctctaacatgtctgtggtagccacatcaggtgcgatgcttgttaacattatcattgcttg
cctggctattgcaatgtgttatggtgttcttaaatttaagaaaatatttggtgactgcac
tcttctgattgttatgattattgttacacttgttgta---aacaatgtgtcttattttgt
cactcaaaacacattctttatgattatttatgccattgtttattactttacaactaggaa
gcttgc--atacccaggcgtccttgatgctgggtttattattgcttacattaaca----t
ggctccatggtatgtgattactgcatacatcttagtgttcctctatgactcacttccttc
actgttcaa------acttaaggtttcaacaaacctttttgaaggtgacaaatttgtggg
taactttgaatctgccgctatgggtacttttgt------tattgatatgcgttcatatga
aactattgttaattctactcctattgatagaattaaatcatatgctaacagcttcaataa
[truncated: 978,272 more chars]
