# Supplementary material for: Broad-spectrum CRISPR-Cas13d-mediated strategy for combating human coronaviruses
Source: Mol Ther Nucleic Acids. 2026 Mar 6;37(2):102888. doi: 10.1016/j.omtn.2026.102888 (PMC13126349; doi:10.1016/j.omtn.2026.102888)
Supplement: Data S1. Animal coronavirus sequences [file mmc2.zip › File S1/alignment wuhan with canine respiratory coronavirus complete genome.fasta]

>NC_045512.2 Severe acute respiratory syndrome coronavirus 2 isolate Wuhan-Hu-1, complete genome
------------------------------------------------------------
------------------------------------------------------------
-----------------------------ATTAAAGGTTTATACCT--------------
TCCCAGGTAACAAACCAACCA--------ACTTTCGATCTCTTGTAGATCTGTTCTCTA-
----AACGAACTTTAAAATCTGTGTGGCTGTCACTCGGCTGCATGCTTAGTGCACTCACG
CAGTATAATTAATAACTAATTACTGTCGTTGACA---GGACACGAGTAACTCGTCTATCT
TCTGCAGGCTGCTTAC-----GGTTTCGTCC------------------GTGTTGCAGCC
GATCATCAGCACATCTAGGTTTCGTCCGGGTGTGACCGAAAGGTAAGATGGAGAGCCTTG
TCCCTGGTTTCAACGAGAAAACACACGTCCAACTCAGTTTG--------------CCTGT
TTTACAGGTTCGCGACGTGCTCGT-----------------ACGTGGCTTTGGAG--ACT
CCGTGGAGGAGGTCTTATCAGAGGCACGTCAACATCTTAAAGATGGCACTTGTGGCTTA-
------GTAGAAGTTGA------------------------AAAAGGCGTTTTGCCTCAA
CTTGAACAGCCCTATGTGTTCATCAAACGTTCGGATGCTCGAACTGCACCTCATGGTCAT
GTTATGGTTGAGCTGGTAGCAGAACTCGAAGGCATTCAGTACGGTCGTAGTGGTGAGACA
CTTGGTGTCCTTGTCCCTCATGTGGGCGAAATACCAGTGGCTTACCG----CAAGGTTCT
---TCTTCGTAAGAACGGTAATAAAGGAGC---------------------TGGTGGCCA
TAGTTACGGCGCCGATCTAAAGTCATTTGACTTAGGCGACGAGCTTGGCACTGATCCTTA
TG--AAGATTTTCAAGAAAACTGGAACACTAAACATAG----CAGTGGTGTTA-------
--------------------CCCGTGAACTCATGCGTGAGCTTAACGGAGGGGCATACAC
TCGCTATGTCGATAACAACTTCTGTGGCCCTGATGGCTACCCTCTTGAGTGCATTAAAGA
CCTTCTAGCACGTGCTGGTAAAGCTTCATGCACTTTGTCCGAACAACTGGACTTTATTGA
CACTAAGAGGGGTGTATACTGC---------------TGCCGTGAACATGAGCATGAAAT
TGCTTGGTACACGGAACGTTCTGAAAAGAGCTATGAAT-----TGCAGACACCTTTTGAA
ATTAAATTGGCAAAGAAATTTGACACCTTCAATGGGGAATGTCCAAATTTTGTATTTCCC
TTAAATTCCATAATCAAGACTATTCAACCAAGGGTTGAAAAGAAAAAGCTTGATGGCTTT
A--TGGGTAGAATTCGATCTGTCTATCCAGTTGCGTCACCAAATGAATGCAACCAAATGT
GCCTTTCAACTCTCATGAAGTGTGATCATTGTGGTGAAACTTCATGGCA----GACGGGC
GATTTTGTTAAAGCCACTTGCGAAT---TTTGTGGCACTGAGAATTTGACTAAAGAAGGT
GCCACTACTTGTGGTTACTTACCCCAAAATGCTGTTGTTAAAATTTATTGTCCAGCATGT
CACAATTCAGAAGTAGGACCTGAGCATAGTCTTGCCGAATACCATAATGAATCTGGCTTG
AAAACCATTCTTCGTAAGGGTGGTCGCACTATTGC---CTTTGGAGGCTGTGTGT-----
---------TCTCTTATGTTGGTTGCCATAACAAGTGTGCCTATTGGGTTCCACG-----
--------TGCTAGCGCTAACATAGGTTGTA------------ACCATACAGGTGTTGTT
GGAGAAG------GTTCCGAAGGTCTTAATGACAACCTTCTTGAAATACTCCAAAAAGAG
--------------------AAAGTCAACATCAATATTGTT-------GGTGACTTTAAA
CTTAATGAAGAGATCGCCA---------------------------TTATTTTGGCATCT
TTTTCTGCTTCCACAAGTGCTTTTGTG---GAAACTGTGAAAGGTTTGG-----------
-ATTATAAAGCATTCAAACAAATTGTTGAATCCTGTGGTAATTTTAAAGTTACAAAAGGA
AAAGCTA----------------------AAAAAGGTGCCTGGAATATTGGTGAACAGAA
ATCAATACTGAGTCCTCTTTATGCATTTGCATCAGAGGCTGCTCGTGTTGTACGATCAAT
TTTCTCCCGCACTCTTGAAACTGCTCAAAATTCTGTGCGTGTTTTACAGAAGGCCGCTAT
AACAATACTAGATGGAATTTCACAGTATTCACTGAGACTCATTGATGCTATGATGTTCAC
ATCTGATTTGGCTACTAACAATCTAGTTGTAATGGCCTACATTACAGGTGGTGTTGTTCA
----GTTGACTTCGCAGTGGCTAACTAACATCTTTGGCACTGTTTATGAAAAACTCAAAC
CCGTCCTTGATTGGCTTGAAGAGAAGTTTAAGGAAGGTGTAGAGTTTCTTAGAGACGGTT
GGGAAATTGTTAAATTTATCTCAACCTGTGCTTGTGAAATTGTCGGTGGACAAATTGTCA
CCTGTGCAAAGGAAATTAAGGAGAGTGTTCAGACATTCTTTAAGCTTGTAAATAAATTTT
TGGCTTTGTGTGCTGACTCTATCATTATTGGTGGAGCTAAACTTAAAGCCTTGAATTTAG
GTGAAACATTTGTCACGCACTCAAAGGGATTGTACAGAAAGTGTGTTAAATCCAGAGAAG
AAACTGGCCTACTCATGCCTCTAAAAGCCCCAAAAGAAATTATCTTCTTAGAGGGAGAAA
CACTTCCCACAGAAGTGTTAACAGAGGAAGTTGTCTTGAAAACTGGTGATTTACAACCAT
TAGAACAACCTACTAGTGAAGCTGTTGAAGCTCCATTGGTTGGTACACCA----GTTTGT
ATTAACGGGCTTATGTTGCTCGAAA-----------------------------TCAAAG
ACACAGAAAAGTACTGTGCCCTTGCACCTAATATGATGGTAACAAACAATACCTTCACAC
TCAAAGG-----CGGTGCACCAACAAAGGTTACTTTTGGTGATGACACTGTGATAGA---
-AGTGCAAGGTTAC--AAGAGTGTGAATATCACTTTTGAACTTGATGAAAGGATTGATA-
------AAGTACTTAATGAGAAGTGCTCTGCCTATACAGTTGAACTCGGTACAGAAGTAA
ATGAGTTCGCCTGTGTTGTGGCAGATGCTGTCATAAAAACTTTGCAACCAGTATCTGAAT
TACTTACACCACTGGGCATTGATTTAGATG-------------AGTGGAGTATGGCTACA
TACTACTTATTTGATGAGTCTGGTGAGTTTAAATTGGCTTCACATATGTATTGTTCTTTC
TACCCTCCAGATGAGGATGA------AGAAGAAGGTGATTGTGAAGAAGAAGAGTTTGA-
-GCCATCAACTCAATATGAGTAT----GGTACTGAAGA------------TGATTACCAA
GGTAAACCTTTGGAA---TTTGGTGCCACTTCTGCTGCTCTTCAACCTGAAGAA------
------------GAGCAAGAAGAAGATTGGTTAGATGATGATAGTCAACAAACTGTTGGT
CAACAAGACGGCAGTGAGGACAATCAGACAACTACTATTCAAACAA---TTGTTGAGGTT
CAACCTCAATTAGAG----ATGGAACTTACACCAGTTGTTCAGACTATTGAAGTGAATAG
TTTTAGTGGTTATTTAAAACTTA--CTGACAATGTATACATTAAAA-ATGCAGACATTGT
GGAAGAAGCTAAAAAGGTAAAACCAACAGTGGTT-------------GTTAATG------
CAGCCAATGTTTACCTTAAACATGGAGGAGGTGTTGCAGGAGCCTTAAATAAGGCTACTA
ACAATGCCATGCAAGTTGAATCTGATGATTACATAGCTACTAATGGACCACTTA------
---AAGTGGGTGGTAGTTGTGTTTTAAGCGGACACAATC--TTGCTAAACACTGTCTTCA
TGTTGTCGGCCCAAATGTTAACAAAGGTGAAGACATTCAACTTCTTAAGAGTGCTTATGA
AAATTTTAATCAGCACGAAGTTCTACTTGCACCATTATTATCAGCTG----GTATTTTTG
GTGCTGACCCTATACATTCTTTAAGAGTTTGTGTAGATACTGTTCGCACAAATGTCTACT
TAGCTGTCTTTGATAAAAATCTCTATGACAAAC-TTGTTTCAAGCTTTTTGGAAATGAAG
AGTGAAAAGCAAGTTGAACAAAAGATCGCTGAGATTCCTAAAGAGGAAGTTAAGCCATTT
ATAACTGAAAGTAAACCTTCAGTTGAACAGAGAAAACAAGATGATAAGAAAATCAAAGCT
TGTGTTGAAGAAGTTACAACAACTCTGGAAGAAACTAAGTTCCTCACAGAAAACTTGTTA
CTTTATATTGACATTAATGGCAATCTTCATCCAGATTCTGCCACTCTTGTTAGTGACATT
-------------------------GACATCACTTTCTTAAAGAAA--------GATGCT
CCATATATAGTGGGTGATGTTGTTCAAGAGGGTGTTTTAACTGCTGTGGTTATACCTACT
AAAAAGGCTGGTGGCACTACTGAAATGCTAGCGAAAGCTTTGAGAAAA------------
----------GTGCCAACAGACAATTATATAACCACTTACCCGGGTCAGGGTTTAAATGG
TTACACTGTAGAGGAGGCAAAGACAGTGCTTAAAAAGTGTA---------------AAAG
TGCCTTTTACATTCT-------------------ACCATCTATTATCTCTAATGAGAAGC
AAGAAATTCTTGGAACTGTTTCTTGGAATTTGCGAGAAATGCTTGCACATGCAGAAGAAA
CACGCAAATTAATGCCTGTCTGTGTGGAAACTAAAGCCATAGTTTCAACTATACAGCGTA
AATATAAGGGTATTAAAATACAAGAGGGTGTGGTTGATTATGGTGCTAGATTTTACTTTT
AC---------ACCAGTAAAACAACTGTA---------GCGTCACTTATCAACACACTTA
ACGATCTAAATGAAACTCTTGTTACAATGCCACTTGGCTATGTAACACATGGCTTAAATT
TGGAAGAAGCTGCTCGGTATATGAGATCTCTCAAAGTGCCAGCTACAGTTTCTGTTTCTT
CACCTGATGCTGTTACAGCGTATAATGGTTATCTTACTTCTTCTTCTAAAACACCTGAAG
AACATTTTATTGAAACCATCTCACTTGCTGGTTCCTATAAAGATTGGTCCTATTCTGGA-
----CAATCTACACAACTAGGTATAGAATTTCTTAAGAGAGGTGATAAAAGTGTATATTA
CACTAGTAATCCTACCACATTCCACCTAGATGGTGAAGTTATCACCTTTGACAATCTTAA
GACACTTCTTTCTTTGAGAGAAGTGAGGACTATTAAGGTGTTTACAACAGTAGACAACAT
TAACCTCCACACGCAAGTTGTGGACATGTCAATGACA-TATGGACAACAGTTTGGTCCAA
CTTATTTG-GATGGAGCTGATGTTACTAAAATAAAACCTCATAATTCACATGAAGGTAAA
ACATTTT---------ATGTTTTACCTAATGATGACACTCTACGTGTTGAGGCTTTTGAG
TACTACCACACAACTGATCCTAGTTTTCTGGGTAGGTACATGTCAGCAT-----------
----TAAATCACACTAAAAAGTGGAAATACCCACAAGTTAATGGTTTAACTTCTATTAAA
TGGGCAGATAACAACTGTTATCTTGCCACTGCATTGTTAACACTCCAACAAATAGAGTTG
AAGTTTAATCCACCTGCTCTACAAGATGCTTATTACAGAGCAAGGGCTGGTGAAGCTGCT
AACTTTTGTGCACTTATCTTAGCCTACTGTAATAAGACAGTAGGTGAGTTAGGTGATGTT
AGAGAAACAATGAGTTACTTGTTTCAACATGCCAATTTAGATTCTTGCAAAAGAGTCTTG
AACGTGGTGTGTAAAACTTGTGGACAACAGCAGACAACCCTTAAGGGTGTAGAAGCTGTT
ATGTACATGGGCACACTTTCTTATGAACAATTTAAGAAAGGTGTTCAGATACCTTGTACG
TGTGGTAAACAAGCTACAAAATATCTAGTACAACAGGAGTCACCT----TTTGTTATGAT
GTCAGCACCACCTGCTCAGTATGAACTTAAGCATG----------GTACATTTACTTGTG
CTAGTGAGTACACTGGTAATTACCAGTGTGGTCACTATAAACA--TATAACTTCTAAAGA
AACTTTGTATTGCATAGACGGT-----GCTTTACTTACAAAGTCCTCAGAATACAAAGGT
CCTATTACGGATGTTTTCTACAAAGAAAACAGTTACACAACAACCATAAAACCAGT----
--TACTTATAAATTGGATGGTGTTGTTTGTACAGAAATTGACCCTAAGTTGGAC------
---AATTATTATAAGAAAGACAATTCTTATTTCACAGAGCAACCAATTGATCTTGTACCA
AACCAACCATATCCAAACGCAAGC------TTCGATAATTTTAAGTTTGTATG-------
-----------TGATAATATCAAATTTG---CTGATGATTTAAACCAGTTAACTGGTTAT
AAGAAACCTGCTTCAAGAGAGCTTAAAGTTACATTTTTCCCTGACTTAAATGGTGATGTG
GTGGCTATTGATTATAAACACTACACACCCTCTTTTAAGAAAGGAGCTAAATTGTTAC--
ATAAACCTATTGTTTGGCATGTTAACAATGCAACTAATAAAGCCACGTATAAAC------
CAAATACCTGGTGTATACGTTGTCTTTGGAGCACAAAACCAGTTGAAACATCAAATTCGT
TTGATGTACTGAAGTCAGAGGACGCGCAGGGAATGGATAATCTTGCCTGCGAAGATCTAA
AACCAGTCTCTGAAGAAGTAGTGGAAAATCCTACCATACAGAAAGACGTTCTTGAGT---
GTAATGTGAAAA---CTACCGAAGTTGTAGGAGACATTATACTTAA-------ACCAGCA
AA---TAATAGTTTAAAAAT-----TACAGAAGAGGTTGGCCACACAGATCTAATGGCTG
CT---TATGTAGACAATTCTAGTCTTACTATTAAGAAACCTAATGAATTATCTAGAGTAT
-TAGGTTTGAAAACCCTTGCTACTCATGGTTTAGCTGCTGTTAATAGTGTCCCTTGGGAT
ACTATAGCTAA-TTATGCTAAGCCTTTTCTTAACAAAGTTGTTAGTACAACTACTAACAT
AGTTACACGGTGTTTAAACCGTGTTTGTACTAATTATATGCCTTATTTCTTTACTTTATT
GCT-----------------------ACAATTGTGTACTTT----TACTAGAAGTACA--
---------------------AATTCTAGAATTAAAGCATCTATGCCGACTACTATAGCA
AAGAAT-ACTGTTAAGAGTGTCGGTAAATTTTGTCTAGAGGCTTCATTTAATTATTTGAA
GTCACCTAATTTTTCTAAACTGATAAATATTATAATTTGGTTTTTACTATTAAGTGTTTG
CCTAGGTTCTTTAATCTACTCAACCGCTGCTTTAGGTGTTTTAATGTCTAATTTAGGCAT
GCCTTCTTACTGTACTGGTTACAGAGAAGGCTATTTGAACTCTACTAAT-----GTCACT
ATTGCAACC-----------------------TACTGTACTGGTTCTATACCTTGTAGTG
TTTGTCTTAGTGGTTTAGATTCTTTAGACACCTATCCTTCTTTAGAAACTATACAAATTA
CCATT----------------------------------------TCATCTTTTAAATGG
GATTTAACTGCTTTTGGCTTAGTTGCAGAGTGGTTTTTGGCATATATTCTTTTCACTAGG
TTTTTCTATGTACTTGGA----------TTGGCTGCAATCATGCAATTGTTTTTCAGCTA
TTT---TGCAGTACATTTTATTAGTAATTCTTGGCTTATGTGGTTAATAATTAATCTTGT
ACAAATGGCCCCGATTTCAGCTATGGTTAGAATGTACATCTTCTTTGCATCATTTTATTA
TGTATGGAAAAGTTATGTGCATGTTGTAGACGGTTGTAATTCATCAACTTGTATGATGTG
TTACAAACGTAATAGAGCAACAAGAGTCGAATGTACAACTATTGTTAATGGTGTTAGAAG
GTCCTTTTATGTCTATGCTAATGGAGGTAAAGGCTTTTGCAAACTACACAATTGGAATTG
TGTTAATTGTGATACATTCTGTGCTGGTAGTACATTTATTAGTGATGAAGTTGCGAGAGA
CTTGTCACTACAGTTTAAAAGACCAATAAATCCTACTGACCAGTCTTCTTACATCGTTGA
TAGTGTTACAGTGAAGAATGGTTCCATCCATCTTTACTTTGATAAAGCTGGTCAAAAGAC
TTATGAAAGACATTCTCTCTCTCATTTTGTTAACTTAGACAACCTGAGAGCTAATAACAC
TAAAGGTTCATTGCCTATTAATGTTATAGTTTTTGATGGTAAATCAAAATGTGAAGAATC
ATCTGCAAAATCAGCGTCTGTTTACTACAGTCAGCTTATGTGTCAACCTATACTGTTACT
AGATCAGGCATTAGTGTCTGATGTTGGTGATAGTGCGGAAGTTGCAGTTAAAATGTTTGA
TGCTTACGTTAATACGTTTTCATCAACTTTTAACGTACCAATGGAAAAACTCAAAACACT
AGTTGCAACTGCAGAAGCTGAACTTGCAAAGAATGTGTCCTTAGACAATGTCTTATCTAC
TTTTATTTCAGCAGCTCGGCAAG---GGTTTGTTGATTCAGATGTAGAAACTAAAGATGT
TGTTGAATGTCTTAAAT-TGTCACATCAATCTGACATAGAAGTTACTGGCGATAGTTGTA
ATAACTATATGCTCACCTATAACAAAGTTGAAAACATGACACCCCGTGACCTTGGTGCTT
GTATTGACTGTAGTGCGCGTCATATTAATGCGCAGGTAGCAAAAAGTCACAACATTGCTT
TGATATGGAACGTTAAAGATTTCA-----------TGTCATTGTCTGAACAACTACGAAA
ACAAATACGTAGTGCTGCTAAAAAGAATAACTTACCTTTTAAGTTGACATGTGCAACTAC
TAGACAAGTTGTTAA------TGTTGTAACAACAAAGATAGCACTTAAGGGTGGTAAAAT
TGTTAATAATTGGTTGAAGCAGTTAATTAAAGTTACACTTGTGTTCCTTTTTGTTGCTGC
TATT---TTCTATTTAATAACACCTGTTCATGTCATGTCTAAAC---ATACTGACTTTTC
AAGTGAAATCATAGGATACAAGGCTATTGATGGTGGTGTCACTCGTGACATAGCATCTAC
AGATACTTGTTTTGCTAACAAACATGCTGATTTTGACACATGGT-TTAGCCAGC-----G
TGGTGGTAGTTATACTAATGACAAAGCTTGCCCATTGATTGCTGCAGTCATAACAAGAGA
AGTGGGTTTTGTCGTGCCTGGTTTGCCTGGCACGATATTACGCACAACTAATGGTGACTT
TTTGCATTTCTTACCTAGAGTTTTTAGTGCAGTTGGTAACATCTGTTACACACCATCAAA
ACTTATAGAGTACACTGACTTTGCAACATCAGCTTGTGTTTTGGCTGCTGAATGTACAAT
TTTTAAAGATGCTTCTGGTAAGCCAGTACCATATTGTTATGATACCAATGTACTAGAAGG
TTCTGTTGCTTATGAAAGTTTACGCCCTGACACACGTTATGTGCTCATGGATG---GCTC
TATTATTCAATTTCCTAACACCTACCTTGAAGGTTCTGTTAGAGTGGTAACAACTTTTGA
TTCTGAGTACTGTAGGCACGGCACTTGTGAAAGATCAGAAGCTGGTGTTTGTGTATCTAC
TAGTGGTAGATGGGTACTTAACAATGATTATTACAGATCTTTACCAGGAGTTTTCTGTGG
TGTAGATGCTGTAAATTTACTTACTAATATGTTTACACCACTAATTCAACCTATTGGTGC
TTTGGACATATCAGCATCTATAGTAGCTGGTGGTATTGTAGCTATCGTAGTAACATGCCT
TGCCTACTATTTTATGAGGTTTAGAAGAGCTTTTGGTGAATACAGTCATGTAGTTGCCTT
TAATACTTTACTATTCCTTATGTCATTCACTGTACTCTGTTTAACACCAGTTTACTCATT
CTTACCTGGTGTTTATTCTGTTATTTACTTGTACTTGACATTTTATCTTACTAATGATGT
TTCTTTTTTAGCACATATTCAGTGGATGGTTATGTTCACACCTTTAGTACCTTTCTGGAT
AACAATTGCTTATATCATTTGTATTTCCACAAAGCATTTCTATTGGTTCTTTAGTAATTA
CCTAAAGAGACGTGTAGTCTTTAATGGTGTTTCCTTTAGTACTTTTGAAGAAGCTGCGCT
GTGCACCTTTTTGTTAAATAAAGAAATGTATCTAAAGTTGCGTAG----TGATGTGCTAT
TACCTCTTACGCAATATAATAGATACTTAGCTCTTTATAATAAGTACAAGTATTTTAGTG
GAGCAATGGATACAACTAGCTACAGAGAAGCTGCTTGTTGTCATCTCGCAAAGGCTCTCA
ATGACTT---CAGTAACTCAGGTTCTGATGTTCTTTACCAACCACCACAAACCTCTATCA
CCTCAGCTGTTTTGCAGAGTGGTTTTAGAAAAATGGCATTCCCATCTGGTAAAGTTGAGG
GTTGTATGGTACAAGTAACTTGTGGTACAACTACACTTAACGGTCTTTGGCTTGATGACG
TAGTTTACTGTCCAAGACATGTGATCTGCACCTCTGAAGACATGCTTAACCCTAATTATG
AAGATTTACTCATTCGTAAGTCTAATCATAATTTCTTGGTACAGGCTGGTAATGTTCAAC
TCAGGGTTATTGGACATTCTATGCAAAATTGTGTACTTAAGCTTAAGGTTGATACAGCCA
ATCCTAAGACACCTAAGTATAAGTTTGTTCGCATTCAACCAGGACAGACTTTTTCAGTGT
TAGCTTGTTACAATGGTTCACCATCTGGTGTTTACCAATGTGCTATGAGGCCCAATTTCA
CTATTAAGGGTTCATTCCTTAATGGTTCATGTGGTAGTGTTGGTTTTAACATAGATTATG
ACTGTGTCTCTTTTTGTTACATGCACCATATGGAATTACCAACTGGAGTTCATGCTGGCA
CAGACTTAGAAGGTAACTTTTATGGACCTTTTGTTGACAGGCAAACAGCACAAGCAGCTG
GTACGGACACAACTATTACAGTTAATGTTTTAGCTTGGTTGTACGCTGCTGTTATAAATG
GAGACAGGTGGTTTCTCAATCGATTTACCACAACTCTTAATGACTTTAACCTTGTGGCTA
TGAAGTACAATTATGAACCTCTAACACAAGACCATGTTGACATACTAGGACCTCTTTCTG
CTCAAACTGGAATTGCCGTTTTAGATATGTGTGCTTCATTAAAAGAATTACTG-------
-----------CAAAATGGTATGAATGGACGTACCATATTGGGTAGTGCTTTATTAGAAG
ATGAATTTACACCTTTTGATGTTGTTAGACAATGCTCAGGTGTTACTTT----CCAAAGT
GCAGTGAAAAGAACAATCAAGGGTACACACCACTGGTTGTTACTCACAATTTTGACTTCA
CTTTTAGTTTTAGT-------CCAGAGTACTC----AATGGTCTTTGTTCTTTTTTTTGT
ATGAAAATGCCTTTTTACCTTTTGCTATGGGTATTATTGCTATGTCTGC-----------
----TTTTGCAATGATGTTTGTCAAACATAAGCATGCATTTCTCTGTTTGTTTTTGTTAC
CTTCTCTTGCCACTGTAGCTTATTTTAATATGGTCTATATGCCTGCTAGTTGGGTGATGC
GTATTATGACATGGTTGGATATGGTTGATACTAGTTTGTCTGGTTTTAAGCTAAAAGACT
GTGTTATGTATGCATCAGCTGTAGTGTTACTAATCCTTATGACAGCAAGAACTGTGTATG
ATGATGGTGCTAGGAGAGTGTGGACACTTATGAATGTCTTGACA----------------
CTCGTTTATAAAGTTTATTATGGTAATGCTTT----------------------------
---------AGATCAAGCCATTTCCATGTGGGCTCTTATAATCTCTGTTACTTCTAACTA
CTCAGGTGTAGTTACAACTGTCATGTTTTTGGCCAGAG---GTATTGTTTTTATGTGTGT
TG--AGTATTGCCCTATTTTCTTCATAACTGGTAATACACTTCAGTGTA---TAATGCTA
GTTTATTGTTTCT---TAGGCTATTTTTGTACTTGTTACTTTGGCCTCTTTTGTTTACTC
AACCGCTACTTTAGACTGACTCTTGGTGTTTATGATTACTTAGTTTCTACACAGGAGTTT
AGATATATGAATTCACAGGGACTACTCCCACCCAAGAATAGCATAGATGCCTTCAAACTC
AACATTAAATTGTTGGGTGTTGGTGGCAAACCTTGTATCAAAGTAGCCACTGTACAGTCT
AAAATGTCAGATGTAAAGTGCACATCAGTAGTCTTACTCTCAGTTTTGCAACAACTCAGA
GTAGAATCATCATCTAAATTGTGGGCTCAATGTGTCCAGTTACACAATGACATTCTCTTA
GCTAAAGATACTACTGAAGCCTTTGAAAAAATGGTTTCACTACTTTCTGTTTTGCTTTCC
ATGCAGGGTGCTGTAGA------------------CATAAACAAGCTTTGTGAAGAAATG
CTGGACAACAGGGCAACCTTACAAGCTATAGCCTCAGAGTTTAGTTCCCTTCCATCATAT
GCAGCTTTTGCTACTGCTCAAGAAGCTTATGAGCAGGCTGTTGCTAATGGTGATTCTGA-
-AGTTGTTCTTAAAA-AGTTGAAGAAGTCTTTGAATGTGGCTAAATCTGAATTTGACCGT
GATGCAGCCATGCAACGTAAGTTGGAAAAGATGGCTGATCAAGCTATGACCCAAATGTAT
AAACAGGCTAGATCTGAGGACAAGAGGGCAAAAGTTACTAGTGCTATGCAGACAATGCTT
TTCACTATGCTTAGAAAGTTGGATAATGATGCACTCAACAACATTATCAACAATGCAAGA
GATGGTTGTGTTCCCTTGAACATAATACCTCTTACAACAGCAGCCAAACTAATGGTTGTC
ATACCAGACTATAACACATATAAAAATACGTGTGATGGTACAACATTTACTTATGCATCA
GCATTGTGGGAAATCCAACAGGTTGTAGATGCAGATAGTAAAATTGTTCAACTTAGTGAA
ATTAGTATGGACAATTCACCTAATTTAGCATGGCCTCTTATTGTAACAGCTTTAAGGGCC
AATTCTGCTGTCAAATTACAGAATAATGAGCTTAGTCCTGTTGCACTACGA---CAGATG
TCTTGTGCTG------------CCGGTACTACACAAACTGCTTGCACTGATGACAATGCG
TTAGCTTACTACAACACAACAAAGGGAGGTAGGTTTGTACTTGCACTGTTATCCGATTTA
CAGGATTTGAAATGGGCTAGATTCCCTAAGAGTGATGGAACTGGTACTATCTATACAGAA
CTGGAACCACCTTGTAGGTTTGTTACAGACACACCTAAAGGTCCTAAAGTGAAGTATTTA
TACTTTATTAAAGGATTAAACAACCTAAATAGAGGTATGGTACTTGGTAGTTTAGCTGCC
ACAGTACGTCTACAAGCTGGTAATGCAACAGAAGTGCCTGCCAATTCAACTGTATTATCT
TTCTGTGCTTTTGCTGTAGATGCTGCTAAAGCTTACAAAGATTATCTAGCTAGTGGGGGA
CAACCAATCACTAATTGTGTTAAGATGTTGTGTACACACACTGGTACTGGTCAGGCAATA
ACAGTTACACCGGAAGCCAATATGGATCAAGAATCCTTTGGTGGTGCATCGTGTTGTCTG
TACTGCCGTTGCCACATAGATCATCCAAATCCTAAAGGATTTTGTGACTTAAAAGGTAAG
TATGTACAAATACCTACAACTTGTGCTAATGACCCTGTGGGTTTTACACTTAAAAACACA
GTCTGTACCGTCTGCGGTATGTGGAAAGGTTATGGCTGTAGTTGTGATCAACTCCGCGAA
CCCATGCTTCAGTCAGCTGATGCACAATCGTTTTTAAACGGGTTTGCGGTGTAAGTGCA-
--GCCCGTCTTACACCGTGCGGCACAGGCACTAGTACTGATGTCGTATACAGGGCTTTTG
ACATCTACAATGATAAAGTAGCTGGTTTTGCTAAATTCCTAAAAACTAATTGTTGTCGCT
TCCAAGAAAAGGACGAAGATGACAATTTAATTGATTCTTACTTTGTAGTTAAGAGACACA
CTTTCTCTAACTACCAACATGAAGAAACAATTTATAATTTACTTAAGGATTGTCCAGCTG
TTGCTAAACATGACTTCTTTAAGTTTAGAATAGACGGTGACATGGTACCACATATATCAC
GTCAACGTCTTACTAAATACACAATGGCAGACCTCGTCTATGCTTTAAGGCATTTTGATG
AAGGTAATTGTGACACATTAAAAGAAATACTTGTCACATACAATTGTTGTGATGATGATT
ATTTCAATAAAAAGGACTGGTATGATTTTGTAGAAAACCCAGATATATTACGCGTATACG
CCAACTTAGGTGAACGTGTACGCCAAGCTTTGTTAAAAACAGTACAATTCTGTGATGCCA
TGCGAAATGCTGGTATTGTTGGTGTACTGACATTAGATAATCAAGATCTCAATGGTAACT
GGTATGATTTCGGTGATTTCATACAAACCACGCCAGGTAGTGGAGTTCCTGTTGTAGATT
CTTATTATTCATTGTTAATGCCTATATTAACCTTGACCAGGGCTTTAACTGCAGAGTCAC
ATGTTGACACTGACTTAACAAAGCCTTACATTAAGTGGGATTTGTTAAAATATGACTTCA
CGGAAGAGAGGTTAAAACTCTTTGACCGTTATTTTAAATATTGGGATCAGACATACCACC
CAAATTGTGTTAACTGTTTGGATGACAGATGCATTCTGCATTGTGCAAACTTTAATGTTT
TATTCTCTACAGTGTTCCCACCTACAAGTTTTGGACCACTAGTGAGAAAAATATTTGTTG
ATGGTGTTCCATTTGTAGTTTCAACTGGATACCACTTCAGAGAGCTAGGTGTTGTACATA
ATCAGGATGTAAACTTACATAGCTCTAGACTTAGTTTTAAGGAATTACTTGTGTATGCTG
CTGACCCTGCTATGCACGCTGCTTCTGGTAATCTATTACTAGATAAACGCACTACGTGCT
TTTCAGTAGCTGCACTTACTAACAATGTTGCTTTTCAAACTGTCAAACCCGGTAATTTTA
ACAAAGACTTCTATGACTTTGCTGTGTCTAAGGGTTTCTTTAAGGAAGGAAGTTCTGTTG
AATTAAAACACTTCTTCTTTGCTCAGGATGGTAATGCTGCTATCAGCGATTATGACTACT
ATCGTTATAATCTACCAACAATGTGTGATATCAGACAACTACTATTTGTAGTTGAAGTTG
TTGATAAGTACTTTGATTGTTACGATGGTGGCTGTATTAATGCTAACCAAGTCATCGTCA
ACAACCTAGACAAATCAGCTGGTTTTCCATTTAATAAATGGGGTAAGGCTAGACTTTATT
ATGATTCAATGAGTTATGAGGATCAAGATGCACTTTTCGCATATACAAAACGTAATGTCA
TCCCTACTATAACTCAAATGAATCTTAAGTATGCCATTAGTGCAAAGAATAGAGCTCGCA
CCGTAGCTGGTGTCTCTATCTGTAGTACTATGACCAATAGACAGTTTCATCAAAAATTAT
TGAAATCAATAGCCGCCACTAGAGGAGCTACTGTAGTAATTGGAACAAGCAAATTCTATG
GTGGTTGGCACAACATGTTAAAAACTGTTTATAGTGATGTAGAAAACCCTCACCTTATGG
GTTGGGATTATCCTAAATGTGATAGAGCCATGCCTAACATGCTTAGAATTATGGCCTCAC
TTGTTCTTGCTCGCAAACATACAACGTGTTGTAGCTTGTCACACCGTTTCTATAGATTAG
CTAATGAGTGTGCTCAAGTATTGAGTGAAATGGTCATGTGTGGCGGTTCACTATATGTTA
AACCAGGTGGAACCTCATCAGGAGATGCCACAACTGCTTATGCTAATAGTGTTTTTAACA
TTTGTCAAGCTGTCACGGCCAATGTTAATGCACTTTTATCTACTGATGGTAACAAAATTG
CCGATAAGTATGTCCGCAATTTACAACACAGACTTTATGAGTGTCTCTATAGAAATAGAG
ATGTTGACACAGACTTTGTGAATGAGTTTTACGCATATTTGCGTAAACATTTCTCAATGA
TGATACTCTCTGACGATGCTGTTGTGTGTTTCAATAGCACTTATGCATCTCAAGGTCTAG
TGGCTAGCATAAAGAACTTTAAGTCAGTTCTTTATTATCAAAACAATGTTTTTATGTCTG
AAGCAAAATGTTGGACTGAGACTGACCTTACTAAAGGACCTCATGAATTTTGCTCTCAAC
ATACAATGCTAGTTAAACAGGGTGATGATTATGTGTACCTTCCTTACCCAGATCCATCAA
GAATCCTAGGGGCCGGCTGTTTTGTAGATGATATCGTAAAAACAGATGGTACACTTATGA
TTGAACGGTTCGTGTCTTTAGCTATAGATGCTTACCCACTTACTAAACATCCTAATCAGG
AGTATGCTGATGTCTTTCATTTGTACTTACAATACATAAGAAAGCTACATGATGAGTTAA
CAGGACACATGTTAGACATGTATTCTGTTATGCTTACTAATGATAACACTTCAAGGTATT
GGGAACCTGAGTTTTATGAGGCTATGTACACACCGCATACAGTCTTACAGGCTGTTGGGG
CTTGTGTTCTTTGCAATTCACAGACTTCATTAAGATGTGGTGCTTGCATACGTAGACCAT
TCTTATGTTGTAAATGCTGTTACGACCATGTCATATCAACATCACATAAATTAGTCTTGT
CTGTTAATCCGTATGTTTGCAATGCTCCAGGTTGTGATGTCACAGATGTGACTCAACTTT
ACTTAGGAGGTATGAGCTATTATTGTAAATCACATAAACCACCCATTAGTTTTCCATTGT
GTGCTAATGGACAAGTTTTTGGTTTATATAAAAATACATGTGTTGGTAGCGATAATGTTA
CTGACTTTAATGCAATTGCAACATGTGACTGGACAAATGCTGGTGATTACATTTTAGCTA
ACACCTGTACTGAAAGACTCAAGCTTTTTGCAGCAGAAACGCTCAAAGCTACTGAGGAGA
CATTTAAACTGTCTTATGGTATTGCTACTGTACGTGAAGTGCTGTCTGACAGAGAATTAC
ATCTTTCATGGGAAGTTGGTAAACCTAGACCACCACTTAACCGAAATTATGTCTTTACTG
GTTATCGTGTAACTAAAAACAGTAAAGTACAAATAGGAGAGTACACCTTTGAAAAAGGTG
ACTATGGTGATGCTGTTGTTTACCGAGGTACAACAACTTACAAATTAAATGTTGGTGATT
ATTTTGTGCTGACATCACATACAGTAATGCCATTAAGTGCACCTACACTAGTGCCACAAG
AGCACTATGTTAGAATT--ACTGGCTTATACCCAACACTCAATATCTCAGATGAGTTTTC
TAGCAATGTTGCAAATTATCAAAAGGTTGGTATGCAAAAGTATTCTACACTCCAGGGACC
ACCTGGTACTGGTAAGAGTCATTTTGCTATTGGCCTAGCTCTCTACTACCCTTCTGCTCG
CATAGTGTATACAGCTTGCTCTCATGCCGCTGTTGATGCACTATGTGAGAAGGCATTAAA
ATATTTGCCTATAGATAAATGTAGTAGAATTATACCTGCACGTGCTCGTGTAGAGTGTTT
TGATAAATTCAAAGTGAATTCAACATTAGAACAGTATGTCTTTTGTACTGTAAATGCATT
GCCTGAGACGACAGCAGATATAGTTGTCTTTGATGAAATTTCAATGGCCACAAATTATGA
TTTGAGTGTTGTCAATGCCAGATTACGTGCTAAGCACTATGTGTACATTGGCGACCCTGC
TCAATTACCTGCACCACGCACATTGCTAACTAAGGGCACACTAGAACCAGAATATTTCAA
TTCAGTGTGTAGACTTATGAAAACTATAGGTCCAGACATGTTCCTCGGAACTTGTCGGCG
TTGTCCTGCTGAAATTGTTGACACTGTGAGTGCTTTGGTTTATGATAATAAGCTTAAAGC
ACATAAAGACAAATCAGCTCA--ATGCTTTAAAATGTTTTATAAGGGTGTTATCACGCAT
GATGTTTCATCTGCAATTAACAGGCCACAAATAGGCGTGGTAAGAGAATTCCTTACACGT
AACCCTGCTTGGAGAAAAGCTGTCTTTATTTCACCTTATAATTCACAGAATGCTGTAGCC
TCAAAGATTTTGGGACTACCAACTCAAACTGTTGATTCATCACAGGGCTCAGAATATGAC
TATGTCATATTCACTCAAACCACTGAAACAGCTCACTCTTGTAATGTAAACAGATTTAAT
GTTGCTATTACCAGAGCAAAAGTAGGCATACTTTGCATAATGTCTGATAGAGACCTTTAT
GACAAGTTGCAATTTACAAGTCT---------TGAAATTCCACGTAGGAATGTGGCAACT
TTACAAGCTGAAAATGTAACAGGACTCTTTAAAGATTGTAGTAAGGTAATCACTGGGTTA
CATCCTACACAGGCACCTACACACCTCAGTGTTGACACTAAATTCAA---AACTGAAGGT
TTA----TGTGTTGACATACCTGGCATACCTAAGGACATGACCTATAGAAGACTCATCTC
TATGATGGGTTTTAAAATGAATTATCAAGTTAATGGTTACCCTAACATGTTTATCACCCG
CGAAGAAGCTATAAGACATGTACGTGCATGGATTGGCTTCGATGTCGAGGGGTGTCATGC
TACTAGAGAAGCTGTTGGTACCAATTTACCTTTACAGCTAGGTTTTTCTACAGGTGTTAA
CCTAGTTGCTGTACCTACAGGTTATGTTGATACACCTAATAATACAGATTTTTCCAGAGT
TAGTGCTAAACCACCGCCTGGAGATCAATTTAAACACCTCATACCACTTATGTACAAAGG
ACTTCCTTGGAATGTAGTGCGTATAAAGATTGTACAAATGTTAAGTGACACACTTAAAAA
TCTCTCTGACAGAGTCGTATTTGTCTTATGGGCACATGGCTTTGAGTTGACATCTATGAA
GTATTTTGTGAAAATAGGACCTGAGCGCACCTGTTGTCTATGTGATAGACGTGCCACATG
CTTTTCCACTGCTTCAGACACTTATGCCTGTTGGCATCATTCTATTGGATTTGATTACGT
CTATAATCCGTTTATGATTGATGTTCAACAATGGGGTTTTACAGGTAACCTACAAAGCAA
CCATGATCTGTATTGTCAAGTCCATGGTAATGCACATGTAGCTAGTTGTGATGCAATCAT
GACTAGGTGTCTAGCTGTCCACGAGTGCTTTGTTAAGCGTGTTGACTGGACTATTGAATA
TCCTATAATTGGTGATGAACTGAAGATTAATGCGGCTTGTAGAAAGGTTCAACACATGGT
TGTTAAAGCTGCATTATTAGCAGACAAATTCCCAGTTCTTCACGACATTGGTAACCCTAA
AGCTATTAAGTGTGTACCTCAAGCTGATGTAGAATGGAAGTTCTATGATGCACAGCCTTG
TAGTGACAAAGCTTATAAAATAGAAGAATTATTCTATTCTTATGCCACACATTCTGACAA
ATTCACAGATGGTGTATGCCTATTTTGGAATTGCAATGTCGATAGATATCCTGCTAATTC
CATTGTTTGTAGATTTGACACTAGAGTGCTATCTAACCTTAACTTGCCTGGTTGTGATGG
TGGCAGTTTGTATGTAAATAAACATGCATTCCACACACCAGCTTTTGATAAAAGTGCTTT
TGTTAATTTAAAACAATTACCATTTTTCTATTACTCTGACA--------GTCCATGTGAG
TCTCATGGAAAACAAGTAGTGTCAGATATAGATTATGTACCACTAAAGTCTGCTACGTGT
ATAACACGTTGCAATTTAGGTGGTGCTGTCTGTAGACATCATGCTAATGAGTACAGATTG
TATCTCGATGCTTATAACATGATGATCTCAGCTGGCTTTAGCTTGTGGGTTTACAAACAA
TTTGATACTTATAACCTCTGGAACACTTTTACAAGACTTCAGAGTTTAGAAAATGTGGCT
TTTAATGTTGTAAATAAGGGACACTTTGATGGACAACAGGGTGAAGTACCAGTTTCTATC
ATTAATAACACTGTTTACACAAAAGTTGATGGTGTTGATGTAGAATTGTTTGAAAATAAA
ACAACATTACCTGTTAATGTAGCATTTGAGCTTTGGGCTAAGCGCAACATTAAACCAGTA
CCAGAGGTGAAAATACTCAATAATTTGGGTGTGGACAT-TGCTGCTAATACTGTGATCTG
GGACTACAAAAGAGATGCTCCAGCACATATATCTACTATTGGTGTTTGTTCTATGACTGA
CATAGCCAAGAAACCAACTGAAACGATTTGTGCACCACTCACTGTCTTTTTTGATGGTAG
AGTTGATGGTCAAGTAGACTTATTTAGAAATGCCCGTAATGGTGTTCTTATTACAGAAGG
TAGTGTTAAAGGTTTACAACCATCTGTAGGTCCCAAACAAGCTAGTCTTAATGGAGTCAC
ATTAATTGGAGAAGCCGTAAAAACACAGTTCAATTATTAT-------------AAGAAAG
TT--GATGGTGTTGTCCAACAATT-----ACCTGAAACTTA-------------------
------------------------------------------------------------
------CTTTACTCAGAGTAGAAATTTACAAGAATTTAAACCCAGGAGTCAAATGGAAAT
TGATTTCTTAGAATTAGCTATGGATGAATTCATTGAACGGTATAAATTAGAAGGCTATGC
CTTCGAACATATCGTTTATGGAGATTTTAGTCATAGTCAGTTAGGTGGTTTACATCTACT
GATTGGACTAGCTAAACGTTTTAAGGAATCACCTTTTGAATTAGAAGATTTTATTCCTAT
GGACAGTACAGTTAAAAACTATTTCATAACAGATGCGCAAACAGGTTCATCTAAGTGTGT
GTGTTCTGTTATTGATTTATTACTTGATGATTTTGTTGAAATAATAAAATCCCAAGATTT
ATCTGTAGTTTCTAAGGTTGTCAAAGTGACTATTGACTATACAGAAATTTCATTTATGCT
TTGGTGTAAAGATGGCCATGTAGAAACATTTTACCCAAAATTACAATCTAGTCAAGCGTG
GCAACCGGGTGTTGCTATGCCTAATCTTTACAAAATGCAAAGAATGCTATTAGAAAAGTG
TGACCTTCAAAATTATGGTGATAGTGCAACATTACCTAAAGGCATAATGATGAATGTCGC
AAAATATACTCAACTGTGTCAATATTTAAACACATTAACATTAGCTGTACCCTATAATAT
GAGAGTTATACATTTTGGTGCTGGTTCTGATAAAGGAGTTGCACCAGGTACAGCTGTTTT
AAGACAGTGGTTGCCTACGGGTACGCTGCTTGTCGATTCAGATCTTAATGACTTTGTCTC
TGATGCAGATTCAACTTTGATTGGTGATTGTGCAACTGTACATACAGCTAATAAATGGGA
TCTCATTATTAGTGATATGTACGACCCTAAGACTAAAAATGTTACAAAAGAAAATGACTC
TAAAGAGGGTTTTTTCACTTACATTTGTGGGTTTATACAACAAAAGCTAGCTCTTGGAGG
TTCCGTGGCTATAAAGATAACAGAACATTCTTGGAATGCTGATCTTTATAAGCTCATGGG
ACACTTCGCATGGTGGACAGCCTTTGTTACTAATGTGAATGCGTCATCATCTGAAGCATT
TTTAATTGGATGTAATTATCTTGGCAAACCACGCGAACAAATAGATGGTTATGTCATGCA
TGCAAATTACATATTTTGGAGGAATACAAATCCAATTCAGTT--------GTCTTCCTAT
TCTTTATTTGACATGAGTAAATTTCCCCTTAAATTAAGGGGTACTGCTGTTATGTCTTTA
AAAGAAGGTCAAATCAATGATATGATTTTATCTCTTCTTAGTAAAGGTAGACTTATAATT
AGAGAAAACAACAGAGTTGTTATTTCTAGTGATGTTCTTGTTAACA--------------
------------------------------------------------------------
------------------------------------------------------------
------------------------------------------------------------
------------------------------------------------------------
------------------------------------------------------------
-------------------------ACTAAACGAACAATGTTTGTTTTTCTTGTTTTATT
GC--------------------------------------------------------CA
CTAGTCTCTAGTCAGTGTGTTAATCTTACAACCAGAACTCAATT----------------
----ACCCCCTG------------------------------------------------
-------------------------------------------------------CATAC
ACTAAT--------------------------TCTTTCACACGTGGTG------------
------------------------------------------------------------
-----------TTTATTACCCTGAC------------AAAGTTTTCAGATCCTCA-----
------------------------------------------------------------
------------------------------------------------------------
-----------------------------GTTTTACATTCAACTCAGGACTTGTTCTTAC
CT--------------------------------------------------TTCTTTTC
CAATGTTACTTGGTTCCATGCTATACATGTC-----------------------------
------------------------------------------------------------
--------------------------------------------------------TCTG
GGACCAATGGTACTAAGAGG----------------------------------------
------------------------------------------------------------
-----------------------------------TTTGATAACCCTG------------
------------------------------------------------------------
------------TCCTACCATTT-------------------------------------
-----------------------------------AATGATGGTGTTTA---TTTTGCTT
CCACTGAGA---------------------------------------------------
----------------------------------------------------AGTCTAAC
ATAATAAGAGGCTGGATTTT---------------------------TGGTACTACTTTA
GA-------------------------------------------------TTCGAAGAC
CCAGTCCCTACT----------------TATTGTTAATAACGCTACTAATGTTGTTATTA
AAGTCTGTGAATTTCAA----------------TTTTGTAATGATCCATTTTTGGGTGT-
---------------------------------------------TTATTACCACAAAAA
CAACAAAAGTTGG-----------------------------------------------
-----ATGGAAAGTGAGTTCAGAGTT------------------TATTCTAGTGCGAATA
ATTGCACT-------------------------TTTGAATATGTCTCTCAGCCTTT----
-----------------------TCTTATGGACCTTGAAGGAAAACAGGG----------
TAATTTCAA---------------------------------------------------
-----------AAATCTTAGGGAATTTGTGTTTAAGAA-------------TATTGATGG
TTATTTTAAAATATATTCTAAGCAC----------------------------------A
CGCCTATTAATTTAGTGCGTGATCTCCCTCAGGGTTTTTCGG------------------
------------------------------------------------CTTTAGAACCAT
TGGTAG------------------------------------------------------
----------------------------------ATTTGCCAATA---------------
----------------------------GGTATTA-------------ACATCACTAGGT
TTCAAACTTTACTTGCTTTACATAGAAG-----------------------------TTA
TTTGACTCC------------------TGGTGATTCTTCTTCAGGTTGGACAG---CTGG
TGCTGCAGCTTATTATGTGGGTTATCTTCAACCTAGGACTTTTCTATTAAAATAT-----
------------------------------------------------------------
----------------------AATGAAAATGGAACCATTACAGATGCTGTAGACTGTGC
ACTTGACCCTCTCTCAGAAACAAAGTGTACGTTGAAATCCTTCACTGTAGAAAAAGGAAT
CTATCAAACTTCTAACTTTAGAGTCCAACCAACAG------------AATCTATTGTTAG
ATTTCCTAAT----------------------ATTACAAACTTGTGCCCTTTTGGTGAAG
TTTTTAACGCCACCAGATTTGCATCTGTTTATGCTTGGAACAGGAAGAGAATCAGCAACT
GTGTTGCTGATTATTCTGTCCTATATAATTCCGCATCATTTTCCACTTTTAAGTGTTATG
GAGTGTCTCCTACTAAATTAAATGATCTCTGCTTTACTAATGTCTATGCAGATTCATTTG
---TAATTAGAGGTGATGAAGTCAG---ACAAATCGCTCCAGGGCAAACTGGAAAGATTG
C-------TGATTATA---------------------------------ATTATAAATTA
CCAG------ATGATTTTACAGGCTGCGTTATAGCTTGGAATTCTAACA-----------
----------ATCTTGATTCTAAG---------------GTTGGTGGTAATTATAAT---
---------------------------------------TACCTGTATAGATTGTTTAGG
------------------AAGTCTAATCTCAAACCTTTTGAGAGAGATATTTCAACTGAA
ATCTATCAGGCCGGTAGCA------CACCTTGTAATGGTGTTGAAGGTTTTAATTGTTAC
TTTCCTTTACA------------------------ATCATATGGTTTCCAACCCACTAA-
--------TGGTGTTGGTTACCA-------------ACCATACAGAGTAGT---------
--------------------------AGTACTTT--------CTTTTGAACTTCTACATG
CACCAGCA-------------------------------------ACTGTTTGTGGACCT
AAAAAGTCTACTAATTT-----GGTTAAAAACAAA----------------TGTGTCAAT
TTCAACTTCAATGGTTTAACAGGCACAGGTGTTCTTACTGAGTCTAACAAAAAGTTTCTG
CCTTTCCAACAATTTGGCAGAGACATT--GCTGACACTACTGATGCTGTCCGTGATCCAC
AG---------ACACTTGAGATTCTTGACATTACACCATGTTCTTTTGGTGGTG--TCAG
TGTTATAACACCAGGAACAAATACTTCTAACCAG-GTTGCTGTTCTTTATCAGGATGTTA
ACTGCACAGAAGTCCCTGTTGCTATTCATGCAGATCAACTTACTCCTA------------
--------CTTGGC----------GTGTTTATTCTACAGGTTCTAATGTTTTTCAAACAC
GTGCAGGCTGTTTAATAGGGGCTGAACATGTCAACAACTCATATGAGTGTGACATACCCA
TTGGTGCAGGTATATG--------CGCTAGTTATCAGACTCAGACTAATTCTCCTCGGCG
GGCACGTAGTGTAGCTAGTCAATCCATCATTGCCTACACTATGTCACTTG-GTGCAGAAA
ATTCAGTTGCTTACTCTAATAACTCTATTGCCATACCCACAAATTTTACTATTAGTGTTA
CCACAGAAATTCTACCAGTGTCTATGACCAAGACATCAGTAGATTGTACAATGTACATTT
GTGGTGATTCAACTGAATGCAGCAATCTTTTGTTGCAATATGGCAGTTTTTGT-ACACAA
TTAAACCGTGCTTTAACTGGAATAGCTGTTGAACAAGACAAAAACACCCAAGAAGTTTTT
GCACAAGTCAAACAAATTTACAAA-----------ACACCACCAA--TTAAAGAT-----
----------TTTGGTGGTTTTAATTTTTCACAAATATTACCAGATCCATCAA-------
-AACCAAG----CAAGAGGTCATTTATTGAAGATCTACTTTTCAACAAAGTGACACTTGC
AGATGCTGGCTTCATCAAACAATATGGTGATTGCCTTGGTGATATTGCTGCTAGAGACCT
CATTTGTGCACAAAAGTTTAACGGCCTTACTGTTTTGCCACCTTTGCTCACAGATGAAAT
GATTGCTCAATACACTTCTGCACTGTTAGCGGGTACAATCACTTCTGGTTGGACCTTTGG
TGCAGGTGCTGCATTACAAATACCATTTGCTATGCAAATGGCTTATAGGTTTAATGGTAT
TGGAGTTACACAGAATGTTCTCTATGAGAACCAAAAATTGATTGCCAACCAATTTAATAG
TGCTATTGGCAAAATTCAAGACTCACTTTCTTCCACAGCAAGTGCACTTGGAAAACTTCA
AGATGTGGTCAACCAAAATGCACAAGCTTTAAACACGCTTGTTAAACAACTTAGCTCCAA
TTTTGGTGCAATTTCAAGTGTTTTAAATGATATCCTTTCACGTCTTGACAAAGTTGAGGC
TGAAGTGCAAATTGATAGGTTGATCACAGGCAGACTTCAAAGTTTGCAGACATATGTGAC
TCAACAATTAATTAGAGCTGCAGAAATCAGAGCTTCTGCTAATCTTGCTGCTACTAAAAT
GTCAGAGTGTGTACTTGGACAATCAAAAAGAGTTGATTTTTGTGGAAAGGGCTATCATCT
TATGTCCTTCCCTCAGTCAGCACCTCATGGTGTAGTCTTCTTGCATGTGACTTATGTCCC
TGCACAAGAAAAGAACTTCACAACTGCTCCTGCCATTTGTCATGATGGAAAAGCACACTT
TCCTCGTGAAGGTG------TCTTTGTTTCAAATGGCACACACTGGTTTGTAACACAAAG
GAATTTTTATGAACCACAAATCATTACTACAGACAACACATTTGTGTCTGGTAACTGTGA
TGTTGTAATAGGAATTGT-CAACAACACAGTTTATGATCCTTTGCA-------ACCTGAA
TTAGACTCATTCAAGGAGGAGTTAGATAAATATTTTAAGAATCATACAT------CACCA
GATGTTGATTTAGGTGACATCTCTGGCATTAATGCTTCAGTTGTAAACATTCAAAAAGAA
ATTGACCGCCTCAATGAGGTTGCCAAGAATTTAAATGAATCTCTCATCGATCTCCAAGAA
CTTGGAAAGTATGAGCAGTATATAAAATGGCCATGGTACATTTGGCTAGGTTTTATAGCT
GGCTTGATTGCCATAGTAATG---------GTGACAATTATGCTTTGCTGTATGACCAGT
TGCTGTAGTTGTCTCAAGG---GCTGTTGTTCTTGTG--GATCCTGCTGCAAATTTGATG
AAGACGACTCTGAGCCAGTGCTCAAAGGAGTCAAATTACATTACACATAAACGAACTTAT
GGATTTGTTTATGAGAATCTTCACAATTGGAACTGTAACTTTGAAGCAAGGTGAAATCAA
GGATGCTAC-TCCTTCAGATTTTGTTCGCGCTACTGCAACGATACCGATACAAGCCTCAC
TCCCTTTCGGATGGCTTATTGTTGGCGTTGCACTTCTTGCTGTTTTTCAGAGCGCTTCC-
--------AAAATCATAACCCTCAAAAAGAGATGGCAACTAGCACTCTCCAAGGGTGTTC
ACTTTGTTTGCAACTTGCTGTTGTTGTTTGTAACAGTTTACTCACACCTTT---TGCTCG
TTGCTGCTGGCCTTGAAGCCCCTTTTCT-------CTATCTTTATGCTTTAGTCTACTTC
TTGCAGAGTATAAACTTTGTAAGAATAATAATGAGGCTTTGGCTTT-------------G
CTGGAAATGCCGTTCCAAAAACCCATTACTTTATGATGCCAACTATTTTCTTTGCTGGCA
TACTAATTGTTACGACTATTGTATACCTTACAATAGTGTAACTTCTTCAATTGTCATTAC
TTCAGGTGATGGCACAACAAGTCCTATTTCTGAACATGACTACCAGATTGGTGGTTATAC
TGAAAAATGGGAATCTGGAGTAAAAGACTGTGTTGTATTACACAGTTACTTCACTTCAGA
CTATTACCAGCTGTACTCAACTCAATTGAGTACAGACACTGGTGTTGAACATGTTACCTT
CTTCATCTACAATAAAATTGTTGATGAGCCTGAAGAACATGTCCAAATTCACACAATCGA
CGGTTCATCCGGAGTTGTTAATCCAGTAATGGAACCAATTTATGATGAACCGACGACGAC
TACTAGCGTGCCTTTGTAAGCACAAGCTGATGAGTACGAACTTATGTACTCATTCGTT--
---------TCGGAAGAGACAGGTACGTTAATAGTTAATAGC--GTACTTCTTTTTCTTG
C-TTTCGTGGTAT----------------------------------------TCTTGCT
AGTTACACTAGCCATCCTTACTGCGCTTCGATTGTGTGCGTACTGCTGCAATATTGTTAA
CGTGAGTCTTGTAAAACCTT----CTTTTTACGTTTACTCTCGTGTTAAAAA--------
------TCTGAATTCTTCTAGAGTTCCTGATCTTCTGGTCTAAACGAACTAAATATTATA
TTAGTTTTTCTGTTTGGAACTTTAATTTTAGCCATGGCAGATTCCAACGGTACTATTACC
GTTGAAGAGCTTAAAAAGCTCCTTGAACAATGGAACCTAGTAATAGGTTTCCTATTCCTT
ACATGGATTTGTCTTCTACAATTTGCCTATGCCAACAGGAATAGGTTTTTGTATATAATT
AAGTTAATTTTCCTCTGGCTGTTATGGCCAGTAACTTTAGCTTGTTTTGTGCTTGCTGCT
GTTTACAGAATAAATTGGATCACCGGTGGAATTGCTATCGCAATGGCTTGTCTTGTAGGC
TTGATGTGGCTCAGCTACTTCATTGCTTCTTTCAGACTGTTTGCGCGTACGCGTTCCATG
TGGTCATTCAATCCAGAAACTAACATTCTTCTCAACGTGCCACTCCATGGCACTATTCTG
ACCAGACCGCTTCTAGAAAGTGAACTCGTAATCGGAGCTGTGATCCTTCGTGGACATCTT
CGTATTGCTGGACACCATCTAGGACGCTGTGACATCAAGGACCTGCCTAAAGAAATCACT
GTTGCTACATCACGAACGCTTTCTTATTACAAATTGGGAGCTTCGCAGCGTGTAGCAGGT
GACTCAGGTTTTGCTGCATACAGTCGCTACAGGATTGGCAACTATAAATTAAACACAGAC
CATTCCAGTAGCAGTGACAATATTGCTTTGCTTGTACAGTAAGTGACAACAGATGTTTCA
----TCTCGTTGACTTTCAGGTTACTATAGCAGAGATATTACTAATTATTATGAGGACTT
TTAAAGTTTCCATTTGGAATCTTGATTACATCATAAACCTCATAATTAAAAATTTATCTA
AGTCACTAACTGAGAATAAATATTCTCAATTAGATGAAGAGCAACCAATGGAGATTGATT
AAACGAACATGAAAATTATTCTTTTCTTGGCACTGATAACACTCGCTACTTGTGAGCTTT
ATCACTACCAAGAGTGTGTTAGAGGTACAACAGTACTTTTAAAAGAACCTTGCTCTTCTG
GAACATACGAGGGCAATTCACCATTTCATCCTCTAGCTGATAACAAATTTGCACTGACTT
GCTTTAGCACTCAATTTGCTTTTGCTTGTCCTGACGGCGTAAAACACGTCTATCAGTTAC
GTGCCAGATCAGTTTCACCTAAACTGTTCATCAGACAAGAGGAAGTTCAAGAACTTTACT
CTCCAATTTTTCTTATTGTTGCGGCAATAGTGTTTATAACACTTTGCTTCACACTCAAAA
GAAAGACAGAATGATTGAACTTTCATTAATTGACTTCTATTTGTGCTTTTTAGCCTTTCT
GCTATTCCTTGTTTTAATTATGCTTATTATCTTTTGGTTCTCACTTGAACTGCAAGATCA
TAATGAAACTTGTCACGCCTAAACGAACATGAAATTTCTTGTTTTCTTAGGAATCATCAC
AACTGTAGCTGCATTTCACCAAGAATGTAGTTTACAGTCATGTACTCAACATCAACCATA
TGTAGTTGATGACCCGTGTCCTATTCACTTCTATTCTAAATGGTATATTAGAGTAGGAGC
TAGAAAATCAGCACCTTTAATTGAATTGTGCGTGGATGAGGCTGGTTCTAAATCACCCAT
TCAGTACATCGATATCGGTAATTATACAGTTTCCTGTTTACCTTTTACAATTAATTGCCA
GGAACCTAAATTGGGTAGTCTTGTAGTGCGTTGTTCGTTCTATGAAGACTTTTTAGAGTA
TCATGACGTTCGTGTTGTTTTAGATTTCATCTAAACGAACAAACTAAAATGTCTGATAAT
GGACCCCAAAATCAGCGAAATGCACCCCGCATTACGTTTGGTGGACCCTCAGATTCAACT
GGCAGTAACCAGAATGGAGAACGCAGTGGGGCGCGATCAAAACAACGTCGGCCCCAAGGT
TTACCCAATAATACTGCGTCTTGGTTCACCGCTCTCACTCAACATGGCAAGGAA---GAC
CTTAAATTCCCTCGAGGACAAGGCGTTCCAATTAACACCAATAGCAGTCCAGATGACCAA
ATT----GGCTACTACCGAAGAGCTACCAGACGAATTCGTGG---TGGTGACGGTAAAAT
GAAAGATCTCAGTCCAAGATGGTATTTCTACTACCTAGGAACTGGGCCAGAAGCTGGACT
TCCCTATGGTGCTAACAAAGACGGCATCATATGGGTTGCAACTGAGGGAGC---CTTGAA
TACACCAAAAGATCACATTGGCACCCGCAATCCTGCTAACAATGCTGCAATCGTGCTACA
ACTTCCTCAAGGAACAACATTGCCAAAAGGCTTCTACGCAGAAGG--GAGCAGAGGCGGC
AGTCAAGCCT----------------------------CTTCTCGTTCCTCATCACGTAG
TCGCAACAGTTCAAGAAATTCAACTCCAGGCAGCAGTAGGGGAACTTCTCCTGCTAGAAT
GGCTGGCAATGGCGGTGA---TGCTGCTCTTGCTTTGCTGCTGCTTGACAGATTGAACCA
GCTTGAGAGCAAAATGTCTGGTAAAGGCCAACAACAACAAGGCCAAACTGTCACTAAGAA
ATCTGCTGCTGAGGCTTCTAAGAAGCCTCGGCAAAAACGTACTGCCACTAAAGCATACAA
TGTAACACAAGCTTTCGGCAGACGTGGTCCAGAACAAACCCAAGGAAATTTTGGGGACCA
GGAACTAATCAGACAAGGAACTGATTACAAACATTGGCCGCAAATTGCACAATTTGCCCC
CAGCGCTTCAGCGTTCTTC----------------------GGAATGTCGCGCATTGGCA
TGGAAGTCAC----ACCTTCGGGAACGTG-------GTTGACCTACACAGGTGCCATCAA
ATTGGATGACAAAGATCCAAATTTCAAAGATCAAGTCATTTTGCTGAATAAGCATATTGA
CGCATA--------------------------------CAAAACATTCCCACCAACAGAG
CCTAAAAAGGACAAAAAGAAGAAGGCTGATGAAACTCAAGCCTTACCGCAGAGACAGAAG
AAACAGCAAACTGTGACTCTTCTTCCTGCTGCAGATTTGGATGATTTCTCCAAACAATTG
CAACAATCC------ATGAGCAGTGCTGACTCAACTCAGGCCTAAACTCATGCAGA----
-----------CCACACAAGGCAGATGGGCTATATAAACGTTTTCGCTTTTCCGTTTACG
ATATATAGTCTACTCTTGTGCAGAATGAAT-TCTCGTAACTACATAGCACAAGTAGATGT
AGTTAACTTTAATCTCACATAGCAATCT-----TTAATCAGTGTGTAACATTAGGGAGGA
CTTGAAAGAGCCACCACATTTTCACCGAGGCCACGCGGAGTACGATCGAGTGTACAGTGA
ACAATGCTAGGGAGAGCTGCCTATATGGAAGAGCCCTAATGTGTAAAATTAATTTTAGTA
GTGCTATCCCCATGTGATTTTAATAGCTTCTTAGGAGAATGACAAAAAAAAAAAAAAAAA
AAAAAAAAAA-------------AAAAAA----
>OQ621727.1 Canine respiratory coronavirus isolate D153NS_THA_2021, complete genome
------------------------------------------------------------
------------------------------------------------------------
--------------------------GCAGTTAACAGCTTTCAGCCAGGGACGTGTTGTA
TCCTAGGCAGTGGCCCACTCATAGGTCACAATGTCGAAGATCAACAAATACGGTCTCGAA
CTGCACTGGGCTCCAGAATTTCCATGG---------------ATGTTTGAGG-----ACG
CAGAGGAGAAGTTGGATAACCCTAGTAGTTCAGAGGTGGATATAGTATGCTCCACCACTG
CGCAAAAGCTGGAAACAGGCGGAATTTGTCCTGAAAATCATGTAATGGTGGATTGTCGCC
GACTTCTTAGACAAGAGTGTTGTGTGCAGTCTAGCCTAATACGTGAAATTGTTA------
-----------------TGAATACACGTCCATATGATTTGGAGGTGCTATTTCAAGATGC
TTTGCAGTCCCGCGAAGCAGTTTTGGTTACACCCCCTATAGGTATGTCTATGGAGTCATG
CTATGTGAGAGGTTGTA----------------ATCCTAATGGATGGACCATGGGTTTGT
TTCGGCGTAGAAGTGTGTGTAACACTGGTCGCTGCGCTGTTAACAAGCATGTGGCCT---
----ATCAGCTATATATG---ATTGATCCTGCGGGTGTTTG-------------------
---------------------------------TTTTGGTGCAGGTCAATTTGTGGGTTG
GGTTATACCCTTAGCCTTTATGCCTGTGCAATCCCGGAAATTTATCGTTCCTTGGGTTAT
GTACTTGCGTAAGTGTGGTGAAAAGGGTGCCTACAATAAAGATCATAAACGTGGCGGTTT
TGAACACGTTTATGATTTTAAAGTTGAGGATGCTTACGACCTGGTTCATGATGAGCCTAA
GGGTAAGTTTTCTAAGAAGGCTTATGCTTTAATTAGAGGATACCGTGGTGTTAAACCGCT
TCTCTATGTAGACCAGTATGGTTGTGATTATACTGGTGGTCTTGCAGATGGTTTAGAGGT
T---TATGCTGATAAGACATTGCAAGAAATGAAGGCATTATTTCCTATTTGGAGCCAGGA
ACTCCCTTTTGATGTAACTGTGGCATGGCACGTTGTGCGTGATCCACGTTATGTTA-TGA
GATTGCAGAGTGCTTCTACTATACGTGGTGTTGCATATGTTGCTAACCCTACTGAAGACT
TGTGTGATGGTTCTGTTGTTATAAAGGAACCTGTGCATGTTTATGCAGATGACTCTATTA
TTTTA--CGTCAACATAATTTA------------------GTTGACATTATGAGTTGTTT
TTA-----------------TATGGAAGCAGATGCAGTTGTAAATGCTTTTTATGGTGTT
GATTTGAAAGATTGTGGTTTTGTTATGCAGTTTGGTTAT--ATTGATTGTGAACAAGACT
------------------TGTGTGATTTTAAAGGTTGGGTTCC-TGGTAATATGATAGAT
GGTTTTGCTTGCACTACTTGTGGTCATGTTTATGAAACAGGTGGTTTGCTAGCACAA---
------TCTTCAGGTGTTCTGCCTGCTAATCCTGTATTGCATACTAAGAGTGCAGCAGGT
------------------------------------------TATGGTGGTTTTGGTTGT
AAGGATTCTTTTACCCTGTATGGCAAAACTGTAGTTTATTTTGGAGGGTGTGTGTATTGG
AGTCCAGCACGTAATATATGGATTCCTATATTAAAATCTTCTGTTAAGTCTTATGACGGT
TTGGTCTATACTGGAGTT---GTAGGTTGCAAGGCTATTGTAAAGGAAACAAATCTCATT
TGCAAAGCGTTGTACCTTGATTATGTTCAACACAAGTGTGGCAATTTACACCAGCGGGAG
TTGCTAGGTGTGTCAGATGTGTGGCATAAACAATTGTTATTAAATAGAGGTGTGTACAAA
CCTCTTTTAGAGAATATTGATTATTTTAATATGCGGCGTGCTAAATTTAGTTTAGAAACT
TTTACTGTTTGTGCAGATGGTTTTATGCCTTTTCTTTTAGATGATTTGGTTCCGCGCGCA
TATTATTTGGC-----AGTAAGTGGTCAAGC---------ATTTTGTGATTACGCAGGTA
AATTCTGCTATGCCGTTGTGTCTAAGAGTAAAGAGTTACTTGATGTGT------------
-----CACTGGACTCTTTAGGTGCAGCTATAC-----ATTATTTGAATTCTAAAATTG--
--------------TTGATTTGGCTCAACATTT--------------------------T
AGTGATTTTGGAACAAGTTTTG------TTTCTAAAATTGTTCATTTTTTTAAGAC----
------TTTTACTACTAGCACTGCTCTTGCATTTGCATGGGTTTTATTTCATGTTTTGCA
TGGTGCTTATATAGTAGTAG------AGAGTGATATATATTTTGTTAAAAATATTCCTCG
TTATGCTAGTGCTGTTGCACGAGCATTTCGGAGTGTTGCTAAAATTGTACTGGACTCTTT
AAGAGTTACTTTTATTGATGGCCTTTCTTGTTTTAAGATTGGACGTAGAAGAATCTGTCT
TTCAGGCAGTAAAATTTATGAAG-----------------------------------TT
GAGCGTGGCTTGTTACATTCATCTCAATTGCC----------------------------
ATTAGATGTTTATGATTTAACCA-------------------------------------
-----TGCCTAGTCAAG-TTCAGAAAGCCAAGCAAAAACCTATTTATTTAAAAGG-----
----------------------------------------TTCTGGTTCTGATTTTTCAT
TAGCGGATAGTGTGGTTGAAGTTGTTACAACTTCACT------TACACCATGTGGTTATT
CTGAACCACCTAAAGTTGCAGATAAAATTTGCATTGTTGATAATGTTTATATGGCCAAGG
CTGGTGACAAATACTACCCTGTTGTGGTTG--ATGGTCATGTTGGACTCTTGGATCAAGC
ATGGAGGGTTCCTTGTGCTGGAAGGCGTGTTACATTTAAGGAACAGCCTACAGTAAATGC
GATTGCAAGCATGCCTAAGACTATTAAAGTTTTTTATGAGCTTGACAAAGATTTTAATAC
TATTTTAAACACTGCATGTGGAGTGTT-------TGAAGTGGATGATACTGTGGATATGG
AGGAATT---TTACGCTGTGGTGATTGATGCCATAGAAGAGAAACTTTCTCCATGTAAGG
AGCTTGAAGGTGTAGGTGTTAAAGTTAGTGCCTTTTTACAGAAATTAGAGGATAATTCCC
TATT-TTTATTTGATGAGGCTGGCGAGGAAGTTCTTGCTTCTAAATTGTATTGTGCTTTT
ACAGCTCCTGAAGATGATGACTTTCTTGAAGAAAGTGATGTTGAAGAAGATGTTGTAGAA
GGTGATGAAACTGATTTAACTGTCACAAGTGCTGGAGAGCCTTGTGTTGCCAGTGAACAG
GAGGAGTCTTCTGAAGTCTTAGAGGACACTTTGGATGATGGTCCATGTGTGGAGACATCT
GATTCACAAGTTGAAGAAGATGTAGAAATGTCGGATTTTGTTGATCTTGAATCTGTGATT
CAGGATTATGAAAATGTTTGTTTTGAGTTTTATACTACAGAGCCAGAATTCGTTAAAGTT
TTGGATCTGTATGTGCCTAAAGCAACGCGCAACAATTGC--------TGGTTGCGATCAG
TTTTGGCAGTGATGCAGAAATTGCCCTGTCAATTTAAAGATAAAAATTTGCAGGATCTTT
GGGTGTTATATAAGCAACAGTATAGTCAGTTGTTTGTTGATACCTTGGTTAATAAGATAC
CTGCTAATATTGTAGTCCCACAAGGTGGTTATGTTGCTG---------------------
-----ATTTTGCATATTGGTTCTTAACCTTATGTGATTGGCAGTGTGTTGCATACTGGAA
ATGCATTAAATGTGATTTAGATCTTAAGCTTAAAGGCTTGGATGCTATGTTCTTTTATGG
TGATGTTGTTTCACATGTATGCAAGTGTGGTGAGTCTATGGTACTTATTGATGTTGATGT
GCCATTTA--CAGC--------CCACTTTGCTCTTAAAGATAAGTTGTTTTGTGCATTTA
TTACTAAGCGTAGTTTGTATAAAGCAGCTTGTGTTGTGGATGTTAATGATAGTCATTCTA
TGGCTGTTGTTGATGGTAAACAAATTGATGATCATCGTATCACTAGTGTTACTAGTGATA
AGT-------------------------TTGATTTTATTATTGGGCATGGTATGTCATTT
TCAAT---GACTACGTTTGAAATTGCCCAATTGTATGGTTCTTGTATAACACCTAATGTG
TGTTTTGTTAAAGGTGATATAATT---AAAGTGTCTAAGCGTGTTAAAGCA---------
---------GAAGTCGTTGTAAATCCTGCTAATGGCCATATGGCACATGGTGGTGGTGTT
GCAAAGGCTATTGCAGTAGCAGCTGGACATCAGTTTGTTAAAGAGACTACTGATATGGTT
AAGTCTAAAGGAGTTTGTGCTACTGGAGATTGTTATGTCTCTACAGGGGGCAAATTATGT
AAAACTGTGCTTAATGTTGTTGGACCTGATGCGAGGACACAGGGTAAACAAAGTTATGCA
TTGTTAGAGCGTGTTTATAAACATCTTAACAAATAT--------------GATTGTGTTG
TTACAACTTTGA---------------TCTCAGCTGGTATATTTAGTGTGCCTTCTGATG
TATCTTTAACATATCTACTTGGTACTGCTAAGAAACAAGTTGTTCTTGTTAGCAATAATC
AAGAGGATTTTGATCTTATTTCTAAGTGTCAG----------------------------
-----------ATAACTGCCGTTGAGGGTACTAAG-------------------------
--------------AAATTGGCAGAGCGTCTTTCTTTTAATGTTGGGCGTTCTATCGTTT
ACGAAACAGATGTTAATAAGTTGATTTTAAGCAATGATGTTGCATTTGTTTCGACATTTA
ATGTCTTACAGGATGTTTT------------------ATCCTTAAGACATGATATAGTAC
TTGATGATGATGCACGA---------------------------------ACCTTTGTTC
AGAGCAATGTTGATGTTGTACCTGAGGGTTGGCGTGTTGTC-----------------AA
TAAGTTTTATCAAATTAAT----GGTGTTAGAACCGTTAAGTATTTTGAGTGTCCTGGGG
GCATAGATATATGCAGCCAGG-ATAAAGTTTTT-------GGTTATGTACAGCAGGGTAG
TTTTAATAAGGCTACTGT------------TGTTCAAATTAAAGCCT-------------
--------TGTTTTTGGATAAAGTGGACATC---------TTACTAACTGTTGATGGTGT
TAA-TTTCACTAACAGGTT-TGTGCCTGTTGGTGAAAGTTTTGGTAAGAGTCTAGGAAAT
GTGTTTTGTGAAGGAGTTAATGTCATGAAACATAAGTGTGATATAAATTATAAAGGTAAA
GTCTTTTTCCAGTTTGATAATCTTTCTAGTGAAGAT----------TTAAAGGCTGTAAG
-----------AAGTTCTTTTAATTTTGATCAGAAGGAATTGCTTGCCTACTACAACATG
CTTGTTAATTGTTCTAAGTGGCAGGTTGTTTTTAATGGTAAGTATTTCACTT---TTAAG
CAAGCTAATAACAATTGTTTTGTTAATGTTTCTTGCTTAATGCTCCAGAGTTTGAATCTG
AAATTTAAAATTGTTCAATGGCAGGAGGCATGGCTTGAATTTCGTTCTGGCCGCCCTGCT
AGATTTGTATCTTTGGTTTTGGCTAAAGGAGGGTTTAAATTTGGGGATCCTGCTGATTCT
AGAGATTTCTTGCGTGTTGTGTTTAGTCAAGTTGATTTGACAGGGGCAATATGTGATTTT
GAAATTGCATGTAGA---TGTGGTGTAAAGCAGGAACAGCGTACTGGTGTGGACGCTGTT
ATGCATTTTGGTACATTGAGTCGTGAAGATCTTGAGATTGGTTATACCGTGGATTGTTTT
TGTGGTAAAAAGCTAATTCATTGTGTACGATTTGATGTACCATTTTTAATTTGTAGTAAT
A-------CACCTGCT-AGTGTAAAATTACCTAAGGGTGTAGGAAGTGCAAATATTTTTA
TAGGTGATAAGGTTGGTCATTATGTTCATGTTAAGTGTGAACAGTCTTATCAGCTTTATG
ATGCTTCTAATGTTAAGAAGGTTACAGACGTTACTGGCAAGTT---------------GT
CAGATTGTTTGTATCTT----------AAAAATTTGAAACAAACTTTTAAATCGGTGTTA
ACCACCTATTATTTGGATGATGT------TAAGAAAATTGAGTATAAACCTGACTTGTCA
CAATATTATTGTGATGGAGGTAAGTATTATACT------CAGCGTATTATTAAAGCCCAA
TTTAAAACATTTGAGAAAGTAGATGGTGTGTATACTAATTTTAAATTGATAGGACACACC
GTCTGTGATATTCTTAATGCTAAGTTGGGTTTTGATAGCTCTAAAGAGTTTGTAGAATAT
AAG------GTTACTGAGTGGCCAACAGCTAC---------------AGGTGATGTGGTG
TTGGCTACTGATGAT-----TTGTATGTTAAGAGATATGAAAGGGGTTGTATTACTTTTG
GTAAACCTGTTATATGG--------------------TTAAGCCATGAGCAAGCTTCCCT
CAATTCTTTAACATA-------TTTTAATAAACCTTTATTGGTTGATG---AGAATAAAT
TTGATGTTTTAAA------------------AGTGGATGATGTTGATGATGGTGGT----
----AATAGCTCAGAGAGTGATGCTAAAGTAC-CCAAAGAAATTAACATTATTAAGTTAA
GTGGTGTAAAAAAACCTTTTAAGGTTGAAGATAGTGTCATTGTTAATGATGATACTAGTG
AAATCAAATATGTTAAGAGTTTGTCTATAGTTGATGTTTATGATATGTGGCTTACAGGTT
GTAGGTATGTTGTTAAGACTGCTAATGCTTTGAGCAGAGCAGTTAACGTACCTACAATAC
GTAAGTTTATAAAATT----------TGGTATGACTCTTGTTAGTA-TACCAATTGATTT
GTTAAATTTAAGAGAGATTAAGCCTGTTTTTAATGTGGTT------------------AA
AGCTGTGCGAAATAAAATTTTTCCATGCTTTAATTTTATTAAATGGCTTTTTGTCTTATT
ATTTGGCTGGATTAAAATATCCGCTGATAATAAATTAATTTACATTACAGAAGTTGCATC
AAAGCTTACGTGTAAGCTTGTAGCTTTAGCTTTTAAAAATGCATTTTTGACATTTAAGTG
GGGTGTGGTTGCTAGAGGTGCTTGCA------TTATAGCGACTATATT------TCTATT
GTGGTTTAATTTTTT-----------ATATGCCAATGTAATTTTTAGTGATTTTTATTTG
CCTAAAATC-------------------------GGTTTCTTGCCGACTTTTGTTGGTAA
G-------ATTGTACAGTGGATTAAGAACACTTTTAGTCTTGTAACTATTTGTGATCTAT
ATTTTATTCAGGATGTTGGTTTTAAGAATCATTATTGTAATGGAAGTATCGCATGTCAGT
TCTGCTTGGCAGGATTTGATATGTTAGATAATTATAAAGCCATTGATGTAGTACAGTATG
AAGCTGATAGGAGAGCATTTGTTGATTATACAGGTGTGTTAAAGATTGTTATTGAATTGA
TAGTTAGTTAC----GCCCTGTATACGGCATGGTTTTATCCATTGTTTGCTCTTATTA--
---------GTATTCAGATCTTGACCACTTGGCTGC----------------CTGAGCTT
TTTATGCTTAGTACATTACATTGG-AGTGTTAGGTTGCTGGTGTTTTTAGCTAATATGTT
ACCAGCACATGTGTTT---------ATGAGGTTTTATATTATTATTGCCTCTTTTATTAA
GCTGTTTAGCTTGTGTAGGCATGTTGCCTATGGTTGTAGTAAATCTGGTTGTTTGTTTTG
TTACAAGAGGAATCGTAGTCTACGTGTTAAATGTAGTACTATCGTTGGTGGCATGATACG
CTATTACGATGTTATGGCTAATGGTGGCACTGGCTTTTGTTCAAAACATCAATGGAATTG
CATAGATTGTGATTCTTATAAACCAGGTAATACTTTTATTACTGTTGAGGCCGCTCTTGA
TTTATCTAAGGAATTGAAACGGCCAATTCAGCCCACAGATGTTGCTTATCATACGGTTAC
GGATGTTAAGCAAGTTGGTTGTTATATGCGCTTGTTCTATGATCGTGATGGACAGCGCAT
ATATGATGATGTTAATGCTAGTTTGTTTGTGGATTATAGTAATTTGCTACATTCTAAGGT
TAAGAGTGTGCCTAATATGCATGTTGTGG----TAGTGGAAAATGATGCCGATAAAGCTA
ATTTTCTTAAT--GCTGTTGTATTTTATGCACAGTCTTTGTTTAGACCTATTTTAATGGT
TGATAAAAATCTGATAACTACTGCTAATACTGGTACGTCTGTTACAGAAACTATGTTTGA
TGTTTATGTGGATACATTTTTGTCTATGTTTGATGTGGATAAAAAGAGTCTTAATGCTTT
AATAGCAACTGCGCATTCTTCTATAAAACAGGGTACGCAGATTTATAAAGTTTTAGATAC
CTTTTTAAGCTGTGCTCGTAAAAGTTGTTTTATTGATTCAGATGTTGATACTAAGTGTTT
AGTTGACTCTGTCATGTCTGCTGTATCGG-CAGGTCTTGAATTGACGGATGAAAGCTGTA
ATAACTTGGTGCCAACGTATTTGAAGGGTGATAACATTGTGGCAGCTGATTTAGGTGTTC
TGATTCAAAATTCTGCTAAGCATGTGCAGGGTAATGTTGCTAAAATAGCCGGTGTTTCCT
GTATATGGTCTGTGGATGCTTTTAGTCAGCTTAGTTCTGATTTTCAGCATAA--ATTGAA
GAAAGCATGTTGTAAAACTGG---------------TTTGAAACTAAAGCTTACCTATAA
TAAGCAGATGGCTAATGTCTCTGTTTTAACTACACCCTTTAGTCTTAAAGGGGGTGCAGT
TTTTAGTTAT------------TTTGTTTATGTATGTTTTGTATTGAGTTTGGTTTGTTT
TATTGGATTGTGGTGTTTAATGCCCACTTACACAGTACACAAATCAGATTTTCAGCTTCC
TGTTTATGCCA---GTTATAAAGTCTTAGATAATGGTGTTATTAGAGATGTTAGCGTTGA
AGATGTTTGTTTCGCTAACAAGTTTGAACAATTTGATCAATGGTATGAGTCTACATTTGG
TCTAAGTTATTATAGTAACAGTATGGCTTGTCCCATTGTTGTTGCTGTAGTAGACCAGGA
TTTTGGCTCTACTGTGTTTAATGTCCCTACCAAAGTATTGCG---ATATGGTTACCATGT
GTTGCATTTTATTACACATGCACTTTCTGCTGATGGAGTGCAGTGTTATACGCCACATAG
TCAAATATCATATTCTAATTTTTATGTTAGTGGCTGTGTGCTTTCCTCTGCTTGCACTAT
GTTTGCAATGGCAGATGGTAGTCCACAACCTTATTGTTATACAGAGGGGCTTATGCATAA
CGCTTCTCTGTATAGTTCATTGGTACCTCATGTGCGGTATAATCTTGCTAATGCTAAAGG
TTTTATCCGTTTTCCAGAAGTGTTGCGAGAAGGACTTGTGCGTATTGTGCGTACTCGTTC
TATGTCGTATTGCAGAGTTGGATTATGTGAGGAAGCTGATGAGGGTATATGCTTTAATTT
TAATGGTTCTTGGGTGCTTAATAATGATTATTATAGATCATTGCCTGGGACCTTTTGTGG
TAGAGATGTTTTTGACTTAATTTATCAGCTGTTTAAAGGTTTAGCACAGCCTGTGGATTT
TTTTGCATTGACTGCTAGTTCCATTGCCGGTGCTATACTTGCTGTAATTGTTGTTTTGGT
GTTTTATTACTTAATAAAGCTTAAACGTGCTTTTGGTGATTACACCAGTATAGTTTTTGT
TAATGTGATTGTGTGGTGTGTAAATTTTATGATGCTTTTTGTGTTTCAAGTTTACCCTAC
ACTTTCTTGTGTATATGCTATTTGTTATTTTTATGCCACGCTTTATTTCCCTTCGGAGAT
AAGTGTGATAATGCATTTACAATGGCTAGTTATGTATGGCACTATTATGCCTTTATGGTT
TTGTTTGCTATATATATCTGTTGTTGTTTCAAATCATGCTTTTTGGGTATTTTCTTACTG
CAGACAGCTAGGTACTTCTGTTCGTAGTG------ATGGTACATTTGAAGAAATGGCTCT
TACTACTTTTATGATTACAAAAGATTCTTATTGTAAGCTTAAGAATTCTTTGTCTGATGT
TGCTTT----------TAATAGATATTTGAGTTTGTATAATAAATATAGGTATTACAGCG
GTAAAATGGATACTGCTGCATATAGGGAGGCTGCTTGTTCTCAGTTGGCTAAAGCTATGG
ATACATTTACCAATAATAATGGTAGTGATGTGCTTTACCAACCGCCTACTGCTTCCGTTT
CAACTTCATTCTTGCAATCTGGTATTGTGAAAATGGTTAATCCTACTTCTAAGGTAGAAC
CATGTATTGTCAGTGTTACCTATGGTAATATGACATTGAATGGTTTATGGTTGGATGATA
AGGTCTACTGTCCCAGACATGTGATATGTTCTGCTTCAGATATGACTAATCCAGATTATA
CAAATTTGTTGTGTAGAGTAACATCAAGTGATTTTACTGTATTGTTTGATCGTTTAAGCC
TTACAGTGATGTCTTATCAAATGCAGGGTTGTATGCTTGTTCTTACAGTGACCCTGCAAA
ATTCTCGTACGCCAAAATATACATTTGGTGTGGTTAAACCTGGTGAGACTTTTACTGTTT
TAGCTGCTTATAACGGCAAACCACAAGGAGCCTTTCATGTGACTATGCGTAGTAGTTATA
CCATTAAGGGTTCCTTTTTATGCGGATCTTGTGGATCTGTTGGTTATGTAATAATGGGTG
ATTGTGTTAAATTTGTTTATATGCATCAATTGGAGCTTAGTACTGGTTGTCATACTGGTA
CTGATTTCAATGGGGATTTTTATGGTCCTTATAAGGATGCTCAGGTTGTCCAATTGCCCG
TTCAGGATTATATACAATCTGTTAATTTTGTAGCATGGCTTTATGCTGCTATACTTAACA
ATTGTAATTGGTTTGTACAAAGTGATAAGTGTTCTGTTGAAGATTTTAATGTGTGGGCTT
TGTCTAATGGATTTAGCCAAGTTAATTCTGACCTTGTTA------TAGATGCTTTAGCTT
CTATGACTG---------------------GTGTGTCTTTGGAAACACTATTGGCTGCTA
TTAAGCGTCTTAAGAATGGTTTTCAAGGACGTCAGATTATGGGTAGTTGTTCCTTTGAGG
ATGAATTGACACCTAGCGATGTTTATCAACAACTCGCTGGTATCAAGTTACAATCAAAGC
GTATT----AGATTGTTTAAAGGCA-----------TTGTTTGTTGGATTATGGCTTCTA
CATTTTTGTTTAGTTGTATAATTACAGCATTTGTGAAATGGACTATG------TTTATGT
ATGTAA------------CTACTAATATGCTTAGTATTACGTTTTGTGCACTTTGTGTTA
TAAGTTTGGCCATGTTGTTGGTTAAACATAAGCATCTTTATTTGACTATGTATATAATTC
CTGTGCTTTTTACACTG-----------------CTGTATAACAACTATTTT---GTTGT
GTACAAGCATACATTTAGA------------------GGCTATGTTTATGCATGGCTATC
ATATTATGT-TCCATCAATTG-AGTA-TACTTATACTGATG-----AAGTTATTTATGGC
ATGTTATTGCTTATAG-GAATGGCTTTTGTTACATTACGTAGCATTAACCATGATTTGTT
TTCTTTTATAATGTTTGTAGGTCGTGTGATTTCTGTTGTCTCTTTGTGGTACATGGGTTC
TAACTTAGAAGAAGAAATTCTTCTTATGTTGGTTTCT-------------CTTTTTGGTA
CTTACACATGG--ACAACAGTTTTATCTATGGCTGTAGCAAAGGTTATTGCTAAGTGGGT
TGCTGTGAATGTTTTGTATTTTACA--------GATATACCTCAAATTAAGATAGTGCTT
GTATGCTATTTGTTTATAGGTTATATTATTAGCTGTTATTGGGGTTTGTTTTCCTTGATG
AACAGTTTGTTTAGAATGCCTTTGGGTGTTTATAATTATAAAATTTCAGTACAGGAATTA
AGATATATGAATGCTAATGGATTGCGCCCTCCTAAGAATAGTTTTGAAGCCCTTATGCTT
AATTTTAAGCTTTTGGGTATTGGAGGTGTGCCAATTATTGAAGTATCTCAATTTCAATCA
AAATTGACTGATGTTAAATGTGCTAATGTTGTCTTGCTTAATTGCTTGCAACATTTGCAT
GTTGCTTCTAACTCTAAGTTGTGGCAGTATTGTAGCACTTTGCACAATGAAATACTTGCC
ACTTCGGATCTGGGTGTTGCTTTTGAAAAGCTTGCTCAGTTGTTAATTGTTTTGTTTGCT
AATCCAGCTGCTGTGGATAGCAAGTGCCTGACTAGTATTGAAGAAGTTTGCGACGATTAC
GCAAAGGACAATACTGTTTTGCAGGCTTTACAGAGTGAATTTGTTAATATGGCTAGCTTC
GTTGAATATGAAGTTGCTAAGAAAAATCTTGATGAGGCGCGTTCTATTGGTTCTGCTAAT
CAACAGCAGTTAAAACAGCTAGAGAAAGCCTGTAATATTGCTAAATCTGCTTATGAACGT
GATCGTGCTGTAGCAAGAAAGTTGGAGCGTATGGCAGATTTGGCTCTTACTAATATGTAT
AAAGAAGCTAGAATTAATGATAAGAAGAGTAAGGTTGTTTCTGCCTTGCAAACTATGCTT
TTTAGTATGGTACGTAAGTTAGATAATCAAGCTCTGAATTCAATATTAGATAATGCTGTG
AAGGGTTGTGTACCATTGAATGCAATCCCTTCATTGGCAGCAAATACTCTGACTATAATT
GTACCAGATAAAAGTGTTTATGATCAGGTAGTTGATAATGTCTATGTTACCTATGCGGGT
AATGTATGGCAGATTCAAACTATCCAAGATTCAGATGGTACAAATAAGCAGTTGAATGAG
ATATCTGATGAT------TGTAACTGGCCACTAGTTATTATTGCAAATCGTTATAATGAG
GTATCTGCTACCGTTTTGCAAAATAATGAATTAATGCCTGCTAAGTTGAAAACTCAGGTT
GTTAATAGTGGTCCAGATCAGACTTGTAATACACCTACT--------------CAATG--
-----TTACTATAATAATAGTAACAATGGGAAGATTGTTTATGCTATACTTAGTGATGTT
GATGGTCTTAAGTATACAAAAATTCTTAAAGATGATGGCAATTTTGTTGTTT---TGGAG
TTAGATCCTCCTTGTAAATTTACTGTTCAAGATGTTAAAGGTCTTAAAATTAAGTACCTT
TATTTTGTAAAAGGTTGTAACACACTAGCAAGAGGCTGGGTTGTTGGTACAATTTCTTCT
ACAGTTAGATTGCAAGCTGGAATTGCTACTGAGTATGCTTCCAACTCATCTATATTATCT
TTATGTGCGTTTTCTGTAGATCCTAAGAAAACGTATTTAGATTTTATACAACAGGGAGGA
ACACCTATTGCCAATTGTGTTAAAATGTTGTGTGATCATGCTGGTACCGGTATGGCCATT
ACTGTTAAACCTGATGCTACCACTAGTCAGGATTCATATGGTGGTGCGTCTGTTTGTATA
TATTGCCGCGCACGAGTTGAACACCCAGATGTTGATGGGTTGTGCAAATTACGCGGCAAG
TTTGTACAAGTGCCTGTAG---GTATAAAAGATCCTGTGTCTTATGTTTTGACACATGAT
GTTTGTCAAGTTTGTGGATTTTGGCGGGATGGAAGTTGCTCATGTGTTAG---CACTGAC
ACTACTGTTCAGTCAAAAGATACTAA---TTTTTTAAACGGGTTCGGGGTACGAGTGTAG
ATGCCCGTCTCGTACCCTGTGCCAGTGGTTTATCTACTGATGTACAATTAAGGGCATTTG
ATATTTGCAATGCTAGTGTTGCTGGCATTGGTTTACATTTAAAAGTTAATTGTTGCCGTT
TTCAGCGTGTTGATGAGAACGGTGATAAATTAGATCAGTTCTTTGTTGTTAAGAGGACAG
ATTTGACTACATATAATAGAGAGATGGAATGCTATGAGCGTGTAAAAGATTGTAAGTTTG
TGGCTGAACACGATTTCTTTACATTTGATGTAGAAGGTAGTCGTGTGCCACACATTGTAC
GCAAGGATTTAACAAAGTATACTATGTTGGATCTTTGCTATGCATTGCGACATTTTGATC
GCAATGATTGCATGCTGCTTTGTGATATTCTCTCTATATATGCTGGTTGTGAACAATCCT
ACTTTACTAAGAAGGATTGGTATGATTTTGTTGAAAATCCTGATATTATTAATGTTTATA
AAAAGCTAGGACCTATTTTTAGTAGAGCCCTAGTTAGCGCTGCTGAGTTTGCGGACAAAT
TGGTGGATGTAGGCTTAGTAGGCATTTTAACACTTGATAACCAAGATTTAAATGGTAAAT
GGTATGATTTTGGTGACTATGTTATTGCAGCCCCAGGGTGTGGTGTTGCTATAGCAGACT
CTTATTATTCTTATATGATGCCTATGCTGACCATGTGTCATGCATTGGATTGTGAATTGT
ATGTGAATAATG------------CTTATAGACTATTTGATCTTGTACAATATGATTTTA
CTGATTACAAGATTGAATTGTTTAATAAGTATTTTAAGCACTGGAGTATGCCATACCATC
CTAACACGGTTGATTGTCAGGATGATCGGTGTATCATACATTGTGCTAATTTTAACATAC
TTTTTAGTATGGTTTTACCTAATACATGTTTTGGGCCTCTTGTTAGGCAAATTTTTGTGG
ATGGTGTGCCTTTTGTTGTTTCAATTGGCTACCATTATAAAGAACTTGGTATTGTGATGA
ACATGGATGTGGACACACATCGTTATCGCTTGTCTTTAAAAGACTTGCTTTTATATGCTG
CTGATCCAGCTTTGCATGTAGCTTCTGCTAGTGCATTGTATGATTTACGCACTTGCTGTT
TTAGTGTTGCGGCTATAACAAGTGGTGTAAAATTTCAAACAGTTAAACCTGGTAATTTTA
ATCAGGATTTTTATGATTTTATTTTAAGTAAGGGCCTGCTTAAAGAGGGTAGTTCAGTTG
ATCTGAAGCACTTTTTCTTTACGCAGGATGGTAATGCTGCTATTACTGATTATAATTATT
ATAAGTATAATTTGCCCACCATGGTGGACATTAAGCAGTTGCTGTTTGTTTTGGAAGTTG
TTTATAAGTATTTTGAGATTTATGATGGTGGGTGTATACCGGCATCACAAGTCATTGTTA
ATAATTATGATAAGAGTGCTGGCTATCCATTTAATAAATTTGGAAAAGCCAGGCTCTATT
ATGAAGCATTATCATTTGAGGAGCAGGATGAAATTTACGCTTATACTAAGCGTAATGTCC
TGCCAACACTTACTCAAATGAATTTGAAATATGCTATTAGTGCTAAGAATAGAGCCCGCA
CTGTTGCTGGTGTTTCCATACTTAGTACTATGACTGGCAGAATGTTTCATCAAAAATGTT
TGAAAAGTATAGCAGCTACACGTGGTGTTCCTGTGGTTATAGGCACCACTAAATTTTATG
GCGGCTGGGATGATATGTTACGTCGCCTTATTAAAGATGTTGATAATCCTGTACTTATGG
GTTGGGATTATCCTAAGTGTGATCGTGCTATGCCAAATATACTACGTATTGTTAGTAGTT
TGGTCTTGGCCCGAAAACATGAGGCATGTTGTTCGCAAAACGATAGGTTTTATCGACTCG
CGAATGAATGCGCACAAGTTCTGAGTGAAATTGTTATGTGTGGTGGCTGTTATTATGTTA
AGCCTGGTGGCACTAGTAGTGGTGATGCAACTACTGCTTTTGCTAATTCAGTTTTTAACA
TATGTCAAGCTGTTTCAGCCAATGTATGTGCTTTAATGTCATGCAATGGTAATAAGATTG
AAGATTTGAGTATACGTGCTCTTCAAAAGCGCTTATACTCACATGTGTATAGAAGTGATA
TGGTTGATTCAACCTTTGTCACAGAATATTATGAATTTTTAAATAAGCATTTTAGTATGA
TGATTTTGAGTGATGATGGCGTTGTGTGTTATAATTCTGATTATGCGTCCAAAGGGTATA
TTGCTAATATAAGTGCCTTTCAACAGGTATTGTATTATCAAAATAACGTTTTTATGTCAG
AATCCAAATGTTGGGTTGAAAATGATATAAACAATGGACCTCATGAATTCTGTTCACAAC
ACACAATGCTTGTAAAGATGGATGGGGACGATGTCTATCTTCCATATCCTGATCCTAGTC
GTATATTAGGAGCTGGATGTTTTGTAGATGATTTGTTAAAGACTGATAGTGTTCTTTTAA
TAGAACGATTTGTAAGTCTTGCAATAGATGCTTATCCACTTGTGTACCACGAAAATGAAG
AATACCAAAAGGTTTTTCGTGTTTATTTGGAGTATATAAAGAAGTTGTACAATGACCTGG
GTAATCAGATCTTGGATAGCTACAGTGTTATTTTAAGTACTTGTGATGGACAAAAGTTTA
TTGATGAGTCCTTTTACAAGAACATGTATTTAAGAAGTGCAGTTATGCAGAGTGTTGGAG
CTTGCGTGGTCTGCTCTTCTCAAACATCATTACGTTGTGGCAGTTGCATCAGAAAGCCTC
TTCTTTGCTGCAAGTGTTGTTATGATCATGTTATGGCAACTGATCATAAATATGTTTTGA
GTGTTTCACCATATGTGTGTAATGCACCAGGATGTGATGTAAATGATGTTACCAAATTGT
ATTTAGGTGGTATGTCATATTATTGTGAAGATCATAAGCCACAATATTCGTTTAAGTTGG
TAATGAATGGTATGGTTTTTGGTCTATATAAACAATCTTGTACAGGATCTCCGTACATAG
ATGATTTTAATCGTATAGCTAGTTGTAAATGGACCGATGTTGATGATTACATACTGGCTA
ATGAATGTACAGAGCGCTTGAAATTGTTTGCTGCAGAAACTCAAAAGGCGACTGAGGAAG
CCTTTAAGCAGAGTTATGCATCAGCAACAATACAAGATATTGTTAGTGAGCGCGAATTGA
TCCTCTTTTGGGAGATTGGAAAAGTGAAGCCACCACTTAATAAAAATTATGTTTTTACTG
GCTACCATTTTACAAAAAATGGCAAGACAGTTTTAGGTGAGTATGTTTTTGATAAGAGTG
AGTTGACTAATGGTGTGTATTATCGCGCCACAACCACTTATAAGCTATCTGTAGGAGATG
TTTTTGTTTTAACCTCTCATTCAGTAGCTAATTTAAGTGCTCCTACGCTTGTGCCGCAGG
AGAATTATAGTAGTATTAGATTTGCTAGTGTTTA-----TAGTGTGCTTGAGACGTTTCA
GAACAATGTCGTTAATTATCAACACATTGGTATGAAACGTTATTGCACCGTGCAAGGACC
TCCTGGTACAGGAAAGTCACATCTTGCTATCGGTCTTGCTGTATATTATTGTACAGCACG
TGTAGTATACACTGCGGCCAGCCATGCAGCTGTTGACGCATTGTGTGAAAAAGCATACAA
ATTTTTGAATATAAATGATTGCACTCGTATTGTTCCTGCTAAGGTCAGGGTGGAGTGCTA
TGATAAGTTTAAAATTAATGACACCACTCGTAAGTATGTGTTTACTACCATAAATGCATT
ACCTGAGATGGTGACTGATATTGTTGTTGTAGATGAAGTTAGTATGCTTACCAATTATGA
GCTTTCTGTTATTAATGCTCGTATTCGTGCTAAGCATTATGTTTATATTGGTGACCCTGC
TCAATTGCCAGCACCACGTGTGTTATTGAGCAAGGGTACACTTGAACCTAAATATTTTAA
CACTGTTACTAAGCTTATGTGTTGCTTAGGGCCAGATATTTTTCTTGGTACATGTTATAG
ATGTCCTAAGGAAATCGTTGATACAGTGTCTGCCTTGGTTTATGAAAATAAGCTTAAGGC
TAAGAATG--AAAGTAGTTCATTGTGTTTTAAGGTCTATTACAAAGGCGTTACAACACAT
GAAAGTTCTAGTGCTGTAAACATGCAGCAGATATATTTGATTAATAAGTTTTTGAAGGCT
AACCCTTTGTGGCATAAAGCCGTTTTTATTAGCCCATATAATAGTCAGAACTTTGCAGCT
AAGCGCGTTTTGGGTTTGCAAACCCAGACCGTGGATTCTGCTCAAGGTTCTGAATATGAT
TATGTTATATATTCACAGACTGCAGAAACAGCGCATTCTGTGAATGTTAATCGCTTCAAC
GTTGCTATTACTCGAGCCAAGAAAGGTATTCTTTGTGTTATGAGTAATATGCAGTTGTTT
GAAGCATTACAGTTTACTACATTGACCTTAGATAAAGTGCCACAGGCCGTTGAAACGA--
----GAGTTCAATGTAGTACCAATTTATTTAAAGATTGTAGCAAGAGTTATAGCGGTTAT
CACCCAGCTCATGCTCCTTCATTTTTGGCTGTAGATGACAAATATAAGGCAACTGGCGAT
TTAGCCGTGTGTCTTGGTATTGGAGATTCT----GCTGTTACATATTCAAGATTAATATC
ACTCATGGGTTTTAAACTGGATGTTACCCTTGATGGGTATTGTAAGCTTTTTATAACTAA
AGAAGAAGCTGTTAAACGCGTGCGTGCTTGGGTTGGTTTTGATGCTGAAGGTGCTCATGC
CACGCGTGATAGCATTGGGACAAATTTCCCACTTCAATTAGGGTTTTCCACAGGAATTGA
TTTTGTTGTGGAAGCCACTGGTTTGTTTGCTGATAGAGATGGTTACAGCTTTAAAAAGGC
TGTGGCTAAAGCTCCTCCTGGTGAACAATTTAAGCATCTCATTCCTTTGATGACGAGAGG
TCAGCGCTGGGATGTTGTTAGACCTAGAATAGTACAAATGTTTGCAGATCATTTAATTGA
CCTGTCTGATTGTGTTGTGCTAGTTACATGGGCAGCCAACTTTGAGCTCACTTGTCTCCG
CTACTTTGCAAAAGTAGGTCGTGAGATCTCTTGTAATGTGTGCACTAAACGTGCCACAGC
TTACAATTCTAGAACTGGTTACTATGGTTGTTGGCGCCATAGTGTTACATGTGATTACTT
GTATAATCCACTTATTGTTGATATTCAACAGTGGGGATATATTGGTTCTTTATCAAGTAA
TCATGATTTATATTGTAGTGTCCATAAAGGAGCACATGTTGCTTCCTCTGATGCTATAAT
GACACGGTGTTTGGCCGTTTATGATTGTTTTTGCAATAATATTAATTGGAATGTGGAGTA
TCCCATCATTTCAAATGAGTTAAGTATTAATACCTCTTGTAGGGTCTTGCAGCGTGTTAT
GCTTAAAGCTGCCATGCTCTGCAACAGATATATTTTATGTTATGATATTGGCAACCCAAA
AGCGATTGCCTGTGT----CAAA--GATTTTGATTTTAAGTTCTATGATGCCCAACC---
-AATTGTTAAGTCTGTCA-----AGACTCTTTTGTATTCTTTTGAGGCACATAAGGACTC
TTTTAAAGATGGTTTGTGTATGTTTTGGAACTGTAATGTGGATAAATATCCACCGAATGC
AGTTGTATGTAGATTTGACACTAGAGTGTTGAATAATTTAAATCTTCCTGGCTGTAATGG
AGGTAGTTTGTATGTTAATAAACATGCATTCCACACTAAACCCTTTGCTAGGGCAGCCTT
TGAGTATTTGAAGCCTATGCCATTTTTTTATTATTCAGATACGCCTTGTGTGTATATGGA
TGGCATGGATGCTAAGCAG--------GTTGACTATGTACCTTTGAAATCCGCCACTTGC
ATTACAAGATGCAATTTAGGTGGTGCAGTTTGTTTAAAACATGCTGAAGAGTATCGTGAG
TACTTAGAGTCTTACAATACAGCTACTACAGCAGGTTTTACTTTTTGGGTCTATAAGACA
TTTGATTTTTATAATTTGTGGAATACGTTCACTAAGCTACAAAGCTTGGAGAATGTTGTA
TATAATTTAGTCAAGACTGGCCATTATACAGGACAGGCAGGTGAAATGCCTTGTGCCATT
ATAAATGATAAAGTTGTGGCTAAGATCGATAAGGAGGATGTTGTCATTTTTATTAATAAT
ACAACATACCCTACTAATGTGGCTGTTGAATTATTTGCCAAGCGCAGTATTCGACACCAT
CCAGAGCTTAAGCTCTTTAGAAATTTGAATATAGACGTGTGCTGGAAGCAC-GTCATTTG
GGATTATGCTAGAGAAAGTATATTTTGCAGTAATACCTATGGTGTCTGC------ATGTA
TACAGATTTAAAGTTCATTGATA------------AATTGAATGTCCTTTTTGATGGTCG
TGATAATGGTGCTCTTGAAGCTTTTAAACGCTCTAATAATGGCGTTTACATTTCCACGAC
AACAGTTAAGAGTCTTTCGATGATAAGAGGTCCGCCGCGTGCTGAATTAAATGG---CGT
AGTGGTGGACAAGATTGGAGACACTGATTGTGTGTTTTATTTTGCTGTGCGTAAAGAGGG
TCAGGATGTCATCTTCAGCCAATTCGACAGCCTGAGAGTCAGCTCTAACCAGAGCCCACA
AGGTAATCTGGGGAGTAATGAACCCGGTAATGTCGGTGGTAATGATGCTCTGGCAACCTC
TACTATCTTTACACAGAGCCGTGTTATTAGCTCTTTTACATGTCGTACTGATATGGAAAA
AGATTTTATAGCTTTAGATCAAGATGTGTTTATTCAGAAGTATGATTTGGAGGACTATGC
CTTTGAACACATTGTTTATGGTAATTTCAACCAGAAGATTATTGGTGGTTTGCATTTGTT
AATAGGCTTGTACCGAAGACATCAAACTTCCAATCTGGTTATTCAGGAGTTTGTTTCATA
CGACTCCAGCATACACTCTTATTTTATCACTGATGAGAAGAGTGGTGGTAGTAAGAGTGT
TTGCACTGTTATAGATATTTTGTTGGATGATTTTGTGGCTCTTGTTAAGTCACTTAATCT
TAACTGTGTGAGTAAGGTTGTTAATGTTAATGTTGATTTTAAAGATTTTCAGTTCATGCT
TTGGTGTAACGATGAGAAAGTTATGACTTTCTACCCTCGTTTGCAAGCTGCATCTGACTG
GAAGCCAGGTTATTCTATGCCTGTATTATATAAGTATTTGAATTCCCCAATGGAAAGAGT
TAGTCTCTGGAATTATGGGAAGCCAGTTACTTTGCCTACAGGCTGTATGATGAATGTTGC
TAAGTATACTCAGTTGTGTCAATACCTGAATACTACAACATTAGCTGTACCTGTTAATAT
GCGAGTTTTGCATTTAGGTGCAGGTTCAGAAAAAGGAGTAGCACCGGGTTCTGCAGTTCT
TAGGCAGTGGTTGCCTGTTGGTACTATTCTTGTAGATAATGATTTATACCCATTTGTGAG
TGACAGTGTCGCTACATATTTTGGGGATTGTATAACCTTACCCTTTGATTGTCAATGGGA
TTTGATAATTTCTGATATGTATGACCCTATTACTAAGAACATAGGGGAGTACAATGTAAG
TAAAGATGGTTTCTTTACATACATTTGTTATATGATTCGCGACAAGTTATCTCTGGGTGG
TAGTGTTGCTATAAAAATAACAGAGTTTTCTTGGAATGCAGAATTATATAAGTTAATGGG
GTATTTTGCATTTTGGACAGTTTTCTGCACAAATGCAAATGCGTCTTCTAGTGAAGGGTT
TTTAATTGGCATAAATTATTTGGGTAAGCCCAAGGTTGAGATAGATGGAAATATTATGCA
TGCCAATTATTTGTTTTGGAGAAATTCTA--------CAGTTTGGAACGGGGGTGCTTAT
AGCCTGTTTGATATGGCTAAATTCCCGCTTAAGTTGGCTGGTACTGCCGTAATAAATTTA
AGAGCAGACCAGATTAATGATATGGTTTATTCCCTTCTTGAAAAGGGTAAACTACTTGTT
AGAGATATAAATAAAGAAGTTTTTGTTGGTGACAGTTTGGTTAATATAATCTAAACTTTA
AGAATGGCAGTTGCTTATGCAGATAAGCCTAATCACTTTATCAATTTTCCACTTACCCAG
TTTGAGGGTTTTGTGTTAAATTATAAAGGTTTACAATTTCAAATTCTCGATGAAGGAGTG
GATTGTAAAATACAAACAGCGCCGCATATTAGTCTTGCTATGCTGGATATTCAGCCTGAA
GACTACAGAAGTGTTGATGTTGCTATTCAAGAAGTTATTGATGACATGCATTGGGGTGAG
GGCTTTCAGATTAAATTTGATAACCCCCATATCCTAGGAAGATGCATAGTTTTAGATGTT
AAAGGTGTAGAAGAATTGCATGATGATTTAGTTAATTACATTCGTGATAAAGGTTGTGTT
GCTGACCAATCCAGGAAATGGATTGGACATTGCACCATAGCCCAACTCACGGATGCTGCA
CTTTCCATTAAGGAAAATGTTGATTTCATAAACAGCATGCAATTCAATTATAAAATCACT
ATCAACCCCTCATCACCGGCTAGACTTGAAATAGTTAAGCTTGGTGCTGAAAAGAAAGAT
GGTTTTTATGAAACCATAGTTAGCCACTGGATGGGAATTCGTTTTGAATATAATCCACCC
ACTGATAAGCTAGCTATGATTATGGGTTATTGTTGTTTAGAAGTGGTGCGTCAAGAGCTA
GAAGAAGGTGATCTTCCCGAGAATGATGATGATGCTTGGTTTAAGCTATCGTACCATTAT
GAAAACAATTCTTGGTTCTTTCGACATGTCTACAGGAAAAGTTCTTATTTCCGTAAGTCT
TGTCAAAACTTAGATTGTAATTGTTTTGGGTTTTATGAATCTTCAGTTGAAGAAGACTAA
ACTCAGTGAAAATGTTTTTGCTTCCTAGATTTGTTCTAGTTAGCTGCATAATTGGTAACT
TAGGTTTTGATAACCCTCCTACCAATGTTGTTTCGCATTTAAATGGAGATTGGTTTTTAT
TTGGTGACAGTCGTTCAGATTGTAACCATGTTGTTAATACCAACCCCCGTAATTATTCTT
ATATGGACCTTAATCCTGCCCTGTGTGATTCTGGTAAAATATCATCTAAAGCTGGCAACT
CCATTTTTAGGAGTTTTCACTTTACCGATTTTTATAATTACACAGGCGAAGGTCAACAAA
TTATTTTCTATGAGGGTGTTAATTTTACGCCTTATCATGCCTTTAAATGCACCAGTTCTG
GTAGTAATGATGTTTGGATGCAGAATAAAGGCTTGTTTTACACTCAGGTTTATAAGAATA
TGGCTGTGTATCGCAGCCTTACTTTTGTTAATGTACCATATGTTTATAATGGCTCTGCAC
AATCTACAGCTCTTTGTAAGTCTGGTAGTTTAGTTCTTAATAACCCTGCATATATAGCTC
GTGAAGCTAATTTTGGGGATTATTATTATAAGGTTGAAGCTGATTTTTATTTGTCAGGTT
GTGACGAGTATATCGTACCACTTTGTATCTTTAACGGCAAGTTTTTGTCGAATACAAAGT
ATTATGATGATAGTCAATATTATTTTAATAAAGACACTGGTGTTATTTATGGTTTCAATT
CTACTGAAACCATTAACACTGGTTTTGATTTTAATTGTCATTATTTACTTTTACCCTCTG
GTAATTATTTAGCCATTTCAAATGAGCTATTGTTAACTGTTCCTACGAAAGCAATCTGTC
TTAATAAGCGTAAGGATTTTACGCCTGTACAGGTTGTTGATTCGCGGTGGAACAATGCCA
GGCAGTCTGACAACATGACGGCGGTTGCTTGTCAACTCCCGTACTGTTATTTTCGTAATT
CTACTACCAATTATGTTGGTGTTTATGATATCAATCATGGGGATGCTGGTTTTACTAGCA
TACTCAGTGGTTTGTTATATAATTCACCTTGTTTTTCGCAGCAAGGTGTTTTTAGGTATG
ATAATGTTAGCAGTGTCTGGCCTCTTTACTCTTATGGCAGATGTCCTACTGCTGCTGATA
TTAATACCCCTGATGTACATATTTGTGTGTATGATCCGCTACCACTTATTTTGCTTGCCA
TTCTTTTGGGTGTTGCGGTCATAATTATTGTGTTTTTGTTGTCATATTTTATGGTGGATA
ATGGTATTAGGTTGCATGATGCTTAGACCATAATCTAAACATGTTTTTGATACTTTTAAT
TTCCTTACCAATGGCTTTTGCTGTTATAGGAGATTTTAAGTGTACTACGGATTCCATCAA
TAATGTTGACACCGGTGCTCCTTCTGTTAGCACTGATGTTGTCGATGTTACTAATGGTTT
AGGTACTTATTATGTTTTAGATCGTGTGTATTTAAATACTACATTGTTGCTTAATGGTTA
TTATCCTACTTCAGGTTCTATGTATCGTAATATGGCACTGAAGGGAACTTTACTATTGAG
CACACTATGGTTTAAACCACCATTTCGTTCTGATTTTATTGATGGTGTTTTTGCTAAGGT
AAAAAATACCAAGGTTATTAAAGATGGTGTAGTGTATAGTGAGTTTCCTGCTATAACTAT
AGGTAGTACTTTTGTAAACACATCCTACAGTGTGGTAGTACAACCGCATACTACTAATTT
AGATAATAAATTACAAGGTCTCTTAGAGATCTCTGTTTGCCAGTATACTATGTGCGATTA
CCCACATACGATGTGTCACCCTAATCTGGGTAATAAACGCATAGAACTATGGCATTGGGA
TACAGGTGTTGTTTCCTGTTTATATAAGCGTAATTTCACATATGATGTGAATGCTGATTA
TTTGTATTTCCATTTTTATCAAGAAGGTGGTACTTTTTATGCATATTTTACAGACACTGG
TGTTGTTACTAAGTTTTTGTTTCATGTTTATTTAGGCACGGTGCTTTCACATTATTATGT
CATGCCTTTGACTTGTAATAGTGTTATGACTTTAGAATACTGGGTTACACCTCTCACTTT
TAAACAATATTTACTCGCTTTCAATCAAGATGGTGTTATTGTTAATGCTGTTGATTGTAA
GAGTGATTTTATGAGTGAGATTAAGTGTAAAACACTATCTATAGCACCATCTACTGGTGT
TTATGAATTAAACGGTTACACTGTTCAGCCAATTGCAGATGTTTACCGACGTATACCTAA
TCTTCCCGATTGTAATATAGAGGCTTGGCTTAATGATAAGTCGGTGCCTTCTCCATTAAA
TTGGGAACG----TAAGACCTTTTCAAATTGTAATTTTAATATGAGCAG----------C
CTGATGTCTTTTATTCAGGCTGA--------------------CTCGTTTACTTGTAATA
ATATTGATGCTGCTAAGATATACGGTATGTGTTTTTCCAGCATAACTATAGATAAGTTTG
CTATACCCAATGGTAGGAAGGTTGACCTACAAAT-------AGGCAATTTGGGCTATTTG
CAGTCTTTTAACTATAGAATTGATACTACTGCTACAAGTTGTCAGTTGTATTATAATTTA
CCTGCTGGTAATGTTTCTATTAGCAGGTTTAATCCTTCTATTTGGAATAGGAGATTTGGT
TTTACAGAACAATCTGTTTTTAAGCCTCAACCTGCAGGTGTTTTTACTGATCATGATGTT
GTTTATGCACAACATTGTTTTAAAGCTCCCACAAATTTCTGTCCGTGTAAATTGAATGGG
TCTTTGTGTGTAGGTACTGGTTCTGGTATAGATGCTGGTTATAAAAATATTGGTATAGGC
ACTTGTCCTGCAGGTACTAATTATTTAACTTGTTATAATGCTAACCAATGTGATTGTTTG
TGTACTCCAGACCCCATTTTATCTAAATCTACAGGGCCTTATAAGTGCCCCCAAACTAAA
CATTTAGTTGGCATAGGTGAGCACTGTTCGGGTCTTGCTATTAAAAGTGATTATTGTGGA
GGCAATCCTTGTACTTGCCAACCAAAAGCATTTTTGGGTTGGTCTGTGGACTCTTGTTTA
CAAGGGGATAGGTGTAATATTTTTGCTAATTTTATTTTGCATGGTGTTAATAGTGGTACT
ACTTGTTCTACTGATTTACAAAAATCAAACACAGACATAATTCTTGGTGTTTGTGTTAAT
TATGATCTTTATGGTATTACAGGCCAAGGTATTTTTGTTGAGGTTAATG--------CGA
CTTATTATAATAGTTGGCAGAACCTTTTATATGATTCTAATGGTAATCTCTATGGTTTTA
GGGATTACTTAACAAACAGAACTTTTATGATTCGTAGTTGCTATAGCGGTCGTGTTTCAG
CGGCCTTTCACT----CTAACTCTTCCGAACCAGCATTGCTATT-----TCGGAATATTA
AATGCAATTACGTTTTTAATAATACTCTTTCACGACAGCTGCAACCTATTAACTATTTTG
ATAGTTATCTTGGTTGTGTTGTCAATGCTGATAATAGTACTTCTATTTCTGTTCAAACAT
GTGATCTCACAGTAGGTAGTGGTTACTGTGTGGATTACTC--------------TACAAA
AAGACGAAGTCGTAGATCGATTACCACTGGTTATCGGTTT---ACTAATTTT------GA
GCCATTTACTGT--TAATTCAGTAAATGATAGTTTACAACCTGTAGGTGGTTTGTATGAA
ATTCAA--------------------------ATACCTTCAGAGTTTACTATAGGTAATA
TGCAGGAGTTTATTCAAACAAGTTCTCCTAAAGTTACTATTGATTGTTCTGTTTTTGTCT
GTGGTGATTATGCAGCATGTAAATCACAGTTGGTTGAATATGGTAGTTTCTGTGACAATA
TTAA----TGCTATACTCACAGAAGTAAATGAACTACTTGACACTACACAG-------TT
GCAAGTAGCTAATAGTTTAATGAATGGTGTCACTCTTAGCACTAAGCTTAAAGATGGCTT
TAATTTCAATGTAGATGACATCAATTTTTCCCCTGTATTAGGTTGTTTAGGAAGCGAATG
TAATAAAGTTTCCAGTAGATCTGCTATAGAGGATTTACTTTTTTCTAAAGTAAAGTTATC
TGATGTTGGTTTCGTTGATGCTTATAATAATTGTACTGGAGGTGCCGAAATTAGGGACCT
CATTTGTGTGCAAAGTTATAATGGTATCAAAGTGTTGCCTCCACTGCTCTCAGAAAGTCA
GATCAGTGGATACACT------------GTGGCTGCCACCTTTGCTAGTCTGTTTCCTCC
TTGGTCAGCAGCAGCAGGCGTACCATTTTATTTAAATGTTCAGTATCGTATTAATGGTAT
TGGTGTTACCATGGATGTGCTAAGTCAAAATCAAAAGCTTATTTCTAATGCATTTAACAA
TGCCCTTGATGCTATTCAGGAAGGGTTTGATGCTACTAATTCTGCTTTAGTTAAAATTCA
AGCTGTTGTTAATGCAAATGCTGAAGCTCTTAATAACTTATTGCAACAACTCTCTAATAG
ATTTGGTGCTATAAGTGCTTCTTTACAAGAAATTCTATCTAGACTTGATGCTCTTGAAGC
GCAAGCTCAGATAGATAGACTTATTAATGGGCGTCTTACCGCTCTTAATGCTTATGTTTC
TCAACAGCTTAGTGATTCTACACTAGTAAAATTTAGTGCAGCCCAAGCTATGGAGAAGGT
TAATGAATGTGTCAAAAGCCAATCATCTAGGATAAATTTTTGTGGTAATGGTAATCATAT
TATATCATTAGTGCAGAATGCTCCATATGGTTTGTATTTTATCCACTTTAGCTATGTCCC
TACTAAGTATGTTACTGCGAAGGTTAGTCCCGGTCTGTGCATTGCAGGTGATAGAGGTAT
AGCTCCTAAGAGTGGTTATTTTGTTAATGTAAATAACAC---TTGGATGTTCACTGGTAG
TGGTTATTACTACCCTGAACCTATAACTGGAAATAATGTTGTTGTTATGAGTACCTGTGC
TGTT--------AACTATACTAAAGCACCGGATGTAATGCTGAACATTTCAACACCCAAC
CTCCCTGATTTTAAGGAAGAGTTGGATCAATGGTTTAAAAACCAAACATTAATGGCACCA
GATTTGTCACTTGATTA---------TATAAATGTTACATTCTTGGACCTACAAGATGAA
ATGAATAGGTTACAGGAGGCAATAAAAGTTTTAAATCATAGCTACATCAATCTCAAGGAC
ATTGGTACATATGAATATTATGTAAAATGGCCTTGGTATGTATGGC------TTTTAATT
GGCCTTGCTGGTGTAGCTATGCTTGTTTTACTATTCTTCATATGCTGTTGTACAGGATGT
GGGACTAGTTGTTTTAAGAAATGCGGTGGTTGTTGTGATGATTATACTGGACATCAG---
-----------GAGTTAGTAATTAAA-----------ACCTTACATGACGACT-AGTT-C
GTCTTTGATTTATTGGCTCCTGGCGAT---------------------------------
--ATATTACATCCCTTCAAT----------TAATTATTATAAGACCCATTGAGGTC----
-----------TAGCATATTATAAAAGCTACCACAATACCTGCTTTTTAGTGGGTACTGT
GTCT----TAACTAGTAAACCTTTAATGCCAATGGCTACAACCATTGGTGTTACAGATTA
TACTAATATTATGCCTAGTACTGTT-TTTACAACAGTCTATTAAGGCGTTTTTATAGTTA
TTGATAATAGCACCA--------TTTTTCATGGTACTATTTCTAAACCATATTGTAATTC
-------AGGTATACCTTATAACTTTAAGCATTAATTGCTAAGGTTCTTAAGGCCACACC
CTAGTAATGGACATCTGGAGACC----------TGAGATTAAATATCTCCGTT------A
TACTAACGGTTTTA--------ATGTCTCAGAGT--------------------------
--------------TAGAAGATGCTTGTTTTAAATTTAACTATAAATTT-----------
-------------CCTAAAGTAGGATATTGT----------------------------A
GAGTTCCTAGTCATGCTTGGTGCCGT--------AATCAAGGTAGCTTTTGCGCTACATT
CACTCTTTATGGCAAATCCAAACATTA---TGATAAATATTTTGGAGT------AATAAC
TGGTTTTACAGCATTCGCTAATACTGTAGAGGAGGCTGTT--------------------
----------------------------------AACAAACTGGTTTTCTTAGCTGTTGA
CTTTATTACCTGGCGGAGACAGG--AGTTAAATGTTTATGGCTGATGCTTATTTTGCAGA
CACTGTGTGGTATGTGGGGCAAATAATTTTTATAGTTGCCATTTGTTCATTGGTTATAAT
AGTTGTAGTGGCATTTTTGGCAACTTTTAAATTGTGTATTCAACTTTGCGGTAT------
--------GTGTAATACCTTAGTACTGTCCCCTTCTATTTATGTGTTTAATAGAGGTAGG
CAGTTTTATGAGTTTTACAATGATGTAAAACCACCAGTTCTTGATGTGGATGACGTTTAG
TTAATCCAAACATTATGAGT----AGTACAACTACACCAGCACCAATTATTACCTGGACT
GCTGATGAAGCTATTAAATTCCTAAAGGAATGGAATTTTTCTTTGGGTATTATACTACTT
TTTATTACAATCATATTGCAATTTGGATATACAAGCCGCAGTATGTTTGTTTATGTTATT
AAGATGATTATTTTGTGGCTTATGTGGCCCCTTACTATCGTCTTAACTATTTTCAATTGC
GTGTATGCGTTGAATAATGTGTATCTTGGCTTTTCTATAGTTTTTACCATAGTGGCCATT
ATCATGTGGATTGTGTATTTTGTGAATAGTATCAGGTTGTTTATTAGAACTGGAAGTTGG
TGGAGTTTCAACCCAGAAACAAACAACTTGATGTGTATAGATATGAAGGGAATGATGTAT
GTTAGGCCGATAATTGAGGACTACCATACCCTTACGGTCACAATAATACGTGGTCATCTT
TATAT----------------GCAAGGTATAAAACTAGGTACTGGC--------------
------------------TATTCTTTGTCAGATTTGCCAGCTTATGTGACTGTTGCTAAG
GTTTCACACCTGCTCACGTATA--------------------------------------
------------------AGCGTGGTTTTCTTGACAAGATAGGCGATACTAGTGGTTTTG
CTGTTTATGTTAAGTCCAAAGTCGGTA----------ATTACCGACTGCCAT--------
------------------------------------------------------------
-----------------------------------------CAACCCAAAAAGGTT----
--------------------------CTGGCATGGACACCGC------------------
------------------------------------------------------------
------------------------------------------------------------
------------------------------------------------------------
------------------------------------------------------------
--------------ATTGTTG---------------------------------------
---AGAAATAATATCTAAACTTTAA-----------------------------------
------------------------------------------------------------
-------------------------------GGATGTCTTTTACTCCTGGTAAGCAATCC
AGTAGTAG----------------------------------------------------
-----------------------------------------AGCGTCCTCTGGAAATCGT
TCTGGTAATGGCATCCTTAA-------GTGGGCCGATCAGTCCG----------ACCAAT
CTAG--------------------------------------------------------
------------------------------------------------------------
--------------------------------AAATGTTCAAACCAGG------GGTAGA
AGAGCTCAACCCAAGCAAACTGC--------------------------------TACTT
CTCAGCAACCATCAGGAGGGA----------------------------------ACGTT
GTACCCTACTAT------TCTTGGTTCTCTGGAATTACTCAGTTTCAAAAGGGAAAGGAG
TTTGAATTTGCAGAGGGACAAGGTGTGCCTATTG----CACCAGGAGTCCCAGCTACTGA
AGCTAAGGGGTACTGGTACAGACACAACAGACGTTCTTTTAAAACAGCCGATGGCAACCA
GCGTCAATTGCTGCCACGATGGTATTTTTACTATCTTGGAACAGGACCGCATGCCAAAGA
CCAGTATGGCACCTACATTGACGGAGTCTTCTGGGTCGCTAGTAACCAGGCTGATGTCAA
TACCCC---GGCTGACATTCTCGATCGGGACCCAAGTAGCGATGAGGCTATTCCGACTAG
GTTTCCGCCTGGCACGGTACTCCCTCAGGGTTACTATATTGAAGGCTCAGGAAGGTCTGC
TCCTAATTCCAGATCTACTTCACGCGCATCCAGTAGAGCCTCTAGTGCAGGATCGCGTAG
TAGAGCCAATTCTGGCAATAGAACCC------------------CTACCTCTGGTGTAAC
ACCTGATATGGCTGATCAAATTGCTAGTCTTGTTCTGGCAAAACTTG-------------
--------GCAAGGATGCCACTAAGCCACAGCAAGTAACTAAGCAGACTGCCA--AAGAA
ATCAGACA-GAAAATTTTGAATAAACCCCGCCAGAAGAGGAGCCCCAATAAACAATGCAC
TGTTCAGCAGTGTTTTGGTAAAAGAGGCCCCAATCA---------GAATTTTGGTGGTGG
AGAAATGTTAAAACTTGGAACTAGTGACCCACAGTTCCCCATTCTTGCAGAACTCGCACC
CACAGCTGGTGCGTTTTTCTTTGGATCAAGGTTAGAGTTGGCCAAAGTGCAGAATTTGTC
TGGGAATCTTGACGAGCCCCAGAAGGATGTTTATGAATTGCGCTATAATGGCGCAATTAG
ATTTGACAGTACACTTTCAGGTTTTGATACCATAATGAAGGTGTTGAATGATAATTTGAA
TGCATATCAACAACAAGATGGTATGATGAATATGAGTCCAAAACCACAGCGTCAGCGTGG
TC--ATAAGAATGGACAAGGAGAAAATGATAATATAAGTGTTGCAGCGCCCAAAAGCCGT
GTGCAGCAAAATAAGAGTAGAGAGTTGACTGCAGAGGACATCAGTCTTCTTAAGAAGATG
GATGAGCCCTATACAGAAGACACCTCAGAAATATAAGAGAATGAACCTTATGTCGGCACC
TGGTGGTAACTCCTCGCAGGAAAGTCGGG-------------------------------
----ATAAGGCACTCTCTATCAGAATGGATGTCTTGCTGCTATA----ATAGATAGAGAA
GGTT--------------ATAGCAGACTATAGATTAATTAGTTGAAAGTTTTGTG-----
------------------------------------------------------------
------------------------------------------------------------
------------------------------------------------------------
---------------------------------
>OQ621726.1 Canine respiratory coronavirus isolate D200NS_THA_2022, complete genome
------------------------------------------------------------
------------------------------------------------------------
--------------------------GCAGTTAACAGCTTTCAGCCAGGGACGTGTTGTA
TCCTAGGCAGTGGCCCACTCATAGGTCACAATGTCGAAGATCAACAAATACGGTCTCGAA
CTGCACTGGGCTCCAGAATTTCCATGG---------------ATGTTTGAGG-----ACG
CAGAGGAGAAGTTGGATAACCCTAGTAGTTCAGAGGTGGATATAGTATGCTCCACCACTG
CGCAAAAGCTGGAAACAGGCGGAATTTGTCCTGAAAATCATGTAATGGTGGATTGTCGCC
GACTTCTTAGACAAGAGTGTTGTGTGCAGTCTAGCCTAATACGTGAAATTGTTA------
-----------------TGAATACACGTCCATATGATTTGGAGGTGCTATTTCAAGATGC
TTTGCAGTCCCGCGAAGCAGTTTTGGTTACACCCCCTATAGGTATGTCTATGGAGTCATG
CTATGTGAGAGGTTGTA----------------ATCCTAATGGATGGACCATGGGTTTGT
TTCGGCGTAGAAGTGTGTGTAACACTGGTCGCTGCGCTGTTAACAAGCATGTGGCCT---
----ATCAGCTATATATG---ATTGATCCTGCGGGTGTTTG-------------------
---------------------------------TTTTGGTGCAGGTCAATTTGTGGGTTG
GGTTATACCCTTAGCCTTTATGCCTGTGCAATCCCGGAAATTTATCGTTCCTTGGGTTAT
GTACTTGCGTAAGTGTGGTGAAAAGGGTGCCTACAATAAAGATCATAAACGTGGCGGTTT
TGAACACGTTTATGATTTTAAAGTTGAGGATGCTTACGACCTGGTTCATGATGAGCCTAA
GGGTAAGTTTTCTAAGAAGGCTTATGCTTTAATTAGAGGATACCGTGGTGTTAAACCGCT
TCTCTATGTAGACCAGTATGGTTGTGATTATACTGGTGGTCTTGCAGATGGTTTAGAGGC
T---TATGCTGATAAGACATTGCAAGAAATGAAGGCATTATTTCCTATTTGGAGCCAGGA
ACTCCCTTTTGATGTAACTGTGGCATGGCACGTTGTGCGTGATCCACGTTATGTTA-TGA
GATTGCAGAGTGCTTCTACTATACGTGGTGTTGCATATGTTGCTAACCCTACTGAAGACT
TGTGTGATGGTTCTGTTGTTATAAAGGAACCTGTGCATGTTTATGCAGATGACTCTATTA
TTTTA--CGTCAACATAATTTA------------------GTTGACATTATGAGTTGTTT
TTA-----------------TATGGAAGCAGATGCAGTTGTAAATGCTTTTTATGGTGTT
GATTTGAAAGATTGTGGTTTTGTTATGCAGTTTGGTTAT--ATTGATTGTGAACAAGACT
------------------TGTGTGATTTTAAAGGTTGGGTTCC-TGGTAATATGATAGAT
GGTTTTGCTTGCACTACTTGTGGTCATGTTTATGAAACAGGTGGTTTGCTAGCACAA---
------TCTTCAGGTGTTCTGCCTGCTAATCCTGTATTGCATACTAAGAGTGCAGCAGGT
------------------------------------------TATGGTGGTTTTGGTTGT
AAGGATTCTTTTACCCTGTATGGCAAAACTGTAGTTTATTTTGGAGGGTGTGTGTATTGG
AGTCCAGCACGTAATATATGGATTCCTATATTAAAATCTTCTGTTAAGTCTTATGACGGT
TTGGTCTATACTGGAGTT---GTAGGTTGCAAGGCTATTGTAAAGGAAACAAATCTCATT
TGCAAAGCGTTGTACCTTGATTATGTTCAACACAAGTGTGGCAATTTACACCAGCGGGAG
TTGCTAGGTGTGTCAGATGTGTGGCATAAACAATTGTTATTAAATAGAGGTGTGTACAAA
CCTCTTTTAGAGAATATTGATTATTTTAATATGCGGCGTGCTAAATTTAGTTTAGAAACT
TTTACTGTTTGTGCAGATGGTTTTATGCCTTTTCTTTTAGATGATTTGGTTCCGCGCGCA
TATTATTTGGC-----AGTAAGTGGTCAAGC---------ATTTTGTGACTACGCAGGTA
AATTCTGCTATGCCGTTGTGTCTAAGAGTAAAGAGTTACTTGATGTGT------------
-----CACTGGACTCTTTAGGTGCAGCTATAC-----ATTATTTGAATTCTAAAATTG--
--------------TTGATTTGGCTCAACATTT--------------------------T
AGTGATTTTGGAACAAGTTTTG------TTTCTAAAATTGTTCATTTTTTTAAGAC----
------TTTTACTACTAGCACTGCTCTTGCATTTGCATGGGTTTTATTTCATGTTTTGCA
TGGTGCTTATATAGTAGTAG------AGAGTGATATATATTTTGTTAAAAATATTCCTCG
TTATGCTAGTGCTGTTGCACGAGCATTTCGGAGTGTTGCTAAAATTGTACTGGACTCTTT
AAGAGTTACTTTTATTGATGGCCTTTCTTGTTTTAAGATTGGACGTAGAAGAATCTGTCT
TTCAGGCAGTAAAATTTATGAAG-----------------------------------TT
GAGCGTGGCTTGTTACATTCATCTCAATTGCC----------------------------
ATTAGATGTTTATGATTTAACCA-------------------------------------
-----TGCCTAGTCAAG-TTCAGAAAGCCAAGCAAAAACCTATTTATTTAAAAGG-----
----------------------------------------TTCTGGTTCTGATTTTTCAT
TAGCGGATAGTGTGGTTGAAGTTGTTACAACTTCACT------TACACCATGTGGTTATT
CTGAACCACCTAAAGTTGCAGATAAAATTTGCATTGTTGATAATGTTTATATGGCCAAGG
CTGGTGACAAATACTACCCTGTTGTGGTTG--ATGGTCATGTTGGACTCTTGGATCAAGC
ATGGAGGGTTCCTTGTGCTGGAAGGCGTGTTACATTTAAGGAACAGCCTACAGTAAATGC
GATTGCAAGCATGCCTAAGACTATTAAAGTTTTTTATGAGCTTGACAAAGATTTTAATAC
TATTTTAAACACTGCATGTGGAGTGTT-------TGAAGTGGATGATACTGTGGATATGG
AGGAATT---TTACGCTGTGGTGATTGATGCCATAGAAGAGAAACTTTCTCCATGTAAGG
AGCTTGAAGGTGTAGGTGTTAAAGTTAGTGCCTTTTTACAGAAATTAGAGGATAATTCCC
TATT-TTTATTTGATGAGGCTGGCGAGGAAGTTCTTGCTTCTAAATTGTATTGTGCTTTT
ACAGCTCCTGAAGATGATGACTTTCTTGAAGAAAGTGATGTTGAAGAAGATGTTGTAGAA
GGTGATGAAACTGATTTAACTGTCACAAGTGCTGGAGAGCCTTGTGTTGCCAGTGAACAG
GAGGAGTCTTCTGAAGTCTTAGAGGACACTTTGGATGATGGTCCATGTGTGGAGACATCT
GATTCACAAGTTGAAGAAGATGTAGAAATGTCGGATTTTGTTGATCTTGAATCTGTGATT
CAGGATTATGAAAATGTTTGTTTTGAGTTTTATACTACAGAGCCAGAATTCGTTAAAGTT
TTGGATCTGTATGTGCCTAAAGCAACGCGCAACAATTGC--------TGGTTGCGATCAG
TTTTGGCAGTGATGCAGAAATTGCCCTGTCAATTTAAAGATAAAAATTTGCAGGATCTTT
GGGTGTTATATAAGCAACAGTATAGTCAGTTGTTTGTTGATACCTTGGTTAATAAGATAC
CTGCTAATATTGTAGTCCCACAAGGTGGTTATGTTGCTG---------------------
-----ATTTTGCATATTGGTTCTTAACCTTATGTGATTGGCAGTGTGTTGCATACTGGAA
ATGCATTAAATGTGATTTAGATCTTAAGCTTAAAGGCTTGGATGCTATGTTCTTTTATGG
TGATGTTGTTTCACATGTATGCAAGTGTGGTGAGTCTATGGTACTTATTGATGTTGATGT
GCCATTTA--CAGC--------CCACTTTGCTCTTAAAGATAAGTTGTTTTGTGCATTTA
TTACTAAGCGTAGTTTGTATAAAGCAGCTTGTGTTGTGGATGTTAATGATAGTCATTCTA
TGGCTGTTGTTGATGGTAAACAAATTGATGATCATCGTATCACTAGTGTTACTAGTGATA
AGT-------------------------TTGATTTTATTATTGGGCATGGTATGTCATTT
TCAAT---GACTACGTTTGAAATTGCCCAATTGTATGGTTCTTGTATAACACCTAATGTG
TGTTTTGTTAAAGGTGATATAATT---AAAGTGTCTAAGCGTGTTAAAGCA---------
---------GAAGTCGTTGTAAATCCTGCTAATGGCCATATGGCACATGGTGGTGGTGTT
GCAAAGGCTATTGCAGTAGCAGCTGGACATCAGTTTGTTAAAGAGACTACTGATATGGTT
AAGTCTAAAGGAGTTTGTGCTACTGGAGATTGTTATGTCTCTACAGGGGGCAAATTATGT
AAAACTGTGCTTAATGTTGTTGGACCTGATGCGAGGACACAGGGTAAACAAAGTTATGCA
TTGTTAGAGCGTGTTTATAAACATCTTAACAAATAT--------------GATTGTGTTG
TTACAACTTTGA---------------TCTCAGCTGGTATATTTAGTGTGCCTTCTGATG
TATCTTTAACATATCTACTTGGTACTGCTAAGAAACAAGTTGTTCTTGTTAGCAATAATC
AAGAGGATTTTGATCTTATTTCTAAGTGTCAG----------------------------
-----------ATAACTGCCGTTGAGGGTACTAAG-------------------------
--------------AAATTGGCAGAGCGTCTTTCTTTTAATGTTGGGCGTTCTATCGTTT
ACGAAACAGATGTTAATAAGTTGATTTTAAGCAATGATGTTGCATTTGTTTCGACATTTA
ATGTCTTACAGGATGTTTT------------------ATCCTTAAGACATGATATAGTAC
TTGATGATGATGCACGA---------------------------------ACCTTTGTTC
AGAGCAATGTTGATGTTGTACCTGAGGGTTGGCGTGTTGTC-----------------AA
TAAGTTTTATCAAATTAAT----GGTGTTAGAACCGTTAAGTATTTTGAGTGTCCTGGGG
GCATAGATATATGCAGCCAGG-ATAAAGTTTTT-------GGTTATGTACAGCAGGGTAG
TTTTAATAAGGCTACTGT------------TGTTCAAATTAAAGCCT-------------
--------TGTTTTTGGATAAAGTGGACATC---------TTACTAACTGTTGATGGTGT
TAA-TTTCACTAACAGGTT-TGTGCCTGTTGGTGAAAGTTTTGGTAAGAGTCTAGGAAAT
GTGTTTTGTGAAGGAGTTAATGTCATGAAACATAAGTGTGATATAAATTATAAAGGTAAA
GTCTTTTTCCAGTTTGATAATCTTTCTAGTGAAGAT----------TTAAAGGCTGTAAG
-----------AAGTTCTTTTAATTTTGATCAGAAGGAATTGCTTGCCTACTACAACATG
CTTGTTAATTGTTCTAAGTGGCAGGTTGTTTTTAATGGTAAGTATTTCACTT---TTAAG
CAAGCTAATAATAATTGTTTTGTTAATGTTTCTTGCTTAATGCTCCAGAGTTTGAATCTG
AAATTTAAAATTGTTCAATGGCAGGAGGCATGGCTTGAATTTCGTTCTGGCCGCCCTGCT
AGATTTGTATCTTTGGTTTTGGCTAAAGGAGGGTTTAAATTTGGGGATCCTGCTGATTCT
AGAGATTTCTTGCGTGTTGTGTTTAGTCAAGTTGATTTGACAGGGGCAATATGTGATTTT
GAAATTGCATGTAGA---TGTGGTGTAAAGCAGGAACAGCGTACTGGTGTGGACGCTGTT
ATGCATTTTGGTACATTGAGTCGTGAAGATCTTGAGATTGGTTATACCGTGGATTGTTTT
TGTGGTAAAAAGCTAATTCATTGTGTACGATTTGATGTACCATTTTTAATTTGTAGTAAT
A-------CACCTGCT-AGTGTAAAATTACCTAAGGGTGTAGGAAGTGCAAATATTTTTA
TAGGTGATAAGGTTGGTCATTATGTTCATGTTAAGTGTGAACAGTCTTATCAGCTTTATG
ATGCTTCTAATGTTAAGAAGGTTACAGACGTTACTGGCAATTT---------------GT
CAGATTGTTTGTATCTT----------AAAAATTTGAAACAAACTTTTAAATCGGTGTTA
ACCACCTATTATTTGGATGATGT------TAAGAAAATTGAGTATAAACCTGACTTGTCA
CAATATTATTGTGATGGAGGTAAGTATTATACT------CAGCGTATTATTAAAGCCCAA
TTTAAAACATTTGAGAAAGTAGATGGTGTGTATACTAATTTTAAATTGATAGGACACACC
GTCTGTGGTATTCTTAATGCTAAGTTGGGTTTTGATAGCTCTAAAGAGTTTGTAGAATAT
AAG------GTTACTGAGTGGCCAACAGCTAC---------------AGGTGATGTGGTG
TTGGCTACTGATGAT-----TTGTATGTTAAGAGATATGAAAGGGGTTGTATTACTTTTG
GTAAACCTGTTATATGG--------------------TTAAGCCATGAGCAAGCTTCCCT
TAATTCTTTAACATA-------TTTTAATAAACCTTTATTGGTTGATG---AGAATAAAT
TTGATGTTTTAAA------------------AGTGGATGATGTTGATGATGGTGGT----
----AATAGCTCAGAGAGTGATGCTAAAGTAC-CCAAAGAAATTAACATTATTAAGTTAA
GTGGTGTAAAAAAACCTTTTAAGGTTGAAGATAGTGTCATTGTTAATGATGATACTAGTG
AAATCAAATATGTTAAGAGTTTGTCTATAGTTGATGTTTATGATATGTGGCTTACAGGTT
GTAGGTATGTTGTTAAGACTGCTAATGCTTTGAGCAGAGCAGTTAACGTACCTACAATAC
GTAAGTTTATAAAATT----------TGGTATGACTCTTGTTAGTA-TACCAATTGATTT
GTTAAATTTAAGAGAGATTAAGCCTGTTTTTAATGTGGTT------------------AA
AGCTGTGCGAAATAAAATTTTTCCATGCTTTAATTTTATTAAATGGCTTTTTGTCTTATT
ATTTGGCTGGATTAAAATATCCGCTGATAATAAATTAATTTACATTACAGAAGTTGCATC
AAAGCTTACGTGTAAGCTTGTAGCTTTAGCTTTTAAAAATGCATTTTTGACATTTAAGTG
GGGTGTGGTTGCTAGAGGTGCTTGCA------TTATAGCGACTATATT------TCTATT
GTGGTTTAATTTTTT-----------ATATGCCAATGTAATTTTTAGTGATTTTTATTTG
CCTAAAATC-------------------------GGTTTCTTGCCGACTTTTGTTGGTAG
G-------ATTGTACAGTGGATTAAGAACACTTTTAGTCTTGTAACTATTTGTGATCTAT
ATTTTATTCAGGATGTTGGTTTTAAGAATCATTATTGTAATGGAAGTATCGCATGTCAGT
TCTGCTTGGCAGGATTTGATATGTTAGATAATTATAAAGCCATTGATGTAGTACAGTATG
AAGCTGATAGGAGAGCATTTGTTGATTATACAGGTGTGTTAAAGATTGTTATTGAATTGA
TAGTTAGTTAC----GCCCTGTATACGGCATGGTTTTATCCATTGTTTGCTCTTATTA--
---------GTATTCAGATCTTGACCACTTGGCTGC----------------CTGAGCTT
TTTATGCTTAGTACATTACATTGG-AGTGTTAGGTTGCTGGTGTTTTTAGCTAATATGTT
ACCAGCACATGTGTTT---------ATGAGGTTTTATATTATTATTGCCTCTTTTATTAA
GCTGTTTAGCTTGTGTAGGCATGTTGCCTATGGTTGTAGTAAATCTGGTTGTTTGTTTTG
TTACAAGAGGAATCGTAGTCTACGTGTTAAATGTAGTACTATCGTTGGTGGCATGATACG
CTATTACGATGTTATGGCTAATGGTGGCACTGGCTTTTGTTCAAAACATCAATGGAATTG
CATAGATTGTGATTCTTATAAACCAGGTAATACTTTTATTACTGTTGAGGCCGCTCTTGA
TTTATCTAAGGAATTGAAACGGCCAATTCAGCCCACAGATGTTGCTTATCATACGGTTAC
GGATGTTAAGCAAGTTGGTTGTTATATGCGCTTGTTCTATGATCGTGATGGACAGCGCAT
ATATGATGATGTTAATGCTAGTTTGTTTGTGGATTATAGTAATTTGCTACATTCTAAGGT
TAAGAGTGTGCCTAATATGCATGTTGTGG----TAGTGGAAAATGATGCCGATAAAGCTA
ATTTTCTTAAT--GCTGTTGTATTTTATGCACAGTCTTTGTTTAGACCTATTTTAATGGT
TGATAAAAATCTGATAACTACTGCTAATACTGGTACGTCTGTTACAGAAACTATGTTTGA
TGTTTATGTGGATACATTTTTGTCTATGTTTGATGTGGATAAAAAGAGTCTTAATGCTTT
AATAGCAACTGCGCATTCTTCTATAAAACAGGGTACGCAGATTTATAAAGTTTTAGATAC
CTTTTTAAGCTGTGCTCGTAAAAGTTGTTTTATTGATTCAGATGTTGATACTAAGTGTTT
AGTTGACTCTGTCATGTCTGCTGTATCGG-CAGGTCTTGAATTGACGGATGAAAGCTGTA
ATAACTTGGTGCCAACGTATTTGAAGGGTGATAATATTGTGGCAGCTGATTTAGGTGTTC
TGATTCAAAATTCTGCTAAGCATGTGCAGGGTAATGTTGCTAAAATAGCCGGTGTTTCCT
GTATATGGTCTGTGGATGCTTTTAGTCAGCTTAGTTCTGATTTTCAGCATAA--ATTGAA
GAAAGCATGTTGTAAAACTGG---------------TTTGAAACTAAAGCTTACCTATAA
TAAGCAGATGGCTAATGTCTCTGTTTTAACTACACCCTTTAGTCTTAAAGGGGGTGCAGT
TTTTAGTTAT------------TTTGTTTATGTATGTTTTGTATTGAGTTTGGTTTGTTT
TATTGGATTGTGGTGCTTAATGCCCACTTACACAGTACACAAATCAGATTTTCAGCTTCC
TGTTTATGCCA---GTTATAAAGTCTTAGATAATGGTGTTATTAGAGATGTTAGCGTTGA
AGATGTTTGTTTCGCTAACAAGTTTGAACAATTTGATCAATGGTATGAGTCTACATTTGG
TCTAAGTTATTATAGTAACAGTATGGCTTGTCCCATTGTTGTTGCTGTAGTAGACCAGGA
TTTTGGCTCTACTGTGTTTAATGTCCCTACCAAAGTATTGCG---ATATGGTTACCATGT
GTTGCATTTTATTACACATGCACTTTCTGCTGATGGAGTGCAGTGTTATACGCCACATAG
TCAAATATCATATTCTAATTTTTATGTTAGTGGCTGTGTGCTTTCCTCTGCTTGCACTAT
GTTTGCAATGGCAGATGGTAGTCCACAACCTTATTGTTATACAGAGGGGCTTATGCAGAA
CGCTTCTCTGTATAATTCATTGGTACCTCATGTGCGGTATAATCTTGCTAATGCTAAAGG
TTTTATTCGTTTTCCAGAAGTGTTGCGAGAAGGACTTGTGCGTATTGTGCGTACTCGTTC
TATGTTGTATTGCAGAGTTGGATTATGTGAGGAAGCTGATGAGGGTATATGCTTTAATTT
TAATGGTTCTTGGGTGCTTAATAATGATTATTATAGATCATTGCCTGGGACCTTTTGTGG
TAGAGATGTTTTTGACTTAATTTATCAGCTGTTTAAAGGTTTAGCACAGCCTGTGGATTT
TTTAGCATTGACTGCTAGTTCCATTGCCGGTGCTATACTTGCTGTAATTGTTGTTTTGGT
GTTTTATTACTTAATAAAGCTTAAACGTGCTTTTGGTGATTACACCAGTATAGTTTTTGT
TAATGTGATTGTGTGGTGTGTAAATTTTATGATGCTTTTTGTGTTTCAAGTTTACCCTAC
ACTTTCTTGTGTATATGCTATTTGTTATTTTTATGCCACGCTTTATTTCCCTTCGGAGAT
AAGTGTGATAATGCATTTACAATGGCTAGTTATGTATGGCACTATTATGCCTTTATGGTT
TTGTTTGCTATATATATCTGTTGTTGTTTCAAATCATGCTTTTTGGGTATTTTCTTACTG
CAGACAGCTTGGTACTTCTGTTCGTAGTG------ATGGTACATTTGAAGAAATGGCTCT
TACTACTTTTATGATTACAAAAGATTCTTATTGTAAGCTTAAGAATTCTTTGTCTGATGT
TGCTTT----------TAATAGATATTTGAGTTTGTATAATAAATATAGGTATTACAGCG
GTAAAATGGATACTGCTGCATATAGGGAGGCTGCTTGTTCTCAGTTGGCTAAAGCTATGG
ATACATTTACCAATAATAATGGTAGTGATGTGCTTTACCAACCGCCTACTGCTTCCGTTT
CAACTTCATTCTTGCAATCTGGTATTGTGAAAATGGTTAATCCTACTTCTAAGGTAGAAC
CATGTATTGTCAGTGTTACCTATGGTAATATGACATTGAATGGTTTATGGTTGGATGATA
AGGTCTACTGTCCCAGACATGTGATATGTTCTGCTTCAGATATGACTAATCCAGATTATA
CAAATTTGTTGTGTAGAGTAACATCAAGTGATTTTACTGTATTGTTTGATCGTTTAAGCC
TTACAGTGATGTCTTATCAAATGCAGGGTTGTATGCTTGTTCTTACAGTGACCCTGCAAA
ATTCTCGTACGCCAAAATATACATTTGGTGTGGTTAAACCTGGTGAGACTTTTACTGTTT
TAGCTGCTTATAACGGCAAACCACAAGGAGCCTTTCATGTGACTATGCGTAGTAGTTATA
CCATTAAGGGTTCCTTTTTATGCGGATCTTGTGGATCTGTTGGTTATGTAATAATGGGTG
ATTGTGTTAAATTTGTTTATATGCATCAATTGGAGCTTAGTACTGGTTGTCATACTGGTA
CTGATTTCAATGGGGATTTTTATGGTCCTTATAAGGATGCTCAGGTTGTCCAATTGCCCG
TTCAGGATTATATACAATCTGTTAATTTTGTAGCATGGCTTTATGCTGCTATACTTAACA
ATTGTAATTGGTTTGTACAAAGTGATAAGTGTTCTGTTGAAGATTTTAATGTGTGGGCTT
TGTCTAATGGATTTAGCCAAGTTAATTCTGACCTTGTTA------TAGATGCTTTAGCTT
CTATGACTG---------------------GTGTGTCTTTGGAAACACTATTGGCTGCTA
TTAAGCGTCTTAAGAATGGTTTTCAAGGACGTCAGATTATGGGTAGTTGTTCCTTTGAGG
ATGAATTGACACCTAGCGATGTTTATCAACAACTCGCTGGTATCAAGTTACAATCAAAGC
GTATT----AGATTGTTTAAAGGCA-----------TTGTTTGTTGGATTATGGCTTCTA
CATTTTTGTTTAGTTGTATAATTACAGCATTTGTGAAATGGACTATG------TTTATGT
ATGTAA------------CTACTAATATGCTTAGTATTACGTTTTGTGCACTTTGTGTTA
TAAGTTTGGCCATGTTGTTGGTTAAACATAAGCATCTTTATTTGACTATGTATATAATTC
CTGTGCTTTTTACACTG-----------------CTGTATAACAACTATTTT---GTTGT
GTACAAGCATACATTTAGA------------------GGCTATGTTTATGCATGGCTATC
ATATTATGT-TCCATCAATTG-AGTA-TACTTATACTGATG-----AAGTTATTTATGGC
ATGTTATTGCTTATAG-GAATGGCTTTTGTTACATTACGTAGCATTAACCATGATTTGTT
CTCTTTTATAATGTTTGTAGGTCGTGTGATTTCTGTTGTCTCTTTGTGGTACATGGGTTC
TAACTTAGAAGAAGAAATTCTTCTTATGTTGGTTTCT-------------CTTTTTGGTA
CTTACACATGG--ACAACAGTTTTATCTATGGCTGTAGCAAAGGTTATTGCTAAGTGGGT
TGCTGTGAATGTTTTGTATTTTACA--------GATATACCTCAAATTAAGATAGTGCTT
GTATGCTATTTGTTTATAGGTTATATTATTAGCTGTTATTGGGGTTTGTTTTCCTTGATG
AACAGTTTGTTTAGAATGCCTTTGGGTGTTTATAATTATAAAATTTCAGTACAGGAATTA
AGATATATGAATGCTAATGGATTGCGCCCTCCTACGAATAGTTTTGAAGCCCTTATGCTT
AATTTTAAGCTTTTGGGTATTGGAGGTGTGCCAATTATTGAAGTATCTCAATTTCAATCA
AAATTGACTGATGTTAAATGTGCTAATGTTGTCTTGCTTAATTGCTTGCAACATTTGCAT
GTTGCTTCTAACTCTAAGTTGTGGCAGTATTGTAGCACTTTGCACAATGAAATACTTGCC
ACTTCGGATCTGGGTGTTGCTTTTGAAAAGCTTGCTCAGTTGTTAATTGTTTTGTTTGCT
AATCCAGCTGCTGTGGATAGCAAGTGCCTGACTAGTATTGAAGAAGTTTGCGACGATTAC
GCAAAGGACAATACTGTTTTGCAGGCTTTACAGAGTGAATTTGTTAATATGGCTAGCTTC
GTTGAATATGAAGTTGCTAAGAAAAATCTTGATGAGGCGCGTTCTATTGGTTCTGCTAAT
CAACAGCAGTTAAAACAGCTAGAGAAAGCCTGTAATATTGCTAAATCTGCTTATGAACGT
GATCGTGCTGTAGCAAGAAAGTTGGAGCGTATGGCAGATTTGGCTCTTACTAATATGTAT
AAAGAAGCTAGAATTAATGATAAGAAGAGTAAGGTTGTTTCTGCCTTGCAAACTATGCTT
TTTAGTATGGTACGTAAGTTAGATAATCAAGCTCTGAATTCAATATTAGATAATGCTGTG
AAGGGTTGTGTACCATTGAATGCAATCCCTTCATTGGCAGCAAATACTCTGACTATAATT
GTACCAGATAAAAGTGTTTATGATCAGGTAGTTGATAATGTCTATGTTACCTATGCGGGT
AATGTATGGCAGATTCAAACTATCCAAGATTCAGATGGTACAAATAAGCAGTTGAATGAG
ATATCTGATGAT------TGTAACTGGCCACTAGTTATTATTGCAAATCGTTATAATGAG
GTATCTGCTACCGTTTTGCAAAATAATGAATTAATGCCTGCTAAGTTGAAAACTCAGGTT
GTTAATAGTGGTCCAGATCAGACTTGTAATACACCTACT--------------CAATG--
-----TTACTATAATAATAGTAACAATGGGAAGATTGTTTATGCTATACTTAGTGATGTT
GATGGTCTTAAGTATACAAAAATTCTTAAAGATGATGGCAATTTTGTTGTTT---TGGAG
TTAGATCCTCCTTGTAAATTTACTGTTCAAGATGTTAAAGGTCTTAAAATTAAGTACCTT
TATTTTGTAAAAGGTTGTAACACACTAGCAAGAGGCTGGGTTGTTGGTACAATTTCTTCT
ACAGTTAGATTGCAAGCTGGAATTGCTACTGAGTATGCTTCCAACTCATCTATATTATCT
TTATGTGCGTTTTCTGTAGATCCTAAGAAAACGTATTTAGATTTTATACAACAGGGAGGA
ACACCTATTGCCAATTGTGTTAAAATGTTGTGTGATCATGCTGGTACCGGTATGGCCATT
ACTGTTAAACCTGATGCTACCACTAGTCAGGATTCATATGGTGGTGCGTCTGTTTGTATA
TATTGCCGCGCACGAGTTGAACACCCAGATGTTGATGGGTTGTGCAAATTACGCGGCAAG
TTTGTACAAGTGCCTGTAG---GTATAAAAGATCCTGTGTCTTATGTTTTGACACATGAT
GTTTGTCAAGTTTGTGGATTTTGGCGGGATGGAAGTTGCTCATGTGTTAG---CACTGAC
ACTACTGTTCAGTCAAAAGATACTAA---TTTTTTAAACGGGTTCGGGGTACGAGTGTAG
ATGCCCGTCTCGTACCCTGTGCCAGTGGTTTATCTACTGATGTACAATTAAGGGCATTTG
ATATTTGCAATGCTAGTGTTGCTGGCATTGGTTTACATTTAAAAGTTAATTGTTGCCGTT
TTCAGCGTGTTGATGAGAACGGTGATAAATTAGATCAGTTCTTTGTTGTTAAGAGGACAG
ATTTGACTACATATAATAGAGAGATGGAATGCTATGAGCGTGTAAAAGATTGTAAGTTTG
TGGCTGAACACGATTTCTTTACATTTGATGTAGAAGGTAGTCGTGTGCCACACATTGTAC
GCAAGGATTTAACAAAGTATACTATGTTGGATCTTTGCTATGCATTGCGACATTTTGATC
GCAATGATTGCATGCTGCTTTGTGATATTCTCTCTATATATGCTGGTTGTGAACAATCCT
ACTTTACTAAGAAGGATTGGTATGATTTTGTTGAAAATCCTGATATTATTAATGTTTATA
AAAAGCTAGGACCTATTTTTAGTAGAGCCCTAGTTAGCGCTGCTGAGTTTGCGGACAAAT
TGGTGGATGTAGGCTTAGTAGGCATTTTAACACTTGATAACCAAGATTTAAATGGTAAAT
GGTATGATTTTGGTGACTATGTTATTGCAGCCCCAGGGTGTGGTGTTGCTATAGCAGACT
CTTATTATTCTTATATGATGCCTATGCTGACCATGTGTCATGCATTGGATTGTGAATTGT
ATGTGAATAATG------------CTTATAGACTATTTGATCTTGTACAATATGATTTTA
CTGATTACAAGATTGAATTGTTTAATAAGTATTTTAAGCACTGGAGTATGCCATACCATC
CTAACACGGTTGATTGTCAGGATGATCGGTGTATCATACATTGTGCTAATTTTAACATAC
TTTTTAGTATGGTTTTACCTAATACATGTTTTGGGCCTCTTGTTAGGCAAATTTTTGTGG
ATGGTGTGCCTTTTGTTGTTTCAATTGGCTACCATTATAAAGAACTTGGTATTGTGATGA
ACATGGATGTGGACACACATCGTTATCGCTTGTCTTTAAAAGACTTGCTTTTATATGCTG
CTGATCCAGCTTTGCATGTAGCTTCTGCTAGTGCATTGTATGATTTACGCACTTGCTGTT
TTAGTGTTGCGGCTATAACAAGTGGTGTAAAATTTCAAACAGTTAAACCTGGTAATTTTA
ATCAGGATTTTTATGATTTTATTTTAAGTAAGGGCCTGCTTAAAGAGGGTAGTTCAGTTG
ATCTGAAGCACTTTTTCTTTACGCAGGATGGTAATGCTGCTATTACTGATTATAATTATT
ATAAGTATAATTTGCCCACCATGGTGGACATTAAGCAGTTGCTGTTTGTTTTGGAAGTTG
TTTATAAGTATTTTGAGATTTATGATGGTGGGTGTATACCGGCATCACAAGTCATTGTTA
ATAATTATGATAAGAGTGCTGGCTATCCATTTAATAAATTTGGAAAAGCCAGGCTCTATT
ATGAAGCATTATCATTTGAGGAGCAGGATGAAATTTACGCTTATACTAAGCGTAATGTCC
TGCCAACACTTACTCAAATGAATTTGAAATATGCTATTAGTGCTAAGAATAGAGCCCGCA
CTGTTGCTGGTGTTTCCATACTTAGTACTATGACTGGCAGAATGTTTCATCAAAAATGTT
TGAAAAGTATAGCAGCTACACGTGGTGTTCCTGTGGTTATAGGCACCACTAAATTTTATG
GCGGCTGGGATGATATGTTACGTCGCCTTATTAAAGATGTTGATAATCCTGTACTTATGG
GTTGGGATTATCCTAAGTGTGATCGTGCTATGCCAAATATACTACGTATTGTTAGTAGTT
TGGTCTTGGCCCGAAAACATGAGGCATGTTGTTCGCAAAACGATAGGTTTTATCGACTCG
CGAATGAATGCGCACAAGTTCTGAGTGAAATTGTTATGTGTGGTGGCTGTTATTATGTTA
AGCCTGGTGGCACTAGTAGTGGTGATGCAACTACTGCTTTTGCTAATTCAGTTTTTAACA
TATGTCAAGCTGTTTCAGCCAATGTATGTGCTTTAATGTCATGCAATGGTAATAAGATTG
AAGATTTGAGTATACGTGCTCTTCAAAAGCGCTTATACTCACATGTGTATAGAAGTGATA
TGGTTGATTCAACCTTTGTCACAGAATATTATGAATTTTTAAATAAGCATTTTAGTATGA
TGATTTTGAGTGATGATGGCGTTGTGTGTTATAATTCTGATTATGCGTCCAAAGGGTATA
TTGCTAATATAAGTGCCTTTCAACAGGTATTGTATTATCAAAATAACGTTTTTATGTCAG
AATCCAAATGTTGGGTTGAAAATGATATAAACAATGGACCTCATGAATTCTGTTCACAAC
ACACAATGCTTGTAAAGATGGATGGGGACGATGTCTATCTTCCATATCCTGATCCTAGTC
GTATATTAGGAGCTGGATGTTTTGTAGATGATTTGTTAAAGACTGATAGTGTTCTTTTAA
TAGAACGATTTGTAAGTCTTGCAATAGATGCTTATCCACTTGTGTACCACGAAAATGAAG
AATACCAAAAGGTTTTTCGTGTTTATTTGGAGTATATAAAGAAGTTGTACAATGACCTGG
GTAATCAGATCTTGGATAGCTACAGTGTTATTTTAAGTACTTGTGATGGACAAAAGTTTA
CTGATGAGTCCTTTTACAAGAACATGTATTTAAGAAGTGCAGTTATGCAGAGTGTTGGAG
CTTGCGTGGTCTGCTCTTCTCAAACATCATTACGTTGTGGCAGTTGCATCAGAAAGCCTC
TTCTTTGCTGCAAGTGTTGTTATGATCATGTTATGGCAACTGATCATAAATATGTTTTGA
GTGTTTCACCATATGTGTGTAATGCACCAGGATGTGATGTAAATGATGTTACCAAATTGT
ATTTAGGTGGTATGTCATATTATTGTGAAGATCATAAGCCACAATATTCGTTTAAGTTGG
TAATGAATGGTATGGTTTTTGGTCTATATAAACAATCTTGTACAGGATCTCCGTACATAG
ATGATTTTAATCGTATAGCTAGTTGTAAATGGACCGATGTTGATGATTACATACTGGCTA
ATGAATGTACAGAGCGCTTGAAATTGTTTGCTGCAGAAACTCAAAAGGCGACTGAGGAAG
CCTTTAAGCAGAGTTATGCATCAGCAACAATACAAGATATTGTTAGTGAGCGCGAATTGA
TCCTCTTTTGGGAGATTGGAAAAGTGAAGCCACCACTTAATAAAAATTATGTTTTTACTG
GCTACCATTTTACAAAAAATGGCAAGACAGTTTTAGGTGAGTATGTTTTTGATAAGAGTG
AGTTGACTAATGGTGTGTATTATCGCGCCACAACCACTTATAAGCTATCTGTAGGAGATG
TTTTTGTTTTAACCTCTCATTCAGTAGCTAATTTAAGTGCTCCTACGCTTGTGCCGCAGG
AGAATTATAGTAGTATTAGATTTGCTAGTGTTTA-----TAGTGTGCTTGAGACGTTTCA
GAACAATGTCGTTAATTATCAACACATTGGTATGAAACGTTATTGCACCGTGCAAGGACC
TCCTGGTACAGGAAAGTCACATCTTGCTATCGGTCTTGCTGTATATTATTGTACAGCACG
TGTAGTATACACCGCGGCCAGCCATGCAGCTGTTGACGCATTGTGTGAAAAAGCATACAA
ATTTTTGAATATAAATGATTGCACTCGTATTGTTCCTGCTAAGGTCAGGGTGGAGTGCTA
TGATAAGTTTAAAATTAATGACACCACTCGTAAGTATGTGTTTACTACCATAAATGCATT
ACCTGAGATGGTGACTGATATTGTTGTTGTAGATGAAGTTAGTATGCTTACCAATTATGA
GCTTTCTGTTATTAATGCTCGTATTCGTGCTAAGCATTATGTTTATATTGGTGACCCTGC
TCAATTGCCAGCACCACGTGTGTTATTGAGCAAGGGTACACTTGAACCTAAATATTTTAA
CACTGTTACTAAGCTTATGTGTTGCTTAGGGCCAGATATTTTTCTTGGTACATGTTATAG
ATGTCCTAAGGAAATCGTTGATACAGTGTCTGCCTTGGTTTATGAAAATAAGCTTAAGGC
TAAGAATG--AAAGTAGTTCATTGTGTTTTAAGGTCTATTACAAAGGCGTTACAACACAT
GAAAGTTCTAGTGCTGTAAACATGCAGCAGATATATTTGATTAATAAGTTTTTGAAGGCT
AACCCTTTGTGGCATAAAGCCGTTTTTATTAGCCCATATAATAGTCAGAACTTTGCAGCT
AAGCGCGTTTTGGGTTTGCAAACCCAGACCGTGGATTCTGCTCAAGGTTCTGAATATGAT
TATGTTATATATTCACAGACTGCAGAAACAGCGCATTCTGTGAATGTTAATCGCTTCAAC
GTTGCTATTACTCGAGCCAAGAAAGGTATTCTTTGTGTTATGAGTAATATGCAGTTGTTT
GAAGCATTACAGTTTACTACATTGACCTTAGATAAAGTGCCACAGGCCGTTGAAACGA--
----GAGTTCAATGTAGTACCAATTTATTTAAAGATTGTAGCAAGAGTTATAGCGGTTAT
CACCCAGCTCATGCTCCTTCATTTTTGGCTGTAGATGACAAATATAAGGCAACTGGCGAT
TTAGCCGTGTGTCTTGGTATTGGAGATTCT----GCTGTTACATATTCAAGATTAATATC
ACTCATGGGTTTTAAACTGGATGTTACCCTTGATGGGTATTGTAAGCTTTTTATAACTAA
AGAAGAAGCTGTTAAACGCGTGCGTGCTTGGGTTGGTTTTGATGCTGAAGGTGCTCATGC
CACGCGTGATAGCATTGGGACAAATTTCCCACTTCAATTAGGGTTTTCCACAGGAATTGA
TTTTGTTGTGGAAGCCACTGGTTTGTTTGCTGATAGAGATGGTTACAGCTTTAAAAAGGC
TGTGGCTAAAGCTCCTCCTGGTGAACAATTTAAGCATCTCATTCCTTTGATGACGAGAGG
TCAGCGCTGGGATGTTGTTAGACCTAGAATAGTACAAATGTTTGCAGATCATTTAATTGA
CCTGTCTGATTGTGTTGTGCTAGTTACATGGGCAGCCAACTTTGAGCTCACTTGTCTCCG
CTACTTTGCAAAAGTAGGTCGTGAGATCTCTTGTAATGTGTGCACTAAACGTGCCACAGC
TTACAATTCTAGAACTGGTTACTATGGTTGTTGGCGCCATAGTGTTACATGTGATTACTT
GTATAATCCACTTATTGTTGATATTCAACAGTGGGGATATATTGGTTCTTTATCAAGTAA
TCATGATTTATATTGTAGTGTCCATAAAGGAGCACATGTTGCTTCCTCTGATGCTATAAT
GACACGGTGTTTGGCCGTTTATGATTGTTTTTGCAATAATATTAATTGGAATGTGGAGTA
TCCCATCATTTCAAATGAGTTAAGTATTAATACCTCTTGTAGGGTCTTGCAGCGTGTTAT
GCTTAAAGCTGCCATGCTCTGCAACAGATATATTTTATGTTATGATATTGGCAACCCAAA
AGCGATTGCCTGTGT----CAAA--GATTTTGATTTTAAGTTCTATGATGCCCAACC---
-AATTGTTAAGTCTGTCA-----AGACTCTTTTGTATTCTTTTGAGGCACATAAGGACTC
TTTTAAAGATGGTTTGTGTATGTTTTGGAACTGTAATGTGGATAAATATCCACCGAATGC
AGTTGTATGTAGATTTGACACTAGAGTGTTGAATAATTTAAATCTTCCTGGCTGTAATGG
AGGTAGTTTGTATGTTAATAAACATGCATTCCACACTAAACCCTTTGCTAGGGCAGCCTT
TGAGTATTTGAAGCCTATGCCATTTTTTTATTATTCAGATACGCCTTGTGTGTATATGGA
TGGCATGGATGCTAAGCAG--------GTTGACTATGTACCTTTGAAATCCGCCACTTGC
ATTACAAGATGCAATTTAGGTGGTGCAGTTTGTTTAAAACATGCTGAAGAGTATCGTGAG
TACTTAGAGTCTTACAATACAGCTACTACAGCAGGTTTTACTTTTTGGGTCTATAAGACA
TTTGATTTTTATAATTTGTGGAATACGTTCACTAAGCTACAAAGCTTGGAGAATGTTGTA
TATAATTTAGTCAAGACTGGCCATTATACAGGACAGGCAGGTGAAATGCCTTGTGCCATT
ATAAATGATAAAGTTGTGGCTAAGATCGATAAGGAGGATGTTGTCATTTTTATTAATAAT
ACAACATACCCTACTAATGTGGCTGTTGAATTATTTGCCAAGCGCAGTATTCGACACCAT
CCAGAGCTTAAGCTCTTTAGAAATTTGAATATAGACGTGTGCTGGAAGCAC-GTCATTTG
GGATTATGCTAGAGAAAGTATATTTTGCAGTAATACCTATGGTGTCTGC------ATGTA
TACAGATTTAAAGTTCATTGATA------------AATTGAATGTCCTTTTTGATGGTCG
TGATAATGGTGCTCTTGAAGCTTTTAAACGCTCTAATAATGGCGTTTACATTTCCACGAC
AACAGTTAAGAGTCTTTCGATGATAAGAGGTCCACCGCGTGCTGAATTAAATGG---CGT
AGTGGTGGACAAGATTGGAGACACTGATTGTGTGTTTTATTTTGCTGTGCGTAAAGAGGG
TCAGGATGTCATCTTCAGCCAATTCGACAGCCTGAGAGTCAGCTCTAACCAGAGCCCACA
AGGTAATCTGGGGAGTAATGAACCCGGTAATGTCGGTGGTAATGATGCTCTGGCAACCTC
TACTATCTTTACACAGAGCCGTGTTATTAGCTCTTTTACATGTCGTACTGATATGGAAAA
AGATTTTATAGCTTTAGATCAAGATGTGTTTATTCAGAAGTATGATTTGGAGGACTATGC
CTTTGAACACATTGTTTATGGTAATTTCAACCAGAAGATTATTGGTGGTTTGCATTTGTT
AATAGGCTTGTACCGAAGACATCAAACTTCCAATCTGGTTATTCAGGAGTTTGTTTCATA
CGACTCCAGCATACACTCTTATTTTATCACTGATGAGAAGAGTGGTGGTAGTAAGAGTGT
TTGCACTGTTATAGATATTTTGTTGGATGATTTTGTGGCTCTTGTTAAGTCACTTAATCT
TAACTGTGTGAGTAAGGTTGTTAATGTTAATGTTGATTTTAAAGATTTTCAGTTCATGCT
TTGGTGTAACGATGAGAAAGTTATGACTTTCTACCCTCGTTTGCAAGCTGCATCTGACTG
GAAGCCAGGTTATTCTATGCCTGTATTATATAAGTATTTGAATTCCCCAATGGAAAGAGT
TAGTCTCTGGAATTATGGGAAGCCAGTTACTTTGCCTACAGGCTGTATGATGAATGTTGC
TAAGTATACTCAGTTGTGTCAATACCTGAATACTACAACATTAGCTGTACCTGTTAATAT
GCGAGTTTTGCATTTAGGTGCAGGTTCAGAAAAAGGAGTAGCACCGGGTTCTGCAGTTCT
TAGGCAGTGGTTGCCTGTTGGTACTATTCTTGTAGATAATGATTTATACCCATTTGTGAG
TGACAGTGTCGCTACATATTTTGGGGATTGTATAACCTTACCCTTTGATTGTCAATGGGA
TTTGATAATTTCTGATATGTATGACCCTATTACTAAGAACATAGGGGAGTACAATGTAAG
TAAAGATGGTTTCTTTACATACATTTGTTATATGATTCGCGACAAGTTATCTCTGGGTGG
TAGTGTTGCTATAAAAATAACAGAGTTTTCTTGGAATGCAGAATTATATAAGTTAATGGG
GTATTTTGCATTTTGGACAGTTTTCTGCACAAATGCAAATGCGTCTTCTAGTGAAGGGTT
TTTAATTGGCATAAATTATTTGGGTAAGCCCAAGGTTGAGATAGATGGAAATATTATGCA
TGCCAATTATTTGTTTTGGAGAAATTCTA--------CAGTTTGGAACGGGGGTGCTTAT
AGCCTGTTTGATATGGCTAAATTCACGCTTAAGTTGGCTGGTACTGCCGTAATAAATTTA
AGAGCAGACCAGATTAATGATATGGTTTATTCCCTTCTTGAAAAGGGTAAACTACTTGTT
AGAGATATAAATAAAGAAGTTTTTGTTGGTGACAGTTTGGTTAATATAATCTAAACTTTA
AGAATGGCAGTTGCTTATGCAGATAAGCCTAATCACTTTATCAATTTTCCACTTACCCAG
TTTGAGGGTTTTGTGTTAAATTATAAAGGTTTACAATTTCAAATTCTCGATGAAGGAGTG
GATTGTAAAATACAAACAGCGCCGCATATTAGTCTTGCTATGCTGGATATTCAGCCTGAA
GACTACAGAAGTGTTGATGTTGCTATTCAAGAAGTTATTGATGACATGCATTGGGGTGAG
GGCTTTCAGATTAAATTTGATAACCCCCATATCCTAGGAAGATGCATAGTTTTAGATGTT
AAAGGTGTAGAAGAATTGCATGATGATTTAGTTAATTACATTCGTGATAAAGGTTGTGTT
GCTGACCAATCCAGGAAATGGATTGGACATTGCACCATAGCCCAACTCACGGATGCTGCA
CTTTCCATTAAGGAAAATGTTGATTTCATAAACAGCATGCAATTCAATTATAAAATCACT
ATCAACCCCTCATCACCGGCTAGACTTGAAATAGTTAAGCTTGGTGCTGAAAAGAAAGAT
GGTTTTTATGAAACCATAGTTAGCCACTGGATGGGAATTCGTTTTGAATATAATCCACCC
ACTGATAAGCTAGCTATGATTATGGGTTATTGTTGTTTAGAAGTGGTGCGTCAAGAGCTA
GAAGAAGGTGATCTTCCCGAGAATGATGATGATGCTTGGTTTAAGCTATCGTACCATTAT
GAAAACAATTCTTGGTTCTTTCGACATGTCTACAGGAAAAGTTCTTATTTCCGTAAGTCT
TGTCAAAACTTAGATTGTAATTGTTTTGGGTTTTATGAATCTTCAGTTGAAGAAGACTAA
ACTCAGTGAAAATGTTTTTGCTTCCTAGATTTGTTCTAGTTAGCTGCATAATTGGTAACT
TAGGTTTTGATAACCCTCCTACCAATGTTGTTTCGCATTTAAATGGAGATTGGTTTTTAT
TTGGTGACAGTCGTTCAGATTGTAACCATGTTGTTAACACCAACCCCCGTAATTATTCTT
ATATGGACCTTAATCCTGCCCTGTGTGATTCTGGTAAAATATCATCTAAAGCTGGCAACT
CCATTTTTAGGAGTTTTCACTTTACCGATTTTTATAATTACACAGGCGAAGGTCAACAAA
TTATTTTCTATGAGGGTGTTAATTTTACGCCTTATCATGCCTTTAAATGCACCAGTTCTG
GTAGTAATGATGTTTGGATGCAGAATAAAGGCTTGTTTTACACTCAGGTTTATAAGAATA
TGGCTGTGTATCGCAGCCTTACTTTTGTTAATGTACCATATGTTTATAATGGCTCTGCAC
AATCTACAGCTCTTTGTAAGTCTGGTAGTTTAGTTCTTAATAACCCTGCATATATAGCTC
GTGAAGCTAATTTTGGGGATTATTATTATAAGGTTGAAGCTGATTTTTATTTGTCAGGTT
GTGACGAGTATATCGTACCACTTTGTATCTTTAACGGCAAGTTTTTGTCGAATACAAAGT
ATTATGATGATAGTCAATATTATTTTAATAAAGACACTGGTGTTATTTATGGTTTCAATT
CTACTGAAACCATTAACACTGGTTTTGATTTTAATTGTCATTATTTACTTTTACCCTCTG
GTAATTATTTAGCCATTTCAAATGAGCTATTGTTAACTGTTCCTACGAAAGCAATCTGTC
TTAATAAGCGTAAGGATTTTACGCCTGTACAGGTTGTTGATTCGCGGTGGAACAATGCCA
GGCAGTCTGACAACATGACGGCGGTTGCTTGTCAACTCCCGTACTGTTATTTTCGTAATT
CTACTACCAATTATGTTGGTGTTTATGATATCAATCATGGGGATGCTGGTTTTACTAGCA
TACTCAGTGGTTTGTTATATAATTCACCTTGTTTTTCGCAGCAAGGTGTTTTTAGGTATG
ATAATGTTAGCAGTGTCTGGCCTCTTTACTCTTATGGTAGATGTCCTACTGCTGCTGATA
TTAATACCCCTGATGTACATATTTGTGTGTATGATCCGCTACCACTTATTTTGCTTGCCA
TTCTTTTGGGTGTTGCGGTCATAATTATTGTGTTTTTGTTGTCATATTTTATGGTGGATA
ATGGTATTAGGTTGCATGATGCTTAGACCATAATCTAAACATGTTTTTGATACTTTTAAT
TTCCTTACCAATGGCTTTTGCTGTTATAGGAGATTTTAAGTGTACTACGGATTCCATCAA
TAATGTTGACACCGGTGCTCCTTCTGTTAGCACTGATGTTGTCGATGTTACTAATGGTTT
AGGTACTTATTATGTTTTAGATCGTGTGTATTTAAATACTACATTGTTGCTTAATGGTTA
TTATCCTACTTCAGGTTCTATGTATCGTAATATGGCACTGAAGGGAACTTTACTATTGAG
CACACTATGGTTTAAACCACCATTTCGTTCTGATTTTATTGATGGTGTTTTTGCTAAGGT
AAAAAATACCAAGGTTATTAAAGATGGTGTAGTGTATAGTGAGTTTCCTGCTATAACTAT
AGGTAGTACTTTTGTAAACACATCCTACAGTGTGGTAGTACAACCGCATACTACTAATTT
AGATAATAAATTACAAGGTCTCTTAGAGATCTCTGTTTGCCAATATACTATGTGCGATTA
CCCACATACGATGTGTCACCCTAATCTGGGTAATAAACGCATAGAACTATGGCATTGGGA
TACAGGTGTTGTTTCCTGTTTATATAAGCGTAATTTCACATATGATGTGAATGCTGATTA
TTTGTATTTCCATTTTTATCAAGAAGGTGGTACTTTTTATGCATATTTTACAGACACTGG
TGTTGTTACTAAGTTTTTGTTTCATGTTTATTTAGGCACGGTGCTTTCACATTATTATGT
CATGCCTTTGACTTGTAATAGTGTTATGACTTTAGAATACTGGGTTACACCTCTCACTTT
TAAACAATATTTACTCGCTTTCAATCAAGATGGTGTTATTGTTAATGCTGTTGATTGTAA
GAGTGATTTTATGAGTGAGATTAAGTGTAAAACACTATCTATAGCACCATCTACTGGTGT
TTATGAATTAAACGGTTACACTGTTCAGCCAATTGCAGATGTTTACCGACGTATACCTAA
TCTTCCCGATTGTAATATAGAGGCTTGGCTTAATGATAAGTCGGTGCCTTCTCCATTAAA
TTGGGAACG----TAAGACCTTTTCAAATTGTAATTTTAATATGAGCAG----------C
CTGATGTCTTTTATTCAGGCTGA--------------------CTCGTTTACTTGTAATA
ATATTGATGCTGCTAAGATATACGGTATGTGTTTTTCCAGCATAACTATAGATAAGTTTG
CTATACCCAATGGTAGGAAGGTTGACCTACAAAT-------AGGCAATTTGGGCTATTTG
CAGTCTTTTAACTATAGAATTGATACTACTGCTACAAGTTGTCAGTTGTATTATAATTTA
CCTGCTGGTAATGTTTCTATTAGCAGGTTTAATCCTTCTATTTGGAATAGGAGATTTGGT
TTTACAGAACAATCTGTTTTTAAGCCTCTACCTGCAGGTGTTTTTACTGATCATGATGTT
GTTTATGCACAACATTGTTTTAAAGCTCCCACAAATTTCTGTCCGTGTAAATTGAATGGG
TCTTTGTGTGTAGGTACTGGTTCTGGTATAGATGCTGGTTATAAAAATATTGGTATAGGC
ACTTGTCCTGCAGGTACTAATTATTTAACTTGTTATAATGCTAACCAATGTGATTGTTTG
TGCACTCCAGACCCCATTTTATCTAAATCTACAGGGCCTTATAAGTGCCCCCAAACTAAA
CATTTAGTTGGCATAGGTGAGCACTGTTCGGGTCTTGCTATTAAAAGTGATTATTGTGGA
GGCAATCCTTGTACTTGCCAACCAAAAGCATTTTTGGGTTGGTCTGTGGACTCTTGTTTA
CAAGGGGATAGGTGTAATATTTTTGCTAATTTTATTTTGCATGGTGTTAATAGTGGTACT
ACTTGTTCTACTGATTTACAAAAATCAAACACAGACATAATTCTTGGTGTTTGTGTTAAT
TATGATCTTTATGGTATTACAGGCCAAGGTATTTTTGTTGAGGTTAATG--------CGA
CTTATTATAATAGTTGGCAGAACCTTTTATATGATTCTAATGGTAATCTCTATGGTTTTA
GGGACTACTTAACAAACAGAACTTTTATGATTCGTAGTTGCTATAGCGGTCGTGTTTCAG
CGGCCTTTCACT----CTAACTCTTCCGAACCAGCATTGCTATT-----TCGGAATATTA
AATGCAATTACGTTTTTAATAATACTCTTTCACGACAGCTGCAACCTATTAACTATTTTG
ATAGTTATCTTGGTTGTGTTGTCAATGCTGATAATAGTACTTCTATTTCTGTTCAAACAT
GTGATCTCACAGTAGGTAGTGGTTACTGTGTGGATTACTC--------------TACAAA
AAGACGAAGTCGTAGATCGATTACCACTGGTTATCGGTTT---ACTAATTTT------GA
GCCATTTACTGT--TAATTCAGTAAATGATAGTTTACAACCTGTAGGTGGTTTGTATGAA
ATTCAA--------------------------ATACCTTCAGAGTTTACTATAGGTAATA
TGCAGGAGTTTATTCAAACAAGTTCTCCTAAAGTTACTATTGATTGTTCTGTTTTTGTCT
GTGGTGATTATGCAGCATGTAAATCACAGTTGGTTGAATATGGTAGTTTCTGTGACAATA
TTAA----TGCTATACTCACAGAAGTAAATGAACTACTTGACACTACACAG-------TT
GCAAGTAGCTAATAGTTTAATGAATGGTGTCACTCTTAGCACTAAGCTTAAAGATGGCTT
TAATTTCAATGTAGATGACATCAATTTTTCCCCTGTATTAGGTTGTTTAGGAAGCGAATG
TAATAAAGTTTCCAGTAGATCTGCTATAGAGGATTTACTTTTTTCTAAAGTAAAGTTATC
TGATGTTGGTTTCGTTGATGCTTATAATAATTGTACTGGAGGTGCCGAAATTAGGGATCT
CATTTGTGTGCAAAGTTATAATGGTATCAAAGTGTTGCCTCCACTGCTCTCAGAAAGTCA
GATCAGTGGATACACT------------GTGGCTGCCACCTTTGCTAGTCTGTTTCCTCC
TTGGTCAGCAGCAGCAGGCGTACCATTTTATTTAAATGTTCAGTATCGTATTAATGGTAT
TGGTGTTACCATGGATGTGCTAAGTCAAAATCAAAAGCTTATTTCTAATGCATTTAACAA
TGCCCTTGATGCTATTCAGGAAGGGTTTGATGCTACTAATTCTGCTTTAGTTAAAATTCA
AGCTGTTGTTAATGCAAATGCTGAAGCTCTTAATAACTTATTGCAACAACTCTCTAATAG
ATTTGGTGCTATAAGTGCTTCTTTACAAGAAATTCTATCTAGACTTGATGCTCTTGAAGC
GCAAGCTCAGATAGATAGACTTATTAATGGGCGTCTTACCGCTCTTAATGCTTATGTTTC
TCAACAGCTTAGTGATTCTACACTAGTAAAATTTAGTGCAGCCCAAGCTATGGAGAAGGT
TAATGAATGTGTCAAAAGCCAATCATCTAGGATAAATTTTTGTGGTAATGGTAATCATAT
TATATCATTAGTGCAGAATGCTCCATATGGTTTGTATTTTATCCACTTTAGCTATGTCCC
TACTAAGTATGTTACTGCGAAGGTTAGTCCCGGTTTGTGCATTGCAGGTGATAGAGGTAT
AGCTCCTAAGAGTGGTTATTTTGTTAATGTAAATAACAC---TTGGATGTTCACTGGTAG
TGGTTATTACTACCCTGAACCTATAACTGGAAATAATGTTGTTGTTATGAGTACCTGTGC
TGTT--------AACTATACTAAAGCACCGGATGTAATGCTGAACATTTCAACACCCAAC
CTCCCTGATTTTAAGGAAGAGTTGGATCAATGGTTTAAAAACCAAACATTAATGGCACCA
GATTTGTCACTTGATTA---------TATAAATGTTACATTCTTGGACCTACAAGATGAA
ATGAATAGGTTACAGGAGGCAATAAAAGTTTTAAATCATAGCTACATCAATCTCAAGGAC
ATTGGTACATATGAATATTATGTAAAATGGCCTTGGTATGTATGGC------TTTTAATT
GGCCTTGCTGGTGTAGCTATGCTTGTTTTACTATTCTTCATATGCTGTTGTACAGGATGT
GGGACTAGTTGTTTTAAGAAATTCGGTGGTTGTTGTGATGATTATACTGGACATCAG---
-----------GAGTTAGTAATTAAA-----------ACCTTACATGACGACT-AGTT-C
GTCTTTGATTTATTGGCTCCTGACGAT---------------------------------
--ATATTACATCCCTCCAAT----------TAATTATTATAAGACCCATTGAGGTC----
-----------TAGCATATTATAAAAGCTACCACAATACCTGCTTTTTAGTGGGTACTGT
GTCT----TAACTAGTAAACCTTTAATGCCAATGGCTATAACCATTGGTGTTACAGATTA
TACTAATATTATGCCTAGTACTGTT-TTTACAACAGTCTATTAAGGCGTTTTTATAGTTA
TTGATAATAGCACCA--------TTTTTCATGGTACTATTTCTAAACCATATTGTAATTC
-------AGGTATACCTTATAACTTTAAGCATTAATTGCTAAGGTTCTTAAGGCCACACC
CTAGTAATGGACATCTGGAGACC----------TGAGATTAAATATCTCCGTT------A
TACTAACGGTTTTA--------ATGTCTCAGAGT--------------------------
--------------TAGAAGATGCTTGTTTTAAATTTAACTATAAATTT-----------
-------------CCTAAAGTAGGATATTGT----------------------------A
GAGTTCCTAGTCATGCTTGGTGCCGT--------AATCAAGGTAGCTTTTGCGCTACATT
CACTCTTTATGGCAAATCCAAACATTA---TGATAAATATTTTGGAGT------AATAAC
TGGTTTTACAGCATTCGCTAATACTGTAGAGGAGGCTGTT--------------------
----------------------------------AACAAACTGGTTTTCTTAGCTGTTGA
CTTTATTACCTGGCGGAGACAGG--AGTTAAATGTTTATGGCTGATGCTTATTTTGCAGA
CACTGTGTGGTATGTGGGGCAAATAATTTTTATAGTTGCCATTTGTTCATTGGTTATAAT
AGTTGTAGTGGCATTTTTGGCAACTTTTAAATTGTGTATTCAACTTTGCGGTAT------
--------GTGTAATACCTTAGTACTGTCCCCTTCTATTTATGTGTTTAATAGAGGTAGG
CAGTTTTATGAGTTTTACAATGATGTAAAACCACCAGTTCTTGATGTGGATGACGTTTAG
TTAATCCAAACATTATGAGT----AGTACAACTACACCAGCACCAATTATTACCTGGACT
GCTGATGAAGCTATTAAATTCCTAAAGGAATGGAATTTTTCTTTGGGTATTATACTACTT
TTTATTACAATCATATTGCAATTTGGATATACAAGCCGCAGTATGTTTGTTTATGTTATT
AAGATGATTATTTTGTGGCTTATGTGGCCCCTTACTATCGTCTTAACTATTTTCAATTGT
GTGTATGCGTTGAATAATGTGTATCTTGGCTTTTCTATAGTTTTTACCATAGTGGCCATT
ATCATGTGGATTGTGTATTTTGTGAATAGTATCAGGTTGTTTATTAGAACTGGAAGTTGG
TGGAGTTTCAACCCAGAAACAAACAACTTGATGTGTATAGATATGAAGGGAATGATGTAT
GTTAGGCCGATAATTGAGGACTACCATACCCTTACGGTCACAATAATACGTGGTCATCTT
TATAT----------------ACAAGGTATAAAACTAGGTACTGGC--------------
------------------TATTCTTTGTCAGATTTGCCAGCTTATGTGACTGTTGCTAAG
GTCTCACACCTGCTCACGTATA--------------------------------------
------------------AGCGTGGTTTTCTTGACAAGATAGGCGATACTAGTGGTTTTG
CTGTTTATGTTAAGTCCAAAGTCGGTA----------ATTACCGACTGCCAT--------
------------------------------------------------------------
-----------------------------------------CAACCCAAAAAGGTT----
--------------------------CTGGCATGGACACCGC------------------
------------------------------------------------------------
------------------------------------------------------------
------------------------------------------------------------
------------------------------------------------------------
--------------ATTGTTG---------------------------------------
---AGAAATAATATCTAAACTTTAA-----------------------------------
------------------------------------------------------------
-------------------------------GGATGTCTTTTACTCCTGGTAAGCAATCC
AGTAGTAG----------------------------------------------------
-----------------------------------------AGCGTCCTCTGGAAATCGT
TCTGGTAATGGCATCCTTAA-------GTGGGCCGATCAGTCCG----------ACCAAT
CTAG--------------------------------------------------------
------------------------------------------------------------
--------------------------------AAATGTTCAAACCAGG------GGTAGA
AGAGCTCAACCCAAGCAAACTGC--------------------------------TACTT
CTCAGCAACCATCAGGAGGGA----------------------------------ACGTT
GTACCCTACTAT------TCTTGGTTCTCTGGAATTACTCAGTTTCAAAAGGGAAAGGAG
TTTGAATTTGCAGAGGGACAAGGTGTGCCTATTG----CACCAGGAGTCCCAGCTACTGA
AGCTAAGGGGTACTGGTACAGACACAACAGACGTTCTTTTAAAACAGCCGATGGCAACCA
GCGTCAATTGCTGCCACGATGGTATTTTTACTATCTTGGAACAGGACCGCATGCCAAAGA
CCAGTATGGCACCGACATTGACGGAGTCTTCTGGGTCGCTAGTAACCAGGCTGATGTCAA
TACCCC---GGCTGACATTCTCGATCGGGACCCAAGTAGCGATGAGGCTATTCCGACTAG
GTTTCCGCCTGGCACGGTACTCCCTCAGGGTTACTATATTGAAGGCTCAGGAAGGTCTGC
TCCTAATTCCAGATCTACTTCACGCGCATCCAGTAGAGCCTCTAGTGCAGGATCGCGTAG
TAGAGCCAATTCTGGCAATAGAACCC------------------CTACCTCTGGTGTAAC
ACCTGATATGGCTGATCAAATTGCTAGTCTTGTTCTGGCAAAACTTG-------------
--------GCAAGGATGCCACTAAGCCACAGCAAGTAACTAAGCAGACTGCCA--AAGAA
ATCAGACA-GAAAATTTTGAATAAACCCCGCCAGAAGAGGAGCCCCAATAAACAATGCAC
TGTTCAGCAGTGTTTTGGTAAAAGAGGCCCCAATCA---------GAATTTTGGTGGTGG
AGAAATGTTAAAACTTGGAACTAGTGACCCACAGTTCCCCATTCTTGCAGAACTCGCACC
CACAGCTGGTGCGTTTTTCTTTGGATCAAGGTTAGAGTTGGCCAAAGTGCAGAATTTGTC
TGGGAATCTTGACGAGCCCCAGAAGGATGTTTATGAATTGCGCTATAATGGCGCAATTAG
ATTTGACAGTACACTTTCAGGTTTTGATACCATAATGAAGGTGTTGAATGATAATTTGAA
TGCATATCAACAACAAGATGGTATGATGAATATGAGTCCAAAACCACAGCGTCAGCGTGG
TC--ATAAGAATGGACAAGGAGAAAATGATAATATAAGTGTTGCAGCGCCCAAAAGCCGT
GTGCAGCAAAATAAGAGTAGAGAGTTGACTGCAGAGGACATCAGTCTTCTTAAGAAGATG
GATGAGCCCTATACAGAAGACACCTCAGAAATATAAGAGAATGAACCTTATGTCGGCACC
TGGTGGTAACTCCTCGCAGGAAAGTCGGG-------------------------------
----ATAAGGCACTCTCTATCAGAATGGATGTCTTGCTGCTATA----ATAGATAGAGAA
GGTT--------------ATAGCAGACTATAGATTAATTAGTTGAAAGTTTTGTGTGG--
------------------------------------------------------TAATGT
ATAGTGTTGGAGAAAG---------TGAAAGACT-------TGCGGAAGTA---------
------------------------------------------------------------
---------------------------------
>OQ621725.1 Canine respiratory coronavirus isolate D197NS_THA_2022, complete genome
------------------------------------------------------------
------------------------------------------------------------
--------------------------GCAGTTAACAGCTTTCAGCCAGGGACGTGTTGTA
TCCTAGGCAGTGGCCCACTCATAGGTCACAATGTCGAAGATCAACAAATACGGTCTCGAA
CTGCACTGGGCTCCAGAATTTCCATGG---------------ATGTTTGAGG-----ACG
CAGAGGAGAAGTTGGATAACCCTAGTAGTTCAGAGGTGGATATAGTATGCTCCACCACTG
CGCAAAAGCTGGAAACAGGCGGAATTTGTCCTGAAAATCATGTAATGGTGGATTGTCGCC
GACTTCTTAGACAAGAGTGTTGTGTGCAGTCTAGCCTAATACGTGAAATTGTTA------
-----------------TGAATACACGTCCATATGATTTGGAGGTGCTATTTCAAGATGC
TTTGCAGTCCCGCGAAGCAGTTTTGGTTACACCCCCTATAGGTATGTCTATGGAGTCATG
CTATGTGAGAGGTTGTA----------------ATCCTAATGGATGGACCATGGGTTTGT
TTCGGCGTAGAAGTGTGTGTAACACTGGTCGCTGCGCTGTTAACAAGCATGTGGCCT---
----ATCAGCTATATATG---ATTGATCCTGCGGGTGTTTG-------------------
---------------------------------TTTTGGTGCAGGTCAATTTGTGGGTTG
GGTTATACCCTTAGCCTTTATGCCTGTGCAATCCCGGAAATTTATCGTTCCTTGGGTTAT
GTACTTGCGTAAGTGTGGTGAAAAGGGTGCCTACAATAAAGATCATAAACGTGGCGGTTT
TGAACACGTTTATGATTTTAAAGTTGAGGATGCTTACGACCTGGTTCATGATGAGCCTAA
GGGTAAGTTTTCTAAGAAGGCTTATGCTTTAATTAGAGGATACCGTGGTGTTAAACCGCT
TCTCTATGTAGACCAGTATGGTTGTGATTATACTGGTGGTCTTGCAGATGGTTTAGAGGC
T---TATGCTGATAAGACATTGCAAGAAATGAAGGCATTATTTCCTATTTGGAGCCAGGA
ACTCCCTTTTGATGTAACTGTGGCATGGCACGTTGTGCGTGATCCACGTTATGTTA-TGA
GATTGCAGAGTGCTTCTACTATACGTGGTGTTGCATATGTTGCTAACCCTACTGAAGACT
TGTGTGATGGTTCTGTTGTTATAAAGGAACCTGTGCATGTTTATGCAGATGACTCTATTA
TTTTA--CGTCAACATAATTTA------------------GTTGACATTATGAGTTGTTT
TTA-----------------TATGGAAGCAGATGCAGTTGTAAATGCTTTTTATGGTGTT
GATTTGAAAGATTGTGGTTTTGTTATGCAGTTTGGTTAT--ATTGATTGTGAACAAGACT
------------------TGTGTGATTTTAAAGGTTGGGTTCC-TGGTAATATGATAGAT
GGTTTTGCTTGCACTACTTGTGGTCATGTTTATGAAACAGGTGGTTTGCTAGCACAA---
------TCTTCAGGTGTTCTGCCTGCTAATCCTGTATTGCATACTAAGAGTGCAGCAGGT
------------------------------------------TATGGTGGTTTTGGTTGT
AAGGATTCTTTTACCCTGTATGGCAAAACTGTAGTTTATTTTGGAGGGTGTGTGTATTGG
AGTCCAGCACGTAATATATGGATTCCTATATTAAAATCTTCTGTTAAGTCTTATGACGGT
TTGGTCTATACTGGAGTT---GTAGGTTGCAAGGCTATTGTAAAGGAAACAAATCTCATT
TGCAAAGCGTTGTACCTTGATTATGTTCAACACAAGTGTGGCAATTTACACCAGCGGGAG
TTGCTAGGTGTGTCAGATGTGTGGCATAAACAATTGTTATTAAATAGAGGTGTGTACAAA
CCTCTTTTAGAGAATATTGATTATTTTAATATGCGGCGTGCTAAATTTAGTTTAGAAACT
TTTACTGTTTGTGCAGATGGTTTTATGCCTTTTCTTTTAGATGATTTGGTTCCGCGCGCA
TATTATTTGGC-----AGTAAGTGGTCAAGC---------ATTTTGTGACTACGCAGGTA
AATTCTGCTATGCCGTTGTGTCTAAGAGTAAAGAGTTACTTGATGTGT------------
-----CACTGGACTCTTTAGGTGCAGCTATAC-----ATTATTTGAATTCTAAAATTG--
--------------TTGATTTGGCTCAACATTT--------------------------T
AGTGATTTTGGAACAAGTTTTG------TTTCTAAAATTGTTCATTTTTTTAAGAC----
------TTTTACTACTAGCACTGCTCTTGCATTTGCATGGGTTTTATTTCATGTTTTGCA
TGGTGCTTATATAGTAGTAG------AGAGTGATATATATTTTGTTAAAAATATTCCTCG
TTATGCTAGTGCTGTTGCACGAGCATTTCGGAGTGTTGCTAAAATTGTACTGGACTCTTT
AAGAGTTACTTTTATTGATGGCCTTTCTTGTTTTAAGATTGGACGTAGAAGAATCTGTCT
TTCAGGCAGTAAAATTTATGAAG-----------------------------------TT
GAGCGTGGCTTGTTACATTCATCTCAATTGCC----------------------------
ATTAGATGTTTATGATTTAACCA-------------------------------------
-----TGCCTAGTCAAG-TTCAGAAAGCCAAGCAAAAACCTATTTATTTAAAAGG-----
----------------------------------------TTCTGGTTCTGATTTTTCAT
TAGCGGATAGTGTGGTTGAAGTTGTTACAACTTCACT------TACACCATGTGGTTATT
CTGAACCACCTAAAGTTGCAGATAAAATTTGCATTGTTGATAATGTTTATATGGCCAAGG
CTGGTGACAAATACTACCCTGTTGTGGTTG--ATGGTCATGTTGGACTCTTGGATCAAGC
ATGGAGGGTTCCTTGTGCTGGAAGGCGTGTTACATTTAAGGAACAGCCTACAGTAAATGC
GATTGCAAGCATGCCTAAGACTATTAAAGTTTTTTATGAGCTTGACAAAGATTTTAATAC
TATTTTAAACACTGCATGTGGAGTGTT-------TGAAGTGGATGATACTGTGGATATGG
AGGAATT---TTACGCTGTGGTGATTGATGCCATAGAAGAGAAACTTTCTCCATGTAAGG
AGCTTGAAGGTGTAGGTGTTAAAGTTAGTGCCTTTTTACAGAAATTAGAGGATAATTCCC
TATT-TTTATTTGATGAGGCTGGCGAGGAAGTTCTTGCTTCTAAATTGTATTGTGCTTTT
ACAGCTCCTGAAGATGATGACTTTCTTGAAGAAAGTGATGTTGAAGAAGATGTTGTAGAA
GGTGATGAAACTGATTTAACTGTCACAAGTGCTGGAGAGCCTTGTGTTGCCAGTGAACAG
GAGGAGTCTTCTGAAGTCTTAGAGGACACTTTGGATGATGGTCCATGTGTGGAGACATCT
GATTCACAAGTTGAAGAAGATGTAGAAATGTCGGATTTTGTTGATCTTGAATCTGTGATT
CAGGATTATGAAAATGTTTGTTTTGAGTTTTATACTACAGAGCCAGAATTCGTTAAAGTT
TTGGATCTGTATGTGCCTAAAGCAACGCGCAACAATTGC--------TGGTTGCGATCAG
TTTTGGCAGTGATGCAGAAATTGCCCTGTCAATTTAAAGATAAAAATTTGCAGGATCTTT
GGGTGTTATATAAGCAACAGTATAGTCAGTTGTTTGTTGATACCTTGGTTAATAAGATAC
CTGCTAATATTGTAGTCCCACAAGGTGGTTATGTTGCTG---------------------
-----ATTTTGCATATTGGTTCTTAACCTTATGTGATTGGCAGTGTGTTGCATACTGGAA
ATGCATTAAATGTGATTTAGATCTTAAGCTTAAAGGCTTGGATGCTATGTTCTTTTATGG
TGATGTTGTTTCACATGTATGCAAGTGTGGTGAGTCTATGGTACTTATTGATGTTGATGT
GCCATTTA--CAGC--------CCACTTTGCTCTTAAAGATAAGTTGTTTTGTGCATTTA
TTACTAAGCGTAGTTTGTATAAAGCAGCTTGTGTTGTGGATGTTAATGATAGTCATTCTA
TGGCTGTTGTTGATGGTAAACAAATTGATGATCATCGTATCACTAGTGTTACTAGTGATA
AGT-------------------------TTGATTTTATTATTGGGCATGGTATGTCATTT
TCAAT---GACTACGTTTGAAATTGCCCAATTGTATGGTTCTTGTATAACACCTAATGTG
TGTTTTGTTAAAGGTGATATAATT---AAAGTGTCTAAGCGTGTTAAAGCA---------
---------GAAGTCGTTGTAAATCCTGCTAATGGCCATATGGCACATGGTGGTGGTGTT
GCAAAGGCTATTGCAGTAGCAGCTGGACATCAGTTTGTTAAAGAGACTACTGATATGGTT
AAGTCTAAAGGAGTTTGTGCTACTGGAGATTGTTATGTCTCTACAGGGGGCAAATTATGT
AAAACTGTGCTTAATGTTGTTGGACCTGATGCGAGGACACAGGGTAAACAAAGTTATGCA
TTGTTAGAGCGTGTTTATAAACATCTTAACAAATAT--------------GATTGTGTTG
TTACAACTTTGA---------------TCTCAGCTGGTATATTTAGTGTGCCTTCTGATG
TATCTTTAACATATCTACTTGGTACTGCTAAGAAACAAGTTGTTCTTGTTAGCAATAATC
AAGAGGATTTTGATCTTATTTCTAAGTGTCAG----------------------------
-----------ATAACTGCCGTTGAGGGTACTAAG-------------------------
--------------AAATTGGCAGAGCGTCTTTCTTTTAATGTTGGGCGTTCTATCGTTT
ACGAAACAGATGTTAATAAGTTGATTTTAAGCAATGATGTTGCATTTGTTTCGACATTTA
ATGTCTTACAGGATGTTTT------------------ATCCTTAAGACATGATATAGTAC
TTGATGATGATGCACGA---------------------------------ACCTTTGTTC
AGAGCAATGTTGATGTTGTACCTGAGGGTTGGCGTGTTGTC-----------------AA
TAAGTTTTATCAAATTAAT----GGTGTTAGAACCGTTAAGTATTTTGAGTGTCCTGGGG
GCATAGATATATGCAGCCAGG-ATAAAGTTTTT-------GGTTATGTACAGCAGGGTAG
TTTTAATAAGGCTACTGT------------TGTTCAAATTAAAGCCT-------------
--------TGTTTTTGGATAAAGTGGACATC---------TTACTAACTGTTGATGGTGT
TAA-TTTCACTAACAGGTT-TGTGCCTGTTGGTGAAAGTTTTGGTAAGAGTCTAGGAAAT
GTGTTTTGTGAAGGAGTTAATGTCATGAAACATAAGTGTGATATAAATTATAAAGGTAAA
GTCTTTTTCCAGTTTGATAATCTTTCTAGTGAAGAT----------TTAAAGGCTGTAAG
-----------AAGTTCTTTTAATTTTGATCAGAAGGAATTGCTTGCCTACTACAACATG
CTTGTTAATTGTTCTAAGTGGCAGGTTGTTTTTAATGGTAAGTATTTCACTT---TTAAG
CAAGCTAATAATAATTGTTTTGTTAATGTTTCTTGCTTAATGCTCCAGAGTTTGAATCTG
AAATTTAAAATTGTTCAATGGCAGGAGGCATGGCTTGAATTTCGTTCTGGCCGCCCTGCT
AGATTTGTATCTTTGGTTTTGGCTAAAGGAGGGTTTAAATTTGGGGATCCTGCTGATTCT
AGAGATTTCTTGCGTGTTGTGTTTAGTCAAGTTGATTTGACAGGGGCAATATGTGATTTT
GAAATTGCATGTAGA---TGTGGTGTAAAGCAGGAACAGCGTACTGGTGTGGACGCTGTT
ATGCATTTTGGTACATTGAGTCGTGAAGATCTTGAGATTGGTTATACCGTGGATTGTTTT
TGTGGTAAAAAGCTAATTCATTGTGTACGATTTGATGTACCATTTTTAATTTGTAGTAAT
A-------CACCTGCT-AGTGTAAAATTACCTAAGGGTGTAGGAAGTGCAAATATTTTTA
TAGGTGATAAGGTTGGTCATTATGTTCATGTTAAGTGTGAACAGTCTTATCAGCTTTATG
ATGCTTCTAATGTTAAGAAGGTTACAGACGTTACTGGCAATTT---------------GT
CAGATTGTTTGTATCTT----------AAAAATTTGAAACAAACTTTTAAATCGGTGTTA
ACCACCTATTATTTGGATGATGT------TAAGAAAATTGAGTATAAACCTGACTTGTCA
CAATATTATTGTGATGGAGGTAAGTATTATACT------CAGCGTATTATTAAAGCCCAA
TTTAAAACATTTGAGAAAGTAGATGGTGTGTATACTAATTTTAAATTGATAGGACACACC
GTCTGTGGTATTCTTAATGCTAAGTTGGGTTTTGATAGCTCTAAAGAGTTTGTAGAATAT
AAG------GTTACTGAGTGGCCAACAGCTAC---------------AGGTGATGTGGTG
TTGGCTACTGATGAT-----TTGTATGTTAAGAGATATGAAAGGGGTTGTATTACTTTTG
GTAAACCTGTTATATGG--------------------TTAAGCCATGAGCAAGCTTCCCT
TAATTCTTTAACATA-------TTTTAATAAACCTTTATTGGTTGATG---AGAATAAAT
TTGATGTTTTAAA------------------AGTGGATGATGTTGATGATGGTGGT----
----AATAGCTCAGAGAGTGATGCTAAAGTAC-CCAAAGAAATTAACATTATTAAGTTAA
GTGGTGTAAAAAAACCTTTTAAGGTTGAAGATAGTGTCATTGTTAATGATGATACTAGTG
AAATCAAATATGTTAAGAGTTTGTCTATAGTTGATGTTTATGATATGTGGCTTACAGGTT
GTAGGTATGTTGTTAAGACTGCTAATGCTTTGAGCAGAGCAGTTAACGTACCTACAATAC
GTAAGTTTATAAAATT----------TGGTATGACTCTTGTTAGTA-TACCAATTGATTT
GTTAAATTTAAGAGAGATTAAGCCTGTTTTTAATGTGGTT------------------AA
AGCTGTGCGAAATAAAATTTTTCCATGCTTTAATTTTATTAAATGGCTTTTTGTCTTATT
ATTTGGCTGGATTAAAATATCCGCTGATAATAAATTAATTTACATTACAGAAGTTGCATC
AAAGCTTACGTGTAAGCTTGTAGCTTTAGCTTTTAAAAATGCATTTTTGACATTTAAGTG
GGGTGTGGTTGCTAGAGGTGCTTGCA------TTATAGCGACTATATT------TCTATT
GTGGTTTAATTTTTT-----------ATATGCCAATGTAATTTTTAGTGATTTTTATTTG
CCTAAAATC-------------------------GGTTTCTTGCCGACTTTTGTTGGTAG
G-------ATTGTACAGTGGATTAAGAACACTTTTAGTCTTGTAACTATTTGTGATCTAT
ATTTTATTCAGGATGTTGGTTTTAAGAATCATTATTGTAATGGAAGTATCGCATGTCAGT
TCTGCTTGGCAGGATTTGATATGTTAGATAATTATAAAGCCATTGATGTAGTACAGTATG
AAGCTGATAGGAGAGCATTTGTTGATTATACAGGTGTGTTAAAGATTGTTATTGAATTGA
TAGTTAGTTAC----GCCCTGTATACGGCATGGTTTTATCCATTGTTTGCTCTTATTA--
---------GTATTCAGATCTTGACCACTTGGCTGC----------------CTGAGCTT
TTTATGCTTAGTACATTACATTGG-AGTGTTAGGTTGCTGGTGTTTTTAGCTAATATGTT
ACCAGCACATGTGTTT---------ATGAGGTTTTATATTATTATTGCCTCTTTTATTAA
GCTGTTTAGCTTGTGTAGGCATGTTGCCTATGGTTGTAGTAAATCTGGTTGTTTGTTTTG
TTACAAGAGGAATCGTAGTCTACGTGTTAAATGTAGTACTATCGTTGGTGGCATGATACG
CTATTACGATGTTATGGCTAATGGTGGCACTGGCTTTTGTTCAAAACATCAATGGAATTG
CATAGATTGTGATTCTTATAAACCAGGTAATACTTTTATTACTGTTGAGGCCGCTCTTGA
TTTATCTAAGGAATTGAAACGGCCAATTCAGCCCACAGATGTTGCTTATCATACGGTTAC
GGATGTTAAGCAAGTTGGTTGTTATATGCGCTTGTTCTATGATCGTGATGGACAGCGCAT
ATATGATGATGTTAATGCTAGTTTGTTTGTGGATTATAGTAATTTGCTACATTCTAAGGT
TAAGAGTGTGCCTAATATGCATGTTGTGG----TAGTGGAAAATGATGCCGATAAAGCTA
ATTTTCTTAAT--GCTGTTGTATTTTATGCACAGTCTTTGTTTAGACCTATTTTAATGGT
TGATAAAAATCTGATAACTACTGCTAATACTGGTACGTCTGTTACAGAAACTATGTTTGA
TGTTTATGTGGATACATTTTTGTCTATGTTTGATGTGGATAAAAAGAGTCTTAATGCTTT
AATAGCAACTGCGCATTCTTCTATAAAACAGGGTACGCAGATTTATAAAGTTTTAGATAC
CTTTTTAAGCTGTGCTCGTAAAAGTTGTTTTATTGATTCAGATGTTGATACTAAGTGTTT
AGTTGACTCTGTCATGTCTGCTGTATCGG-CAGGTCTTGAATTGACGGATGAAAGCTGTA
ATAACTTGGTGCCAACGTATTTGAAGGGTGATAATATTGTGGCAGCTGATTTAGGTGTTC
TGATTCAAAATTCTGCTAAGCATGTGCAGGGTAATGTTGCTAAAATAGCCGGTGTTTCCT
GTATATGGTCTGTGGATGCTTTTAGTCAGCTTAGTTCTGATTTTCAGCATAA--ATTGAA
GAAAGCATGTTGTAAAACTGG---------------TTTGAAACTAAAGCTTACCTATAA
TAAGCAGATGGCTAATGTCTCTGTTTTAACTACACCCTTTAGTCTTAAAGGGGGTGCAGT
TTTTAGTTAT------------TTTGTTTATGTATGTTTTGTATTGAGTTTGGTTTGTTT
TATTGGATTGTGGTGCTTAATGCCCACTTACACAGTACACAAATCAGATTTTCAGCTTCC
TGTTTATGCCA---GTTATAAAGTCTTAGATAATGGTGTTATTAGAGATGTTAGCGTTGA
AGATGTTTGTTTCGCTAACAAGTTTGAACAATTTGATCAATGGTATGAGTCTACATTTGG
TCTAAGTTATTATAGTAACAGTATGGCTTGTCCCATTGTTGTTGCTGTAGTAGACCAGGA
TTTTGGCTCTACTGTGTTTAATGTCCCTACCAAAGTATTGCG---ATATGGTTACCATGT
GTTGCATTTTATTACACATGCACTTTCTGCTGATGGAGTGCAGTGTTATACGCCACATAG
TCAAATATCATATTCTAATTTTTATGTTAGTGGCTGTGTGCTTTCCTCTGCTTGCACTAT
GTTTGCAATGGCAGATGGTAGTCCACAACCTTATTGTTATACAGAGGGGCTTATGCAGAA
CGCTTCTCTGTATAATTCATTGGTACCTCATGTGCGGTATAATCTTGCTAATGCTAAAGG
TTTTATTCGTTTTCCAGAAGTGTTGCGAGAAGGACTTGTGCGTATTGTGCGTACTCGTTC
TATGTTGTATTGCAGAGTTGGATTATGTGAGGAAGCTGATGAGGGTATATGCTTTAATTT
TAATGGTTCTTGGGTGCTTAATAATGATTATTATAGATCATTGCCTGGGACCTTTTGTGG
TAGAGATGTTTTTGACTTAATTTATCAGCTGTTTAAAGGTTTAGCACAGCCTGTGGATTT
TTTAGCATTGACTGCTAGTTCCATTGCCGGTGCTATACTTGCTGTAATTGTTGTTTTGGT
GTTTTATTACTTAATAAAGCTTAAACGTGCTTTTGGTGATTACACCAGTATAGTTTTTGT
TAATGTGATTGTGTGGTGTGTAAATTTTATGATGCTTTTTGTGTTTCAAGTTTACCCTAC
ACTTTCTTGTGTATATGCTATTTGTTATTTTTATGCCACGCTTTATTTCCCTTCGGAGAT
AAGTGTGATAATGCATTTACAATGGCTAGTTATGTATGGCACTATTATGCCTTTATGGTT
TTGTTTGCTATATATATCTGTTGTTGTTTCAAATCATGCTTTTTGGGTATTTTCTTACTG
CAGACAGCTTGGTACTTCTGTTCGTAGTG------ATGGTACATTTGAAGAAATGGCTCT
TACTACTTTTATGATTACAAAAGATTCTTATTGTAAGCTTAAGAATTCTTTGTCTGATGT
TGCTTT----------TAATAGATATTTGAGTTTGTATAATAAATATAGGTATTACAGCG
GTAAAATGGATACTGCTGCATATAGGGAGGCTGCTTGTTCTCAGTTGGCTAAAGCTATGG
ATACATTTACCAATAATAATGGTAGTGATGTGCTTTACCAACCGCCTACTGCTTCCGTTT
CAACTTCATTCTTGCAATCTGGTATTGTGAAAATGGTTAATCCTACTTCTAAGGTAGAAC
CATGTATTGTCAGTGTTACCTATGGTAATATGACATTGAATGGTTTATGGTTGGATGATA
AGGTCTACTGTCCCAGACATGTGATATGTTCTGCTTCAGATATGACTAATCCAGATTATA
CAAATTTGTTGTGTAGAGTAACATCAAGTGATTTTACTGTATTGTTTGATCGTTTAAGCC
TTACAGTGATGTCTTATCAAATGCAGGGTTGTATGCTTGTTCTTACAGTGACCCTGCAAA
ATTCTCGTACGCCAAAATATACATTTGGTGTGGTTAAACCTGGTGAGACTTTTACTGTTT
TAGCTGCTTATAACGGCAAACCACAAGGAGCCTTTCATGTGACTATGCGTAGTAGTTATA
CCATTAAGGGTTCCTTTTTATGCGGATCTTGTGGATCTGTTGGTTATGTAATAATGGGTG
ATTGTGTTAAATTTGTTTATATGCATCAATTGGAGCTTAGTACTGGTTGTCATACTGGTA
CTGATTTCAATGGGGATTTTTATGGTCCTTATAAGGATGCTCAGGTTGTCCAATTGCCCG
TTCAGGATTATATACAATCTGTTAATTTTGTAGCATGGCTTTATGCTGCTATACTTAACA
ATTGTAATTGGTTTGTACAAAGTGATAAGTGTTCTGTTGAAGATTTTAATGTGTGGGCTT
TGTCTAATGGATTTAGCCAAGTTAATTCTGACCTTGTTA------TAGATGCTTTAGCTT
CTATGACTG---------------------GTGTGTCTTTGGAAACACTATTGGCTGCTA
TTAAGCGTCTTAAGAATGGTTTTCAAGGACGTCAGATTATGGGTAGTTGTTCCTTTGAGG
ATGAATTGACACCTAGCGATGTTTATCAACAACTCGCTGGTATCAAGTTACAATCAAAGC
GTATT----AGATTGTTTAAAGGCA-----------TTGTTTGTTGGATTATGGCTTCTA
CATTTTTGTTTAGTTGTATAATTACAGCATTTGTGAAATGGACTATG------TTTATGT
ATGTAA------------CTACTAATATGCTTAGTATTACGTTTTGTGCACTTTGTGTTA
TAAGTTTGGCCATGTTGTTGGTTAAACATAAGCATCTTTATTTGACTATGTATATAATTC
CTGTGCTTTTTACACTG-----------------CTGTATAACAACTATTTT---GTTGT
GTACAAGCATACATTTAGA------------------GGCTATGTTTATGCATGGCTATC
ATATTATGT-TCCATCAATTG-AGTA-TACTTATACTGATG-----AAGTTATTTATGGC
ATGTTATTGCTTATAG-GAATGGCTTTTGTTACATTACGTAGCATTAACCATGATTTGTT
CTCTTTTATAATGTTTGTAGGTCGTGTGATTTCTGTTGTCTCTTTGTGGTACATGGGTTC
TAACTTAGAAGAAGAAATTCTTCTTATGTTGGTTTCT-------------CTTTTTGGTA
CTTACACATGG--ACAACAGTTTTATCTATGGCTGTAGCAAAGGTTATTGCTAAGTGGGT
TGCTGTGAATGTTTTGTATTTTACA--------GATATACCTCAAATTAAGATAGTGCTT
GTATGCTATTTGTTTATAGGTTATATTATTAGCTGTTATTGGGGTTTGTTTTCCTTGATG
AACAGTTTGTTTAGAATGCCTTTGGGTGTTTATAATTATAAAATTTCAGTACAGGAATTA
AGATATATGAATGCTAATGGATTGCGCCCTCCTACGAATAGTTTTGAAGCCCTTATGCTT
AATTTTAAGCTTTTGGGTATTGGAGGTGTGCCAATTATTGAAGTATCTCAATTTCAATCA
AAATTGACTGATGTTAAATGTGCTAATGTTGTCTTGCTTAATTGCTTGCAACATTTGCAT
GTTGCTTCTAACTCTAAGTTGTGGCAGTATTGTAGCACTTTGCACAATGAAATACTTGCC
ACTTCGGATCTGGGTGTTGCTTTTGAAAAGCTTGCTCAGTTGTTAATTGTTTTGTTTGCT
AATCCAGCTGCTGTGGATAGCAAGTGCCTGACTAGTATTGAAGAAGTTTGCGACGATTAC
GCAAAGGACAATACTGTTTTGCAGGCTTTACAGAGTGAATTTGTTAATATGGCTAGCTTC
GTTGAATATGAAGTTGCTAAGAAAAATCTTGATGAGGCGCGTTCTATTGGTTCTGCTAAT
CAACAGCAGTTAAAACAGCTAGAGAAAGCCTGTAATATTGCTAAATCTGCTTATGAACGT
GATCGTGCTGTAGCAAGAAAGTTGGAGCGTATGGCAGATTTGGCTCTTACTAATATGTAT
AAAGAAGCTAGAATTAATGATAAGAAGAGTAAGGTTGTTTCTGCCTTGCAAACTATGCTT
TTTAGTATGGTACGTAAGTTAGATAATCAAGCTCTGAATTCAATATTAGATAATGCTGTG
AAGGGTTGTGTACCATTGAATGCAATCCCTTCATTGGCAGCAAATACTCTGACTATAATT
GTACCAGATAAAAGTGTTTATGATCAGGTAGTTGATAATGTCTATGTTACCTATGCGGGT
AATGTATGGCAGATTCAAACTATCCAAGATTCAGATGGTACAAATAAGCAGTTGAATGAG
ATATCTGATGAT------TGTAACTGGCCACTAGTTATTATTGCAAATCGTTATAATGAG
GTATCTGCTACCGTTTTGCAAAATAATGAATTAATGCCTGCTAAGTTGAAAACTCAGGTT
GTTAATAGTGGTCCAGATCAGACTTGTAATACACCTACT--------------CAATG--
-----TTACTATAATAATAGTAACAATGGGAAGATTGTTTATGCTATACTTAGTGATGTT
GATGGTCTTAAGTATACAAAAATTCTTAAAGATGATGGCAATTTTGTTGTTT---TGGAG
TTAGATCCTCCTTGTAAATTTACTGTTCAAGATGTTAAAGGTCTTAAAATTAAGTACCTT
TATTTTGTAAAAGGTTGTAACACACTAGCAAGAGGCTGGGTTGTTGGTACAATTTCTTCT
ACAGTTAGATTGCAAGCTGGAATTGCTACTGAGTATGCTTCCAACTCATCTATATTATCT
TTATGTGCGTTTTCTGTAGATCCTAAGAAAACGTATTTAGATTTTATACAACAGGGAGGA
ACACCTATTGCCAATTGTGTTAAAATGTTGTGTGATCATGCTGGTACCGGTATGGCCATT
ACTGTTAAACCTGATGCTACCACTAGTCAGGATTCATATGGTGGTGCGTCTGTTTGTATA
TATTGCCGCGCACGAGTTGAACACCCAGATGTTGATGGGTTGTGCAAATTACGCGGCAAG
TTTGTACAAGTGCCTGTAG---GTATAAAAGATCCTGTGTCTTATGTTTTGACACATGAT
GTTTGTCAAGTTTGTGGATTTTGGCGGGATGGAAGTTGCTCATGTGTTAG---CACTGAC
ACTACTGTTCAGTCAAAAGATACTAA---TTTTTTAAACGGGTTCGGGGTACGAGTGTAG
ATGCCCGTCTCGTACCCTGTGCCAGTGGTTTATCTACTGATGTACAATTAAGGGCATTTG
ATATTTGCAATGCTAGTGTTGCTGGCATTGGTTTACATTTAAAAGTTAATTGTTGCCGTT
TTCAGCGTGTTGATGAGAACGGTGATAAATTAGATCAGTTCTTTGTTGTTAAGAGGACAG
ATTTGACTACATATAATAGAGAGATGGAATGCTATGAGCGTGTAAAAGATTGTAAGTTTG
TGGCTGAACACGATTTCTTTACATTTGATGTAGAAGGTAGTCGTGTGCCACACATTGTAC
GCAAGGATTTAACAAAGTATACTATGTTGGATCTTTGCTATGCATTGCGACATTTTGATC
GCAATGATTGCATGCTGCTTTGTGATATTCTCTCTATATATGCTGGTTGTGAACAATCCT
ACTTTACTAAGAAGGATTGGTATGATTTTGTTGAAAATCCTGATATTATTAATGTTTATA
AAAAGCTAGGACCTATTTTTAGTAGAGCCCTAGTTAGCGCTGCTGAGTTTGCGGACAAAT
TGGTGGATGTAGGCTTAGTAGGCATTTTAACACTTGATAACCAAGATTTAAATGGTAAAT
GGTATGATTTTGGTGACTATGTTATTGCAGCCCCAGGGTGTGGTGTTGCTATAGCAGACT
CTTATTATTCTTATATGATGCCTATGCTGACCATGTGTCATGCATTGGATTGTGAATTGT
ATGTGAATAATG------------CTTATAGACTATTTGATCTTGTACAATATGATTTTA
CTGATTACAAGATTGAATTGTTTAATAAGTATTTTAAGCACTGGAGTATGCCATACCATC
CTAACACGGTTGATTGTCAGGATGATCGGTGTATCATACATTGTGCTAATTTTAACATAC
TTTTTAGTATGGTTTTACCTAATACATGTTTTGGGCCTCTTGTTAGGCAAATTTTTGTGG
ATGGTGTGCCTTTTGTTGTTTCAATTGGCTACCATTATAAAGAACTTGGTATTGTGATGA
ACATGGATGTGGACACACATCGTTATCGCTTGTCTTTAAAAGACTTGCTTTTATATGCTG
CTGATCCAGCTTTGCATGTAGCTTCTGCTAGTGCATTGTATGATTTACGCACTTGCTGTT
TTAGTGTTGCGGCTATAACAAGTGGTGTAAAATTTCAAACAGTTAAACCTGGTAATTTTA
ATCAGGATTTTTATGATTTTATTTTAAGTAAGGGCCTGCTTAAAGAGGGTAGTTCAGTTG
ATCTGAAGCACTTTTTCTTTACGCAGGATGGTAATGCTGCTATTACTGATTATAATTATT
ATAAGTATAATTTGCCCACCATGGTGGACATTAAGCAGTTGCTGTTTGTTTTGGAAGTTG
TTTATAAGTATTTTGAGATTTATGATGGTGGGTGTATACCGGCATCACAAGTCATTGTTA
ATAATTATGATAAGAGTGCTGGCTATCCATTTAATAAATTTGGAAAAGCCAGGCTCTATT
ATGAAGCATTATCATTTGAGGAGCAGGATGAAATTTACGCTTATACTAAGCGTAATGTCC
TGCCAACACTTACTCAAATGAATTTGAAATATGCTATTAGTGCTAAGAATAGAGCCCGCA
CTGTTGCTGGTGTTTCCATACTTAGTACTATGACTGGCAGAATGTTTCATCAAAAATGTT
TGAAAAGTATAGCAGCTACACGTGGTGTTCCTGTGGTTATAGGCACCACTAAATTTTATG
GCGGCTGGGATGATATGTTACGTCGCCTTATTAAAGATGTTGATAATCCTGTACTTATGG
GTTGGGATTATCCTAAGTGTGATCGTGCTATGCCAAATATACTACGTATTGTTAGTAGTT
TGGTCTTGGCCCGAAAACATGAGGCATGTTGTTCGCAAAACGATAGGTTTTATCGACTCG
CGAATGAATGCGCACAAGTTCTGAGTGAAATTGTTATGTGTGGTGGCTGTTATTATGTTA
AGCCTGGTGGCACTAGTAGTGGTGATGCAACTACTGCTTTTGCTAATTCAGTTTTTAACA
TATGTCAAGCTGTTTCAGCCAATGTATGTGCTTTAATGTCATGCAATGGTAATAAGATTG
AAGATTTGAGTATACGTGCTCTTCAAAAGCGCTTATACTCACATGTGTATAGAAGTGATA
TGGTTGATTCAACCTTTGTCACAGAATATTATGAATTTTTAAATAAGCATTTTAGTATGA
TGATTTTGAGTGATGATGGCGTTGTGTGTTATAATTCTGATTATGCGTCCAAAGGGTATA
TTGCTAATATAAGTGCCTTTCAACAGGTATTGTATTATCAAAATAACGTTTTTATGTCAG
AATCCAAATGTTGGGTTGAAAATGATATAAACAATGGACCTCATGAATTCTGTTCACAAC
ACACAATGCTTGTAAAGATGGATGGGGACGATGTCTATCTTCCATATCCTGATCCTAGTC
GTATATTAGGAGCTGGATGTTTTGTAGATGATTTGTTAAAGACTGATAGTGTTCTTTTAA
TAGAACGATTTGTAAGTCTTGCAATAGATGCTTATCCACTTGTGTACCACGAAAATGAAG
AATACCAAAAGGTTTTTCGTGTTTATTTGGAGTATATAAAGAAGTTGTACAATGACCTGG
GTAATCAGATCTTGGATAGCTACAGTGTTATTTTAAGTACTTGTGATGGACAAAAGTTTA
CTGATGAGTCCTTTTACAAGAACATGTATTTAAGAAGTGCAGTTATGCAGAGTGTTGGAG
CTTGCGTGGTCTGCTCTTCTCAAACATCATTACGTTGTGGCAGTTGCATCAGAAAGCCTC
TTCTTTGCTGCAAGTGTTGTTATGATCATGTTATGGCAACTGATCATAAATATGTTTTGA
GTGTTTCACCATATGTGTGTAATGCACCAGGATGTGATGTAAATGATGTTACCAAATTGT
ATTTAGGTGGTATGTCATATTATTGTGAAGATCATAAGCCACAATATTCGTTTAAGTTGG
TAATGAATGGTATGGTTTTTGGTCTATATAAACAATCTTGTACAGGATCTCCGTACATAG
ATGATTTTAATCGTATAGCTAGTTGTAAATGGACCGATGTTGATGATTACATACTGGCTA
ATGAATGTACAGAGCGCTTGAAATTGTTTGCTGCAGAAACTCAAAAGGCGACTGAGGAAG
CCTTTAAGCAGAGTTATGCATCAGCAACAATACAAGATATTGTTAGTGAGCGCGAATTGA
TCCTCTTTTGGGAGATTGGAAAAGTGAAGCCACCACTTAATAAAAATTATGTTTTTACTG
GCTACCATTTTACAAAAAATGGCAAGACAGTTTTAGGTGAGTATGTTTTTGATAAGAGTG
AGTTGACTAATGGTGTGTATTATCGCGCCACAACCACTTATAAGCTATCTGTAGGAGATG
TTTTTGTTTTAACCTCTCATTCAGTAGCTAATTTAAGTGCTCCTACGCTTGTGCCGCAGG
AGAATTATAGTAGTATTAGATTTGCTAGTGTTTA-----TAGTGTGCTTGAGACGTTTCA
GAACAATGTCGTTAATTATCAACACATTGGTATGAAACGTTATTGCACCGTGCAAGGACC
TCCTGGTACAGGAAAGTCACATCTTGCTATCGGTCTTGCTGTATATTATTGTACAGCACG
TGTAGTATACACCGCGGCCAGCCATGCAGCTGTTGACGCATTGTGTGAAAAAGCATACAA
ATTTTTGAATATAAATGATTGCACTCGTATTGTTCCTGCTAAGGTCAGGGTGGAGTGCTA
TGATAAGTTTAAAATTAATGACACCACTCGTAAGTATGTGTTTACTACCATAAATGCATT
ACCTGAGATGGTGACTGATATTGTTGTTGTAGATGAAGTTAGTATGCTTACCAATTATGA
GCTTTCTGTTATTAATGCTCGTATTCGTGCTAAGCATTATGTTTATATTGGTGACCCTGC
TCAATTGCCAGCACCACGTGTGTTATTGAGCAAGGGTACACTTGAACCTAAATATTTTAA
CACTGTTACTAAGCTTATGTGTTGCTTAGGGCCAGATATTTTTCTTGGTACATGTTATAG
ATGTCCTAAGGAAATCGTTGATACAGTGTCTGCCTTGGTTTATGAAAATAAGCTTAAGGC
TAAGAATG--AAAGTAGTTCATTGTGTTTTAAGGTCTATTACAAAGGCGTTACAACACAT
GAAAGTTCTAGTGCTGTAAACATGCAGCAGATATATTTGATTAATAAGTTTTTGAAGGCT
AACCCTTTGTGGCATAAAGCCGTTTTTATTAGCCCATATAATAGTCAGAACTTTGCAGCT
AAGCGCGTTTTGGGTTTGCAAACCCAGACCGTGGATTCTGCTCAAGGTTCTGAATATGAT
TATGTTATATATTCACAGACTGCAGAAACAGCGCATTCTGTGAATGTTAATCGCTTCAAC
GTTGCTATTACTCGAGCCAAGAAAGGTATTCTTTGTGTTATGAGTAATATGCAGTTGTTT
GAAGCATTACAGTTTACTACATTGACCTTAGATAAAGTGCCACAGGCCGTTGAAACGA--
----GAGTTCAATGTAGTACCAATTTATTTAAAGATTGTAGCAAGAGTTATAGCGGTTAT
CACCCAGCTCATGCTCCTTCATTTTTGGCTGTAGATGACAAATATAAGGCAACTGGCGAT
TTAGCCGTGTGTCTTGGTATTGGAGATTCT----GCTGTTACATATTCAAGATTAATATC
ACTCATGGGTTTTAAACTGGATGTTACCCTTGATGGGTATTGTAAGCTTTTTATAACTAA
AGAAGAAGCTGTTAAACGCGTGCGTGCTTGGGTTGGTTTTGATGCTGAAGGTGCTCATGC
CACGCGTGATAGCATTGGGACAAATTTCCCACTTCAATTAGGGTTTTCCACAGGAATTGA
TTTTGTTGTGGAAGCCACTGGTTTGTTTGCTGATAGAGATGGTTACAGCTTTAAAAAGGC
TGTGGCTAAAGCTCCTCCTGGTGAACAATTTAAGCATCTCATTCCTTTGATGACGAGAGG
TCAGCGCTGGGATGTTGTTAGACCTAGAATAGTACAAATGTTTGCAGATCATTTAATTGA
CCTGTCTGATTGTGTTGTGCTAGTTACATGGGCAGCCAACTTTGAGCTCACTTGTCTCCG
CTACTTTGCAAAAGTAGGTCGTGAGATCTCTTGTAATGTGTGCACTAAACGTGCCACAGC
TTACAATTCTAGAACTGGTTACTATGGTTGTTGGCGCCATAGTGTTACATGTGATTACTT
GTATAATCCACTTATTGTTGATATTCAACAGTGGGGATATATTGGTTCTTTATCAAGTAA
TCATGATTTATATTGTAGTGTCCATAAAGGAGCACATGTTGCTTCCTCTGATGCTATAAT
GACACGGTGTTTGGCCGTTTATGATTGTTTTTGCAATAATATTAATTGGAATGTGGAGTA
TCCCATCATTTCAAATGAGTTAAGTATTAATACCTCTTGTAGGGTCTTGCAGCGTGTTAT
GCTTAAAGCTGCCATGCTCTGCAACAGATATATTTTATGTTATGATATTGGCAACCCAAA
AGCGATTGCCTGTGT----CAAA--GATTTTGATTTTAAGTTCTATGATGCCCAACC---
-AATTGTTAAGTCTGTCA-----AGACTCTTTTGTATTCTTTTGAGGCACATAAGGACTC
TTTTAAAGATGGTTTGTGTATGTTTTGGAACTGTAATGTGGATAAATATCCACCGAATGC
AGTTGTATGTAGATTTGACACTAGAGTGTTGAATAATTTAAATCTTCCTGGCTGTAATGG
AGGTAGTTTGTATGTTAATAAACATGCATTCCACACTAAACCCTTTGCTAGGGCAGCCTT
TGAGTATTTGAAGCCTATGCCATTTTTTTATTATTCAGATACGCCTTGTGTGTATATGGA
TGGCATGGATGCTAAGCAG--------GTTGACTATGTACCTTTGAAATCCGCCACTTGC
ATTACAAGATGCAATTTAGGTGGTGCAGTTTGTTTAAAACATGCTGAAGAGTATCGTGAG
TACTTAGAGTCTTACAATACAGCTACTACAGCAGGTTTTACTTTTTGGGTCTATAAGACA
TTTGATTTTTATAATTTGTGGAATACGTTCACTAAGCTACAAAGCTTGGAGAATGTTGTA
TATAATTTAGTCAAGACTGGCCATTATACAGGACAGGCAGGTGAAATGCCTTGTGCCATT
ATAAATGATAAAGTTGTGGCTAAGATCGATAAGGAGGATGTTGTCATTTTTATTAATAAT
ACAACATACCCTACTAATGTGGCTGTTGAATTATTTGCCAAGCGCAGTATTCGACACCAT
CCAGAGCTTAAGCTCTTTAGAAATTTGAATATAGACGTGTGCTGGAAGCAC-GTCATTTG
GGATTATGCTAGAGAAAGTATATTTTGCAGTAATACCTATGGTGTCTGC------ATGTA
TACAGATTTAAAGTTCATTGATA------------AATTGAATGTCCTTTTTGATGGTCG
TGATAATGGTGCTCTTGAAGCTTTTAAACGCTCTAATAATGGCGTTTACATTTCCACGAC
AACAGTTAAGAGTCTTTCGATGATAAGAGGTCCACCGCGTGCTGAATTAAATGG---CGT
AGTGGTGGACAAGATTGGAGACACTGATTGTGTGTTTTATTTTGCTGTGCGTAAAGAGGG
TCAGGATGTCATCTTCAGCCAATTCGACAGCCTGAGAGTCAGCTCTAACCAGAGCCCACA
AGGTAATCTGGGGAGTAATGAACCCGGTAATGTCGGTGGTAATGATGCTCTGGCAACCTC
TACTATCTTTACACAGAGCCGTGTTATTAGCTCTTTTACATGTCGTACTGATATGGAAAA
AGATTTTATAGCTTTAGATCAAGATGTGTTTATTCAGAAGTATGATTTGGAGGACTATGC
CTTTGAACACATTGTTTATGGTAATTTCAACCAGAAGATTATTGGTGGTTTGCATTTGTT
AATAGGCTTGTACCGAAGACATCAAACTTCCAATCTGGTTATTCAGGAGTTTGTTTCATA
CGACTCCAGCATACACTCTTATTTTATCACTGATGAGAAGAGTGGTGGTAGTAAGAGTGT
TTGCACTGTTATAGATATTTTGTTGGATGATTTTGTGGCTCTTGTTAAGTCACTTAATCT
TAACTGTGTGAGTAAGGTTGTTAATGTTAATGTTGATTTTAAAGATTTTCAGTTCATGCT
TTGGTGTAACGATGAGAAAGTTATGACTTTCTACCCTCGTTTGCAAGCTGCATCTGACTG
GAAGCCAGGTTATTCTATGCCTGTATTATATAAGTATTTGAATTCCCCAATGGAAAGAGT
TAGTCTCTGGAATTATGGGAAGCCAGTTACTTTGCCTACAGGCTGTATGATGAATGTTGC
TAAGTATACTCAGTTGTGTCAATACCTGAATACTACAACATTAGCTGTACCTGTTAATAT
GCGAGTTTTGCATTTAGGTGCAGGTTCAGAAAAAGGAGTAGCACCGGGTTCTGCAGTTCT
TAGGCAGTGGTTGCCTGTTGGTACTATTCTTGTAGATAATGATTTATACCCATTTGTGAG
TGACAGTGTCGCTACATATTTTGGGGATTGTATAACCTTACCCTTTGATTGTCAATGGGA
TTTGATAATTTCTGATATGTATGACCCTATTACTAAGAACATAGGGGAGTACAATGTAAG
TAAAGATGGTTTCTTTACATACATTTGTTATATGATTCGCGACAAGTTATCTCTGGGTGG
TAGTGTTGCTATAAAAATAACAGAGTTTTCTTGGAATGCAGAATTATATAAGTTAATGGG
GTATTTTGCATTTTGGACAGTTTTCTGCACAAATGCAAATGCGTCTTCTAGTGAAGGGTT
TTTAATTGGCATAAATTATTTGGGTAAGCCCAAGGTTGAGATAGATGGAAATATTATGCA
TGCCAATTATTTGTTTTGGAGAAATTCTA--------CAGTTTGGAACGGGGGTGCTTAT
AGCCTGTTTGATATGGCTAAATTCACGCTTAAGTTGGCTGGTACTGCCGTAATAAATTTA
AGAGCAGACCAGATTAATGATATGGTTTATTCCCTTCTTGAAAAGGGTAAACTACTTGTT
AGAGATATAAATAAAGAAGTTTTTGTTGGTGACAGTTTGGTTAATATAATCTAAACTTTA
AGAATGGCAGTTGCTTATGCAGATAAGCCTAATCACTTTATCAATTTTCCACTTACCCAG
TTTGAGGGTTTTGTGTTAAATTATAAAGGTTTACAATTTCAAATTCTCGATGAAGGAGTG
GATTGTAAAATACAAACAGCGCCGCATATTAGTCTTGCTATGCTGGATATTCAGCCTGAA
GACTACAGAAGTGTTGATGTTGCTATTCAAGAAGTTATTGATGACATGCATTGGGGTGAG
GGCTTTCAGATTAAATTTGATAACCCCCATATCCTAGGAAGATGCATAGTTTTAGATGTT
AAAGGTGTAGAAGAATTGCATGATGATTTAGTTAATTACATTCGTGATAAAGGTTGTGTT
GCTGACCAATCCAGGAAATGGATTGGACATTGCACCATAGCCCAACTCACGGATGCTGCA
CTTTCCATTAAGGAAAATGTTGATTTCATAAACAGCATGCAATTCAATTATAAAATCACT
ATCAACCCCTCATCACCGGCTAGACTTGAAATAGTTAAGCTTGGTGCTGAAAAGAAAGAT
GGTTTTTATGAAACCATAGTTAGCCACTGGATGGGAATTCGTTTTGAATATAATCCACCC
ACTGATAAGCTAGCTATGATTATGGGTTATTGTTGTTTAGAAGTGGTGCGTCAAGAGCTA
GAAGAAGGTGATCTTCCCGAGAATGATGATGATGCTTGGTTTAAGCTATCGTACCATTAT
GAAAACAATTCTTGGTTCTTTCGACATGTCTACAGGAAAAGTTCTTATTTCCGTAAGTCT
TGTCAAAACTTAGATTGTAATTGTTTTGGGTTTTATGAATCTTCAGTTGAAGAAGACTAA
ACTCAGTGAAAATGTTTTTGCTTCCTAGATTTGTTCTAGTTAGCTGCATAATTGGTAACT
TAGGTTTTGATAACCCTCCTACCAATGTTGTTTCGCATTTAAATGGAGATTGGTTTTTAT
TTGGTGACAGTCGTTCAGATTGTAACCATGTTGTTAACACCAACCCCCGTAATTATTCTT
ATATGGACCTTAATCCTGCCCTGTGTGATTCTGGTAAAATATCATCTAAAGCTGGCAACT
CCATTTTTAGGAGTTTTCACTTTACCGATTTTTATAATTACACAGGCGAAGGTCAACAAA
TTATTTTCTATGAGGGTGTTAATTTTACGCCTTATCATGCCTTTAAATGCACCAGTTCTG
GTAGTAATGATGTTTGGATGCAGAATAAAGGCTTGTTTTACACTCAGGTTTATAAGAATA
TGGCTGTGTATCGCAGCCTTACTTTTGTTAATGTACCATATGTTTATAATGGCTCTGCAC
AATCTACAGCTCTTTGTAAGTCTGGTAGTTTAGTTCTTAATAACCCTGCATATATAGCTC
GTGAAGCTAATTTTGGGGATTATTATTATAAGGTTGAAGCTGATTTTTATTTGTCAGGTT
GTGACGAGTATATCGTACCACTTTGTATCTTTAACGGCAAGTTTTTGTCGAATACAAAGT
ATTATGATGATAGTCAATATTATTTTAATAAAGACACTGGTGTTATTTATGGTTTCAATT
CTACTGAAACCATTAACACTGGTTTTGATTTTAATTGTCATTATTTACTTTTACCCTCTG
GTAATTATTTAGCCATTTCAAATGAGCTATTGTTAACTGTTCCTACGAAAGCAATCTGTC
TTAATAAGCGTAAGGATTTTACGCCTGTACAGGTTGTTGATTCGCGGTGGAACAATGCCA
GGCAGTCTGACAACATGACGGCGGTTGCTTGTCAACTCCCGTACTGTTATTTTCGTAATT
CTACTACCAATTATGTTGGTGTTTATGATATCAATCATGGGGATGCTGGTTTTACTAGCA
TACTCAGTGGTTTGTTATATAATTCACCTTGTTTTTCGCAGCAAGGTGTTTTTAGGTATG
ATAATGTTAGCAGTGTCTGGCCTCTTTACTCTTATGGTAGATGTCCTACTGCTGCTGATA
TTAATACCCCTGATGTACATATTTGTGTGTATGATCCGCTACCACTTATTTTGCTTGCCA
TTCTTTTGGGTGTTGCGGTCATAATTATTGTGTTTTTGTTGTCATATTTTATGGTGGATA
ATGGTATTAGGTTGCATGATGCTTAGACCATAATCTAAACATGTTTTTGATACTTTTAAT
TTCCTTACCAATGGCTTTTGCTGTTATAGGAGATTTTAAGTGTACTACGGATTCCATCAA
TAATGTTGACACCGGTGCTCCTTCTGTTAGCACTGATGTTGTCGATGTTACTAATGGTTT
AGGTACTTATTATGTTTTAGATCGTGTGTATTTAAATACTACATTGTTGCTTAATGGTTA
TTATCCTACTTCAGGTTCTATGTATCGTAATATGGCACTGAAGGGAACTTTACTATTGAG
CACACTATGGTTTAAACCACCATTTCGTTCTGATTTTATTGATGGTGTTTTTGCTAAGGT
AAAAAATACCAAGGTTATTAAAGATGGTGTAGTGTATAGTGAGTTTCCTGCTATAACTAT
AGGTAGTACTTTTGTAAACACATCCTACAGTGTGGTAGTACAACCGCATACTACTAATTT
AGATAATAAATTACAAGGTCTCTTAGAGATCTCTGTTTGCCAATATACTATGTGCGATTA
CCCACATACGATGTGTCACCCTAATCTGGGTAATAAACGCATAGAACTATGGCATTGGGA
TACAGGTGTTGTTTCCTGTTTATATAAGCGTAATTTCACATATGATGTGAATGCTGATTA
TTTGTATTTCCATTTTTATCAAGAAGGTGGTACTTTTTATGCATATTTTACAGACACTGG
TGTTGTTACTAAGTTTTTGTTTCATGTTTATTTAGGCACGGTGCTTTCACATTATTATGT
CATGCCTTTGACTTGTAATAGTGTTATGACTTTAGAATACTGGGTTACACCTCTCACTTT
TAAACAATATTTACTCGCTTTCAATCAAGATGGTGTTATTGTTAATGCTGTTGATTGTAA
GAGTGATTTTATGAGTGAGATTAAGTGTAAAACACTATCTATAGCACCATCTACTGGTGT
TTATGAATTAAACGGTTACACTGTTCAGCCAATTGCAGATGTTTACCGACGTATACCTAA
TCTTCCCGATTGTAATATAGAGGCTTGGCTTAATGATAAGTCGGTGCCTTCTCCATTAAA
TTGGGAACG----TAAGACCTTTTCAAATTGTAATTTTAATATGAGCAG----------C
CTGATGTCTTTTATTCAGGCTGA--------------------CTCGTTTACTTGTAATA
ATATTGATGCTGCTAAGATATACGGTATGTGTTTTTCCAGCATAACTATAGATAAGTTTG
CTATACCCAATGGTAGGAAGGTTGACCTACAAAT-------AGGCAATTTGGGCTATTTG
CAGTCTTTTAACTATAGAATTGATACTACTGCTACAAGTTGTCAGTTGTATTATAATTTA
CCTGCTGGTAATGTTTCTATTAGCAGGTTTAATCCTTCTATTTGGAATAGGAGATTTGGT
TTTACAGAACAATCTGTTTTTAAGCCTCTACCTGCAGGTGTTTTTACTGATCATGATGTT
GTTTATGCACAACATTGTTTTAAAGCTCCCACAAATTTCTGTCCGTGTAAATTGAATGGG
TCTTTGTGTGTAGGTACTGGTTCTGGTATAGATGCTGGTTATAAAAATATTGGTATAGGC
ACTTGTCCTGCAGGTACTAATTATTTAACTTGTTATAATGCTAACCAATGTGATTGTTTG
TGCACTCCAGACCCCATTTTATCTAAATCTACAGGGCCTTATAAGTGCCCCCAAACTAAA
CATTTAGTTGGCATAGGTGAGCACTGTTCGGGTCTTGCTATTAAAAGTGATTATTGTGGA
GGCAATCCTTGTACTTGCCAACCAAAAGCATTTTTGGGTTGGTCTGTGGACTCTTGTTTA
CAAGGGGATAGGTGTAATATTTTTGCTAATTTTATTTTGCATGGTGTTAATAGTGGTACT
ACTTGTTCTACTGATTTACAAAAATCAAACACAGACATAATTCTTGGTGTTTGTGTTAAT
TATGATCTTTATGGTATTACAGGCCAAGGTATTTTTGTTGAGGTTAATG--------CGA
CTTATTATAATAGTTGGCAGAACCTTTTATATGATTCTAATGGTAATCTCTATGGTTTTA
GGGACTACTTAACAAACAGAACTTTTATGATTCGTAGTTGCTATAGCGGTCGTGTTTCAG
CGGCCTTTCACT----CTAACTCTTCCGAACCAGCATTGCTATT-----TCGGAATATTA
AATGCAATTACGTTTTTAATAATACTCTTTCACGACAGCTGCAACCTATTAACTATTTTG
ATAGTTATCTTGGTTGTGTTGTCAATGCTGATAATAGTACTTCTATTTCTGTTCAAACAT
GTGATCTCACAGTAGGTAGTGGTTACTGTGTGGATTACTC--------------TACAAA
AAGACGAAGTCGTAGATCGATTACCACTGGTTATCGGTTT---ACTAATTTT------GA
GCCATTTACTGT--TAATTCAGTAAATGATAGTTTACAACCTGTAGGTGGTTTGTATGAA
ATTCAA--------------------------ATACCTTCAGAGTTTACTATAGGTAATA
TGCAGGAGTTTATTCAAACAAGTTCTCCTAAAGTTACTATTGATTGTTCTGTTTTTGTCT
GTGGTGATTATGCAGCATGTAAATCACAGTTGGTTGAATATGGTAGTTTCTGTGACAATA
TTAA----TGCTATACTCACAGAAGTAAATGAACTACTTGACACTACACAG-------TT
GCAAGTAGCTAATAGTTTAATGAATGGTGTCACTCTTAGCACTAAGCTTAAAGATGGCTT
TAATTTCAATGTAGATGACATCAATTTTTCCCCTGTATTAGGTTGTTTAGGAAGCGAATG
TAATAAAGTTTCCAGTAGATCTGCTATAGAGGATTTACTTTTTTCTAAAGTAAAGTTATC
TGATGTTGGTTTCGTTGATGCTTATAATAATTGTACTGGAGGTGCCGAAATTAGGGATCT
CATTTGTGTGCAAAGTTATAATGGTATCAAAGTGTTGCCTCCACTGCTCTCAGAAAGTCA
GATCAGTGGATACACT------------GTGGCTGCCACCTTTGCTAGTCTGTTTCCTCC
TTGGTCAGCAGCAGCAGGCGTACCATTTTATTTAAATGTTCAGTATCGTATTAATGGTAT
TGGTGTTACCATGGATGTGCTAAGTCAAAATCAAAAGCTTATTTCTAATGCATTTAACAA
TGCCCTTGATGCTATTCAGGAAGGGTTTGATGCTACTAATTCTGCTTTAGTTAAAATTCA
AGCTGTTGTTAATGCAAATGCTGAAGCTCTTAATAACTTATTGCAACAACTCTCTAATAG
ATTTGGTGCTATAAGTGCTTCTTTACAAGAAATTCTATCTAGACTTGATGCTCTTGAAGC
GCAAGCTCAGATAGATAGACTTATTAATGGGCGTCTTACCGCTCTTAATGCTTATGTTTC
TCAACAGCTTAGTGATTCTACACTAGTAAAATTTAGTGCAGCCCAAGCTATGGAGAAGGT
TAATGAATGTGTCAAAAGCCAATCATCTAGGATAAATTTTTGTGGTAATGGTAATCATAT
TATATCATTAGTGCAGAATGCTCCATATGGTTTGTATTTTATCCACTTTAGCTATGTCCC
TACTAAGTATGTTACTGCGAAGGTTAGTCCCGGTTTGTGCATTGCAGGTGATAGAGGTAT
AGCTCCTAAGAGTGGTTATTTTGTTAATGTAAATAACAC---TTGGATGTTCACTGGTAG
TGGTTATTACTACCCTGAACCTATAACTGGAAATAATGTTGTTGTTATGAGTACCTGTGC
TGTT--------AACTATACTAAAGCACCGGATGTAATGCTGAACATTTCAACACCCAAC
CTCCCTGATTTTAAGGAAGAGTTGGATCAATGGTTTAAAAACCAAACATTAATGGCACCA
GATTTGTCACTTGATTA---------TATAAATGTTACATTCTTGGACCTACAAGATGAA
ATGAATAGGTTACAGGAGGCAATAAAAGTTTTAAATCATAGCTACATCAATCTCAAGGAC
ATTGGTACATATGAATATTATGTAAAATGGCCTTGGTATGTATGGC------TTTTAATT
GGCCTTGCTGGTGTAGCTATGCTTGTTTTACTATTCTTCATATGCTGTTGTACAGGATGT
GGGACTAGTTGTTTTAAGAAATTCGGTGGTTGTTGTGATGATTATACTGGACATCAG---
-----------GAGTTAGTAATTAAA-----------ACCTTACATGACGACT-AGTT-C
GTCTTTGATTTATTGGCTCCTGACGAT---------------------------------
--ATATTACATCCCTCCAAT----------TAATTATTATAAGACCCATTGAGGTC----
-----------TAGCATATTATAAAAGCTACCACAATACCTGCTTTTTAGTGGGTACTGT
GTCT----TAACTAGTAAACCTTTAATGCCAATGGCTATAACCATTGGTGTTACAGATTA
TACTAATATTATGCCTAGTACTGTT-TTTACAACAGTCTATTAAGGCGTTTTTATAGTTA
TTGATAATAGCACCA--------TTTTTCATGGTACTATTTCTAAACCATATTGTAATTC
-------AGGTATACCTTATAACTTTAAGCATTAATTGCTAAGGTTCTTAAGGCCACACC
CTAGTAATGGACATCTGGAGACC----------TGAGATTAAATATCTCCGTT------A
TACTAACGGTTTTA--------ATGTCTCAGAGT--------------------------
--------------TAGAAGATGCTTGTTTTAAATTTAACTATAAATTT-----------
-------------CCTAAAGTAGGATATTGT----------------------------A
GAGTTCCTAGTCATGCTTGGTGCCGT--------AATCAAGGTAGCTTTTGCGCTACATT
CACTCTTTATGGCAAATCCAAACATTA---TGATAAATATTTTGGAGT------AATAAC
TGGTTTTACAGCATTCGCTAATACTGTAGAGGAGGCTGTT--------------------
----------------------------------AACAAACTGGTTTTCTTAGCTGTTGA
CTTTATTACCTGGCGGAGACAGG--AGTTAAATGTTTATGGCTGATGCTTATTTTGCAGA
CACTGTGTGGTATGTGGGGCAAATAATTTTTATAGTTGCCATTTGTTCATTGGTTATAAT
AGTTGTAGTGGCATTTTTGGCAACTTTTAAATTGTGTATTCAACTTTGCGGTAT------
--------GTGTAATACCTTAGTACTGTCCCCTTCTATTTATGTGTTTAATAGAGGTAGG
CAGTTTTATGAGTTTTACAATGATGTAAAACCACCAGTTCTTGATGTGGATGACGTTTAG
TTAATCCAAACATTATGAGT----AGTACAACTACACCAGCACCAATTATTACCTGGACT
GCTGATGAAGCTATTAAATTCCTAAAGGAATGGAATTTTTCTTTGGGTATTATACTACTT
TTTATTACAATCATATTGCAATTTGGATATACAAGCCGCAGTATGTTTGTTTATGTTATT
AAGATGATTATTTTGTGGCTTATGTGGCCCCTTACTATCGTCTTAACTATTTTCAATTGT
GTGTATGCGTTGAATAATGTGTATCTTGGCTTTTCTATAGTTTTTACCATAGTGGCCATT
ATCATGTGGATTGTGTATTTTGTGAATAGTATCAGGTTGTTTATTAGAACTGGAAGTTGG
TGGAGTTTCAACCCAGAAACAAACAACTTGATGTGTATAGATATGAAGGGAATGATGTAT
GTTAGGCCGATAATTGAGGACTACCATACCCTTACGGTCACAATAATACGTGGTCATCTT
TATAT----------------ACAAGGTATAAAACTAGGTACTGGC--------------
------------------TATTCTTTGTCAGATTTGCCAGCTTATGTGACTGTTGCTAAG
GTCTCACACCTGCTCACGTATA--------------------------------------
------------------AGCGTGGTTTTCTTGACAAGATAGGCGATACTAGTGGTTTTG
CTGTTTATGTTAAGTCCAAAGTCGGTA----------ATTACCGACTGCCAT--------
------------------------------------------------------------
-----------------------------------------CAACCCAAAAAGGTT----
--------------------------CTGGCATGGACACCGC------------------
------------------------------------------------------------
------------------------------------------------------------
------------------------------------------------------------
------------------------------------------------------------
--------------ATTGTTG---------------------------------------
---AGAAATATAATCTAAACTTTAA-----------------------------------
------------------------------------------------------------
-------------------------------GGATGTCTTTTACTCCTGGTAAGCAATCC
AGTAGTAG----------------------------------------------------
-----------------------------------------AGCGTCCTCTGGAAATCGT
TCTGGTAATGGCATCCTTAA-------GTGGGCCGATCAGTCCG----------ACCAAT
CTAG--------------------------------------------------------
------------------------------------------------------------
--------------------------------AAATGTTCAAACCAGG------GGTAGA
AGAGCTCAACCCAAGCAAACTGC--------------------------------TACTT
CTCAGCAACCATCAGGAGGGA----------------------------------ACGTT
GTACCCTACTAT------TCTTGGTTCTCTGGAATTACTCAGTTTCAAAAGGGAAAGGAG
TTTGAATTTGCAGAGGGACAAGGTGTGCCTATTG----CACCAGGAGTCCCAGCTACTGA
AGCTAAGGGGTACTGGTACAGACACAACAGACGTTCTTTTAAAACAGCCGATGGCAACCA
GCGTCAATTGCTGCCACGATGGTATTTTTACTATCTTGGAACAGGACCGCATGCCAAAGA
CCAGTATGGCACCGACATTGACGGAGTCTTCTGGGTCGCTAGTAACCAGGCTGATGTCAA
TACCCC---GGCTGACATTCTCGATCGGGACCCAAGTAGCGATGAGGCTATTCCGACTAG
GTTTCCGCCTGGCACGGTACTCCCTCAGGGTTACTATATTGAAGGCTCAGGAAGGTCTGC
TCCTAATTCCAGATCTACTTCACGCGCATCCAGTAGAGCCTCTAGTGCAGGATCGCGTAG
TAGAGCCAATTCTGGCAATAGAACCC------------------CTACCTCTGGTGTAAC
ACCTGATATGGCTGATCAAATTGCTAGTCTTGTTCTGGCAAAACTTG-------------
--------GCAAGGATGCCACTAAGCCACAGCAAGTAACTAAGCAGACTGCCA--AAGAA
ATCAGACA-GAAAATTTTGAATAAACCCCGCCAGAAGAGGAGCCCCAATAAACAATGCAC
TGTTCAGCAGTGTTTTGGTAAAAGAGGCCCCAATCA---------GAATTTTGGTGGTGG
AGAAATGTTAAAACTTGGAACTAGTGACCCACAGTTCCCCATTCTTGCAGAACTCGCACC
CACAGCTGGTGCGTTTTTCTTTGGATCAAGGTTAGAGTTGGCCAAAGTGCAGAATTTGTC
TGGGAATCTTGACGAGCCCCAGAAGGATGTTTATGAATTGCGCTATAATGGCGCAATTAG
ATTTGACAGTACACTTTCAGGTTTTGATACCATAATGAAGGTGTTGAATGATAATTTGAA
TGCATATCAACAACAAGATGGTATGATGAATATGAGTCCAAAACCACAGCGTCAGCGTGG
TC--ATAAGAATGGACAAGGAGAAAATGATAATATAAGTGTTGCAGCGCCCAAAAGCCGT
GTGCAGCAAAATAAGAGTAGAGAGTTGACTGCAGAGGACATCAGTCTTCTTAAGAAGATG
GATGAGCCCTATACAGAAGACACCTCAGAAATATAAGAGAATGAACCTTATGTCGGCACC
TGGTGGTAACTCCTCGCAGGAAAGTCGGG-------------------------------
----ATAAGGCACTCTCTATCAGAATGGATGTCTTGCTGCTATA----ATAGATAGAGAA
GGTT--------------ATAGCAGACTATAGATTAATTAGTTGAAAGTTTTGTGTGG--
------------------------------------------------------TAATGT
ATAGTGTTGGAGAAAG---------TGAAAGACT-------TGCGGAAG-----------
------------------------------------------------------------
---------------------------------
>OQ621724.1 Canine respiratory coronavirus isolate D187NS_THA_2022, complete genome
------------------------------------------------------------
------------------------------------------------------------
--------------------------GCAGTTAACAGCTTTCAGCCAGGGACGTGTTGTA
TCCTAGGCAGTGGCCCACTCATAGGTCACAATGTCGAAGATCAACAAATACGGTCTCGAA
CTGCACTGGGCTCCAGAATTTCCATGG---------------ATGTTTGAGG-----ACG
CAGAGGAGAAGTTGGATAACCCTAGTAGTTCAGAGGTGGATATAGTATGCTCCACCACTG
CGCAAAAGCTGGAAACAGGCGGAATTTGTCCTGAAAATCATGTAATGGTGGATTGTCGCC
GACTTCTTAGACAAGAGTGTTGTGTGCAGTCTAGCCTAATACGTGAAATTGTTA------
-----------------TGAATACACGTCCATATGATTTGGAGGTGCTATTTCAAGATGC
TTTGCAGTCCCGCGAAGCAGTTTTGGTTACACCCCCTATAGGTATGTCTATGGAGTCATG
CTATGTGAGAGGTTGTA----------------ATCCTAATGGATGGACCATGGGTTTGT
TTCGGCGTAGAAGTGTGTGTAACACTGGTCGCTGCGCTGTTAACAAGCATGTGGCCT---
----ATCAGCTATATATG---ATTGATCCTGCGGGTGTTTG-------------------
---------------------------------TTTTGGTGCAGGTCAATTTGTGGGTTG
GGTTATACCCTTAGCCTTTATGCCTGTGCAATCCCGGAAATTTATCGTTCCTTGGGTTAT
GTACTTGCGTAAGTGTGGTGAAAAGGGTGCCTACAATAAAGATCATAAACGTGGCGGTTT
TGAACACGTTTATGATTTTAAAGTTGAGGATGCTTACGACCTGGTTCATGATGAGCCTAA
GGGTAAGTTTTCTAAGAAGGCTTATGCTTTAATTAGAGGATACCGTGGTGTTAAACCGCT
TCTCTATGTAGACCAGTATGGTTGTGATTATACTGGTGGTCTTGCAGATGGTTTAGAGGC
T---TATGCTGATAAGACATTGCAAGAAATGAAGGCATTATTTCCTATTTGGAGCCAGGA
ACTCCCTTTTGATGTAACTGTGGCATGGCACGTTGTGCGTGATCCACGTTATGTTA-TGA
GATTGCAGAGTGCTTCTACTATACGTGGTGTTGCATATGTTGCTAACCCTACTGAAGACT
TGTGTGATGGTTCTGTTGTTATAAAGGAACCTGTGCATGTTTATGCAGATGACTCTATTA
TTTTA--CGTCAACATAATTTA------------------GTTGACATTATGAGTTGTTT
TTA-----------------TATGGAAGCAGATGCAGTTGTAAATGCTTTTTATGGTGTT
GATTTGAAAGATTGTGGTTTTGTTATGCAGTTTGGTTAT--ATTGATTGTGAACAAGACT
------------------TGTGTGATTTTAAAGGTTGGGTTCC-TGGTAATATGATAGAT
GGTTTTGCTTGCACTACTTGTGGTCATGTTTATGAAACAGGTGGTTTGCTAGCACAA---
------TCTTCAGGTGTTCTGCCTGCTAATCCTGTATTGCATACTAAGAGTGCAGCAGGT
------------------------------------------TATGGTGGTTTTGGTTGT
AAGGATTCTTTTACCCTGTATGGCAAAACTGTAGTTTATTTTGGAGGGTGTGTGTATTGG
AGTCCAGCACGTAATATATGGATTCCTATATTAAAATCTTCTGTTAAGTCTTATGACGGT
TTGGTCTATACTGGAGTT---GTAGGTTGCAAGGCTATTGTAAAGGAAACAAATCTCATT
TGCAAAGCGTTGTACCTTGATTATGTTCAACACAAGTGTGGCAATTTACACCAGCGGGAG
TTGCTAGGTGTGTCAGATGTGTGGCATAAACAATTGTTATTAAATAGAGGTGTGTACAAA
CCTCTTTTAGAGAATATTGATTATTTTAATATGCGGCGTGCTAAATTTAGTTTAGAAACT
TTTACTGTTTGTGCAGATGGTTTTATGCCTTTTCTTTTAGATGATTTGGTTCCGCGCGCA
TATTATTTGGC-----AGTAAGTGGTCAAGC---------ATTTTGTGACTACGCAGGTA
AATTCTGCTATGCCGTTGTGTCTAAGAGTAAAGAGTTACTTGATGTGT------------
-----CACTGGACTCTTTAGGTGCAGCTATAC-----ATTATTTGAATTCTAAAATTG--
--------------TTGATTTGGCTCAACATTT--------------------------T
AGTGATTTTGGAACAAGTTTTG------TTTCTAAAATTGTTCATTTTTTTAAGAC----
------TTTTACTACTAGCACTGCTCTTGCATTTGCATGGGTTTTATTTCATGTTTTGCA
TGGTGCTTATATAGTAGTAG------AGAGTGATATATATTTTGTTAAAAATATTCCTCG
TTATGCTAGTGCTGTTGCACGAGCATTTCGGAGTGTTGCTAAAATTGTACTGGACTCTTT
AAGAGTTACTTTTATTGATGGCCTTTCTTGTTTTAAGATTGGACGTAGAAGAATCTGTCT
TTCAGGCAGTAAAATTTATGAAG-----------------------------------TT
GAGCGTGGCTTGTTACATTCATCTCAATTGCC----------------------------
ATTAGATGTTTATGATTTAACCA-------------------------------------
-----TGCCTAGTCAAG-TTCAGAAAGCCAAGCAAAAACCTATTTATTTAAAAGG-----
----------------------------------------TTCTGGTTCTGATTTTTCAT
TAGCGGATAGTGTGGTTGAAGTTGTTACAACTTCACT------TACACCATGTGGTTATT
CTGAACCACCTAAAGTTGCAGATAAAATTTGCATTGTTGATAATGTTTATATGGCCAAGG
CTGGTGACAAATACTACCCTGTTGTGGTTG--ATGGTCATGTTGGACTCTTGGATCAAGC
ATGGAGGGTTCCTTGTGCTGGAAGGCGTGTTACATTTAAGGAACAGCCTACAGTAAATGC
GATTGCAAGCATGCCTAAGACTATTAAAGTTTTTTATGAGCTTGACAAAGATTTTAATAC
TATTTTAAACACTGCATGTGGAGTGTT-------TGAAGTGGATGATACTGTGGATATGG
AGGAATT---TTACGCTGTGGTGATTGATGCCATAGAAGAGAAACTTTCTCCATGTAAGG
AGCTTGAAGGTGTAGGTGTTAAAGTTAGTGCCTTTTTACAGAAATTAGAGGATAATTCCC
TATT-TTTATTTGATGAGGCTGGCGAGGAAGTTCTTGCTTCTAAATTGTATTGTGCTTTT
ACAGCTCCTGAAGATGATGACTTTCTTGAAGAAAGTGATGTTGAAGAAGATGTTGTAGAA
GGTGATGAAACTGATTTAACTGTCACAAGTGCTGGAGAGCCTTGTGTTGCCAGTGAACAG
GAGGAGTCTTCTGAAGTCTTAGAGGACACTTTGGATGATGGTCCATGTGTGGAGACATCT
GATTCACAAGTTGAAGAAGATGTAGAAATGTCGGATTTTGTTGATCTTGAATCTGTGATT
CAGGATTATGAAAATGTTTGTTTTGAGTTTTATACTACAGAGCCAGAATTCGTTAAAGTT
TTGGATCTGTATGTGCCTAAAGCAACGCGCAACAATTGC--------TGGTTGCGATCAG
TTTTGGCAGTGATGCAGAAATTGCCCTGTCAATTTAAAGATAAAAATTTGCAGGATCTTT
GGGTGTTATATAAGCAACAGTATAGTCAGTTGTTTGTTGATACCTTGGTTAATAAGATAC
CTGCTAATATTGTAGTCCCACAAGGTGGTTATGTTGCTG---------------------
-----ATTTTGCATATTGGTTCTTAACCTTATGTGATTGGCAGTGTGTTGCATACTGGAA
ATGCATTAAATGTGATTTAGATCTTAAGCTTAAAGGCTTGGATGCTATGTTCTTTTATGG
TGATGTTGTTTCACATGTATGCAAGTGTGGTGAGTCTATGGTACTTATTGATGTTGATGT
GCCATTTA--CAGC--------CCACTTTGCTCTTAAAGATAAGTTGTTTTGTGCATTTA
TTACTAAGCGTAGTTTGTATAAAGCAGCTTGTGTTGTGGATGTTAATGATAGTCATTCTA
TGGCTGTTGTTGATGGTAAACAAATTGATGATCATCGTATCACTAGTGTTACTAGTGATA
AGT-------------------------TTGATTTTATTATTGGGCATGGTATGTCATTT
TCAAT---GACTACGTTTGAAATTGCCCAATTGTATGGTTCTTGTATAACACCTAATGTG
TGTTTTGTTAAAGGTGATATAATT---AAAGTGTCTAAGCGTGTTAAAGCA---------
---------GAAGTCGTTGTAAATCCTGCTAATGGCCATATGGCACATGGTGGTGGTGTT
GCAAAGGCTATTGCAGTAGCAGCTGGACATCAGTTTGTTAAAGAGACTACTGATATGGTT
AAGTCTAAAGGAGTTTGTGCTACTGGAGATTGTTATGTCTCTACAGGGGGCAAATTATGT
AAAACTGTGCTTAATGTTGTTGGACCTGATGCGAGGACACAGGGTAAACAAAGTTATGCA
TTGTTAGAGCGTGTTTATAAACATCTTAACAAATAT--------------GATTGTGTTG
TTACAACTTTGA---------------TCTCAGCTGGTATATTTAGTGTGCCTTCTGATG
TATCTTTAACATATCTACTTGGTACTGCTAAGAAACAAGTTGTTCTTGTTAGCAATAATC
AAGAGGATTTTGATCTTATTTCTAAGTGTCAG----------------------------
-----------ATAACTGCCGTTGAGGGTACTAAG-------------------------
--------------AAATTGGCAGAGCGTCTTTCTTTTAATGTTGGGCGTTCTATCGTTT
ACGAAACAGATGTTAATAAGTTGATTTTAAGCAATGATGTTGCATTTGTTTCGACATTTA
ATGTCTTACAGGATGTTTT------------------ATCCTTAAGACATGATATAGTAC
TTGATGATGATGCACGA---------------------------------ACCTTTGTTC
AGAGCAATGTTGATGTTGTACCTGAGGGTTGGCGTGTTGTC-----------------AA
TAAGTTTTATCAAATTAAT----GGTGTTAGAACCGTTAAGTATTTTGAGTGTCCTGGGG
GCATAGATATATGCAGCCAGG-ATAAAGTTTTT-------GGTTATGTACAGCAGGGTAG
TTTTAATAAGGCTACTGT------------TGTTCAAATTAAAGCCT-------------
--------TGTTTTTGGATAAAGTGGACATC---------TTACTAACTGTTGATGGTGT
TAA-TTTCACTAACAGGTT-TGTGCCTGTTGGTGAAAGTTTTGGTAAGAGTCTAGGAAAT
GTGTTTTGTGAAGGAGTTAATGTCATGAAACATAAGTGTGATATAAATTATAAAGGTAAA
GTCTTTTTCCAGTTTGATAATCTTTCTAGTGAAGAT----------TTAAAGGCTGTAAG
-----------AAGTTCTTTTAATTTTGATCAGAAGGAATTGCTTGCCTACTACAACATG
CTTGTTAATTGTTCTAAGTGGCAGGTTGTTTTTAATGGTAAGTATTTCACTT---TTAAG
CAAGCTAATAATAATTGTTTTGTTAATGTTTCTTGCTTAATGCTCCAGAGTTTGAATCTG
AAATTTAAAATTGTTCAATGGCAGGAGGCATGGCTTGAATTTCGTTCTGGCCGCCCTGCT
AGATTTGTATCTTTGGTTTTGGCTAAAGGAGGGTTTAAATTTGGGGATCCTGCTGATTCT
AGAGATTTCTTGCGTGTTGTGTTTAGTCAAGTTGATTTGACAGGGGCAATATGTGATTTT
GAAATTGCATGTAGA---TGTGGTGTAAAGCAGGAACAGCGTACTGGTGTGGACGCTGTT
ATGCATTTTGGTACATTGAGTCGTGAAGATCTTGAGATTGGTTATACCGTGGATTGTTTT
TGTGGTAAAAAGCTAATTCATTGTGTACGATTTGATGTACCATTTTTAATTTGTAGTAAT
A-------CACCTGCT-AGTGTAAAATTACCTAAGGGTGTAGGAAGTGCAAATATTTTTA
TAGGTGATAAGGTTGGTCATTATGTTCATGTTAAGTGTGAACAGTCTTATCAGCTTTATG
ATGCTTCTAATGTTAAGAAGGTTACAGACGTTACTGGCAATTT---------------GT
CAGATTGTTTGTATCTT----------AAAAATTTGAAACAAACTTTTAAATCGGTGTTA
ACCACCTATTATTTGGATGATGT------TAAGAAAATTGAGTATAAACCTGACTTGTCA
CAATATTATTGTGATGGAGGTAAGTATTATACT------CAGCGTATTATTAAAGCCCAA
TTTAAAACATTTGAGAAAGTAGATGGTGTGTATACTAATTTTAAATTGATAGGACACACC
GTCTGTGGTATTCTTAATGCTAAGTTGGGTTTTGATAGCTCTAAAGAGTTTGTAGAATAT
AAG------GTTACTGAGTGGCCAACAGCTAC---------------AGGTGATGTGGTG
TTGGCTACTGATGAT-----TTGTATGTTAAGAGATATGAAAGGGGTTGTATTACTTTTG
GTAAACCTGTTATATGG--------------------TTAAGCCATGAGCAAGCTTCCCT
TAATTCTTTAACATA-------TTTTAATAAACCTTTATTGGTTGATG---AGAATAAAT
TTGATGTTTTAAA------------------AGTGGATGATGTTGATGATGGTGGT----
----AATAGCTCAGAGAGTGATGCTAAAGTAC-CCAAAGAAATTAACATTATTAAGTTAA
GTGGTGTAAAAAAACCTTTTAAGGTTGAAGATAGTGTCATTGTTAATGATGATACTAGTG
AAATCAAATATGTTAAGAGTTTGTCTATAGTTGATGTTTATGATATGTGGCTTACAGGTT
GTAGGTATGTTGTTAAGACTGCTAATGCTTTGAGCAGAGCAGTTAACGTACCTACAATAC
GTAAGTTTATAAAATT----------TGGTATGACTCTTGTTAGTA-TACCAATTGATTT
GTTAAATTTAAGAGAGATTAAGCCTGTTTTTAATGTGGTT------------------AA
AGCTGTGCGAAATAAAATTTTTCCATGCTTTAATTTTATTAAATGGCTTTTTGTCTTATT
ATTTGGCTGGATTAAAATATCCGCTGATAATAAATTAATTTACATTACAGAAGTTGCATC
AAAGCTTACGTGTAAGCTTGTAGCTTTAGCTTTTAAAAATGCATTTTTGACATTTAAGTG
GGGTGTGGTTGCTAGAGGTGCTTGCA------TTATAGCGACTATATT------TCTATT
GTGGTTTAATTTTTT-----------ATATGCCAATGTAATTTTTAGTGATTTTTATTTG
CCTAAAATC-------------------------GGTTTCTTGCCGACTTTTGTTGGTAG
G-------ATTGTACAGTGGATTAAGAACACTTTTAGTCTTGTAACTATTTGTGATCTAT
ATTTTATTCAGGATGTTGGTTTTAAGAATCATTATTGTAATGGAAGTATCGCATGTCAGT
TCTGCTTGGCAGGATTTGATATGTTAGATAATTATAAAGCCATTGATGTAGTACAGTATG
AAGCTGATAGGAGAGCATTTGTTGATTATACAGGTGTGTTAAAGATTGTTATTGAATTGA
TAGTTAGTTAC----GCCCTGTATACGGCATGGTTTTATCCATTGTTTGCTCTTATTA--
---------GTATTCAGATCTTGACCACTTGGCTGC----------------CTGAGCTT
TTTATGCTTAGTACATTACATTGG-AGTGTTAGGTTGCTGGTGTTTTTAGCTAATATGTT
ACCAGCACATGTGTTT---------ATGAGGTTTTATATTATTATTGCCTCTTTTATTAA
GCTGTTTAGCTTGTGTAGGCATGTTGCCTATGGTTGTAGTAAATCTGGTTGTTTGTTTTG
TTACAAGAGGAATCGTAGTCTACGTGTTAAATGTAGTACTATCGTTGGTGGCATGATACG
CTATTACGATGTTATGGCTAATGGTGGCACTGGCTTTTGTTCAAAACATCAATGGAATTG
CATAGATTGTGATTCTTATAAACCAGGTAATACTTTTATTACTGTTGAGGCCGCTCTTGA
TTTATCTAAGGAATTGAAACGGCCAATTCAGCCCACAGATGTTGCTTATCATACGGTTAC
GGATGTTAAGCAAGTTGGTTGTTATATGCGCTTGTTCTATGATCGTGATGGACAGCGCAT
ATATGATGATGTTAATGCTAGTTTGTTTGTGGATTATAGTAATTTGCTACATTCTAAGGT
TAAGAGTGTGCCTAATATGCATGTTGTGG----TAGTGGAAAATGATGCCGATAAAGCTA
ATTTTCTTAAT--GCTGTTGTATTTTATGCACAGTCTTTGTTTAGACCTATTTTAATGGT
TGATAAAAATCTGATAACTACTGCTAATACTGGTACGTCTGTTACAGAAACTATGTTTGA
TGTTTATGTGGATACATTTTTGTCTATGTTTGATGTGGATAAAAAGAGTCTTAATGCTTT
AATAGCAACTGCGCATTCTTCTATAAAACAGGGTACGCAGATTTATAAAGTTTTAGATAC
CTTTTTAAGCTGTGCTCGTAAAAGTTGTTTTATTGATTCAGATGTTGATACTAAGTGTTT
AGTTGACTCTGTCATGTCTGCTGTATCGG-CAGGTCTTGAATTGACGGATGAAAGCTGTA
ATAACTTGGTGCCAACGTATTTGAAGGGTGATAATATTGTGGCAGCTGATTTAGGTGTTC
TGATTCAAAATTCTGCTAAGCATGTGCAGGGTAATGTTGCTAAAATAGCCGGTGTTTCCT
GTATATGGTCTGTGGATGCTTTTAGTCAGCTTAGTTCTGATTTTCAGCATAA--ATTGAA
GAAAGCATGTTGTAAAACTGG---------------TTTGAAACTAAAGCTTACCTATAA
TAAGCAGATGGCTAATGTCTCTGTTTTAACTACACCCTTTAGTCTTAAAGGGGGTGCAGT
TTTTAGTTAT------------TTTGTTTATGTATGTTTTGTATTGAGTTTGGTTTGTTT
TATTGGATTGTGGTGCTTAATGCCCACTTACACAGTACACAAATCAGATTTTCAGCTTCC
TGTTTATGCCA---GTTATAAAGTCTTAGATAATGGTGTTATTAGAGATGTTAGCGTTGA
AGATGTTTGTTTCGCTAACAAGTTTGAACAATTTGATCAATGGTATGAGTCTACATTTGG
TCTAAGTTATTATAGTAACAGTATGGCTTGTCCCATTGTTGTTGCTGTAGTAGACCAGGA
TTTTGGCTCTACTGTGTTTAATGTCCCTACCAAAGTATTGCG---ATATGGTTACCATGT
GTTGCATTTTATTACACATGCACTTTCTGCTGATGGAGTGCAGTGTTATACGCCACATAG
TCAAATATCATATTCTAATTTTTATGTTAGTGGCTGTGTGCTTTCCTCTGCTTGCACTAT
GTTTGCAATGGCAGATGGTAGTCCACAACCTTATTGTTATACAGAGGGGCTTATGCAGAA
CGCTTCTCTGTATAATTCATTGGTACCTCATGTGCGGTATAATCTTGCTAATGCTAAAGG
TTTTATTCGTTTTCCAGAAGTGTTGCGAGAAGGACTTGTGCGTATTGTGCGTACTCGTTC
TATGTCGTATTGCAGAGTTGGATTATGTGAGGAAGCTGATGAGGGTATATGCTTTAATTT
TAATGGTTCTTGGGTGCTTAATAATGATTATTATAGATCATTGCCTGGGACCTTTTGTGG
TAGAGATGTTTTTGACTTAATTTATCAGCTGTTTAAAGGTTTAGCACAGCCTGTGGATTT
TTTAGCATTGACTGCTAGTTCCATTGCCGGTGCTATACTTGCTGTAATTGTTGTTTTGGT
GTTTTATTACTTAATAAAGCTTAAACGTGCTTTTGGTGATTACACCAGTATAGTTTTTGT
TAATGTGATTGTGTGGTGTGTAAATTTTATGATGCTTTTTGTGTTTCAAGTTTACCCTAC
ACTTTCTTGTGTATATGCTATTTGTTATTTTTATGCCACGCTTTATTTCCCTTCGGAGAT
AAGTGTGATAATGCATTTACAATGGCTAGTTATGTATGGCACTATTATGCCTTTATGGTT
TTGTTTGCTATATATATCTGTTGTTGTTTCAAATCATGCTTTTTGGGTATTTTCTTACTG
CAGACAGCTTGGTACTTCTGTTCGTAGTG------ATGGTACATTTGAAGAAATGGCTCT
TACTACTTTTATGATTACAAAAGATTCTTATTGTAAGCTTAAGAATTCTTTGTCTGATGT
TGCTTT----------TAATAGATATTTGAGTTTGTATAATAAATATAGGTATTACAGCG
GTAAAATGGATACTGCTGCATATAGGGAGGCTGCTTGTTCTCAGTTGGCTAAAGCTATGG
ATACATTTACCAATAATAATGGTAGTGATGTGCTTTACCAACCGCCTACTGCTTCCGTTT
CAACTTCATTCTTGCAATCTGGTATTGTGAAAATGGTTAATCCTACTTCTAAGGTAGAAC
CATGTATTGTCAGTGTTACCTATGGTAATATGACATTGAATGGTTTATGGTTGGATGATA
AGGTCTACTGTCCCAGACATGTGATATGTTCTGCTTCAGATATGACTAATCCAGATTATA
CAAATTTGTTGTGTAGAGTAACATCAAGTGATTTTACTGTATTGTTTGATCGTTTAAGCC
TTACAGTGATGTCTTATCAAATGCAGGGTTGTATGCTTGTTCTTACAGTGACCCTGCAAA
ATTCTCGTACGCCAAAATATACATTTGGTGTGGTTAAACCTGGTGAGACTTTTACTGTTT
TAGCTGCTTATAACGGCAAACCACAAGGAGCCTTTCATGTGACTATGCGTAGTAGTTATA
CCATTAAGGGTTCCTTTTTATGCGGATCTTGTGGATCTGTTGGTTATGTAATAATGGGTG
ATTGTGTTAAATTTGTTTATATGCATCAATTGGAGCTTAGTACTGGTTGTCATACTGGTA
CTGATTTCAATGGGGATTTTTATGGTCCTTATAAGGATGCTCAGGTTGTCCAATTGCCCG
TTCAGGATTATATACAATCTGTTAATTTTGTAGCATGGCTTTATGCTGCTATACTTAACA
ATTGTAATTGGTTTGTACAAAGTGATAAGTGTTCTGTTGAAGATTTTAATGTGTGGGCTT
TGTCTAATGGATTTAGCCAAGTTAATTCTGACCTTGTTA------TAGATGCTTTAGCTT
CTATGACTG---------------------GTGTGTCTTTGGAAACACTATTGGCTGCTA
TTAAGCGTCTTAAGAATGGTTTTCAAGGACGTCAGATTATGGGTAGTTGTTCCTTTGAGG
ATGAATTGACACCTAGCGATGTTTATCAACAACTCGCTGGTATCAAGTTACAATCAAAGC
GTATT----AGATTGTTTAAAGGCA-----------TTGTTTGTTGGATTATGGCTTCTA
CATTTTTGTTTAGTTGTATAATTACAGCATTTGTGAAATGGACTATG------TTTATGT
ATGTAA------------CTACTAATATGCTTAGTATTACGTTTTGTGCACTTTGTGTTA
TAAGTTTGGCCATGTTGTTGGTTAAACATAAGCATCTTTATTTGACTATGTATATAATTC
CTGTGCTTTTTACACTG-----------------CTGTATAACAACTATTTT---GTTGT
GTACAAGCATACATTTAGA------------------GGCTATGTTTATGCATGGCTATC
ATATTATGT-TCCATCAATTG-AGTA-TACTTATACTGATG-----AAGTTATTTATGGC
ATGTTATTGCTTATAG-GAATGGCTTTTGTTACATTACGTAGCATTAACCATGATTTGTT
CTCTTTTATAATGTTTGTAGGTCGTGTGATTTCTGTTGTCTCTTTGTGGTACATGGGTTC
TAACTTAGAAGAAGAAATTCTTCTTATGTTGGTTTCT-------------CTTTTTGGTA
CTTACACATGG--ACAACAGTTTTATCTATGGCTGTAGCAAAGGTTATTGCTAAGTGGGT
TGCTGTGAATGTTTTGTATTTTACA--------GATATACCTCAAATTAAGATAGTGCTT
GTATGCTATTTGTTTATAGGTTATATTATTAGCTGTTATTGGGGTTTGTTTTCCTTGATG
AACAGTTTGTTTAGAATGCCTTTGGGTGTTTATAATTATAAAATTTCAGTACAGGAATTA
AGATATATGAATGCTAATGGATTGCGCCCTCCTACGAATAGTTTTGAAGCCCTTATGCTT
AATTTTAAGCTTTTGGGTATTGGAGGTGTGCCAATTATTGAAGTATCTCAATTTCAATCA
AAATTGACTGATGTTAAATGTGCTAATGTTGTCTTGCTTAATTGCTTGCAACATTTGCAT
GTTGCTTCTAACTCTAAGTTGTGGCAGTATTGTAGCACTTTGCACAATGAAATACTTGCC
ACTTCGGATCTGGGTGTTGCTTTTGAAAAGCTTGCTCAGTTGTTAATTGTTTTGTTTGCT
AATCCAGCTGCTGTGGATAGCAAGTGCCTGACTAGTATTGAAGAAGTTTGCGACGATTAC
GCAAAGGACAATACTGTTTTGCAGGCTTTACAGAGTGAATTTGTTAATATGGCTAGCTTC
GTTGAATATGAAGTTGCTAAGAAAAATCTTGATGAGGCGCGTTCTATTGGTTCTGCTAAT
CAACAGCAGTTAAAACAGCTAGAGAAAGCCTGTAATATTGCTAAATCTGCTTATGAACGT
GATCGTGCTGTAGCAAGAAAGTTGGAGCGTATGGCAGATTTGGCTCTTACTAATATGTAT
AAAGAAGCTAGAATTAATGATAAGAAGAGTAAGGTTGTTTCTGCCTTGCAAACTATGCTT
TTTAGTATGGTACGTAAGTTAGATAATCAAGCTCTGAATTCAATATTAGATAATGCTGTG
AAGGGTTGTGTACCATTGAATGCAATCCCTTCATTGGCAGCAAATACTCTGACTATAATT
GTACCAGATAAAAGTGTTTATGATCAGGTAGTTGATAATGTCTATGTTACCTATGCGGGT
AATGTATGGCAGATTCAAACTATCCAAGATTCAGATGGTACAAATAAGCAGTTGAATGAG
ATATCTGATGAT------TGTAACTGGCCACTAGTTATTATTGCAAATCGTTATAATGAG
GTATCTGCTACCGTTTTGCAAAATAATGAATTAATGCCTGCTAAGTTGAAAACTCAGGTT
GTTAATAGTGGTCCAGATCAGACTTGTAATACACCTACT--------------CAATG--
-----TTACTATAATAATAGTAACAATGGGAAGATTGTTTATGCTATACTTAGTGATGTT
GATGGTCTTAAGTATACAAAAATTCTTAAAGATGATGGCAATTTTGTTGTTT---TGGAG
TTAGATCCTCCTTGTAAATTTACTGTTCAAGATGTTAAAGGTCTTAAAATTAAGTACCTT
TATTTTGTAAAAGGTTGTAACACACTAGCAAGAGGCTGGGTTGTTGGTACAATTTCTTCT
ACAGTTAGATTGCAAGCTGGAATTGCTACTGAGTATGCTTCCAACTCATCTATATTATCT
TTATGTGCGTTTTCTGTAGATCCTAAGAAAACGTATTTAGATTTTATACAACAGGGAGGA
ACACCTATTGCCAATTGTGTTAAAATGTTGTGTGATCATGCTGGTACCGGTATGGCCATT
ACTGTTAAACCTGATGCTACCACTAGTCAGGATTCATATGGTGGTGCGTCTGTTTGTATA
TATTGCCGCGCACGAGTTGAACACCCAGATGTTGATGGGTTGTGCAAATTACGCGGCAAG
TTTGTACAAGTGCCTGTAG---GTATAAAAGATCCTGTGTCTTATGTTTTGACACATGAT
GTTTGTCAAGTTTGTGGATTTTGGCGGGATGGAAGTTGCTCATGTGTTAG---CACTGAC
ACTACTGTTCAGTCAAAAGATACTAA---TTTTTTAAACGGGTTCGGGGTACGAGTGTAG
ATGCCCGTCTCGTACCCTGTGCCAGTGGTTTATCTACTGATGTACAATTAAGGGCATTTG
ATATTTGCAATGCTAGTGTTGCTGGCATTGGTTTACATTTAAAAGTTAATTGTTGCCGTT
TTCAGCGTGTTGATGAGAACGGTGATAAATTAGATCAGTTCTTTGTTGTTAAGAGGACAG
ATTTGACTACATATAATAGAGAGATGGAATGCTATGAGCGTGTAAAAGATTGTAAGTTTG
TGGCTGAACACGATTTCTTTACATTTGATGTAGAAGGTAGTCGTGTGCCACACATTGTAC
GCAAGGATTTAACAAAGTATACTATGTTGGATCTTTGCTATGCATTGCGACATTTTGATC
GCAATGATTGCATGCTGCTTTGTGATATTCTCTCTATATATGCTGGTTGTGAACAATCCT
ACTTTACTAAGAAGGATTGGTATGATTTTGTTGAAAATCCTGATATTATTAATGTTTATA
AAAAGCTAGGACCTATTTTTAGTAGAGCCCTAGTTAGCGCTGCTGAGTTTGCGGACAAAT
TGGTGGATGTAGGCTTAGTAGGCATTTTAACACTTGATAACCAAGATTTAAATGGTAAAT
GGTATGATTTTGGTGACTATGTTATTGCAGCCCCAGGGTGTGGTGTTGCTATAGCAGACT
CTTATTATTCTTATATGATGCCTATGCTGACCATGTGTCATGCATTGGATTGTGAATTGT
ATGTGAATAATG------------CTTATAGACTATTTGATCTTGTACAATATGATTTTA
CTGATTACAAGATTGAATTGTTTAATAAGTATTTTAAGCACTGGAGTATGCCATACCATC
CTAACACGGTTGATTGTCAGGATGATCGGTGTATCATACATTGTGCTAATTTTAACATAC
TTTTTAGTATGGTTTTACCTAATACATGTTTTGGGCCTCTTGTTAGGCAAATTTTTGTGG
ATGGTGTGCCTTTTGTTGTTTCAATTGGCTACCATTATAAAGAACTTGGTATTGTGATGA
ACATGGATGTGGACACACATCGTTATCGCTTGTCTTTAAAAGACTTGCTTTTATATGCTG
CTGATCCAGCTTTGCATGTAGCTTCTGCTAGTGCATTGTATGATTTACGCACTTGCTGTT
TTAGTGTTGCGGCTATAACAAGTGGTGTAAAATTTCAAACAGTTAAACCTGGTAATTTTA
ATCAGGATTTTTATGATTTTATTTTAAGTAAGGGCCTGCTTAAAGAGGGTAGTTCAGTTG
ATCTGAAGCACTTTTTCTTTACGCAGGATGGTAATGCTGCTATTACTGATTATAATTATT
ATAAGTATAATTTGCCCACCATGGTGGACATTAAGCAGTTGCTGTTTGTTTTGGAAGTTG
TTTATAAGTATTTTGAGATTTATGATGGTGGGTGTATACCGGCATCACAAGTCATTGTTA
ATAATTATGATAAGAGTGCTGGCTATCCATTTAATAAATTTGGAAAAGCCAGGCTCTATT
ATGAAGCATTATCATTTGAGGAGCAGGATGAAATTTACGCTTATACTAAGCGTAATGTCC
TGCCAACACTTACTCAAATGAATTTGAAATATGCTATTAGTGCTAAGAATAGAGCCCGCA
CTGTTGCTGGTGTTTCCATACTTAGTACTATGACTGGCAGAATGTTTCATCAAAAATGTT
TGAAAAGTATAGCAGCTACACGTGGTGTTCCTGTGGTTATAGGCACCACTAAATTTTATG
GCGGCTGGGATGATATGTTACGTCGCCTTATTAAAGATGTTGATAATCCTGTACTTATGG
GTTGGGATTATCCTAAGTGTGATCGTGCTATGCCAAATATACTACGTATTGTTAGTAGTT
TGGTCTTGGCCCGAAAACATGAGGCATGTTGTTCGCAAAACGATAGGTTTTATCGACTCG
CGAATGAATGCGCACAAGTTCTGAGTGAAATTGTTATGTGTGGTGGCTGTTATTATGTTA
AGCCTGGTGGCACTAGTAGTGGTGATGCAACTACTGCTTTTGCTAATTCAGTTTTTAACA
TATGTCAAGCTGTTTCAGCCAATGTATGTGCTTTAATGTCATGCAATGGTAATAAGATTG
AAGATTTGAGTATACGTGCTCTTCAAAAGCGCTTATACTCACATGTGTATAGAAGTGATA
TGGTTGATTCAACCTTTGTCACAGAATATTATGAATTTTTAAATAAGCATTTTAGTATGA
TGATTTTGAGTGATGATGGCGTTGTGTGTTATAATTCTGATTATGCGTCCAAAGGGTATA
TTGCTAATATAAGTGCCTTTCAACAGGTATTGTATTATCAAAATAACGTTTTTATGTCAG
AATCCAAATGTTGGGTTGAAAATGATATAAACAATGGACCTCATGAATTCTGTTCACAAC
ACACAATGCTTGTAAAGATGGATGGGGACGATGTCTATCTTCCATATCCTGATCCTAGTC
GTATATTAGGAGCTGGATGTTTTGTAGATGATTTGTTAAAGACTGATAGTGTTCTTTTAA
TAGAACGATTTGTAAGTCTTGCAATAGATGCTTATCCACTTGTGTACCACGAAAATGAAG
AATACCAAAAGGTTTTTCGTGTTTATTTGGAGTATATAAAGAAGTTGTACAATGACCTGG
GTAATCAGATCTTGGATAGCTACAGTGTTATTTTAAGTACTTGTGATGGACAAAAGTTTA
CTGATGAGTCCTTTTACAAGAACATGTATTTAAGAAGTGCAGTTATGCAGAGTGTTGGAG
CTTGCGTGGTCTGCTCTTCTCAAACATCATTACGTTGTGGCAGTTGCATCAGAAAGCCTC
TTCTTTGCTGCAAGTGTTGTTATGATCATGTTATGGCAACTGATCATAAATATGTTTTGA
GTGTTTCACCATATGTGTGTAATGCACCAGGATGTGATGTAAATGATGTTACCAAATTGT
ATTTAGGTGGTATGTCATATTATTGTGAAGATCATAAGCCACAATATTCGTTTAAGTTGG
TAATGAATGGTATGGTTTTTGGTCTATATAAACAATCTTGTACAGGATCTCCGTACATAG
ATGATTTTAATCGTATAGCTAGTTGTAAATGGACCGATGTTGATGATTACATACTGGCTA
ATGAATGTACAGAGCGCTTGAAATTGTTTGCTGCAGAAACTCAAAAGGCGACTGAGGAAG
CCTTTAAGCAGAGTTATGCATCAGCAACAATACAAGATATTGTTAGTGAGCGCGAATTGA
TCCTCTTTTGGGAGATTGGAAAAGTGAAGCCACCACTTAATAAAAATTATGTTTTTACTG
GCTACCATTTTACAAAAAATGGCAAGACAGTTTTAGGTGAGTATGTTTTTGATAAGAGTG
AGTTGACTAATGGTGTGTATTATCGCGCCACAACCACTTATAAGCTATCTGTAGGAGATG
TTTTTGTTTTAACCTCTCATTCAGTAGCTAATTTAAGTGCTCCTACGCTTGTGCCGCAGG
AGAATTATAGTAGTATTAGATTTGCTAGTGTTTA-----TAGTGTGCTTGAGACGTTTCA
GAACAATGTCGTTAATTATCAACACATTGGTATGAAACGTTATTGCACCGTGCAAGGACC
TCCTGGTACAGGAAAGTCACATCTTGCTATCGGTCTTGCTGTATATTATTGTACAGCACG
TGTAGTATACACCGCGGCCAGCCATGCAGCTGTTGACGCATTGTGTGAAAAAGCATACAA
ATTTTTGAATATAAATGATTGCACTCGTATTGTTCCTGCTAAGGTCAGGGTGGAGTGCTA
TGATAAGTTTAAAATTAATGACACCACTCGTAAGTATGTGTTTACTACCATAAATGCATT
ACCTGAGATGGTGACTGATATTGTTGTTGTAGATGAAGTTAGTATGCTTACCAATTATGA
GCTTTCTGTTATTAATGCTCGTATTCGTGCTAAGCATTATGTTTATATTGGTGACCCTGC
TCAATTGCCAGCACCACGTGTGTTATTGAGCAAGGGTACACTTGAACCTAAATATTTTAA
CACTGTTACTAAGCTTATGTGTTGCTTAGGGCCAGATATTTTTCTTGGTACATGTTATAG
ATGTCCTAAGGAAATCGTTGATACAGTGTCTGCCTTGGTTTATGAAAATAAGCTTAAGGC
TAAGAATG--AAAGTAGTTCATTGTGTTTTAAGGTCTATTACAAAGGCGTTACAACACAT
GAAAGTTCTAGTGCTGTAAACATGCAGCAGATATATTTGATTAATAAGTTTTTGAAGGCT
AACCCTTTGTGGCATAAAGCCGTTTTTATTAGCCCATATAATAGTCAGAACTTTGCAGCT
AAGCGCGTTTTGGGTTTGCAAACCCAGACCGTGGATTCTGCTCAAGGTTCTGAATATGAT
TATGTTATATATTCACAGACTGCAGAAACAGCGCATTCTGTGAATGTTAATCGCTTCAAC
GTTGCTATTACTCGAGCCAAGAAAGGTATTCTTTGTGTTATGAGTAATATGCAGTTGTTT
GAAGCATTACAGTTTACTACATTGACCTTAGATAAAGTGCCACAGGCCGTTGAAACGA--
----GAGTTCAATGTAGTACCAATTTATTTAAAGATTGTAGCAAGAGTTATAGCGGTTAT
CACCCAGCTCATGCTCCTTCATTTTTGGCTGTAGATGACAAATATAAGGCAACTGGCGAT
TTAGCCGTGTGTCTTGGTATTGGAGATTCT----GCTGTTACATATTCAAGATTAATATC
ACTCATGGGTTTTAAACTGGATGTTACCCTTGATGGGTATTGTAAGCTTTTTATAACTAA
AGAAGAAGCTGTTAAACGCGTGCGTGCTTGGGTTGGTTTTGATGCTGAAGGTGCTCATGC
CACGCGTGATAGCATTGGGACAAATTTCCCACTTCAATTAGGGTTTTCCACAGGAATTGA
TTTTGTTGTGGAAGCCACTGGTTTGTTTGCTGATAGAGATGGTTACAGCTTTAAAAAGGC
TGTGGCTAAAGCTCCTCCTGGTGAACAATTTAAGCATCTCATTCCTTTGATGACGAGAGG
TCAGCGCTGGGATGTTGTTAGACCTAGAATAGTACAAATGTTTGCAGATCATTTAATTGA
CCTGTCTGATTGTGTTGTGCTAGTTACATGGGCAGCCAACTTTGAGCTCACTTGTCTCCG
CTACTTTGCAAAAGTAGGTCGTGAGATCTCTTGTAATGTGTGCACTAAACGTGCCACAGC
TTACAATTCTAGAACTGGTTACTATGGTTGTTGGCGCCATAGTGTTACATGTGATTACTT
GTATAATCCACTTATTGTTGATATTCAACAGTGGGGATATATTGGTTCTTTATCAAGTAA
TCATGATTTATATTGTAGTGTCCATAAAGGAGCACATGTTGCTTCCTCTGATGCTATAAT
GACACGGTGTTTGGCCGTTTATGATTGTTTTTGCAATAATATTAATTGGAATGTGGAGTA
TCCCATCATTTCAAATGAGTTAAGTATTAATACCTCTTGTAGGGTCTTGCAGCGTGTTAT
GCTTAAAGCTGCCATGCTCTGCAACAGATATATTTTATGTTATGATATTGGCAACCCAAA
AGCGATTGCCTGTGT----CAAA--GATTTTGATTTTAAGTTCTATGATGCCCAACC---
-AATTGTTAAGTCTGTCA-----AGACTCTTTTGTATTCTTTTGAGGCACATAAGGACTC
TTTTAAAGATGGTTTGTGTATGTTTTGGAACTGTAATGTGGATAAATATCCACCGAATGC
AGTTGTATGTAGATTTGACACTAGAGTGTTGAATAATTTAAATCTTCCTGGCTGTAATGG
AGGTAGTTTGTATGTTAATAAACATGCATTCCACACTAAACCCTTTGCTAGGGCAGCCTT
TGAGTATTTGAAGCCTATGCCATTTTTTTATTATTCAGATACGCCTTGTGTGTATATGGA
TGGCATGGATGCTAAGCAG--------GTTGACTATGTACCTTTGAAATCCGCCACTTGC
ATTACAAGATGCAATTTAGGTGGTGCAGTTTGTTTAAAACATGCTGAAGAGTATCGTGAG
TACTTAGAGTCTTACAATACAGCTACTACAGCAGGTTTTACTTTTTGGGTCTATAAGACA
TTTGATTTTTATAATTTGTGGAATACGTTCACTAAGCTACAAAGCTTGGAGAATGTTGTA
TATAATTTAGTCAAGACTGGCCATTATACAGGACAGGCAGGTGAAATGCCTTGTGCCATT
ATAAATGATAAAGTTGTGGCTAAGATCGATAAGGAGGATGTTGTCATTTTTATTAATAAT
ACAACATACCCTACTAATGTGGCTGTTGAATTATTTGCCAAGCGCAGTATTCGACACCAT
CCAGAGCTTAAGCTCTTTAGAAATTTGAATATAGACGTGTGCTGGAAGCAC-GTCATTTG
GGATTATGCTAGAGAAAGTATATTTTGCAGTAATACCTATGGTGTCTGC------ATGTA
TACAGATTTAAAGTTCATTGATA------------AATTGAATGTCCTTTTTGATGGTCG
TGATAATGGTGCTCTTGAAGCTTTTAAACGCTCTAATAATGGCGTTTACATTTCCACGAC
AACAGTTAAGAGTCTTTCGATGATAAGAGGTCCACCGCGTGCTGAATTAAATGG---CGT
AGTGGTGGACAAGATTGGAGACACTGATTGTGTGTTTTATTTTGCTGTGCGTAAAGAGGG
TCAGGATGTCATCTTCAGCCAATTCGACAGCCTGAGAGTCAGCTCTAACCAGAGCCCACA
AGGTAATCTGGGGAGTAATGAACCCGGTAATGTCGGTGGTAATGATGCTCTGGCAACCTC
TACTATCTTTACACAGAGCCGTGTTATTAGCTCTTTTACATGTCGTACTGATATGGAAAA
AGATTTTATAGCTTTAGATCAAGATGTGTTTATTCAGAAGTATGATTTGGAGGACTATGC
CTTTGAACACATTGTTTATGGTAATTTCAACCAGAAGATTATTGGTGGTTTGCATTTGTT
AATAGGCTTGTACCGAAGACATCAAACTTCCAATCTGGTTATTCAGGAGTTTGTTTCATA
CGACTCCAGCATACACTCTTATTTTATCACTGATGAGAAGAGTGGTGGTAGTAAGAGTGT
TTGCACTGTTATAGATATTTTGTTGGATGATTTTGTGGCTCTTGTTAAGTCACTTAATCT
TAACTGTGTGAGTAAGGTTGTTAATGTTAATGTTGATTTTAAAGATTTTCAGTTCATGCT
TTGGTGTAACGATGAGAAAGTTATGACTTTCTACCCTCGTTTGCAAGCTGCATCTGACTG
GAAGCCAGGTTATTCTATGCCTGTATTATATAAGTATTTGAATTCCCCAATGGAAAGAGT
TAGTCTCTGGAATTATGGGAAGCCAGTTACTTTGCCTACAGGCTGTATGATGAATGTTGC
TAAGTATACTCAGTTGTGTCAATACCTGAATACTACAACATTAGCTGTACCTGTTAATAT
GCGAGTTTTGCATTTAGGTGCAGGTTCAGAAAAAGGAGTAGCACCGGGTTCTGCAGTTCT
TAGGCAGTGGTTGCCTGTTGGTACTATTCTTGTAGATAATGATTTATACCCATTTGTGAG
TGACAGTGTCGCTACATATTTTGGGGATTGTATAACCTTACCCTTTGATTGTCAATGGGA
TTTGATAATTTCTGATATGTATGACCCTATTACTAAGAACATAGGGGAGTACAATGTAAG
TAAAGATGGTTTCTTTACATACATTTGTTATATGATTCGCGACAAGTTATCTCTGGGTGG
TAGTGTTGCTATAAAAATAACAGAGTTTTCTTGGAATGCAGAATTATATAAGTTAATGGG
GTATTTTGCATTTTGGACAGTTTTCTGCACAAATGCAAATGCGTCTTCTAGTGAAGGGTT
TTTAATTGGCATAAATTATTTGGGTAAGCCCAAGGTTGAGATAGATGGAAATATTATGCA
TGCCAATTATTTGTTTTGGAGAAATTCTA--------CAGTTTGGAACGGGGGTGCTTAT
AGCCTGTTTGATATGGCTAAATTCCCGCTTAAGTTGGCTGGTACTGCCGTAATAAATTTA
AGAGCAGACCAGATTAATGATATGGTTTATTCCCTTCTTGAAAAGGGTAAACTACTTGTT
AGAGATATAAATAAAGAAGTTTTTGTTGGTGACAGTTTGGTTAATATAATCTAAACTTTA
AGAATGGCAGTTGCTTATGCAGATAAGCCTAATCACTTTATCAATTTTCCACTTACCCAG
TTTGAGGGTTTTGTGTTAAATTATAAAGGTTTACAATTTCAAATTCTCGATGAAGGAGTG
GATTGTAAAATACAAACAGCGCCGCATATTAGTCTTGCTATGCTGGATATTCAGCCTGAA
GACTACAGAAGTGTTGATGTTGCTATTCAAGAAGTTATTGATGACATGCATTGGGGTGAG
GGCTTTCAGATTAAATTTGATAACCCCCATATCCTAGGAAGATGCATAGTTTTAGATGTT
AAAGGTGTAGAAGAATTGCATGATGATTTAGTTAATTACATTCGTGATAAAGGTTGTGTT
GCTGACCAATCCAGGAAATGGATTGGACATTGCACCATAGCCCAACTCACGGATGCTGCA
CTTTCCATTAAGGAAAATGTTGATTTCATAAACAGCATGCAATTCAATTATAAAATCACT
ATCAACCCCTCATCACCGGCTAGACTTGAAATAGTTAAGCTTGGTGCTGAAAAGAAAGAT
GGTTTTTATGAAACCATAGTTAGCCACTGGATGGGAATTCGTTTTGAATATAATCCACCC
ACTGATAAGCTAGCTATGATTATGGGTTATTGTTGTTTAGAAGTGGTGCGTCAAGAGCTA
GAAGAAGGTGATCTTCCCGAGAATGATGATGATGCTTGGTTTAAGCTATCGTACCATTAT
GAAAACAATTCTTGGTTCTTTCGACATGTCTACAGGAAAAGTTCTTATTTCCGTAAGTCT
TGTCAAAACTTAGATTGTAATTGTTTTGGGTTTTATGAATCTTCAGTTGAAGAAGACTAA
ACTCAGTGAAAATGTTTTTGCTTCCTAGATTTGTTCTAGTTAGCTGCATAATTGGTAACT
TAGGTTTTGATAACCCTCCTACCAATGTTGTTTCGCATTTAAATGGAGATTGGTTTTTAT
TTGGTGACAGTCGTTCAGATTGTAACCATGTTGTTAACACCAACCCCCGTAATTATTCTT
ATATGGACCTTAATCCTGCCCTGTGTGATTCTGGTAAAATATCATCTAAAGCTGGCAACT
CCATTTTTAGGAGTTTTCACTTTACCGATTTTTATAATTACACAGGCGAAGGTCAACAAA
TTATTTTCTATGAGGGTGTTAATTTTACGCCTTATCATGCCTTTAAATGCACCAGTTCTG
GTAGTAATGATGTTTGGATGCAGAATAAAGGCTTGTTTTACACTCAGGTTTATAAGAATA
TGGCTGTGTATCGCAGCCTTACTTTTGTTAATGTACCATATGTTTATAATGGCTCTGCAC
AATCTACAGCTCTTTGTAAGTCTGGTAGTTTAGTTCTTAATAACCCTGCATATATAGCTC
GTGAAGCTAATTTTGGGGATTATTATTATAAGGTTGAAGCTGATTTTTATTTGTCAGGTT
GTGACGAGTATATCGTACCACTTTGTATCTTTAACGGCAAGTTTTTGTCGAATACAAAGT
ATTATGATGATAGTCAATATTATTTTAATAAAGACACTGGTGTTATTTATGGTTTCAATT
CTACTGAAACCATTAACACTGGTTTTGATTTTAATTGTCATTATTTACTTTTACCCTCTG
GTAATTATTTAGCCATTTCAAATGAGCTATTGTTAACTGTTCCTACGAAAGCAATCTGTC
TTAATAAGCGTAAGGATTTTACGCCTGTACAGGTTGTTGATTCGCGGTGGAACAATGCCA
GGCAGTCTGACAACATGACGGCGGTTGCTTGTCAACTCCCGTACTGTTATTTTCGTAATT
CTACTACCAATTATGTTGGTGTTTATGATATCAATCATGGGGATGCTGGTTTTACTAGCA
TACTCAGTGGTTTGTTATATAATTCACCTTGTTTTTCGCAGCAAGGTGTTTTTAGGTATG
ATAATGTTAGCAGTGTCTGGCCTCTTTACTCTTATGGCAGATGTCCTACTGCTGCTGATA
TTAATACCCCTGATGTACATATTTGTGTGTATGATCCGCTACCACTTATTTTGCTTGCCA
TTCTTTTGGGTGTTGCGGTCATAATTATTGTGTTTTTGTTGTCATATTTTATGGTGGTTA
ATGGTATTAGGTTGCATGATGCTTAGACCATAATCTAAACATGTTTTTGATACTTTTAAT
TTCCTTACCAATGGCTTTTGCTGTTATAGGAGATTTTAAGTGTACTACGGATTCCATCAA
TAATGTTGACACCGGTGCTCCTTCTGTTAGCACTGATGTTGTCGATGTTACTAATGGTTT
AGGTACTTATTATGTTTTAGATCGTGTGTATTTAAATACTACATTGTTGCTTAATGGTTA
TTATCCTACTTCAGGTTCTATGTATCGTAATATGGCACTGAAGGGAACTTTACTATTGAG
CACACTATGGTTTAAACCACCATTTCGTTCTGATTTTATTGATGGTGTTTTTGCTAAGGT
AAAAAATACCAAGGTTATTAAAGATGGTGTAGTGTATAGTGAGTTTCCTGCTATAACTAT
AGGTAGTACTTTTGTAAACACATCCTACAGTGTGGTAGTACAACCGCATACTACTAATTT
AGATAATAAATTACAAGGTCTCTTAGAGATCTCTGTTTGCCAATATACTATGTGCGATTA
CCCACATACGATGTGTCACCCTAATCTGGGTAATAAACGCATAGAACTATGGCATTGGGA
TACAGGTGTTGTTTCCTGTTTATATAAGCGTAATTTCACATATGATGTGAATGCTGATTA
TTTGTATTTCCATTTTTATCAAGAAGGTGGTACTTTTTATGCATATTTTACAGACACTGG
TGTTGTTACTAAGTTTTTGTTTCATGTTTATTTAGGCACGGTGCTTTCACATTATTATGT
CATGCCTTTGACTTGTAATAGTGTTATGACTTTAGAATACTGGGTTACACCTCTCACTTT
TAAACAATATTTACTCGCTTTCAATCAAGATGGTGTTATTGTTAATGCTGTTGATTGTAA
GAGTGATTTTATGAGTGAGATTAAGTGTAAAACACTATCTATAGCACCATCTACTGGTGT
TTATGAATTAAACGGTTACACTGTTCAGCCAATTGCAGATGTTTACCGACGTATACCTAA
TCTTCCCGATTGTAATATAGAGGCTTGGCTTAATGATAAGTTGGTGCCTTCTCCATTAAA
TTGGGAACG----TAAGACCTTTTCAAATTGTAATTTTAATATGAGCAG----------C
CTGATGTCTTTTATTCAGGCTGA--------------------CTCGTTTACTTGTAATA
ATATTGATGCTGCTAAGATATACGGTATGTGTTTTTCCAGCATAACTATAGATAAGTTTG
CTATACCCAATGGTAGGAAGGTTGACCTACAAAT-------AGGCAATTTGGGCTATTTG
CAGTCTTTTAACTATAGAATTGATACTACTACTACAAGTTGTCAGTTGTATTATAATTTA
CCTGCTGGTAATGTTTCTATTAGCAGGTTTAATCCTTCTATTTGGAATAGGAGATTTGGT
TTTACAGAACAATCTGTTTTTAAGCCTCTACCTGCAGGTGTTTTTACTGATCATGATGTT
GTTTATGCACAACATTGTTTTAAAGCTCCCACAAATTTCTGTCCGTGTAAATTGAATGGG
TCTTTGTGTGTAGGTACTGGTTCTGGTATAGATGCTGGTTATAAAAATATTGGTATAGGC
ACTTGTCCTGCAGGTACTAATTATTTAACTTGTTATAATGCTAACCAATGTGATTGTTTG
TGCACTCCAGACCCCATTTTATCTAAATCTACAGGGCCTTATAAGTGCCCCCAAACTAAA
CATTTAGTTGGCATAGGTGAGCACTGTTCGGGTCTTGCTATTAAAAGTGATTATTGTGGA
GGCAATCCTTGTACTTGCCAACCAAAAGCATTTTTGGGTTGGTCTGTGGACTCTTGTTTA
CAAGGGGATAGGTGTAATATTTTTGCTAATTTTATTTTGCATGGTGTTAATAGTGGTACT
ACTTGTTCTACTGATTTACAAAAATCAAACACAGACATAATTCTTGGTGTTTGTGTTAAT
TATGATCTTTATGGTATTACAGGCCAAGGTATTTTTGTTGAGGTTAATG--------CGA
CTTATTATAATAGTTGGCAGAACCTTTTATATGATTCTAATGGTAATCTCTATGGTTTTA
GGGACTACTTAACAAACAGAACTTTTATGATTCGTAGTTGCTATAGCGGTCGTGTTTCAG
CGGCCTTTCACT----CTAACTCTTCCGAACCAGCATTGCTATT-----TCGGAATATTA
AATGCAATTACGTTTTTAATAATACTCTTTCACGACAGCTGCAACCTATTAACTATTTTG
ATAGTTATCTTGGTTGTGTTGTCAATGCTGATAATAGTACTTCTATTTCTGTTCAAACAT
GTGATCTCACAGTAGGTAGTGGTTACTGTGTGGATTACTC--------------TACAAA
AAGACGAAGTCGTAGATCGATTACCACTGGTTATCGGTTT---ACTAATTTT------GA
GCCATTTACTGT--TAATTCAGTAAATGATAGTTTACAACCTGTAGGTGGTTTGTATGAA
ATTCAA--------------------------ATACCTTCAGAGTTTACTATAGGTAATA
TGCAGGAGTTTATTCAAACAAGTTCTCCTAAAGTTACTATTGATTGTTCTGTTTTTGTCT
GTGGTGATTATGCAGCATGTAAATCACAGTTGGTTGAATATGGTAGTTTCTGTGACAATA
TTAA----TGCTATACTCACAGAAGTAAATGAACTACTTGACACTACACAG-------TT
GCAAGTAGCTAATAGTTTAATGAATGGTGTCACTCTTAGCACTAAGCTTAAAGATGGCTT
TAATTTCAATGTAGATGACATCAATTTTTCCCCTGTATTAGGTTGTTTAGGAAGCGAATG
TAATAAAGTTTCCAGTAGATCTGCTATAGAGGATTTACTTTTTTCTAAAGTAAAGTTATC
TGATGTTGGTTTCGTTGATGCTTATAATAATTGTACTGGAGGTGCCGAAATTAGGGACCT
CATTTGTGTGCAAAGTTATAATGGTATCAAAGTGTTGCCTCCACTGCTCTCAGAAAGTCA
GATCAGTGGATACACT------------GTGGCTGCCACCTTTGCTAGTCTGTTTCCTCC
TTGGTCAGCAGCAGCAGGCGTACCATTTTATTTAAATGTTCAGTATCGTATTAATGGTAT
TGGTGTTACCATGGATGTGCTAAGTCAAAATCAAAAGCTTATTTCTAATGCATTTAACAA
TGCCCTTGATGCTATTCAGGAAGGGTTTGATGCTACTAATTCTGCTTTAGTTAAAATTCA
AGCTGTTGTTAATGCAAATGCTGAAGCTCTTAATAACTTATTGCAACAACTCTCTAATAG
ATTTGGTGCTATAAGTGCTTCTTTACAAGAAATTCTATCTAGACTTGATGCTCTTGAAGC
GCAAGCTCAGATAGATAGACTTATTAATGGGCGTCTTACCGCTCTTAATGCTTATGTTTC
TCAACAGCTTAGTGATTCTACACTAGTAAAATTTAGTGCAGCCCAAGCTATGGAGAAGGT
TAATGAATGTGTCAAAAGCCAATCATCTAGGATAAATTTTTGTGGTAATGGTAATCATAT
TATATCATTAGTGCAGAATGCTCCATATGGTTTGTATTTTATCCACTTTAGCTATGTCCC
TACTAAGTATGTTACTGCGAAGGTTAGTCCCGGTTTGTGCATTGCAGGTGATAGAGGTAT
AGCTCCTAAGAGTGGTTATTTTGTTAATGTAAATAACAC---TTGGATGTTCACTGGTAG
TGGTTATTACTACCCTGAACCTATAACTGGAAATAATGTTGTTGTTATGAGTACCTGTGC
TGTT--------AACTATACTAAAGCACCGGATGTAATGCTGAACATTTCAACACCCAAC
CTCCCTGATTTTAAGGAAGAGTTGGATCAATGGTTTAAAAACCAAACATTAATGGCACCA
GATTTGTCACTTGATTA---------TATAAATGTTACATTCTTGGACCTACAAGATGAA
ATGAATAGGTTACAGGAGGCAATAAAAGTTTTAAATCATAGCTACATCAATCTCAAGGAC
ATTGGTACATATGAATATTATGTAAAATGGCCTTGGTATGTATGGC------TTTTAATT
GGCCTTGCTGGTGTAGCTATGCTTGTTTTACTATTCTTCATATGCTGTTGTACAGGATGT
GGGACTAGTTGTTTTAAGAAATTCGGTGGTTGTTGTGATGATTATACTGGACATCAG---
-----------GAGTTAGTAATTAAA-----------ACCTTACATGACGACT-AGTT-C
GTCTTTGATTTATTGGCTCCTGACGAT---------------------------------
--ATATTACATCCCTCCAAT----------TAATTATTATAAGACCCATTGAGGTC----
-----------TAGCATATTATAAAAGCTACCACAATACCTGCTTTTTAGTGGGTACTGT
GTCT----TAACTAGTAAACCTTTAATGCCAATGGCTATAACCATTGGTGTTACAGATTA
TACTAATATTATGCCTAGTACTGTT-TTTACAACAGTCTATTAAGGCGTTTTTATAGTTA
TTGATAATAGCACCA--------TTTTTCATGGTACTATTTCTAAACCATATTGTAATTC
-------AGGTATACCTTATAACTTTAAGCATTAATTGCTAAGGTTCTTAAGGCCACACC
CTAGTAATGGACATCTGGAGACC----------TGAGATTAAATATCTCCGTT------A
TACTAACGGTTTTA--------ATGTCTCAGAGT--------------------------
--------------TAGAAGATGCTTGTTTTAAATTTAACTATAAATTT-----------
-------------CCTAAAGTAGGATATTGT----------------------------A
GAGTTCCTAGTCATGCTTGGTGCCGT--------AATCAAGGTAGCTTTTGCGCTACATT
CACTCTTTATGGCAAATCCAAACATTA---TGATAAATATTTTGGAGT------AATAAC
TGGTTTTACAGCATTCGCTAATACTGTAGAGGAGGCTGTT--------------------
----------------------------------AACAAACTGGTTTTCTTAGCTGTTGA
CTTTATTACCTGGCGGAGACAGG--AGTTAAATGTTTATGGCTGATGCTTATTTTGCAGA
CACTGTGTGGTATGTGGGGCAAATAATTTTTATAGTTGCCATTTGTTCATTGGTTATAAT
AGTTGTAGTGGCATTTTTGGCAACTTTTAAATTGTGTATTCAACTTTGCGGTAT------
--------GTGTAATACCTTAGTACTGTCCCCTTCTATTTATGTGTTTAATAGAGGTAGG
CAGTTTTATGAGTTTTACAATGATGTAAAACCACCAGTTCTTGATGTGGATGACGTTTAG
TTAATCCAAACATTATGAGT----AGTACAACTACACCAGCACCAATTATTACCTGGACT
GCTGATGAAGCTATTAAATTCCTAAAGGAATGGAATTTTTCTTTGGGTATTATACTACTT
TTTATTACAATCATATTGCAATTTGGATATACAAGCCGCAGTATGTTTGTTTATGTTATT
AAGATGATTATTTTGTGGCTTATGTGGCCCCTTACTATCGTCTTAACTATTTTCAATTGT
GTGTATGCGTTGAATAATGTGTATCTTGGCTTTTCTATAGTTTTTACCATAGTGGCCATT
ATCATGTGGATTGTGTATTTTGTGAATAGTATCAGGTTGTTTATTAGAACTGGAAGTTGG
TGGAGTTTCAACCCAGAAACAAACAACTTGATGTGTATAGATATGAAGGGAATGATGTAT
GTTAGGCCGATAATTGAGGACTACCATACCCTTACGGTCACAATAATACGTGGTCATCTT
TATAT----------------ACAAGGTATAAAACTAGGTACTGGC--------------
------------------TATTCTTTGTCAGATTTGCCAGCTTATGTGACTGTTGCTAAG
GTCTCACACCTGCTCACGTATA--------------------------------------
------------------AGCGTGGTTTTCTTGACAAGATAGGCGATACTAGTGGTTTTG
CTGTTTATGTTAAGTCCAAAGTCGGTA----------ATTACCGACTGCCAT--------
------------------------------------------------------------
-----------------------------------------CAACCCAAAAAGGTT----
--------------------------CTGGCATGGACACCGC------------------
------------------------------------------------------------
------------------------------------------------------------
------------------------------------------------------------
------------------------------------------------------------
--------------ATTGTTG---------------------------------------
---AGAAATAATATCTAAACTTTAA-----------------------------------
------------------------------------------------------------
-------------------------------GGATGTCTTTTACTCCTGGTAAGCAATCC
AGTAGTAG----------------------------------------------------
-----------------------------------------AGCGTCCTCTGGAAATCGT
TCTGGTAATGGCATCCTTAA-------GTGGGCCGATCAGTCCG----------ACCAAT
CTAG--------------------------------------------------------
------------------------------------------------------------
--------------------------------AAATGTTCAAACCAGG------GGTAGA
AGAGCTCAACCCAAGCAAACTGC--------------------------------TACTT
CTCAGCAACCATCAGGAGGGA----------------------------------ACGTT
GTACCCTACTAT------TCTTGGTTCTCTGGAATTACTCAGTTTCAAAAGGGAAAGGAG
TTTGAATTTGCAGAGGGACAAGGTGTGCCTATTG----CACCAGGAGTCCCAGCTACTGA
AGCTAAGGGGTACTGGTACAGACACAACAGACGTTCTTTTAAAACAGCCGATGGCAACCA
GCGTCAATTGCTGCCACGATGGTATTTTTACTATCTTGGAACAGGACCGCATGCCAAAGA
CCAGTATGGCACCGACATTGACGGAGTCTTCTGGGTCGCTAGTAACCAGGCTGATGTCAA
TACCCC---GGCTGACATTCTCGATCGGGACCCAAGTAGCGATGAGGCTATTCCGACTAG
GTTTCCGCCTGGCACGGTACTCCCTCAGGGTTACTATATTGAAGGCTCAGGAAGGTCTGC
TCCTAATTCCAGATCTACTTCACGCGCATCCAGTAGAGCCTCTAGTGCAGGATCGCGTAG
TAGAGCCAATTCTGGCAATAGAACCC------------------CTACCTCTGGTGTAAC
ACCTGATATGGCTGATCAAATTGCTAGTCTTGTTCTGGCAAAACTTG-------------
--------GCAAGGATGCCACTAAGCCACAGCAAGTAACTAAGCAGACTGCCA--AAGAA
ATCAGACA-GAAAATTTTGAATAAACCCCGCCAGAAGAGGAGCCCCAATAAACAATGCAC
TGTTCAGCAGTGTTTTGGTAAAAGAGGCCCCAATCA---------GAATTTTGGTGGTGG
AGAAATGTTAAAACTTGGAACTAGTGACCCACAGTTCCCCATTCTTGCAGAACTCGCACC
CACAGCTGGTGCGTTTTTCTTTGGATCAAGGTTAGAGTTGGCCAAAGTGCAGAATTTGTC
TGGGAATCTTGACGAGCCCCAGAAGGATGTTTATGAATTGCGCTATAATGGCGCAATTAG
ATTTGACAGTACACTTTCAGGTTTTGATACCATAATGAAGGTGTTGAATGATAATTTGAA
TGCATATCAACAACAAGATGGTATGATGAATATGAGTCCAAAACCACAGCGTCAGCGTGG
TC--ATAAGAATGGACAAGGAGAAAATGATAATATAAGTGTTGCAGCGCCCAAAAGCCGT
GTGCAGCAAAATAAGAGTAGAGAGTTGACTGCAGAGGACATCAGTCTTCTTAAGAAGATG
GATGAGCCCTATACAGAAGACACCTCAGAAATATAAGAGAATGAACCTTATGTCGGCACC
TGGTGGTAACTCCTCGCAGGAAAGTCGGG-------------------------------
----ATAAGGCACTCTCTATCAGAATGGATGTCTTGCTGCTATA----ATAGATAGAGAA
GGTT--------------ATAGCAGACTATAGATTAATTAGTTGAAAGTTTTGTGTGG--
------------------------------------------------------TAATGT
ATAGTGTTGGAGAAAG---------TGAAAGACT-------TGCGGAAGT----------
------------------------------------------------------------
---------------------------------
>OQ621723.1 Canine respiratory coronavirus isolate D206NS_THA_2022, complete genome
------------------------------------------------------------
------------------------------------------------------------
--------------------------GCAGTTAACAGCTTTCAGCCAGGGACGTGTTGTA
TCCTAGGCAGTGGCCCACTCATAGGTCACAATGTCGAAGATCAACAAATACGGTCTCGAA
CTGCACTGGGCTCCAGAATTTCCATGG---------------ATGTTTGAGG-----ACG
CAGAGGAGAAGTTGGATAACCCTAGTAGTTCAGAGGTGGATATAGTATGCTCCACCACTG
CGCAAAAGCTGGAAACAGGCGGAATTTGTCCTGAAAATCATGTAATGGTGGATTGTCGCC
GACTTCTTAGACAAGAGTGTTGTGTGCAGTCTAGCCTAATACGTGAAATTGTTA------
-----------------TGAATACACGTCCATATGATTTGGAGGTGCTATTTCAAGATGC
TTTGCAGTCCCGCGAAGCAGTTTTGGTTACACCCCCTATAGGTATGTCTATGGAGTCATG
CTATGTGAGAGGTTGTA----------------ATCCTAATGGATGGACCATGGGTTTGT
TTCGGCGTAGAAGTGTGTGTAACACTGGTCGCTGCGCTGTTAACAAGCATGTGGCCT---
----ATCAGCTATATATG---ATTGATCCTGCGGGTGTTTG-------------------
---------------------------------TTTTGGTGCAGGTCAATTTGTGGGTTG
GGTTATACCCTTAGCCTTTATGCCTGTGCAATCCCGGAAATTTATCGTTCCTTGGGTTAT
GTACTTGCGTAAGTGTGGTGAAAAGGGTGCCTACAATAAAGATCATAAACGTGGCGGTTT
TGAACACGTTTATGATTTTAAAGTTGAGGATGCTTACGACCTGGTTCATGATGAGCCTAA
GGGTAAGTTTTCTAAGAAGGCTTATGCTTTAATTAGAGGATACCGTGGTGTTAAACCGCT
TCTCTATGTAGACCAGTATGGTTGTGATTATACTGGTGGTCTTGYAGATGGTTTAGAGGC
T---TATGCTGATAAGACATTGCAAGAAATGAAGGCATTATTTCCTATTTGGAGCCAGGA
ACTCCCTTTTGATGTAACTGTGGCATGGCACGTTGTGCGTGATCCACGTTATGTTA-TGA
GATTGCAGAGTGCTTCTACTATACGTGGTGTTGCATATGTTGCTAACCCTACTGAAGACT
TGTGTGATGGTTCTGTTGTTATAAAGGAACCTGTGCATGTTTATGCAGATGACTCTATTA
TTTTA--CGTCAACATAATTTA------------------GTTGACATTATGAGTTGTTT
TTA-----------------TATGGAAGCAGATGCAGTTGTAAATGCTTTTTATGGTGTT
GATTTGAAAGATTGTGGTTTTGTTATGCAGTTTGGTTAT--ATTGATTGTGAACAAGACT
------------------TGTGTGATTTTAAAGGTTGGGTTCC-TGGTAATATGATAGAT
GGTTTTGCTTGCACTACTTGTGGTCATGTTTATGAAACAGGTGGTTTGCTAGCACAA---
------TCTTCAGGTGTTCTGCCTGCTAATCCTGTATTGCATACTAAGAGTGCAGCAGGT
------------------------------------------TATGGTGGTTTTGGTTGT
AAGGATTCTTTTACCCTGTATGGCAAAACTGTAGTTTATTTTGGAGGGTGTGTGTATTGG
AGTCCAGCACGTAATATATGGATTCCTATATTAAAATCTTCTGTTAAGTCTTATGACGGT
TTGGTCTATACTGGAGTT---GTAGGTTGCAAGGCTATTGTAAAGGAAACAAATCTCATT
TGCAAAGCGTTGTACCTTGATTATGTTCAACACAAGTGTGGCAATTTACACCAGCGGGAG
TTGCTAGGTGTGTCAGATGTGTGGCATAAACAATTGTTATTAAATAGAGGTGTGTACAAA
CCTCTTTTAGAGAATATTGATTATTTTAATATGCGGCGTGCTAAATTTAGTTTAGAAACT
TTTACTGTTTGTGCAGATGGTTTTATGCCTTTTCTTTTAGATGATTTGGTTCCGCGCGCA
TATTATTTGGC-----AGTAAGTGGTCAAGC---------ATTTTGTGACTACGCAGGTA
AATTCTGCTATGCCGTTGTGTCTAAGAGTAAAGAGTTACTTGATGTGT------------
-----CACTGGACTCTTTAGGTGCAGCTATAC-----ATTATTTGAATTCTAAAATTG--
--------------TTGATTTGGCTCAACATTT--------------------------T
AGTGATTTTGGAACAAGTTTTG------TTTCTAAAATTGTTCATTTTTTTAAGAC----
------TTTTACTACTAGCACTGCTCTTGCATTTGCATGGGTTTTATTTCATGTTTTGCA
TGGTGCTTATATAGTAGTAG------AGAGTGATATATATTTTGTTAAAAATATTCCTCG
TTATGCTAGTGCTGTTGCACGAGCATTTCGGAGTGTTGCTAAAATTGTACTGGACTCTTT
AAGAGTTACTTTTATTGATGGCCTTTCTTGTTTTAAGATTGGACGTAGAAGAATCTGTCT
TTCAGGCAGTAAAATTTATGAAG-----------------------------------TT
GAGCGTGGCTTGTTACATTCATCTCAATTGCC----------------------------
ATTAGATGTTTATGATTTAACCA-------------------------------------
-----TGCCTAGTCAAG-TTCAGAAAGCCAAGCAAAAACCTATTTATTTAAAAGG-----
----------------------------------------TTCTGGTTCTGATTTTTCAT
TAGCGGATAGTGTGGTTGAAGTTGTTACAACTTCACT------TACACCATGTGGTTATT
CTGAACCACCTAAAGTTGCAGATAAAATTTGCATTGTTGATAATGTTTATATGGCCAAGG
CTGGTGACAAATACTACCCTGTTGTGGTTG--ATGGTCATGTTGGACTCTTGGATCAAGC
ATGGAGGGTTCCTTGTGCTGGAAGGCGTGTTACATTTAAGGAACAGCCTACAGTAAATGC
GATTGCAAGCATGCCTAAGACTATTAAAGTTTTTTATGAGCTTGACAAAGATTTTAATAC
TATTTTAAACACTGCATGTGGAGTGTT-------TGAAGTGGATGATACTGTGGATATGG
AGGAATT---TTACGCTGTGGTGATTGATGCCATAGAAGAGAAACTTTCTCCATGTAAGG
AGCTTGAAGGTGTAGGTGTTAAAGTTAGTGCCTTTTTACAGAAATTAGAGGATAATTCCC
TATT-TTTATTTGATGAGGCTGGCGAGGAAGTTCTTGCTTCTAAATTGTATTGTGCTTTT
ACAGCTCCTGAAGATGATGACTTTCTTGAAGAAAGTGATGTTGAAGAAGATGTTGTAGAA
GGTGATGAAACTGATTTAACTGTCACAAGTGCTGGAGAGCCTTGTGTTGCCAGTGAACAG
GAGGAGTCTTCTGAAGTCTTAGAGGACACTTTGGATGATGGTCCATGTGTGGAGACATCT
GATTCACAAGTTGAAGAAGATGTAGAAATGTCGGATTTTGTTGATCTTGAATCTGTGATT
CAGGATTATGAAAATGTTTGTTTTGAGTTTTATACTACAGAGCCAGAATTCGTTAAAGTT
TTGGATCTGTATGTGCCTAAAGCAACGCGCAACAATTGC--------TGGTTGCGATCAG
TTTTGGCAGTGATGCAGAAATTGCCCTGTCAATTTAAAGATAAAAATTTGCAGGATCTTT
GGGTGTTATATAAGCAACAGTATAGTCAGTTGTTTGTTGATACCTTGGTTAATAAGATAC
CTGCTAATATTGTAGTCCCACAAGGTGGTTATGTTGCTG---------------------
-----ATTTTGCATATTGGTTCTTAACCTTATGTGATTGGCAGTGTGTTGCATACTGGAA
ATGCATTAAATGTGATTTAGATCTTAAGCTTAAAGGCTTGGATGCTATGTTCTTTTATGG
TGATGTTGTTTCACATGTATGCAAGTGTGGTGAGTCTATGGTACTTATTGATGTTGATGT
GCCATTTA--CAGC--------CCACTTTGCTCTTAAAGATAAGTTGTTTTGTGCATTTA
TTACTAAGCGTAGTTTGTATAAAGCAGCTTGTGTTGTGGATGTTAATGATAGTCATTCTA
TGGCTGTTGTTGATGGTAAACAAATTGATGATCATCGTATCACTAGTGTTACTAGTGATA
AGT-------------------------TTGATTTTATTATTGGGCATGGTATGTCATTT
TCAAT---GACTACGTTTGAAATTGCCCAATTGTATGGTTCTTGTATAACACCTAATGTG
TGTTTTGTTAAAGGTGATATAATT---AAAGTGTCTAAGCGTGTTAAAGCA---------
---------GAAGTCGTTGTAAATCCTGCTAATGGCCATATGGCACATGGTGGTGGTGTT
GCAAAGGCTATTGCAGTAGCAGCTGGACATCAGTTTGTTAAAGAGACTACTGATATGGTT
AAGTCTAAAGGAGTTTGTGCTACTGGAGATTGTTATGTCTCTACAGGGGGCAAATTATGT
AAAACTGTGCTTAATGTTGTTGGACCTGATGCGAGGACACAGGGTAAACAAAGTTATGCA
TTGTTAGAGCGTGTTTATAAACATCTTAACAAATAT--------------GATTGTGTTG
TTACAACTTTGA---------------TCTCAGCTGGTATATTTAGTGTGCCTTCTGATG
TATCTTTAACATATCTACTTGGTACTGCTAAGAAACAAGTTGTTCTTGTTAGCAATAATC
AAGAGGATTTTGATCTTATTTCTAAGTGTCAG----------------------------
-----------ATAACTGCCGTTGAGGGTACTAAG-------------------------
--------------AAATTGGCAGAGCGTCTTTCTTTTAATGTTGGGCGTTCTATCGTTT
ACGAAACAGATGTTAATAAGTTGATTTTAAGCAATGATGTTGCATTTGTTTCGACATTTA
ATGTCTTACAGGATGTTTT------------------ATCCTTAAGACATGATATAGTAC
TTGATGATGATGCACGA---------------------------------ACCTTTGTTC
AGAGCAATGTTGATGTTGTACCTGAGGGTTGGCGTGTTGTC-----------------AA
TAAGTTTTATCAAATTAAT----GGTGTTAGAACCGTTAAGTATTTTGAGTGTCCTGGGG
GCATAGATATATGCAGCCAGG-ATAAAGTTTTT-------GGTTATGTACAGCAGGGTAG
TTTTAATAAGGCTACTGT------------TGTTCAAATTAAAGCCT-------------
--------TGTTTTTGGATAAAGTGGACATC---------TTACTAACTGTTGATGGTGT
TAA-TTTCACTAACAGGTT-TGTGCCTGTTGGTGAAAGTTTTGGTAAGAGTCTAGGAAAT
GTGTTTTGTGAAGGAGTTAATGTCATGAAACATAAGTGTGATATAAATTATAAAGGTAAA
GTCTTTTTCCAGTTTGATAATCTTTCTAGTGAAGAT----------TTAAAGGCTGTAAG
-----------AAGTTCTTTTAATTTTGATCAGAAGGAATTGCTTGCCTACTACAACATG
CTTGTTAATTGTTCTAAGTGGCAGGTTGTTTTTAATGGTAAGTATTTCACTT---TTAAG
CAAGCTAATAACAATTGTTTTGTTAATGTTTCTTGCTTAATGCTCCAGAGTTTGAATCTG
AAATTTAAAATTGTTCAATGGCAGGAGGCATGGCTTGAATTTCGTTCTGGCCGCCCTGCT
AGATTTGTATCTTTGGTTTTGGCTAAAGGAGGGTTTAAATTTGGGGATCCTGCTGATTCT
AGAGATTTCTTGCGTGTTGTGTTTAGTCAAGTTGATTTGACAGGGGCAATATGTGATTTT
GAAATTGCATGTAGA---TGTGGTGTAAAGCAGGAACAGCGTACTGGTGTGGACGCTGTT
ATGCATTTTGGTACATTGAGTCGTGAAGATCTTGAGATTGGTTATACCGTGGATTGTTTT
TGTGGTAAAAAGCTAATTCATTGTGTACGATTTGATGTACCATTTTTAATTTGTAGTAAT
A-------CACCTGCT-AGTGTAAAATTACCTAAGGGTGTAGGAAGTGCAAATATTTTTA
TAGGTGATAAGGTTGGTCATTATGTTCATGTTAAGTGTGAACAGTCTTATCAGCTTTATG
ATGCTTCTAATGTTAAGAAGGTTACAGACGTTACTGGCAAGTT---------------GT
CAGATTGTTTGTATCTT----------AAAAATTTGAAACAAACTTTTAAATCGGTGTTA
ACCACCTATTATTTGGATGATGT------TAAGAAAATTGAGTATAAACCTGACTTGTCA
CAATATTATTGTGATGGAGGTAAGTATTATACT------CAGCGTATTATTAAAGCTCAA
TTTAAAACATTTGAGAAAGTAGATGGTGTGTATACTAATTTTAAATTGATAGGACACACC
GTCTGTGATATTCTTAATGCTAAGTTGGGTTTTGATAGCTCTAAAGAGTTTGTAGAATAT
AAG------GTTACTGAGTGGCCAACAGCTAC---------------AGGTGATGTGGTG
TTGGCTACTGATGAT-----TTGTATGTTAAGAGATATGAAAGGGGTTGTATTACTTTTG
GTAAACCTGTTATATGG--------------------TTAAGCCATGAGCAAGCTTCCCT
CAATTCTTTAACATA-------TTTTAATAAACCTTTATTGGTTGATG---AGAATAAAT
TTGATGTTTTAAA------------------AGTGGATGATGTTGATGATGGTGGT----
----AATAGCTCAGAGAGTGATGCTAAAGTAC-CCAAAGAAATTAACATTATTAAGTTAA
GTGGTGTAAAAAAACCTTTTAAGGTTGAAGATAGTGTCATTGTTAATGATGATACTAGTG
AAATCAAATATGTTAAGAGTTTGTCTATAGTTGATGTTTATGATATGTGGCTTACAGGTT
GTAGGTATGTTGTTAAGACTGCTAATGCTTTGAGCAGAGCAGTTAACGTACCTACAATAC
GTAAGTTTATAAAATT----------TGGTATGACTCTTGTTAGTA-TACCAATTGATTT
GTTAAATTTAAGAGAGATTAAGCCTGTTTTTAATGTGGTT------------------AA
AGCTGTGCGAAATAAAATTTTTCCATGCTTTAATTTTATTAAATGGCTTTTTGTCTTATT
ATTTGGCTGGATTAAAATATCCGCTGATAATAAATTAATTTACATTACAGAAGTTGCATC
AAAGCTTACGTGTAAGCTTGTAGCTTTAGCTTTTAAAAATGCATTTTTGACATTTAAGTG
GGGTGTGGTTGCTAGAGGTGCTTGCA------TTATAGCGACTATATT------TCTATT
GTGGTTTAATTTTTT-----------ATATGCCAATGTAATTTTTAGTGATTTTTATTTG
CCTAAAATC-------------------------GGTTTCTTGCCGACTTTTGTTGGTAG
G-------ATTGTACAGTGGATTAAGAACACTTTTAGTCTTGTAACTATTTGTGATCTAT
ATTTTATTCAGGATGTTGGTTTTAAGAATCATTATTGTAATGGAAGTATCGCATGTCAGT
TCTGCTTGGCAGGATTTGATATGTTAGATAATTATAAAGCCATTGATGTAGTACAGTATG
AAGCTGATAGGAGAGCATTTGTTGATTATACAGGTGTGTTAAAGATTGTTATTGAATTGA
TAGTTAGTTAC----GCCCTGTATACGGCATGGTTTTATCCATTGTTTGCTCTTATTA--
---------GTATTCAGATCTTGACCACTTGGCTGC----------------CTGAGCTT
TTTATGCTTAGTACATTACATTGG-AGTGTTAGGTTGCTGGTGTTTTTAGCTAATATGTT
ACCAGCACATGTGTTT---------ATGAGGTTTTATATTATTATTGCCTCTTTTATTAA
GCTGTTTAGCTTGTGTAGGCATGTTGCCTATGGTTGTAGTAAATCTGGTTGTTTGTTTTG
TTACAAGAGGAATCGTAGTCTACGTGTTAAATGTAGTACTATCGTTGGTGGCATGATACG
CTATTACGATGTTATGGCTAATGGTGGCACTGGCTTTTGTTCAAAACATCAATGGAATTG
CATAGATTGTGATTCTTATAAACCAGGTAATACTTTTATTACTGTTGAGGCCGCTCTTGA
TTTATCTAAGGAATTGAAACGGCCAATTCAGCCCACAGATGTTGCTTATCATACGGTTAC
GGATGTTAAGCAAGTTGGTTGTTATATGCGCTTGTTCTATGATCGTGATGGACAGCGCAT
ATATGATGATGTTAATGCTAGTTTGTTTGTGGATTATAGTAATTTGCTACATTCTAAGGT
TAAGAGTGTGCCTAATATGCATGTTGTGG----TAGTGGAAAATGATGCCGATAAAGCTA
ATTTTCTTAAT--GCTGTTGTATTTTATGCACAGTCTTTGTTTAGACCTATTTTAATGGT
TGATAAAAATCTGATAACTACTGCTAATACTGGTACGTCTGTTACAGAAACTATGTTTGA
TGTTTATGTGGATACATTTTTGTCTATGTTTGATGTGGATAAAAAGAGTCTTAATGCTTT
AATAGCAACTGCGCATTCTTCTATAAAACAGGGTACGCAGATTTATAAAGTTTTAGATAC
CTTTTTAAGCTGTGCTCGTAAAAGTTGTTTTATTGATTCAGATGTTGATACTAAGTGTTT
AGTTGACTCTGTCATGTCTGCTGTATCGG-CAGGTCTTGAATTGACGGATGAAAGCTGTA
ATAACTTGGTGCCAACGTATTTGAAGGGTGATAACATTGTGGCAGCTGATTTAGGTGTTC
TGATTCAAAATTCTGCTAAGCATGTGCAGGGTAATGTTGCTAAAATAGCTGGTGTTTCCT
GTATATGGTCTGTGGATGCTTTTAGTCAGCTTAGTTCTGATTTTCAGCATAA--ATTGAA
GAAAGCATGTTGTAAAACTGG---------------TTTGAAACTAAAGCTTACCTATAA
TAAGCAGATGGCTAATGTCTCTGTTTTAACTACACCCTTTAGTCTTAAAGGGGGTGCAGT
TTTTAGTTAT------------TTTGTTTATGTATGTTTTGTATTGAGTTTGGTTTGTTT
TATTGGATTGTGGTGCTTAATGCCCACTTACACAGTACACAAATCAGATTTTCAGCTTCC
TGTTTATGCCA---GTTATAAAGTCTTAGATAATGGTGTTATTAGAGATGTTAGCGTTGA
AGATGTTTGTTTCGCTAACAAGTTTGAACAATTTGATCAATGGTATGAGTCTACATTTGG
TCTAAGTTATTATAGTAACAGTATGGCTTGTCCCATTGTTGTTGCTGTAGTAGACCAGGA
TTTTGGCTCTACTGTGTTTAATGTCCCTACCAAAGTATTGCG---ATATGGTTACCATGT
GTTGCATTTTATTACACATGCACTTTCTGCTGATGGAGTGCAGTGTTATACGCCACATAG
TCAAATATCATATTCTAATTTTTATGTTAGTGGCTGTGTGCTTTCCTCTGCTTGCACTAT
GTTTGCAATGGCAGATGGTAGTCCACAACCTTATTGTTATACAGAGGGGCTTATGCAGAA
CGCTTCTCTGTATAATTCATTGGTACCTCATGTGCGGTATAATCTTGCTAATGCTAAAGG
TTTTATCCGTTTTCCAGAAGTGTTGCGAGAAGGACTTGTGCGTATTGTGCGTACTCGTTC
TATGTCGTATTGCAGAGTTGGATTATGTGAGGAAGCTGATGAGGGTATATGCTTTAATTT
TAATGGTTCTTGGGTGCTTAATAATGATTATTATAGATCATTGCCTGGGACCTTTTGTGG
TAGAGATGTTTTTGACTTAATTTATCAGCTGTTTAAAGGTTTAGCACAGCCTGTGGATTT
TTTGGCATTGACTGCTAGTTCCATTGCCGGTGCTATACTTGCTGTAATTGTTGTTTTGGT
GTTTTATTACTTAATAAAGCTTAAACGTGCTTTTGGTGATTACACCAGTATAGTTTTTGT
TAATGTGATTGTGTGGTGTGTAAATTTTATGATGCTTTTTGTGTTTCAAGTTTACCCTAC
ACTTTCTTGTGTATATGCTATTTGTTATTTTTATGCCACGCTTTATTTCCCTTCGGAGAT
AAGTGTGATAATGCATTTACAATGGCTAGTTATGTATGGCACTATTATGCCTTTATGGTT
TTGTTTGCTATATATATCTGTTGTTGTTTCAAATCATGCTTTTTGGGTATTTTCTTACTG
CAGACAGCTTGGTACTTCTGTTCGTAGTG------ATGGTACATTTGAAGAAATGGCTCT
TACTACTTTTATGATTACAAAAGATTCTTATTGTAAGCTTAAGAATTCTTTGTCTGATGT
TGCTTT----------TAATAGATATTTGAGTTTGTATAATAAATATAGGTATTACAGCG
GTAAAATGGATACTGCTGCATATAGGGAGGCTGCTTGTTCTCAGTTGGCTAAAGCTATGG
ATACATTTACCAATAATAATGGTAGTGATGTGCTTTACCAACCGCCTACTGCTTCCGTTT
CAACTTCATTCTTGCAATCTGGTATTGTGAAAATGGTTAATCCTACTTCTAAGGTAGAAC
CATGTATTGTCAGTGTTACCTATGGTAATATGACATTGAATGGTTTATGGTTGGATGATA
AGGTCTACTGTCCCAGACATGTGATATGTTCTGCTTCAGATATGACTAATCCAGATTATA
CAAATTTGTTGTGTAGAGTAACATCAAGTGATTTTACTGTATTGTTTGATCGTTTAAGCC
TTACAGTGATGTCTTATCAAATGCAGGGTTGTATGCTTGTTCTTACAGTGACCCTGCAAA
ATTCTCGTACGCCAAAATATACATTTGGTGTGGTTAAACCTGGTGAGACTTTTACTGTTT
TAGCTGCTTATAACGGCAAACCACAAGGAGCCTTTCATGTGACTATGCGTAGTAGTTATA
CCATTAAGGGTTCCTTTTTATGCGGATCTTGTGGATCTGTTGGTTATGTAATAATGGGTG
ATTGTGTTAAATTTGTTTATATGCATCAATTGGAGCTTAGTACTGGTTGTCATACTGGTA
CTGATTTCAATGGGGATTTTTATGGTCCTTATAAGGATGCTCAGGTTGTCCAATTGCCCG
TTCAGGATTATATACAATCTGTTAATTTTGTAGCATGGCTTTATGCTGCTATACTTAACA
ATTGTAATTGGTTTGTACAAAGTGATAAGTGTTCTGTTGAAGATTTTAATGTGTGGGCTT
TGTCTAATGGATTTAGCCAAGTTAATTCTGACCTTGTTA------TAGATGCTTTAGCTT
CTATGACTG---------------------GTGTGTCTTTGGAAACACTATTGGCTGCTA
TTAAGCGTCTTAAGAATGGTTTTCAAGGACGTCAGATTATGGGTAGTTGTTCCTTTGAGG
ATGAATTGACACCTAGCGATGTTTATCAACAACTCGCTGGTATCAAGTTACAATCAAAGC
GTATT----AGATTGTTTAAAGGCA-----------TTGTTTGTTGGATTATGGCTTCTA
CATTTTTGTTTAGTTGTATAATTACAGCATTTGTGAAATGGACTATG------TTTATGT
ATGTAA------------CTACTAATATGCTTAGTATTACGTTTTGTGCACTTTGTGTTA
TAAGTTTGGCCATGTTGTTGGTTAAACATAAGCATCTTTATTTGACTATGTATATAATTC
CTGTGCTTTTTACACTG-----------------CTGTATAACAACTATTTT---GTTGT
GTACAAGCATACATTTAGA------------------GGCTATGTTTATGCATGGCTATC
ATATTATGT-TCCATCAATTG-AGTA-TACTTATACTGATG-----AAGTTATTTATGGC
ATGTTATTGCTTATAG-GCATGGCTTTTGTTACATTACGTAGCATTAACCATGATTTGTT
CTCTTTTATAATGTTTGTAGGTCGTGTGATTTCTGTTGTCTCTTTGTGGTACATGGGTTC
TAACTTAGAAGAAGAAATTCTTCTTATGTTGGTTTCT-------------CTTTTTGGTA
CTTACACATGG--ACAACAGTTTTATCTATGGCTGTAGCAAAGGTTATTGCTAAGTGGGT
TGCTGTGAATGTTTTGTATTTTACA--------GATATACCTCAAATTAAGATAGTGCTT
GTATGCTATTTGTTTATAGGTTATATTATTAGCTGTTATTGGGGTTTGTTTTCCTTGATG
AACAGTTTGTTTAGAATGCCTTTGGGTGTTTATAATTATAAAATTTCAGTACAGGAATTA
AGATATATGAATGCTAATGGATTGCGCCCTCCTAAGAATAGTTTTGAAGCCCTTATGCTT
AATTTTAAGCTTTTGGGTATTGGAGGTGTGCCAATTATTGAAGTATCTCAATTTCAATCA
AAATTGACTGATGTTAAATGTGCTAATGTTGTCTTGCTTAATTGCTTGCAACATTTGCAT
GTTGCTTCTAACTCTAAGTTGTGGCAGTATTGTAGCACTTTGCACAATGAAATACTTGCC
ACTTCGGATCTGGGTGTTGCTTTTGAAAAGCTTGCTCAGTTGTTAATTGTTTTGTTTGCT
AATCCAGCTGCTGTGGATAGCAAGTGCCTGACTAGTATTGAAGAAGTTTGCGACGATTAC
GCAAAGGACAATACTGTTTTGCAGGCTTTACAGAGTGAATTTGTTAATATGGCTAGCTTC
GTTGAATATGAAGTTGCTAAGAAAAATCTTGATGAGGCGCGTTCTATTGGTTCTGTTAAT
CAACAGCAGTTAAAACAGCTAGAGAAAGCCTGTAATATTGCTAAATCTGCTTATGAACGT
GATCGTGCTGTAGCAAGAAAGTTGGAGCGTATGGCAGATTTGGCTCTTACTAATATGTAT
AAAGAAGCTAGAATTAATGATAAGAAGAGTAAGGTTGTTTCTGCCTTGCAAACTATGCTT
TTTAGTATGGTACGTAAGTTAGATAATCAAGCTCTGAATTCAATATTAGATAATGCTGTG
AAGGGTTGTGTACCATTGAATGCAATCCCTTCATTGGCAGCAAATACTCTGACTATAATT
GTACCAGATAAAAGTGTTTATGATCAGGTAGTTGATAATGTCTATGTTACCTATGCGGGT
AATGTATGGCAGATTCAAACTATCCAAGATTCAGATGGTACAAATAAGCAGTTGAATGAG
ATATCTGATGAT------TGTAACTGGCCACTAGTTATTATTGCAAATCGTTATAATGAG
GTATCTGCTACCGTTTTGCAAAATAATGAATTAATGCCTGCTAAGTTGAAAACTCAGGTT
GTTAATAGTGGTCCAGATCAGACTTGTAATACACCTACT--------------CAATG--
-----TTACTATAATAATAGTAACAATGGGAAGATTGTTTATGCTATACTTAGTGATGTT
GATGGTCTTAAGTATACAAAAATTCTTAAAGATGATGGCAATTTTGTTGTTT---TGGAG
TTAGATCCTCCTTGTAAATTTACTGTTCAAGATGTTAAAGGTCTTAAAATTAAGTACCTT
TATTTTGTAAAAGGTTGTAACACACTAGCAAGAGGCTGGGTTGTTGGTACAATTTCTTCT
ACAGTTAGATTGCAAGCTGGAATTGCTACTGAGTATGCTTCCAACTCATCTATATTATCT
TTATGTGCGTTTTCTGTAGATCCTAAGAAAACGTATTTAGATTTTATACAACAGGGAGGA
ACACCTATTGCCAATTGTGTTAAAATGTTGTGTGATCATGCTGGTACCGGTATGGCCATT
ACTGTTAAACCTGATGCTACCACTAGTCAGGATTCATATGGTGGTGCGTCTGTTTGTATA
TATTGCCGCGCACGAGTTGAACACCCAGATGTTGATGGGTTGTGCAAATTACGCGGCAAG
TTTGTACAAGTGCCTGTAG---GTATAAAAGATCCTGTGTCTTATGTTTTGACACATGAT
GTTTGTCAAGTTTGTGGATTTTGGCGGGATGGAAGTTGCTCATGTGTTAG---CACTGAC
ACTACTGTTCAGTCAAAAGATACTAA---TTTTTTAAACGGGTTCGGGGTACGAGTGTAG
ATGCCCGTCTCGTACCCTGTGCCAGTGGTTTATCTACTGATGTACAATTAAGGGCATTTG
ATATTTGCAATGCTAGTGTTGCTGGCATTGGTTTACATTTAAAAGTTAATTGTTGCCGTT
TTCAGCGTGTTGATGAGAACGGTGATAAATTAGATCAGTTCTTTGTTGTTAAGAGGACAG
ATTTGACTACATATAATAGAGAGATGGAATGCTATGAGCGTGTAAAAGATTGTAAGTTTG
TGGCTGAACACGATTTCTTTACATTTGATGTAGAAGGTAGTCGTGTGCCACACATTGTAC
GCAAGGATTTAACAAAGTATACTATGTTGGATCTTTGCTATGCATTGCGACATTTTGATC
GCAATGATTGCATGCTGCTTTGTGATATTCTCTCTATATATGCTGGTTGTGAACAATCCT
ACTTTACTAAGAAGGATTGGTATGATTTTGTTGAAAATCCTGATATTATTAATGTTTATA
AAAAGCTAGGACCTATTTTTAGTAGAGCCCTAGTTAGCGCTGCTGAGTTTGCGGACAAAT
TGGTGGATGTAGGCTTAGTAGGCATTTTAACACTTGATAACCAAGATTTAAATGGTAAAT
GGTATGATTTTGGTGACTATGTTATTGCAGCCCCAGGGTGTGGTGTTGCTATAGCAGACT
CTTATTATTCTTATATGATGCCTATGCTGACCATGTGTCATGCATTGGATTGTGAATTGT
ATGTGAATAATG------------CTTATAGACTATTTGATCTTGTACAATATGATTTTA
CTGATTACAAGATTGAATTGTTTAATAAGTATTTTAAGCACTGGAGTATGCCATACCATC
CTAACACGGTTGATTGTCAGGATGATCGGTGTATCATACATTGTGCTAATTTTAACATAC
TTTTTAGTATGGTTTTACCTAATACATGTTTTGGGCCTCTTGTTAGGCAAATTTTTGTGG
ATGGTGTGCCTTTTGTTGTTTCAATTGGCTACCATTATAAAGAACTTGGTATTGTGATGA
ACATGGATGTGGACACACATCGTTATCGCTTGTCTTTAAAAGACTTGCTTTTATATGCTG
CTGATCCAGCTTTGCATGTAGCTTCTGCTAGTGCATTGTATGATTTACGCACTTGCTGTT
TTAGTGTTGCGGCTATAACAAGTGGTGTAAAATTTCAAACAGTTAAACCTGGTAATTTTA
ATCAGGATTTTTATGATTTTATTTTAAGTAAGGGCCTGCTTAAAGAGGGTAGTTCAGTTG
ATCTGAAGCACTTTTTCTTTACGCAGGATGGTAATGCTGCTATTACTGATTATAATTATT
ATAAGTATAATTTGCCCACCATGGTGGACATTAAGCAGTTGCTGTTTGTTTTGGAAGTTG
TTTATAAGTATTTTGAGATTTATGATGGTGGGTGTATACCGGCATCACAAGTCATTGTTA
ATAATTATGATAAGAGTGCTGGCTATCCATTTAATAAATTTGGAAAAGCCAGGCTCTATT
ATGAAGCATTATCATTTGAGGAGCAGGATGAAATTTACGCTTATACTAAGCGTAATGTCC
TGCCAACACTTACTCAAATGAATTTGAAATATGCTATTAGTGCTAAGAATAGAGCCCGCA
CTGTTGCTGGTGTTTCCATACTTAGTACTATGACTGGCAGAATGTTTCATCAAAAATGTT
TGAAAAGTATAGCAGCTACACGTGGTGTTCCTGTGGTTATAGGCACCACTAAATTTTATG
GCGGCTGGGATGATATGTTACGTCGCCTTATTAAAGATGTTGATAATCCTGTACTTATGG
GTTGGGATTATCCTAAGTGTGATCGTGCTATGCCAAATATACTACGTATTGTTAGTAGTT
TGGTCTTGGCCCGAAAACATGAGGCATGTTGTTCGCAAAACGATAGGTTTTATCGACTCG
CGAATGAATGCGCACAAGTTCTGAGTGAAATTGTTATGTGTGGTGGCTGTTATTATGTTA
AGCCTGGTGGCACTAGTAGTGGTGATGCAACTACTGCTTTTGCTAATTCAGTTTTTAACA
TATGTCAAGCTGTTTCAGCCAATGTATGTGCTTTAATGTCATGCAATGGTAATAAGATTG
AAGATTTGAGTATACGTGCTCTTCAAAAGCGCTTATACTCACATGTGTATAGAAGTGATA
TGGTTGATTCAACCTTTGTCACAGAATATTATGAATTTTTAAATAAGCATTTTAGTATGA
TGATTTTGAGTGATGATGGCGTTGTGTGTTATAATTCTGATTATGCGTCCAAAGGGTATA
TTGCTAATATAAGTGCCTTTCAACAGGTATTGTATTATCAAAATAACGTTTTTATGTCAG
AATCCAAATGTTGGGTTGAAAATGATATAAACAATGGACCTCATGAATTCTGTTCACAAC
ACACAATGCTTGTAAAGATGGATGGGGACGATGTCTATCTTCCATATCCTGATCCTAGTC
GTATATTAGGAGCTGGATGTTTTGTAGATGATTTGTTAAAGACTGATAGTGTTCTTTTAA
TAGAACGATTTGTAAGTCTTGCAATAGATGCTTATCCACTTGTGTACCACGAAAATGAAG
AATACCAAAAGGTTTTTCGTGTTTATTTGGAGTATATAAAGAAGTTGTACAATGACCTGG
GTAATCAGATCTTGGATAGCTACAGTGTTATTTTAAGTACTTGTGATGGACAAAAGTTTA
CTGATGAGTCCTTTTACAAGAACATGTATTTAAGAAGTGCAGTTATGCAGAGTGTTGGAG
CTTGCGTGGTCTGCTCTTCTCAAACATCATTACGTTGTGGCAGTTGCATCAGAAAGCCTC
TTCTTTGCTGCAAGTGTTGTTATGATCATGTTATGGCAACTGATCATAAATATGTTTTGA
GTGTTTCACCATATGTGTGTAATGCACCAGGATGTGATGTAAATGATGTTACCAAATTGT
ATTTAGGTGGTATGTCATATTATTGTGAAGATCATAAGCCACAATATTCGTTTAAGTTGG
TAATGAATGGTATGGTTTTTGGTCTATATAAACAATCTTGTACAGGATCTCCGTACATAG
ATGATTTTAATCGTATAGCTAGTTGTAAATGGACCGATGTTGATGATTACATACTGGCTA
ATGAATGTACAGAGCGCTTGAAATTGTTTGCTGCAGAAACTCAAAAGGCGACTGAGGAAG
CCTTTAAGCAGAGTTATGCATCAGCAACAATACAAGATATTGTTAGTGAGCGCGAATTGA
TCCTCTTTTGGGAGATTGGAAAAGTGAAGCCACCACTTAATAAAAATTATGTTTTTACTG
GCTACCATTTTACAAAAAATGGCAAGACAGTTTTAGGTGAGTATGTTTTTGATAAGAGTG
AGTTGACTAATGGTGTGTATTATCGCGCCACAACCACTTATAAGCTATCTGTAGGAGATG
TTTTTGTTTTAACCTCTCATTCAGTAGCTAATTTAAGTGCTCCTACGCTTGTGCCGCAGG
AGAATTATAGTAGTATTAGATTTGCTAGTGTTTA-----TAGTGTGCTTGAGACGTTTCA
GAACAATGTCGTTAATTATCAACACATTGGTATGAAACGTTATTGCACCGTGCAAGGACC
TCCTGGTACAGGAAAGTCACATCTTGCTATCGGTCTTGCTGTATATTATTGTACAGCACG
TGTAGTATACACCGCGGCCAGCCATGCAGCTGTTGACGCATTGTGTGAAAAAGCATACAA
ATTTTTGAATATAAATGATTGCACTCGTATTGTTCCTGCTAAGGTCAGGGTGGAGTGCTA
TGATAAGTTTAAAATTAATGACACCACTCGTAAGTATGTGTTTACTACCATAAATGCATT
ACCTGAGATGGTGACTGATATTGTTGTTGTAGATGAAGTTAGTATGCTTACCAATTATGA
GCTTTCTGTTATTAATGCTCGTATTCGTGCTAAGCATTATGTTTATATTGGTGATCCTGC
TCAATTGCCAGCACCACGTGTGTTATTGAGCAAGGGTACACTTGAACCTAAATATTTTAA
CACTGTTACTAAGCTTATGTGTTGCTTAGGGCCAGATATTTTTCTTGGTACATGTTATAG
ATGTCCTAAGGAAATCGTTGATACAGTGTCTGCCTTGGTTTATGAAAATAAGCTTAAGGC
TAAGAATG--AAAGTAGTTCATTGTGTTTTAAGGTCTATTACAAAGGCGTTACAACACAT
GAAAGTTCTAGTGCTGTAAACATGCAGCAGATATATTTGATTAATAAGTTTTTGAAGGCT
AACCCTTTGTGGCATAAAGCCGTTTTTATTAGCCCATATAATAGTCAGAACTTTGCAGCT
AAGCGCGTTTTGGGTTTGCAAACCCAGACCGTGGATTCTGCTCAAGGTTCTGAATATGAT
TATGTTATATATTCACAGACTGCAGAAACAGCGCATTCTGTGAATGTTAATCGCTTCAAC
GTTGCTATTACTCGAGCCAAGAAAGGTATTCTTTGTGTTATGAGTAATATGCAGTTGTTT
GAAGCATTACAGTTTACTACATTGACCTTAGATAAAGTGCCACAGGCCGTTGAAACGA--
----GAGTTCAATGTAGTACCAATTTATTTAAAGATTGTAGCAAGAGTTATAGCGGTTAT
CACCCAGCTCATGCTCCTTCATTTTTGGCTGTAGATGACAAATATAAGGCAACTGGCGAT
TTAGCCGTGTGTCTTGGTATTGGAGATTCT----GCTGTTACATATTCAAGATTAATATC
ACTCATGGGTTTTAAACTGGATGTTACCCTTGATGGGTATTGTAAGCTTTTTATAACTAA
AGAAGAAGCTGTTAAACGCGTGCGTGCTTGGGTTGGTTTTGATGCTGAAGGTGCTCATGC
CACGCGTGATAGCATTGGGACAAATTTCCCACTTCAATTAGGGTTTTCCACAGGAATTGA
TTTTGTTGTGGAAGCCACTGGTTTGTTTGCTGATAGAGATGGTTACAGCTTTAAAAAGGC
TGTGGCTAAAGCTCCTCCTGGTGAACAATTTAAGCATCTCATTCCTTTGATGACGAGAGG
TCAGCGCTGGGATGTTGTTAGACCTAGAATAGTACAAATGTTTGCAGATCATTTAATTGA
CCTGTCTGATTGTGTTGTGCTAGTTACATGGGCAGCCAACTTTGAGCTCACTTGTCTCCG
CTACTTTGCAAAAGTAGGTCGTGAGATCTCTTGTAATGTGTGCACTAAACGTGCCACAGC
TTACAATTCTAGAACTGGTTACTATGGTTGTTGGCGCCATAGTGTTACATGTGATTACTT
GTATAATCCACTTATTGTTGATATTCAACAGTGGGGATATATTGGTTCTTTATCAAGTAA
TCATGATTTATATTGTAGTGTCCATAAAGGAGCACATGTTGCTTCCTCTGATGCTATAAT
GACACGGTGTTTGGCCGTTTATGATTGTTTTTGCAATAATATTAATTGGAATGTGGAGTA
TCCCATCATTTCAAATGAGTTAAGTATTAATACCTCTTGTAGGGTCTTGCAGCGTGTTAT
GCTTAAAGCTGCCATGCTCTGCAACAGATATATTTTATGTTATGATATTGGCAACCCAAA
AGCGATTGCCTGTGT----CAAA--GATTTTGATTTTAAGTTCTATGATGCCCAACC---
-AATTGTTAAGTCTGTMA-----AGACTCTTTTGTATTCTTTTGAGGCACATAAGGACTC
TTTTAAAGATGGTTTGTGTATGTTTTGGAACTGTAATGTGGATAAATATCCACCGAATGC
AGTTGTATGTAGATTTGACACTAGAGTGTTGAATAATTTAAATCTTCCTGGCTGTAATGG
AGGTAGTTTGTATGTTAATAAACATGCATTCCACACTAAACCCTTTGCTAGGGCAGCCTT
TGAGTATTTGAAGCCTATGCCATTTTTTTATTATTCAGATACGCCTTGTGTGTATATGGA
TGGCATGGATGCTAAGCAG--------GTTGACTATGTACCTTTGAAATCCGCCACTTGC
ATTACAAGATGCAATTTAGGTGGTGCAGTTTGTTTAAAACATGCTGAAGAGTATCGTGAG
TACTTAGAGTCTTACAATACAGCTACTACAGCAGGTTTTACTTTTTGGGTCTATAAGACA
TTTGATTTTTATAATTTGTGGAATACGTTCACTAAGCTACAAAGCTTGGAGAATGTTGTA
TATAATTTAGTCAAGACTGGCCATTATACAGGACAGGCAGGTGAAATGCCTTGTGCCATT
ATAAATGATAAAGTTGTGGCTAAGATCGATAAGGAGGATGTTGTCATTTTTATTAATAAT
ACAACATACCCTACTAATGTGGCTGTTGAATTATTTGCCAAGCGCAGTATTCGACACCAT
CCAGAGCTTAAGCTCTTTAGAAATTTGAATATAGACGTGTGCTGGAAGCAC-GTCATTTG
GGATTATGCTAGAGAAAGTATATTTTGCAGTAATACCTATGGTGTCTGC------ATGTA
TACAGATTTAAAGTTCATTGATA------------AATTGAATGTCCTTTTTGATGGTCG
TGATAATGGTGCTCTTGAAGCTTTTAAACGCTCTAATAATGGCGTTTACATTTCCACGAC
AACAGTTAAGAGTCTTTCGATGATAAGAGGTCCACCGCGTGCTGAATTAAATGG---CGT
AGTGGTGGACAAGATTGGAGACACTGATTGTGTGTTTTATTTTGCTGTGCGTAAAGAGGG
TCAGGATGTCATCTTCAGCCAATTCGACAGCCTGAGAGTCAGCTCTAACCAGAGCCCACA
AGGTAATCTGGGGAGTAATGAACCCGGTAATGTCGGTGGTAATGATGCTCTGGCAACCTC
TACTATCTTTACACAGAGCCGTGTTATTAGCTCTTTTACATGTCGTACTGATATGGAAAA
AGATTTTATAGCTTTAGATCAAGATGTGTTTATTCAGAAGTATGATTTGGAGGACTATGC
CTTTGAACACATTGTTTATGGTAATTTYAACCAGAAGATTATTGGTGGTTTGCATTTGTT
AATAGGCTTGTACCGAAGACATCAAACTTCCAATCTGGTTATTCAGGAGTTTGTTTCATA
CGACTCCAGCATACACTCTTATTTTATCACTGATGAGAAGAGTGGTGGTAGTAAGAGTGT
TTGCACTGTTATAGATATTTTGTTGGATGATTTTGTGGCTCTTGTTAAGTCACTTAATCT
TAACTGTGTGAGTAAGGTTGTTAATGTTAATGTTGATTTTAAAGATTTTCAGTTCATGCT
TTGGTGTAACGATGAGAAAGTTATGACTTTCTACCCTCGTTTGCAAGCTGCATCTGACTG
GAAGCCAGGTTATTCTATGCCTGTATTATATAAGTATTTGAATTCCCCAATGGAAAGAGT
TAGTCTCTGGAATTATGGGAAGCCAGTTACTTTGCCTACAGGCTGTATGATGAATGTTGC
TAAGTATACTCAGTTGTGTCAATACCTGAATACTACAACATTAGCTGTACCTGTTAATAT
GCGAGTTTTGCATTTAGGTGCAGGTTCAGAAAAAGGAGTAGCACCGGGTTCTGCMGTTCT
TAGGCAGTGGTTGCCTGTTGGTACTATTCTTGTAGATAATGATTTATACCCATTTGTGAG
TGACAGTGTCGCTACATATTTTGGGGATTGTATAACCTTACCCTTTGATTGTCAATGGGA
TTTGATAATTTCTGATATGTATGACCCTATTACTAAGAACATAGGGGAGTACAATGTAAG
TAAAGATGGTTTCTTTACATACATTTGTTATATGATTCGCGACAAGTTATCTCTGGGTGG
TAGTGTTGCTATAAAAATAACAGAGTTTTCTTGGAATGCAGAATTATATAAGTTAATGGG
GTATTTTGCATTTTGGACAGTTTTCTGCACAAATGCAAATGCGTCTTCTAGTGAAGGGTT
TTTAATTGGCATAAATTATTTGGGTAAGCCCAAGGTTGAGATAGATGGAAATATTATGCA
TGCCAATTATTTGTTTTGGAGAAATTCTA--------CAGTTTGGAACGGGGGTGCTTAT
AGCCTGTTTGATATGGCTAAATTCCCGCTTAAGTTGGCTGGTACTGCCGTAATAAATTTA
AGAGCAGACCAGATTAATGATATGGTTTATTCCCTTCTTGAAAAGGGTAAACTACTTGTT
AGAGATATAAATAAAGAAGTTTTTGTTGGTGACAGTTTGGTTAATATAATCTAAACTTTA
AGAATGGCAGTTGCTTATGCAGATAAGCCTAATCACTTTATCAATTTTCCACTTACCCAG
TTTGAGGGTTTTGTGTTAAATTATAAAGGTTTACAATTTCAAATTCTCGATGAAGGAGTG
GATTGTAAAATACAAACAGCGCCGCATATTAGTCTTGCTATGCTGGATATTCAGCCTGAA
GACTACAGAAGTGTTGATGTTGCTATTCAAGAAGTTATTGATGACATGCATTGGGGTGAG
GGCTTTCAGATTAAATTTGATAACCCCCATATCCTAGGAAGATGCATAGTTTTAGATGTT
AAAGGTGTAGAAGAATTGCATGATGATTTAGTTAATTACATTCGTGATAAAGGTTGTGTT
GCTGACCAATCCAGGAAATGGATTGGACATTGCACCATAGCCCAACTCACGGATGCTGCA
CTTTCCATTAAGGAAACTGTTGATTTCATAAACAGCATGCAATTCAATTATAAAATCACT
ATCAACCCCTCATCACCGGCTAGACTTGAAATAGTTAAGCTTGGTGCTGAAAAGAAAGAT
GGTTTTTATGAAACCATAGTTAGCCACTGGATGGGAATTCGTTTTGAATATAATCCACCC
ACTGATAAGCTAGCTATGATTATGGGTTATTGTTGTTTAGAAGTGGTGCGTCAAGAGCTA
GAAGAAGGTGATCTTCCCGAGAATGATGATGATGCTTGGTTTAAGCTATCGTACCATTAT
GAAAACAATTCTTGGTTCTTTCGACATGTCTACAGGAAAAGTTCTTATTTCCGTAAGTCT
TGTCAAAACTTAGATTGTAATTGTTTTGGGTTTTATGAATCTTCAGTTGAAGAAGACTAA
ACTCAGTGAAAATGTTTTTGCTTCCTAGATTTGTTCTAGTTAGCTGCATAATTGGTAACT
TAGGTTTTGATAACCCTCCTACCAATGTTGTTTCGCATTTAAATGGAGATTGGTTTTTAT
TTGGTGACAGTCGTTCAGATTGTAACCATGTTGTTAACACCAACCCCCGTAATTATTCTT
ATATGGACCTTAATCCTGCCCTGTGTGATTCTGGTAAAATATCATCTAAAGCTGGCAACT
CCATTTTTAGGAGTTTTCACTTTACCGATTTTTATAATTACACAGGCGAAGGTCAACAAA
TTATTTTCTATGAGGGTGTTAATTTTACGCCTTATCATGCCTTTAAATGCACCAGTTCTG
GTAGTAATGATGTTTGGATGCAGAATAAAGGCTTGTTTTACACTCAGGTTTATAAGAATA
TGGCTGTGTATCGCAGCCTTACTTTTGTTAATGTACCATATGTTTATAATGGCTCTGCAC
AATCTACAGCTCTTTGTAAGTCTGGTAGTTTAGTTCTTAATAACCCTGCATATATAGCTC
GTGAAGCTAATTTTGGGGATTATTATTATAAGGTTGAAGCTGATTTTTATTTGTCAGGTT
GTGACGAGTATATCGTACCACTTTGTATCTTTAACGGCAAGTTTTTGTCGAATACAAAGT
ATTATGATGATAGTCAATATTATTTTAATAAAGACACTGGTGTTATTTATGGTTTCAATT
CTACTGAAACCATTAACACTGGTTTTGATTTTAATTGTCATTATTTACTTTTACCCTCTG
GTAATTATTTAGCCATTTCAAATGAGCTATTGTTAACTGTTCCTACGAAAGCAATCTGTC
TTAATAAGCGTAAGGATTTTACGCCTGTACAGGTTGTTGATTCGCGGTGGAACAATGCCA
GGCAGTCTGACAACATGACGGCGGTTGCTTGTCAACTCCCGTACTGTTATTTTCGTAATT
CTACTACCAATTATGTTGGTGTTTATGATATCAATCATGGGGATGCTGGTTTTACTAGCA
TACTCAGTGGTTTGTTATATAATTCACCTTGTTTTTCGCAGCAAGGTGTTTTTAGGTATG
ATAATGTTAGCAGTGTCTGGCCTCTTTACTCTTATGGCAGATGTCCTACTGCTGCTGATA
TTAATACCCCTGATGTACATATTTGTGTGTATGATCCGCTACCACTTATTTTGCTTGCCA
TTCTTTTGGGTGTTGCGGTCATAATTATTGTGGTTTTGTTGTCATATTTTATGGTGGATA
ATGGTATTAGGTTGCATGATGCTTAGACCATAATCTAAACATGTTTTTGATACTTTTAAT
TTCCTTACCAATGGCTTTTGCTGTTATAGGAGATTTTAAGTGTACTACGGATTCCATCAA
TAATGTTGACACCGGTGCTCCTTCTGTTAGCACTGATGTTGTCGATGTTACTAATGGTTT
AGGTACTTATTATGTTTTAGATCGTGTGTATTTAAATACTACATTGTTGCTTAATGGTTA
TTATCCTACTTCAGGTTCTACATATCGTAATATGGCACTGAAGGGAACTTTACTATTGAG
CACACTATGGTTTAAACCACCATTTCGTTCTGATTTTATTGATGGTGTTTTTGCTAAGGT
AAAAAATACCAAGGTTATTAAAGATGGTGTAGTGTATAGTGAGTTTCCTGCTATAACTAT
AGGTAGTACTTTTGTAAACACATCCTACAGTGTGGTAGTACAACCGCATACTACTAATTT
AGATAATAAATTACAAGGTCTCTTAGAGATCTCTGTTTGCCAGTATACTATGTGCGATTA
CCCACATACGATGTGTCACCCTAATCTGGGTAATAAACGCATAGAACTATGGCATTGGGA
TACAGGTGTTGTTTCCTGTTTATATAAGCGTAATTTCACATATGATGTGAATGCTGATTA
TTTGTATTTCCATTTTTATCAAGAAGGTGGTACTTTTTATGCATATTTTACAGACACTGG
TGTTGTTACTAAGTTTTTGTTTCATGTTTATTTAGGCACGGTGCTTTCACATTATTATGT
CATGCCTTTGACTTGTAATAGTGTTATGACTTTAGAATACTGGGTTACACCTCTCACTTT
TAAACAATATTTACTCGCTTTCAATCAAGATGGTGTTATTGTTAATGCTGTTGATTGTAA
GAGTGATTTTATGAGTGAGATTAAGTGTAAAACACTATCTATAGCACCATCTACTGGTGT
TTATGAATTAAACGGTTACACTGTTCAGCCAATTGCAGATGTTTACCGACGTATACCTAA
TCTTCCCGATTGTAATATAGAGGCTTGGCTTAATGATAAGTCGGTGCCTTCTCCATTAAA
TTGGGAACG----TAAGACCTTTTCAAATTGTAATTTTAATATGAGCAG----------C
CTGATGTCTTTTATTCAGGCTGA--------------------CTCGTTTACTTGTAATA
ATATTGATGCTGCTAAGATATACGGTATGTGTTTTTCCAGCATAACTATAGATAAGTTTG
CTATACCCAATGGTAGGAAGGTTGACCTACAAAT-------AGGCAATTTGGGCTATTTG
CAGTCTTTTAACTATAGAATTGATACTACTGCTACAAGTTGTCAGTTGTATTATAATTTA
CCTGCTGGTAATGTTTCTATTAGCAGGTTTAATCCTTCTATTTGGAATAGGAGATTTGGT
TTTACAGAACAATCTGTTTTTAAGCCTCAACCTGCAGGTGTTTTTACTGATCATGATGTT
GTTTATGCACAACATTGTTTTAAAGCTCCCACAAATTTCTGTCCGTGTAAATTGAATGGG
TCTTTGTGTGTAGGTACTGGTTCTGGTATAGATGCTGGTTATAAAAATATTGGTATAGGC
ACTTGTCCTGCAGGTACTAATTATTTAACTTGTTATAATGCTAACCAATGTGATTGTTTG
TGTACTCCAGACCCCATTTTATCTAAATCTACAGGGCCTTATAAGTGCCCCCAAACTAAA
CATTTAGTTGGCATAGGTGAGCACTGTTCGGGTCTTGCTATTAAAAGTGATTATTGTGGA
GGCAATCCTTGTACTTGCCAACCAAAAGCATTTTTGGGTTGGTCTGTGGACTCTTGTTTA
CAAGGGGATAGGTGTAATATTTTTGCTAATTTTATTTTGCATGGTGTTAATAGTGGTACT
ACTTGTTCTACTGATTTACAAAAATCAAACACAGACATAATTCTTGGTGTTTGTGTTAAT
TATGATCTTTATGGTATTACAGGCCAAGGTATTTTTGTTGAGGTTAATG--------CGA
CTTATTATAATAGTTGGCAGAACCTTTTATATGATTCTAATGGTAATCTCTATGGTTTTA
GGGACTACTTAACAAACAGAACTTTTATGATTCGTAGTTGCTATAGCGGTCGTGTTTCAG
CGGCCTTTCACT----CTAACTCTTCCGAACCAGCATTGCTATT-----TCGGAATATTA
AATGCAATTACGTTTTTAATAATACTCTTTCACGACAGCTGCAACCTATTAACTATTTTG
ATAGTTATCTTGGTTGTGTTGTCAATGCTGATAATAGTACTTCTATTTCTGTTCAAACAT
GTGATCTCACAGTAGGTAGTGGTTACTGTGTGGATTACTC--------------TACAAA
AAGACGAAGTCGTAGATCGATTACCACTGGTTATCGGTTT---ACTAATTTT------GA
GCCATTTACTGT--TAATTCAGTAAATGATAGTTTACAACCTGTAGGTGGTTTGTATGAA
ATTCAA--------------------------ATACCTTCAGAGTTTACTATAGGTAATA
TGCAGGAGTTTATTCAAACAAGTTCTCCTAAAGTTACTATTGATTGTTCTGTTTTTGTCT
GTGGTGATTATGCAGCATGTAAATCACAGTTGGTTGAATATGGTAGTTTCTGTGACAATA
TTAA----TGCTATACTCACAGAAGTAAATGAACTACTTGACACTACACAG-------TT
GCAAGTAGCTAATAGTTTAATGAATGGTGTCACTCTTAGCACTAAGCTTAAAGATGGCTT
TAATTTCAATGTAGATGACATCAATTTTTCCCCTGTATTAGGTTGTTTAGGAAGCGAATG
TAATAAAGTTTCCAGTAGATCTGCTATAGAGGATTTACTTTTTTCTAAAGTAAAGTTATC
TGATGTTGGTTTCGTTGATGCTTATAATAATTGTACTGGAGGTGCCGAAATTAGGGACCT
CATTTGTGTGCAAAGTTATAATGGTATCAAAGTGTTGCCTCCACTGCTCTCAGAAAGTCA
GATCAGTGGATACACT------------GTGGCTGCCACCTTTGCTAGTCTGTTTCCTCC
TTGGTCAGCAGCAGCAGGCGTACCATTTTATTTAAATGTTCAGTATCGTATTAATGGTAT
TGGTGTTACCATGGATGTGCTAAGTCAAAATCAAAAGCTTATTTCTAATGCATTTAACAA
TGCCCTTGATGCTATTCAGGAAGGGTTTGATGCTACTAATTCTGCTTTAGTTAAAATTCA
AGCTGTTGTTAATGCAAATGCTGAAGCTCTTAATAACTTATTGCAACAACTCTCTAATAG
ATTTGGTGCTATAAGTGCTTCTTTACAAGAAATTCTATCTAGACTTGATGCTCTTGAAGC
GCAAGCTCAGATAGATAGACTTATTAATGGGCGTCTTACCGCTCTTAATGCTTATGTTTC
TCAACAGCTTAGTGATTCTACACTAGTAAAATTTAGTGCAGCCCAAGCTATGGAGAAGGT
TAATGAATGTGTCAAAAGCCAATCATCTAGGATAAATTTTTGTGGTAATGGTAATCATAT
TATATCATTAGTGCAGAATGCTCCATATGGTTTGTATTTTATCCACTTTAGCTATGTCCC
TACTAAGTATGTTACTGCGAAGGTTAGTCCCGGTCTGTGCATTGCAGGTGATAGAGGTAT
AGCTCCTAAGAGTGGTTATTTTGTTAATGTAAATAACAC---TTGGATGTTCACTGGTAG
TGGTTATTACTACCCTGAACCTATAACTGGAAATAATGTTGTTGTTATGAGTACCTGTGC
TGTT--------AACTATACTAAAGCACCGGATGTAATGCTGAACATTTCAACACCCAAC
CTCCCTGATTTTAAGGAAGAGTTGGATCAATGGTTTAAAAACCAAACATTAATGGCACCA
GATTTGTCACTTGATTA---------TATAAATGTTACATTCTTGGACCTACAAGATGAA
ATGAATAGGTTACAGGAGGCAATAAAAGTTTTAAATCATAGCTACATCAATCTTAAGGAC
ATTGGTACATATGAATATTATGTAAAATGGCCTTGGTATGTATGGC------TTTTAATT
GGCCTTGCTGGTGTAGCTATGCTTGTTTTACTATTCTTCATATGCTGTTGTACAGGATGT
GGGACTAGTTGTTTTAAGAAATGCGGTGGTTGTTGTGATGATTATACTGGACATCAG---
-----------GAGTTAGTAATTAAA-----------ACCTTACATGACGACT-AGTT-C
GTCTTTGATTTATTGGCTCCTGACGAT---------------------------------
--ATATTACATCCCTCCAAT----------TAATTATTATAAGACCCATTGAGGTC----
-----------TAGCATATTATAAAAGCTACCACAATACCTGCTTTTTAGTGGGTACTGT
GTCT----TAACTAGTAAACCTTTAATGCCAATGGCTACAACCATTGGTGTTACAGATTA
TACTAATATTATGCCTAGTACTGTT-TTTACAACAGTCTATTAAGGCGTTTTTATAGTTA
TTGATAATAGCACCA--------TTTTTCATGGTACTATTTCTAAACCATATTGTAATTC
-------AGGTATACCTTATAACTTTAAGCATTAATTGCTAAGGTTCTTAAGGCCACACC
CTAGTAATGGACATCTGGAGACC----------TGAGATTAAATATCTCCGTT------A
TACTAACGGTTTTA--------ATGTCTCAGAGT--------------------------
--------------TAGAAGATGCTTGTTTTAAATTTAACTATAAATTT-----------
-------------CCTAAAGTAGGATATTGT----------------------------A
GAGTTCCTAGTCATGCTTGGTGCCGT--------AATCAAGGTAGCTTTTGCGCTACATT
CACTCTTTATGGCAAATCCAAACATTA---TGATAAATATTTTGGAGT------AATAAC
TGGTTTTACAGCATTCGCTAATACTGTAGAGGAGGCTGTT--------------------
----------------------------------AACAAACTGGTTTTCTTAGCTGTTGA
CTTTATTACCTGGCGGAGACAGG--AGTTAAATGTTTATGGCTGATGCTTATTTTGCAGA
CACTGTGTGGTATGTGGGGCAAATAATTTTTATAGTTGCCATTTGTTCATTGGTTATAAT
AGTTGTAGTGGCATTTTTGGCAACTTTTAAATTGTGTATTCAACTTTGCGGTAT------
--------GTGTAATACCTTAGTACTGTCCCCTTCTATTTATGTGTTTAATAGAGGTAGG
CAGTTTTATGAGTTTTACAATGATGTAAAACCACCAGTTCTTGATGTGGATGACGTTTAG
TTAATCCAAACATTATGAGT----AGTACAACTACACCAGCACCAATTATTACCTGGACT
GCTGATGAAGCTATTAAATTCCTAAAGGAATGGAATTTTTCTTTGGGTATTATACTACTT
TTTATTACAATCATATTGCAATTTGGATATACAAGCCGCAGTATGTTTGTTTATGTTATT
AAGATGATTATTTTGTGGCTTATGTGGCCCCTTACTATCGTCTTAACTATTTTCAATTGC
GTGTATGCGTTGAATAATGTGTATCTTGGCTTTTCTATAGTTTTTACCATAGTGGCCATT
ATCATGTGGATTGTGTATTTTGTGAATAGTATCAGGTTGTTTATTAGAACTGGAAGTTGG
TGGAGTTTCAACCCAGAAACAAACAACTTGATGTGTATAGATATGAAGGGAATGATGTAT
GTTAGGCCGATAATTGAGGACTACCATACCCTTACGGTCACAATAATACGTGGTCATCTT
TATAT----------------GCAAGGTATAAAACTAGGTACTGGC--------------
------------------TATTCTTTGTCAGATTTGCCAGCTTATGTGACTGTTGCTAAG
GTCTCACACCTGCTCACGTATA--------------------------------------
------------------AGCGTGGTTTTCTTGACAAGATAGGCGATACTAGTGGTTTTG
CTGTTTATGTTAAGTCCAAAGTCGGTA----------ATTACCGACTGCCAT--------
------------------------------------------------------------
-----------------------------------------CAACCCAAAAAGGTT----
--------------------------CTGGCATGGACACCGC------------------
------------------------------------------------------------
------------------------------------------------------------
------------------------------------------------------------
------------------------------------------------------------
--------------ATTGTTG---------------------------------------
---AGAAATAATATCTAAACTTTAA-----------------------------------
------------------------------------------------------------
-------------------------------GGATGTCTTTTACTCCTGGTAAGCAATCC
AGTAGTAG----------------------------------------------------
-----------------------------------------AGCGTCCTCTGGAAATCGT
TCTGGTAATGGCATCCTTAA-------GTGGGCCGATCAGTCCG----------ACCAAT
CTAG--------------------------------------------------------
------------------------------------------------------------
--------------------------------AAATGTTCAAACCAGG------GGTAGA
AGAGCTCAACCCAAGCAAACTGC--------------------------------TACTT
CTCAGCAACCATCAGGAGGGA----------------------------------ACGTT
GTACCCTACTAT------TCTTGGTTCTCTGGAATTACTCAGTTTCAAAAGGGAAAGGAG
TTTGAATTTGCAGAGGGACAAGGTGTGCCTATTG----CACCAGGAGTCCCAGCTACTGA
AGCTAAGGGGTACTGGTACAGACACAACAGACGTTCTTTTAAAACAGCCGATGGCAACCA
GCGTCAATTGCTGCCACGATGGTATTTTTACTATCTTGGAACAGGACCGCATGCCAAAGA
CCAGTATGGCACCGACATTGACGGAGTCTTCTGGGTCGCTAGTAACCAGGCTGATGTCAA
TACCCC---GGCTGACATTCTCGATCGGGACCCAAGTAGCGATGAGGCTATTCCGACTAG
GTTTCCGCCTGGCACGGTACTCCCTCAGGGTTACTATATTGAAGGCTCAGGAAGGTCTGC
TCCTAATTCCAGATCTACTTCACGCGCATCCAGTAGAGCCTCTAGTGCAGGATCGCGTAG
TAGAGCCAATTCTGGCAATAGAACCC------------------CTACCTCTGGTGTAAC
ACCTGATATGGCTGATCAAATTGCTAGTCTTGTTCTGGCAAAACTTG-------------
--------GCAAGGATGCCACTAAGCCACAGCAAGTAACTAAGCAGACTGCCA--AAGAA
ATCAGACA-GAAAATTTTGAATAAACCCCGCCAGAAGAGGAGCCCCAATAAACAATGCAC
TGTTCAGCAGTGTTTTGGTAAAAGAGGCCCCAATCA---------GAATTTTGGTGGTGG
AGAAATGTTAAAACTTGGAACTAGTGACCCACAGTTCCCCATTCTTGCAGAACTCGCACC
CACAGCTGGTGCGTTTTTCTTTGGATCAAGGTTAGAGTTGGCCAAAGTGCAGAATTTGTC
TGGGAATCTTGACGAGCCCCAGAAGGATGTTTATGAATTGCGCTATAATGGCGCAATTAG
ATTTGACAGTACACTTTCAGGTTTTGATACCATAATGAAGGTGTTGAATGATAATTTGAA
TGCATATCAACAACAAGATGGTATGATGAATATGAGTCCAAAACCACAGCGTCAGCGTGG
TC--ATAAGAATGGACAAGGAGAAAATGATAATATAAGTGTTGCAGCGCCCAAAAGCCGT
GTGCAGCAAAATAAGAGTAGAGAGTTGACTGCAGAGGACATCAGTCTTCTTAAGAAGATG
GATGAGCCCTATACAGAAGACACCTCAGAAATATAAGAGAATGAACCTTATGTCGGCACC
TGGTGGTAACTCCTCGCAGGAAAGTCGGG-------------------------------
----ATAAGGCACTCTCTATCAGAATGGATGTCTTGCTGCTATA----ATAGATAGAGAA
GGTT--------------ATAGCAGACTATAGATTAATTAGTTGAAAGTTTTGTGTGG--
------------------------------------------------------TAATGT
ATAGTGTTGGAGAAAG---------TGAAAGACT-------TGCGGAAG-----------
------------------------------------------------------------
---------------------------------
>OQ621722.1 Canine respiratory coronavirus isolate D155NS_THA_2021, complete genome
------------------------------------------------------------
------------------------------------------------------------
--------------------------GCAGTTAACAGCTTTCAGCCAGGGACGTGTTGTA
TCCTAGGCAGTGGCCCACTCATAGGTCACAATGTCGAAGATCAACAAATACGGTCTCGAA
CTGCACTGGGCTCCAGAATTTCCATGG---------------ATGTTTGAGG-----ACG
CAGAGGAGAAGTTGGATAACCCTAGTAGTTCAGAGGTGGATATAGTATGCTCCACCACTG
CGCAAAAGCTGGAAACAGGCGGAATTTGTCCTGAAAATCATGTAATGGTGGATTGTCGCC
GACTTCTTAGACAAGAGTGTTGTGTGCAGTCTAGCCTAATACGTGAAATTGTTA------
-----------------TGAATACACGTCCATATGATTTGGAGGTGCTATTTCAAGATGC
TTTGCAGTCCCGCGAAGCAGTTTTGGTTACACCCCCTATAGGTATGTCTATGGAGTCATG
CTATGTGAGAGGTTGTA----------------ATCCTAATGGATGGACCATGGGTTTGT
TTCGGCGTAGAAGTGTGTGTAACACTGGTCGCTGCGCTGTTAACAAGCATGTGGCCT---
----ATCAGCTATATATG---ATTGATCCTGCGGGTGTTTG-------------------
---------------------------------TTTTGGTGCAGGTCAATTTGTGGGTTG
GGTTATACCCTTAGCCTTTATGCCTGTGCAATCCCGGAAATTTATCGTTCCTTGGGTTAT
GTACTTGCGTAAGTGTGGTGAAAAGGGTGCCTACAATAAAGATCATAAACGTGGCGGTTT
TGAACACGTTTATGATTTTAAAGTTGAGGATGCTTACGACCTGGTTCATGATGAGCCTAA
GGGTAAGTTTTCTAAGAAGGCTTATGCTTTAATTAGAGGATACCGTGGTGTTAAACCGCT
TCTCTATGTAGACCAGTATGGTTGTGATTATACTGGTGGTCTTGCAGATGGTTTAGAGGC
T---TATGCTGATAAGACATTGCAAGAAATGAAGGCATTATTTCCTATTTGGAGCCAGGA
ACTCCCTTTTGATGTAACTGTGGCATGGCACGTTGTGCGTGATCCACGTTATGTTA-TGA
GATTGCAGAGTGCTTCTACTATACGTGGTGTTGCATATGTTGCTAACCCTACTGAAGACT
TGTGTGATGGTTCTGTTGTTATAAAGGAACCTGTGCATGTTTATGCAGATGACTCTATTA
TTTTA--CGTCAACATAATTTA------------------GTTGACATTATGAGTTGTTT
TTA-----------------TATGGAAGCAGATGCAGTTGTAAATGCTTTTTATGGTGTT
GATTTGAAAGATTGTGGTTTTGTTATGCAGTTTGGTTAT--ATTGATTGTGAACAAGACT
------------------TGTGTGATTTTAAAGGTTGGGTTCC-TGGTAATATGATAGAT
GGTTTTGCTTGCACTACTTGTGGTCATGTTTATGAAACAGGTGGTTTGCTAGCACAA---
------TCTTCAGGTGTTCTGCCTGCTAATCCTGTATTGCATACTAAGAGTGCAGCAGGT
------------------------------------------TATGGTGGTTTTGGTTGT
AAGGATTCTTTTACCCTGTATGGCAAAACTGTAGTTTATTTTGGAGGGTGTGTGTATTGG
AGTCCAGCACGTAATATATGGATTCCTATATTAAAATCTTCTGTTAAGTCTTATGACGGT
TTGGTCTATACTGGAGTT---GTAGGTTGCAAGGCTATTGTAAAGGAAACAAATCTCATT
TGCAAAGCGTTGTACCTTGATTATGTTCAACACAAGTGTGGCAATTTACACCAGCGGGAG
TTGCTAGGTGTGTCAGATGTGTGGCATAAACAATTGTTATTAAATAGAGGTGTGTACAAA
CCTCTTTTAGAGAATATTGATTATTTTAATATGCGGCGTGCTAAATTTAGTTTAGAAACT
TTTACTGTTTGTGCAGATGGTTTTATGCCTTTTCTTTTAGATGATTTGGTTCCGCGCGCA
TATTATTTGGC-----AGTAAGTGGTCAAGC---------ATTTTGTGACTACGCAGGTA
AATTCTGCTATGCCGTTGTGTCTAAGAGTAAAGAGTTACTTGATGTGT------------
-----CACTGGACTCTTTAGGTGCAGCTATAC-----ATTATTTGAATTCTAAAATTG--
--------------TTGATTTGGCTCAACATTT--------------------------T
AGTGATTTTGGAACAAGTTTTG------TTTCTAAAATTGTTCATTTTTTTAAGAC----
------TTTTACTACTAGCACTGCTCTTGCATTTGCATGGGTTTTATTTCATGTTTTGCA
TGGTGCTTATATAGTAGTAG------AGAGTGATATATATTTTGTTAAAAATATTCCTCG
TTATGCTAGTGCTGTTGCACGAGCATTTCGGAGTGTTGCTAAAATTGTACTGGACTCTTT
AAGAGTTACTTTTATTGATGGCCTTTCTTGTTTTAAGATTGGACGTAGAAGAATCTGTCT
TTCAGGCAGTAAAATTTATGAAG-----------------------------------TT
GAGCGTGGCTTGTTACATTCATCTCAATTGCC----------------------------
ATTAGATGTTTATGATTTAACCA-------------------------------------
-----TGCCTAGTCAAG-TTCAGAAAGCCAAGCAAAAACCTATTTATTTAAAAGG-----
----------------------------------------TTCTGGTTCTGATTTTTCAT
TAGCGGATAGTGTGGTTGAAGTTGTTACAACTTCACT------TACACCATGTGGTTATT
CTGAACCACCTAAAGTTGCAGATAAAATTTGCATTGTTGATAATGTTTATATGGCCAAGG
CTGGTGACAAATACTACCCTGTTGTGGTTG--ATGGTCATGTTGGACTCTTGGATCAAGC
ATGGAGGGTTCCTTGTGCTGGAAGGCGTGTTACATTTAAGGAACAGCCTACAGTAAATGC
GATTGCAAGCATGCCTAAGACTATTAAAGTTTTTTATGAGCTTGACAAAGATTTTAATAC
TATTTTAAACACTGCATGTGGAGTGTT-------TGAAGTGGATGATACTGTGGATATGG
AGGAATT---TTACGCTGTGGTGATTGATGCCATAGAAGAGAAACTTTCTCCATGTAAGG
AGCTTGAAGGTGTAGGTGTTAAAGTTAGTGCCTTTTTACAGAAATTAGAGGATAATTCCC
TATT-TTTATTTGATGAGGCTGGCGAGGAAGTTCTTGCTTCTAAATTGTATTGTGCTTTT
ACAGCTCCTGAAGATGATGACTTTCTTGAAGAAAGTGATGTTGAAGAAGATGTTGTAGAA
GGTGATGAAACTGATTTAACTGTCACAAGTGCTGGAGAGCCTTGTGTTGCCAGTGAACAG
GAGGAGTCTTCTGAAGTCTTAGAGGACACTTTGGATGATGGTCCATGTGTGGAGACATCT
GATTCACAAGTTGAAGAAGATGTAGAAATGTCGGATTTTGTTGATCTTGAATCTGTGATT
CAGGATTATGAAAATGTTTGTTTTGAGTTTTATACTACAGAGCCAGAATTCGTTAAAGTT
TTGGATCTGTATGTGCCTAAAGCAACGCGCAACAATTGC--------TGGTTGCGATCAG
TTTTGGCAGTGATGCAGAAATTGCCCTGTCAATTTAAAGATAAAAATTTGCAGGATCTTT
GGGTGTTATATAAGCAACAGTATAGTCAGTTGTTTGTTGATACCTTGGTTAATAAGATAC
CTGCTAATATTGTAGTCCCACAAGGTGGTTATGTTGCTG---------------------
-----ATTTTGCATATTGGTTCTTAACCTTATGTGATTGGCAGTGTGTTGCATACTGGAA
ATGCATTAAATGTGATTTAGCTCTTAAGCTTAAAGGCTTGGATGCTATGTTCTTTTATGG
TGATGTTGTTTCACATGTATGCAAGTGTGGTGAGTCTATGGTACTTATTGATGTTGATGT
GCCATTTA--CAGC--------CCACTTTGCTCTTAAAGATAAGTTGTTTTGTGCATTTA
TTACTAAGCGTAGTTTGTATAAAGCAGCTTGTGTTGTGGATGTTAATGATAGTCATTCTA
TGGCTGTTGTTGATGGTAAACAAATTGATGATCATCGTATCACTAGTGTTACTAGTGATA
AGT-------------------------TTGATTTTATTATTGGGCATGGTATGTCATTT
TCAAT---GACTACGTTTGAAATTGCCCAATTGTATGGTTCTTGTATAACACCTAATGTG
TGTTTTGTTAAAGGTGATATAATT---AAAGTGTCTAAGCGTGTTAAAGCA---------
---------GAAGTCGTTGTAAATCCTGCTAATGGCCATATGGCACATGGTGGTGGTGTT
GCAAAGGCTATTGCAGTAGCAGCTGGACATCAGTTTGTTAAAGAGACTACTGATATGGTT
AAGTCTAAAGGAGTTTGTGCTACTGGAGATTGTTATGTCTCTACAGGGGGCAAATTATGT
AAAACTGTGCTTAATGTTGTTGGACCTGATGCGAGGACACAGGGTAAACAAAGTTATGCA
TTGTTAGAGCGTGTTTATAAACATCTTAACAAATAT--------------GATTGTGTTG
TTACAACTTTGA---------------TCTCAGCTGGTATATTTAGTGTGCCTTCTGATG
TATCTTTAACATATCTACTTGGTACTGCTAAGAAACAAGTTGTTCTTGTTAGCAATAATC
AAGAGGATTTTGATCTTATTTCTAAGTGTCAG----------------------------
-----------ATAACTGCCGTTGAGGGTACTAAG-------------------------
--------------AAATTGGCAGAGCGTCTTTCTTTTAATGTTGGGCGTTCTATCGTTT
ACGAAACAGATGTTAATAAGTTGATTTTAAGCAATGATGTTGCATTTGTTTCGACATTTA
ATGTCTTACAGGATGTTTT------------------ATCCTTAAGACATGATATAGTAC
TTGATGATGATGCACGA---------------------------------ACCTTTGTTC
AGAGCAATGTTGATGTTGTACCTGAGGGTTGGCGTGTTGTC-----------------AA
TAAGTTTTATCAAATTAAT----GGTGTTAGAACCGTTAAGTATTTTGAGTGTCCTGGGG
GCATAGATATATGCAGCCAGG-ATAAAGTTTTT-------GGTTATGTACAGCAGGGTAG
TTTTAATAAGGCTACTGT------------TGTTCAAATTAAAGCCT-------------
--------TGTTTTTGGATAAAGTGGACATC---------TTACTAACTGTTGATGGTGT
TAA-TTTCACTAACAGGTT-TGTGCCTGTTGGTGAAAGTTTTGGTAAGAGTCTAGGAAAT
GTGTTTTGTGAAGGAGTTAATGTCATGAAACATAAGTGTGATATAAATTATAAAGGTAAA
GTCTTTTTCCAGTTTGATAATCTTTCTAGTGAAGAT----------TTAAAGGCTGTAAG
-----------AAGTTCTTTTAATTTTGATCAGAAGGAATTGCTTGCCTACTACAACATG
CTTGTTAATTGTTCTAAGTGGCAGGTTGTTTTTAATGGTAAGTATTTCACTT---TTAAG
CAAGCTAATAACAATTGTTTTGTTAATGTTTCTTGCTTAATGCTCCAGAGTTTGAATCTG
AAATTTAAAATTGTTCAATGGCAGGAGGCATGGCTTGAATTTCGTTCTGGCCGCCCTGCT
AGATTTGTATCTTTGGTTTTGGCTAAAGGAGGGTTTAAATTTGGGGATCCTGCTGATTCT
AGAGATTTCTTGCGTGTTGTGTTTAGTCAAGTTGATTTGACAGGGGCAATATGTGATTTT
GAAATTGCATGTAGA---TGTGGTGTAAAGCAGGAACAGCGTACTGGTGTGGACGCTGTT
ATGCATTTTGGTACATTGAGTCGTGAAGATCTTGAGATTGGTTATACCGTGGATTGTTTT
TGTGGTAAAAAGCTAATTCATTGTGTACGATTTGATGTACCATTTTTAATTTGTAGTAAT
A-------CACCTGCT-AGTGTAAAATTACCTAAGGGTGTAGGAAGTGCAAATATTTTTA
TAGGTGATAAGGTTGGTCATTATGTTCATGTTAAGTGTGAACAGTCTTATCAGCTTTATG
ATGCTTCTAATGTTAAGAAGGTTACAGACGTTACTGGCAAGTT---------------GT
CAGATTGTTTGTATCTT----------AAAAATTTGAAACAAACTTTTAAATCGGTGTTA
ACCACCTATTATTTGGATGATGT------TAAGAAAATTGAGTATAAACCTGACTTGTCA
CAATATTATTGTGATGGAGGTAAGTATTATACT------CAGCGTATTATTAAAGCCCAA
TTTAAAACATTTGAGAAAGTAGATGGTGTGTATACTAATTTTAAATTGATAGGACACACC
GTCTGTGATATTCTTAATGCTAAGTTGGGTTTTGATAGCTCTAAAGAGTTTGTAGAATAT
AAG------GTTACTGAGTGGCCAACAGCTAC---------------AGGTGATGTGGTG
TTGGCTACTGATGAT-----TTGTATGTTAAGAGATATGAAAGGGGTTGTATTACTTTTG
GTAAACCTGTTATATGG--------------------TTAAGCCATGAGCAAGCTTCCCT
CAATTCTTTAACATA-------TTTTAATAAACCTTTATTGGTTGATG---AGAATAAAT
TTGATGTTTTAAA------------------AGTGGATGATGTTGATGATGGTGGT----
----AATAGCTCAGAGAGTGATGCTAAAGTAC-CCAAAGAAATTAACATTATTAAGTTAA
GTGGTGTAAAAAAACCTTTTAAGGTTGAAGATAGTGTCATTGTTAATGATGATACTAGTG
AAATCAAATATGTTAAGAGTTTGTCTATAGTTGATGTTTATGATATGTGGCTTACAGGTT
GTAGGTATGTTGTTAAGACTGCTAATGCTTTGAGCAGAGCAGTTAACGTACCTACAATAC
GTAAGTTTATAAAATT----------TGGTATGACTCTTGTTAGTA-TACCAATTGATTT
GTTAAATTTAAGAGAGATTAAGCCTGTTTTTAATGTGGTT------------------AA
AGCTGTGCGAAATAAAATTTTTCCATGCTTTAATTTTATTAAATGGCTTTTTGTCTTATT
ATTTGGCTGGATTAAAATATCCGCTGATAATAAATTAATTTACATTACAGAAGTTGCATC
AAAGCTTACGTGTAAGCTTGTAGCTTTAGCTTTTAAAAATGCATTTTTGACATTTAAGTG
GGGTGTGGTTGCTAGAGGTGCTTGCA------TTATAGCGACTATATT------TCTATT
GTGGTTTAATTTTTT-----------ATATGCCAATGTAATTTTTAGTGATTTTTATTTG
CCTAAAATC-------------------------GGTTTCTTGCCGACTTTTGTTGGTAA
G-------ATTGTACAGTGGATTAAGAACACTTTTAGTCTTGTAACTATTTGTGATCTAT
ATTTTATTCAGGATGTTGGTTTTAAGAATCATTATTGTAATGGAAGTATCGCATGTCAGT
TCTGCTTGGCAGGATTTGATATGTTAGATAATTATAAAGCCATTGATGTAGTACAGTATG
AAGCTGATAGGAGAGCATTTGTTGATTATACAGGTGTGTTAAAGATTGTTATTGAATTGA
TAGTTAGTTAC----GCCCTGTATACGGCATGGTTTTATCCATTGTTTGCTCTTATTA--
---------GTATTCAGATCTTGACCACTTGGCTGC----------------CTGAGCTT
TTTATGCTTAGTACATTACATTGG-AGTGTTAGGTTGCTGGTGTTTTTAGCTAATATGTT
ACCAGCACATGTGTTT---------ATGAGGTTTTATATTATTATTGCCTCTTTTATTAA
GCTGTTTAGCTTGTGTAGGCATGTTGCCTATGGTTGTAGTAAATCTGGTTGTTTGTTTTG
TTACAAGAGGAATCGTAGTCTACGTGTTAAATGTAGTACTATCGTTGGTGGCATGATACG
CTATTACGATGTTATGGCTAATGGTGGCACTGGCTTTTGTTCAAAACATCAATGGAATTG
CATAGATTGTGATTCTTATAAACCAGGTAATACTTTTATTACTGTTGAGGCCGCTCTTGA
TTTATCTAAGGAATTGAAACGGCCAATTCAGCCCACAGATGTTGCTTATCATACGGTTAC
GGATGTTAAGCAAGTTGGTTGTTATATGCGCTTGTTCTATGATCGTGATGGACAGCGCAT
ATATGATGATGTTAATGCTAGTTTGTTTGTGGATTATAGTAATTTGCTACATTCTAAGGT
TAAGAGTGTGCCTAATATGCATGTTGTGG----TAGTGGAAAATGATGCCGATAAAGCTA
ATTTTCTTAAT--GCTGTTGTATTTTATGCACAGTCTTTGTTTAGACCTATTTTAATGGT
TGATAAAAATCTGATAACTACTGCTAATACTGGTACGTCTGTTACAGAAACTATGTTTGA
TGTTTATGTGGATACATTTTTGTCTATGTTTGATGTGGATAAAAAGAGTCTTAATGCTTT
AATAGCAACTGCGCATTCTTCTATAAAACAGGGTACGCAGATTTATAAAGTTTTAGATAC
CTTTTTAAGCTGTGCTCGTAAAAGTTGTTTTATTGATTCAGATGTTGATACTAAGTGTTT
AGTTGACTCTGTCATGTCTGCTGTATCGG-CAGGTCTTGAATTGACGGATGAAAGCTGTA
ATAACTTGGTGCCAACGTATTTGAAGGGTGATAACATTGTGGCAGCTGATTTAGGTGTTC
TGATTCAAAATTCTGCTAAGCATGTGCAGGGTAATGTTGCTAAAATAGCCGGTGTTTCCT
GTATATGGTCTGTGGATGCTTTTAGTCAGCTTAGTTCTGATTTTCAGCATAA--ATTGAA
GAAAGCATGTTGTAAAACTGG---------------TTTGAAACTAAAGCTTACCTATAA
TAAGCAGATGGCTAATGTCTCTGTTTTAACTACACCCTTTAGTCTTAAAGGGGGTGCAGT
TTTTAGTTAT------------TTTGTTTATGTATGTTTTGTATTGAGTTTGGTTTGTTT
TATTGGATTGTGGTGCTTAATGCCCACTTACACAGTACACAAATCAGATTTTCAGCTTCC
TGTTTATGCCA---GTTATAAAGTCTTAGATAATGGTGTTATTAGAGATGTTAGCGTTGA
AGACGTTTGTTTCGCTAACAAGTTTGAACAATTTGATCAATGGTATGAGTCTACATTTGG
TCTAAGTTATTATAGTAACAGTATGGCTTGTCCCATTGTTGTTGCTGTAGTAGACCAGGA
TTTTGGCTCTACTGTGTTTAATGTCCCTACCAAAGTATTGCG---ATATGGTTACCATGT
GTTGCATTTTATTACACATGCACTTTCTGCTGATGGAGTGCAGTGTTATACGCCACATAG
TCAAATATCATATTCTAATTTTTATGTTAGTGGCTGTGTGCTTTCCTCTGCTTGCACTAT
GTTTGCAATGGCAGATGGTAGTCCACAACCTTATTGTTATACAGAGGGGCTTATGCAGAA
CGCTTCTCTGTATAATTCATTGGTACCTCATGTGCGGTATAATCTTGCTAATGCTAAAGG
TTTTATCCGTTTTCCAGAAGTGTTGCGAGAAGGACTTGTGCGTATTGTGCGTACTCGTTC
TATGTCGTATTGCAGAGTTGGATTATGTGAGGAAGCTGATGAGGGTATATGCTTTAATTT
TAATGGTTCTTGGGTGCTTAATAATGATTATTATAGATCATTGCCTGGGACCTTTTGTGG
TAGAGATGTTTTTGACTTAATTTATCAGCTGTTTAAAGGTTTAGCACAGCCTGTGGATTT
TTTGGCATTGACTGCTAGTTCCATTGCCGGTGCTATACTTGCTGTAATTGTTGTTTTGGT
GTTTTATTACTTAATAAAGCTTAAACGTGCTTTTGGTGATTACACCAGTATAGTTTTTGT
TAATGTGATTGTGTGGTGTGTAAATTTTATGATGCTTTTTGTGTTTCAAGTTTACCCTAC
ACTTTCTTGTGTATATGCTATTTGTTATTTTTATGCCACGCTTTATTTCCCTTCGGAGAT
AAGTGTGATAATGCATTTACAATGGCTAGTTATGTATGGCACTATTATGCCTTTATGGTT
TTGTTTGCTATATATATCTGTTGTTGTTTCAAATCATGCTTTTTGGGTATTTTCTTACTG
CAGACAGCTTGGTACTTCTGTTCGTAGTG------ATGGTACATTTGAAGAAATGGCTCT
TACTACTTTTATGATTACAAAAGATTCTTATTGTAAGCTTAAGAATTCTTTGTCTGATGT
TGCTTT----------TAATAGATATTTGAGTTTGTATAATAAATATAGGTATTACAGCG
GTAAAATGGATACTGCTGCATATAGGGAGGCTGCTTGTTCTCAGTTGGCTAAAGCTATGG
ATACATTTACCAATAATAATGGTAGTGATGTGCTTTACCAACCGCCTACTGCTTCCGTTT
CAACTTCATTCTTGCAATCTGGTATTGTGAAAATGGTTAATCCTACTTCTAAGGTAGAAC
CATGTATTGTCAGTGTTACCTATGGTAATATGACATTGAATGGTTTATGGTTGGATGATA
AGGTCTACTGTCCCAGACATGTGATATGTTCTGCTTCAGATATGACTAATCCAGATTATA
CAAATTTGTTGTGTAGAGTAACATCAAGTGATTTTACTGTATTGTTTGATCGTTTAAGCC
TTACAGTGATGTCTTATCAAATGCAGGGTTGTATGCTTGTTCTTACAGTGACCCTGCAAA
ATTCTCGTACGCCAAAATATACATTTGGTGTGGTTAAACCTGGTGAGACTTTTACTGTTT
TAGCTGCTTATAACGGCAAACCACAAGGAGCCTTTCATGTGACTATGCGTAGTAGTTATA
CCATTAAGGGTTCCTTTTTATGCGGATCTTGTGGATCTGTTGGTTATGTAATAATGGGTG
ATTGTGTTAAATTTGTTTATATGCATCAATTGGAGCTTAGTACTGGTTGTCATACTGGTA
CTGATTTCAATGGGGATTTTTATGGTCCTTATAAGGATGCTCAGGTTGTCCAATTACCCG
TTCAGGATTATATACAATCTGTTAATTTTGTAGCATGGCTTTATGCTGCTATACTTAACA
ATTGTAATTGGTTTGTACAAAGTGATAAGTGTTCTGTTGAAGATTTTAATGTGTGGGCTT
TGTCTAATGGATTTAGCCAAGTTAATTCTGACCTTGTTA------TAGATGCTTTAGCTT
CTATGACTG---------------------GTGTGTCTTTGGAAACACTATTGGCTGCTA
TTAAGCGTCTTAAGAATGGTTTTCAAGGACGTCAGATTATGGGTAGTTGTTCCTTTGAGG
ATGAATTGACACCTAGCGATGTTTATCAACAACTCGCTGGTATCAAGTTACAATCAAAGC
GTATT----AGATTGTTTAAAGGCA-----------TTGTTTGTTGGATTATGGCTTCTA
CATTTTTGTTTAGTTGTATAATTACAGCATTTGTGAAATGGACTATG------TTTATGT
ATGTAA------------CTACTAATATGCTTAGTATTACGTTTTGTGCACTTTGTGTTA
TAAGTTTGGCCATGTTGTTGGTTAAACATAAGCATCTTTATTTGACTATGTATATAATTC
CTGTGCTTTTTACACTG-----------------CTGTATAACAACTATTTT---GTTGT
GTACAAGCATACATTTAGA------------------GGCTATGTTTATGCATGGCTATC
ATATTATGT-TCCATCAATTG-AGTA-TACTTATACTGATG-----AAGTTATTTATGGC
ATGTTATTGCTTATAG-GAATGGCTTTTGTTACATTACGTAGCATTAACCATGATTTGTT
CTCTTTTATAATGTTTGTAGGTCGTGTGATTTCTGTTGTCTCTTTGTGGTACATGGGTTC
TAACTTAGAAGAAGAAATTCTTCTTATGTTGGTTTCT-------------CTTTTTGGTA
CTTACACATGG--ACAACAGTTTTATCTATGGCTGTAGCAAAGGTTATTGCTAAGTGGGT
TGCTGTGAATGTTTTGTATTTTACA--------GATATACCTCAAATTAAGATAGTGCTT
GTATGCTATTTGTTTATAGGTTATATTATTAGCTGTTATTGGGGTTTGTTTTCCTTGATG
AACAGTTTGTTTAGAATGCCTTTGGGTGTTTATAATTATAAAATTTCAGTACAGGAATTA
AGATATATGAATGCTAATGGATTGCGCCCTCCTAAGAATAGTTTTGAAGCCCTTATGCTT
AATTTTAAGCTTTTGGGTATTGGAGGTGTGCCAATTATTGAAGTATCTCAATTTCAATCA
AAATTGACTGATGTTAAATGTGCTAATGTTGTCTTGCTTAATTGCTTGCAACATTTGCAT
GTTGCTTCTAACTCTAAGTTGTGGCAGTATTGTAGCACTTTGCACAATGAAATACTTGCC
ACTTCGGATCTGGGTGTTGCTTTTGAAAAGCTTGCTCAGTTGTTAATTGTTTTGTTTGCT
AATCCAGCTGCTGTGGATAGCAAGTGCCTGACTAGTATTGAAGAAGTTTGCGACGATTAC
GCAAAGGACAATACTGTTTTGCAGGCTTTACAGAGTGAATTTGTTAATATGGCTAGCTTC
GTTGAATATGAAGTTGCTAAGAAAAATCTTGATGAGGCGCGTTCTATTGGTTCTGCTAAT
CAACAGCAGTTAAAACAGCTAGAGAAAGCCTGTAATATTGCTAAATCTGCTTATGAACGT
GATCGTGCTGTAGCAAGAAAGTTGGAGCGTATGGCAGATTTGGCTCTTACTAATATGTAT
AAAGAAGCTAGAATTAATGATAAGAAGAGTAAGGTTGTTTCTGCCTTGCAAACTATGCTT
TTTAGTATGGTACGTAAGTTAGATAATCAAGCTCTGAATTCAATATTAGATAATGCTGTG
AAGGGTTGTGTACCATTGAATGCAATCCCTTCATTGGCAGCAAATACTCTGACTATAATT
GTACCAGATAAAAGTGTTTATGATCAGGTAGTTGATAATGTCTATGTTACCTATGCGGGT
AATGTATGGCAGATTCAAACTATCCAAGATTCAGATGGTACAAATAAGCAGTTGAATGAG
ATATCTGATGAT------TGTAACTGGCCACTAGTTATTATTGCAAATCGTTATAATGAG
GTATCTGCTACCGTTTTGCAAAATAATGAATTAATGCCTGCTAAGTTGAAAACTCAGGTT
GTTAATAGTGGTCCAGATCAGACTTGTAATACACCTACT--------------CAATG--
-----TTACTATAATAATAGTAACAATGGGAAGATTGTTTATGCTATACTTAGTGATGTT
GATGGTCTTAAGTATACAAAAATTCTTAAAGATGATGGCAATTTTGTTGTGT---TGGAG
TTAGATCCTCCTTGTAAATTTACTGTTCAAGATGTTAAAGGTCTTAAAATTAAGTACCTT
TATTTTGTAAAAGGTTGTAACACACTAGCAAGAGGCTGGGTTGTTGGTACAATTTCTTCT
ACAGTTAGATTGCAAGCTGGAATTGCTACTGAGTATGCTTCCAACTCATCTATATTATCT
TTATGTGCGTTTTCTGTAGATCCTAAGAAAACGTATTTAGATTTTATACAACAGGGAGGA
ACACCTATTGCCAATTGTGTTAAAATGTTGTGTGATCATGCTGGTACCGGTATGGCCATT
ACTGTTAAACCTGATGCTACCACTAGTCAGGATTCATATGGTGGTGCGTCTGTTTGTATA
TATTGCCGCGCACGAGTTGAACACCCAGATGTTGATGGGTTGTGCAAATTACGCGGCAAG
TTTGTACAAGTGCCTGTAG---GTATAAAAGATCCTGTGTCTTATGTTTTGACACATGAT
GTTTGTCAAGTTTGTGGATTTTGGCGGGATGGAAGTTGCTCATGTGTTAG---CACTGAC
ACTACTGTTCAGTCAAAAGATACTAA---TTTTTTAAACGGGTTCGGGGTACGAGTGTAG
ATGCCCGTCTCGTACCCTGTGCCAGTGGTTTATCTACTGATGTACAATTAAGGGCATTTG
ATATTTGCAATGCTAGTGTTGCTGGCATTGGTTTACATTTAAAAGTTAATTGTTGCCGTT
TTCAGCGTGTTGATGAGAACGGTGATAAATTAGATCAGTTCTTTGTTGTTAAGAGGACAG
ATTTGACTACATATAATAGAGAGATGGAATGCTATGAGCGTGTAAAAGATTGTAAGTTTG
TGGCTGAACACGATTTCTTTACATTTGATGTAGAAGGTAGTCGTGTGCCACATATTGTAC
GCAAGGATTTAACAAAGTATACTATGTTGGATCTTTGCTATGCATTGCGACATTTTGATC
GCAATGATTGCATGCTGCTTTGTGATATTCTCTCTATATATGCTGGTTGTGAACAATCCT
ACTTTACTAAGAAGGATTGGTATGATTTTGTTGAAAATCCTGATATTATTAATGTTTATA
AAAAGCTAGGACCTATTTTTAGTAGAGCCCTAGTTAGCGCTGCTGAGTTTGCGGACAAAT
TGGTGGATGTAGGCTTAGTAGGCATTTTAACACTTGATAACCAAGATTTAAATGGTAAAT
GGTATGATTTTGGTGACTATGTTATTGCAGCCCCAGGGTGTGGTGTTGCTATAGCAGACT
CTTATTATTCTTATATGATGCCTATGCTGACCATGTGTCATGCATTGGATTGTGAATTGT
ATGTGAATAATG------------CTTATAGACTATTTGATCTTGTACAATATGATTTTA
CTGATTACAAGATTGAATTGTTTAATAAGTATTTTAAGCACTGGAGTATGCCATACCATC
CTAACACGGTTGATTGTCAGGATGATCGGTGTATCATACATTGTGCTAATTTTAACATAC
TTTTTAGTATGGTTTTACCTAATACATGTTTTGGGCCTCTTGTTAGGCAAATTTTTGTGG
ATGGTGTGCCTTTTGTTGTTTCAATTGGCTACCATTATAAAGAACTTGGTATTGTGATGA
ACATGGATGTGGACACACATCGTTATCGCTTGTCTTTAAAAGACTTGCTTTTATATGCTG
CTGATCCAGCTTTGCATGTAGCTTCTGCTAGTGCATTGTATGATTTACGCACTTGCTGTT
TTAGTGTTGCGGCTATAACAAGTGGTGTAAAATTTCAAACAGTTAAACCTGGTAATTTTA
ATCAGGATTTTTATGATTTTATTTTAAGTAAGGGCCTGCTTAAAGAGGGTAGTTCAGTTG
ATCTGAAGCACTTTTTCTTTACGCAGGATGGTAATGCTGCTATTACTGATTATAATTATT
ATAAGTATAATTTGCCCACCATGGTGGACATTAAGCAGTTGCTGTTTGTTTTGGAAGTTG
TTTATAAGTATTTTGAGATTTATGATGGTGGGTGTATACCGGCATCACAAGTCATTGTTA
ATAATTATGATAAGAGTGCTGGCTATCCATTTAATAAATTTGGAAAAGCCAGGCTCTATT
ATGAAGCATTATCATTTGAGGAGCAGGATGAAATTTACGCTTATACTAAGCGTAATGTCC
TGCCAACACTTACTCAAATGAATTTGAAATATGCTATTAGTGCTAAGAATAGAGCCCGCA
CTGTTGCTGGTGTTTCCATACTTAGTACTATGACTGGCAGAATGTTTCATCAAAAATGTT
TGAAAAGTATAGCAGCTACACGTGGTGTTCCTGTGGTTATAGGCACCACTAAATTTTATG
GCGGCTGGGATGATATGTTACGTCGCCTTATTAAAGATGTTGATAATCCTGTACTTATGG
GTTGGGATTATCCTAAGTGTGATCGTGCTATGCCAAATATACTACGTATTGTTAGTAGTT
TGGTCTTGGCCCGAAAACATGAGGCATGTTGTTCGCAAAACGATAGGTTTTATCGACTCG
CGAATGAATGCGCACAAGTTCTGAGTGAAATTGTTATGTGTGGTGGCTGTTATTATGTTA
AGCCTGGTGGCACTAGTAGTGGTGATGCAACTACTGCTTTTGCTAATTCAGTTTTTAACA
TATGTCAAGCTGTTTCAGCCAATGTATGTGCTTTAATGTCATGCAATGGTAATAAGATTG
AAGATTTGAGTATACGTGCTCTTCAAAAGCGCTTATACTCACATGTGTATAGAAGTGATA
TGGTTGATTCAACCTTTGTCACAGAATATTATGAATTTTTAAATAAGCATTTTAGTATGA
TGATTTTGAGTGATGATGGCGTTGTGTGTTATAATTCTGATTATGCGTCCAAAGGGTATA
TTGCTAATATAAGTGCCTTTCAACAGGTATTGTATTATCAAAATAACGTTTTTATGTCAG
AATCCAAATGTTGGGTTGAAAATGATATAAACAATGGACCTCATGAATTCTGTTCACAAC
ACACAATGCTTGTAAAGATGGATGGGGACGATGTCTATCTTCCATATCCTGATCCTAGTC
GTATATTAGGAGCTGGATGTTTTGTAGATGATTTGTTAAAGACTGATAGTGTTCTTTTAA
TAGAACGATTTGTAAGTCTTGCAATAGATGCTTATCCACTTGTGTACCACGAAAATGAAG
AATACCAAAAGGTTTTTCGTGTTTATTTGGAGTATATAAAGAAGTTGTACAATGACCTGG
GTAATCAGATCTTGGATAGCTACAGTGTTATTTTAAGTACTTGTGATGGACAAAAGTTTA
CTGATGAGTCCTTTTACAAGAACATGTATTTAAGAAGTGCAGTTATGCAGAGTGTTGGAG
CTTGCGTGGTCTGCTCTTCTCAAACATCATTACGTTGTGGCAGTTGCATCAGAAAGCCTC
TTCTTTGCTGCAAGTGTTGTTATGATCATGTTATGGCAACTGATCATAAATATGTTTTGA
GTGTTTCACCATATGTGTGTAATGCACCAGGATGTGATGTAAATGATGTTACCAAATTGT
ATTTAGGTGGTATGTCATATTATTGTGAAGATCATAAGCCACAATATTCGTTTAAGTTGG
TAATGAATGGTATGGTTTTTGGTCTATATAAACAATCTTGTACAGGATCTCCGTACATAG
ATGATTTTAATCGTATAGCTAGTTGTAAATGGACCGATGTTGATGATTACATACTGGCTA
ATGAATGTACAGAGCGCTTGAAATTGTTTGCTGCAGAAACTCAAAAGGCGACTGAGGAAG
CCTTTAAGCAGAGTTATGCATCAGCAACAATACAAGATATTGTTAGTGAGCGCGAATTGA
TCCTCTTTTGGGAGATTGGAAAAGTGAAGCCACCACTTAATAAAAATTATGTTTTTACTG
GCTACCATTTTACAAAAAATGGCAAGACAGTTTTAGGTGAGTATGTTTTTGATAAGAGTG
AGTTGACTAATGGTGTGTATTATCGCGCCACAACCACTTATAAGCTATCTGTAGGAGATG
TTTTTGTTTTAACCTCTCATTCAGTAGCTAATTTAAGTGCTCCTACGCTTGTGCCGCAGG
AGAATTATAGTAGTATTAGATTTGCTAGTGTTTA-----TAGTGTGCTTGAGACGTTTCA
GAACAATGTCGTTAATTATCAACACATTGGTATGAAACGTTATTGCACCGTGCAAGGACC
TCCTGGTACAGGAAAGTCACATCTTGCTATCGGTCTTGCTGTATATTATTGTACAGCACG
TGTAGTATACACCGCGGCCAGCCATGCAGCTGTTGACGCATTGTGTGAAAAAGCATACAA
ATTTTTGAATATAAATGATTGCACTCGTATTGTTCCTGCTAAGGTCAGGGTGGAGTGCTA
TGATAAGTTTAAAATTAATGACACCACTCGTAAGTATGTGTTTACTACCATAAATGCATT
ACCTGAGATGGTGACTGATATTGTTGTTGTAGATGAAGTTAGTATGCTTACCAATTATGA
GCTTTCTGTTATTAATGCTCGTATTCGTGCTAAGCATTATGTTTATATTGGTGATCCTGC
TCAATTGCCAGCACCACGTGTGTTATTGAGCAAGGGTACACTTGAACCTAAATATTTTAA
CACTGTTACTAAGCTTATGTGTTGCTTAGGGCCAGATATTTTTCTTGGTACATGTTATAG
ATGTCCTAAGGAAATCGTTGATACAGTGTCTGCCTTGGTTTATGAAAATAAGCTTAAGGC
TAAGAATG--AAAGTAGTTCATTGTGTTTTAAGGTCTATTATAAAGGCGTTACAACACAT
GAAAGTTCTAGTGCTGTAAACATGCAGCAGATATATTTGATTAATAAGTTTTTGAAGGCT
AACCCTTTGTGGCATAAAGCCGTTTTTATTAGCCCATATAATAGTCAGAACTTTGCAGCT
AAGCGCGTTTTGGGTTTGCAAACCCAGACCGTGGATTCTGCTCAAGGTTCTGAATATGAT
TATGTTATATATTCACAGACTGCAGAAACAGCGCATTCTGTGAATGTTAATCGCTTCAAC
GTTGCTATTACTCGAGCCAAGAAAGGTATTCTTTGTGTTATGAGTAATATGCAGTTGTTT
GAAGCATTACAGTTTACTACATTGACCTTAGATAAAGTGCCACAGGCCGTTGAAACGA--
----GAGTTCAATGTAGTACCAATTTATTTAAAGATTGTAGCAAGAGTTATAGCGGTTAT
CACCCAGCTCATGCTCCTTCATTTTTGGCTGTAGATGACAAATATAAGGCAACTGGCGAT
TTAGCCGTGTGTCTTGGTATTGGAGATTCT----GCTGTTACATATTCAAGATTAATATC
ACTCATGGGTTTTAAACTGGATGTTACCCTTGATGGGTATTGTAAGCTTTTTATAACTAA
AGAAGAAGCTGTTAAACGCGTGCGTGCTTGGGTTGGTTTTGATGCTGAAGGTGCTCATGC
CACGCGTGATAGCATTGGGACAAATTTCCCACTTCAATTAGGGTTTTCCACAGGAATTGA
TTTTGTTGTGGAAGCCACTGGTTTGTTTGCTGATAGAGATGGTTACAGCTTTAAAAAGGC
TGTGGCTAAAGCTCCTCCTGGTGAACAATTTAAGCATCTCATTCCTTTGATGACGAGAGG
TCAGCGCTGGGATGTTGTTAGACCTAGAATAGTACAAATGTTTGCAGATCATTTAATTGA
CCTGTCTGATTGTGTTGTGCTAGTTACATGGGCAGCCAACTTTGAGCTCACTTGTCTCCG
CTACTTTGCAAAAGTAGGTCGTGAGATCTCTTGTAATGTGTGCACTAAACGTGCCACAGC
TTACAATTCTAGAACTGGTTACTATGGTTGTTGGCGCCATAGTGTTACATGTGATTACTT
GTATAATCCACTTATTGTTGATATTCAACAGTGGGGATATATTGGTTCTTTATCAAGTAA
TCATGATTTATATTGTAGTGTCCATAAAGGAGCACATGTTGCTTCCTCTGATGCTATAAT
GACACGGTGTTTGGCCGTTTATGATTGTTTTTGCAATAATATTAATTGGAATGTGGAGTA
TCCCATCATTTCAAATGAGTTAAGTATTAATACCTCTTGTAGGGTCTTGCAGCGTGTTAT
GCTTAAAGCTGCCATGCTCTGCAACAGATATATTTTATGTTATGATATTGGCAACCCAAA
AGCGATTGCCTGTGT----CAAA--GATTTTGATTTTAAGTTCTATGATGCCCAACC---
-AATTGTTAAGTCTGTCA-----AGACTCTTTTGTATTCTTTTGAGGCACATAAGGACTC
TTTTAAAGATGGTTTGTGTATGTTTTGGAACTGTAATGTGGATAAATATCCACCGAATGC
AGTTGTATGTAGATTTGACACTAGAGTGTTGAATAATTTAAATCTTCCTGGCTGTAATGG
AGGTAGTTTGTATGTTAATAAACATGCATTCCACACTAAACCCTTTGCTAGGGCAGCCTT
TGAGTATTTGAAGCCTATGCCATTTTTTTATTATTCAGATACGCCTTGTGTGTATATGGA
TGGCATGGATGCTAAGCAG--------GTTGACTATGTACCTTTGAAATCCGCCACTTGC
ATTACAAGATGCAATTTAGGTGGTGCAGTTTGTTTAAAACATGCTGAAGAGTATCGTGAG
TACTTAGAGTCTTACAATACAGCTACTACAGCAGGTTTTACTTTTTGGGTCTATAAGACA
TTTGATTTTTATAATTTGTGGAATACGTTCACTAAGCTACAAAGCTTGGAGAATGTTGTA
TATAATTTAGTCAAGACTGGCCATTATACAGGACAGGCAGGTGAAATGCCTTGTGCCATT
ATAAATGATAAAGTTGTGGCTAAGATCGATAAGGAGGATGTTGTCATTTTTATTAATAAT
ACAACATACCCTACTAATGTGGCTGTTGAATTATTTGCCAAGCGCAGTATTCGACACCAT
CCAGAGCTTAAGCTCTTTAGAAATTTGAATATAGACGTGTGCTGGAAGCAC-GTCATTTG
GGATTATGCTAGAGAAAGTATATTTTGCAGTAATACCTATGGTGTCTGC------ATGTA
TACAGATTTAAAGTTCATTGATA------------AATTGAATGTCCTTTTTGATGGTCG
TGATAATGGTGCTCTTGAAGCTTTTAAACGCTCTAATAATGGCGTTTACATTTCCACGAC
AACAGTTAAGAGTCTTTCGATGATAAGAGGTCCACCGCGTGCTGAATTAAATGG---CGT
AGTGGTGGACAAGATTGGAGACACTGATTGTGTGTTTTATTTTGCTGTGCGTAAAGAGGG
TCAGGATGTCATTTTCAGCCAATTCGACAGCCTGAGAGTCAGCTCTAACCAGAGCCCACA
AGGTAATCTGGGGAGTAATGAACCCGGTAATGTCGGTGGTAATGATGCTCTGGCAACCTC
TACTATCTTTACACAGAGCCGTGTTATTAGCTCTTTTACATGTCGTACTGATATGGAAAA
AGATTTTATAGCTTTAGATCAAGATGTGTTTATTCAGAAGTATGATTTGGAGGACTATGC
CTTTGAACACATTGTTTATGGTAATTTCAACCAGAAGATTATTGGTGGTTTGCATTTGTT
AATAGGCTTGTACCGAAGACATCAAACTTCCAATCTGGTTATTCAGGAGTTTGTTTCATA
CGACTCCAGCATACACTCTTATTTTATCACTGATGAGAAGAGTGGTGGTAGTAAGAGTGT
TTGCACTGTTATAGATATTTTGTTGGATGATTTTGTGGCTCTTGTTAAGTCACTTAATCT
TAACTGTGTGAGTAAGGTTGTTAATGTTAATGTTGATTTTAAAGATTTTCAGTTCATGCT
TTGGTGTAACGATGAGAAAGTTATGACTTTCTACCCTCGTTTGCAAGCTGCATCTGACTG
GAAGCCAGGTTATTCTATGCCTGTATTATATAAGTATTTGAATTCCCCAATGGAAAGAGT
TAGTCTCTGGAATTATGGGAAGCCAGTTACTTTGCCTACAGGCTGTATGATGAATGTTGC
TAAGTATACTCAGTTGTGTCAATACCTGAATACTACAACATTAGCTGTACCTGTTAATAT
GCGAGTTTTGCATTTAGGTGCAGGTTCAGAAAAAGGAGTAGCACCGGGTTCTGCAGTTCT
TAGGCAGTGGTTGCCTGTTGGTACTATTCTTGTAGATAATGATTTATACCCATTTGTGAG
TGACAGTGTCGCTACATATTTTGGGGATTGTATAACCTTACCCTTTGATTGTCAATGGGA
TTTGATAATTTCTGATATGTATGACCCTATTACTAAGAACATAGGGGAGTACAATGTAAG
TAAAGATGGTTTCTTTACATACATTTGTTATATGATTCGCGACAAGTTATCTCTGGGTGG
TAGTGTTGCTATAAAAATAACAGAGTTTTCTTGGAATGCAGAATTATATAAGTTAATGGG
GTATTTTGCATTTTGGACAGTTTTCTGCACAAATGCAAATGCGTCTTCTAGTGAAGGGTT
TTTAATTGGCATAAATTATTTGGGTAAGCCCAAGGTTGAGATAGATGGAAATATTATGCA
TGCCAATTATTTGTTTTGGAGAAATTCTA--------CAGTTTGGAACGGGGGTGCTTAT
AGCCTGTTTGATATGGCTAAATTCCCGCTTAAGTTGGCTGGTACTGCCGTAATAAATTTA
AGAGCAGACCAGATTAATGATATGGTTTATTCCCTTCTTGAAAAGGGTAAACTACTTGTT
AGAGATATAAATAAAGAAGTTTTTGTTGGTGACAGTTTGGTTAATATAATCTAAACTTTA
AGAATGGCAGTTGCTTATGCAGATAAGCCTAATCACTTTATCAATTTTCCACTTACCCAG
TTTGAGGGTTTTGTGTTAAATTATAAAGGTTTACAATTTCAAATTCTCGATGAAGGAGTG
GATTGTAAAATACAAACAGCGCCGCATATTAGTCTTGCTATGCTGGATATTCAGCCTGAA
GACTACAGAAGTGTTGATGTTGCTATTCAAGAAGTTATTGATGACATGCATTGGGGTGAG
GGCTTTCAGATTAAATTTGATAACCCCCATATCCTAGGAAGATGCATAGTTTTAGATGTT
AAAGGTGTAGAAGAATTGCATGATGATTTAGTTAATTACATTCGTGATAAAGGTTGTGTT
GCTGACCAATCCAGGAAATGGATTGGACATTGCACCATAGCCCAACTCACGGATGCTGCA
CTTTCCATTAAGGAAAATGTTGATTTCATAAACAGCATGCAATTCAATTATAAAATCACT
ATCAACCCCTCATCACCGGCTAGACTTGAAATAGTTAAGCTTGGTGCTGAAAAGAAAGAT
GGTTTTTATGAAACCATAGTTAGCCACTGGATGGGAATTCGTTTTGAATATAATCCACCC
ACTGATAAGCTAGCTATGATTATGGGTTATTGTTGTTTAGAAGTGGTGCGTCAAGAGCTA
GAAGAAGGTGATCTTCCCGAGAATGATGATGATGCTTGGTTTAAGCTATCGTACCATTAT
GAAAACAATTCTTGGTTCTTTCGACATGTCTACAGGAAAAGTTCTTATTTCCGTAAGTCT
TGTCAAAACTTAGATTGTAATTGTTTTGGGTTTTATGAATCTTCAGTTGAAGAAGACTAA
ACTCAGTGAAAATGTTTTTGCTTCCTAGATTTGTTCTAGTTAGCTGCATAATTGGTAACT
TAGGTTTTGATAACCCTCCTACCAATGTTGTTTCGCATTTAAATGGAGATTGGTTTTTAT
TTGGTGACAGTCGTTCAGATTGTAACCATGTTGTTAACACCAACCCCCGTAATTATTCTT
ATATGGACCTTAATCCTGCCCTGTGTGATTCTGGTAAAATATCATCTAAAGCTGGCAACT
CCATTTTTAGGAGTTTTCACTTTACCGATTTTTATAATTACACAGGCGAAGGTCAACAAA
TTATTTTCTATGAGGGTGTTAATTTTACGCCTTATCATGCCTTTAAATGCACCAGTTCTG
GTAGTAATGATGTTTGGATGCAGAATAAAGGCTTGTTTTACACTCAGGTTTATAAGAATA
TGGCTGTGTATCGCAGCCTTACTTTTGTTAATGTACCATATGTTTATAATGGCTCTGCAC
AATCTACAGCTCTTTGTAAGTCTGGTAGTTTAGTTCTTAATAACCCTGCATATATAGCTC
GTGAAGCTAATTTTGGGGATTATTATTATAAGGTTGAAGCTGATTTTTATTTGTCAGGTT
GTGACGAGTATATCGTACCACTTTGTATCTTTAACGGCAAGTTTTTGTCGAATACAAAGT
ATTATGATGATAGTCAATATTATTTTAATAAAGACACTGGTGTTATTTATGGTTTCAATT
CTACTGAAACCATTAACACTGGTTTTGATTTTAATTGTCATTATTTACTTTTACCCTCTG
GTAATTATTTAGCCATTTCAAATGAGCTATTGTTAACTGTTCCTACGAAAGCAATCTGTC
TTAATAAGCGTAAGGATTTTACGCCTGTACAGGTTGTTGATTCGCGGTGGAACAATGCCA
GGCAGTCTGACAACATGACGGCGGTTGCTTGTCAACTCCCGTACTGTTATTTTCGTAATT
CTACTACCAATTATGTTGGTGTTTATGATATCAATCATGGGGATGCTGGTTTTACTAGCA
TACTCAGTGGTTTGTTATATAATTCACCTTGTTTTTCGCAGCAAGGTGTTTTTAGGTATG
ATAATGTTAGCAGTGTCTGGCCTCTTTACTCTTATGGCAGATGTCCTACTGCTGCTGATA
TTAATACCCCTGATGTACATATTTGTGTGTATGATCCGCTACCACTTATTTTGCTTGCCA
TTCTTTTGGGTGTTGCGGTCATAATTATTGTGTTTTTGTTGTCATATTTTATGGTGGATA
ATGGTATTAGGTTGCATGATGCTTAGACCATAATCTAAACATGTTTTTGATACTTTTAAT
TTCCTTACCAATGGCTTTTGCTGTTATAGGAGATTTTAAGTGTACTACGGATTCCATCAA
TAATGTTGACACCGGTGCTCCTTCTGTTAGCACTGATGTTGTCGATGTTACTAATGGTTT
AGGTACTTATTATGTTTTAGATCGTGTGTATTTAAATACTACATTGTTGCTTAATGGTTA
TTATCCTACTTCAGGTTCTATGTATCGTAATATGGCACTGAAGGGAACTTTACTATTGAG
CACACTATGGTTTAAACCACCATTTCGTTCTGATTTTATTGATGGTGTTTTTGCTAAGGT
AAAAAATACCAAGGTTATTAAAGATGGTGTAGTGTATAGTGAGTTTCCTGCTATAACTAT
AGGTAGTACTTTTGTAAACACATCCTACAGTGTGGTAGTACAACCGCATACTACTAATTT
AGATAATAAATTACAAGGTCTCTTAGAGATCTCTGTTTGCCAGTATACTATGTGCGATTA
CCCACATACGATGTGTCACCCTAATCTGGGTAATAAACGCATAGAACTATGGCATTGGGA
TACAGGTGTTGTTTCCTGTTTATATAAGCGTAATTTCACATATGATGTGAATGCTGATTA
TTTGTATTTCCATTTTTATCAAGAAGGTGGTACTTTTTATGCATATTTTACAGACACTGG
TGTTGTTACTAAGTTTTTGTTTCATGTTTATTTAGGCACGGTGCTTTCACATTATTATGT
CATGCCTTTGACTTGTAATAGTGTTATGACTTTAGAATACTGGGTTACACCTCTCACTTT
TAAACAATATTTACTCGCTTTCAATCAAGATGGTGTTATTGTTAATGCTGTTGATTGTAA
GAGTGATTTTATGAGTGAGATTAAGTGTAAAACACTATCTATAGCACCATCTACTGGTGT
TTATGAATTAAACGGTTACACTGTTCAGCCAATTGCAGATGTTTACCGACGTATACCTAA
TCTTCCCGATTGTAATATAGAGGCTTGGCTTAATGATAAGTCGGTGCCTTCTCCATTAAA
TTGGGAACG----TAAGACCTTTTCAAATTGTAATTTTAATATGAGCAG----------C
CTGATGTCTTTTATTCAGGCTGA--------------------CTCGTTTACTTGTAATA
ATATTGATGCTGCTAAGATATACGGTATGTGTTTTTCCAGCATAACTATAGATAAGTTTG
CTATACCCAATGGTAGGAAGGTTGACCTACAAAT-------AGGCAATTTGGGCTATTTG
CAGTCTTTTAACTATAGAATTGATACTACTGCTACAAGTTGTCAGTTGTATTATAATTTA
CCTGCTGGTAATGTTTCTATTAGCAGGTTTAATCCTTCTATTTGGAATAGGAGATTTGGT
TTTACAGAACAATCTGTTTTTAAGCCTCAACCTGCAGGTGTTTTTACTGATCATGATGTT
GTTTATGCACAACATTGTTTTAAAGCTCCCACAAATTTCTGTCCGTGTAAATTGAATGGG
TCTTTGTGTGTAGGTACTGGTTCTGGTATAGATGCTGGTTATAAAAATATTGGTATAGGC
ACTTGTCCTGCAGGTACTAATTATTTAACTTGTTATAATGCTAACCAATGTGATTGTTTG
TGTACTCCAGACCCCATTTTATCTAAATCTACAGGGCCTTATAAGTGCCCCCAAACTAAA
CATTTAGTTGGCATAGGTGAGCACTGTTCGGGTCTTGCTATTAAAAGTGATTATTGTGGA
GGCAATCCTTGTACTTGCCAACCAAAAGCATTTTTGGGTTGGTCTGTGGACTCTTGTTTA
CAAGGGGATAGGTGTAATATTTTTGCTAATTTTATTTTGCATGGTGTTAATAGTGGTACT
ACTTGTTCTACTGATTTACAAAAATCAAACACAGACATAATTCTTGGTGTTTGTGTTAAT
TATGATCTTTATGGTATTACAGGCCAAGGTATTTTTGTTGAGGTTAATG--------CGA
CTTATTATAATAGTTGGCAGAACCTTTTATATGATTCTAATGGTAATCTCTATGGTTTTA
GGGACTACTTAACAAACAGAACTTTTATGATTCGTAGTTGCTATAGCGGTCGTGTTTCAG
CGGCCTTTCACT----CTAACTCTTCCGAACCAGCATTGCTATT-----TCGGAATATTA
AATGCAATTACGTTTTTAATAATACTCTTTCACGACAGCTGCAACCTATTAACTATTTTG
ATAGTTATCTTGGTTGTGTTGTCAATGCTGATAATAGTACTTCTATTTCTGTTCAAACAT
GTGATCTCACAGTAGGTAGTGGTTACTGTGTGGATTACTC--------------TACAAA
AAGACGAAGTCGTAGATCGATTACCACTGGTTATCGGTTT---ACTAATTTT------GA
GCCATTTACTGT--TAATTCAGTAAATGATAGTTTACAACCTGTAGGTGGTTTGTATGAA
ATTCAA--------------------------ATACCTTCAGAGTTTACTATAGGTAATA
TGCAGGAGTTTATTCAAACAAGTTCTCCTAAAGTTACTATTGATTGTTCTGTTTTTGTCT
GTGGTGATTATGCAGCATGTAAATCACAGTTGGTTGAATATGGTAGTTTCTGTGACAATA
TTAA----TGCTATACTCACAGAAGTAAATGAACTACTTGACACTACACAG-------TT
GCAAGTAGCTAATAGTTTAATGAATGGTGTCACTCTTAGCACTAAGCTTAAAGATGGCTT
TAATTTCAATGTAGATGACATCAATTTTTCCCCTGTATTAGGTTGTTTAGGAAGCGAATG
TAATAAAGTTTCCAGTAGATCTGCTATAGAGGATTTACTTTTTTCTAAAGTAAAGTTATC
TGATGTTGGTTTCGTTGATGCTTATAATAATTGTACTGGAGGTGCCGAAATTAGGGACCT
CATTTGTGTGCAAAGTTATAATGGTATCAAAGTGTTGCCTCCACTGCTCTCAGAAAGTCA
GATCAGTGGATACACT------------GTGGCTGCCACCTTTGCTAGTCTGTTTCCTCC
TTGGTCAGCAGCAGCAGGCGTACCATTTTATTTAAATGTTCAGTATCGTATTAATGGTAT
TGGTGTTACCATGGATGTGCTAAGTCAAAATCAAAAGCTTATTTCTAATGCATTTAACAA
TGCCCTTGATGCTATTCAGGAAGGGTTTGATGCTACTAATTCTGCTTTAGTTAAAATTCA
AGCTGTTGTTAATGCAAATGCTGAAGCTCTTAATAACTTATTGCAACAACTCTCTAATAG
ATTTGGTGCTATAAGTGCTTCTTTACAAGAAATTCTATCTAGACTTGATGCTCTTGAAGC
GCAAGCTCAGATAGATAGACTTATTAATGGGCGTCTTACCGCTCTTAATGCTTATGTTTC
TCAACAGCTTAGTGATTCTACACTAGTAAAATTTAGTGCAGCCCAAGCTATGGAGAAGGT
TAATGAATGTGTCAAAAGCCAATCATCTAGGATAAATTTTTGTGGTAATGGTAATCATAT
TATATCATTAGTGCAGAATGCTCCATATGGTTTGTATTTTATCCACTTTAGCTATGTCCC
TACTAAGTATGTTACTGCGAAGGTTAGTCCCGGTCTGTGCATTGCAGGTGATAGAGGTAT
AGCTCCTAAGAGTGGTTATTTTGTTAATGTAAATAACAC---TTGGATGTTCACTGGTAG
TGGTTATTACTACCCTGAACCTATAACTGGAAATAATGTTGTTGTTATGAGTACCTGTGC
TGTT--------AACTATACTAAAGCACCGGATGTAATGCTGAACATTTCAACACCCAAC
CTCCCTGATTTTAAGGAAGAGTTGGATCAATGGTTTAAAAACCAAACATTAATGGCACCA
GATTTGTCACTTGATTA---------TATAAATGTTACATTCTTGGACCTACAAGATGAA
ATGAATAGGTTACAGGAGGCAATAAAAGTTTTAAATCATAGCTACATCAATCTCAAGGAC
ATTGGTACATATGAATATTATGTAAAATGGCCTTGGTATGTATGGC------TTTTAATT
GGCCTTGCTGGTGTAGCTATGCTTGTTTTACTATTCTTCATATGCTGTTGTACAGGATGT
GGGACTAGTTGTTTTAAGAAATGCGGTGGTTGTTGTGATGATTATACTGGACATCAG---
-----------GAGTTAGTAATTAAA-----------ACCTTACATGACGACT-AGTT-C
GTCTTTGATTTATTGGCTCCTGACGAT---------------------------------
--ATATTACATCCCTCCAAT----------TAATTATTATAAGACCCATTGAGGTC----
-----------TAGCATATTATAAAAGCTACCACAATACCTGCTTTTTAGTGGGTACTGT
GTCT----TAACTAGTAAACCTTTAATGCCAATGGCTACAACCATTGGTGTTACAGATTA
TACTAATATTATGCCTAGTACTGTT-TTTACAACAGTCTATTAAGGCGTTTTTATAGTTA
TTGATAATAGCACCA--------TTTTTCATGGTACTATTTCTAAACCATATTGTAATTC
-------AGGTATACCTTATAACTTTAAGCATTAATTGCTAAGGTTCTTAAGGCCACACC
CTAGTAATGGACATCTGGAGACC----------TGAGATTAAATATCTCCGTT------A
TACTAACGGTTTTA--------ATGTCTCAGAGT--------------------------
--------------TAGAAGATGCTTGTTTTAAATTTAACTATAAATTT-----------
-------------CCTAAAGTAGGATATTGT----------------------------A
GAGTTCCTAGTCATGCTTGGTGCCGT--------AATCAAGGTAGCTTTTGCGCTACATT
CACTCTTTATGGCAAATCCAAACATTA---TGATAAATATTTTGGAGT------AATAAC
TGGTTTTACAGCATTCGCTAATACTGTAGAGGAGGCTGTT--------------------
----------------------------------AACAAACTGGTTTTCTTAGCTGTTGA
CTTTATTACCTGGCGGAGACAGG--AGTTAAATGTTTATGGCTGATGCTTATTTTGCAGA
CACTGTGTGGTATGTGGGGCAAATAATTTTTATAGTTGCCATTTGTTCATTGGTTATAAT
AGTTGTAGTGGCATTTTTGGCAACTTTTAAATTGTGTATTCAACTTTGCGGTAT------
--------GTGTAATACCTTAGTACTGTCCCCTTCTATTTATGTGTTTAATAGAGGTAGG
CAGTTTTATGAGTTTTACAATGATGTAAAACCACCAGTTCTTGATGTGGATGACGTTTAG
TTAATCCAAACATTATGAGT----AGTACAACTACACCAGCACCAATTATTACCTGGACT
GCTGATGAAGCTATTAAATTCCTAAAGGAATGGAATTTTTCTTTGGGTATTATACTACTT
TTTATTACAATCATATTGCAATTTGGATATACAAGCCGCAGTATGTTTGTTTATGTTATT
AAGATGATTATTTTGTGGCTTATGTGGCCCCTTACTATCGTCTTAACTATTTTCAATTGC
GTGTATGCGTTGAATAATGTGTATCTTGGCTTTTCTATAGTTTTTACCATAGTGGCCATT
ATCATGTGGATTGTGTATTTTGTGAATAGTATCAGGTTGTTTATTAGAACTGGAAGTTGG
TGGAGTTTCAACCCAGAAACAAACAACTTGATGTGTATAGATATGAAGGGAATGATGTAT
GTTAGGCCGATAATTGAGGACTACCATACCCTTACGGTCACAATAATACGTGGTCATCTT
TATAT----------------GCAAGGTATAAAACTAGGTACTGGC--------------
------------------TATTCTTTGTCAGATTTGCCAGCTTATGTGACTGTTGCTAAG
GTCTCACACCTGCTCACGTATA--------------------------------------
------------------AGCGTGGTTTTCTTGACAAGATAGGCGATACTAGTGGTTTTG
CTGTTTATGTTAAGTCCAAAGTCGGTA----------ATTACCGACTGCCAT--------
------------------------------------------------------------
-----------------------------------------CAACCCAAAAAGGTT----
--------------------------CTGGCATGGACACCGC------------------
------------------------------------------------------------
------------------------------------------------------------
------------------------------------------------------------
------------------------------------------------------------
--------------ATTGTTG---------------------------------------
---AGAAATAATATCTAAACTTTAA-----------------------------------
------------------------------------------------------------
-------------------------------GGATGTCTTTTACTCCTGGTAAGCAATCC
AGTAGTAG----------------------------------------------------
-----------------------------------------AGCGTCCTCTGGAAATCGT
TCTGGTAATGGCATCCTTAA-------GTGGGCCGATCAGTCCG----------ACCAAT
CTAG--------------------------------------------------------
------------------------------------------------------------
--------------------------------AAATGTTCAAACCAGG------GGTAGA
AGAGCTCAACCCAAGCAAACTGC--------------------------------TACTT
CTCAGCAACCATCAGGAGGGA----------------------------------ACGTT
GTACCCTACTAT------TCTTGGTTCTCTGGAATTACTCAGTTTCAAAAGGGAAAGGAG
TTTGAATTTGCAGAGGGACAAGGTGTGCCTATTG----CACCAGGAGTCCCAGCTACTGA
AGCTAAGGGGTACTGGTACAGACACAACAGACGTTCTTTTAAAACAGCCGATGGCAACCA
GCGTCAATTGCTGCCACGATGGTATTTTTACTATCTTGGAACAGGACCGCATGCCAAAGA
CCAGTATGGCACCGACATTGACGGAGTCTTCTGGGTCGCTAGTAACCAGGCTGATGTCAA
TACCCC---GGCTGACATTCTCGATCGGGACCCAAGTAGCGATGAGGCTATTCCGACTAG
GTTTTCGCCTGGCACGGTACTCCCTCAGGGTTACTATATTGAAGGCTCAGGAAGGTCTGC
TCCTAATTCCAGATCTACTTCACGCGCATCCAGTAGAGCCTCTAGTGCAGGATCGCGTAG
TAGAGCCAATTCTGGCAATAGAACCC------------------CTACCTCTGGTGTAAC
ACCTGATATGGCTGATCAAATTGCTAGTCTTGTTCTGGCAAAACTTG-------------
--------GCAAGGATGCCACTAAGCCACAGCAAGTAACTAAGCAGACTGCCA--AAGAA
ATCAGACA-GAAAATTTTGAATAAACCCCGCCAGAAGAGGAGCCCCAATAAACAATGCAC
TGTTCAGCAGTGTTTTGGTAAAAGAGGCCCCAATCA---------GAATTTTGGTGGTGG
AGAAATGTTAAAACTTGGAACTAGTGACCCACAGTTCCCCATTCTTGCAGAACTCGCACC
CACAGCTGGTGCGTTTTTCTTTGGATCAAGGTTAGAGTTGGCCAAAGTGCAGAATTTGTC
TGGGAATCTTGACGAGCCCCAGAAGGATGTTTATGAATTGCGCTATAATGGCGCAATTAG
ATTTGACAGTACACTTTCAGGTTTTGATACCATAATGAAGGTGTTGAATGATAATTTGAA
TGCATATCAACAACAAGATGGTATGATGAATATGAGTCCAAAACCACAGCGTCAGCGTGG
TC--ATAAGAATGGACAAGGAGAAAATGATAATATAAGTGTTGCAGCGCCCAAAAGCCGT
GTGCAGCAAAATAAGAGTAGAGAGTTGACTGCAGAGGACATCAGTCTTCTTAAGAAGATG
GATGAGCCCTATACAGAAGACACCTCAGAAATATAAGAGAATGAACCTTATGTCGGCACC
TGGTGGTAACTCCTCGCAGGAAAGTCGGG-------------------------------
----ATAAGGCACTCTCTATCAGAATGGATGTCTTGCTGCTATA----ATAGATAGAGAA
GGTT--------------ATAGCAGACTATAGATTAATTAGTTGAAAGTTTTG-------
------------------------------------------------------------
------------------------------------------------------------
------------------------------------------------------------
---------------------------------
>OQ621721.1 Canine respiratory coronavirus isolate D154NS_THA_2021, complete genome
------------------------------------------------------------
------------------------------------------------------------
--------------------------GCAGTTAACAGCTTTCAGCCAGGGACGTGTTGTA
TCCTAGGCAGTGGCCCACTCATAGGTCACAATGTCGAAGATCAACAAATACGGTCTCGAA
CTGCACTGGGCTCCAGAATTTCCATGG---------------ATGTTTGAGG-----ACG
CAGAGGAGAAGTTGGATAACCCTAGTAGTTCAGAGGTGGATATAGTATGCTCCACCACTG
CGCAAAAGCTGGAAACAGGCGGAATTTGTCCTGAAAATCATGTAATGGTGGATTGTCGCC
GACTTCTTAGACAAGAGTGTTGTGTGCAGTCTAGCCTAATACGTGAAATTGTTA------
-----------------TGAATACACGTCCATATGATTTGGAGGTGCTATTTCAAGATGC
TTTGCAGTCCCGCGAAGCAGTTTTGGTTACACCCCCTATAGGTATGTCTATGGAGTCATG
CTATGTGAGAGGTTGTA----------------ATCCTAATGGATGGACCATGGGTTTGT
TTCGGCGTAGAAGTGTGTGTAACACTGGTCGCTGCGCTGTTAACAAGCATGTGGCCT---
----ATCAGCTATATATG---ATTGATCCTGCGGGTGTTTG-------------------
---------------------------------TTTTGGTGCAGGTCAATTTGTGGGTTG
GGTTATACCCTTAGCCTTTATGCCTGTGCAATCCCGGAAATTTATCGTTCCTTGGGTTAT
GTACTTGCGTAAGTGTGGTGAAAAGGGTGCCTACAATAAAGATCATAAACGTGGCGGTTT
TGAACACGTTTATGATTTTAAAGTTGAGGATGCTTACGACCTGGTTCATGATGAGCCTAA
GGGTAAGTTTTCTAAGAAGGCTTATGCTTTAATTAGAGGATACCGTGGTGTTAAACCGCT
TCTCTATGTAGACCAGTATGGTTGTGATTATACTGGTGGTCTTGCAGATGGTTTAGAGGC
T---TATGCTGATAAGACATTGCAAGAAATGAAGGCATTATTTCCTATTTGGAGCCAGGA
ACTCCCTTTTGATGTAACTGTGGCATGGCACGTTGTGCGTGATCCACGTTATGTTA-TGA
GATTGCAGAGTGCTTCTACTATACGTGGTGTTGCATATGTTGCTAACCCTACTGAAGACT
TGTGTGATGGTTCTGTTGTTATAAAGGAACCTGTGCATGTTTATGCAGATGACTCTATTA
TTTTA--CGTCAACATAATTTA------------------GTTGACATTATGAGTTGTTT
TTA-----------------TATGGAAGCAGATGCAGTTGTAAATGCTTTTTATGGTGTT
GATTTGAAAGATTGTGGTTTTGTTATGCAGTTTGGTTAT--ATTGATTGTGAACAAGACT
------------------TGTGTGATTTTAAAGGTTGGGTTCC-TGGTAATATGATAGAT
GGTTTTGCTTGCACTACTTGTGGTCATGTTTATGAAACAGGTGGTTTGCTAGCACAA---
------TCTTCAGGTGTTCTGCCTGCTAATCCTGTATTGCATACTAAGAGTGCAGCAGGT
------------------------------------------TATGGTGGTTTTGGTTGT
AAGGATTCTTTTACCCTGTATGGCAAAACTGTAGTTTATTTTGGAGGGTGTGTGTATTGG
AGTCCAGCACGTAATATATGGATTCCTATATTAAAATCTTCTGTTAAGTCTTATGACGGT
TTGGTCTATACTGGAGTT---GTAGGTTGCAAGGCTATTGTAAAGGAAACAAATCTCATT
TGCAAAGCGTTGTACCTTGATTATGTTCAACACAAGTGTGGCAATTTACACCAGCGGGAG
TTGCTAGGTGTGTCAGATGTGTGGCATAAACAATTGTTATTAAATAGAGGTGTGTACAAA
CCTCTTTTAGAGAATATTGATTATTTTAATATGCGGCGTGCTAAATTTAGTTTAGAAACT
TTTACTGTTTGTGCAGATGGTTTTATGCCTTTTCTTTTAGATGATTTGGTTCCGCGCGCA
TATTATTTGGC-----AGTAAGTGGTCAAGC---------ATTTTGTGACTACGCAGGTA
AATTCTGCTATGCCGTTGTGTCTAAGAGTAAAGAGTTACTTGATGTGT------------
-----CACTGGACTCTTTAGGTGCAGCTATAC-----ATTATTTGAATTCTAAAATTG--
--------------TTGATTTGGCTCAACATTT--------------------------T
AGTGATTTTGGAACAAGTTTTG------TTTCTAAAATTGTTCATTTTTTTAAGAC----
------TTTTACTACTAGCACTGCTCTTGCATTTGCATGGGTTTTATTTCATGTTTTGCA
TGGTGCTTATATAGTAGTAG------AGAGTGATATATATTTTGTTAAAAATATTCCTCG
TTATGCTAGTGCTGTTGCACGAGCATTTCGGAGTGTTGCTAAAATTGTACTGGACTCTTT
AAGAGTTACTTTTATTGATGGCCTTTCTTGTTTTAAGATTGGACGTAGAAGAATCTGTCT
TTCAGGCAGTAAAATTTATGAAG-----------------------------------TT
GAGCGTGGCTTGTTACATTCATCTCAATTGCC----------------------------
ATTAGATGTTTATGATTTAACCA-------------------------------------
-----TGCCTAGTCAAG-TTCAGAAAGCCAAGCAAAAACCTATTTATTTAAAAGG-----
----------------------------------------TTCTGGTTCTGATTTTTCAT
TAGCGGATAGTGTGGTTGAAGTTGTTACAACTTCACT------TACACCATGTGGTTATT
CTGAACCACCTAAAGTTGCAGATAAAATTTGCATTGTTGATAATGTTTATATGGCCAAGG
CTGGTGACAAATACTACCCTGTTGTGGTTG--ATGGTCATGTTGGACTCTTGGATCAAGC
ATGGAGGGTTCCTTGTGCTGGAAGGCGTGTTACATTTAAGGAACAGCCTACAGTAAATGC
GATTGCAAGCATGCCTAAGACTATTAAAGTTTTTTATGAGCTTGACAAAGATTTTAATAC
TATTTTAAACACTGCATGTGGAGTGTT-------TGAAGTGGATGATACTGTGGATATGG
AGGAATT---TTACGCTGTGGTGATTGATGCCATAGAAGAGAAACTTTCTCCATGTAAGG
AGCTTGAAGGTGTAGGTGTTAAAGTTAGTGCCTTTTTACAGAAATTAGAGGATAATTCCC
TATT-TTTATTTGATGAGGCTGGCGAGGAAGTTCTTGCTTCTAAATTGTATTGTGCTTTT
ACAGCTCCTGAAGATGATGACTTTCTTGAAGAAAGTGATGTTGAAGAAGATGTTGTAGAA
GGTGATGAAACTGATTTAACTGTCACAAGTGCTGGAGAGCCTTGTGTTGCCAGTGAACAG
GAGGAGTCTTCTGAAGTCTTAGAGGACACTTTGGATGATGGTCCATGTGTGGAGACATCT
GATTCACAAGTTGAAGAAGATGTAGAAATGTCGGATTTTGTTGATCTTGAATCTGTGATT
CAGGATTATGAAAATGTTTGTTTTGAGTTTTATACTACAGAGCCAGAATTCGTTAAAGTT
TTGGATCTGTATGTGCCTAAAGCAACGCGCAACAATTGC--------TGGTTGCGATCAG
TTTTGGCAGTGATGCAGAAATTGCCCTGTCAATTTAAAGATAAAAATTTGCAGGATCTTT
GGGTGTTATATAAGCAACAGTATAGTCAGTTGTTTGTTGATACCTTGGTTAATAAGATAC
CTGCTAATATTGTAGTCCCACAAGGTGGTTATGTTGCTG---------------------
-----ATTTTGCATATTGGTTCTTAACCTTATGTGATTGGCAGTGTGTTGCATACTGGAA
ATGCATTAAATGTGATTTAGCTCTTAAGCTTAAAGGCTTGGATGCTATGTTCTTTTATGG
TGATGTTGTTTCACATGTATGCAAGTGTGGTGAGTCTATGGTACTTATTGATGTTGATGT
GCCATTTA--CAGC--------CCACTTTGCTCTTAAAGATAAGTTGTTTTGTGCATTTA
TTACTAAGCGTAGTTTGTATAAAGCAGCTTGTGTTGTGGATGTTAATGATAGTCATTCTA
TGGCTGTTGTTGATGGTAAACAAATTGATGATCATCGTATCACTAGTGTTACTAGTGATA
AGT-------------------------TTGATTTTATTATTGGGCATGGTATGTCATTT
TCAAT---GACTACGTTTGAAATTGCCCAATTGTATGGTTCTTGTATAACACCTAATGTG
TGTTTTGTTAAAGGTGATATAATT---AAAGTGTCTAAGCGTGTTAAAGCA---------
---------GAAGTCGTTGTAAATCCTGCTAATGGCCATATGGCACATGGTGGTGGTGTT
GCAAAGGCTATTGCAGTAGCAGCTGGACATCAGTTTGTTAAAGAGACTACTGATATGGTT
AAGTCTAAAGGAGTTTGTGCTACTGGAGATTGTTATGTCTCTACAGGGGGCAAATTATGT
AAAACTGTGCTTAATGTTGTTGGACCTGATGCGAGGACACAGGGTAAACAAAGTTATGCA
TTGTTAGAGCGTGTTTATAAACATCTTAACAAATAT--------------GATTGTGTTG
TTACAACTTTGA---------------TCTCAGCTGGTATATTTAGTGTGCCTTCTGATG
TATCTTTAACATATCTACTTGGTACTGCTAAGAAACAAGTTGTTCTTGTTAGCAATAATC
AAGAGGATTTTGATCTTATTTCTAAGTGTCAG----------------------------
-----------ATAACTGCCGTTGAGGGTACTAAG-------------------------
--------------AAATTGGCAGAGCGTCTTTCTTTTAATGTTGGGCGTTCTATCGTTT
ACGAAACAGATGTTAATAAGTTGATTTTAAGCAATGATGTTGCATTTGTTTCGACATTTA
ATGTCTTACAGGATGTTTT------------------ATCCTTAAGACATGATATAGTAC
TTGATGATGATGCACGA---------------------------------ACCTTTGTTC
AGAGCAATGTTGATGTTGTACCTGAGGGTTGGCGTGTTGTC-----------------AA
TAAGTTTTATCAAATTAAT----GGTGTTAGAACCGTTAAGTATTTTGAGTGTCCTGGGG
GCATAGATATATGCAGCCAGG-ATAAAGTTTTT-------GGTTATGTACAGCAGGGTAG
TTTTAATAAGGCTACTGT------------TGTTCAAATTAAAGCCT-------------
--------TGTTTTTGGATAAAGTGGACATC---------TTACTAACTGTTGATGGTGT
TAA-TTTCACTAACAGGTT-TGTGCCTGTTGGTGAAAGTTTTGGTAAGAGTCTAGGAAAT
GTGTTTTGTGAAGGAGTTAATGTCATGAAACATAAGTGTGATATAAATTATAAAGGTAAA
GTCTTTTTCCAGTTTGATAATCTTTCTAGTGAAGAT----------TTAAAGGCTGTAAG
-----------AAGTTCTTTTAATTTTGATCAGAAGGAATTGCTTGCCTACTACAACATG
CTTGTTAATTGTTCTAAGTGGCAGGTTGTTTTTAATGGTAAGTATTTCACTT---TTAAG
CAAGCTAATAACAATTGTTTTGTTAATGTTTCTTGCTTAATGCTCCAGAGTTTGAATCTG
AAATTTAAAATTGTTCAATGGCAGGAGGCATGGCTTGAATTTCGTTCTGGCCGCCCTGCT
AGATTTGTATCTTTGGTTTTGGCTAAAGGAGGGTTTAAATTTGGGGATCCTGCTGATTCT
AGAGATTTCTTGCGTGTTGTGTTTAGTCAAGTTGATTTGACAGGGGCAATATGTGATTTT
GAAATTGCATGTAGA---TGTGGTGTAAAGCAGGAACAGCGTACTGGTGTGGACGCTGTT
ATGCATTTTGGTACATTGAGTCGTGAAGATCTTGAGATTGGTTATACCGTGGATTGTTTT
TGTGGTAAAAAGCTAATTCATTGTGTACGATTTGATGTACCATTTTTAATTTGTAGTAAT
A-------CACCTGCT-AGTGTAAAATTACCTAAGGGTGTAGGAAGTGCAAATATTTTTA
TAGGTGATAAGGTTGGTCATTATGTTCATGTTAAGTGTGAACAGTCTTATCAGCTTTATG
ATGCTTCTAATGTTAAGAAGGTTACAGACGTTACTGGCAAGTT---------------GT
CAGATTGTTTGTATCTT----------AAAAATTTGAAACAAACTTTTAAATCGGTGTTA
ACCACCTATTATTTGGATGATGT------TAAGAAAATTGAGTATAAACCTGACTTGTCA
CAATATTATTGTGATGGAGGTAAGTATTATACT------CAGCGTATTATTAAAGCCCAA
TTTAAAACATTTGAGAAAGTAGATGGTGTGTATACTAATTTTAAATTGATAGGACACACC
GTCTGTGATATTCTTAATGCTAAGTTGGGTTTTGATAGCTCTAAAGAGTTTGTAGAATAT
AAG------GTTACTGAGTGGCCAACAGCTAC---------------AGGTGATGTGGTG
TTGGCTACTGATGAT-----TTGTATGTTAAGAGATATGAAAGGGGTTGTATTACTTTTG
GTAAACCTGTTATATGG--------------------TTAAGCCATGAGCAAGCTTCCCT
CAATTCTTTAACATA-------TTTTAATAAACCTTTATTGGTTGATG---AGAATAAAT
TTGATGTTTTAAA------------------AGTGGATGATGTTGATGATGGTGGT----
----AATAGCTCAGAGAGTGATGCTAAAGTAC-CCAAAGAAATTAACATTATTAAGTTAA
GTGGTGTAAAAAAACCTTTTAAGGTTGAAGATAGTGTCATTGTTAATGATGATACTAGTG
AAATCAAATATGTTAAGAGTTTGTCTATAGTTGATGTTTATGATATGTGGCTTACAGGTT
GTAGGTATGTTGTTAAGACTGCTAATGCTTTGAGCAGAGCAGTTAACGTACCTACAATAC
GTAAGTTTATAAAATT----------TGGTATGACTCTTGTTAGTA-TACCAATTGATTT
GTTAAATTTAAGAGAGATTAAGCCTGTTTTTAATGTGGTT------------------AA
AGCTGTGCGAAATAAAATTTTTCCATGCTTTAATTTTATTAAATGGCTTTTTGTCTTATT
ATTTGGCTGGATTAAAATATCCGCTGATAATAAATTAATTTACATTACAGAAGTTGCATC
AAAGCTTACGTGTAAGCTTGTAGCTTTAGCTTTTAAAAATGCATTTTTGACATTTAAGTG
GGGTGTGGTTGCTAGAGGTGCTTGCA------TTATAGCGACTATATT------TCTATT
GTGGTTTAATTTTTT-----------ATATGCCAATGTAATTTTTAGTGATTTTTATTTG
CCTAAAATC-------------------------GGTTTCTTGCCGACTTTTGTTGGTAA
G-------ATTGTACAGTGGATTAAGAACACTTTTAGTCTTGTAACTATTTGTGATCTAT
ATTTTATTCAGGATGTTGGTTTTAAGAATCATTATTGTAATGGAAGTATCGCATGTCAGT
TCTGCTTGGCAGGATTTGATATGTTAGATAATTATAAAGCCATTGATGTAGTACAGTATG
AAGCTGATAGGAGAGCATTTGTTGATTATACAGGTGTGTTAAAGATTGTTATTGAATTGA
TAGTTAGTTAC----GCCCTGTATACGGCATGGTTTTATCCATTGTTTGCTCTTATTA--
---------GTATTCAGATCTTGACCACTTGGCTGC----------------CTGAGCTT
TTTATGCTTAGTACATTACATTGG-AGTGTTAGGTTGCTGGTGTTTTTAGCTAATATGTT
ACCAGCACATGTGTTT---------ATGAGGTTTTATATTATTATTGCCTCTTTTATTAA
GCTGTTTAGCTTGTGTAGGCATGTTGCCTATGGTTGTAGTAAATCTGGTTGTTTGTTTTG
TTACAAGAGGAATCGTAGTCTACGTGTTAAATGTAGTACTATCGTTGGTGGCATGATACG
CTATTACGATGTTATGGCTAATGGTGGCACTGGCTTTTGTTCAAAACATCAATGGAATTG
CATAGATTGTGATTCTTATAAACCAGGTAATACTTTTATTACTGTTGAGGCCGCTCTTGA
TTTATCTAAGGAATTGAAACGGCCAATTCAGCCCACAGATGTTGCTTATCATACGGTTAC
GGATGTTAAGCAAGTTGGTTGTTATATGCGCTTGTTCTATGATCGTGATGGACAGCGCAT
ATATGATGATGTTAATGCTAGTTTGTTTGTGGATTATAGTAATTTGCTACATTCTAAGGT
TAAGAGTGTGCCTAATATGCATGTTGTGG----TAGTGGAAAATGATGCCGATAAAGCTA
ATTTTCTTAAT--GCTGTTGTATTTTATGCACAGTCTTTGTTTAGACCTATTTTAATGGT
TGATAAAAATCTGATAACTACTGCTAATACTGGTACGTCTGTTACAGAAACTATGTTTGA
TGTTTATGTGGATACATTTTTGTCTATGTTTGATGTGGATAAAAAGAGTCTTAATGCTTT
AATAGCAACTGCGCATTCTTCTATAAAACAGGGTACGCAGATTTATAAAGTTTTAGATAC
CTTTTTAAGCTGTGCTCGTAAAAGTTGTTTTATTGATTCAGATGTTGATACTAAGTGTTT
AGTTGACTCTGTCATGTCTGCTGTATCGG-CAGGTCTTGAATTGACGGATGAAAGCTGTA
ATAACTTGGTGCCAACGTATTTGAAGGGTGATAACATTGTGGCAGCTGATTTAGGTGTTC
TGATTCAAAATTCTGCTAAGCATGTGCAGGGTAATGTTGCTAAAATAGCCGGTGTTTCCT
GTATATGGTCTGTGGATGCTTTTAGTCAGCTTAGTTCTGATTTTCAGCATAA--ATTGAA
GAAAGCATGTTGTAAAACTGG---------------TTTGAAACTAAAGCTTACCTATAA
TAAGCAGATGGCTAATGTCTCTGTTTTAACTACACCCTTTAGTCTTAAAGGGGGTGCAGT
TTTTAGTTAT------------TTTGTTTATGTATGTTTTGTATTGAGTTTGGTTTGTTT
TATTGGATTGTGGTGCTTAATGCCCACTTACACAGTACACAAATCAGATTTTCAGCTTCC
TGTTTATGCCA---GTTATAAAGTCTTAGATAATGGTGTTATTAGAGATGTTAGCGTTGA
AGACGTTTGTTTCGCTAACAAGTTTGAACAATTTGATCAATGGTATGAGTCTACATTTGG
TCTAAGTTATTATAGTAACAGTATGGCTTGTCCCATTGTTGTTGCTGTAGTAGACCAGGA
TTTTGGCTCTACTGTGTTTAATGTCCCTACCAAAGTATTGCG---ATATGGTTACCATGT
GTTGCATTTTATTACACATGCACTTTCTGCTGATGGAGTGCAGTGTTATACGCCACATAG
TCAAATATCATATTCTAATTTTTATGTTAGTGGCTGTGTGCTTTCCTCTGCTTGCACTAT
GTTTGCAATGGCAGATGGTAGTCCACAACCTTATTGTTATACAGAGGGGCTTATGCAGAA
CGCTTCTCTGTATAATTCATTGGTACCTCATGTGCGGTATAATCTTGCTAATGCTAAAGG
TTTTATCCGTTTTCCAGAAGTGTTGCGAGAAGGACTTGTGCGTATTGTGCGTACTCGTTC
TATGTCGTATTGCAGAGTTGGATTATGTGAGGAAGCTGATGAGGGTATATGCTTTAATTT
TAATGGTTCTTGGGTGCTTAATAATGATTATTATAGATCATTGCCTGGGACCTTTTGTGG
TAGAGATGTTTTTGACTTAATTTATCAGCTGTTTAAAGGTTTAGCACAGCCTGTGGATTT
TTTGGCATTGACTGCTAGTTCCATTGCCGGTGCTATACTTGCTGTAATTGTTGTTTTGGT
GTTTTATTACTTAATAAAGCTTAAACGTGCTTTTGGTGATTACACCAGTATAGTTTTTGT
TAATGTGATTGTGTGGTGTGTAAATTTTATGATGCTTTTTGTGTTTCAAGTTTACCCTAC
ACTTTCTTGTGTATATGCTATTTGTTATTTTTATGCCACGCTTTATTTCCCTTCGGAGAT
AAGTGTGATAATGCATTTACAATGGCTAGTTATGTATGGCACTATTATGCCTTTATGGTT
TTGTTTGCTATATATATCTGTTGTTGTTTCAAATCATGCTTTTTGGGTATTTTCTTACTG
CAGACAGCTTGGTACTTCTGTTCGTAGTG------ATGGTACATTTGAAGAAATGGCTCT
TACTACTTTTATGATTACAAAAGATTCTTATTGTAAGCTTAAGAATTCTTTGTCTGATGT
TGCTTT----------TAATAGATATTTGAGTTTGTATAATAAATATAGGTATTACAGCG
GTAAAATGGATACTGCTGCATATAGGGAGGCTGCTTGTTCTCAGTTGGCTAAAGCTATGG
ATACATTTACCAATAATAATGGTAGTGATGTGCTTTACCAACCGCCTACTGCTTCCGTTT
CAACTTCATTCTTGCAATCTGGTATTGTGAAAATGGTTAATCCTACTTCTAAGGTAGAAC
CATGTATTGTCAGTGTTACCTATGGTAATATGACATTGAATGGTTTATGGTTGGATGATA
AGGTCTACTGTCCCAGACATGTGATATGTTCTGCTTCAGATATGACTAATCCAGATTATA
CAAATTTGTTGTGTAGAGTAACATCAAGTGATTTTACTGTATTGTTTGATCGTTTAAGCC
TTACAGTGATGTCTTATCAAATGCAGGGTTGTATGCTTGTTCTTACAGTGACCCTGCAAA
ATTCTCGTACGCCAAAATATACATTTGGTGTGGTTAAACCTGGTGAGACTTTTACTGTTT
TAGCTGCTTATAACGGCAAACCACAAGGAGCCTTTCATGTGACTATGCGTAGTAGTTATA
CCATTAAGGGTTCCTTTTTATGCGGATCTTGTGGATCTGTTGGTTATGTAATAATGGGTG
ATTGTGTTAAATTTGTTTATATGCATCAATTGGAGCTTAGTACTGGTTGTCATACTGGTA
CTGATTTCAATGGGGATTTTTATGGTCCTTATAAGGATGCTCAGGTTGTCCAATTACCCG
TTCAGGATTATATACAATCTGTTAATTTTGTAGCATGGCTTTATGCTGCTATACTTAACA
ATTGTAATTGGTTTGTACAAAGTGATAAGTGTTCTGTTGAAGATTTTAATGTGTGGGCTT
TGTCTAATGGATTTAGCCAAGTTAATTCTGACCTTGTTA------TAGATGCTTTAGCTT
CTATGACTG---------------------GTGTGTCTTTGGAAACACTATTGGCTGCTA
TTAAGCGTCTTAAGAATGGTTTTCAAGGACGTCAGATTATGGGTAGTTGTTCCTTTGAGG
ATGAATTGACACCTAGCGATGTTTATCAACAACTCGCTGGTATCAAGTTACAATCAAAGC
GTATT----AGATTGTTTAAAGGCA-----------TTGTTTGTTGGATTATGGCTTCTA
CATTTTTGTTTAGTTGTATAATTACAGCATTTGTGAAATGGACTATG------TTTATGT
ATGTAA------------CTACTAATATGCTTAGTATTACGTTTTGTGCACTTTGTGTTA
TAAGTTTGGCCATGTTGTTGGTTAAACATAAGCATCTTTATTTGACTATGTATATAATTC
CTGTGCTTTTTACACTG-----------------CTGTATAACAACTATTTT---GTTGT
GTACAAGCATACATTTAGA------------------GGCTATGTTTATGCATGGCTATC
ATATTATGT-TCCATCAATTG-AGTA-TACTTATACTGATG-----AAGTTATTTATGGC
ATGTTATTGCTTATAG-GAATGGCTTTTGTTACATTACGTAGCATTAACCATGATTTGTT
CTCTTTTATAATGTTTGTAGGTCGTGTGATTTCTGTTGTCTCTTTGTGGTACATGGGTTC
TAACTTAGAAGAAGAAATTCTTCTTATGTTGGTTTCT-------------CTTTTTGGTA
CTTACACATGG--ACAACAGTTTTATCTATGGCTGTAGCAAAGGTTATTGCTAAGTGGGT
TGCTGTGAATGTTTTGTATTTTACA--------GATATACCTCAAATTAAGATAGTGCTT
GTATGCTATTTGTTTATAGGTTATATTATTAGCTGTTATTGGGGTTTGTTTTCCTTGATG
AACAGTTTGTTTAGAATGCCTTTGGGTGTTTATAATTATAAAATTTCAGTACAGGAATTA
AGATATATGAATGCTAATGGATTGCGCCCTCCTAAGAATAGTTTTGAAGCCCTTATGCTT
AATTTTAAGCTTTTGGGTATTGGAGGTGTGCCAATTATTGAAGTATCTCAATTTCAATCA
AAATTGACTGATGTTAAATGTGCTAATGTTGTCTTGCTTAATTGCTTGCAACATTTGCAT
GTTGCTTCTAACTCTAAGTTGTGGCAGTATTGTAGCACTTTGCACAATGAAATACTTGCC
ACTTCGGATCTGGGTGTTGCTTTTGAAAAGCTTGCTCAGTTGTTAATTGTTTTGTTTGCT
AATCCAGCTGCTGTGGATAGCAAGTGCCTGACTAGTATTGAAGAAGTTTGCGACGATTAC
GCAAAGGACAATACTGTTTTGCAGGCTTTACAGAGTGAATTTGTTAATATGGCTAGCTTC
GTTGAATATGAAGTTGCTAAGAAAAATCTTGATGAGGCGCGTTCTATTGGTTCTGCTAAT
CAACAGCAGTTAAAACAGCTAGAGAAAGCCTGTAATATTGCTAAATCTGCTTATGAACGT
GATCGTGCTGTAGCAAGAAAGTTGGAGCGTATGGCAGATTTGGCTCTTACTAATATGTAT
AAAGAAGCTAGAATTAATGATAAGAAGAGTAAGGTTGTTTCTGCCTTGCAAACTATGCTT
TTTAGTATGGTACGTAAGTTAGATAATCAAGCTCTGAATTCAATATTAGATAATGCTGTG
AAGGGTTGTGTACCATTGAATGCAATCCCTTCATTGGCAGCAAATACTCTGACTATAATT
GTACCAGATAAAAGTGTTTATGATCAGGTAGTTGATAATGTCTATGTTACCTATGCGGGT
AATGTATGGCAGATTCAAACTATCCAAGATTCAGATGGTACAAATAAGCAGTTGAATGAG
ATATCTGATGAT------TGTAACTGGCCACTAGTTATTATTGCAAATCGTTATAATGAG
GTATCTGCTACCGTTTTGCAAAATAATGAATTAATGCCTGCTAAGTTGAAAACTCAGGTT
GTTAATAGTGGTCCAGATCAGACTTGTAATACACCTACT--------------CAATG--
-----TTACTATAATAATAGTAACAATGGGAAGATTGTTTATGCTATACTTAGTGATGTT
GATGGTCTTAAGTATACAAAAATTCTTAAAGATGATGGCAATTTTGTTGTGT---TGGAG
TTAGATCCTCCTTGTAAATTTACTGTTCAAGATGTTAAAGGTCTTAAAATTAAGTACCTT
TATTTTGTAAAAGGTTGTAACACACTAGCAAGAGGCTGGGTTGTTGGTACAATTTCTTCT
ACAGTTAGATTGCAAGCTGGAATTGCTACTGAGTATGCTTCCAACTCATCTATATTATCT
TTATGTGCGTTTTCTGTAGATCCTAAGAAAACGTATTTAGATTTTATACAACAGGGAGGA
ACACCTATTGCCAATTGTGTTAAAATGTTGTGTGATCATGCTGGTACCGGTATGGCCATT
ACTGTTAAACCTGATGCTACCACTAGTCAGGATTCATATGGTGGTGCGTCTGTTTGTATA
TATTGCCGCGCACGAGTTGAACACCCAGATGTTGATGGGTTGTGCAAATTACGCGGCAAG
TTTGTACAAGTGCCTGTAG---GTATAAAAGATCCTGTGTCTTATGTTTTGACACATGAT
GTTTGTCAAGTTTGTGGATTTTGGCGGGATGGAAGTTGCTCATGTGTTAG---CACTGAC
ACTACTGTTCAGTCAAAAGATACTAA---TTTTTTAAACGGGTTCGGGGTACGAGTGTAG
ATGCCCGTCTCGTACCCTGTGCCAGTGGTTTATCTACTGATGTACAATTAAGGGCATTTG
ATATTTGCAATGCTAGTGTTGCTGGCATTGGTTTACATTTAAAAGTTAATTGTTGCCGTT
TTCAGCGTGTTGATGAGAACGGTGATAAATTAGATCAGTTCTTTGTTGTTAAGAGGACAG
ATTTGACTACATATAATAGAGAGATGGAATGCTATGAGCGTGTAAAAGATTGTAAGTTTG
TGGCTGAACACGATTTCTTTACATTTGATGTAGAAGGTAGTCGTGTGCCACATATTGTAC
GCAAGGATTTAACAAAGTATACTATGTTGGATCTTTGCTATGCATTGCGACATTTTGATC
GCAATGATTGCATGCTGCTTTGTGATATTCTCTCTATATATGCTGGTTGTGAACAATCCT
ACTTTACTAAGAAGGATTGGTATGATTTTGTTGAAAATCCTGATATTATTAATGTTTATA
AAAAGCTAGGACCTATTTTTAGTAGAGCCCTAGTTAGCGCTGCTGAGTTTGCGGACAAAT
TGGTGGATGTAGGCTTAGTAGGCATTTTAACACTTGATAACCAAGATTTAAATGGTAAAT
GGTATGATTTTGGTGACTATGTTATTGCAGCCCCAGGGTGTGGTGTTGCTATAGCAGACT
CTTATTATTCTTATATGATGCCTATGCTGACCATGTGTCATGCATTGGATTGTGAATTGT
ATGTGAATAATG------------CTTATAGACTATTTGATCTTGTACAATATGATTTTA
CTGATTACAAGATTGAATTGTTTAATAAGTATTTTAAGCACTGGAGTATGCCATACCATC
CTAACACGGTTGATTGTCAGGATGATCGGTGTATCATACATTGTGCTAATTTTAACATAC
TTTTTAGTATGGTTTTACCTAATACATGTTTTGGGCCTCTTGTTAGGCAAATTTTTGTGG
ATGGTGTGCCTTTTGTTGTTTCAATTGGCTACCATTATAAAGAACTTGGTATTGTGATGA
ACATGGATGTGGACACACATCGTTATCGCTTGTCTTTAAAAGACTTGCTTTTATATGCTG
CTGATCCAGCTTTGCATGTAGCTTCTGCTAGTGCATTGTATGATTTACGCACTTGCTGTT
TTAGTGTTGCGGCTATAACAAGTGGTGTAAAATTTCAAACAGTTAAACCTGGTAATTTTA
ATCAGGATTTTTATGATTTTATTTTAAGTAAGGGCCTGCTTAAAGAGGGTAGTTCAGTTG
ATCTGAAGCACTTTTTCTTTACGCAGGATGGTAATGCTGCTATTACTGATTATAATTATT
ATAAGTATAATTTGCCCACCATGGTGGACATTAAGCAGTTGCTGTTTGTTTTGGAAGTTG
TTTATAAGTATTTTGAGATTTATGATGGTGGGTGTATACCGGCATCACAAGTCATTGTTA
ATAATTATGATAAGAGTGCTGGCTATCCATTTAATAAATTTGGAAAAGCCAGGCTCTATT
ATGAAGCATTATCATTTGAGGAGCAGGATGAAATTTACGCTTATACTAAGCGTAATGTCC
TGCCAACACTTACTCAAATGAATTTGAAATATGCTATTAGTGCTAAGAATAGAGCCCGCA
CTGTTGCTGGTGTTTCCATACTTAGTACTATGACTGGCAGAATGTTTCATCAAAAATGTT
TGAAAAGTATAGCAGCTACACGTGGTGTTCCTGTGGTTATAGGCACCACTAAATTTTATG
GCGGCTGGGATGATATGTTACGTCGCCTTATTAAAGATGTTGATAATCCTGTACTTATGG
GTTGGGATTATCCTAAGTGTGATCGTGCTATGCCAAATATACTACGTATTGTTAGTAGTT
TGGTCTTGGCCCGAAAACATGAGGCATGTTGTTCGCAAAACGATAGGTTTTATCGACTCG
CGAATGAATGCGCACAAGTTCTGAGTGAAATTGTTATGTGTGGTGGCTGTTATTATGTTA
AGCCTGGTGGCACTAGTAGTGGTGATGCAACTACTGCTTTTGCTAATTCAGTTTTTAACA
TATGTCAAGCTGTTTCAGCCAATGTATGTGCTTTAATGTCATGCAATGGTAATAAGATTG
AAGATTTGAGTATACGTGCTCTTCAAAAGCGCTTATACTCACATGTGTATAGAAGTGATA
TGGTTGATTCAACCTTTGTCACAGAATATTATGAATTTTTAAATAAGCATTTTAGTATGA
TGATTTTGAGTGATGATGGCGTTGTGTGTTATAATTCTGATTATGCGTCCAAAGGGTATA
TTGCTAATATAAGTGCCTTTCAACAGGTATTGTATTATCAAAATAACGTTTTTATGTCAG
AATCCAAATGTTGGGTTGAAAATGATATAAACAATGGACCTCATGAATTCTGTTCACAAC
ACACAATGCTTGTAAAGATGGATGGGGACGATGTCTATCTTCCATATCCTGATCCTAGTC
GTATATTAGGAGCTGGATGTTTTGTAGATGATTTGTTAAAGACTGATAGTGTTCTTTTAA
TAGAACGATTTGTAAGTCTTGCAATAGATGCTTATCCACTTGTGTACCACGAAAATGAAG
AATACCAAAAGGTTTTTCGTGTTTATTTGGAGTATATAAAGAAGTTGTACAATGACCTGG
GTAATCAGATCTTGGATAGCTACAGTGTTATTTTAAGTACTTGTGATGGACAAAAGTTTA
CTGATGAGTCCTTTTACAAGAACATGTATTTAAGAAGTGCAGTTATGCAGAGTGTTGGAG
CTTGCGTGGTCTGCTCTTCTCAAACATCATTACGTTGTGGCAGTTGCATCAGAAAGCCTC
TTCTTTGCTGCAAGTGTTGTTATGATCATGTTATGGCAACTGATCATAAATATGTTTTGA
GTGTTTCACCATATGTGTGTAATGCACCAGGATGTGATGTAAATGATGTTACCAAATTGT
ATTTAGGTGGTATGTCATATTATTGTGAAGATCATAAGCCACAATATTCGTTTAAGTTGG
TAATGAATGGTATGGTTTTTGGTCTATATAAACAATCTTGTACAGGATCTCCGTACATAG
ATGATTTTAATCGTATAGCTAGTTGTAAATGGACCGATGTTGATGATTACATACTGGCTA
ATGAATGTACAGAGCGCTTGAAATTGTTTGCTGCAGAAACTCAAAAGGCGACTGAGGAAG
CCTTTAAGCAGAGTTATGCATCAGCAACAATACAAGATATTGTTAGTGAGCGCGAATTGA
TCCTCTTTTGGGAGATTGGAAAAGTGAAGCCACCACTTAATAAAAATTATGTTTTTACTG
GCTACCATTTTACAAAAAATGGCAAGACAGTTTTAGGTGAGTATGTTTTTGATAAGAGTG
AGTTGACTAATGGTGTGTATTATCGCGCCACAACCACTTATAAGCTATCTGTAGGAGATG
TTTTTGTTTTAACCTCTCATTCAGTAGCTAATTTAAGTGCTCCTACGCTTGTGCCGCAGG
AGAATTATAGTAGTATTAGATTTGCTAGTGTTTA-----TAGTGTGCTTGAGACGTTTCA
GAACAATGTCGTTAATTATCAACACATTGGTATGAAACGTTATTGCACCGTGCAAGGACC
TCCTGGTACAGGAAAGTCACATCTTGCTATCGGTCTTGCTGTATATTATTGTACAGCACG
TGTAGTATACACCGCGGCCAGCCATGCAGCTGTTGACGCATTGTGTGAAAAAGCATACAA
ATTTTTGAATATAAATGATTGCACTCGTATTGTTCCTGCTAAGGTCAGGGTGGAGTGCTA
TGATAAGTTTAAAATTAATGACACCACTCGTAAGTATGTGTTTACTACCATAAATGCATT
ACCTGAGATGGTGACTGATATTGTTGTTGTAGATGAAGTTAGTATGCTTACCAATTATGA
GCTTTCTGTTATTAATGCTCGTATTCGTGCTAAGCATTATGTTTATATTGGTGATCCTGC
TCAATTGCCAGCACCACGTGTGTTATTGAGCAAGGGTACACTTGAACCTAAATATTTTAA
CACTGTTACTAAGCTTATGTGTTGCTTAGGGCCAGATATTTTTCTTGGTACATGTTATAG
ATGTCCTAAGGAAATCGTTGATACAGTGTCTGCCTTGGTTTATGAAAATAAGCTTAAGGC
TAAGAATG--AAAGTAGTTCATTGTGTTTTAAGGTCTATTATAAAGGCGTTACAACACAT
GAAAGTTCTAGTGCTGTAAACATGCAGCAGATATATTTGATTAATAAGTTTTTGAAGGCT
AACCCTTTGTGGCATAAAGCCGTTTTTATTAGCCCATATAATAGTCAGAACTTTGCAGCT
AAGCGCGTTTTGGGTTTGCAAACCCAGACCGTGGATTCTGCTCAAGGTTCTGAATATGAT
TATGTTATATATTCACAGACTGCAGAAACAGCGCATTCTGTGAATGTTAATCGCTTCAAC
GTTGCTATTACTCGAGCCAAGAAAGGTATTCTTTGTGTTATGAGTAATATGCAGTTGTTT
GAAGCATTACAGTTTACTACATTGACCTTAGATAAAGTGCCACAGGCCGTTGAAACGA--
----GAGTTCAATGTAGTACCAATTTATTTAAAGATTGTAGCAAGAGTTATAGCGGTTAT
CACCCAGCTCATGCTCCTTCATTTTTGGCTGTAGATGACAAATATAAGGCAACTGGCGAT
TTAGCCGTGTGTCTTGGTATTGGAGATTCT----GCTGTTACATATTCAAGATTAATATC
ACTCATGGGTTTTAAACTGGATGTTACCCTTGATGGGTATTGTAAGCTTTTTATAACTAA
AGAAGAAGCTGTTAAACGCGTGCGTGCTTGGGTTGGTTTTGATGCTGAAGGTGCTCATGC
CACGCGTGATAGCATTGGGACAAATTTCCCACTTCAATTAGGGTTTTCCACAGGAATTGA
TTTTGTTGTGGAAGCCACTGGTTTGTTTGCTGATAGAGATGGTTACAGCTTTAAAAAGGC
TGTGGCTAAAGCTCCTCCTGGTGAACAATTTAAGCATCTCATTCCTTTGATGACGAGAGG
TCAGCGCTGGGATGTTGTTAGACCTAGAATAGTACAAATGTTTGCAGATCATTTAATTGA
CCTGTCTGATTGTGTTGTGCTAGTTACATGGGCAGCCAACTTTGAGCTCACTTGTCTCCG
CTACTTTGCAAAAGTAGGTCGTGAGATCTCTTGTAATGTGTGCACTAAACGTGCCACAGC
TTACAATTCTAGAACTGGTTACTATGGTTGTTGGCGCCATAGTGTTACATGTGATTACTT
GTATAATCCACTTATTGTTGATATTCAACAGTGGGGATATATTGGTTCTTTATCAAGTAA
TCATGATTTATATTGTAGTGTCCATAAAGGAGCACATGTTGCTTCCTCTGATGCTATAAT
GACACGGTGTTTGGCCGTTTATGATTGTTTTTGCAATAATATTAATTGGAATGTGGAGTA
TCCCATCATTTCAAATGAGTTAAGTATTAATACCTCTTGTAGGGTCTTGCAGCGTGTTAT
GCTTAAAGCTGCCATGCTCTGCAACAGATATATTTTATGTTATGATATTGGCAACCCAAA
AGCGATTGCCTGTGT----CAAA--GATTTTGATTTTAAGTTCTATGATGCCCAACC---
-AATTGTTAAGTCTGTCA-----AGACTCTTTTGTATTCTTTTGAGGCACATAAGGACTC
TTTTAAAGATGGTTTGTGTATGTTTTGGAACTGTAATGTGGATAAATATCCACCGAATGC
AGTTGTATGTAGATTTGACACTAGAGTGTTGAATAATTTAAATCTTCCTGGCTGTAATGG
AGGTAGTTTGTATGTTAATAAACATGCATTCCACACTAAACCCTTTGCTAGGGCAGCCTT
TGAGTATTTGAAGCCTATGCCATTTTTTTATTATTCAGATACGCCTTGTGTGTATATGGA
TGGCATGGATGCTAAGCAG--------GTTGACTATGTACCTTTGAAATCCGCCACTTGC
ATTACAAGATGCAATTTAGGTGGTGCAGTTTGTTTAAAACATGCTGAAGAGTATCGTGAG
TACTTAGAGTCTTACAATACAGCTACTACAGCAGGTTTTACTTTTTGGGTCTATAAGACA
TTTGATTTTTATAATTTGTGGAATACGTTCACTAAGCTACAAAGCTTGGAGAATGTTGTA
TATAATTTAGTCAAGACTGGCCATTATACAGGACAGGCAGGTGAAATGCCTTGTGCCATT
ATAAATGATAAAGTTGTGGCTAAGATCGATAAGGAGGATGTTGTCATTTTTATTAATAAT
ACAACATACCCTACTAATGTGGCTGTTGAATTATTTGCCAAGCGCAGTATTCGACACCAT
CCAGAGCTTAAGCTCTTTAGAAATTTGAATATAGACGTGTGCTGGAAGCAC-GTCATTTG
GGATTATGCTAGAGAAAGTATATTTTGCAGTAATACCTATGGTGTCTGC------ATGTA
TACAGATTTAAAGTTCATTGATA------------AATTGAATGTCCTTTTTGATGGTCG
TGATAATGGTGCTCTTGAAGCTTTTAAACGCTCTAATAATGGCGTTTACATTTCCACGAC
AACAGTTAAGAGTCTTTCGATGATAAGAGGTCCACCGCGTGCTGAATTAAATGG---CGT
AGTGGTGGACAAGATTGGAGACACTGATTGTGTGTTTTATTTTGCTGTGCGTAAAGAGGG
TCAGGATGTCATTTTCAGCCAATTCGACAGCCTGAGAGTCAGCTCTAACCAGAGCCCACA
AGGTAATCTGGGGAGTAATGAACCCGGTAATGTCGGTGGTAATGATGCTCTGGCAACCTC
TACTATCTTTACACAGAGCCGTGTTATTAGCTCTTTTACATGTCGTACTGATATGGAAAA
AGATTTTATAGCTTTAGATCAAGATGTGTTTATTCAGAAGTATGATTTGGAGGACTATGC
CTTTGAACACATTGTTTATGGTAATTTCAACCAGAAGATTATTGGTGGTTTGCATTTGTT
AATAGGCTTGTACCGAAGACATCAAACTTCCAATCTGGTTATTCAGGAGTTTGTTTCATA
CGACTCCAGCATACACTCTTATTTTATCACTGATGAGAAGAGTGGTGGTAGTAAGAGTGT
TTGCACTGTTATAGATATTTTGTTGGATGATTTTGTGGCTCTTGTTAAGTCACTTAATCT
TAACTGTGTGAGTAAGGTTGTTAATGTTAATGTTGATTTTAAAGATTTTCAGTTCATGCT
TTGGTGTAACGATGAGAAAGTTATGACTTTCTACCCTCGTTTGCAAGCTGCATCTGACTG
GAAGCCAGGTTATTCTATGCCTGTATTATATAAGTATTTGAATTCCCCAATGGAAAGAGT
TAGTCTCTGGAATTATGGGAAGCCAGTTACTTTGCCTACAGGCTGTATGATGAATGTTGC
TAAGTATACTCAGTTGTGTCAATACCTGAATACTACAACATTAGCTGTACCTGTTAATAT
GCGAGTTTTGCATTTAGGTGCAGGTTCAGAAAAAGGAGTAGCACCGGGTTCTGCAGTTCT
TAGGCAGTGGTTGCCTGTTGGTACTATTCTTGTAGATAATGATTTATACCCATTTGTGAG
TGACAGTGTCGCTACATATTTTGGGGATTGTATAACCTTACCCTTTGATTGTCAATGGGA
TTTGATAATTTCTGATATGTATGACCCTATTACTAAGAACATAGGGGAGTACAATGTAAG
TAAAGATGGTTTCTTTACATACATTTGTTATATGATTCGCGACAAGTTATCTCTGGGTGG
TAGTGTTGCTATAAAAATAACAGAGTTTTCTTGGAATGCAGAATTATATAAGTTAATGGG
GTATTTTGCATTTTGGACAGTTTTCTGCACAAATGCAAATGCGTCTTCTAGTGAAGGGTT
TTTAATTGGCATAAATTATTTGGGTAAGCCCAAGGTTGAGATAGATGGAAATATTATGCA
TGCCAATTATTTGTTTTGGAGAAATTCTA--------CAGTTTGGAACGGGGGTGCTTAT
AGCCTGTTTGATATGGCTAAATTCCCGCTTAAGTTGGCTGGTACTGCCGTAATAAATTTA
AGAGCAGACCAGATTAATGATATGGTTTATTCCCTTCTTGAAAAGGGTAAACTACTTGTT
AGAGATATAAATAAAGAAGTTTTTGTTGGTGACAGTTTGGTTAATATAATCTAAACTTTA
AGAATGGCAGTTGCTTATGCAGATAAGCCTAATCACTTTATCAATTTTCCACTTACCCAG
TTTGAGGGTTTTGTGTTAAATTATAAAGGTTTACAATTTCAAATTCTCGATGAAGGAGTG
GATTGTAAAATACAAACAGCGCCGCATATTAGTCTTGCTATGCTGGATATTCAGCCTGAA
GACTACAGAAGTGTTGATGTTGCTATTCAAGAAGTTATTGATGACATGCATTGGGGTGAG
GGCTTTCAGATTAAATTTGATAACCCCCATATCCTAGGAAGATGCATAGTTTTAGATGTT
AAAGGTGTAGAAGAATTGCATGATGATTTAGTTAATTACATTCGTGATAAAGGTTGTGTT
GCTGACCAATCCAGGAAATGGATTGGACATTGCACCATAGCCCAACTCACGGATGCTGCA
CTTTCCATTAAGGAAAATGTTGATTTCATAAACAGCATGCAATTCAATTATAAAATCACT
ATCAACCCCTCATCACCGGCTAGACTTGAAATAGTTAAGCTTGGTGCTGAAAAGAAAGAT
GGTTTTTATGAAACCATAGTTAGCCACTGGATGGGAATTCGTTTTGAATATAATCCACCC
ACTGATAAGCTAGCTATGATTATGGGTTATTGTTGTTTAGAAGTGGTGCGTCAAGAGCTA
GAAGAAGGTGATCTTCCCGAGAATGATGATGATGCTTGGTTTAAGCTATCGTACCATTAT
GAAAACAATTCTTGGTTCTTTCGACATGTCTACAGGAAAAGTTCTTATTTCCGTAAGTCT
TGTCAAAACTTAGATTGTAATTGTTTTGGGTTTTATGAATCTTCAGTTGAAGAAGACTAA
ACTCAGTGAAAATGTTTTTGCTTCCTAGATTTGTTCTAGTTAGCTGCATAATTGGTAACT
TAGGTTTTGATAACCCTCCTACCAATGTTGTTTCGCATTTAAATGGAGATTGGTTTTTAT
TTGGTGACAGTCGTTCAGATTGTAACCATGTTGTTAACACCAACCCCCGTAATTATTCTT
ATATGGACCTTAATCCTGCCCTGTGTGATTCTGGTAAAATATCATCTAAAGCTGGCAACT
CCATTTTTAGGAGTTTTCACTTTACCGATTTTTATAATTACACAGGCGAAGGTCAACAAA
TTATTTTCTATGAGGGTGTTAATTTTACGCCTTATCATGCCTTTAAATGCACCAGTTCTG
GTAGTAATGATGTTTGGATGCAGAATAAAGGCTTGTTTTACACTCAGGTTTATAAGAATA
TGGCTGTGTATCGCAGCCTTACTTTTGTTAATGTACCATATGTTTATAATGGCTCTGCAC
AATCTACAGCTCTTTGTAAGTCTGGTAGTTTAGTTCTTAATAACCCTGCATATATAGCTC
GTGAAGCTAATTTTGGGGATTATTATTATAAGGTTGAAGCTGATTTTTATTTGTCAGGTT
GTGACGAGTATATCGTACCACTTTGTATCTTTAACGGCAAGTTTTTGTCGAATACAAAGT
ATTATGATGATAGTCAATATTATTTTAATAAAGACACTGGTGTTATTTATGGTTTCAATT
CTACTGAAACCATTAACACTGGTTTTGATTTTAATTGTCATTATTTACTTTTACCCTCTG
GTAATTATTTAGCCATTTCAAATGAGCTATTGTTAACTGTTCCTACGAAAGCAATCTGTC
TTAATAAGCGTAAGGATTTTACGCCTGTACAGGTTGTTGATTCGCGGTGGAACAATGCCA
GGCAGTCTGACAACATGACGGCGGTTGCTTGTCAACTCCCGTACTGTTATTTTCGTAATT
CTACTACCAATTATGTTGGTGTTTATGATATCAATCATGGGGATGCTGGTTTTACTAGCA
TACTCAGTGGTTTGTTATATAATTCACCTTGTTTTTCGCAGCAAGGTGTTTTTAGGTATG
ATAATGTTAGCAGTGTCTGGCCTCTTTACTCTTATGGCAGATGTCCTACTGCTGCTGATA
TTAATACCCCTGATGTACATATTTGTGTGTATGATCCGCTACCACTTATTTTGCTTGCCA
TTCTTTTGGGTGTTGCGGTCATAATTATTGTGTTTTTGTTGTCATATTTTATGGTGGATA
ATGGTATTAGGTTGCATGATGCTTAGACCATAATCTAAACATGTTTTTGATACTTTTAAT
TTCCTTACCAATGGCTTTTGCTGTTATAGGAGATTTTAAGTGTACTACGGATTCCATCAA
TAATGTTGACACCGGTGCTCCTTCTGTTAGCACTGATGTTGTCGATGTTACTAATGGTTT
AGGTACTTATTATGTTTTAGATCGTGTGTATTTAAATACTACATTGTTGCTTAATGGTTA
TTATCCTACTTCAGGTTCTATGTATCGTAATATGGCACTGAAGGGAACTTTACTATTGAG
CACACTATGGTTTAAACCACCATTTCGTTCTGATTTTATTGATGGTGTTTTTGCTAAGGT
AAAAAATACCAAGGTTATTAAAGATGGTGTAGTGTATAGTGAGTTTCCTGCTATAACTAT
AGGTAGTACTTTTGTAAACACATCCTACAGTGTGGTAGTACAACCGCATACTACTAATTT
AGATAATAAATTACAAGGTCTCTTAGAGATCTCTGTTTGCCAGTATACTATGTGCGATTA
CCCACATACGATGTGTCACCCTAATCTGGGTAATAAACGCATAGAACTATGGCATTGGGA
TACAGGTGTTGTTTCCTGTTTATATAAGCGTAATTTCACATATGATGTGAATGCTGATTA
TTTGTATTTCCATTTTTATCAAGAAGGTGGTACTTTTTATGCATATTTTACAGACACTGG
TGTTGTTACTAAGTTTTTGTTTCATGTTTATTTAGGCACGGTGCTTTCACATTATTATGT
CATGCCTTTGACTTGTAATAGTGTTATGACTTTAGAATACTGGGTTACACCTCTCACTTT
TAAACAATATTTACTCGCTTTCAATCAAGATGGTGTTATTGTTAATGCTGTTGATTGTAA
GAGTGATTTTATGAGTGAGATTAAGTGTAAAACACTATCTATAGCACCATCTACTGGTGT
TTATGAATTAAACGGTTACACTGTTCAGCCAATTGCAGATGTTTACCGACGTATACCTAA
TCTTCCCGATTGTAATATAGAGGCTTGGCTTAATGATAAGTCGGTGCCTTCTCCATTAAA
TTGGGAACG----TAAGACCTTTTCAAATTGTAATTTTAATATGAGCAG----------C
CTGATGTCTTTTATTCAGGCTGA--------------------CTCGTTTACTTGTAATA
ATATTGATGCTGCTAAGATATACGGTATGTGTTTTTCCAGCATAACTATAGATAAGTTTG
CTATACCCAATGGTAGGAAGGTTGACCTACAAAT-------AGGCAATTTGGGCTATTTG
CAGTCTTTTAACTATAGAATTGATACTACTGCTACAAGTTGTCAGTTGTATTATAATTTA
CCTGCTGGTAATGTTTCTATTAGCAGGTTTAATCCTTCTATTTGGAATAGGAGATTTGGT
TTTACAGAACAATCTGTTTTTAAGCCTCAACCTGCAGGTGTTTTTACTGATCATGATGTT
GTTTATGCACAACATTGTTTTAAAGCTCCCACAAATTTCTGTCCGTGTAAATTGAATGGG
TCTTTGTGTGTAGGTACTGGTTCTGGTATAGATGCTGGTTATAAAAATATTGGTATAGGC
ACTTGTCCTGCAGGTACTAATTATTTAACTTGTTATAATGCTAACCAATGTGATTGTTTG
TGTACTCCAGACCCCATTTTATCTAAATCTACAGGGCCTTATAAGTGCCCCCAAACTAAA
CATTTAGTTGGCATAGGTGAGCACTGTTCGGGTCTTGCTATTAAAAGTGATTATTGTGGA
GGCAATCCTTGTACTTGCCAACCAAAAGCATTTTTGGGTTGGTCTGTGGACTCTTGTTTA
CAAGGGGATAGGTGTAATATTTTTGCTAATTTTATTTTGCATGGTGTTAATAGTGGTACT
ACTTGTTCTACTGATTTACAAAAATCAAACACAGACATAATTCTTGGTGTTTGTGTTAAT
TATGATCTTTATGGTATTACAGGCCAAGGTATTTTTGTTGAGGTTAATG--------CGA
CTTATTATAATAGTTGGCAGAACCTTTTATATGATTCTAATGGTAATCTCTATGGTTTTA
GGGACTACTTAACAAACAGAACTTTTATGATTCGTAGTTGCTATAGCGGTCGTGTTTCAG
CGGCCTTTCACT----CTAACTCTTCCGAACCAGCATTGCTATT-----TCGGAATATTA
AATGCAATTACGTTTTTAATAATACTCTTTCACGACAGCTGCAACCTATTAACTATTTTG
ATAGTTATCTTGGTTGTGTTGTCAATGCTGATAATAGTACTTCTATTTCTGTTCAAACAT
GTGATCTCACAGTAGGTAGTGGTTACTGTGTGGATTACTC--------------TACAAA
AAGACGAAGTCGTAGATCGATTACCACTGGTTATCGGTTT---ACTAATTTT------GA
GCCATTTACTGT--TAATTCAGTAAATGATAGTTTACAACCTGTAGGTGGTTTGTATGAA
ATTCAA--------------------------ATACCTTCAGAGTTTACTATAGGTAATA
TGCAGGAGTTTATTCAAACAAGTTCTCCTAAAGTTACTATTGATTGTTCTGTTTTTGTCT
GTGGTGATTATGCAGCATGTAAATCACAGTTGGTTGAATATGGTAGTTTCTGTGACAATA
TTAA----TGCTATACTCACAGAAGTAAATGAACTACTTGACACTACACAG-------TT
GCAAGTAGCTAATAGTTTAATGAATGGTGTCACTCTTAGCACTAAGCTTAAAGATGGCTT
TAATTTCAATGTAGATGACATCAATTTTTCCCCTGTATTAGGTTGTTTAGGAAGCGAATG
TAATAAAGTTTCCAGTAGATCTGCTATAGAGGATTTACTTTTTTCTAAAGTAAAGTTATC
TGATGTTGGTTTCGTTGATGCTTATAATAATTGTACTGGAGGTGCCGAAATTAGGGACCT
CATTTGTGTGCAAAGTTATAATGGTATCAAAGTGTTGCCTCCACTGCTCTCAGAAAGTCA
GATCAGTGGATACACT------------GTGGCTGCCACCTTTGCTAGTCTGTTTCCTCC
TTGGTCAGCAGCAGCAGGCGTACCATTTTATTTAAATGTTCAGTATCGTATTAATGGTAT
TGGTGTTACCATGGATGTGCTAAGTCAAAATCAAAAGCTTATTTCTAATGCATTTAACAA
TGCCCTTGATGCTATTCAGGAAGGGTTTGATGCTACTAATTCTGCTTTAGTTAAAATTCA
AGCTGTTGTTAATGCAAATGCTGAAGCTCTTAATAACTTATTGCAACAACTCTCTAATAG
ATTTGGTGCTATAAGTGCTTCTTTACAAGAAATTCTATCTAGACTTGATGCTCTTGAAGC
GCAAGCTCAGATAGATAGACTTATTAATGGGCGTCTTACCGCTCTTAATGCTTATGTTTC
TCAACAGCTTAGTGATTCTACACTAGTAAAATTTAGTGCAGCCCAAGCTATGGAGAAGGT
TAATGAATGTGTCAAAAGCCAATCATCTAGGATAAATTTTTGTGGTAATGGTAATCATAT
TATATCATTAGTGCAGAATGCTCCATATGGTTTGTATTTTATCCACTTTAGCTATGTCCC
TACTAAGTATGTTACTGCGAAGGTTAGTCCCGGTCTGTGCATTGCAGGTGATAGAGGTAT
AGCTCCTAAGAGTGGTTATTTTGTTAATGTAAATAACAC---TTGGATGTTCACTGGTAG
TGGTTATTACTACCCTGAACCTATAACTGGAAATAATGTTGTTGTTATGAGTACCTGTGC
TGTT--------AACTATACTAAAGCACCGGATGTAATGCTGAACATTTCAACACCCAAC
CTCCCTGATTTTAAGGAAGAGTTGGATCAATGGTTTAAAAACCAAACATTAATGGCACCA
GATTTGTCACTTGATTA---------TATAAATGTTACATTCTTGGACCTACAAGATGAA
ATGAATAGGTTACAGGAGGCAATAAAAGTTTTAAATCATAGCTACATCAATCTCAAGGAC
ATTGGTACATATGAATATTATGTAAAATGGCCTTGGTATGTATGGC------TTTTAATT
GGCCTTGCTGGTGTAGCTATGCTTGTTTTACTATTCTTCATATGCTGTTGTACAGGATGT
GGGACTAGTTGTTTTAAGAAATGCGGTGGTTGTTGTGATGATTATACTGGACATCAG---
-----------GAGTTAGTAATTAAA-----------ACCTTACATGACGACT-AGTT-C
GTCTTTGATTTATTGGCTCCTGACGAT---------------------------------
--ATATTACATCCCTCCAAT----------TAATTATTATAAGACCCATTGAGGTC----
-----------TAGCATATTATAAAAGCTACCACAATACCTGCTTTTTAGTGGGTACTGT
GTCT----TAACTAGTAAACCTTTAATGCCAATGGCTACAACCATTGGTGTTACAGATTA
TACTAATATTATGCCTAGTACTGTT-TTTACAACAGTCTATTAAGGCGTTTTTATAGTTA
TTGATAATAGCACCA--------TTTTTCATGGTACTATTTCTAAACCATATTGTAATTC
-------AGGTATACCTTATAACTTTAAGCATTAATTGCTAAGGTTCTTAAGGCCACACC
CTAGTAATGGACATCTGGAGACC----------TGAGATTAAATATCTCCGTT------A
TACTAACGGTTTTA--------ATGTCTCAGAGT--------------------------
--------------TAGAAGATGCTTGTTTTAAATTTAACTATAAATTT-----------
-------------CCTAAAGTAGGATATTGT----------------------------A
GAGTTCCTAGTCATGCTTGGTGCCGT--------AATCAAGGTAGCTTTTGCGCTACATT
CACTCTTTATGGCAAATCCAAACATTA---TGATAAATATTTTGGAGT------AATAAC
TGGTTTTACAGCATTCGCTAATACTGTAGAGGAGGCTGTT--------------------
----------------------------------AACAAACTGGTTTTCTTAGCTGTTGA
CTTTATTACCTGGCGGAGACAGG--AGTTAAATGTTTATGGCTGATGCTTATTTTGCAGA
CACTGTGTGGTATGTGGGGCAAATAATTTTTATAGTTGCCATTTGTTCATTGGTTATAAT
AGTTGTAGTGGCATTTTTGGCAACTTTTAAATTGTGTATTCAACTTTGCGGTAT------
--------GTGTAATACCTTAGTACTGTCCCCTTCTATTTATGTGTTTAATAGAGGTAGG
CAGTTTTATGAGTTTTACAATGATGTAAAACCACCAGTTCTTGATGTGGATGACGTTTAG
TTAATCCAAACATTATGAGT----AGTACAACTACACCAGCACCAATTATTACCTGGACT
GCTGATGAAGCTATTAAATTCCTAAAGGAATGGAATTTTTCTTTGGGTATTATACTACTT
TTTATTACAATCATATTGCAATTTGGATATACAAGCCGCAGTATGTTTGTTTATGTTATT
AAGATGATTATTTTGTGGCTTATGTGGCCCCTTACTATCGTCTTAACTATTTTCAATTGC
GTGTATGCGTTGAATAATGTGTATCTTGGCTTTTCTATAGTTTTTACCATAGTGGCCATT
ATCATGTGGATTGTGTATTTTGTGAATAGTATCAGGTTGTTTATTAGAACTGGAAGTTGG
TGGAGTTTCAACCCAGAAACAAACAACTTGATGTGTATAGATATGAAGGGAATGATGTAT
GTTAGGCCGATAATTGAGGACTACCATACCCTTACGGTCACAATAATACGTGGTCATCTT
TATAT----------------GCAAGGTATAAAACTAGGTACTGGC--------------
------------------TATTCTTTGTCAGATTTGCCAGCTTATGTGACTGTTGCTAAG
GTCTCACACCTGCTCACGTATA--------------------------------------
------------------AGCGTGGTTTTCTTGACAAGATAGGCGATACTAGTGGTTTTG
CTGTTTATGTTAAGTCCAAAGTCGGTA----------ATTACCGACTGCCAT--------
------------------------------------------------------------
-----------------------------------------CAACCCAAAAAGGTT----
--------------------------CTGGCATGGACACCGC------------------
------------------------------------------------------------
------------------------------------------------------------
------------------------------------------------------------
------------------------------------------------------------
--------------ATTGTTG---------------------------------------
---AGAAATAATATCTAAACTTTAA-----------------------------------
------------------------------------------------------------
-------------------------------GGATGTCTTTTACTCCTGGTAAGCAATCC
AGTAGTAG----------------------------------------------------
-----------------------------------------AGCGTCCTCTGGAAATCGT
TCTGGTAATGGCATCCTTAA-------GTGGGCCGATCAGTCCG----------ACCAAT
CTAG--------------------------------------------------------
------------------------------------------------------------
--------------------------------AAATGTTCAAACCAGG------GGTAGA
AGAGCTCAACCCAAGCAAACTGC--------------------------------TACTT
CTCAGCAACCATCAGGAGGGA----------------------------------ACGTT
GTACCCTACTAT------TCTTGGTTCTCTGGAATTACTCAGTTTCAAAAGGGAAAGGAG
TTTGAATTTGCAGAGGGACAAGGTGTGCCTATTG----CACCAGGAGTCCCAGCTACTGA
AGCTAAGGGGTACTGGTACAGACACAACAGACGTTCTTTTAAAACAGCCGATGGCAACCA
GCGTCAATTGCTGCCACGATGGTATTTTTACTATCTTGGAACAGGACCGCATGCCAAAGA
CCAGTATGGCACCGACATTGACGGAGTCTTCTGGGTCGCTAGTAACCAGGCTGATGTCAA
TACCCC---GGCTGACATTCTCGATCGGGACCCAAGTAGCGATGAGGCTATTCCGACTAG
GTTTTCGCCTGGCACGGTACTCCCTCAGGGTTACTATATTGAAGGCTCAGGAAGGTCTGC
TCCTAATTCCAGATCTACTTCACGCGCATCCAGTAGAGCCTCTAGTGCAGGATCGCGTAG
TAGAGCCAATTCTGGCAATAGAACCC------------------CTACCTCTGGTGTAAC
ACCTGATATGGCTGATCAAATTGCTAGTCTTGTTCTGGCAAAACTTG-------------
--------GCAAGGATGCCACTAAGCCACAGCAAGTAACTAAGCAGACTGCCA--AAGAA
ATCAGACA-GAAAATTTTGAATAAACCCCGCCAGAAGAGGAGCCCCAATAAACAATGCAC
TGTTCAGCAGTGTTTTGGTAAAAGAGGCCCCAATCA---------GAATTTTGGTGGTGG
AGAAATGTTAAAACTTGGAACTAGTGACCCACAGTTCCCCATTCTTGCAGAACTCGCACC
CACAGCTGGTGCGTTTTTCTTTGGATCAAGGTTAGAGTTGGCCAAAGTGCAGAATTTGTC
TGGGAATCTTGACGAGCCCCAGAAGGATGTTTATGAATTGCGCTATAATGGCGCAATTAG
ATTTGACAGTACACTTTCAGGTTTTGATACCATAATGAAGGTGTTGAATGATAATTTGAA
TGCATATCAACAACAAGATGGTATGATGAATATGAGTCCAAAACCACAGCGTCAGCGTGG
TC--ATAAGAATGGACAAGGAGAAAATGATAATATAAGTGTTGCAGCGCCCAAAAGCCGT
GTGCAGCAAAATAAGAGTAGAGAGTTGACTGCAGAGGACATCAGTCTTCTTAAGAAGATG
GATGAGCCCTATACAGAAGACACCTCAGAAATATAAGAGAATGAACCTTATGTCGGCACC
TGGTGGTAACTCCTCGCAGGAAAGTCGGG-------------------------------
----ATAAGGCACTCTCTATCAGAATGGATGTCTTGCTGCTATA----ATAGATAGAGAA
GGTT--------------ATAGCAGACTATAGATTAATTAGTTGAAAGTTTTG-------
------------------------------------------------------------
------------------------------------------------------------
------------------------------------------------------------
---------------------------------
>OQ621720.1 Canine respiratory coronavirus isolate D161NS_THA_2021, complete genome
------------------------------------------------------------
------------------------------------------------------------
--------------------------GCAGTTAACAGCTTTCAGCCAGGGACGTGTTGTA
TCCTAGGCAGTGGCCCACTCATAGGTCACAATGTCGAAGATCAACAAATACGGTCTCGAA
CTGCACTGGGCTCCAGAATTTCCATGG---------------ATGTTTGAGG-----ACG
CAGAGGAGAAGTTGGATAACCCTAGTAGTTCAGAGGTGGATATAGTATGCTCCACCACTG
CGCAAAAGCTGGAAACAGGCGGAATTTGTCCTGAAAATCATGTAATGGTGGATTGTCGCC
GACTTCTTAGACAAGAGTGTTGTGTGCAGTCTAGCCTAATACGTGAAATTGTTA------
-----------------TGAATACACGTCCATATGATTTGGAGGTGCTATTTCAAGATGC
TTTGCAGTCCCGCGAAGCAGTTTTGGTTACACCCCCTATAGGTATGTCTATGGAGTCATG
CTATGTGAGAGGTTGTA----------------ATCCTAATGGATGGACCATGGGTTTGT
TTCGGCGTAGAAGTGTGTGTAACACTGGTCGCTGCGCTGTTAACAAGCATGTGGCCT---
----ATCAGCTATATATG---ATTGATCCTGCGGGTGTTTG-------------------
---------------------------------TTTTGGTGCAGGTCAATTTGTGGGTTG
GGTTATACCCTTAGCCTTTATGCCTGTGCAATCCCGGAAATTTATCGTTCCTTGGGTTAT
GTACTTGCGTAAGTGTGGTGAAAAGGGTGCCTACAATAAAGATCATAAACGTGGCGGTTT
TGAACACGTTTATGATTTTAAAGTTGAGGATGCTTACGACCTGGTTCATGATGAGCCTAA
GGGTAAGTTTTCTAAGAAGGCTTATGCTTTAATTAGAGGATACCGTGGTGTTAAACCGCT
TCTCTATGTAGACCAGTATGGTTGTGATTATACTGGTGGTCTTGCAGATGGTTTAGAGGC
T---TATGCTGATAAGACATTGCAAGAAATGAAGGCATTATTTCCTATTTGGAGCCAGGA
ACTCCCTTTTGATGTAACTGTGGCATGGCACGTTGTGCGTGATCCACGTTATGTTA-TGA
GATTGCAGAGTGCTTCTACTATACGTGGTGTTGCATATGTTGCTAACCCTACTGAAGACT
TGTGTGATGGTTCTGTTGTTATAAAGGAACCTGTGCATGTTTATGCAGATGACTCTATTA
TTTTA--CGTCAACATAATTTA------------------GTTGACATTATGAGTTGTTT
TTA-----------------TATGGAAGCAGATGCAGTTGTAAATGCTTTTTATGGTGTT
GATTTGAAAGATTGTGGTTTTGTTATGCAGTTTGGTTAT--ATTGATTGTGAACAAGACT
------------------TGTGTGATTTTAAAGGTTGGGTTCC-TGGTAATATGATAGAT
GGTTTTGCTTGCACTACTTGTGGTCATGTTTATGAAACAGGTGGTTTGCTAGCACAA---
------TCTTCAGGTGTTCTGCCTGCTAATCCTGTATTGCATACTAAGAGTGCAGCAGGT
------------------------------------------TATGGTGGTTTTGGTTGT
AAGGATTCTTTTACCCTGTATGGCAAAACTGTAGTTTATTTTGGAGGGTGTGTGTATTGG
AGTCCAGCACGTAATATATGGATTCCTATATTAAAATCTTCTGTTAAGTCTTATGACGGT
TTGGTCTATACTGGAGTT---GTAGGTTGCAAGGCTATTGTAAAGGAAACAAATCTCATT
TGCAAAGCGTTGTACCTTGATTATGTTCAACACAAGTGTGGCAATTTACACCAGCGGGAG
TTGCTAGGTGTGTCAGATGTGTGGCATAAACAATTGTTATTAAATAGAGGTGTGTACAAA
CCTCTTTTAGAGAATATTGATTATTTTAATATGCGGCGTGCTAAATTTAGTTTAGAAACT
TTTACTGTTTGTGCAGATGGTTTTATGCCTTTTCTTTTAGATGATTTGGTTCCGCGCGCA
TATTATTTGGC-----AGTAAGTGGTCAAGC---------ATTTTGTGACTACGCAGGTA
AATTCTGCTATGCCGTTGTGTCTAAGAGTAAAGAGTTACTTGATGTGT------------
-----CACTGGACTCTTTAGGTGCAGCTATAC-----ATTATTTGAATTCTAAAATTG--
--------------TTGATTTGGCTCAACATTT--------------------------T
AGTGATTTTGGAACAAGTTTTG------TTTCTAAAATTGTTCATTTTTTTAAGAC----
------TTTTACTACTAGCACTGCTCTTGCATTTGCATGGGTTTTATTTCATGTTTTGCA
TGGTGCTTATATAGTAGTAG------AGAGTGATATATATTTTGTTAAAAATATTCCTCG
TTATGCTAGTGCTGTTGCACGAGCATTTCGGAGTGTTGCTAAAATTGTACTGGACTCTTT
AAGAGTTACTTTTATTGATGGCCTTTCTTGTTTTAAGATTGGACGTAGAAGAATCTGTCT
TTCAGGCAGTAAAATTTATGAAG-----------------------------------TT
GAGCGTGGCTTGTTACATTCATCTCAATTGCC----------------------------
ATTAGATGTTTATGATTTAACCA-------------------------------------
-----TGCCTAGTCAAG-TTCAGAAAGCCAAGCAAAAACCTATTTATTTAAAAGG-----
----------------------------------------TTCTGGTTCTGATTTTTCAT
TAGCGGATAGTGTGGTTGAAGTTGTTACAACTTCACT------TACACCATGTGGTTATT
CTGAACCACCTAAAGTTGCAGATAAAATTTGCATTGTTGATAATGTTTATATGGCCAAGG
CTGGTGACAAATACTACCCTGTTGTGGTTG--ATGGTCATGTTGGACTCTTGGATCAAGC
ATGGAGGGTTCCTTGTGCTGGAAGGCGTGTTACATTTAAGGAACAGCCTACAGTAAATGC
GATTGCAAGCATGCCTAAGACTATTAAAGTTTTTTATGAGCTTGACAAAGATTTTAATAC
TATTTTAAACACTGCATGTGGAGTGTT-------TGAAGTGGATGATACTGTGGATATGG
AGGAATT---TTACGCTGTGGTGATTGATGCCATAGAAGAGAAACTTTCTCCATGTAAGG
AGCTTGAAGGTGTAGGTGTTAAAGTTAGTGCCTTTTTACAGAAATTAGAGGATAATTCCC
TATT-TTTATTTGATGAGGCTGGCGAGGAAGTTCTTGCTTCTAAATTGTATTGTGCTTTT
ACAGCTCCTGAAGATGATGACTTTCTTGAAGAAAGTGATGTTGAAGAAGATGTTGTAGAA
GGTGATGAAACTGATTTAACTGTCACAAGTGCTGGAGAGCCTTGTGTTGCCAGTGAACAG
GAGGAGTCTTCTGAAGTCTTAGAGGACACTTTGGATGATGGTCCATGTGTGGAGACATCT
GATTCACAAGTTGAAGAAGATGTAGAAATGTCGGATTTTGTTGATCTTGAATCTGTGATT
CAGGATTATGAAAATGTTTGTTTTGAGTTTTATACTACAGAGCCAGAATTCGTTAAAGTT
TTGGATCTGTATGTGCCTAAAGCAACGCGCAACAATTGC--------TGGTTGCGATCAG
TTTTGGCAGTGATGCAGAAATTGCCCTGTCAATTTAAAGATAAAAATTTGCAGGATCTTT
GGGTGTTATATAAGCAACAGTATAGTCAGTTGTTTGTTGATACCTTGGTTAATAAGATAC
CTGCTAATATTGTAGTCCCACAAGGTGGTTATGTTGCTG---------------------
-----ATTTTGCATATTGGTTCTTAACCTTATGTGATTGGCAGTGTGTTGCATACTGGAA
ATGCATTAAATGTGATTTAGCTCTTAAGCTTAAAGGCTTGGATGCTATGTTCTTTTATGG
TGATGTTGTTTCACATGTATGCAAGTGTGGTGAGTCTATGGTACTTATTGATGTTGATGT
GCCATTTA--CAGC--------CCACTTTGCTCTTAAAGATAAGTTGTTTTGTGCATTTA
TTACTAAGCGTAGTTTGTATAAAGCAGCTTGTGTTGTGGATGTTAATGATAGTCATTCTA
TGGCTGTTGTTGATGGTAAACAAATTGATGATCATCGTATCACTAGTGTTACTAGTGATA
AGT-------------------------TTGATTTTATTATTGGGCATGGTATGTCATTT
TCAAT---GACTACGTTTGAAATTGCCCAATTGTATGGTTCTTGTATAACACCTAATGTG
TGTTTTGTTAAAGGTGATATAATT---AAAGTGTCTAAGCGTGTTAAAGCA---------
---------GAAGTCGTTGTAAATCCTGCTAATGGCCATATGGCACATGGTGGTGGTGTT
GCAAAGGCTATTGCAGTAGCAGCTGGACATCAGTTTGTTAAAGAGACTACTGATATGGTT
AAGTCTAAAGGAGTTTGTGCTACTGGAGATTGTTATGTCTCTACAGGGGGCAAATTATGT
AAAACTGTGCTTAATGTTGTTGGACCTGATGCGAGGACACAGGGTAAACAAAGTTATGCA
TTGTTAGAGCGTGTTTATAAACATCTTAACAAATAT--------------GATTGTGTTG
TTACAACTTTGA---------------TCTCAGCTGGTATATTTAGTGTGCCTTCTGATG
TATCTTTAACATATCTACTTGGTACTGCTAAGAAACAAGTTGTTCTTGTTAGCAATAATC
AAGAGGATTTTGATCTTATTTCTAAGTGTCAG----------------------------
-----------ATAACTGCCGTTGAGGGTACTAAG-------------------------
--------------AAATTGGCAGAGCGTCTTTCTTTTAATGTTGGGCGTTCTATCGTTT
ACGAAACAGATGTTAATAAGTTGATTTTAAGCAATGATGTTGCATTTGTTTCGACATTTA
ATGTCTTACAGGATGTTTT------------------ATCCTTAAGACATGATATAGTAC
TTGATGATGATGCACGA---------------------------------ACCTTTGTTC
AGAGCAATGTTGATGTTGTACCTGAGGGTTGGCGTGTTGTC-----------------AA
TAAGTTTTATCAAATTAAT----GGTGTTAGAACCGTTAAGTATTTTGAGTGTCCTGGGG
GCATAGATATATGCAGCCAGG-ATAAAGTTTTT-------GGTTATGTACAGCAGGGTAG
TTTTAATAAGGCTACTGT------------TGTTCAAATTAAAGCCT-------------
--------TGTTTTTGGATAAAGTGGACATC---------TTACTAACTGTTGATGGTGT
TAA-TTTCACTAACAGGTT-TGTGCCTGTTGGTGAAAGTTTTGGTAAGAGTCTAGGAAAT
GTGTTTTGTGAAGGAGTTAATGTCATGAAACATAAGTGTGATATAAATTATAAAGGTAAA
GTCTTTTTCCAGTTTGATAATCTTTCTAGTGAAGAT----------TTAAAGGCTGTAAG
-----------AAGTTCTTTTAATTTTGATCAGAAGGAATTGCTTGCCTACTACAACATG
CTTGTTAATTGTTCTAAGTGGCAGGTTGTTTTTAATGGTAAGTATTTCACTT---TTAAG
CAAGCTAATAACAATTGTTTTGTTAATGTTTCTTGCTTAATGCTCCAGAGTTTGAATCTG
AAATTTAAAATTGTTCAATGGCAGGAGGCATGGCTTGAATTTCGTTCTGGCCGCCCTGCT
AGATTTGTATCTTTGGTTTTGGCTAAAGGAGGGTTTAAATTTGGGGATCCTGCTGATTCT
AGAGATTTCTTGCGTGTTGTGTTTAGTCAAGTTGATTTGACAGGGGCAATATGTGATTTT
GAAATTGCATGTAGA---TGTGGTGTAAAGCAGGAACAGCGTACTGGTGTGGACGCTGTT
ATGCATTTTGGTACATTGAGTCGTGAAGATCTTGAGATTGGTTATACCGTGGATTGTTTT
TGTGGTAAAAAGCTAATTCATTGTGTACGATTTGATGTACCATTTTTAATTTGTAGTAAT
A-------CACCTGCT-AGTGTAAAATTACCTAAGGGTGTAGGAAGTGCAAATATTTTTA
TAGGTGATAAGGTTGGTCATTATGTTCATGTTAAGTGTGAACAGTCTTATCAGCTTTATG
ATGCTTCTAATGTTAAGAAGGTTACAGACGTTACTGGCAAGTT---------------GT
CAGATTGTTTGTATCTT----------AAAAATTTGAAACAAACTTTTAAATCGGTGTTA
ACCACCTATTATTTGGATGATGT------TAAGAAAATTGAGTATAAACCTGACTTGTCA
CAATATTATTGTGATGGAGGTAAGTATTATACT------CAGCGTATTATTAAAGCCCAA
TTTAAAACATTTGAGAAAGTAGATGGTGTGTATACTAATTTTAAATTGATAGGACACACC
GTCTGTGATATTCTTAATGCTAAGTTGGGTTTTGATAGCTCTAAAGAGTTTGTAGAATAT
AAG------GTTACTGAGTGGCCAACAGCTAC---------------AGGTGATGTGGTG
TTGGCTACTGATGAT-----TTGTATGTTAAGAGATATGAAAGGGGTTGTATTACTTTTG
GTAAACCTGTTATATGG--------------------TTAAGCCATGAGCAAGCTTCCCT
CAATTCTTTAACATA-------TTTTAATAAACCTTTATTGGTTGATG---AGAATAAAT
TTGATGTTTTAAA------------------AGTGGATGATGTTGATGATGGTGGT----
----AATAGCTCAGAGAGTGATGCTAAAGTAC-CCAAAGAAATTAACATTATTAAGTTAA
GTGGTGTAAAAAAACCTTTTAAGGTTGAAGATAGTGTCATTGTTAATGATGATACTAGTG
AAATCAAATATGTTAAGAGTTTGTCTATAGTTGATGTTTATGATATGTGGCTTACAGGTT
GTAGGTATGTTGTTAAGACTGCTAATGCTTTGAGCAGAGCAGTTAACGTACCTACAATAC
GTAAGTTTATAAAATT----------TGGTATGACTCTTGTTAGTA-TACCAATTGATTT
GTTAAATTTAAGAGAGATTAAGCCTGTTTTTAATGTGGTT------------------AA
AGCTGTGCGAAATAAAATTTTTCCATGCTTTAATTTTATTAAATGGCTTTTTGTCTTATT
ATTTGGCTGGATTAAAATATCCGCTGATAATAAATTAATTTACATTACAGAAGTTGCATC
AAAGCTTACGTGTAAGCTTGTAGCTTTAGCTTTTAAAAATGCATTTTTGACATTTAAGTG
GGGTGTGGTTGCTAGAGGTGCTTGCA------TTATAGCGACTATATT------TCTATT
GTGGTTTAATTTTTT-----------ATATGCCAATGTAATTTTTAGTGATTTTTATTTG
CCTAAAATC-------------------------GGTTTCTTGCCGACTTTTGTTGGTAA
G-------ATTGTACAGTGGATTAAGAACACTTTTAGTCTTGTAACTATTTGTGATCTAT
ATTTTATTCAGGATGTTGGTTTTAAGAATCATTATTGTAATGGAAGTATCGCATGTCAGT
TCTGCTTGGCAGGATTTGATATGTTAGATAATTATAAAGCCATTGATGTAGTACAGTATG
AAGCTGATAGGAGAGCATTTGTTGATTATACAGGTGTGTTAAAGATTGTTATTGAATTGA
TAGTTAGTTAC----GCCCTGTATACGGCATGGTTTTATCCATTGTTTGCTCTTATTA--
---------GTATTCAGATCTTGACCACTTGGCTGC----------------CTGAGCTT
TTTATGCTTAGTACATTACATTGG-AGTGTTAGGTTGCTGGTGTTTTTAGCTAATATGTT
ACCAGCACATGTGTTT---------ATGAGGTTTTATATTATTATTGCCTCTTTTATTAA
GCTGTTTAGCTTGTGTAGGCATGTTGCCTATGGTTGTAGTAAATCTGGTTGTTTGTTTTG
TTACAAGAGGAATCGTAGTCTACGTGTTAAATGTAGTACTATCGTTGGTGGCATGATACG
CTATTACGATGTTATGGCTAATGGTGGCACTGGCTTTTGTTCAAAACATCAATGGAATTG
CATAGATTGTGATTCTTATAAACCAGGTAATACTTTTATTACTGTTGAGGCCGCTCTTGA
TTTATCTAAGGAATTGAAACGGCCAATTCAGCCCACAGATGTTGCTTATCATACGGTTAC
GGATGTTAAGCAAGTTGGTTGTTATATGCGCTTGTTCTATGATCGTGATGGACAGCGCAT
ATATGATGATGTTAATGCTAGTTTGTTTGTGGATTATAGTAATTTGCTACATTCTAAGGT
TAAGAGTGTGCCTAATATGCATGTTGTGG----TAGTGGAAAATGATGCCGATAAAGCTA
ATTTTCTTAAT--GCTGTTGTATTTTATGCACAGTCTTTGTTTAGACCTATTTTAATGGT
TGATAAAAATCTGATAACTACTGCTAATACTGGTACGTCTGTTACAGAAACTATGTTTGA
TGTTTATGTGGATACATTTTTGTCTATGTTTGATGTGGATAAAAAGAGTCTTAATGCTTT
AATAGCAACTGCGCATTCTTCTATAAAACAGGGTACGCAGATTTATAAAGTTTTAGATAC
CTTTTTAAGCTGTGCTCGTAAAAGTTGTTTTATTGATTCAGATGTTGATACTAAGTGTTT
AGTTGACTCTGTCATGTCTGCTGTATCGG-CAGGTCTTGAATTGACGGATGAAAGCTGTA
ATAACTTGGTGCCAACGTATTTGAAGGGTGATAACATTGTGGCAGCTGATTTAGGTGTTC
TGATTCAAAATTCTGCTAAGCATGTGCAGGGTAATGTTGCTAAAATAGCCGGTGTTTCCT
GTATATGGTCTGTGGATGCTTTTAGTCAGCTTAGTTCTGATTTTCAGCATAA--ATTGAA
GAAAGCATGTTGTAAAACTGG---------------TTTGAAACTAAAGCTTACCTATAA
TAAGCAGATGGCTAATGTCTCTGTTTTAACTACACCCTTTAGTCTTAAAGGGGGTGCAGT
TTTTAGTTAT------------TTTGTTTATGTATGTTTTGTATTGAGTTTGGTTTGTTT
TATTGGATTGTGGTGCTTAATGCCCACTTACACAGTACACAAATCAGATTTTCAGCTTCC
TGTTTATGCCA---GTTATAAAGTCTTAGATAATGGTGTTATTAGAGATGTTAGCGTTGA
AGACGTTTGTTTCGCTAACAAGTTTGAACAATTTGATCAATGGTATGAGTCTACATTTGG
TCTAAGTTATTATAGTAACAGTATGGCTTGTCCCATTGTTGTTGCTGTAGTAGACCAGGA
TTTTGGCTCTACTGTGTTTAATGTCCCTACCAAAGTATTGCG---ATATGGTTACCATGT
GTTGCATTTTATTACACATGCACTTTCTGCTGATGGAGTGCAGTGTTATACGCCACATAG
TCAAATATCATATTCTAATTTTTATGTTAGTGGCTGTGTGCTTTCCTCTGCTTGCACTAT
GTTTGCAATGGCAGATGGTAGTCCACAACCTTATTGTTATACAGAGGGGCTTATGCAGAA
CGCTTCTCTGTATAATTCATTGGTACCTCATGTGCGGTATAATCTTGCTAATGCTAAAGG
TTTTATCCGTTTTCCAGAAGTGTTGCGAGAAGGACTTGTGCGTATTGTGCGTACTCGTTC
TATGTCGTATTGCAGAGTTGGATTATGTGAGGAAGCTGATGAGGGTATATGCTTTAATTT
TAATGGTTCTTGGGTGCTTAATAATGATTATTATAGATCATTGCCTGGGACCTTTTGTGG
TAGAGATGTTTTTGACTTAATTTATCAGCTGTTTAAAGGTTTAGCACAGCCTGTGGATTT
TTTGGCATTGACTGCTAGTTCCATTGCCGGTGCTATACTTGCTGTAATTGTTGTTTTGGT
GTTTTATTACTTAATAAAGCTTAAACGTGCTTTTGGTGATTACACCAGTATAGTTTTTGT
TAATGTGATTGTGTGGTGTGTAAATTTTATGATGCTTTTTGTGTTTCAAGTTTACCCTAC
ACTTTCTTGTGTATATGCTATTTGTTATTTTTATGCCACGCTTTATTTCCCTTCGGAGAT
AAGTGTGATAATGCATTTACAATGGCTAGTTATGTATGGCACTATTATGCCTTTATGGTT
TTGTTTGCTATATATATCTGTTGTTGTTTCAAATCATGCTTTTTGGGTATTTTCTTACTG
CAGACAGCTTGGTACTTCTGTTCGTAGTG------ATGGTACATTTGAAGAAATGGCTCT
TACTACTTTTATGATTACAAAAGATTCTTATTGTAAGCTTAAGAATTCTTTGTCTGATGT
TGCTTT----------TAATAGATATTTGAGTTTGTATAATAAATATAGGTATTACAGCG
GTAAAATGGATACTGCTGCATATAGGGAGGCTGCTTGTTCTCAGTTGGCTAAAGCTATGG
ATACATTTACCAATAATAATGGTAGTGATGTGCTTTACCAACCGCCTACTGCTTCCGTTT
CAACTTCATTCTTGCAATCTGGTATTGTGAAAATGGTTAATCCTACTTCTAAGGTAGAAC
CATGTATTGTCAGTGTTACCTATGGTAATATGACATTGAATGGTTTATGGTTGGATGATA
AGGTCTACTGTCCCAGACATGTGATATGTTCTGCTTCAGATATGACTAATCCAGATTATA
CAAATTTGTTGTGTAGAGTAACATCAAGTGATTTTACTGTATTGTTTGATCGTTTAAGCC
TTACAGTGATGTCTTATCAAATGCAGGGTTGTATGCTTGTTCTTACAGTGACCCTGCAAA
ATTCTCGTACGCCAAAATATACATTTGGTGTGGTTAAACCTGGTGAGACTTTTACTGTTT
TAGCTGCTTATAACGGCAAACCACAAGGAGCCTTTCATGTGACTATGCGTAGTAGTTATA
CCATTAAGGGTTCCTTTTTATGCGGATCTTGTGGATCTGTTGGTTATGTAATAATGGGTG
ATTGTGTTAAATTTGTTTATATGCATCAATTGGAGCTTAGTACTGGTTGTCATACTGGTA
CTGATTTCAATGGGGATTTTTATGGTCCTTATAAGGATGCTCAGGTTGTCCAATTACCCG
TTCAGGATTATATACAATCTGTTAATTTTGTAGCATGGCTTTATGCTGCTATACTTAACA
ATTGTAATTGGTTTGTACAAAGTGATAAGTGTTCTGTTGAAGATTTTAATGTGTGGGCTT
TGTCTAATGGATTTAGCCAAGTTAATTCTGACCTTGTTA------TAGATGCTTTAGCTT
CTATGACTG---------------------GTGTGTCTTTGGAAACACTATTGGCTGCTA
TTAAGCGTCTTAAGAATGGTTTTCAAGGACGTCAGATTATGGGTAGTTGTTCCTTTGAGG
ATGAATTGACACCTAGCGATGTTTATCAACAACTCGCTGGTATCAAGTTACAATCAAAGC
GTATT----AGATTGTTTAAAGGCA-----------TTGTTTGTTGGATTATGGCTTCTA
CATTTTTGTTTAGTTGTATAATTACAGCATTTGTGAAATGGACTATG------TTTATGT
ATGTAA------------CTACTAATATGCTTAGTATTACGTTTTGTGCACTTTGTGTTA
TAAGTTTGGCCATGTTGTTGGTTAAACATAAGCATCTTTATTTGACTATGTATATAATTC
CTGTGCTTTTTACACTG-----------------CTGTATAACAACTATTTT---GTTGT
GTACAAGCATACATTTAGA------------------GGCTATGTTTATGCATGGCTATC
ATATTATGT-TCCATCAATTG-AGTA-TACTTATACTGATG-----AAGTTATTTATGGC
ATGTTATTGCTTATAG-GAATGGCTTTTGTTACATTACGTAGCATTAACCATGATTTGTT
CTCTTTTATAATGTTTGTAGGTCGTGTGATTTCTGTTGTCTCTTTGTGGTACATGGGTTC
TAACTTAGAAGAAGAAATTCTTCTTATGTTGGTTTCT-------------CTTTTTGGTA
CTTACACATGG--ACAACAGTTTTATCTATGGCTGTAGCAAAGGTTATTGCTAAGTGGGT
TGCTGTGAATGTTTTGTATTTTACA--------GATATACCTCAAATTAAGATAGTGCTT
GTATGCTATTTGTTTATAGGTTATATTATTAGCTGTTATTGGGGTTTGTTTTCCTTGATG
AACAGTTTGTTTAGAATGCCTTTGGGTGTTTATAATTATAAAATTTCAGTACAGGAATTA
AGATATATGAATGCTAATGGATTGCGCCCTCCTAAGAATAGTTTTGAAGCCCTTATGCTT
AATTTTAAGCTTTTGGGTATTGGAGGTGTGCCAATTATTGAAGTATCTCAATTTCAATCA
AAATTGACTGATGTTAAATGTGCTAATGTTGTCTTGCTTAATTGCTTGCAACATTTGCAT
GTTGCTTCTAACTCTAAGTTGTGGCAGTATTGTAGCACTTTGCACAATGAAATACTTGCC
ACTTCGGATCTGGGTGTTGCTTTTGAAAAGCTTGCTCAGTTGTTAATTGTTTTGTTTGCT
AATCCAGCTGCTGTGGATAGCAAGTGCCTGACTAGTATTGAAGAAGTTTGCGACGATTAC
GCAAAGGACAATACTGTTTTGCAGGCTTTACAGAGTGAATTTGTTAATATGGCTAGCTTC
GTTGAATATGAAGTTGCTAAGAAAAATCTTGATGAGGCGCGTTCTATTGGTTCTGCTAAT
CAACAGCAGTTAAAACAGCTAGAGAAAGCCTGTAATATTGCTAAATCTGCTTATGAACGT
GATCGTGCTGTAGCAAGAAAGTTGGAGCGTATGGCAGATTTGGCTCTTACTAATATGTAT
AAAGAAGCTAGAATTAATGATAAGAAGAGTAAGGTTGTTTCTGCCTTGCAAACTATGCTT
TTTAGTATGGTACGTAAGTTAGATAATCAAGCTCTGAATTCAATATTAGATAATGCTGTG
AAGGGTTGTGTACCATTGAATGCAATCCCTTCATTGGCAGCAAATACTCTGACTATAATT
GTACCAGATAAAAGTGTTTATGATCAGGTAGTTGATAATGTCTATGTTACCTATGCGGGT
AATGTATGGCAGATTCAAACTATCCAAGATTCAGATGGTACAAATAAGCAGTTGAATGAG
ATATCTGATGAT------TGTAACTGGCCACTAGTTATTATTGCAAATCGTTATAATGAG
GTATCTGCTACCGTTTTGCAAAATAATGAATTAATGCCTGCTAAGTTGAAAACTCAGGTT
GTTAATAGTGGTCCAGATCAGACTTGTAATACACCTACT--------------CAATG--
-----TTACTATAATAATAGTAACAATGGGAAGATTGTTTATGCTATACTTAGTGATGTT
GATGGTCTTAAGTATACAAAAATTCTTAAAGATGATGGCAATTTTGTTGTGT---TGGAG
TTAGATCCTCCTTGTAAATTTACTGTTCAAGATGTTAAAGGTCTTAAAATTAAGTACCTT
TATTTTGTAAAAGGTTGTAACACACTAGCAAGAGGCTGGGTTGTTGGTACAATTTCTTCT
ACAGTTAGATTGCAAGCTGGAATTGCTACTGAGTATGCTTCCAACTCATCTATATTATCT
TTATGTGCGTTTTCTGTAGATCCTAAGAAAACGTATTTAGATTTTATACAACAGGGAGGA
ACACCTATTGCCAATTGTGTTAAAATGTTGTGTGATCATGCTGGTACCGGTATGGCCATT
ACTGTTAAACCTGATGCTACCACTAGTCAGGATTCATATGGTGGTGCGTCTGTTTGTATA
TATTGCCGCGCACGAGTTGAACACCCAGATGTTGATGGGTTGTGCAAATTACGCGGCAAG
TTTGTACAAGTGCCTGTAG---GTATAAAAGATCCTGTGTCTTATGTTTTGACACATGAT
GTTTGTCAAGTTTGTGGATTTTGGCGGGATGGAAGTTGCTCATGTGTTAG---CACTGAC
ACTACTGTTCAGTCAAAAGATACTAA---TTTTTTAAACGGGTTCGGGGTACGAGTGTAG
ATGCCCGTCTCGTACCCTGTGCCAGTGGTTTATCTACTGATGTACAATTAAGGGCATTTG
ATATTTGCAATGCTAGTGTTGCTGGCATTGGTTTACATTTAAAAGTTAATTGTTGCCGTT
TTCAGCGTGTTGATGAGAACGGTGATAAATTAGATCAGTTCTTTGTTGTTAAGAGGACAG
ATTTGACTACATATAATAGAGAGATGGAATGCTATGAGCGTGTAAAAGATTGTAAGTTTG
TGGCTGAACACGATTTCTTTACATTTGATGTAGAAGGTAGTCGTGTGCCACATATTGTAC
GCAAGGATTTAACAAAGTATACTATGTTGGATCTTTGCTATGCATTGCGACATTTTGATC
GCAATGATTGCATGCTGCTTTGTGATATTCTCTCTATATATGCTGGTTGTGAACAATCCT
ACTTTACTAAGAAGGATTGGTATGATTTTGTTGAAAATCCTGATATTATTAATGTTTATA
AAAAGCTAGGACCTATTTTTAGTAGAGCCCTAGTTAGCGCTGCTGAGTTTGCGGACAAAT
TGGTGGATGTAGGCTTAGTAGGCATTTTAACACTTGATAACCAAGATTTAAATGGTAAAT
GGTATGATTTTGGTGACTATGTTATTGCAGCCCCAGGGTGTGGTGTTGCTATAGCAGACT
CTTATTATTCTTATATGATGCCTATGCTGACCATGTGTCATGCATTGGATTGTGAATTGT
ATGTGAATAATG------------CTTATAGACTATTTGATCTTGTACAATATGATTTTA
CTGATTACAAGATTGAATTGTTTAATAAGTATTTTAAGCACTGGAGTATGCCATACCATC
CTAACACGGTTGATTGTCAGGATGATCGGTGTATCATACATTGTGCTAATTTTAACATAC
TTTTTAGTATGGTTTTACCTAATACATGTTTTGGGCCTCTTGTTAGGCAAATTTTTGTGG
ATGGTGTGCCTTTTGTTGTTTCAATTGGCTACCATTATAAAGAACTTGGTATTGTGATGA
ACATGGATGTGGACACACATCGTTATCGCTTGTCTTTAAAAGACTTGCTTTTATATGCTG
CTGATCCAGCTTTGCATGTAGCTTCTGCTAGTGCATTGTATGATTTACGCACTTGCTGTT
TTAGTGTTGCGGCTATAACAAGTGGTGTAAAATTTCAAACAGTTAAACCTGGTAATTTTA
ATCAGGATTTTTATGATTTTATTTTAAGTAAGGGCCTGCTTAAAGAGGGTAGTTCAGTTG
ATCTGAAGCACTTTTTCTTTACGCAGGATGGTAATGCTGCTATTACTGATTATAATTATT
ATAAGTATAATTTGCCCACCATGGTGGACATTAAGCAGTTGCTGTTTGTTTTGGAAGTTG
TTTATAAGTATTTTGAGATTTATGATGGTGGGTGTATACCGGCATCACAAGTCATTGTTA
ATAATTATGATAAGAGTGCTGGCTATCCATTTAATAAATTTGGAAAAGCCAGGCTCTATT
ATGAAGCATTATCATTTGAGGAGCAGGATGAAATTTACGCTTATACTAAGCGTAATGTCC
TGCCAACACTTACTCAAATGAATTTGAAATATGCTATTAGTGCTAAGAATAGAGCCCGCA
CTGTTGCTGGTGTTTCCATACTTAGTACTATGACTGGCAGAATGTTTCATCAAAAATGTT
TGAAAAGTATAGCAGCTACACGTGGTGTTCCTGTGGTTATAGGCACCACTAAATTTTATG
GCGGCTGGGATGATATGTTACGTCGCCTTATTAAAGATGTTGATAATCCTGTACTTATGG
GTTGGGATTATCCTAAGTGTGATCGTGCTATGCCAAATATACTACGTATTGTTAGTAGTT
TGGTCTTGGCCCGAAAACATGAGGCATGTTGTTCGCAAAACGATAGGTTTTATCGACTCG
CGAATGAATGCGCACAAGTTCTGAGTGAAATTGTTATGTGTGGTGGCTGTTATTATGTTA
AGCCTGGTGGCACTAGTAGTGGTGATGCAACTACTGCTTTTGCTAATTCAGTTTTTAACA
TATGTCAAGCTGTTTCAGCCAATGTATGTGCTTTAATGTCATGCAATGGTAATAAGATTG
AAGATTTGAGTATACGTGCTCTTCAAAAGCGCTTATACTCACATGTGTATAGAAGTGATA
TGGTTGATTCAACCTTTGTCACAGAATATTATGAATTTTTAAATAAGCATTTTAGTATGA
TGATTTTGAGTGATGATGGCGTTGTGTGTTATAATTCTGATTATGCGTCCAAAGGGTATA
TTGCTAATATAAGTGCCTTTCAACAGGTATTGTATTATCAAAATAACGTTTTTATGTCAG
AATCCAAATGTTGGGTTGAAAATGATATAAACAATGGACCTCATGAATTCTGTTCACAAC
ACACAATGCTTGTAAAGATGGATGGGGACGATGTCTATCTTCCATATCCTGATCCTAGTC
GTATATTAGGAGCTGGATGTTTTGTAGATGATTTGTTAAAGACTGATAGTGTTCTTTTAA
TAGAACGATTTGTAAGTCTTGCAATAGATGCTTATCCACTTGTGTACCACGAAAATGAAG
AATACCAAAAGGTTTTTCGTGTTTATTTGGAGTATATAAAGAAGTTGTACAATGACCTGG
GTAATCAGATCTTGGATAGCTACAGTGTTATTTTAAGTACTTGTGATGGACAAAAGTTTA
CTGATGAGTCCTTTTACAAGAACATGTATTTAAGAAGTGCAGTTATGCAGAGTGTTGGAG
CTTGCGTGGTCTGCTCTTCTCAAACATCATTACGTTGTGGCAGTTGCATCAGAAAGCCTC
TTCTTTGCTGCAAGTGTTGTTATGATCATGTTATGGCAACTGATCATAAATATGTTTTGA
GTGTTTCACCATATGTGTGTAATGCACCAGGATGTGATGTAAATGATGTTACCAAATTGT
ATTTAGGTGGTATGTCATATTATTGTGAAGATCATAAGCCACAATATTCGTTTAAGTTGG
TAATGAATGGTATGGTTTTTGGTCTATATAAACAATCTTGTACAGGATCTCCGTACATAG
ATGATTTTAATCGTATAGCTAGTTGTAAATGGACCGATGTTGATGATTACATACTGGCTA
ATGAATGTACAGAGCGCTTGAAATTGTTTGCTGCAGAAACTCAAAAGGCGACTGAGGAAG
CCTTTAAGCAGAGTTATGCATCAGCAACAATACAAGATATTGTTAGTGAGCGCGAATTGA
TCCTCTTTTGGGAGATTGGAAAAGTGAAGCCACCACTTAATAAAAATTATGTTTTTACTG
GCTACCATTTTACAAAAAATGGCAAGACAGTTTTAGGTGAGTATGTTTTTGATAAGAGTG
AGTTGACTAATGGTGTGTATTATCGCGCCACAACCACTTATAAGCTATCTGTAGGAGATG
TTTTTGTTTTAACCTCTCATTCAGTAGCTAATTTAAGTGCTCCTACGCTTGTGCCGCAGG
AGAATTATAGTAGTATTAGATTTGCTAGTGTTTA-----TAGTGTGCTTGAGACGTTTCA
GAACAATGTCGTTAATTATCAACACATTGGTATGAAACGTTATTGCACCGTGCAAGGACC
TCCTGGTACAGGAAAGTCACATCTTGCTATCGGTCTTGCTGTATATTATTGTACAGCACG
TGTAGTATACACCGCGGCCAGCCATGCAGCTGTTGACGCATTGTGTGAAAAAGCATACAA
ATTTTTGAATATAAATGATTGCACTCGTATTGTTCCTGCTAAGGTCAGGGTGGAGTGCTA
TGATAAGTTTAAAATTAATGACACCACTCGTAAGTATGTGTTTACTACCATAAATGCATT
ACCTGAGATGGTGACTGATATTGTTGTTGTAGATGAAGTTAGTATGCTTACCAATTATGA
GCTTTCTGTTATTAATGCTCGTATTCGTGCTAAGCATTATGTTTATATTGGTGATCCTGC
TCAATTGCCAGCACCACGTGTGTTATTGAGCAAGGGTACACTTGAACCTAAATATTTTAA
CACTGTTACTAAGCTTATGTGTTGCTTAGGGCCAGATATTTTTCTTGGTACATGTTATAG
ATGTCCTAAGGAAATCGTTGATACAGTGTCTGCCTTGGTTTATGAAAATAAGCTTAAGGC
TAAGAATG--AAAGTAGTTCATTGTGTTTTAAGGTCTATTATAAAGGCGTTACAACACAT
GAAAGTTCTAGTGCTGTAAACATGCAGCAGATATATTTGATTAATAAGTTTTTGAAGGCT
AACCCTTTGTGGCATAAAGCCGTTTTTATTAGCCCATATAATAGTCAGAACTTTGCAGCT
AAGCGCGTTTTGGGTTTGCAAACCCAGACCGTGGATTCTGCTCAAGGTTCTGAATATGAT
TATGTTATATATTCACAGACTGCAGAAACAGCGCATTCTGTGAATGTTAATCGCTTCAAC
GTTGCTATTACTCGAGCCAAGAAAGGTATTCTTTGTGTTATGAGTAATATGCAGTTGTTT
GAAGCATTACAGTTTACTACATTGACCTTAGATAAAGTGCCACAGGCCGTTGAAACGA--
----GAGTTCAATGTAGTACCAATTTATTTAAAGATTGTAGCAAGAGTTATAGCGGTTAT
CACCCAGCTCATGCTCATTCATTTTTGACTGTAGATGACAAATATAAGGCAACTGGCGAT
TTAGCCGTGTGTCTTGGTATTGGAGATTCT----GCTGTTACATATTCAAGATTAATATC
ACTCATGGGTTTTAAACTGGATGTTACCCTTGATGGGTATTGTAAGCTTTTTATAACTAA
AGAAGAAGCTGTTAAACGCGTGCGTGCTTGGGTTGGTTTTGATGCTGAAGGTGCTCATGC
CACGCGTGATAGCATTGGGACAAATTTCCCACTTCAATTAGGGTTTTCCACAGGAATTGA
TTTTGTTGTGGAAGCCACTGGTTTGTTTGCTGATAGAGATGGTTACAGCTTTAAAAAGGC
TGTGGCTAAAGCTCCTCCTGGTGAACAATTTAAGCATCTCATTCCTTTGATGACGAGAGG
TCAGCGCTGGGATGTTGTTAGACCTAGAATAGTACAAATGTTTGCAGATCATTTAATTGA
CCTGTCTGATTGTGTTGTGCTAGTTACATGGGCAGCCAACTTTGAGCTCACTTGTCTCCG
CTACTTTGCAAAAGTAGGTCGTGAGATCTCTTGTAATGTGTGCACTAAACGTGCCACAGC
TTACAATTCTAGAACTGGTTACTATGGTTGTTGGCGCCATAGTGTTACATGTGATTACTT
GTATAATCCACTTATTGTTGATATTCAACAGTGGGGATATATTGGTTCTTTATCAAGTAA
TCATGATTTATATTGTAGTGTCCATAAAGGAGCACATGTTGCTTCCTCTGATGCTATAAT
GACACGGTGTTTGGCCGTTTATGATTGTTTTTGCAATAATATTAATTGGAATGTGGAGTA
TCCCATCATTTCAAATGAGTTAAGTATTAATACCTCTTGTAGGGTCTTGCAGCGTGTTAT
GCTTAAAGCTGCCATGCTCTGCAACAGATATATTTTATGTTATGATATTGGCAACCCAAA
AGCGATTGCCTGTGT----CAAA--GATTTTGATTTTAAGTTCTATGATGCCCAACC---
-AATTGTTAAGTCTGTCA-----AGACTCTTTTGTATTCTTTTGAGGCACATAAGGACTC
TTTTAAAGATGGTTTGTGTATGTTTTGGAACTGTAATGTGGATAAATATCCACCGAATGC
AGTTGTATGTAGATTTGACACTAGAGTGTTGAATAATTTAAATCTTCCTGGCTGTAATGG
AGGTAGTTTGTATGTTAATAAACATGCATTCCACACTAAACCCTTTGCTAGGGCAGCCTT
TGAGTATTTGAAGCCTATGCCATTTTTTTATTATTCAGATACGCCTTGTGTGTATATGGA
TGGCATGGATGCTAAGCAG--------GTTGACTATGTACCTTTGAAATCCGCCACTTGC
ATTACAAGATGCAATTTAGGTGGTGCAGTTTGTTTAAAACATGCTGAAGAGTATCGTGAG
TACTTAGAGTCTTACAATACAGCTACTACAGCAGGTTTTACTTTTTGGGTCTATAAGACA
TTTGATTTTTATAATTTGTGGAATACGTTCACTAAGCTACAAAGCTTGGAGAATGTTGTA
TATAATTTAGTCAAGACTGGCCATTATACAGGACAGGCAGGTGAAATGCCTTGTGCCATT
ATAAATGATAAAGTTGTGGCTAAGATCGATAAGGAGGATGTTGTCATTTTTATTAATAAT
ACAACATACCCTACTAATGTGGCTGTTGAATTATTTGCCAAGCGCAGTATTCGACACCAT
CCAGAGCTTAAGCTCTTTAGAAATTTGAATATAGACGTGTGCTGGAAGCAC-GTCATTTG
GGATTATGCTAGAGAAAGTATATTTTGCAGTAATACCTATGGTGTCTGC------ATGTA
TACAGATTTAAAGTTCATTGATA------------AATTGAATGTCCTTTTTGATGGTCG
TGATAATGGTGCTCTTGAAGCTTTTAAACGCTCTAATAATGGCGTTTACATTTCCACGAC
AACAGTTAAGAGTCTTTCGATGATAAGAGGTCCACCGCGTGCTGAATTAAATGG---CGT
AGTGGTGGACAAGATTGGAGACACTGATTGTGTGTTTTATTTTGCTGTGCGTAAAGAGGG
TCAGGATGTCATTTTCAGCCAATTCGACAGCCTGAGAGTCAGCTCTAACCAGAGCCCACA
AGGTAATCTGGGGAGTAATGAACCCGGTAATGTCGGTGGTAATGATGCTCTGGCAACCTC
TACTATCTTTACACAGAGCCGTGTTATTAGCTCTTTTACATGTCGTACTGATATGGAAAA
AGATTTTATAGCTTTAGATCAAGATGTGTTTATTCAGAAGTATGATTTGGAGGACTATGC
CTTTGAACACATTGTTTATGGTAATTTCAACCAGAAGATTATTGGTGGTTTGCATTTGTT
AATAGGCTTGTACCGAAGACATCAAACTTCCAATCTGGTTATTCAGGAGTTTGTTTCATA
CGACTCCAGCATACACTCTTATTTTATCACTGATGAGAAGAGTGGTGGTAGTAAGAGTGT
TTGCACTGTTATAGATATTTTGTTGGATGATTTTGTGGCTCTTGTTAAGTCACTTAATCT
TAACTGTGTGAGTAAGGTTGTTAATGTTAATGTTGATTTTAAAGATTTTCAGTTCATGCT
TTGGTGTAACGATGAGAAAGTTATGACTTTCTACCCTCGTTTGCAAGCTGCATCTGACTG
GAAGCCAGGTTATTCTATGCCTGTATTATATAAGTATTTGAATTCCCCAATGGAAAGAGT
TAGTCTCTGGAATTATGGGAAGCCAGTTACTTTGCCTACAGGCTGTATGATGAATGTTGC
TAAGTATACTCAGTTGTGTCAATACCTGAATACTACAACATTAGCTGTACCTGTTAATAT
GCGAGTTTTGCATTTAGGTGCAGGTTCAGAAAAAGGAGTAGCACCGGGTTCTGCAGTTCT
TAGGCAGTGGTTGCCTGTTGGTACTATTCTTGTAGATAATGATTTATACCCATTTGTGAG
TGACAGTGTCGCTACATATTTTGGGGATTGTATAACCTTACCCTTTGATTGTCAATGGGA
TTTGATAATTTCTGATATGTATGACCCTATTACTAAGAACATAGGGGAGTACAATGTAAG
TAAAGATGGTTTCTTTACATACATTTGTTATATGATTCGCGACAAGTTATCTCTGGGTGG
TAGTGTTGCTATAAAAATAACAGAGTTTTCTTGGAATGCAGAATTATATAAGTTAATGGG
GTATTTTGCATTTTGGACAGTTTTCTGCACAAATGCAAATGCGTCTTCTAGTGAAGGGTT
TTTAATTGGCATAAATTATTTGGATAAGCCCAAGGTTGAGATAGATGGAAATATTATGCA
TGCCAATTATTTGTTTTGGAGAAATTCTA--------CAGTTTGGAACGGGGGTGCTTAT
AGCCTGTTTGATATGGCTAAATTCCCGCTTAAGTTGGCTGGTACTGCCGTAATAAATTTA
AGAGCAGACCAGATTAATGATATGGTTTATTCCCTTCTTGAAAAGGGTAAACTACTTGTT
AGAGATATAAATAAAGAAGTTTTTGTTGGTGACAGTTTGGTTAATATAATCTAAACTTTA
AGAATGGCAGTTGCTTATGCAGATAAGCCTAATCACTTTATCAATTTTCCACTTACCCAG
TTTGAGGGTTTTGTGTTAAATTATAAAGGTTTACAATTTCAAATTCTCGATGAAGGAGTG
GATTGTAAAATACAAACAGCGCCGCATATTAGTCTTGCTATGCTGGATATTCAGCCTGAA
GACTACAGAAGTGTTGATGTTGCTATTCAAGAAGTTATTGATGACATGCATTGGGGTGAG
GGCTTTCAGATTAAATTTGATAACCCCCATATCCTAGGAAGATGCATAGTTTTAGATGTT
AAAGGTGTAGAAGAATTGCATGATGATTTAGTTAATTACATTCGTGATAAAGGTTGTGTT
GCTGACCAATCCAGGAAATGGATTGGACATTGCACCATAGCCCAACTCACGGATGCTGCA
CTTTCCATTAAGGAAAATGTTGATTTCATAAACAGCATGCAATTCAATTATAAAATCACT
ATCAACCCCTCATCACCGGCTAGACTTGAAATAGTTAAGCTTGGTGCTGAAAAGAAAGAT
GGTTTTTATGAAACCATAGTTAGCCACTGGATGGGAATTCGTTTTGAATATAATCCACCC
ACTGATAAGCTAGCTATGATTATGGGTTATTGTTGTTTAGAAGTGGTGCGTCAAGAGCTA
GAAGAAGGTGATCTTCCCGAGAATGATGATGATGCTTGGTTTAAGCTATCGTACCATTAT
GAAAACAATTCTTGGTTCTTTCGACATGTCTACAGGAAAAGTTCTTATTTCCGTAAGTCT
TGTCAAAACTTAGATTGTAATTGTTTTGGGTTTTATGAATCTTCAGTTGAAGAAGACTAA
ACTCAGTGAAAATGTTTTTGCTTCCTAGATTTGTTCTAGTTAGCTGCATAATTGGTAACT
TAGGTTTTGATAACCCTCCTACCAATGTTGTTTCGCATTTAAATGGAGATTGGTTTTTAT
TTGGTGACAGTCGTTCAGATTGTAACCATGTTGTTAACACCAACCCCCGTAATTATTCTT
ATATGGACCTTAATCCTGCCCTGTGTGATTCTGGTAAAATATCATCTAAAGCTGGCAACT
CCATTTTTAGGAGTTTTCACTTTACCGATTTTTATAATTACACAGGCGAAGGTCAACAAA
TTATTTTCTATGAGGGTGTTAATTTTACGCCTTATCATGCCTTTAAATGCACCAGTTCTG
GTAGTAATGATGTTTGGATGCAGAATAAAGGCTTGTTTTACACTCAGGTTTATAAGAATA
TGGCTGTGTATCGCAGCCTTACTTTTGTTAATGTACCATATGTTTATAATGGCTCTGCAC
AATCTACAGCTCTTTGTAAGTCTGGTAGTTTAGTTCTTAATAACCCTGCATATATAGCTC
GTGAAGCTAATTTTGGGGATTATTATTATAAGGTTGAAGCTGATTTTTATTTGTCAGGTT
GTGACGAGTATATCGTACCACTTTGTATCTTTAACGGCAAGTTTTTGTCGAATACAAAGT
ATTATGATGATAGTCAATATTATTTTAATAAAGACACTGGTGTTATTTATGGTTTCAATT
CTACTGAAACCATTAACACTGGTTTTGATTTTAATTGTCATTATTTACTTTTACCCTCTG
GTAATTATTTAGCCATTTCAAATGAGCTATTGTTAACTGTTCCTACGAAAGCAATCTGTC
TTAATAAGCGTAAGGATTTTACGCCTGTACAGGTTGTTGATTCGCGGTGGAACAATGCCA
GGCAGTCTGACAACATGACGGCGGTTGCTTGTCAACTCCCGTACTGTTATTTTCGTAATT
CTACTACCAATTATGTTGGTGTTTATGATATCAATCATGGGGATGCTGGTTTTACTAGCA
TACTCAGTGGTTTGTTATATAATTCACCTTGTTTTTCGCAGCAAGGTGTTTTTAGGTATG
ATAATGTTAGCAGTGTCTGGCCTCTTTACTCTTATGGCAGATGTCCTACTGCTGCTGATA
TTAATACCCCTGATGTACATATTTGTGTGTATGATCCGCTACCACTTATTTTGCTTGCCA
TTCTTTTGGGTGTTGCGGTCATAATTATTGTGTTTTTGTTGTCATATTTTATGGTGGATA
ATGGTATTAGGTTGCATGATGCTTAGACCATAATCTAAACATGTTTTTGATACTTTTAAT
TTCCTTACCAATGGCTTTTGCTGTTATAGGAGATTTTAAGTGTACTACGGATTCCATCAA
TAATGTTGACACCGGTGCTCCTTCTGTTAGCACTGATGTTGTCGATGTTACTAATGGTTT
AGGTACTTATTATGTTTTAGATCGTGTGTATTTAAATACTACATTGTTGCTTAATGGTTA
TTATCCTACTTCAGGTTCTATGTATCGTAATATGGCACTGAAGGGAACTTTACTATTGAG
CACACTATGGTTTAAACCACCATTTCGTTCTGATTTTATTGATGGTGTTTTTGCTAAGGT
AAAAAATACCAAGGTTATTAAAGATGGTGTAGTGTATAGTGAGTTTCCTGCTATAACTAT
AGGTAGTACTTTTGTAAACACATCCTACAGTGTGGTAGTACAACCGCATACTACTAATTT
AGATAATAAATTACAAGGTCTCTTAGAGATCTCTGTTTGCCAGTATACTATGTGCGATTA
CCCACATACGATGTGTCACCCTAATCTGGGTAATAAACGCATAGAACTATGGCATTGGGA
TACAGGTGTTGTTTCCTGTTTATATAAGCGTAATTTCACATATGATGTGAATGCTGATTA
TTTGTATTTCCATTTTTATCAAGAAGGTGGTACTTTTTATGCATATTTTACAGACACTGG
TGTTGTTACTAAGTTTTTGTTTCATGTTTATTTAGGCACGGTGCTTTCACATTATTATGT
CATGCCTTTGACTTGTAATAGTGTTATGACTTTAGAATACTGGGTTACACCTCTCACTTT
TAAACAATATTTACTCGCTTTCAATCAAGATGGTGTTATTGTTAATGCTGTTGATTGTAA
GAGTGATTTTATGAGTGAGATTAAGTGTAAAACACTATCTATAGCACCATCTACTGGTGT
TTATGAATTAAACGGTTACACTGTTCAGCCAATTGCAGATGTTTACCGACGTATACCTAA
TCTTCCCGATTGTAATATAGAGGCTTGGCTTAATGATAAGTCGGTGCCTTCTCCATTAAA
TTGGGAACG----TAAGACCTTTTCAAATTGTAATTTTAATATGAGCAG----------C
CTGATGTCTTTTATTCAGGCTGA--------------------CTCGTTTACTTGTAATA
ATATTGATGCTGCTAAGATATACGGTATGTGTTTTTCCAGCATAACTATAGATAAGTTTG
CTATACCCAATGGTAGGAAGGTTGACCTACAAAT-------AGGCAATTTGGGCTATTTG
CAGTCTTTTAACTATAGAATTGATACTACTGCTACAAGTTGTCAGTTGTATTATAATTTA
CCTGCTGGTAATGTTTCTATTAGCAGGTTTAATCCTTCTATTTGGAATAGGAGATTTGGT
TTTACAGAACAATCTGTTTTTAAGCCTCAACCTGCAGGTGTTTTTACTGATCATGATGTT
GTTTATGCACAACATTGTTTTAAAGCTCCCACAAATTTCTGTCCGTGTAAATTGAATGGG
TCTTTGTGTGTAGGTACTGGTTCTGGTATAGATGCTGGTTATAAAAATATTGGTATAGGC
ACTTGTCCTGCAGGTACTAATTATTTAACTTGTTATAATGCTAACCAATGTGATTGTTTG
TGTACTCCAGACCCCATTTTATCTAAATCTACAGGGCCTTATAAGTGCCCCCAAACTAAA
CATTTAGTTGGCATAGGTGAGCACTGTTCGGGTCTTGCTATTAAAAGTGATTATTGTGGA
GGCAATCCTTGTACTTGCCAACCAAAAGCATTTTTGGGTTGGTCTGTGGACTCTTGTTTA
CAAGGGGATAGGTGTAATATTTTTGCTAATTTTATTTTGCATGGTGTTAATAGTGGTACT
ACTTGTTCTACTGATTTACAAAAATCAAACACAGACATAATTCTTGGTGTTTGTGTTAAT
TATGATCTTTATGGTATTACAGGCCAAGGTATTTTTGTTGAGGTTAATG--------CGA
CTTATTATAATAGTTGGCAGAACCTTTTATATGATTCTAATGGTAATCTCTATGGTTTTA
GGGACTACTTAACAAACAGAACTTTTATGATTCGTAGTTGCTATAGCGGTCGTGTTTCAG
CGGCCTTTCACT----CTAACTCTTCCGAACCAGCATTGCTATT-----TCGGAATATTA
AATGCAATTACGTTTTTAATAATACTCTTTCACGACAGCTGCAACCTATTAACTATTTTG
ATAGTTATCTTGGTTGTGTTGTCAATGCTGATAATAGTACTTCTATTTCTGTTCAAACAT
GTGATCTCACAGTAGGTAGTGGTTACTGTGTGGATTACTC--------------TACAAA
AAGACGAAGTCGTAGATCGATTACCACTGGTTATCGGTTT---ACTAATTTT------GA
GCCATTTACTGT--TAATTCAGTAAATGATAGTTTACAACCTGTAGGTGGTTTGTATGAA
ATTCAA--------------------------ATACCTTCAGAGTTTACTATAGGTAATA
TGCAGGAGTTTATTCAAACAAGTTCTCCTAAAGTTACTATTGATTGTTCTGTTTTTGTCT
GTGGTGATTATGCAGCATGTAAATCACAGTTGGTTGAATATGGTAGTTTCTGTGACAATA
TTAA----TGCTATACTCACAGAAGTAAATGAACTACTTGACACTACACAG-------TT
GCAAGTAGCTAATAGTTTAATGAATGGTGTCACTCTTAGCACTAAGCTTAAAGATGGCTT
TAATTTCAATGTAGATGACATCAATTTTTCCCCTGTATTAGGTTGTTTAGGAAGCGAATG
TAATAAAGTTTCCAGTAGATCTGCTATAGAGGATTTACTTTTTTCTAAAGTAAAGTTATC
TGATGTTGGTTTCGTTGATGCTTATAATAATTGTACTGGAGGTGCCGAAATTAGGGACCT
CATTTGTGTGCAAAGTTATAATGGTATCAAAGTGTTGCCTCCACTGCTCTCAGAAAGTCA
GATCAGTGGATACACT------------GTGGCTGCCACCTTTGCTAGTCTGTTTCCTCC
TTGGTCAGCAGCAGCAGGCGTACCATTTTATTTAAATGTTCAGTATCGTATTAATGGTAT
TGGTGTTACCATGGATGTGCTAAGTCAAAATCAAAAGCTTATTTCTAATGCATTTAACAA
TGCCCTTGATGCTATTCAGGAAGGGTTTGATGCTACTAATTCTGCTTTAGTTAAAATTCA
AGCTGTTGTTAATGCAAATGCTGAAGCTCTTAATAACTTATTGCAACAACTCTCTAATAG
ATTTGGTGCTATAAGTGCTTCTTTACAAGAAATTCTATCTAGACTTGATGCTCTTGAAGC
GCAAGCTCAGATAGATAGACTTATTAATGGGCGTCTTACCGCTCTTAATGCTTATGTTTC
TCAACAGCTTAGTGATTCTACACTAGTAAAATTTAGTGCAGCCCAAGCTATGGAGAAGGT
TAATGAATGTGTCAAAAGCCAATCATCTAGGATAAATTTTTGTGGTAATGGTAATCATAT
TATATCATTAGTGCAGAATGCTCCATATGGTTTGTATTTTATCCACTTTAGCTATGTCCC
TACTAAGTATGTTACTGCGAAGGTTAGTCCCGGTCTGTGCATTGCAGGTGATAGAGGTAT
AGCTCCTAAGAGTGGTTATTTTGTTAATGTAAATAACAC---TTGGATGTTCACTGGTAG
TGGTTATTACTACCCTGAACCTATAACTGGAAATAATGTTGTTGTTATGAGTACCTGTGC
TGTT--------AACTATACTAAAGCACCGGATGTAATGCTGAACATTTCAACACCCAAC
CTCCCTGATTTTAAGGAAGAGTTGGATCAATGGTTTAAAAACCAAACATTAATGGCACCA
GATTTGTCACTTGATTA---------TATAAATGTTACATTCTTGGACCTACAAGATGAA
ATGAATAGGTTACAGGAGGCAATAAAAGTTTTAAATCATAGCTACATCAATCTCAAGGAC
ATTGGTACATATGAATATTATGTAAAATGGCCTTGGTATGTATGGC------TTTTAATT
GGCCTTGCTGGTGTAGCTATGCTTGTTTTACTATTCTTCATATGCTGTTGTACAGGATGT
GGGACTAGTTGTTTTAAGAAATGCGGTGGTTGTTGTGATGATTATACTGGACATCAG---
-----------GAGTTAGTAATTAAA-----------ACCTTACATGACGACT-AGTT-C
GTCTTTGATTTATTGGCTCCTGACGAT---------------------------------
--ATATTACATCCCTCCAAT----------TAATTATTATAAGACCCATTGAGGTC----
-----------TAGCATATTATAAAAGCTACCACAATACCTGCTTTTTAGTGGGTACTGT
GTCT----TAACTAGTAAACCTTTAATGCCAATGGCTACAACCATTGGTGTTACAGATTA
TACTAATATTATGCCTAGTACTGTT-TTTACAACAGTCTATTAAGGCGTTTTTATAGTTA
TTGATAATAGCACCA--------TTTTTCATGGTACTATTTCTAAACCATATTGTAATTC
-------AGGTATACCTTATAACTTTAAGCATTAATTGCTAAGGTTCTTAAGGCCACACC
CTAGTAATGGACATCTGGAGACC----------TGAGATTAAATATCTCCGTT------A
TACTAACGGTTTTA--------ATGTCTCAGAGT--------------------------
--------------TAGAAGATGCTTGTTTTAAATTTAACTATAAATTT-----------
-------------CCTAAAGTAGGATATTGT----------------------------A
GAGTTCCTAGTCATGCTTGGTGCCGT--------AATCAAGGTAGCTTTTGCGCTACATT
CACTCTTTATGGCAAATCCAAACATTA---TGATAAATATTTTGGAGT------AATAAC
TGGTTTTACAGCATTCGCTAATACTGTAGAGGAGGCTGTT--------------------
----------------------------------AACAAACTGGTTTTCTTAGCTGTTGA
CTTTATTACCTGGCGGAGACAGG--AGTTAAATGTTTATGGCTGATGCTTATTTTGCAGA
CACTGTGTGGTATGTGGGGCAAATAATTTTTATAGTTGCCATTTGTTCATTGGTTATAAT
AGTTGTAGTGGCATTTTTGGCAACTTTTAAATTGTGTATTCAACTTTGCGGTAT------
--------GTGTAATACCTTAGTACTGTCCCCTTCTATTTATGTGTTTAATAGAGGTAGG
CAGTTTTATGAGTTTTACAATGATGTAAAACCACCAGTTCTTGATGTGGATGACGTTTAG
TTAATCCAAACATTATGAGT----AGTACAACTACACCAGCACCAATTATTACCTGGACT
GCTGATGAAGCTATTAAATTCCTAAAGGAATGGAATTTTTCTTTGGGTATTATACTACTT
TTTATTACAATCATATTGCAATTTGGATATACAAGCCGCAGTATGTTTGTTTATGTTATT
AAGATGATTATTTTGTGGCTTATGTGGCCCCTTACTATCGTCTTAACTATTTTCAATTGC
GTGTATGCGTTGAATAATGTGTATCTTGGCTTTTCTATAGTTTTTACCATAGTGGCCATT
ATCATGTGGATTGTGTATTTTGTGAATAGTATCAGGTTGTTTATTAGAACTGGAAGTTGG
TGGAGTTTCAACCCAGAAACAAACAACTTGATGTGTATAGATATGAAGGGAATGATGTAT
GTTAGGCCGATAATTGAGGACTACCATACCCTTACGGTCACAATAATACGTGGTCATCTT
TATAT----------------GCAAGGTATAAAACTAGGTACTGGC--------------
------------------TATTCTTTGTCAGATTTGCCAGCTTATGTGACTGTTGCTAAG
GTCTCACACCTGCTCACGTATA--------------------------------------
------------------AGCGTGGTTTTCTTGACAAGATAGGCGATACTAGTGGTTTTG
CTGTTTATGTTAAGTCCAAAGTCGGTA----------ATTACCGACTGCCAT--------
------------------------------------------------------------
-----------------------------------------CAACCCAAAAAGGTT----
--------------------------CTGGCATGGACACCGC------------------
------------------------------------------------------------
------------------------------------------------------------
------------------------------------------------------------
------------------------------------------------------------
--------------ATTGTTG---------------------------------------
---AGAAATAATATCTAAACTTTAA-----------------------------------
------------------------------------------------------------
-------------------------------GGATGTCTTTTACTCCTGGTAAGCAATCC
AGTAGTAG----------------------------------------------------
-----------------------------------------AGCGTCCTCTGGAAATCGT
TCTGGTAATGGCATCCTTAA-------GTGGGCCGATCAGTCCG----------ACCAAT
CTAG--------------------------------------------------------
------------------------------------------------------------
--------------------------------AAATGTTCAAACCAGG------GGTAGA
AGAGCTCAACCCAAGCAAACTGC--------------------------------TACTT
CTCAGCAACCATCAGGAGGGA----------------------------------ACGTT
GTACCCTACTAT------TCTTGGTTCTCTGGAATTACTCAGTTTCAAAAGGGAAAGGAG
TTTGAATTTGCAGAGGGACAAGGTGTGCCTATTG----CACCAGGAGTCCCAGCTACTGA
AGCTAAGGGGTACTGGTACAGACACAACAGACGTTCTTTTAAAACAGCCGATGGCAACCA
GCGTCAATTGCTGCCACGATGGTATTTTTACTATCTTGGAACAGGACCGCATGCCAAAGA
CCAGTATGGCACCGACATTGACGGAGTCTTCTGGGTCGCTAGTAACCAGGCTGATGTCAA
TACCCC---GGCTGACATTCTCGATCGGGACCCAAGTAGCGATGAGGCTATTCCGACTAG
GTTTTCGCCTGGCACGGTACTCCCTCAGGGTTACTATATTGAAGGCTCAGGAAGGTCTGC
TCCTAATTCCAGATCTACTTCACGCGCATCCAGTAGAGCCTCTAGTGCAGGATCGCGTAG
TAGAGCCAATTCTGGCAATAGAACCC------------------CTACCTCTGGTGTAAC
ACCTGATATGGCTGATCAAATTGCTAGTCTTGTTCTGGCAAAACTTG-------------
--------GCAAGGATGCCACTAAGCCACAGCAAGTAACTAAGCAGACTGCCA--AAGAA
ATCAGACA-GAAAATTTTGAATAAACCCCGCCAGAAGAGGAGCCCCAATAAACAATGCAC
TGTTCAGCAGTGTTTTGGTAAAAGAGGCCCCAATCA---------GAATTTTGGTGGTGG
AGAAATGTTAAAACTTGGAACTAGTGACCCACAGTTCCCCATTCTTGCAGAACTCGCACC
CACAGCTGGTGCGTTTTTCTTTGGATCAAGGTTAGAGTTGGCCAAAGTGCAGAATTTGTC
TGGGAATCTTGACGAGCCCCAGAAGGATGTTTATGAATTGCGCTATAATGGCGCAATTAG
ATTTGACAGTACACTTTCAGGTTTTGATACCATAATGAAGGTGTTGAATGATAATTTGAA
TGCATATCAACAACAAGATGGTATGATGAATATGAGTCCAAAACCACAGCGTCAGCGTGG
TC--ATAAGAATGGACAAGGAGAAAATGATAATATAAGTGTTGCAGCGCCCAAAAGCCGT
GTGCAGCAAAATAAGAGTAGAGAGTTGACTGCAGAGGACATCAGTCTTCTTAAGAAGATG
GATGAGCCCTATACAGAAGACACCTCAGAAATATAAGAGAATGAACCTTATGTCGGCACC
TGGTGGTAACTCCTCGCAGGAAAGTCGGG-------------------------------
----ATAAGGCACTCTCTATCAGAATGGATGTCTTGCTGCTATA----ATAGATAGAGAA
GGTT--------------ATAGCAGACTATAGATTAATTAGTTGAAAGTTTTGTG-----
------------------------------------------------------------
------------------------------------------------------------
------------------------------------------------------------
---------------------------------
>OQ621719.1 Canine respiratory coronavirus isolate D177NS_THA_2022, complete genome
------------------------------------------------------------
------------------------------------------------------------
--------------------------GCAGTTAACAGCTTTCAGCCAGGGACGTGTTGTA
TCCTAGGCAGTGGCCCACTCATAGGTCACAATGTCGAAGATCAACAAATACGGTCTCGAA
CTGCACTGGGCTCCAGAATTTCCATGG---------------ATGTTTGAGG-----ACG
CAGAGGAGAAGTTGGATAACCCTAGTAGTTCAGAGGTGGATATAGTATGCTCCACCACTG
CGCAAAAGCTGGAAACAGGCGGAATTTGTCCTGAAAATCATGTAATGGTGGATTGTCGCC
GACTTCTTAGACAAGAGTGTTGTGTGCAGTCTAGCCTAATACGTGAAATTGTTA------
-----------------TGAATACACGTCCATATGATTTGGAGGTGCTATTTCAAGATGC
TTTGCAGTCCCGCGAAGCAGTTTTGGTTACACCCCCTATAGGTATGTCTATGGAGTCATG
CTATGTGAGAGGTTGTA----------------ATCCTAATGGATGGACCATGGGTTTGT
TTCGGCGTAGAAGTGTGTGTAACACTGGTCGCTGCGCTGTTAACAAGCATGTGGCCT---
----ATCAGCTATATATG---ATTGATCCTGCGGGTGTTTG-------------------
---------------------------------TTTTGGTGCAGGTCAATTTGTGGGTTG
GGTTATACCCTTAGCCTTTATGCCTGTGCAATCCCGGAAATTTATCGTTCCTTGGGTTAT
GTACTTGCGTAAGTGTGGTGAAAAGGGTGCCTACAATAAAGATCATAAACGTGGCGGTTT
TGAACACGTTTATGATTTTAAAGTTGAGGATGCTTACGACCTGGTTCATGATGAGCCTAA
GGGTAAGTTTTCTAAGAAGGCTTATGCTTTAATTAGAGGATACCGTGGTGTTAAACCGCT
TCTCTATGTAGACCAGTATGGTTGTGATTATACTGGTGGTCTTGCAGATGGTTTAGAGGC
T---TATGCTGATAAGACATTGCAAGAAATGAAGGCATTATTTCCTATTTGGAGCCAGGA
ACTCCCTTTTGATGTAACTGTGGCATGGCACGTTGTGCGTGATCCACGTTATGTTA-TGA
GATTGCAGAGTGCTTCTACTATACGTGGTGTTGCATATGTTGCTAACCCTACTGAAGACT
TGTGTGATGGTTCTGTTGTTATAAAGGAACCTGTGCATGTTTATGCAGATGACTCTATTA
TTTTA--CGTCAACATAATTTA------------------GTTGACATTATGAGTTGTTT
TTA-----------------TATGGAAGCAGATGCAGTTGTAAATGCTTTTTATGGTGTT
GATTTGAAAGATTGTGGTTTTGTTATGCAGTTTGGTTAT--ATTGATTGTGAACAAGACT
------------------TGTGTGATTTTAAAGGTTGGGTTCC-TGGTAATATGATAGAT
GGTTTTGCTTGCACTACTTGTGGTCATGTTTATGAAACAGGTGGTTTGCTAGCACAA---
------TCTTCAGGTGTTCTGCCTGCTAATCCTGTATTGCATACTAAGAGTGCAGCAGGT
------------------------------------------TATGGTGGTTTTGGTTGT
AAGGATTCTTTTACCCTGTATGGCAAAACTGTAGTTTATTTTGGAGGGTGTGTGTATTGG
AGTCCAGCACGTAATATATGGATTCCTATATTAAAATCTTCTGTTAAGTCTTATGACGGT
TTGGTCTATACTGGAGTT---GTAGGTTGCAAGGCTATTGTAAAGGAAACAAATCTCATT
TGCAAAGCGTTGTACCTTGATTATGTTCAACACAAGTGTGGCAATTTACACCAGCGGGAG
TTGCTAGGTGTGTCAGATGTGTGGCATAAACAATTGTTATTAAATAGAGGTGTGTACAAA
CCTCTTTTAGAGAATATTGATTATTTTAATATGCGGCGTGCTAAATTTAGTTTAGAAACT
TTTACTGTTTGTGCAGATGGTTTTATGCCTTTTCTTTTAGATGATTTGGTTCCGCGCGCA
TATTATTTGGC-----AGTAAGTGGTCAAGC---------ATTTTGTGACTACGCAGGTA
AATTCTGCTATGCCGTTGTGTCTAAGAGTAAAGAGTTACTTGATGTGT------------
-----CACTGGACTCTTTAGGTGCAGCTATAC-----ATTATTTGAATTCTAAAATTG--
--------------TTGATTTGGCTCAACATTT--------------------------T
AGTGATTTTGGAACAAGTTTTG------TTTCTAAAATTGTTCATTTTTTTAAGAC----
------TTTTACTACTAGCACTGCTCTTGCATTTGCATGGGTTTTATTTCATGTTTTGCA
TGGTGCTTATATAGTAGTAG------AGAGTGATATATATTTTGTTAAAAATATTCCTCG
TTATGCTAGTGCTGTTGCACGAGCATTTCGGAGTGTTGCTAAAATTGTACTGGACTCTTT
AAGAGTTACTTTTATTGATGGTCTTTCTTGTTTTAAGATTGGACGTAGAAGAATCTGTCT
TTCAGGCAGTAAAATTTATGAAG-----------------------------------TT
GAGCGTGGCTTGTTACATTCATCTCAATTGCC----------------------------
ATTAGATGTTTATGATTTAACCA-------------------------------------
-----TGCCTAGTCAAG-TTCAGAAAGCCAAGCAAAAACCTATTTATTTAAAAGG-----
----------------------------------------TTCTGGTTCTGATTTTTCAT
TAGCGGATAGTGTGGTTGAAGTTGTTACAACTTCACT------TACACCATGTGGTTATT
CTGAACCACCTAAAGTTGCAGATAAAATTTGCATTGTTGATAATGTTTATATGGCCAAGG
CTGGTGACAAATACTACCCTGTTGTGGTTG--ATGGTCATGTTGGACTCTTGGATCAAGC
ATGGAGGGTTCCTTGTGCTGGAAGGCGTGTTACATTTAAGGAACAGCCTACAGTAAATGC
GATTGCAAGCATGCCTAAGACTATTAAAGTTTTTTATGAGCTTGACAAAGATTTTAATAC
TATTTTAAACACTGCATGTGGAGTGTT-------TGAAGTGGATGATACTGTGGATATGG
AGGAATT---TTACGCTGTGGTGATTGATGCCATAGAAGAGAAACTTTCTCCATGTAAGG
AGCTTGAAGGTGTAGGTGTTAAAGTTAGTGCCTTTTTACAGAAATTAGAGGATAATTCCC
TATT-TTTATTTGATGAGGCTGGCGAGGAAGTTCTTGCTTCTAAATTGTATTGTGCTTTT
ACAGCTCCTGAAGATGATGACTTTCTTGAAGAAAGTGATGTTGAAGAAGATGTTGTAGAA
GGTGATGAAACTGATTTAACTGTCACAAGTGCTGGAGAGCCTTGTGTTGCCAGTGAACAG
GAGGAGTCTTCTGAAGTCTTAGAGGACACTTTGGATGATGGTCCATGTGTGGAGACATCT
GATTCACAAGTTGAAGAAGATGTAGAAATGTCGGATTTTGTTGATCTTGAATCTGTGATT
CAGGATTATGAAAATGTTTGTTTTGAGTTTTATACTACAGAGCCAGAATTCGTTAAAGTT
TTGGATCTGTATGTGCCTAAAGCAACGCGCAACAATTGC--------TGGTTGCGATCAG
TTTTGGCAGTGATGCAGAAATTGCCCTGTCAATTTAAAGATAAAAATTTGCAGGATCTTT
GGGTGTTATATAAGCAACAGTATAGTCAGTTGTTTGTTGATACCTTGGTTAATAAGATAC
CTGCTAATATTGTAGTCCCACAAGGTGGTTATGTTGCTG---------------------
-----ATTTTGCATATTGGTTCTTAACCTTATGTGATTGGCAGTGTGTTGCATACTGGAA
ATGCATTAAATGTGATTTAGCTCTTAAGCTTAAAGGCTTGGATGCTATGTTCTTTTATGG
TGATGTTGTTTCACATGTATGCAAGTGTGGTGAGTCTATGGTACTTATTGATGTTGATGT
GCCATTTA--CAGC--------CCACTTTGCTCTTAAAGATAAGTTGTTTTGTGCATTTA
TTACTAAGCGTAGTTTGTATAAAGCAGCTTGTGTTGTGGATGTTAATGATAGTCATTCTA
TGGCTGTTGTTGATGGTAAACAAATTGATGATCATCGTATCACTAGTGTTACTAGTGATA
AGT-------------------------TTGATTTTATTATTGGGCATGGTATGTCATTT
TCAAT---GACTACGTTTGAAATTGCCCAATTGTATGGTTCTTGTATAACACCTAATGTG
TGTTTTGTTAAAGGTGATATAATT---AAAGTGTCTAAGCGTGTTAAAGCA---------
---------GAAGTCGTTGTAAATCCTGCTAATGGCCATATGGCACATGGTGGTGGTGTT
GCAAAGGCTATTGCAGTAGCAGCTGGACATCAGTTTGTTAAAGAGACTACTGATATGGTT
AAGTCTAAAGGAGTTTGTGCTACTGGAGATTGTTATGTCTCTACAGGGGGCAAATTATGT
AAAACTGTGCTTAATGTTGTTGGACCTGATGCGAGGACACAGGGTAAACAAAGTTATGCA
TTGTTAGAGCGTGTTTATAAACATCTTAACAAATAT--------------GATTGTGTTG
TTACAACTTTGA---------------TCTCAGCTGGTATATTTAGTGTGCCTTCTGATG
TATCTTTAACATATCTACTTGGTACTGCTAAGAAACAAGTTGTTCTTGTTAGCAATAATC
AAGAGGATTTTGATCTTATTTCTAAGTGTCAG----------------------------
-----------ATAACTGCCGTTGAGGGTACTAAG-------------------------
--------------AAATTGGCAGAGCGTCTTTCTTTTAATGTTGGGCGTTCTATCGTTT
ACGAAACAGATGTTAATAAGTTGATTTTAAGCAATGATGTTGCATTTGTTTCGACATTTA
ATGTCTTACAGGATGTTTT------------------ATCCTTAAGACATGATATAGTAC
TTGATGATGATGCACGA---------------------------------ACCTTTGTTC
AGAGCAATGTTGATGTTGTACCTGAGGGTTGGCGTGTTGTC-----------------AA
TAAGTTTTATCAAATTAAT----GGTGTTAGAACCGTTAAGTATTTTGAGTGTCCTGGGG
GCATAGATATATGCAGCCAGG-ATAAAGTTTTT-------GGTTATGTACAGCAGGGTAG
TTTTAATAAGGCTACTGT------------TGTTCAAATTAAAGCCT-------------
--------TGTTTTTGGATAAAGTGGACATC---------TTACTAACTGTTGATGGTGT
TAA-TTTCACTAACAGGTT-TGTGCCTGTTGGTGAAAGTTTTGGTAAGAGTCTAGGAAAT
GTGTTTTGTGAAGGAGTTAATGTCATGAAACATAAGTGTGATATAAATTATAAAGGTAAA
GTCTTTTTCCAGTTTGATAATCTTTCTAGTGAAGAT----------TTAAAGGCTGTAAG
-----------AAGTTCTTTTAATTTTGATCAGAAGGAATTGCTTGCCTATTACAACATG
CTTGTTAATTGTTCTAAGTGGCAGGTTGTTTTTAATGGTAAGTATTTCACTT---TTAAG
CAAGCTAATAACAATTGTTTTGTTAATGTTTCTTGCTTAATGCTCCAGAGTTTGAATCTG
AAATTTAAAATTGTTCAATGGCAGGAGGCATGGCTTGAATTTCGTTCTGGCCGCCCTGCT
AGATTTGTATCTTTGGTTTTGGCTAAAGGAGGGTTTAAATTTGGGGATCCTGCTGATTCT
AGAGATTTCTTGCGTGTTGTGTTTAGTCAAGTTGATTTGACAGGGGCAATATGTGATTTT
GAAATTGCATGTAGA---TGTGGTGTAAAGCAGGAACAGCGTACTGGTGTGGACGCTGTT
ATGCATTTTGGTACATTGAGTCGTGAAGATCTTGAGATTGGTTATACCGTGGATTGTTTT
TGTGGTAAAAAGCTAATTCATTGTGTACGATTTGATGTACCATTTTTAATTTGTAGTAAT
A-------CACCTGCT-AGTGTAAAATTACCTAAGGGTGTAGGAAGTGCAAATATTTTTA
TAGGTGATAAGGTTGGTCATTATGTTCATGTTAAGTGTGAACAGTCTTATCAGCTTTATG
ATGCTTCTAATGTTAAGAAGGTTACAGACGTTACTGGCAAGTT---------------GT
CAGATTGTTTGTATCTT----------AAAAATTTGAAACAAACTTTTAAATCGGTGTTA
ACCACCTATTATTTGGATGATGT------TAAGAAAATTGAGTATAAACCTGACTTGTCA
CAATATTATTGTGATGGAGGTAAGTATTATACT------CAGCGTATTATTAAAGCCCAA
TTTAAAACATTTGAGAAAGTAGATGGTGTGTATACTAATTTTAAATTGATAGGACACACC
GTCTGTGATATTCTTAATGCTAAGTTGGGTTTTGATAGCTCTAAAGAGTTTGTAGAATAT
AAG------GTTACTGAGTGGCCAACAGCTAC---------------AGGTGATGTGGTG
TTGGCTACTGATGAT-----TTGTATGTTAAGAGATATGAAAGGGGTTGTATTACTTTTG
GTAAACCTGTTATATGG--------------------TTAAGCCATGAGCAAGCTTCCCT
CAATTCTTTAACATA-------TTTTAATAAACCTTTATTGGTTGATG---AGAATAAAT
TTGATGTTTTAAA------------------AGTGGATGATGTTGATGATGGTGGT----
----AATAGCTCAGAGAGTGATGCTAAAGTAC-CCAAAGAAATTAACATTATTAAGTTAA
GTGGTGTAAAAAAACCTTTTAAGGTTGAAGATAGTGTCATTGTTAATGATGATACTAGTG
AAATCAAATATGTTAAGAGTTTGTCTATAGTTGATGTTTATGATATGTGGCTTACAGGTT
GTAGGTATGTTGTTAAGACTGCTAATGCTTTGAGCAGAGCAGTTAACGTACCTACAATAC
GTAAGTTTATAAAATT----------TGGTATGACTCTTGTTAGTA-TACCAATTGATTT
GTTAAATTTAAGAGAGATTAAGCCTGTTTTTAATGTGGTT------------------AA
AGCTGTGCGAAATAAAATTTTTCCATGCTTTAATTTTATTAAATGGCTTTTTGTCTTATT
ATTTGGCTGGATTAAAATATCCGCTGATAATAAATTAATTTACATTACAGAAGTTGCATC
AAAGCTTACGTGTAAGCTTGTAGCTTTAGCTTTTAAAAATGCATTTTTGACATTTAAGTG
GGGTGTGGTTGCTAGAGGTGCTTGCA------TTATAGCGACTATATT------TCTATT
GTGGTTTAATTTTTT-----------ATATGCCAATGTAATTTTTAGTGATTTTTATTTG
CCTAAAATC-------------------------GGTTTCTTGCCGACTTTTGTTGGTAA
G-------ATTGTACAGTGGATTAAGAACACTTTTAGTCTTGTAACTATTTGTGATCTAT
ATTTTATTCAGGATGTTGGTTTTAAGAATCATTATTGTAATGGAAGTATCGCATGTCAGT
TCTGCTTGGCAGGATTTGATATGTTAGATAATTATAAAGCCATTGATGTAGTACAGTATG
AAGCTGATAGGAGAGCATTTGTTGATTATACAGGTGTGTTAAAGATTGTTATTGAATTGA
TAGTTAGTTAC----GCCCTGTATACGGCATGGTTTTATCCATTGTTTGCTCTTATTA--
---------GTATTCAGATCTTGACCACTTGGCTGC----------------CTGAGCTT
TTTATGCTTAGTACATTACATTGG-AGTGTTAGGTTGCTGGTGTTTTTAGCTAATATGTT
ACCAGCACATGTGTTT---------ATGAGGTTTTATATTATTATTGCCTCTTTTATTAA
GCTGTTTAGCTTGTGTAGGCATGTTGCCTATGGTTGTAGTAAATCTGGTTGTTTGTTTTG
TTACAAGAGGAATCGTAGTCTACGTGTTAAATGTAGTACTATCGTTGGTGGCATGATACG
CTATTACGATGTTATGGCTAATGGTGGCACTGGCTTTTGTTCAAAACATCAATGGAATTG
CATAGATTGTGATTCTTATAAACCAGGTAATACTTTTATTACTGTTGAGGCCGCTCTTGA
TTTATCTAAGGAATTGAAACGGCCAATTCAGCCCACAGATGTTGCTTATCATACGGTTAC
GGATGTTAAGCAAGTTGGTTGTTATATGCGCTTGTTCTATGATCGTGATGGACAGCGCAT
ATATGATGATGTTAATGCTAGTTTGTTTGTGGATTATAGTAATTTGCTACATTCTAAGGT
TAAGAGTGTGCCTAATATGCATGTTGTGG----TAGTGGAAAATGATGCCGATAAAGCTA
ATTTTCTTAAT--GCTGTTGTATTTTATGCACAGTCTTTGTTTAGACCTATTTTAATGGT
TGATAAAAATCTGATAACTACTGCTAATACTGGTACGTCTGTTACAGAAACTATGTTTGA
TGTTTATGTGGATACATTTTTGTCTATGTTTGATGTGGATAAAAAGAGTCTTAATGCTTT
AATAGCAACTGCGCATTCTTCTATAAAACAGGGTACGCAGATTTATAAAGTTTTAGATAC
CTTTTTAAGCTGTGCTCGTAAAAGTTGTTTTATTGATTCAGATGTTGATACTAAGTGTTT
AGTTGACTCTGTCATGTCTGCTGTATCGG-CAGGTCTTGAATTGACGGATGAAAGCTGTA
ATAACTTGGTGCCAACGTATTTGAAGGGTGATAACATTGTGGCAGCTGATTTAGGTGTTC
TGATTCAAAATTCTGCTAAGCATGTGCAGGGTAATGTTGCTAAAATAGCCGGTGTTTCCT
GTATATGGTCTGTGGATGCTTTTAGTCAGCTTAGTTCTGATTTTCAGCATAA--ATTGAA
GAAAGCATGTTGTAAAACTGG---------------TTTGAAACTAAAGCTTACCTATAA
TAAGCAGATGGCTAATGTCTCTGTTTTAACTACACCCTTTAGTCTTAAAGGGGGTGCAGT
TTTTAGTTAT------------TTTGTTTATGTATGTTTTGTATTGAGTTTGGTTTGTTT
TATTGGATTGTGGTGCTTAATGCCCACTTACACAGTACACAAATCAGATTTTCAGCTTCC
TGTTTATGCCA---GTTATAAAGTCTTAGATAATGGTGTTATTAGAGATGTTAGCGTTGA
AGACGTTTGTTTCGCTAACAAGTTTGAACAATTTGATCAATGGTATGAGTCTACATTTGG
TCTAAGTTATTATAGTAACAGTATGGCTTGTCCCATTGTTGTTGCTGTAGTAGACCAGGA
TTTTGGCTCTACTGTGTTTAATGTCCCTACCAAAGTATTGCG---ATATGGTTACCATGT
GTTGCATTTTATTACACATGCACTTTCTGCTGATGGAGTGCAGTGTTATACGCCACATAG
TCAAATATCATATTCTAATTTTTATGTTAGTGGCTGTGTGCTTTCCTCTGCTTGCACTAT
GTTTGCAATGGCAGATGGTAGTCCACAACCTTATTGTTATACAGAGGGGCTTATGCAGAA
CGCTTCTCTGTATAATTCATTGGTACCTCATGTGCGGTATAATCTTGCTAATGCTAAAGG
TTTTATCCGTTTTCCAGAAGTGTTGCGAGAAGGACTTGTGCGTATTGTGCGTACTCGTTC
TATGTCGTATTGCAGAGTTGGATTATGTGAGGAAGCTGATGAGGGTATATGCTTTAATTT
TAATGGTTCTTGGGTGCTTAATAATGATTATTATAGATCATTGCCTGGGACCTTTTGTGG
TAGAGATGTTTTTGACTTAATTTATCAGCTGTTTAAAGGTTTAGCACAGCCTGTGGATTT
TTTGGCATTGACTGCTAGTTCCATTGCCGGTGCTATACTTGCTGTAATTGTTGTTTTGGT
GTTTTATTACTTAATAAAGCTTAAACGTGCTTTTGGTGATTACACCAGTATAGTTTTTGT
TAATGTGATTGTGTGGTGTGTAAATTTTATGATGCTTTTTGTGTTTCAAGTTTACCCTAC
ACTTTCTTGTGTATATGCTATTTGTTATTTTTATGCCACGCTTTATTTCCCTTCGGAGAT
AAGTGTGATAATGCATTTACAATGGCTAGTTATGTATGGCACTATTATGCCTTTATGGTT
TTGTTTGCTATATATATCTGTTGTTGTTTCAAATCATGCTTTTTGGGTATTTTCTTACTG
CAGACAGCTTGGTACTTCTGTTCGTAGTG------ATGGTACATTTGAAGAAATGGCTCT
TACTACTTTTATGATTACAAAAGATTCTTATTGTAAGCTTAAGAATTCTTTGTCTGATGT
TGCTTT----------TAATAGATATTTGAGTTTGTATAATAAATATAGGTATTACAGCG
GTAAAATGGATACTGCTGCATATAGGGAGGCTGCTTGTTCTCAGTTGGCTAAAGCTATGG
ATACATTTACCAATAATAATGGTAGTGATGTGCTTTACCAACCGCCTACTGCTTCCGTTT
CAACTTCATTCTTGCAATCTGGTATTGTGAAAATGGTTAATCCTACTTCTAAGGTAGAAC
CATGTATTGTCAGTGTTACCTATGGTAATATGACATTGAATGGTTTATGGTTGGATGATA
AGGTCTACTGTCCCAGACATGTGATATGTTCTGCTTCAGATATGACTAATCCAGATTATA
CAAATTTGTTGTGTAGAGTAACATCAAGTGATTTTACTGTATTGTTTGATCGTTTAAGCC
TTACAGTGATGTCTTATCAAATGCAGGGTTGTATGCTTGTTCTTACAGTGACCCTGCAAA
ATTCTCGTACGCCAAAATATACATTTGGTGTGGTTAAACCTGGTGAGACTTTTACTGTTT
TAGCTGCTTATAACGGCAAACCACAAGGAGCCTTTCATGTGACTATGCGTAGTAGTTATA
CCATTAAGGGTTCCTTTTTATGCGGATCTTGTGGATCTGTTGGTTATGTAATAATGGGTG
ATTGTGTTAAATTTGTTTATATGCATCAATTGGAGCTTAGTACTGGTTGTCATACTGGTA
CTGATTTCAATGGGGATTTTTATGGTCCTTATAAGGATGCTCAGGTTGTCCAATTGCCCG
TTCAGGATTATATACAATCTGTTAATTTTGTAGCATGGCTTTATGCTGCTATACTTAACA
ATTGTAATTGGTTTGTACAAAGTGATAAGTGTTCTGTTGAAGATTTTAATGTGTGGGCTT
TGTCTAATGGATTTAGCCAAGTTAATTCTGACCTTGTTA------TAGATGCTTTAGCTT
CTATGACTG---------------------GTGTGTCTTTGGAAACACTATTGGCTGCTA
TTAAGCGTCTTAAGAATGGTTTTCAAGGACGTCAGATTATGGGTAGTTGTTCCTTTGAGG
ATGAATTGACACCTAGCGATGTTTATCAACAACTCGCTGGTATCAAGTTACAATCAAAGC
GTATT----AGATTGTTTAAAGGCA-----------TTGTTTGTTGGATTATGGCTTCTA
CATTTTTGTTTAGTTGTATAATTACAGCATTTGTGAAATGGACTATG------TTTATGT
ATGTAA------------CTACTAATATGCTTAGTATTACGTTTTGTGCACTTTGTGTTA
TAAGTTTGGCCATGTTGTTGGTTAAACATAAGCATCTTTATTTGACTATGTATATAATTC
CTGTGCTTTTTACACTG-----------------CTGTATAACAACTATTTT---GTTGT
GTACAAGCATACATTTAGA------------------GGCTATGTTTATGCATGGCTATC
ATATTATGT-TCCATCAATTG-AGTA-TACTTATACTGATG-----AAGTTATTTATGGC
ATGTTATTGCTTATAG-GAATGGCTTTTGTTACATTACGTAGCATTAACCATGATTTGTT
CTCTTTTATAATGTTTGTAGGTCGTGTGATTTCTGTTGTCTCTTTGTGGTACATGGGTTC
TAACTTAGAAGAAGAAATTCTTCTTATGTTGGTTTCT-------------CTTTTTGGTA
CTTACACATGG--ACAACAGTTTTATCTATGGCTGTAGCAAAGGTTATTGCTAAGTGGGT
TGCTGTGAATGTTTTGTATTTTACA--------GATATACCTCAAATTAAGATAGTGCTT
GTATGCTATTTGTTTATAGGTTATATTATTAGCTGTTATTGGGGTTTGTTTTCCTTGATG
AACAGTTTGTTTAGAATGCCTTTGGGTGTTTATAATTATAAAATTTCAGTACAGGAATTA
AGATATATGAATGCTAATGGATTGCGCCCTCCTAAGAATAGTTTTGAAGCCCTTATGCTT
AATTTTAAGCTTTTGGGTATTGGAGGTGTGCCAATTATTGAAGTATCTCAATTTCAATCA
AAATTGACTGATGTTAAATGTGCTAATGTTGTCTTGCTTAATTGCTTGCAACATTTGCAT
GTTGCTTCTAACTCTAAGTTGTGGCAGTATTGTAGCACTTTGCACAATGAAATACTTGCC
ACTTCGGATCTGGGTGTTGCTTTTGAAAAGCTTGCTCAGTTGTTAATTGTTTTGTTTGCT
AATCCAGCTGCTGTGGATAGCAAGTGCCTGACTAGTATTGAAGAAGTTTGCGACGATTAC
GCAAAGGACAATACTGTTTTGCAGGCTTTACAGAGTGAATTTGTTAATATGGCTAGCTTC
GTTGAATATGAAGTTGCTAAGAAAAATCTTGATGAGGCGCGTTCTATTGGTTCTGCTAAT
CAACAGCAGTTAAAACAGCTAGAGAAAGCCTGTAATATTGCTAAATCTGCTTATGAACGT
GATCGTGCTGTAGCAAGAAAGTTGGAGCGTATGGCAGATTTGGCTCTTACTAATATGTAT
AAAGAAGCTAGAATTAATGATAAGAAGAGTAAGGTTGTTTCTGCCTTGCAAACTATGCTT
TTTAGTATGGTACGTAAGTTAGATAATCAAGCTCTGAATTCAATATTAGATAATGCTGTG
AAGGGTTGTGTACCATTGAATGCAATCCCTTCATTGGCAGCAAATACTCTGACTATAATT
GTACCAGATAAAAGTGTTTATGATCAGGTAGTTGATAATGTCTATGTTACCTATGCGGGT
AATGTATGGCAGATTCAAACTATCCAAGATTCAGATGGTACAAATAAGCAGTTGAATGAG
ATATCTGATGAT------TGTAACTGGCCACTAGTTATTATTGCAAATCGTTATAATGAG
GTATCTGCTACCGTTTTGCAAAATAATGAATTAATGCCTGCTAAGTTGAAAACTCAGGTT
GTTAATAGTGGTCCAGATCAGACTTGTAATACACCTACT--------------CAATG--
-----TTACTATAATAATAGTAACAATGGGAAGATTGTTTATGCTATACTTAGTGATGTT
GATGGTCTTAAGTATACAAAAATTCTTAAAGATGATGGCAATTTTGTTGTGT---TGGAG
TTAGATCCTCCTTGTAAATTTACTGTTCAAGATGTTAAAGGTCTTAAAATTAAGTACCTT
TATTTTGTAAAAGGTTGTAACACACTAGCAAGAGGCTGGGTTGTTGGTACAATTTCTTCT
ACAGTTAGATTGCAAGCTGGAATTGCTACTGAGTATGCTTCCAACTCATCTATATTATCT
TTATGTGCGTTTTCTGTAGATCCTAAGAAAACGTATTTAGATTTTATACAACAGGGAGGA
ACACCTATTGCCAATTGTGTTAAAATGTTGTGTGATCATGCTGGTACCGGTATGGCCATT
ACTGTTAAACCTGATGCTACCACTAGTCAGGATTCATATGGTGGTGCGTCTGTTTGTATA
TATTGCCGCGCACGAGTTGAACACCCAGATGTTGATGGGTTGTGCAAATTACGCGGCAAG
TTTGTACAAGTGCCTGTAG---GTATAAAAGATCCTGTGTCTTATGTTTTGACACATGAT
GTTTGTCAAGTTTGTGGATTTTGGCGGGATGGAAGTTGCTCATGTGTTAG---CACTGAC
ACTACTGTTCAGTCAAAAGATACTAA---TTTTTTAAACGGGTTCGGGGTACGAGTGTAG
ATGCCCGTCTCGTACCCTGTGCCAGTGGTTTATCTACTGATGTACAATTAAGGGCATTTG
ATATTTGCAATGCTAGTGTTGCTGGCATTGGTTTACATTTAAAAGTTAATTGTTGCCGTT
TTCAGCGTGTTGATGAGAACGGTGATAAATTAGATCAGTTCTTTGTTGTTAAGAGGACAG
ATTTGACTACATATAATAGAGAGATGGAATGCTATGAGCGTGTAAAAGATTGTAAGTTTG
TGGCTGAACACGATTTCTTTACATTTGATGTAGAAGGTAGTCGTGTGCCACATATTGTAC
GCAAGGATTTAACAAAGTATACTATGTTGGATCTTTGCTATGCATTGCGACATTTTGATC
GCAATGATTGCATGCTGCTTTGTGATATTCTCTCTATATATGCTGGTTGTGAACAATCCT
ACTTTACTAAGAAGGATTGGTATGATTTTGTTGAAAATCCTGATATTATTAATGTTTATA
AAAAGCTAGGACCTATTTTTAGTAGAGCCCTAGTTAGCGCTGCTGAGTTTGCGGACAAAT
TGGTGGATGTAGGCTTAGTAGGCATTTTAACACTTGATAACCAAGATTTAAATGGTAAAT
GGTATGATTTTGGTGACTATGTTATTGCAGCCCCAGGGTGTGGTGTTGCTATAGCAGACT
CTTATTATTCTTATATGATGCCTATGCTGACCATGTGTCATGCATTGGATTGTGAATTGT
ATGTGAATAATG------------CTTATAGACTATTTGATCTTGTACAATATGATTTTA
CTGATTACAAGATTGAATTGTTTAATAAGTATTTTAAGCACTGGAGTATGCCATACCATC
CTAACACGGTTGATTGTCAGGATGATCGGTGTATCATACATTGTGCTAATTTTAACATAC
TTTTTAGTATGGTTTTACCTAATACATGTTTTGGGCCTCTTGTTAGGCAAATTTTTGTGG
ATGGTGTGCCTTTTGTTGTTTCAATTGGCTACCATTATAAAGAACTTGGTATTGTGATGA
ACATGGATGTGGACACACATCGTTATCGCTTGTCTTTAAAAGACTTGCTTTTATATGCTG
CTGATCCAGCTTTGCATGTAGCTTCTGCTAGTGCATTGTATGATTTACGCACTTGCTGTT
TTAGTGTTGCGGCTATAACAAGTGGTGTAAAATTTCAAACAGTTAAACCTGGTAATTTTA
ATCAGGATTTTTATGATTTTATTTTAAGTAAGGGCCTGCTTAAAGAGGGTAGTTCAGTTG
ATCTGAAGCACTTTTTCTTTACGCAGGATGGTAATGCTGCTATTACTGATTATAATTATT
ATAAGTATAATTTGCCCACCATGGTGGACATTAAGCAGTTGCTGTTTGTTTTGGAAGTTG
TTTATAAGTATTTTGAGATTTATGATGGTGGGTGTATACCGGCATCACAAGTCATTGTTA
ATAATTATGATAAGAGTGCTGGCTATCCATTTAATAAATTTGGAAAAGCCAGGCTCTATT
ATGAAGCATTATCATTTGAGGAGCAGGATGAAATTTACGCTTATACTAAGCGTAATGTCC
TGCCAACACTTACTCAAATGAATTTGAAATATGCTATTAGTGCTAAGAATAGAGCCCGCA
CTGTTGCTGGTGTTTCCATACTTAGTACTATGACTGGCAGAATGTTTCATCAAAAATGTT
TGAAAAGTATAGCAGCTACACGTGGTGTTCCTGTGGTTATAGGCACCACTAAATTTTATG
GCGGCTGGGATGATATGTTACGTCGCCTTATTAAAGATGTTGATAATCCTGTACTTATGG
GTTGGGATTATCCTAAGTGTGATCGTGCTATGCCAAATATACTACGTATTGTTAGTAGTT
TGGTCTTGGCCCGAAAACATGAGGCATGTTGTTCGCAAAACGATAGGTTTTATCGACTCG
CGAATGAATGCGCACAAGTTCTGAGTGAAATTGTTATGTGTGGTGGCTGTTATTATGTTA
AGCCTGGTGGCACTAGTAGTGGTGATGCAACTACTGCTTTTGCTAATTCAGTTTTTAACA
TATGTCAAGCTGTTTCAGCCAATGTATGTGCTTTAATGTCATGCAATGGTAATAAGATTG
AAGATTTGAGTATACGTGCTCTTCAAAAGCGCTTATACTCACATGTGTATAGAAGTGATA
TGGTTGATTCAACCTTTGTCACAGAATATTATGAATTTTTAAATAAGCATTTTAGTATGA
TGATTTTGAGTGATGATGGCGTTGTGTGTTATAATTCTGATTATGCGTCCAAAGGGTATA
TTGCTAATATAAGTGCCTTTCAACAGGTATTGTATTATCAAAATAACGTTTTTATGTCAG
AATCCAAATGTTGGGTTGAAAATGATATAAACAATGGACCTCATGAATTCTGTTCGCAAC
ACACAATGCTTGTAAAGATGGATGGGGACGATGTCTATCTTCCATATCCTGATCCTAGTC
GTATATTAGGAGCTGGATGTTTTGTAGATGATTTGTTAAAGACTGATAGTGTTCTTTTAA
TAGAACGATTTGTAAGTCTTGCAATAGATGCTTATCCACTTGTGTACCACGAAAATGAAG
AATACCAAAAGGTTTTTCGTGTTTATTTGGAGTATATAAAGAAGTTGTACAATGACCTGG
GTAATCAGATCTTGGATAGCTACAGTGTTATTTTAAGTACTTGTGATGGACAAAAGTTTA
CTGATGAGTCCTTTTACAAGAACATGTATTTAAGAAGTGCAGTTATGCAGAGTGTTGGAG
CTTGCGTGGTCTGCTCTTCTCAAACATCATTACGTTGTGGCAGTTGCATCAGAAAGCCTC
TTCTTTGCTGCAAGTGTTGTTATGATCATGTTATGGCAACTGATCATAAATATGTTTTGA
GTGTTTCACCATATGTGTGTAATGCACCAGGATGTGATGTAAATGATGTTACCAAATTGT
ATTTAGGTGGTATGTCATATTATTGTGAAGATCATAAGCCACAATATTCGTTTAAGTTGG
TAATGAATGGTATGGTTTTTGGTCTATATAAACAATCTTGTACAGGATCTCCGTACATAG
ATGATTTTAATCGTATAGCTAGTTGTAAATGGACCGATGTTGATGATTACATACTGGCTA
ATGAATGTACAGAGCGCTTGAAATTGTTTGCTGCAGAAACTCAAAAGGCGACTGAGGAAG
CCTTTAAGCAGAGTTATGCATCAGCAACAATACAAGATATTGTTAGTGAGCGCGAATTGA
TCCTCTTTTGGGAGATTGGAAAAGTGAAGCCACCACTTAATAAAAATTATGTTTTTACTG
GCTACCATTTTACAAAAAATGGCAAGACAGTTTTAGGTGAGTATGTTTTTGATAAGAGTG
AGTTGACTAATGGTGTGTATTATCGCGCCACAACCACTTATAAGCTATCTGTAGGAGATG
TTTTTGTTTTAACCTCTCATTCAGTAGCTAATTTAAGTGCTCCTACGCTTGTGCCGCAGG
AGAATTATAGTAGTATTAGATTTGCTAGTGTTTA-----TAGTGTGCTTGAGACGTTTCA
GAACAATGTCGTTAATTATCAACACATTGGTATGAAACGTTATTGCACCGTGCAAGGACC
TCCTGGTACAGGAAAGTCACATCTTGCTATCGGTCTTGCTGTATATTATTGTACAGCACG
TGTAGTATACACCGCGGCCAGCCATGCAGCTGTTGACGCATTGTGTGAAAAAGCATACAA
ATTTTTGAATATAAATGATTGCACTCGTATTGTTCCTGCTAAGGTCAGGGTGGAGTGCTA
TGATAAGTTTAAAATTAATGACACCACTCGTAAGTATGTGTTTACTACCATAAATGCATT
ACCTGAGATGGTGACTGATATTGTTGTTGTAGATGAAGTTAGTATGCTTACCAATTATGA
GCTTTCTGTTATTAATGCTCGTATTCGTGCTAAGCATTATGTTTATATTGGTGATCCTGC
TCAATTGCCAGCACCACGTGTGTTATTGAGCAAGGGTACACTTGAACCTAAATATTTTAA
CACTGTTACTAAGCTTATGTGTTGCTTAGGGCCAGATATTTTTCTTGGTACATGTTATAG
ATGTCCTAAGGAAATCGTTGATACAGTGTCTGCCTTGGTTTATGAAAATAAGCTTAAGGC
TAAGAATG--AAAGTAGTTCATTGTGTTTTAAGGTCTATTATAAAGGCGTTACAACACAT
GAAAGTTCTAGTGCTGTAAACATGCAGCAGATATATTTGATTAATAAGTTTTTGAAGGCT
AACCCTTTGTGGCATAAAGCCGTTTTTATTAGCCCATATAATAGTCAGAACTTTGCAGCT
AAGCGCGTTTTGGGTTTGCAAACCCAGACCGTGGATTCTGCTCAAGGTTCTGAATATGAT
TATGTTATATATTCACAGACTGCAGAAACAGCGCATTCTGTGAATGTTAATCGCTTCAAC
GTTGCTATTACTCGAGCCAAGAAAGGTATTCTTTGTGTTATGAGTAATATGCAGTTGTTT
GAAGCATTACAGTTTACTACATTGACCTTAGATAAAGTGCCACAGGCCGTTGAAACGA--
----GAGTTCAATGTAGTACCAATTTATTTAAAGATTGTAGCAAGAGTTATAGCGGTTAT
CACCCAGCTCATGCTCCTTCATTTTTGGCTGTAGATGACAAATATAAGGCAACTGGCGAT
TTAGCCGTGTGTCTTGGTATTGGAGATTCT----GCTGTTACATATTCAAGATTAATATC
ACTCATGGGTTTTAAACTGGATGTTACCCTTGATGGGTATTGTAAGCTTTTTATAACTAA
AGAAGAAGCTGTTAAACGCGTGCGTGCTTGGGTTGGTTTTGATGCTGAAGGTGCTCATGC
CACGCGTGATAGCATTGGGACAAATTTCCCACTTCAATTAGGGTTTTCCACAGGAATTGA
TTTTGTTGTGGAAGCCACTGGTTTGTTTGCTGATAGAGATGGTTACAGCTTTAAAAAGGC
TGTGGCTAAAGCTCCTCCTGGTGAACAATTTAAGCATCTCATTCCTTTGATGACGAGAGG
TCAGCGCTGGGATGTTGTTAGACCTAGAATAGTACAAATGTTTGCAGATCATTTAATTGA
CCTGTCTGATTGTGTTGTGCTAGTTATATGGGCAGCCAACTTTGAGCTCACTTGTCTCCG
CTACTTTGCAAAAGTAGGTCGTGAGATCTCTTGTAATGTGTGCACTAAACGTGCCACAGC
TTACAATTCTAGAACTGGTTACTATGGTTGTTGGCGCCATAGTGTTACATGTGATTACTT
GTATAATCCACTTATTGTTGATATTCAACAGTGGGGATATATTGGTTCTTTATCAAGTAA
TCATGATTTATATTGTAGTGTCCATAAAGGAGCACATGTTGCTTCCTCTGATGCTATAAT
GACACGGTGTTTGGCCGTTTATGATTGTTTTTGCAATAATATTAATTGGAATGTGGAGTA
TCCCATCATTTCAAATGAGTTAAGTATTAATACCTCTTGTAGGGTCTTGCAGCGTGTTAT
GCTTAAAGCTGCCATGCTCTGCAACAGATATATTTTATGTTATGATATTGGCAACCCAAA
AGCGATTGCCTGTGT----CAAA--GATTTTGATTTTAAGTTCTATGATGCCCAACC---
-AATTGTTAAGTCTGTCA-----AGACTCTTTTGTATTCTTTTGAGGCACATAAGGACTC
TTTTAAAGATGGTTTGTGTATGTTTTGGAACTGTAATGTGGATAAATATCCACCGAATGC
AGTTGTATGTAGATTTGACACTAGAGTGTTGAATAATTTAAATCTTCCTGGCTGTAATGG
AGGTAGTTTGTATGTTAATAAACATGCATTCCACACTAAACCCTTTGCTAGGGCAGCCTT
TGAGTATTTGAAGCCTATGCCATTTTTTTATTATTCAGATACGCCTTGTGTGTATATGGA
TGGCATGGATGCTAAGCAG--------GTTGACTATGTACCTTTGAAATCCGCCACTTGC
ATTACAAGATGCAATTTAGGTGGTGCAGTTTGTTTAAAACATGCTGAAGAGTATCGTGAG
TACTTAGAGTCTTACAATACAGCTACTACAGCAGGTTTTACTTTTTGGGTCTATAAGACA
TTTGATTTTTATAATTTGTGGAATACGTTCACTAAGCTACAAAGCTTGGAGAATGTTGTA
TATAATTTAGTCAAGACTGGCCATTATACAGGACAGGCAGGTGAAATGCCTTGTGCCATT
ATAAATGATAAAGTTGTGGCTAAGATCGATAAGGAGGATGTTGTCATTTTTATTAATAAT
ACAACATACCCTACTAATGTGGCTGTTGAATTATTTGCCAAGCGCAGTATTCGACACCAT
CCAGAGCTTAAGCTCTTTAGAAATTTGAATATAGACGTGTGCTGGAAGCAC-GTCATTTG
GGATTATGCTAGAGAAAGTATATTTTGCAGTAATACCTATGGTGTCTGC------ATGTA
TACAGATTTAAAGTTCATTGATA------------AATTGAATGTCCTTTTTGATGGTCG
TGATAATGGTGCTCTTGAAGCTTTTAAACGCTCTAATAATGGCGTTTACATTTCCACGAC
AACAGTTAAGAGTCTTTCGATGATAAGAGGTCCACCGCGTGCTGAATTAAATGG---CGT
AGTGGTGGACAAGATTGGAGACACTGATTGTGTGTTTTATTTTGCTGTGCGTAAAGAGGG
TCAGGATGTCATCTTCAGCCAATTCGACAGCCTGAGAGTCAGCTCTAACCAGAGCCCACA
AGGTAATCTGGGGAGTAATGAACCCGGTAATGTCGGTGGTAATGATGCTCTGGCAACCTC
TACTATCTTTACACAGAGCCGTGTTATTAGCTCTTTTACATGTCGTACTGATATGGAAAA
AGATTTTATAGCTTTAGATCAAGATGTGTTTATTCAGAAGTATGATTTGGAGGACTATGC
CTTTGAACACATTGTTTATGGTAATTTCAACCAGAAGATTATTGGTGGTTTGCATTTGTT
AATAGGCTTGTACCGAAGACATCAAACTTCCAATCTGGTTATTCAGGAGTTTGTTTCATA
CGACTCCAGCATACACTCTTATTTTATCACTGATGAGAAGAGTGGTGGTAGTAAGAGTGT
TTGCACTGTTATAGATATTTTGTTGGATGATTTTGTGGCTCTTGTTAAGTCACTTAATCT
TAACTGTGTGAGTAAGGTTGTTAATGTTAATGTTGATTTTAAAGATTTTCAGTTCATGCT
TTGGTGTAACGATGAGAAAGTTATGACTTTCTACCCTCGTTTGCAAGCTGCATCTGACTG
GAAGCCAGGTTATTCTATGCCTGTATTATATAAGTATTTGAATTCCCCAATGGAAAGAGT
TAGTCTCTGGAATTATGGGAAGCCAGTTACTTTGCCTACAGGCTGTATGATGAATGTTGC
TAAGTATACTCAGTTGTGTCAATACCTGAATACTACAACATTAGCTGTACCTGTTAATAT
GCGAGTTTTGCATTTAGGTGCAGGTTCAGAAAAAGGAGTAGCACCGGGTTCTGCAGTTCT
TAGGCAGTGGTTGCCTGTTGGTACTATTCTTGTAGATAATGATTTATACCCATTTGTGAG
TGACAGTGTCGCTACATATTTTGGGGATTGTATAACCTTACCCTTTGATTGTCAATGGGA
TTTGATAATTTCTGATATGTATGACCCTATTACTAAGAACATAGGGGAGTACAATGTAAG
TAAAGATGGTTTCTTTACATACATTTGTTATATGATTCGCGACAAGTTATCTCTGGGTGG
TAGTGTTGCTATAAAAATAACAGAGTTTTCTTGGAATGCAGAATTATATAAGTTAATGGG
GTATTTTGCATTTTGGACAGTTTTCTGCACAAATGCAAATGCGTCTTCTAGTGAAGGGTT
TTTAATTGGCATAAATTATTTGGGTAAGCCCAAGGTTGAGATAGATGGAAATATTATGCA
TGCCAATTATTTGTTTTGGAGAAATTCTA--------CAGTTTGGAACGGGGGTGCTTAT
AGCCTGTTTGATATGGCTAAATTCCCGCTTAAGTTGGCTGGTACTGCCGTAATAAATTTA
AGAGCAGACCAGATTAATGATATGGTTTATTCCCTTCTTGAAAAGGGTAAACTACTTGTT
AGAGATATAAATAAAGAAGTTTTTGTTGGTGACAGTTTGGTTAATATAATCTAAACTTTA
AGAATGGCAGTTGCTTATGCAGATAAGCCTAATCACTTTATCAATTTTCCACTTACCCAG
TTTGAGGGTTTTGTGTTAAATTATAAAGGTTTACAATTTCAAATTCTCGATGAAGGAGTG
GATTGTAAAATACAAACAGCGCCGCATATTAGTCTTGCTATGCTGGATATTCAGCCTGAA
GACTACAGAAGTGTTGATGTTGCTATTCAAGAAGTTATTGATGACATGCATTGGGGTGAG
GGCTTTCAGATTAAATTTGATAACCCCCATATCCTAGGAAGATGCATAGTTTTAGATGTT
AAAGGTGTAGAAGAATTGCATGATGATTTAGTTAATTACATTCGTGATAAAGGTTGTGTT
GCTGACCAATCCAGGAAATGGATTGGACATTGCACCATAGCCCAACTCACGGATGCTGCA
CTTTCCATTAAGGAAAATGTTGATTTCATAAACAGCATGCAATTCAATTATAAAATCACT
ATCAACCCCTCATCACCGGCTAGACTTGAAATAGTTAAGCTTGGTGCTGAAAAGAAAGAT
GGTTTTTATGAAACCATAGTTAGCCACTGGATGGGAATTCGTTTTGAATATAATCCACCC
ACTGATAAGCTAGCTATGATTATGGGTTATTGTTGTTTAGAAGTGGTGCGTCAAGAGCTA
GAAGAAGGTGATCTTCCCGAGAATGATGATGATGCTTGGTTTAAGCTATCGTACCATTAT
GAAAACAATTCTTGGTTCTTTCGACATGTCTACAGGAAAAGTTCTTATTTCCGTAAGTCT
TGTCAAAACTTAGATTGTAATTGTTTTGGGTTTTATGAATCTTCAGTTGAAGAAGACTAA
ACTCAGTGAAAATGTTTTTGCTTCCTAGATTTGTTCTAGTTAGCTGCATAATTGGTAACT
TAGGTTTTGATAACCCTCCTACCAATGTTGTTTCGCATTTAAATGGAGATTGGTTTTTAT
TTGGTGACAGTCGTTCAGATTGTAACCATGTTGTTAACACCAACCCCCGTAATTATTCTT
ATATGGACCTTAATCCTGCCCTGTGTGATTCTGGTAAAATATCATCTAAAGCTGGCAACT
CCATTTTTAGGAGTTTTCACTTTACCGATTTTTATAATTACACAGGCGAAGGTCAACAAA
TTATTTTCTATGAGGGTGTTAATTTTACGCCTTATCATGCCTTTAAATGCACCAGTTCTG
GTAGTAATGATGTTTGGATGCAGAATAAAGGCTTGTTTTACACTCAGGTTTATAAGAATA
TGGCTGTGTATCGCAGCCTTACTTTTGTTAATGTACCATATGTTTATAATGGCTCTGCAC
AATCTACAGCTCTTTGTAAGTCTGGTAGTTTAGTTCTTAATAACCCTGCATATATAGCTC
GTGAAGCTAATTTTGGGGATTATTATTATAAGGTTGAAGCTGATTTTTATTTGTCAGGTT
GTGACGAGTATATCGTACCACTTTGTATCTTTAACGGCAAGTTTTTGTCGAATACAAAGT
ATTATGATGATAGTCAATATTATTTTAATAAAGACACTGGTGTTATTTATGGTTTCAATT
CTACTGAAACCATTAACACTGGTTTTGATTTTAATTGTCATTATTTACTTTTACCCTCTG
GTAATTATTTAGCCATTTCAAATGAGCTATTGTTAACTGTTCCTACGAAAGCAATCTGTC
TTAATAAGCGTAAGGATTTTACGCCTGTACAGGTTGTTGATTCGCGGTGGAACAATGCCA
GGCAGTCTGACAACATGACGGCGGTTGCTTGTCAACTCCCGTACTGTTATTTTCGTAATT
CTACTACCAATTATGTTGGTGTTTATGATATCAATCATGGGGATGCTGGTTTTACTAGCA
TACTCAGTGGTTTGTTATATAATTCACCTTGTTTTTCGCAGCAAGGTGTTTTTAGGTATG
ATAATGTTAGCAGTGTCTGGCCTCTTTACTCTTATGGCAGATGTCCTACTGCTGCTGATA
TTAATACCCCTGATGTACATATTTGTGTGTATGATCCGCTACCACTTATTTTGCTTGCCA
TTCTTTTGGGTGTTGCGGTCATAATTATTGTGTTTTTGTTGTCATATTTTATGGTGGATA
ATGGTATTAGGTTGCATGATGCTTAAACCATAATCTAAACATGTTTTTGATACTTTTAAT
TTCCTTACCAATGGCTTTTGCTGTTATAGGAGATTTTAAGTGTACTACGGATTCCATCAA
TAATGTTGACACCGGTGCTCCTTCTGTTAGCACTGATGTTGTCGATGTTACTAATGGTTT
AGGTACTTATTATGTTTTAGATCGTGTGTATTTAAATACTACATTGTTGCTTAATGGTTA
TTATCCTACTTCAGGTTCTATGTATCGTAATATGGCACTGAAGGGAACTTTACTATTGAG
CACACTATGGTTTAAACCACCATTTCGTTCTGATTTTATTGATGGTGTTTTTGCTAAGGT
AAAAAATACCAAGGTTATTAAAGATGGTGTAGTGTATAGTGAGTTTCCTGCTATAACTAT
AGGTAGTACTTTTGTAAACACATCCTACAGTGTGGTAGTACAACCGCATACTACTAATTT
AGATAATAAATTACAAGGTCTCTTAGAGATCTCTGTTTGCCAGTATACTATGTGCGATTA
CCCACATACGATGTGTCACCCTAATCTGGGTAATAAACGCATAGAACTATGGCATTGGGA
TACAGGTGTTGTTTCCTGTTTATATAAGCGTAATTTCACATATGATGTGAATGCTGATTA
TTTGTATTTCCATTTTTATCAAGAAGGTGGTACTTTTTATGCATATTTTACAGACACTGG
TGTTGTTACTAAGTTTTTGTTTCATGTTTATTTAGGCACGGTGCTTTCACATTATTATGT
CATGCCTTTGACTTGTAATAGTGTTATGACTTTAGAATACTGGGTTACACCTCTCACTTT
TAAACAATATTTACTCGCTTTCAATCAAGATGGTGTTATTGTTAATGCTGTTGATTGTAA
GAGTGATTTTATGAGTGAGATTAAGTGTAAAACACTATCTATAGCACCATCTACTGGTGT
TTATGAATTAAACGGTTACACTGTTCAGCCAATTGCAGATGTTTACCGACGTATACCTAA
TCTTCCCGATTGTAATATAGAGGCTTGGCTTAATGATAAGTCGGTGCCTTCTCCATTAAA
TTGGGAACG----TAAGACCTTTTCAAATTGTAATTTTAATATGAGCAG----------C
CTGATGTCTTTTATTCAGGCTGA--------------------CTCGTTTACTTGTAATA
ATATTGATGCTGCTAAGATATACGGTATGTGTTTTTCCAGCATAACTATAGATAAGTTTG
CTATACCCAATGGTAGGAAGGTTGACCTACAAAT-------AGGCAATTTGGGCTATTTG
CAGTCTTTTAACTATAGAATTGATACTACTGCTACAAGTTGTCAGTTGTATTATAATTTA
CCTGCTGGTAATGTTTCTATTAGCAGGTTTAATCCTTCTATTTGGAATAGGAGATTTGGT
TTTACAGAACAATCTGTTTTTAAGCCTCAACCTGCAGGTGTTTTTACTGATCATGATGTT
GTTTATGCACAACATTGTTTTAAAGCTCCCACAAATTTCTGTCCGTGTAAATTGAATGGG
TCTTTGTGTGTAGGTACTGGTTCTGGTATAGATGCTGGTTATAAAAATATTGGTATAGGC
ACTTGTCCTGCAGGTACTAATTATTTAACTTGTTATAATGCTAACCAATGTGATTGTTTG
TGTACTCCAGACCCCATTTTATCTAAATCTACAGGGCCTTATAAGTGCCCCCAAACTAAA
CATTTAGTTGGCATAGGTGAGCACTGTTCGGGTCTTGCTATTAAAAGTGATTATTGTGGA
GGCAATCCTTGTACTTGCCAACCAAAAGCGTTTTTGGGTTGGTCTGTGGACTCTTGTTTA
CAAGGGGATAGGTGTAATATTTTTGCTAATTTTATTTTGCATGGTGTTAATAGTGGTACT
ACTTGTTCTACTGATTTACAAAAATCAAACACAGACATAATTCTTGGTGTTTGTGTTAAT
TATGATCTTTATGGTATTACAGGCCAAGGTATTTTTGTTGAGGTTAATG--------CGA
CTTATTATAATAGTTGGCAGAACCTTTTATATGATTCTAATGGTAATCTCTATGGTTTTA
GGGACTACTTAACAAACAGAACTTTTATGATTCGTAGTTGCTATAGCGGTCGTGTTTCAG
CGGCCTTTCACT----CTAACTCTTCCGAACCAGCATTGCTATT-----TCGGAATATTA
AATGCAATTACGTTTTTAATAATACTCTTTCACGACAGCTGCAACCTATTAACTATTTTG
ATAGTTATCTTGGTTGTGTTGTCAATGCTGATAATAGTACTTCTATTTCTGTTCAAACAT
GTGATCTCACAGTAGGTAGTGGTTACTGTGTGGATTACTC--------------TACAAA
AAGACGAAGTCGTAGATCGATTACCACTGGTTATCGGTTT---ACTAATTTT------GA
GCCATTTACTGT--TAATTCAGTAAATGATAGTTTACAACCTGTAGGTGGTTTGTATGAA
ATTCAA--------------------------ATACCTTCAGAGTTTACTATAGGTAATA
TGCAGGAGTTTATTCAAACAAGTTCTCCTAAAGTTACTATTGATTGTTCTGTTTTTGTCT
GTGGTGATTATGCAGCATGTAAATCACAGTTGGTTGAATATGGTAGTTTCTGTGACAATA
TTAA----TGCTATACTCACAGAAGTAAATGAACTACTTGACACTACACAG-------TT
GCAAGTAGCTAATAGTTTAATGAATGGTGTCACTCTTAGCACTAAGCTTAAAGATGGCTT
TAATTTTAATGTAGATGACATCAATTTTTCCCCTGTATTAGGTTGTTTAGGAAGCGAATG
TAATAAAGTTTCCAGTAGATCTGCTATAGAGGATTTACTTTTTTCTAAAGTAAAGTTATC
TGATGTTGGTTTCGTTGATGCTTATAATAATTGTACTGGAGGTGCCGAAATTAGGGACCT
CATTTGTGTGCAAAGTTATAATGGTATCAAAGTGTTGCCTCCACTGCTCTCAGAAAGTCA
GATCAGTGGATACACT------------GTGGCTGCCACCTTTGCTAGTCTGTTTCCTCC
TTGGTCAGCAGCAGCAGGCGTACCATTTTATTTAAATGTTCAGTATCGTATTAATGGTAT
TGGTGTTACCATGGATGTGCTAAGTCAAAATCAAAAGCTTATTTCTAATGCATTTAACAA
TGCCCTTGATGCTATTCAGGAAGGGTTTGATGCTACTAATTCTGCTTTAGTTAAAATTCA
AGCTGTTGTTAATGCAAATGCTGAAGCTCTTAATAACTTATTGCAACAACTCTCTAATAG
ATTTGGTGCTATAAGTGCTTCTTTACAAGAAATTCTATCTAGACTTGATGCTCTTGAAGC
GCAAGCTCAGATAGATAGACTTATTAATGGGCGTCTTACCGCTCTTAATGCTTATGTTTC
TCAACAGCTTAGTGATTCTACACTAGTAAAATTTAGTGCAGCCCAAGCTATGGAGAAGGT
TAATGAATGTGTCAAAAGCCAATCATCTAGGATAAATTTTTGTGGTAATGGTAATCATAT
TATATCATTAGTGCAGAATGCTCCATATGGTTTGTATTTTATCCACTTTAGCTATGTCCC
TACTAAGTATGTTACTGCGAAGGTTAGTCCCGGTCTGTGCATTGCAGGTGATAGAGGTAT
AGCTCCTAAGAGTGGTTATTTTGTTAATGTAAATAACAC---TTGGATGTTCACTGGTAG
TGGTTATTACTACCCTGAACCTATAACTGGAAATAATGTTGTTGTTATGAGTACCTGTGC
TGTT--------AACTATACTAAAGCACCGGATGTAATGCTGAACATTTCAACACCCAAC
CTCCCTGATTTTAAGGAAGAGTTGGATCAATGGTTTAAAAACCAAACATTAATGGCACCA
GATTTGTCACTTGATTA---------TATAAATGTTACATTCTTGGACCTACAAGATGAA
ATGAATAGGTTACAGGAGGCAATAAAAGTTTTAAATCATAGCTACATCAATCTTAAGGAC
ATTGGTACATATGAATATTATGTAAAATGGCCTTGGTATGTATGGC------TTTTAATT
GGCCTTGCTGGTGTAGCTATGCTTGTTTTACTATTCTTCATATGCTGTTGTACAGGATGT
GGGACTAGTTGTTTTAAGAAATGCGGTGGTTGTTGTGATGATTATACTGGACATCAG---
-----------GAGTTAGTAATTAAA-----------ACCTTACATGACGACT-AGTT-C
GTCTTTGATTTATTGGCTCCTGACGAT---------------------------------
--ATATTACATCCCTCCAAT----------TAATTATTATAAGACCCATTGAGGTC----
-----------TAGCATATTATAAAAGCTACCACAATACCTGCTTTTTAGTGGGTACTGT
GTCT----TAACTAGTAAACCTTTAATGCCAATGGCTACAACCATTGGTGTTACAGATTA
TACTAATATTATGCCTAGTACTGTT-TTTACAACAGTCTATTAAGGCGTTTTTATAGTTA
TTGATAATAGCACCA--------TTTTTCATGGTACTATTTCTAAACCATATTGTAATTC
-------AGGTATACCTTATAACTTTAAGCATTAATTGCTAAGGTTCTTAAGGCCACACC
CTAGTAATGGACATCTGGAGACC----------TGAGATTAAATATCTCCGTT------A
TACTAACGGTTTTA--------ATGTCTCAGAGT--------------------------
--------------TAGAAGATGCTTGTTTTAAATTTAACTATAAATTT-----------
-------------CCTAAAGTAGGATATTGT----------------------------A
GAGTTCCTAGTCATGCTTGGTGCCGT--------AATCAAGGTAGCTTTTGCGCTACATT
CACTCTTTATGGCAAATCCAAACATTA---TGATAAATATTTTGGAGT------AATAAC
TGGTTTTACAGCATTCGCTAATACTGTAGAGGAGGCTGTT--------------------
----------------------------------AACAAACTGGTTTTCTTAGCTGTTGA
CTTTATTACCTGGCGGAGACAGG--AGTTAAATGTTTATGGCTGATGCTTATTTTGCAGA
CACTGTGTGGTATGTGGGGCAAATAATTTTTATAGTTGCCATTTGTTCATTGGTTATAAT
AGTTGTAGTGGCATTTTTGGCAACTTTTAAATTGTGTATTCAACTTTGCGGTAT------
--------GTGTAATACCTTAGTACTGTCCCCTTCTATTTATGTGTTTAATAGAGGTAGG
CAGTTTTATGAGTTTTACAATGATGTAAAACCACCAGTTCTTGATGTGGATGACGTTTAG
TTAATCCAAACATTATGAGT----AGTACAACTACACCAGCACCAATTATTACCTGGACT
GCTGATGAAGCTATTAAATTCCTAAAGGAATGGAATTTTTCTTTGGGTATTATACTACTT
TTTATTACAATCATATTGCAATTTGGATATACAAGCCGCAGTATGTTTGTTTATGTTATT
AAGATGATTATTTTGTGGCTTATGTGGCCCCTTACTATCGTCTTAACTATTTTCAATTGC
GTGTATGCGTTGAATAATGTGTATCTTGGCTTTTCTATAGTTTTTACCATAGTGGCCATT
ATCATGTGGATTGTGTATTTTGTGAATAGTATCAGGTTGTTTATTAGAACTGGAAGTTGG
TGGAGTTTCAACCCAGAAACAAACAACTTGATGTGTATAGATATGAAGGGAATGATGTAT
GTTAGGCCGATAATTGAGGACTACCATACCCTTACGGTCACAATAATACGTGGTCATCTT
TATAT----------------GCAAGGTATAAAACTAGGTACTGGC--------------
------------------TATTCTTTGTCAGATTTGCCAGCTTATGTGACTGTTGCTAAG
GTCTCACACCTGCTCACGTATA--------------------------------------
------------------AGCGTGGTTTTCTTGACAAGATAGGCGATACTAGTGGTTTTG
CTGTTTATGTTAAGTCCAAAGTCGGTA----------ATTACCGACTGCCAT--------
------------------------------------------------------------
-----------------------------------------CAACCCAAAAAGGTT----
--------------------------CTGGCATGGACACCGC------------------
------------------------------------------------------------
------------------------------------------------------------
------------------------------------------------------------
------------------------------------------------------------
--------------ATTGTTG---------------------------------------
---AGAAATAATATCTAAACTTTAA-----------------------------------
------------------------------------------------------------
-------------------------------GGATGTCTTTTACTCCTGGTAAGCAATCC
AGTAGTAG----------------------------------------------------
-----------------------------------------AGCGTCCTCTGGAAATCGT
TCTGGTAATGGCATCCTTAA-------GTGGGCCGATCAGTCCG----------ACCAAT
CTAG--------------------------------------------------------
------------------------------------------------------------
--------------------------------AAATGTTCAAACCAGG------GGTAGA
AGAGCTCAACCCAAGCAAACTGC--------------------------------TACTT
CTCAGCAACCATCAGGAGGGA----------------------------------ACGTT
GTACCCTACTAT------TCTTGGTTCTCTGGAATTACTCAGTTTCAAAAGGGAAAGGAG
TTTGAATTTGCAGAGGGACAAGGTGTGCCTATTG----CACCAGGAGTCCCAGCTACTGA
AGCTAAGGGGTACTGGTACAGACACAACAGACGTTCTTTTAAAACAGCCGATGGCAACCA
GCGTCAATTGCTGCCACGATGGTATTTTTACTATCTTGGAACAGGACCGCATGCCAAAGA
CCAGTATGGCACCGACATTGACGGAGTCTTCTGGGTCGCTAGTAACCAGGCTGATGTCAA
TACCCC---GGCTGACATTCTCGATCGGGACCCAAGTAGCGATGAGGCTATTCCGACTAG
GTTTCCGCCTGGCACGGTACTCCCTCAGGGTTACTATATTGAAGGCTCAGGAAGGTCTGC
TCCTAATTCCAGATCTACTTCACGCGCATCCAGTAGAGCCTCTAGTGCAGGATCGCGTAG
TAGAGCCAATTCTGGCAATAGAACCC------------------CTACCTCTGGTGTAAC
ACCTGATATGGCTGATCAAATTGCTAGTCTTGTTCTGGCAAAACTTG-------------
--------GCAAGGATGCCACTAAGCCACAGCAAGTAACTAAGCAGACTGCCA--AAGAA
ATCAGACA-GAAAATTTTGAATAAACCCCGCCAGAAGAGGAGCCCCAATAAACAATGCAC
TGTTCAGCAGTGTTTTGGTAAAAGAGGCCCCAATCA---------GAATTTTGGTGGTGG
AGAAATGTTAAAACTTGGAACTAGTGACCCACAGTTCCCCATTCTTGCAGAACTCGCACC
CACAGCTGGTGCGTTTTTCTTTGGATCAAGGTTAGAGTTGGCCAAAGTGCAGAATTTGTC
TGGGAATCTTGACGAGCCCCAGAAGGATGTTTATGAATTGCGCTATAATGGCGCAATTAG
ATTTGACAGTACACTTTCAGGTTTTGATACCATAATGAAGGTGTTGAATGATAATTTGAA
TGCATATCAACAACAAGATGGTATGATGAATATGAGTCCAAAACCACAGCGTCAGCGTGG
TC--ATAAGAATGGACAAGGAGAAAATGATAATATAAGTGTTGCAGCACCCAAAAGCCGT
GTGCAGCAAAATAAGAGTAGAGAGTTGACTGCAGAGGACATCAGTCTTCTTAAGAAGATG
GATGAGCCCTATACAGAAGACACCTCAGAAATATAAGAGAATGAACCTTATGTCGGCACC
TGGTGGTAACTCCTCGCAGGAAAGTCGGG-------------------------------
----ATAAGGCACTCTCTATCAGAATGGATGTCTTGCTGCTATA----ATAGATAGAGAA
GGTT--------------ATAGCAGACTATAGATTAATTAGTTGAAAGTTTTGTGTGG--
------------------------------------------------------TAA---
------------------------------------------------------------
------------------------------------------------------------
---------------------------------
>OQ621718.1 Canine respiratory coronavirus isolate D175NS_THA_2022, complete genome
------------------------------------------------------------
------------------------------------------------------------
--------------------------GCAGTTAACAGCTTTCAGCCAGGGACGTGTTGTA
TCCTAGGCAGTGGCCCACTCATAGGTCACAATGTCGAAGATCAACAAATACGGTCTCGAA
CTGCACTGGGCTCCAGAATTTCCATGG---------------ATGTTTGAGG-----ACG
CAGAGGAGAAGTTGGATAACCCTAGTAGTTCAGAGGTGGATATAGTATGCTCCACCACTG
CGCAAAAGCTGGAAACAGGCGGAATTTGTCCTGAAAATCATGTAATGGTGGATTGTCGCC
GACTTCTTAGACAAGAGTGTTGTGTGCAGTCTAGCCTAATACGTGAAATTGTTA------
-----------------TGAATACACGTCCATATGATTTGGAGGTGCTATTTCAAGATGC
TTTGCAGTCCCGCGAAGCAGTTTTGGTTACACCCCCTATAGGTATGTCTATGGAGTCATG
CTATGTGAGAGGTTGTA----------------ATCCTAATGGATGGACCATGGGTTTGT
TTCGGCGTAGAAGTGTGTGTAACACTGGTCGCTGCGCTGTTAACAAGCATGTGGCCT---
----ATCAGCTATATATG---ATTGATCCTGCGGGTGTTTG-------------------
---------------------------------TTTTGGTGCAGGTCAATTTGTGGGTTG
GGTTATACCCTTAGCCTTTATGCCTGTGCAATCCCGGAAATTTATCGTTCCTTGGGTTAT
GTACTTGCGTAAGTGTGGTGAAAAGGGTGCCTACAATAAAGATCATAAACGTGGCGGTTT
TGAACACGTTTATGATTTTAAAGTTGAGGATGCTTACGACCTGGTTCATGATGAGCCTAA
GGGTAAGTTTTCTAAGAAGGCTTATGCTTTAATTAGAGGATACCGTGGTGTTAAACCGCT
TCTCTATGTAGACCAGTATGGTTGTGATTATACTGGTGGTCTTGCAGATGGTTTAGAGGC
T---TATGCTGATAAGACATTGCAAGAAATGAAGGCATTATTTCCTATTTGGAGCCAGGA
ACTCCCTTTTGATGTAACTGTGGCATGGCACGTTGTGCGTGATCCACGTTATGTTA-TGA
GATTGCAGAGTGCTTCTACTATACGTGGTGTTGCATATGTTGCTAACCCTACTGAAGACT
TGTGTGATGGTTCTGTTGTTATAAAGGAACCTGTGCATGTTTATGCAGATGACTCTATTA
TTTTA--CGTCAACATAATTTA------------------GTTGACATTATGAGTTGTTT
TTA-----------------TATGGAAGCAGATGCAGTTGTAAATGCTTTTTATGGTGTT
GATTTGAAAGATTGTGGTTTTGTTATGCAGTTTGGTTAT--ATTGATTGTGAACAAGACT
------------------TGTGTGATTTTAAAGGTTGGGTTCC-TGGTAATATGATAGAT
GGTTTTGCTTGCACTACTTGTGGTCATGTTTATGAAACAGGTGGTTTGCTAGCACAA---
------TCTTCAGGTGTTCTGCCTGCTAATCCTGTATTGCATACTAAGAGTGCAGCAGGT
------------------------------------------TATGGTGGTTTTGGTTGT
AAGGATTCTTTTACCCTGTATGGCAAAACTGTAGTTTATTTTGGAGGGTGTGTGTATTGG
AGTCCAGCACGTAATATATGGATTCCTATATTAAAATCTTCTGTTAAGTCTTATGACGGT
TTGGTCTATACTGGAGTT---GTAGGTTGCAAGGCTATTGTAAAGGAAACAAATCTCATT
TGCAAAGCGTTGTACCTTGATTATGTTCAACACAAGTGTGGCAATTTACACCAGCGGGAG
TTGCTAGGTGTGTCAGATGTGTGGCATAAACAATTGTTATTAAATAGAGGTGTGTACAAA
CCTCTTTTAGAGAATATTGATTATTTTAATATGCGGCGTGCTAAATTTAGTTTAGAAACT
TTTACTGTTTGTGCAGATGGTTTTATGCCTTTTCTTTTAGATGATTTGGTTCCGCGCGCA
TATTATTTGGC-----AGTAAGTGGTCAAGC---------ATTTTGTGACTACGCAGGTA
AATTCTGCTATGCCGTTGTGTCTAAGAGTAAAGAGTTACTTGATGTGT------------
-----CACTGGACTCTTTAGGTGCAGCTATAC-----ATTATTTGAATTCTAAAATTG--
--------------TTGATTTGGCTCAACATTT--------------------------T
AGTGATTTTGGAACAAGTTTTG------TTTCTAAAATTGTTCATTTTTTTAAGAC----
------TTTTACTACTAGCACTGCTCTTGCATTTGCATGGGTTTTATTTCATGTTTTGCA
TGGTGCTTATATAGTAGTAG------AGAGTGATATATATTTTGTTAAAAATATTCCTCG
TTATGCTAGTGCTGTTGCACGAGCATTTCGGAGTGTTGCTAAAATTGTACTGGACTCTTT
AAGAGTTACTTTTATTGATGGTCTTTCTTGTTTTAAGATTGGACGTAGAAGAATCTGTCT
TTCAGGCAGTAAAATTTATGAAG-----------------------------------TT
GAGCGTGGCTTGTTACATTCATCTCAATTGCC----------------------------
ATTAGATGTTTATGATTTAACCA-------------------------------------
-----TGCCTAGTCAAG-TTCAGAAAGCCAAGCAAAAACCTATTTATTTAAAAGG-----
----------------------------------------TTCTGGTTCTGATTTTTCAT
TAGCGGATAGTGTGGTTGAAGTTGTTACAACTTCACT------TACACCATGTGGTTATT
CTGAACCACCTAAAGTTGCAGATAAAATTTGCATTGTTGATAATGTTTATATGGCCAAGG
CTGGTGACAAATACTACCCTGTTGTGGTTG--ATGGTCATGTTGGACTCTTGGATCAAGC
ATGGAGGGTTCCTTGTGCTGGAAGGCGTGTTACATTTAAGGAACAGCCTACAGTAAATGC
GATTGCAAGCATGCCTAAGACTATTAAAGTTTTTTATGAGCTTGACAAAGATTTTAATAC
TATTTTAAACACTGCATGTGGAGTGTT-------TGAAGTGGATGATACTGTGGATATGG
AGGAATT---TTACGCTGTGGTGATTGATGCCATAGAAGAGAAACTTTCTCCATGTAAGG
AGCTTGAAGGTGTAGGTGTTAAAGTTAGTGCCTTTTTACAGAAATTAGAGGATAATTCCC
TATT-TTTATTTGATGAGGCTGGCGAGGAAGTTCTTGCTTCTAAATTGTATTGTGCTTTT
ACAGCTCCTGAAGATGATGACTTTCTTGAAGAAAGTGATGTTGAAGAAGATGTTGTAGAA
GGTGATGAAACTGATTTAACTGTCACAAGTGCTGGAGAGCCTTGTGTTGCCAGTGAACAG
GAGGAGTCTTCTGAAGTCTTAGAGGACACTTTGGATGATGGTCCATGTGTGGAGACATCT
GATTCACAAGTTGAAGAAGATGTAGAAATGTCGGATTTTGTTGATCTTGAATCTGTGATT
CAGGATTATGAAAATGTTTGTTTTGAGTTTTATACTACAGAGCCAGAATTCGTTAAAGTT
TTGGATCTGTATGTGCCTAAAGCAACGCGCAACAATTGC--------TGGTTGCGATCAG
TTTTGGCAGTGATGCAGAAATTGCCCTGTCAATTTAAAGATAAAAATTTGCAGGATCTTT
GGGTGTTATATAAGCAACAGTATAGTCAGTTGTTTGTTGATACCTTGGTTAATAAGATAC
CTGCTAATATTGTAGTCCCACAAGGTGGTTATGTTGCTG---------------------
-----ATTTTGCATATTGGTTCTTAACCTTATGTGATTGGCAGTGTGTTGCATACTGGAA
ATGCATTAAATGTGATTTAGCTCTTAAGCTTAAAGGCTTGGATGCTATGTTCTTTTATGG
TGATGTTGTTTCACATGTATGCAAGTGTGGTGAGTCTATGGTACTTATTGATGTTGATGT
GCCATTTA--CAGC--------CCACTTTGCTCTTAAAGATAAGTTGTTTTGTGCATTTA
TTACTAAGCGTAGTTTGTATAAAGCAGCTTGTGTTGTGGATGTTAATGATAGTCATTCTA
TGGCTGTTGTTGATGGTAAACAAATTGATGATCATCGTATCACTAGTGTTACTAGTGATA
AGT-------------------------TTGATTTTATTATTGGGCATGGTATGTCATTT
TCAAT---GACTACGTTTGAAATTGCCCAATTGTATGGTTCTTGTATAACACCTAATGTG
TGTTTTGTTAAAGGTGATATAATT---AAAGTGTCTAAGCGTGTTAAAGCA---------
---------GAAGTCGTTGTAAATCCTGCTAATGGCCATATGGCACATGGTGGTGGTGTT
GCAAAGGCTATTGCAGTAGCAGCTGGACATCAGTTTGTTAAAGAGACTACTGATATGGTT
AAGTCTAAAGGAGTTTGTGCTACTGGAGATTGTTATGTCTCTACAGGGGGCAAATTATGT
AAAACTGTGCTTAATGTTGTTGGACCTGATGCGAGGACACAGGGTAAACAAAGTTATGCA
TTGTTAGAGCGTGTTTATAAACATCTTAACAAATAT--------------GATTGTGTTG
TTACAACTTTGA---------------TCTCAGCTGGTATATTTAGTGTGCCTTCTGATG
TATCTTTAACATATCTACTTGGTACTGCTAAGAAACAAGTTGTTCTTGTTAGCAATAATC
AAGAGGATTTTGATCTTATTTCTAAGTGTCAG----------------------------
-----------ATAACTGCCGTTGAGGGTACTAAG-------------------------
--------------AAATTGGCAGAGCGTCTTTCTTTTAATGTTGGGCGTTCTATCGTTT
ACGAAACAGATGTTAATAAGTTGATTTTAAGCAATGATGTTGCATTTGTTTCGACATTTA
ATGTCTTACAGGATGTTTT------------------ATCCTTAAGACATGATATAGTAC
TTGATGATGATGCACGA---------------------------------ACCTTTGTTC
AGAGCAATGTTGATGTTGTACCTGAGGGTTGGCGTGTTGTC-----------------AA
TAAGTTTTATCAAATTAAT----GGTGTTAGAACCGTTAAGTATTTTGAGTGTCCTGGGG
GCATAGATATATGCAGCCAGG-ATAAAGTTTTT-------GGTTATGTACAGCAGGGTAG
TTTTAATAAGGCTACTGT------------TGTTCAAATTAAAGCCT-------------
--------TGTTTTTGGATAAAGTGGACATC---------TTACTAACTGTTGATGGTGT
TAA-TTTCACTAACAGGTT-TGTGCCTGTTGGTGAAAGTTTTGGTAAGAGTCTAGGAAAT
GTGTTTTGTGAAGGAGTTAATGTCATGAAACATAAGTGTGATATAAATTATAAAGGTAAA
GTCTTTTTCCAGTTTGATAATCTTTCTAGTGAAGAT----------TTAAAGGCTGTAAG
-----------AAGTTCTTTTAATTTTGATCAGAAGGAATTGCTTGCCTATTACAACATG
CTTGTTAATTGTTCTAAGTGGCAGGTTGTTTTTAATGGTAAGTATTTCACTT---TTAAG
CAAGCTAATAACAATTGTTTTGTTAATGTTTCTTGCTTAATGCTCCAGAGTTTGAATCTG
AAATTTAAAATTGTTCAATGGCAGGAGGCATGGCTTGAATTTCGTTCTGGCCGCCCTGCT
AGATTTGTATCTTTGGTTTTGGCTAAAGGAGGGTTTAAATTTGGGGATCCTGCTGATTCT
AGAGATTTCTTGCGTGTTGTGTTTAGTCAAGTTGATTTGACAGGGGCAATATGTGATTTT
GAAATTGCATGTAGA---TGTGGTGTAAAGCAGGAACAGCGTACTGGTGTGGACGCTGTT
ATGCATTTTGGTACATTGAGTCGTGAAGATCTTGAGATTGGTTATACCGTGGATTGTTTT
TGTGGTAAAAAGCTAATTCATTGTGTACGATTTGATGTACCATTTTTAATTTGTAGTAAT
A-------CACCTGCT-AGTGTAAAATTACCTAAGGGTGTAGGAAGTGCAAATATTTTTA
TAGGTGATAAGGTTGGTCATTATGTTCATGTTAAGTGTGAACAGTCTTATCAGCTTTATG
ATGCTTCTAATGTTAAGAAGGTTACAGACGTTACTGGCAAGTT---------------GT
CAGATTGTTTGTATCTT----------AAAAATTTGAAACAAACTTTTAAATCGGTGTTA
ACCACCTATTATTTGGATGATGT------TAAGAAAATTGAGTATAAACCTGACTTGTCA
CAATATTATTGTGATGGAGGTAAGTATTATACT------CAGCGTATTATTAAAGCCCAA
TTTAAAACATTTGAGAAAGTAGATGGTGTGTATACTAATTTTAAATTGATAGGACACACC
GTCTGTGATATTCTTAATGCTAAGTTGGGTTTTGATAGCTCTAAAGAGTTTGTAGAATAT
AAG------GTTACTGAGTGGCCAACAGCTAC---------------AGGTGATGTGGTG
TTGGCTACTGATGAT-----TTGTATGTTAAGAGATATGAAAGGGGTTGTATTACTTTTG
GTAAACCTGTTATATGG--------------------TTAAGCCATGAGCAAGCTTCCCT
CAATTCTTTAACATA-------TTTTAATAAACCTTTATTGGTTGATG---AGAATAAAT
TTGATGTTTTAAA------------------AGTGGATGATGTTGATGATGGTGGT----
----AATAGCTCAGAGAGTGATGCTAAAGTAC-CCAAAGAAATTAACATTATTAAGTTAA
GTGGTGTAAAAAAACCTTTTAAGGTTGAAGATAGTGTCATTGTTAATGATGATACTAGTG
AAATCAAATATGTTAAGAGTTTGTCTATAGTTGATGTTTATGATATGTGGCTTACAGGTT
GTAGGTATGTTGTTAAGACTGCTAATGCTTTGAGCAGAGCAGTTAACGTACCTACAATAC
GTAAGTTTATAAAATT----------TGGTATGACTCTTGTTAGTA-TACCAATTGATTT
GTTAAATTTAAGAGAGATTAAGCCTGTTTTTAATGTGGTT------------------AA
AGCTGTGCGAAATAAAATTTTTCCATGCTTTAATTTTATTAAATGGCTTTTTGTCTTATT
ATTTGGCTGGATTAAAATATCCGCTGATAATAAATTAATTTACATTACAGAAGTTGCATC
AAAGCTTACGTGTAAGCTTGTAGCTTTAGCTTTTAAAAATGCATTTTTGACATTTAAGTG
GGGTGTGGTTGCTAGAGGTGCTTGCA------TTATAGCGACTATATT------TCTATT
GTGGTTTAATTTTTT-----------ATATGCCAATGTAATTTTTAGTGATTTTTATTTG
CCTAAAATC-------------------------GGTTTCTTGCCGACTTTTGTTGGTAA
G-------ATTGTACAGTGGATTAAGAACACTTTTAGTCTTGTAACTATTTGTGATCTAT
ATTTTATTCAGGATGTTGGTTTTAAGAATCATTATTGTAATGGAAGTATCGCATGTCAGT
TCTGCTTGGCAGGATTTGATATGTTAGATAATTATAAAGCCATTGATGTAGTACAGTATG
AAGCTGATAGGAGAGCATTTGTTGATTATACAGGTGTGTTAAAGATTGTTATTGAATTGA
TAGTTAGTTAC----GCCCTGTATACGGCATGGTTTTATCCATTGTTTGCTCTTATTA--
---------GTATTCAGATCTTGACCACTTGGCTGC----------------CTGAGCTT
TTTATGCTTAGTACATTACATTGG-AGTGTTAGGTTGCTGGTGTTTTTAGCTAATATGTT
ACCAGCACATGTGTTT---------ATGAGGTTTTATATTATTATTGCCTCTTTTATTAA
GCTGTTTAGCTTGTGTAGGCATGTTGCCTATGGTTGTAGTAAATCTGGTTGTTTGTTTTG
TTACAAGAGGAATCGTAGTCTACGTGTTAAATGTAGTACTATCGTTGGTGGCATGATACG
CTATTACGATGTTATGGCTAATGGTGGCACTGGCTTTTGTTCAAAACATCAATGGAATTG
CATAGATTGTGATTCTTATAAACCAGGTAATACTTTTATTACTGTTGAGGCCGCTCTTGA
TTTATCTAAGGAATTGAAACGGCCAATTCAGCCCACAGATGTTGCTTATCATACGGTTAC
GGATGTTAAGCAAGTTGGTTGTTATATGCGCTTGTTCTATGATCGTGATGGACAGCGCAT
ATATGATGATGTTAATGCTAGTTTGTTTGTGGATTATAGTAATTTGCTACATTCTAAGGT
TAAGAGTGTGCCTAATATGCATGTTGTGG----TAGTGGAAAATGATGCCGATAAAGCTA
ATTTTCTTAAT--GCTGTTGTATTTTATGCACAGTCTTTGTTTAGACCTATTTTAATGGT
TGATAAAAATCTGATAACTACTGCTAATACTGGTACGTCTGTTACAGAAACTATGTTTGA
TGTTTATGTGGATACATTTTTGTCTATGTTTGATGTGGATAAAAAGAGTCTTAATGCTTT
AATAGCAACTGCGCATTCTTCTATAAAACAGGGTACGCAGATTTATAAAGTTTTAGATAC
CTTTTTAAGCTGTGCTCGTAAAAGTTGTTTTATTGATTCAGATGTTGATACTAAGTGTTT
AGTTGACTCTGTCATGTCTGCTGTATCGG-CAGGTCTTGAATTGACGGATGAAAGCTGTA
ATAACTTGGTGCCAACGTATTTGAAGGGTGATAACATTGTGGCAGCTGATTTAGGTGTTC
TGATTCAAAATTCTGCTAAGCATGTGCAGGGTAATGTTGCTAAAATAGCCGGTGTTTCCT
GTATATGGTCTGTGGATGCTTTTAGTCAGCTTAGTTCTGATTTTCAGCATAA--ATTGAA
GAAAGCATGTTGTAAAACTGG---------------TTTGAAACTAAAGCTTACCTATAA
TAAGCAGATGGCTAATGTCTCTGTTTTAACTACACCCTTTAGTCTTAAAGGGGGTGCAGT
TTTTAGTTAT------------TTTGTTTATGTATGTTTTGTATTGAGTTTGGTTTGTTT
TATTGGATTGTGGTGCTTAATGCCCACTTACACAGTACACAAATCAGATTTTCAGCTTCC
TGTTTATGCCA---GTTATAAAGTCTTAGATAATGGTGTTATTAGAGATGTTAGCGTTGA
AGACGTTTGTTTCGCTAACAAGTTTGAACAATTTGATCAATGGTATGAGTCTACATTTGG
TCTAAGTTATTATAGTAACAGTATGGCTTGTCCCATTGTTGTTGCTGTAGTAGACCAGGA
TTTTGGCTCTACTGTGTTTAATGTCCCTACCAAAGTATTGCG---ATATGGTTACCATGT
GTTGCATTTTATTACACATGCACTTTCTGCTGATGGAGTGCAGTGTTATACGCCACATAG
TCAAATATCATATTCTAATTTTTATGTTAGTGGCTGTGTGCTTTCCTCTGCTTGCACTAT
GTTTGCAATGGCAGATGGTAGTCCACAACCTTATTGTTATACAGAGGGGCTTATGCAGAA
CGCTTCTCTGTATAATTCATTGGTACCTCATGTGCGGTATAATCTTGCTAATGCTAAAGG
TTTTATCCGTTTTCCAGAAGTGTTGCGAGAAGGACTTGTGCGTATTGTGCGTACTCGTTC
TATGTCGTATTGCAGAGTTGGATTATGTGAGGAAGCTGATGAGGGTATATGCTTTAATTT
TAATGGTTCTTGGGTGCTTAATAATGATTATTATAGATCATTGCCTGGGACCTTTTGTGG
TAGAGATGTTTTTGACTTAATTTATCAGCTGTTTAAAGGTTTAGCACAGCCTGTGGATTT
TTTGGCATTGACTGCTAGTTCCATTGCCGGTGCTATACTTGCTGTAATTGTTGTTTTGGT
GTTTTATTACTTAATAAAGCTTAAACGTGCTTTTGGTGATTACACCAGTATAGTTTTTGT
TAATGTGATTGTGTGGTGTGTAAATTTTATGATGCTTTTTGTGTTTCAAGTTTACCCTAC
ACTTTCTTGTGTATATGCTATTTGTTATTTTTATGCCACGCTTTATTTCCCTTCGGAGAT
AAGTGTGATAATGCATTTACAATGGCTAGTTATGTATGGCACTATTATGCCTTTATGGTT
TTGTTTGCTATATATATCTGTTGTTGTTTCAAATCATGCTTTTTGGGTATTTTCTTACTG
CAGACAGCTTGGTACTTCTGTTCGTAGTG------ATGGTACATTTGAAGAAATGGCTCT
TACTACTTTTATGATTACAAAAGATTCTTATTGTAAGCTTAAGAATTCTTTGTCTGATGT
TGCTTT----------TAATAGATATTTGAGTTTGTATAATAAATATAGGTATTACAGCG
GTAAAATGGATACTGCTGCATATAGGGAGGCTGCTTGTTCTCAGTTGGCTAAAGCTATGG
ATACATTTACCAATAATAATGGTAGTGATGTGCTTTACCAACCGCCTACTGCTTCCGTTT
CAACTTCATTCTTGCAATCTGGTATTGTGAAAATGGTTAATCCTACTTCTAAGGTAGAAC
CATGTATTGTCAGTGTTACCTATGGTAATATGACATTGAATGGTTTATGGTTGGATGATA
AGGTCTACTGTCCCAGACATGTGATATGTTCTGCTTCAGATATGACTAATCCAGATTATA
CAAATTTGTTGTGTAGAGTAACATCAAGTGATTTTACTGTATTGTTTGATCGTTTAAGCC
TTACAGTGATGTCTTATCAAATGCAGGGTTGTATGCTTGTTCTTACAGTGACCCTGCAAA
ATTCTCGTACGCCAAAATATACATTTGGTGTGGTTAAACCTGGTGAGACTTTTACTGTTT
TAGCTGCTTATAACGGCAAACCACAAGGAGCCTTTCATGTGACTATGCGTAGTAGTTATA
CCATTAAGGGTTCCTTTTTATGCGGATCTTGTGGATCTGTTGGTTATGTAATAATGGGTG
ATTGTGTTAAATTTGTTTATATGCATCAATTGGAGCTTAGTACTGGTTGTCATACTGGTA
CTGATTTCAATGGGGATTTTTATGGTCCTTATAAGGATGCTCAGGTTGTCCAATTGCCCG
TTCAGGATTATATACAATCTGTTAATTTTGTAGCATGGCTTTATGCTGCTATACTTAACA
ATTGTAATTGGTTTGTACAAAGTGATAAGTGTTCTGTTGAAGATTTTAATGTGTGGGCTT
TGTCTAATGGATTTAGCCAAGTTAATTCTGACCTTGTTA------TAGATGCTTTAGCTT
CTATGACTG---------------------GTGTGTCTTTGGAAACACTATTGGCTGCTA
TTAAGCGTCTTAAGAATGGTTTTCAAGGACGTCAGATTATGGGTAGTTGTTCCTTTGAGG
ATGAATTGACACCTAGCGATGTTTATCAACAACTCGCTGGTATCAAGTTACAATCAAAGC
GTATT----AGATTGTTTAAAGGCA-----------TTGTTTGTTGGATTATGGCTTCTA
CATTTTTGTTTAGTTGTATAATTACAGCATTTGTGAAATGGACTATG------TTTATGT
ATGTAA------------CTACTAATATGCTTAGTATTACGTTTTGTGCACTTTGTGTTA
TAAGTTTGGCCATGTTGTTGGTTAAACATAAGCATCTTTATTTGACTATGTATATAATTC
CTGTGCTTTTTACACTG-----------------CTGTATAACAACTATTTT---GTTGT
GTACAAGCATACATTTAGA------------------GGCTATGTTTATGCATGGCTATC
ATATTATGT-TCCATCAATTG-AGTA-TACTTATACTGATG-----AAGTTATTTATGGC
ATGTTATTGCTTATAG-GAATGGCTTTTGTTACATTACGTAGCATTAACCATGATTTGTT
CTCTTTTATAATGTTTGTAGGTCGTGTGATTTCTGTTGTCTCTTTGTGGTACATGGGTTC
TAACTTAGAAGAAGAAATTCTTCTTATGTTGGTTTCT-------------CTTTTTGGTA
CTTACACATGG--ACAACAGTTTTATCTATGGCTGTAGCAAAGGTTATTGCTAAGTGGGT
TGCTGTGAATGTTTTGTATTTTACA--------GATATACCTCAAATTAAGATAGTGCTT
GTATGCTATTTGTTTATAGGTTATATTATTAGCTGTTATTGGGGTTTGTTTTCCTTGATG
AACAGTTTGTTTAGAATGCCTTTGGGTGTTTATAATTATAAAATTTCAGTACAGGAATTA
AGATATATGAATGCTAATGGATTGCGCCCTCCTAAGAATAGTTTTGAAGCCCTTATGCTT
AATTTTAAGCTTTTGGGTATTGGAGGTGTGCCAATTATTGAAGTATCTCAATTTCAATCA
AAATTGACTGATGTTAAATGTGCTAATGTTGTCTTGCTTAATTGCTTGCAACATTTGCAT
GTTGCTTCTAACTCTAAGTTGTGGCAGTATTGTAGCACTTTGCACAATGAAATACTTGCC
ACTTCGGATCTGGGTGTTGCTTTTGAAAAGCTTGCTCAGTTGTTAATTGTTTTGTTTGCT
AATCCAGCTGCTGTGGATAGCAAGTGCCTGACTAGTATTGAAGAAGTTTGCGACGATTAC
GCAAAGGACAATACTGTTTTGCAGGCTTTACAGAGTGAATTTGTTAATATGGCTAGCTTC
GTTGAATATGAAGTTGCTAAGAAAAATCTTGATGAGGCGCGTTCTATTGGTTCTGCTAAT
CAACAGCAGTTAAAACAGCTAGAGAAAGCCTGTAATATTGCTAAATCTGCTTATGAACGT
GATCGTGCTGTAGCAAGAAAGTTGGAGCGTATGGCAGATTTGGCTCTTACTAATATGTAT
AAAGAAGCTAGAATTAATGATAAGAAGAGTAAGGTTGTTTCTGCCTTGCAAACTATGCTT
TTTAGTATGGTACGTAAGTTAGATAATCAAGCTCTGAATTCAATATTAGATAATGCTGTG
AAGGGTTGTGTACCATTGAATGCAATCCCTTCATTGGCAGCAAATACTCTGACTATAATT
GTACCAGATAAAAGTGTTTATGATCAGGTAGTTGATAATGTCTATGTTACCTATGCGGGT
AATGTATGGCAGATTCAAACTATCCAAGATTCAGATGGTACAAATAAGCAGTTGAATGAG
ATATCTGATGAT------TGTAACTGGCCACTAGTTATTATTGCAAATCGTTATAATGAG
GTATCTGCTACCGTTTTGCAAAATAATGAATTAATGCCTGCTAAGTTGAAAACTCAGGTT
GTTAATAGTGGTCCAGATCAGACTTGTAATACACCTACT--------------CAATG--
-----TTACTATAATAATAGTAACAATGGGAAGATTGTTTATGCTATACTTAGTGATGTT
GATGGTCTTAAGTATACAAAAATTCTTAAAGATGATGGCAATTTTGTTGTGT---TGGAG
TTAGATCCTCCTTGTAAATTTACTGTTCAAGATGTTAAAGGTCTTAAAATTAAGTACCTT
TATTTTGTAAAAGGTTGTAACACACTAGCAAGAGGCTGGGTTGTTGGTACAATTTCTTCT
ACAGTTAGATTGCAAGCTGGAATTGCTACTGAGTATGCTTCCAACTCATCTATATTATCT
TTATGTGCGTTTTCTGTAGATCCTAAGAAAACGTATTTAGATTTTATACAACAGGGAGGA
ACACCTATTGCCAATTGTGTTAAAATGTTGTGTGATCATGCTGGTACCGGTATGGCCATT
ACTGTTAAACCTGATGCTACCACTAGTCAGGATTCATATGGTGGTGCGTCTGTTTGTATA
TATTGCCGCGCACGAGTTGAACACCCAGATGTTGATGGGTTGTGCAAATTACGCGGCAAG
TTTGTACAAGTGCCTGTAG---GTATAAAAGATCCTGTGTCTTATGTTTTGACACATGAT
GTTTGTCAAGTTTGTGGATTTTGGCGGGATGGAAGTTGCTCATGTGTTAG---CACTGAC
ACTACTGTTCAGTCAAAAGATACTAA---TTTTTTAAACGGGTTCGGGGTACGAGTGTAG
ATGCCCGTCTCGTACCCTGTGCCAGTGGTTTATCTACTGATGTACAATTAAGGGCATTTG
ATATTTGCAATGCTAGTGTTGCTGGCATTGGTTTACATTTAAAAGTTAATTGTTGCCGTT
TTCAGCGTGTTGATGAGAACGGTGATAAATTAGATCAGTTCTTTGTTGTTAAGAGGACAG
ATTTGACTACATATAATAGAGAGATGGAATGCTATGAGCGTGTAAAAGATTGTAAGTTTG
TGGCTGAACACGATTTCTTTACATTTGATGTAGAAGGTAGTCGTGTGCCACATATTGTAC
GCAAGGATTTAACAAAGTATACTATGTTGGATCTTTGCTATGCATTGCGACATTTTGATC
GCAATGATTGCATGCTGCTTTGTGATATTCTCTCTATATATGCTGGTTGTGAACAATCCT
ACTTTACTAAGAAGGATTGGTATGATTTTGTTGAAAATCCTGATATTATTAATGTTTATA
AAAAGCTAGGACCTATTTTTAGTAGAGCCCTAGTTAGCGCTGCTGAGTTTGCGGACAAAT
TGGTGGATGTAGGCTTAGTAGGCATTTTAACACTTGATAACCAAGATTTAAATGGTAAAT
GGTATGATTTTGGTGACTATGTTATTGCAGCCCCAGGGTGTGGTGTTGCTATAGCAGACT
CTTATTATTCTTATATGATGCCTATGCTGACCATGTGTCATGCATTGGATTGTGAATTGT
ATGTGAATAATG------------CTTATAGACTATTTGATCTTGTACAATATGATTTTA
CTGATTACAAGATTGAATTGTTTAATAAGTATTTTAAGCACTGGAGTATGCCATACCATC
CTAACACGGTTGATTGTCAGGATGATCGGTGTATCATACATTGTGCTAATTTTAACATAC
TTTTTAGTATGGTTTTACCTAATACATGTTTTGGGCCTCTTGTTAGGCAAATTTTTGTGG
ATGGTGTGCCTTTTGTTGTTTCAATTGGCTACCATTATAAAGAACTTGGTATTGTGATGA
ACATGGATGTGGACACACATCGTTATCGCTTGTCTTTAAAAGACTTGCTTTTATATGCTG
CTGATCCAGCTTTGCATGTAGCTTCTGCTAGTGCATTGTATGATTTACGCACTTGCTGTT
TTAGTGTTGCGGCTATAACAAGTGGTGTAAAATTTCAAACAGTTAAACCTGGTAATTTTA
ATCAGGATTTTTATGATTTTATTTTAAGTAAGGGCCTGCTTAAAGAGGGTAGTTCAGTTG
ATCTGAAGCACTTTTTCTTTACGCAGGATGGTAATGCTGCTATTACTGATTATAATTATT
ATAAGTATAATTTGCCCACCATGGTGGACATTAAGCAGTTGCTGTTTGTTTTGGAAGTTG
TTTATAAGTATTTTGAGATTTATGATGGTGGGTGTATACCGGCATCACAAGTCATTGTTA
ATAATTATGATAAGAGTGCTGGCTATCCATTTAATAAATTTGGAAAAGCCAGGCTCTATT
ATGAAGCATTATCATTTGAGGAGCAGGATGAAATTTACGCTTATACTAAGCGTAATGTCC
TGCCAACACTTACTCAAATGAATTTGAAATATGCTATTAGTGCTAAGAATAGAGCCCGCA
CTGTTGCTGGTGTTTCCATACTTAGTACTATGACTGGCAGAATGTTTCATCAAAAATGTT
TGAAAAGTATAGCAGCTACACGTGGTGTTCCTGTGGTTATAGGCACCACTAAATTTTATG
GCGGCTGGGATGATATGTTACGTCGCCTTATTAAAGATGTTGATAATCCTGTACTTATGG
GTTGGGATTATCCTAAGTGTGATCGTGCTATGCCAAATATACTACGTATTGTTAGTAGTT
TGGTCTTGGCCCGAAAACATGAGGCATGTTGTTCGCAAAACGATAGGTTTTATCGACTCG
CGAATGAATGCGCACAAGTTCTGAGTGAAATTGTTATGTGTGGTGGCTGTTATTATGTTA
AGCCTGGTGGCACTAGTAGTGGTGATGCAACTACTGCTTTTGCTAATTCAGTTTTTAACA
TATGTCAAGCTGTTTCAGCCAATGTATGTGCTTTAATGTCATGCAATGGTAATAAGATTG
AAGATTTGAGTATACGTGCTCTTCAAAAGCGCTTATACTCACATGTGTATAGAAGTGATA
TGGTTGATTCAACCTTTGTCACAGAATATTATGAATTTTTAAATAAGCATTTTAGTATGA
TGATTTTGAGTGATGATGGCGTTGTGTGTTATAATTCTGATTATGCGTCCAAAGGGTATA
TTGCTAATATAAGTGCCTTTCAACAGGTATTGTATTATCAAAATAACGTTTTTATGTCAG
AATCCAAATGTTGGGTTGAAAATGATATAAACAATGGACCTCATGAATTCTGTTCGCAAC
ACACAATGCTTGTAAAGATGGATGGGGACGATGTCTATCTTCCATATCCTGATCCTAGTC
GTATATTAGGAGCTGGATGTTTTGTAGATGATTTGTTAAAGACTGATAGTGTTCTTTTAA
TAGAACGATTTGTAAGTCTTGCAATAGATGCTTATCCACTTGTGTACCACGAAAATGAAG
AATACCAAAAGGTTTTTCGTGTTTATTTGGAGTATATAAAGAAGTTGTACAATGACCTGG
GTAATCAGATCTTGGATAGCTACAGTGTTATTTTAAGTACTTGTGATGGACAAAAGTTTA
CTGATGAGTCCTTTTACAAGAACATGTATTTAAGAAGTGCAGTTATGCAGAGTGTTGGAG
CTTGCGTGGTCTGCTCTTCTCAAACATCATTACGTTGTGGCAGTTGCATCAGAAAGCCTC
TTCTTTGCTGCAAGTGTTGTTATGATCATGTTATGGCAACTGATCATAAATATGTTTTGA
GTGTTTCACCATATGTGTGTAATGCACCAGGATGTGATGTAAATGATGTTACCAAATTGT
ATTTAGGTGGTATGTCATATTATTGTGAAGATCATAAGCCACAATATTCGTTTAAGTTGG
TAATGAATGGTATGGTTTTTGGTCTATATAAACAATCTTGTACAGGATCTCCGTACATAG
ATGATTTTAATCGTATAGCTAGTTGTAAATGGACCGATGTTGATGATTACATACTGGCTA
ATGAATGTACAGAGCGCTTGAAATTGTTTGCTGCAGAAACTCAAAAGGCGACTGAGGAAG
CCTTTAAGCAGAGTTATGCATCAGCAACAATACAAGATATTGTTAGTGAGCGCGAATTGA
TCCTCTTTTGGGAGATTGGAAAAGTGAAGCCACCACTTAATAAAAATTATGTTTTTACTG
GCTACCATTTTACAAAAAATGGCAAGACAGTTTTAGGTGAGTATGTTTTTGATAAGAGTG
AGTTGACTAATGGTGTGTATTATCGCGCCACAACCACTTATAAGCTATCTGTAGGAGATG
TTTTTGTTTTAACCTCTCATTCAGTAGCTAATTTAAGTGCTCCTACGCTTGTGCCGCAGG
AGAATTATAGTAGTATTAGATTTGCTAGTGTTTA-----TAGTGTGCTTGAGACGTTTCA
GAACAATGTCGTTAATTATCAACACATTGGTATGAAACGTTATTGCACCGTGCAAGGACC
TCCTGGTACAGGAAAGTCACATCTTGCTATCGGTCTTGCTGTATATTATTGTACAGCACG
TGTAGTATACACCGCGGCCAGCCATGCAGCTGTTGACGCATTGTGTGAAAAAGCATACAA
ATTTTTGAATATAAATGATTGCACTCGTATTGTTCCTGCTAAGGTCAGGGTGGAGTGCTA
TGATAAGTTTAAAATTAATGACACCACTCGTAAGTATGTGTTTACTACCATAAATGCATT
ACCTGAGATGGTGACTGATATTGTTGTTGTAGATGAAGTTAGTATGCTTACCAATTATGA
GCTTTCTGTTATTAATGCTCGTATTCGTGCTAAGCATTATGTTTATATTGGTGATCCTGC
TCAATTGCCAGCACCACGTGTGTTATTGAGCAAGGGTACACTTGAACCTAAATATTTTAA
CACTGTTACTAAGCTTATGTGTTGCTTAGGGCCAGATATTTTTCTTGGTACATGTTATAG
ATGTCCTAAGGAAATCGTTGATACAGTGTCTGCCTTGGTTTATGAAAATAAGCTTAAGGC
TAAGAATG--AAAGTAGTTCATTGTGTTTTAAGGTCTATTATAAAGGCGTTACAACACAT
GAAAGTTCTAGTGCTGTAAACATGCAGCAGATATATTTGATTAATAAGTTTTTGAAGGCT
AACCCTTTGTGGCATAAAGCCGTTTTTATTAGCCCATATAATAGTCAGAACTTTGCAGCT
AAGCGCGTTTTGGGTTTGCAAACCCAGACCGTGGATTCTGCTCAAGGTTCTGAATATGAT
TATGTTATATATTCACAGACTGCAGAAACAGCGCATTCTGTGAATGTTAATCGCTTCAAC
GTTGCTATTACTCGAGCCAAGAAAGGTATTCTTTGTGTTATGAGTAATATGCAGTTGTTT
GAAGCATTACAGTTTACTACATTGACCTTAGATAAAGTGCCACAGGCCGTTGAAACGA--
----GAGTTCAATGTAGTACCAATTTATTTAAAGATTGTAGCAAGAGTTATAGCGGTTAT
CACCCAGCTCATGCTCCTTCATTTTTGGCTGTAGATGACAAATATAAGGCAACTGGCGAT
TTAGCCGTGTGTCTTGGTATTGGAGATTCT----GCTGTTACATATTCAAGATTAATATC
ACTCATGGGTTTTAAACTGGATGTTACCCTTGATGGGTATTGTAAGCTTTTTATAACTAA
AGAAGAAGCTGTTAAACGCGTGCGTGCTTGGGTTGGTTTTGATGCTGAAGGTGCTCATGC
CACGCGTGATAGCATTGGGACAAATTTCCCACTTCAATTAGGGTTTTCCACAGGAATTGA
TTTTGTTGTGGAAGCCACTGGTTTGTTTGCTGATAGAGATGGTTACAGCTTTAAAAAGGC
TGTGGCTAAAGCTCCTCCTGGTGAACAATTTAAGCATCTCATTCCTTTGATGACGAGAGG
TCAGCGCTGGGATGTTGTTAGACCTAGAATAGTACAAATGTTTGCAGATCATTTAATTGA
CCTGTCTGATTGTGTTGTGCTAGTTATATGGGCAGCCAACTTTGAGCTCACTTGTCTCCG
CTACTTTGCAAAAGTAGGTCGTGAGATCTCTTGTAATGTGTGCACTAAACGTGCCACAGC
TTACAATTCTAGAACTGGTTACTATGGTTGTTGGCGCCATAGTGTTACATGTGATTACTT
GTATAATCCACTTATTGTTGATATTCAACAGTGGGGATATATTGGTTCTTTATCAAGTAA
TCATGATTTATATTGTAGTGTCCATAAAGGAGCACATGTTGCTTCCTCTGATGCTATAAT
GACACGGTGTTTGGCCGTTTATGATTGTTTTTGCAATAATATTAATTGGAATGTGGAGTA
TCCCATCATTTCAAATGAGTTAAGTATTAATACCTCTTGTAGGGTCTTGCAGCGTGTTAT
GCTTAAAGCTGCCATGCTCTGCAACAGATATATTTTATGTTATGATATTGGCAACCCAAA
AGCGATTGCCTGTGT----CAAA--GATTTTGATTTTAAGTTCTATGATGCCCAACC---
-AATTGTTAAGTCTGTCA-----AGACTCTTTTGTATTCTTTTGAGGCACATAAGGACTC
TTTTAAAGATGGTTTGTGTATGTTTTGGAACTGTAATGTGGATAAATATCCACCGAATGC
AGTTGTATGTAGATTTGACACTAGAGTGTTGAATAATTTAAATCTTCCTGGCTGTAATGG
AGGTAGTTTGTATGTTAATAAACATGCATTCCACACTAAACCCTTTGCTAGGGCAGCCTT
TGAGTATTTGAAGCCTATGCCATTTTTTTATTATTCAGATACGCCTTGTGTGTATATGGA
TGGCATGGATGCTAAGCAG--------GTTGACTATGTACCTTTGAAATCCGCCACTTGC
ATTACAAGATGCAATTTAGGTGGTGCAGTTTGTTTAAAACATGCTGAAGAGTATCGTGAG
TACTTAGAGTCTTACAATACAGCTACTACAGCAGGTTTTACTTTTTGGGTCTATAAGACA
TTTGATTTTTATAATTTGTGGAATACGTTCACTAAGCTACAAAGCTTGGAGAATGTTGTA
TATAATTTAGTCAAGACTGGCCATTATACAGGACAGGCAGGTGAAATGCCTTGTGCCATT
ATAAATGATAAAGTTGTGGCTAAGATCGATAAGGAGGATGTTGTCATTTTTATTAATAAT
ACAACATACCCTACTAATGTGGCTGTTGAATTATTTGCCAAGCGCAGTATTCGACACCAT
CCAGAGCTTAAGCTCTTTAGAAATTTGAATATAGACGTGTGCTGGAAGCAC-GTCATTTG
GGATTATGCTAGAGAAAGTATATTTTGCAGTAATACCTATGGTGTCTGC------ATGTA
TACAGATTTAAAGTTCATTGATA------------AATTGAATGTCCTTTTTGATGGTCG
TGATAATGGTGCTCTTGAAGCTTTTAAACGCTCTAATAATGGCGTTTACATTTCCACGAC
AACAGTTAAGAGTCTTTCGATGATAAGAGGTCCACCGCGTGCTGAATTAAATGG---CGT
AGTGGTGGACAAGATTGGAGACACTGATTGTGTGTTTTATTTTGCTGTGCGTAAAGAGGG
TCAGGATGTCATCTTCAGCCAATTCGACAGCCTGAGAGTCAGCTCTAACCAGAGCCCACA
AGGTAATCTGGGGAGTAATGAACCCGGTAATGTCGGTGGTAATGATGCTCTGGCAACCTC
TACTATCTTTACACAGAGCCGTGTTATTAGCTCTTTTACATGTCGTACTGATATGGAAAA
AGATTTTATAGCTTTAGATCAAGATGTGTTTATTCAGAAGTATGATTTGGAGGACTATGC
CTTTGAACACATTGTTTATGGTAATTTCAACCAGAAGATTATTGGTGGTTTGCATTTGTT
AATAGGCTTGTACCGAAGACATCAAACTTCCAATCTGGTTATTCAGGAGTTTGTTTCATA
CGACTCCAGCATACACTCTTATTTTATCACTGATGAGAAGAGTGGTGGTAGTAAGAGTGT
TTGCACTGTTATAGATATTTTGTTGGATGATTTTGTGGCTCTTGTTAAGTCACTTAATCT
TAACTGTGTGAGTAAGGTTGTTAATGTTAATGTTGATTTTAAAGATTTTCAGTTCATGCT
TTGGTGTAACGATGAGAAAGTTATGACTTTCTACCCTCGTTTGCAAGCTGCATCTGACTG
GAAGCCAGGTTATTCTATGCCTGTATTATATAAGTATTTGAATTCCCCAATGGAAAGAGT
TAGTCTCTGGAATTATGGGAAGCCAGTTACTTTGCCTACAGGCTGTATGATGAATGTTGC
TAAGTATACTCAGTTGTGTCAATACCTGAATACTACAACATTAGCTGTACCTGTTAATAT
GCGAGTTTTGCATTTAGGTGCAGGTTCAGAAAAAGGAGTAGCACCGGGTTCTGCAGTTCT
TAGGCAGTGGTTGCCTGTTGGTACTATTCTTGTAGATAATGATTTATACCCATTTGTGAG
TGACAGTGTCGCTACATATTTTGGGGATTGTATAACCTTACCCTTTGATTGTCAATGGGA
TTTGATAATTTCTGATATGTATGACCCTATTACTAAGAACATAGGGGAGTACAATGTAAG
TAAAGATGGTTTCTTTACATACATTTGTTATATGATTCGCGACAAGTTATCTCTGGGTGG
TAGTGTTGCTATAAAAATAACAGAGTTTTCTTGGAATGCAGAATTATATAAGTTAATGGG
GTATTTTGCATTTTGGACAGTTTTCTGCACAAATGCAAATGCGTCTTCTAGTGAAGGGTT
TTTAATTGGCATAAATTATTTGGGTAAGCCCAAGGTTGAGATAGATGGAAATATTATGCA
TGCCAATTATTTGTTTTGGAGAAATTCTA--------CAGTTTGGAACGGGGGTGCTTAT
AGCCTGTTTGATATGGCTAAATTCCCGCTTAAGTTGGCTGGTACTGCCGTAATAAATTTA
AGAGCAGACCAGATTAATGATATGGTTTATTCCCTTCTTGAAAAGGGTAAACTACTTGTT
AGAGATATAAATAAAGAAGTTTTTGTTGGTGACAGTTTGGTTAATATAATCTAAACTTTA
AGAATGGCAGTTGCTTATGCAGATAAGCCTAATCACTTTATCAATTTTCCACTTACCCAG
TTTGAGGGTTTTGTGTTAAATTATAAAGGTTTACAATTTCAAATTCTCGATGAAGGAGTG
GATTGTAAAATACAAACAGCGCCGCATATTAGTCTTGCTATGCTGGATATTCAGCCTGAA
GACTACAGAAGTGTTGATGTTGCTATTCAAGAAGTTATTGATGACATGCATTGGGGTGAG
GGCTTTCAGATTAAATTTGATAACCCCCATATCCTAGGAAGATGCATAGTTTTAGATGTT
AAAGGTGTAGAAGAATTGCATGATGATTTAGTTAATTACATTCGTGATAAAGGTTGTGTT
GCTGACCAATCCAGGAAATGGATTGGACATTGCACCATAGCCCAACTCACGGATGCTGCA
CTTTCCATTAAGGAAAATGTTGATTTCATAAACAGCATGCAATTCAATTATAAAATCACT
ATCAACCCCTCATCACCGGCTAGACTTGAAATAGTTAAGCTTGGTGCTGAAAAGAAAGAT
GGTTTTTATGAAACCATAGTTAGCCACTGGATGGGAATTCGTTTTGAATATAATCCACCC
ACTGATAAGCTAGCTATGATTATGGGTTATTGTTGTTTAGAAGTGGTGCGTCAAGAGCTA
GAAGAAGGTGATCTTCCCGAGAATGATGATGATGCTTGGTTTAAGCTATCGTACCATTAT
GAAAACAATTCTTGGTTCTTTCGACATGTCTACAGGAAAAGTTCTTATTTCCGTAAGTCT
TGTCAAAACTTAGATTGTAATTGTTTTGGGTTTTATGAATCTTCAGTTGAAGAAGACTAA
ACTCAGTGAAAATGTTTTTGCTTCCTAGATTTGTTCTAGTTAGCTGCATAATTGGTAACT
TAGGTTTTGATAACCCTCCTACCAATGTTGTTTCGCATTTAAATGGAGATTGGTTTTTAT
TTGGTGACAGTCGTTCAGATTGTAACCATGTTGTTAACACCAACCCCCGTAATTATTCTT
ATATGGACCTTAATCCTGCCCTGTGTGATTCTGGTAAAATATCATCTAAAGCTGGCAACT
CCATTTTTAGGAGTTTTCACTTTACCGATTTTTATAATTACACAGGCGAAGGTCAACAAA
TTATTTTCTATGAGGGTGTTAATTTTACGCCTTATCATGCCTTTAAATGCACCAGTTCTG
GTAGTAATGATGTTTGGATGCAGAATAAAGGCTTGTTTTACACTCAGGTTTATAAGAATA
TGGCTGTGTATCGCAGCCTTACTTTTGTTAATGTACCATATGTTTATAATGGCTCTGCAC
AATCTACAGCTCTTTGTAAGTCTGGTAGTTTAGTTCTTAATAACCCTGCATATATAGCTC
GTGAAGCTAATTTTGGGGATTATTATTATAAGGTTGAAGCTGATTTTTATTTGTCAGGTT
GTGACGAGTATATCGTACCACTTTGTATCTTTAACGGCAAGTTTTTGTCGAATACAAAGT
ATTATGATGATAGTCAATATTATTTTAATAAAGACACTGGTGTTATTTATGGTTTCAATT
CTACTGAAACCATTAACACTGGTTTTGATTTTAATTGTCATTATTTACTTTTACCCTCTG
GTAATTATTTAGCCATTTCAAATGAGCTATTGTTAACTGTTCCTACGAAAGCAATCTGTC
TTAATAAGCGTAAGGATTTTACGCCTGTACAGGTTGTTGATTCGCGGTGGAACAATGCCA
GGCAGTCTGACAACATGACGGCGGTTGCTTGTCAACTCCCGTACTGTTATTTTCGTAATT
CTACTACCAATTATGTTGGTGTTTATGATATCAATCATGGGGATGCTGGTTTTACTAGCA
TACTCAGTGGTTTGTTATATAATTCACCTTGTTTTTCGCAGCAAGGTGTTTTTAGGTATG
ATAATGTTAGCAGTGTCTGGCCTCTTTACTCTTATGGCAGATGTCCTACTGCTGCTGATA
TTAATACCCCTGATGTACATATTTGTGTGTATGATCCGCTACCACTTATTTTGCTTGCCA
TTCTTTTGGGTGTTGCGGTCATAATTATTGTGTTTTTGTTGTCATATTTTATGGTGGATA
ATGGTATTAGGTTGCATGATGCTTAAACCATAATCTAAACATGTTTTTGATACTTTTAAT
TTCCTTACCAATGGCTTTTGCTGTTATAGGAGATTTTAAGTGTACTACGGATTCCATCAA
TAATGTTGACACCGGTGCTCCTTCTGTTAGCACTGATGTTGTCGATGTTACTAATGGTTT
AGGTACTTATTATGTTTTAGATCGTGTGTATTTAAATACTACATTGTTGCTTAATGGTTA
TTATCCTACTTCAGGTTCTATGTATCGTAATATGGCACTGAAGGGAACTTTACTATTGAG
CACACTATGGTTTAAACCACCATTTCGTTCTGATTTTATTGATGGTGTTTTTGCTAAGGT
AAAAAATACCAAGGTTATTAAAGATGGTGTAGTGTATAGTGAGTTTCCTGCTATAACTAT
AGGTAGTACTTTTGTAAACACATCCTACAGTGTGGTAGTACAACCGCATACTACTAATTT
AGATAATAAATTACAAGGTCTCTTAGAGATCTCTGTTTGCCAGTATACTATGTGCGATTA
CCCACATACGATGTGTCACCCTAATCTGGGTAATAAACGCATAGAACTATGGCATTGGGA
TACAGGTGTTGTTTCCTGTTTATATAAGCGTAATTTCACATATGATGTGAATGCTGATTA
TTTGTATTTCCATTTTTATCAAGAAGGTGGTACTTTTTATGCATATTTTACAGACACTGG
TGTTGTTACTAAGTTTTTGTTTCATGTTTATTTAGGCACGGTGCTTTCACATTATTATGT
CATGCCTTTGACTTGTAATAGTGTTATGACTTTAGAATACTGGGTTACACCTCTCACTTT
TAAACAATATTTACTCGCTTTCAATCAAGATGGTGTTATTGTTAATGCTGTTGATTGTAA
GAGTGATTTTATGAGTGAGATTAAGTGTAAAACACTATCTATAGCACCATCTACTGGTGT
TTATGAATTAAACGGTTACACTGTTCAGCCAATTGCAGATGTTTACCGACGTATACCTAA
TCTTCCCGATTGTAATATAGAGGCTTGGCTTAATGATAAGTCGGTGCCTTCTCCATTAAA
TTGGGAACG----TAAGACCTTTTCAAATTGTAATTTTAATATGAGCAG----------C
CTGATGTCTTTTATTCAGGCTGA--------------------CTCGTTTACTTGTAATA
ATATTGATGCTGCTAAGATATACGGTATGTGTTTTTCCAGCATAACTATAGATAAGTTTG
CTATACCCAATGGTAGGAAGGTTGACCTACAAAT-------AGGCAATTTGGGCTATTTG
CAGTCTTTTAACTATAGAATTGATACTACTGCTACAAGTTGTCAGTTGTATTATAATTTA
CCTGCTGGTAATGTTTCTATTAGCAGGTTTAATCCTTCTATTTGGAATAGGAGATTTGGT
TTTACAGAACAATCTGTTTTTAAGCCTCAACCTGCAGGTGTTTTTACTGATCATGATGTT
GTTTATGCACAACATTGTTTTAAAGCTCCCACAAATTTCTGTCCGTGTAAATTGAATGGG
TCTTTGTGTGTAGGTACTGGTTCTGGTATAGATGCTGGTTATAAAAATATTGGTATAGGC
ACTTGTCCTGCAGGTACTAATTATTTAACTTGTTATAATGCTAACCAATGTGATTGTTTG
TGTACTCCAGACCCCATTTTATCTAAATCTACAGGGCCTTATAAGTGCCCCCAAACTAAA
CATTTAGTTGGCATAGGTGAGCACTGTTCGGGTCTTGCTATTAAAAGTGATTATTGTGGA
GGCAATCCTTGTACTTGCCAACCAAAAGCGTTTTTGGGTTGGTCTGTGGACTCTTGTTTA
CAAGGGGATAGGTGTAATATTTTTGCTAATTTTATTTTGCATGGTGTTAATAGTGGTACT
ACTTGTTCTACTGATTTACAAAAATCAAACACAGACATAATTCTTGGTGTTTGTGTTAAT
TATGATCTTTATGGTATTACAGGCCAAGGTATTTTTGTTGAGGTTAATG--------CGA
CTTATTATAATAGTTGGCAGAACCTTTTATATGATTCTAATGGTAATCTCTATGGTTTTA
GGGACTACTTAACAAACAGAACTTTTATGATTCGTAGTTGCTATAGCGGTCGTGTTTCAG
CGGCCTTTCACT----CTAACTCTTCCGAACCAGCATTGCTATT-----TCGGAATATTA
AATGCAATTACGTTTTTAATAATACTCTTTCACGACAGCTGCAACCTATTAACTATTTTG
ATAGTTATCTTGGTTGTGTTGTCAATGCTGATAATAGTACTTCTATTTCTGTTCAAACAT
GTGATCTCACAGTAGGTAGTGGTTACTGTGTGGATTACTC--------------TACAAA
AAGACGAAGTCGTAGATCGATTACCACTGGTTATCGGTTT---ACTAATTTT------GA
GCCATTTACTGT--TAATTCAGTAAATGATAGTTTACAACCTGTAGGTGGTTTGTATGAA
ATTCAA--------------------------ATACCTTCAGAGTTTACTATAGGTAATA
TGCAGGAGTTTATTCAAACAAGTTCTCCTAAAGTTACTATTGATTGTTCTGTTTTTGTCT
GTGGTGATTATGCAGCATGTAAATCACAGTTGGTTGAATATGGTAGTTTCTGTGACAATA
TTAA----TGCTATACTCACAGAAGTAAATGAACTACTTGACACTACACAG-------TT
GCAAGTAGCTAATAGTTTAATGAATGGTGTCACTCTTAGCACTAAGCTTAAAGATGGCTT
TAATTTTAATGTAGATGACATCAATTTTTCCCCTGTATTAGGTTGTTTAGGAAGCGAATG
TAATAAAGTTTCCAGTAGATCTGCTATAGAGGATTTACTTTTTTCTAAAGTAAAGTTATC
TGATGTTGGTTTCGTTGATGCTTATAATAATTGTACTGGAGGTGCCGAAATTAGGGACCT
CATTTGTGTGCAAAGTTATAATGGTATCAAAGTGTTGCCTCCACTGCTCTCAGAAAGTCA
GATCAGTGGATACACT------------GTGGCTGCCACCTTTGCTAGTCTGTTTCCTCC
TTGGTCAGCAGCAGCAGGCGTACCATTTTATTTAAATGTTCAGTATCGTATTAATGGTAT
TGGTGTTACCATGGATGTGCTAAGTCAAAATCAAAAGCTTATTTCTAATGCATTTAACAA
TGCCCTTGATGCTATTCAGGAAGGGTTTGATGCTACTAATTCTGCTTTAGTTAAAATTCA
AGCTGTTGTTAATGCAAATGCTGAAGCTCTTAATAACTTATTGCAACAACTCTCTAATAG
ATTTGGTGCTATAAGTGCTTCTTTACAAGAAATTCTATCTAGACTTGATGCTCTTGAAGC
GCAAGCTCAGATAGATAGACTTATTAATGGGCGTCTTACCGCTCTTAATGCTTATGTTTC
TCAACAGCTTAGTGATTCTACACTAGTAAAATTTAGTGCAGCCCAAGCTATGGAGAAGGT
TAATGAATGTGTCAAAAGCCAATCATCTAGGATAAATTTTTGTGGTAATGGTAATCATAT
TATATCATTAGTGCAGAATGCTCCATATGGTTTGTATTTTATCCACTTTAGCTATGTCCC
TACTAAGTATGTTACTGCGAAGGTTAGTCCCGGTCTGTGCATTGCAGGTGATAGAGGTAT
AGCTCCTAAGAGTGGTTATTTTGTTAATGTAAATAACAC---TTGGATGTTCACTGGTAG
TGGTTATTACTACCCTGAACCTATAACTGGAAATAATGTTGTTGTTATGAGTACCTGTGC
TGTT--------AACTATACTAAAGCACCGGATGTAATGCTGAACATTTCAACACCCAAC
CTCCCTGATTTTAAGGAAGAGTTGGATCAATGGTTTAAAAACCAAACATTAATGGCACCA
GATTTGTCACTTGATTA---------TATAAATGTTACATTCTTGGACCTACAAGATGAA
ATGAATAGGTTACAGGAGGCAATAAAAGTTTTAAATCATAGCTACATCAATCTTAAGGAC
ATTGGTACATATGAATATTATGTAAAATGGCCTTGGTATGTATGGC------TTTTAATT
GGCCTTGCTGGTGTAGCTATGCTTGTTTTACTATTCTTCATATGCTGTTGTACAGGATGT
GGGACTAGTTGTTTTAAGAAATGCGGTGGTTGTTGTGATGATTATACTGGACATCAG---
-----------GAGTTAGTAATTAAA-----------ACCTTACATGACGACT-AGTT-C
GTCTTTGATTTATTGGCTCCTGACGAT---------------------------------
--ATATTACATCCCTCCAAT----------TAATTATTATAAGACCCATTGAGGTC----
-----------TAGCATATTATAAAAGCTACCACAATACCTGCTTTTTAGTGGGTACTGT
GTCT----TAACTAGTAAACCTTTAATGCCAATGGCTACAACCATTGGTGTTACAGATTA
TACTAATATTATGCCTAGTACTGTT-TTTACAACAGTCTATTAAGGCGTTTTTATAGTTA
TTGATAATAGCACCA--------TTTTTCATGGTACTATTTCTAAACCATATTGTAATTC
-------AGGTATACCTTATAACTTTAAGCATTAATTGCTAAGGTTCTTAAGGCCACACC
CTAGTAATGGACATCTGGAGACC----------TGAGATTAAATATCTCCGTT------A
TACTAACGGTTTTA--------ATGTCTCAGAGT--------------------------
--------------TAGAAGATGCTTGTTTTAAATTTAACTATAAATTT-----------
-------------CCTAAAGTAGGATATTGT----------------------------A
GAGTTCCTAGTCATGCTTGGTGCCGT--------AATCAAGGTAGCTTTTGCGCTACATT
CACTCTTTATGGCAAATCCAAACATTA---TGATAAATATTTTGGAGT------AATAAC
TGGTTTTACAGCATTCGCTAATACTGTAGAGGAGGCTGTT--------------------
----------------------------------AACAAACTGGTTTTCTTAGCTGTTGA
CTTTATTACCTGGCGGAGACAGG--AGTTAAATGTTTATGGCTGATGCTTATTTTGCAGA
CACTGTGTGGTATGTGGGGCAAATAATTTTTATAGTTGCCATTTGTTCATTGGTTATAAT
AGTTGTAGTGGCATTTTTGGCAACTTTTAAATTGTGTATTCAACTTTGCGGTAT------
--------GTGTAATACCTTAGTACTGTCCCCTTCTATTTATGTGTTTAATAGAGGTAGG
CAGTTTTATGAGTTTTACAATGATGTAAAACCACCAGTTCTTGATGTGGATGACGTTTAG
TTAATCCAAACATTATGAGT----AGTACAACTACACCAGCACCAATTATTACCTGGACT
GCTGATGAAGCTATTAAATTCCTAAAGGAATGGAATTTTTCTTTGGGTATTATACTACTT
TTTATTACAATCATATTGCAATTTGGATATACAAGCCGCAGTATGTTTGTTTATGTTATT
AAGATGATTATTTTGTGGCTTATGTGGCCCCTTACTATCGTCTTAACTATTTTCAATTGC
GTGTATGCGTTGAATAATGTGTATCTTGGCTTTTCTATAGTTTTTACCATAGTGGCCATT
ATCATGTGGATTGTGTATTTTGTGAATAGTATCAGGTTGTTTATTAGAACTGGAAGTTGG
TGGAGTTTCAACCCAGAAACAAACAACTTGATGTGTATAGATATGAAGGGAATGATGTAT
GTTAGGCCGATAATTGAGGACTACCATACCCTTACGGTCACAATAATACGTGGTCATCTT
TATAT----------------GCAAGGTATAAAACTAGGTACTGGC--------------
------------------TATTCTTTGTCAGATTTGCCAGCTTATGTGACTGTTGCTAAG
GTCTCACACCTGCTCACGTATA--------------------------------------
------------------AGCGTGGTTTTCTTGACAAGATAGGCGATACTAGTGGTTTTG
CTGTTTATGTTAAGTCCAAAGTCGGTA----------ATTACCGACTGCCAT--------
------------------------------------------------------------
-----------------------------------------CAACCCAAAAAGGTT----
--------------------------CTGGCATGGACACCGC------------------
------------------------------------------------------------
------------------------------------------------------------
------------------------------------------------------------
------------------------------------------------------------
--------------ATTGTTG---------------------------------------
---AGAAATAATATCTAAACTTTAA-----------------------------------
------------------------------------------------------------
-------------------------------GGATGTCTTTTACTCCTGGTAAGCAATCC
AGTAGTAG----------------------------------------------------
-----------------------------------------AGCGTCCTCTGGAAATCGT
TCTGGTAATGGCATCCTTAA-------GTGGGCCGATCAGTCCG----------ACCAAT
CTAG--------------------------------------------------------
------------------------------------------------------------
--------------------------------AAATGTTCAAACCAGG------GGTAGA
AGAGCTCAACCCAAGCAAACTGC--------------------------------TACTT
CTCAGCAACCATCAGGAGGGA----------------------------------ACGTT
GTACCCTACTAT------TCTTGGTTCTCTGGAATTACTCAGTTTCAAAAGGGAAAGGAG
TTTGAATTTGCAGAGGGACAAGGTGTGCCTATTG----CACCAGGAGTCCCAGCTACTGA
AGCTAAGGGGTACTGGTACAGACACAACAGACGTTCTTTTAAAACAGCCGATGGCAACCA
GCGTCAATTGCTGCCACGATGGTATTTTTACTATCTTGGAACAGGACCGCATGCCAAAGA
CCAGTATGGCACCGACATTGACGGAGTCTTCTGGGTCGCTAGTAACCAGGCTGATGTCAA
TACCCC---GGCTGACATTCTCGATCGGGACCCAAGTAGCGATGAGGCTATTCCGACTAG
GTTTCCGCCTGGCACGGTACTCCCTCAGGGTTACTATATTGAAGGCTCAGGAAGGTCTGC
TCCTAATTCCAGATCTACTTCACGCGCATCCAGTAGAGCCTCTAGTGCAGGATCGCGTAG
TAGAGCCAATTCTGGCAATAGAACCC------------------CTACCTCTGGTGTAAC
ACCTGATATGGCTGATCAAATTGCTAGTCTTGTTCTGGCAAAACTTG-------------
--------GCAAGGATGCCACTAAGCCACAGCAAGTAACTAAGCAGACTGCCA--AAGAA
ATCAGACA-GAAAATTTTGAATAAACCCCGCCAGAAGAGGAGCCCCAATAAACAATGCAC
TGTTCAGCAGTGTTTTGGTAAAAGAGGCCCCAATCA---------GAATTTTGGTGGTGG
AGAAATGTTAAAACTTGGAACTAGTGACCCACAGTTCCCCATTCTTGCAGAACTCGCACC
CACAGCTGGTGCGTTTTTCTTTGGATCAAGGTTAGAGTTGGCCAAAGTGCAGAATTTGTC
TGGGAATCTTGACGAGCCCCAGAAGGATGTTTATGAATTGCGCTATAATGGCGCAATTAG
ATTTGACAGTACACTTTCAGGTTTTGATACCATAATGAAGGTGTTGAATGATAATTTGAA
TGCATATCAACAACAAGATGGTATGATGAATATGAGTCCAAAACCACAGCGTCAGCGTGG
TC--ATAAGAATGGACAAGGAGAAAATGATAATATAAGTGTTGCAGCACCCAAAAGCCGT
GTGCAGCAAAATAAGAGTAGAGAGTTGACTGCAGAGGACATCAGTCTTCTTAAGAAGATG
GATGAGCCCTATACAGAAGACACCTCAGAAATATAAGAGAATGAACCTTATGTCGGCACC
TGGTGGTAACTCCTCGCAGGAAAGTCGGG-------------------------------
----ATAAGGCACTCTCTATCAGAATGGATGTCTTGCTGCTATA----ATAGATAGAGAA
GGTT--------------ATAGCAGACTATAGATTAATTAGTTGAAAGTTTTGTG-----
------------------------------------------------------------
------------------------------------------------------------
------------------------------------------------------------
---------------------------------
>OQ621717.1 Canine respiratory coronavirus isolate D140NS_THA_2021, complete genome
------------------------------------------------------------
------------------------------------------------------------
--------------------------GCAGTTAACAGCTTTCAGCCAGGGACGTGTTGTA
TCCTAGGCAGTGGCCCACTCATAGGTCACAATGTCGAAGATCAACAAATACGGTCTCGAA
CTGCACTGGGCTCCAGAATTTCCATGG---------------ATGTTTGAGG-----ACG
CAGAGGAGAAGTTGGATAACCCTAGTAGTTCAGAGGTGGATATAGTATGCTCCACCACTG
CGCAAAAGCTGGAAACAGGCGGAATTTGTCCTGAAAATCATGTAATGGTGGATTGTCGCC
GACTTCTTAGACAAGAGTGTTGTGTGCAGTCTAGCCTAATACGTGAAATTGTTA------
-----------------TGAATACACGTCCATATGATTTGGAGGTGCTATTTCAAGATGC
TTTGCAGTCCCGCGAAGCAGTTTTGGTTACACCCCCTCTAGGTATGTCTATGGAGTCATG
CTATGTGAGAGGTTGTA----------------ATCCTAATGGATGGACCATGGGTTTGT
TTCGGCGTAGAAGTGTGTGTAACACTGGTCGCTGCGCTGTTAACAAGCATGTGGCCT---
----ATCAGCTATATATG---ATTGATCCTGCGGGTGTTTG-------------------
---------------------------------TTTTGGTGCAGGTCAATTTGTGGGTTG
GGTTATACCCTTAGCCTTTATGCCTGTGCAATCCCGGAAATTTATTGTTCCTTGGGTTAT
GTACTTGCGTAAGTGTGGTGAAAAGGGTGCCTACAATAAAGATCATAAACGTGGCGGTTT
TGAACACGTTTATGATTTTAAAGTTGAGGATGCTTACGACCTGGTTCATGATGAGCCTAA
GGGTAAGTTTTCTAAGAAGGCTTATGCTTTAATTAGAGGATACCGTGGTGTTAAACCGCT
TCTCTATGTAGACCAGTATGGTTGTGATTATACTGGTGGTCTTGCAGATGGTTTAGAGGC
T---TATGCTGATAAGACATTGCAAGAAATGAAGGCATTATTTCCTATTTGGAGCCAGGA
ACTCCCTTTTGATGTAACTGTGGCATGGCACGTTGTGCGTGATCCACGTTATGTTA-TGA
GATTGCAGAGTGCTTCTACTATACGTGGTGTTGCATATGTTGCTAACCCTACTGAAGACT
TGTGTGATGGTTCTGTTGTTATAAAGGAACCTGTGCATGTTTATGCAGATGACTCTATTA
TTTTA--CGTCAACATAATTTA------------------GTTGACATTATGAGTTGTTT
TTA-----------------TATGGAAGCAGATGCAGTTGTAAATGCTTTTTATGGTGTT
GATTTGAAAGATTGTGGTTTTGTTATGCAGTTTGGTTAT--ATTGATTGTGAACAAGACT
------------------TGTGTGATTTTAAAGGTTGGGTTCC-TGGTAATATGATAGAT
GGTTTTGCTTGCACTACTTGTGGTCATGTTTATGAAACAGGTGGTTTGCTAGCACAA---
------TCTTCAGGTGTTCTGCCTGCTAATCCTGTATTGCATACTAAGAGTGCAGCAGGT
------------------------------------------TATGGTGGTTTTGGTTGT
AAGGATTTTTTTACCCTGTATGGCAAAACTGTAGTTTATTTTGGAGGGTGTGTGTATTGG
AGTCCAGCACGTAATATATGGATTCCTATATTAAAATCTTCTGTTAAGTCTTATGACGGT
TTGGTCTATACTGGAGTT---GTAGGTTGCAAGGCTATTGTAAAGGAAACAAATCTCATT
TGCAAAGCGTTGTACCTTGATTATGTTCAACACAAGTGTGGCAATTTACACCAGCGGGAG
TTGCTAGGTGTGTCAGATGTGTGGCATAAACAATTGTTATTAAATAGAGGTGTGTACAAA
CCTCTTTTAGAGAATATTGATTATTTTAATATGCGGCGTGCTAAATTTAGTTTAGAAACT
TTTACTGTTTGTGCAGATGGTTTTATGCCTTTTCTTTTAGATGATTTGGTTCCGCGCGCA
TATTATTTGGC-----AGTAAGTGGTCAAGC---------ATTTTGTGACTACGCAGGTA
AATTCTGCTATGCCGTTGTGTCTAAGAGTAAAGAGTTACTTGATGTGT------------
-----CACTGGACTCTTTAGGTGCAGCTATAC-----ATTATTTGAATTCTAAAATTG--
--------------TTGATTTGGCTCAACATTT--------------------------T
AGTGATTTTGGAACAAGTTTTG------TTTCTAAAATTGTTCATTTTTTTAAGAC----
------TTTTACTACTAGCACTGCTCTTGCATTTGCATGGGTTTTATTTCATGTTTTGCA
TGGTGCTTATATAGTAGTAG------AGAGTGATATATATTTTGTTAAAAATATTCCTCG
TTATGCTAGTGCTGTTGCACGAGCATTTCGGAGTGTTGCTAAAATTGTACTGGACTCTTT
AAGAGTTACTTTTATTGATGGCCTTTCTTGTTTTAAGATTGGACGTAGAAGAATCTGTCT
TTCAGGCAGTAAAATTTATGAAG-----------------------------------TT
GAGCGTGGCTTGTTACATTCATCTCAATTGCC----------------------------
ATTAGATGTTTATGATTTAACCA-------------------------------------
-----TGCCTAGTCAAG-TTCAGAAAGCCAAGCAAAAACCTATTTATTTAAAAGG-----
----------------------------------------TTCTGGTTCTGATTTTTCAT
TAGCGGATAGTGTGGTTGAAGTTGTTACAACTTCACT------TACACCATGTGGTTATT
CTGAACCACCTAAAGTTGCAGATAAAATTTGCATTGTTGATAATGTTTATATGGCCAAGG
CTGGTGACAAATACTACCCTGTTGTGGTTG--ATGGTCATGTTGGACTCTTGGATCAAGC
ATGGAGGGTTCCTTGTGCTGGAAGGCGTGTTACATTTAAGGAACAGCCTACAGTAAATGC
GATTGCAAGCATGCCTAAGACTATTAAAGTTTTTTATGAGCTTGACAAAGATTTTAATAC
TATTTTAAACACTGCATGTGGAGTGTT-------TGAAGTGGATGATACTGTGGATATGG
AGGAATT---TTACGCTGTGGTGATTGATGCCATAGAAGAGAAACTTTCTCCATGTAAGG
AGCTTGAAGGTGTAGGTGTTAAAGTTAGTGCCTTTTTACAGAAATTAGAGGATAATTCCC
TATT-TTTATTTGATGAGGCTGGCGAGGAAGTTCTTGCTTCTAAATTGTATTGTGCTTTT
ACAGCTCCTGAAGATGATGACTTTCTTGAAGAAAGTGATGTTGAAGAAGATGTTGTAGAA
GGTGATGAAACTGATTTAACTGTCACAAGTGCTGGAGAGCCTTGTGTTGCCAGTGAACAG
GAGGAGTCTTCTGAAGTCTTAGAGGACACTTTGGATGATGGTCCATGTGTGGAGACATCT
GATTCACAAGTTGAAGAAGATGTAGAAATGTCGGATTTTGTTGATCTTGAATCTGTGATT
CAGGATTATGAAAATGTTTGTTTTGAGTTTTATACTACAGAGCCAGAATTCGTTAAAGTT
TTGGATCTGTATGTGCCTAAAGCAACGCGCAACAATTGC--------TGGTTGCGATCAG
TTTTGGCAGTGATGCAGAAATTGCCCTGTCAATTTAAAGATAAAAATTTGCAGGATCTTT
GGGTGTTATATAAGCAACAGTATAGTCAGTTGTTTGTTGATACCTTGGTTAATAAGATAC
CTGCTAATATTGTAGTCCCACAAGGTGGTTATGTTGCTG---------------------
-----ATTTTGCATATTGGTTCTTAACCTTATGTGATTGGCAGTGTGTTGCATACTGGAA
ATGCATTAAATGTGATTTAGCTCTTAAGCTTAAAGGCTTGGATGCTATGTTCTTTTATGG
TGATGTTGTTTCACATGTATGCAAGTGTGGTGAGTCTATGGTACTTATTGATGTTGATGT
GCCATTTA--CAGC--------CCACTTTGCTCTTAAAGATAAGTTGTTTTGTGCATTTA
TTACTAAGCGTAGTTTGTATAAAGCAGCTTGTGTTGTGGATGTTAATGATAGTCATTCTA
TGGCTGTTGTTGATGGTAAACAAATTGATGATCATCGTATCACTAGTGTTACTAGTGATA
AGT-------------------------TTGATTTTATTATTGGGCATGGTATGTCATTT
TCAAT---GACTACGTTTGAAATTGCCCAATTGTATGGTTCTTGTATAACACCTAATGTG
TGTTTTGTTAAAGGTGATATAATT---AAAGTGTCTAAGCGTGTTAAAGCA---------
---------GAAGTCGTTGTAAATCCTGCTAATGGCCATATGGCACATGGTGGTGGTGTT
GCAAAGGCTATTGCAGTAGCAGCTGGACATCAGTTTGTTAAAGAGACTACTGATATGGTT
AAGTCTAAAGGAGTTTGTGCTACTGGAGATTGTTATGTCTCTACAGGGGGCAAATTATGT
AAAACTGTGCTTAATGTTGTTGGACCTGATGCGAGGACACAGGGTAAACAAAGTTATGCA
TTGTTAGAGCGTGTTTATAAACATCTTAACAAATAT--------------GATTGTGTTG
TTACAACTTTGA---------------TCTCAGCTGGTATATTTAGTGTGCCTTCTGATG
TATCTTTAACATATCTACTTGGTACTGCTAAGAAACAAGTTGTTCTTGTTAGCAATAATC
AAGAGGATTTTGATCTTATTTCTAAGTGTCAG----------------------------
-----------ATAACTGCCGTTGAGGGTACTAAG-------------------------
--------------AAATTGGCAGAGCGTCTTTCTTTTAATGTTGGGCGTTCTATCGTTT
ACGAAACAGATGTTAATAAGTTGATTTTAAGCAATGATGTTGCATTTGTTTCGACATTTA
ATGTCTTACAGGATGTTTT------------------ATCCTTAAGACATGATATAGTAC
TTGATGATGATGCACGA---------------------------------ACCTTTGTTC
AGAGCAATGTTGATGTTGTACCTGAGGGTTGGCGTGTTGTC-----------------AA
TAAGTTTTATCAAATTAAT----GGTGTTAGAACCGTTAAGTATTTTGAGTGTCCTGGGG
GCATAGATATATGCAGCCAGG-ATAAAGTTTTT-------GGTTATGTACAGCAGGGTAG
TTTTAATAAGGCTACTGT------------TGTTCAAATTAAAGCCT-------------
--------TGTTTTTGGATAAAGTGGACATC---------TTACTAACTGTTGATGGTGT
TAA-TTTCACTAACAGGTT-TGTGCCTGTTGGTGAAAGTTTTGGTAAGAGTCTAGGAAAT
GTGTTTTGTGAAGGAGTTAATGTCATGAAACATAAGTGTGATATAAATTATAAAGGTAAA
GTCTTTTTCCAGTTTGATAATCTTTCTAGTGAAGAT----------TTAAAGGCTGTAAG
-----------AAGTTCTTTTAATTTTGATCAGAAGGAATTGCTTGCCTACTACAACATG
CTTGTTAATTGTTCTAAGTGGCAGGTTGTTTTTAATGGTAAGTATTTCACTT---TTAAG
CAAGCTAATAACAATTGTTTTGTTAATGTTTCTTGCTTAATGCTCCAGAGTTTGAATCTG
AAATTTAAAATTGTTCAATGGCAGGAGGCATGGCTTGAATTTCGTTCTGGCCGCCCTGCT
AGATTTGTATCTTTGGTTTTGGCTAAAGGAGGGTTTAAATTTGGGGATCCTGCTGATTCT
AGAGATTTCTTGCGTGTTGTGTTTAGTCAAGTTGATTTGACAGGGGCAATATGTGATTTT
GAAATTGCATGTAGA---TGTGGTGTAAAGCAGGAACAGCGTACTGGTGTGGACGCTGTT
ATGCATTTTGGTACATTGAGTCGTGAAGATCTTGAGATTGGTTATACCGTGGATTGTTTT
TGTGGTAAAAAGCTAATTCATTGTGTACGATTTGATGTACCATTTTTAATTTGTAGTAAT
A-------CACCTGCT-AGTGTAAAATTACCTAAGGGTGTAGGAAGTGCAAATATTTTTA
TAGGTGATAAGGTTGGTCATTATGTTCATGTTAAGTGTGAACAGTCTTATCAGCTTTATG
ATGCTTCTAATGTTAAGAAGGTTACAGACGTTACTGGCAAGTT---------------GT
CAGATTGTTTGTATCTT----------AAAAATTTGAAACAAACTTTTAAATCGGTGTTA
ACCACCTATTATTTGGATGATGT------TAAGAAAATTGAGTATAAACCTGACTTGTCA
CAATATTATTGTGATGGAGGTAAGTATTATACT------CAGCGTATTATTAAAGCCCAA
TTTAAAACATTTGAGAAAGTAGATGGTGTGTATACTAATTTTAAATTGATAGGACACACC
GTCTGTGATATTCTTAATGCTAAGTTGGGTTTTGATAGCTCTAAAGAGTTTGTAGAATAT
AAG------GTTACTGAGTGGCCAACAGCTAC---------------AGGTGATGTGGTG
TTGGCTACTGATGAT-----TTGTATGTTAAGAGATATGAAAGGGGTTGTATTACTTTTG
GTAAACCTGTTATATGG--------------------TTAAGCCATGAGCAAGCTTCCCT
CAATTCTTTAACATA-------TTTTAATAAACCTTTATTGGTTGATG---AGAATAAAT
TTGATGTTTTAAA------------------AGTGGATGATGTTGATGATGGTGGT----
----AATAGCTCAGAGAGTGATGCTAAAGTAC-CCAAAGAAATTAACATTATTAAGTTAA
GTGGTGTAAAAAAACCTTTTAAGGTTGAAGATAGTGTCATTGTTAATGATGATACTAGTG
AAATCAAATATGTTAAGAGTTTGTCTATAGTTGATGTTTATGATATGTGGCTTACAGGTT
GTAGGTATGTTGTTAAGACTGCTAATGCTTTGAGCAGAGCAGTTAACGTACCTACAATAC
GTAAGTTTATAAAATT----------TGGTATGACTCTTGTTAGTA-TACCAATTGATTT
GTTAAATTTAAGAGAGATTAAGCCTGTTTTTAATGTGGTT------------------AA
AGCTGTGCGAAATAAAATTTTTCCATGCTTTAATTTTATTAAATGGCTTTTTGTCTTATT
ATTTGGCTGGATTAAAATATCCGCTGATAATAAATTAATTTACATTACAGAAGTTGCATC
AAAGCTTACGTGTAAGCTTGTAGCTTTAGCTTTTAAAAATGCATTTTTGACATTTAAGTG
GGGTGTGGTTGCTAGAGGTGCTTGCA------TTATAGCGACTATATT------TCTATT
GTGGTTTAATTTTTT-----------ATATGCCAATGTAATTTTTAGTGATTTTTATTTG
CCTAAAATC-------------------------GGTTTCTTGCCGACTTTTGTTGGTAA
G-------ATTGTACAGTGGATTAAGAACACTTTTAGTCTTGTAACTATTTGTGATCTAT
ATTTTATTCAGGATGTTGGTTTTAAGAATCATTATTGTAATGGAAGTATCGCATGTCAGT
TCTGCTTGGCAGGATTTGATATGTTAGATAATTATAAAGCCATTGATGTAGTACAGTATG
AAGCTGATAGGAGAGCATTTGTTGATTATACAGGTGTGTTAAAGATTGTTATTGAATTGA
TAGTTAGTTAC----GCCCTGTATACGGCATGGTTTTATCCATTGTTTGCTCTTATTA--
---------GTATTCAGATCTTGACCACTTGGCTGC----------------CTGAGCTT
TTTATGCTTAGTACATTACATTGG-AGTGTTAGGTTGCTGGTGTTTTTAGCTAATATGTT
ACCAGCACATGTGTTT---------ATGAGGTTTTATATTATTATTGCCTCTTTTATTAA
GCTGTTTAGCTTGTGTAGGCATGTTGCCTATGGTTGTAGTAAATCTGGTTGTTTGTTTTG
TTACAAGAGGAATCGTAGTCTACGTGTTAAATGTAGTACTATCGTTGGTGGCATGATACG
CTATTACGATGTTATGGCTAATGGTGGCACTGGCTTTTGTTCAAAACATCAATGGAATTG
CATAGATTGTGATTCTTATAAACCAGGTAATACTTTTATTACTGTTGAGGCCGCTCTTGA
TTTATCTAAGGAATTGAAACGGCCAATTCAGCCCACAGATGTTGCTTATCATACGGTTAC
GGATGTTAAGCAAGTTGGTTGTTATATGCGCTTGTTCTATGATCGTGATGGACAGCGCAT
ATATGATGATGTTAATGCTAGTTTGTTTGTGGATTATAGTAATTTGCTACATTCTAAGGT
TAAGAGTGTGCCTAATATGCATGTTGTGG----TAGTGGAAAATGATGCCGATAAAGCTA
ATTTTCTTAAT--GCTGTTGTATTTTATGCACAGTCTTTGTTTAGACCTATTTTAATGGT
TGATAAAAATCTGATAACTACTGCTAATACTGGTACGTCTGTTACAGAAACTATGTTTGA
TGTTTATGTGGATACATTTTTGTCTATGTTTGATGTGGATAAAAAGAGTCTTAATGCTTT
AATAGCAACTGCGCATTCTTCTATAAAACAGGGTACGCAGATTTATAAAGTTTTAGATAC
CTTTTTAAGCTGTGCTCGTAAAAGTTGTTTTATTGATTCAGATGTTGATACTAAGTGTTT
AGTTGACTCTGTCATGTCTGCTGTATCGG-CAGGTCTTGAATTGACGGATGAAAGCTGTA
ATAACTTGGTGCCAACGTATTTGAAGGGTGATAACATTGTGGCAGCTGATTTAGGTGTTC
TGATTCAAAATTCTGCTAAGCATGTGCAGGGTAATGTTGCTAAAATAGCCGGTGTTTCCT
GTATATGGTCTGTGGATGCTTTTAGTCAGCTTAGTTCTGATTTTCAGCATAA--ATTGAA
GAAAGCATGTTGTAAAACTGG---------------TTTGAAACTAAAGCTTACCTATAA
TAAGCAGATGGCTAATGTCTCTGTTTTAACTACACCCTTTAGTCTTAAAGGGGGTGCAGT
TTTTAGTTAT------------TTTGTTTATGTATGTTTTGTATTGAGTTTGGTTTGTTT
TATTGGATTGTGGTGCTTAATGCCCACTTACACAGTACACAAATCAGATTTTCAGCTTCC
TGTTTATGCCA---GTTATAAAGTCTTAGATAATGGTGTTATTAGAGATGTTAGCGTTGA
AGACGTTTGTTTCGCTAACAAGTTTGAACAATTTGATCAATGGTATGAGTCTACATTTGG
TCTAAGTTATTATAGTAACAGTATGGCTTGTCCCATTGTTGTTGCTGTAGTAGACCAGGA
TTTTGGCTCTACTGTGTTTAATGTCCCTACCAAAGTATTGCG---ATATGGTTACCATGT
GTTGCATTTTATTACACATGCACTTTCTGCTGATGGAGTGCAGTGTTATACGCCACATAG
TCAAATATCATATTCTAATTTTTATGTTAGTGGCTGTGTGCTTTCCTCTGCTTGCACTAT
GTTTGCAATGGCAGATGGTAGTCCACAACCTTATTGTTATACAGAGGGGCTTATGCAGAA
CGCTTCTCTGTATAATTCATTGGTACCTCATGTGCGGTATAATCTTGCTAATGCTAAAGG
TTTTATCCGTTTTCCAGAAGTGTTGCGAGAAGGACTTGTGCGTATTGTGCGTACTCGTTC
TATGTCGTATTGCAGAGTTGGATTATGTGAGGAAGCTGATGAGGGTATATGCTTTAATTT
TAATGGTTCTTGGGTGCTTAATAATGATTATTATAGATCATTGCCTGGGACCTTTTGTGG
TAGAGATGTTTTTGACTTAATTTATCAGCTGTTTAAAGGTTTAGCACAGCCTGTGGATTT
TTTGGCATTGACTGCTAGTTCCATTGCCGGTGCTATACTTGCTGTAATTGTTGTTTTGGT
GTTTTATTACTTAATAAAGCTTAAACGTGCTTTTGGTGATTACACCAGTATAGTTTTTGT
TAATGTGATTGTGTGGTGTGTAAATTTTATGATGCTTTTTGTGTTTCAAGTTTACCCTAC
ACTTTCTTGTGTATATGCTATTTGTTATTTTTATGCCACGCTTTATTTCCCTTCGGAGAT
AAGTGTGATAATGCATTTACAATGGCTAGTTATGTATGGCACTATTATGCCTTTATGGTT
TTGTTTGCTATATATATCTGTTGTTGTTTCAAATCATGCTTTTTGGGTATTTTCTTACTG
CAGACAGCTTGGTACTTCTGTTCGTAGTG------ATGGTACATTTGAAGAAATGGCTCT
TACTACTTTTATGATTACAAAAGATTCTTATTGTAAGCTTAAGAATTCTTTGTCTGATGT
TGCTTT----------TAATAGATATTTGAGTTTGTATAATAAATATAGGTATTACAGCG
GTAAAATGGATACTGCTGCATATAGGGAGGCTGCTTGTTCTCAGTTGGCTAAAGCTATGG
ATACATTTACCAATAATAATGGTAGTGATGTGCTTTACCAACCGCCTACTGCTTCCGTTT
CAACTTCATTCTTGCAATCTGGTATTGTGAAAATGGTTAATCCTACTTCTAAGGTAGAAC
CATGTATTGTCAGTGTTACCTATGGTAATATGACATTGAATGGTTTATGGTTGGATGATA
AGGTCTACTGTCCCAGACATGTGATATGTTCTGCTTCAGATATGACTAATCCAGATTATA
CAAATTTGTTGTGTAGAGTAACATCAAGTGATTTTACTGTATTGTTTGATCGTTTAAGCC
TTACAGTGATGTCTTATCAAATGCAGGGTTGTATGCTTGTTCTTACAGTGACCCTGCAAA
ATTCTCGTACGCCAAAATATACATTTGGTGTGGTTAAACCTGGTGAGACTTTTACTGTTT
TAGCTGCTTATAACGGCAAACCACAAGGAGCCTTTCATGTGACTATGCGTAGTAGTTATA
CCATTAAGGGTTCCTTTTTATGCGGATCTTGTGGATCTGTTGGTTATGTAATAATGGGTG
ATTGTGTTAAATTTGTTTATATGCATCAATTGGAGCTTAGTACTGGTTGTCATACTGGTA
CTGATTTCAATGGGGATTTTTATGGTCCTTATAAGGATGCTCAGGTTGTCCAATTACCCG
TTCAGGATTATATACAATCTGTTAATTTTGTAGCATGGCTTTATGCTGCTATACTTAACA
ATTGTAATTGGTTTGTACAAAGTGATAAGTGTTCTGTTGAAGATTTTAATGTGTGGGCTT
TGTCTAATGGATTTAGCCAAGTTAATTCTGACCTTGTTA------TAGATGCTTTAGCTT
CTATGACTG---------------------GTGTGTCTTTGGAAACACTATTGGCTGCTA
TTAAGCGTCTTAAGAATGGTTTTCAAGGACGTCAGATTATGGGTAGTTGTTCCTTTGAGG
ATGAATTGACACCTAGCGATGTTTATCAACAACTCGCTGGTATCAAGTTACAATCAAAGC
GTATT----AGATTGTTTAAAGGCA-----------TTGTTTGTTGGATTATGGCTTCTA
CATTTTTGTTTAGTTGTATAATTACAGCATTTGTGAAATGGACTATG------TTTATGT
ATGTAA------------CTACTAATATGCTTAGTATTACGTTTTGTGCACTTTGTGTTA
TAAGTTTGGCCATGTTGTTGGTTAAACATAAGCATCTTTATTTGACTATGTATATAATTC
CTGTGCTTTTTACACTG-----------------CTGTATAACAACTATTTT---GTTGT
GTACAAGCATACATTTAGA------------------GGCTATGTTTATGCATGGCTATC
ATATTATGT-TCCATCAATTG-AGTA-TACTTATACTGATG-----AAGTTATTTATGGC
ATGTTATTGCTTATAG-GAATGGCTTTTGTTACATTACGTAGCATTAACCATGATTTGTT
CTCTTTTATAATGTTTGTAGGTCGTGTGATTTCTGTTGTCTCTTTGTGGTACATGGGTTC
TAACTTAGAAGAAGAAATTCTTCTTATGTTGGTTTCT-------------CTTTTTGGTA
CTTACACATGG--ACAACAGTTTTATCTATGGCTGTAGCAAAGGTTATTGCTAAGTGGGT
TGCTGTGAATGTTTTGTATTTTACA--------GATATACCTCAAATTAAGATAGTGCTT
GTATGCTATTTGTTTATAGGTTATATTATTAGCTGTTATTGGGGTTTGTTTTCCTTGATG
AACAGTTTGTTTAGAATGCCTTTGGGTGTTTATAATTATAAAATTTCAGTACAGGAATTA
AGATATATGAATGCTAATGGATTGCGCCCTCCTAAGAATAGTTTTGAAGCCCTTATGCTT
AATTTTAAGCTTTTGGGTATTGGAGGTGTGCCAATTATTGAAGTATCTCAATTTCAATCA
AAATTGACTGATGTTAAATGTGCTAATGTTGTCTTGCTTAATTGCTTGCAACATTTGCAT
GTTGCTTCTAACTCTAAGTTGTGGCAGTATTGTAGCACTTTGCACAATGAAATACTTGCC
ACTTCGGATCTGGGTGTTGCTTTTGAAAAGCTTGCTCAGTTGTTAATTGTTTTGTTTGCT
AATCCAGCTGCTGTGGATAGCAAGTGCCTGACTAGTATTGAAGAAGTTTGCGACGATTAC
GCAAAGGACAATACTGTTTTGCAGGCTTTACAGAGTGAATTTGTTAATATGGCTAGCTTC
GTTGAATATGAAGTTGCTAAGAAAAATCTTGATGAGGCGCGTTCTATTGGTTCTGCTAAT
CAACAGCAGTTAAAACAGCTAGAGAAAGCCTGTAATATTGCTAAATCTGCTTATGAACGT
GATCGTGCTGTAGCAAGAAAGTTGGAGCGTATGGCAGATTTGGCTCTTACTAATATGTAT
AAAGAAGCTAGAATTAATGATAAGAAGAGTAAGGTTGTTTCTGCCTTGCAAACTATGCTT
TTTAGTATGGTACGTAAGTTAGATAATCAAGCTCTGAATTCAATATTAGATAATGCTGTG
AAGGGTTGTGTACCATTGAATGCAATCCCTTCATTGGCAGCAAATACTCTGACTATAATT
GTACCAGATAAAAGTGTTTATGATCAGGTAGTTGATAATGTCTATGTTACCTATGCGGGT
AATGTATGGCAGATTCAAACTATCCAAGATTCAGATGGTACAAATAAGCAGTTGAATGAG
ATATCTGATGAT------TGTAACTGGCCACTAGTTATTATTGCAAATCGTTATAATGAG
GTATCTGCTACCGTTTTGCAAAATAATGAATTAATGCCTGCTAAGTTGAAAACTCAGGTT
GTTAATAGTGGTCCAGATCAGACTTGTAATACACCTACT--------------CAATG--
-----TTACTATAATAATAGTAACAATGGGAAGATTGTTTATGCTATACTTAGTGATGTT
GATGGTCTTAAGTATACAAAAATTCTTAAAGATGATGGCAATTTTGTTGTGT---TGGAG
TTAGATCCTCCTTGTAAATTTACTGTTCAAGATGTTAAAGGTCTTAAAATTAAGTACCTT
TATTTTGTAAAAGGTTGTAACACACTAGCAAGAGGCTGGGTTGTTGGTACAATTTCTTCT
ACAGTTAGATTGCAAGCTGGAATTGCTACTGAGTATGCTTCCAACTCATCTATATTATCT
TTATGTGCGTTTTCTGTAGATCCTAAGAAAACGTATTTAGATTTTATACAACAGGGAGGA
ACACCTATTGCCAATTGTGTTAAAATGTTGTGTGATCATGCTGGTACCGGTATGGCCATT
ACTGTTAAACCTGATGCTACCACTAGTCAGGATTCATATGGTGGTGCGTCTGTTTGTATA
TATTGCCGCGCACGAGTTGAACACCCAGATGTTGATGGGTTGTGCAAATTACGCGGCAAG
TTTGTACAAGTGCCTGTAG---GTATAAAAGATCCTGTGTCTTATGTTTTGACACATGAT
GTTTGTCAAGTTTGTGGATTTTGGCGGGATGGAAGTTGCTCATGTGTTAG---CACTGAC
ACTACTGTTCAGTCAAAAGATACTAA---TTTTTTAAACGGGTTCGGGGTACGAGTGTAG
ATGCCCGTCTCGTACCCTGTGCCAGTGGTTTATCTACTGATGTACAATTAAGGGCATTTG
ATATTTGCAATGCTAGTGTTGCTGGCATTGGTTTACATTTAAAAGTTAATTGTTGCCGTT
TTCAGCGTGTTGATGAGAACGGTGATAAATTAGATCAGTTCTTTGTTGTTAAGAGGACAG
ATTTGACTACATATAATAGAGAGATGGAATGCTATGAGCGTGTAAAAGATTGTAAGTTTG
TGGCTGAACACGATTTCTTTACATTTGATGTAGAAGGTAGTCGTGTGCCACATATTGTAC
GCAAGGATTTAACAAAGTATACTATGTTGGATCTTTGCTATGCATTGCGACATTTTGATC
GCAATGATTGCATGCTGCTTTGTGATATTCTCTCTATATATGCTGGTTGTGAACAATCCT
ACTTTACTAAGAAGGATTGGTATGATTTTGTTGAAAATCCTGATATTATTAATGTTTATA
AAAAGCTAGGACCTATTTTTAGTAGAGCCCTAGTTAGCGCTGCTGAGTTTGCGGACAAAT
TGGTGGATGTAGGCTTAGTAGGCATTTTAACACTTGATAACCAAGATTTAAATGGTAAAT
GGTATGATTTTGGTGACTATGTTATTGCAGCCCCAGGGTGTGGTGTTGCTATAGCAGACT
CTTATTATTCTTATATGATGCCTATGCTGACCATGTGTCATGCATTGGATTGTGAATTGT
ATGTGAATAATG------------CTTATAGACTATTTGATCTTGTACAATATGATTTTA
CTGATTACAAGATTGAATTGTTTAATAAGTATTTTAAGCACTGGAGTATGCCATACCATC
CTAACACGGTTGATTGTCAGGATGATCGGTGTATCATACATTGTGCTAATTTTAACATAC
TTTTTAGTATGGTTTTACCTAATACATGTTTTGGGCCTCTTGTTAGGCAAATTTTTGTGG
ATGGTGTGCCTTTTGTTGTTTCAATTGGCTACCATTATAAAGAACTTGGTATTGTGATGA
ACATGGATGTGGACACACATCGTTATCGCTTGTCTTTAAAAGACTTGCTTTTATATGCTG
CTGATCCAGCTTTGCATGTAGCTTCTGCTAGTGCATTGTATGATTTACGCACTTGCTGTT
TTAGTGTTGCGGCTATAACAAGTGGTGTAAAATTTCAAACAGTTAAACCTGGTAATTTTA
ATCAGGATTTTTATGATTTTATTTTAAGTAAGGGCCTGCTTAAAGAGGGTAGTTCAGTTG
ATCTGAAGCACTTTTTCTTTACGCAGGATGGTAATGCTGCTATTACTGATTATAATTATT
ATAAGTATAATTTGCCCACCATGGTGGACATTAAGCAGTTGCTGTTTGTTTTGGAAGTTG
TTTATAAGTATTTTGAGATTTATGATGGTGGGTGTATACCGGCATCACAAGTCATTGTTA
ATAATTATGATAAGAGTGCTGGCTATCCATTTAATAAATTTGGAAAAGCCAGGCTCTATT
ATGAAGCATTATCATTTGAGGAGCAGGATGAAATTTACGCTTATACTAAGCGTAATGTCC
TGCCAACACTTACTCAAATGAATTTGAAATATGCTATTAGTGCTAAGAATAGAGCCCGCA
CTGTTGCTGGTGTTTCCATACTTAGTACTATGACTGGCAGAATGTTTCATCAAAAATGTT
TGAAAAGTATAGCAGCTACACGTGGTGTTCCTGTGGTTATAGGCACCACTAAATTTTATG
GCGGCTGGGATGATATGTTACGTCGCCTTATTAAAGATGTTGATAATCCTGTACTTATGG
GTTGGGATTATCCTAAGTGTGATCGTGCTATGCCAAATATACTACGTATTGTTAGTAGTT
TGGTCTTGGCCCGAAAACATGAGGCATGTTGTTCGCAAAACGATAGGTTTTATCGACTCG
CGAATGAATGCGCACAAGTTCTGAGTGAAATTGTTATGTGTGGTGGCTGTTATTATGTTA
AGCCTGGTGGCACTAGTAGTGGTGATGCAACTACTGCTTTTGCTAATTCAGTTTTTAACA
TATGTCAAGCTGTTTCAGCCAATGTATGTGCTTTAATGTCATGCAATGGTAATAAGATTG
AAGATTTGAGTATACGTGCTCTTCAAAAGCGCTTATACTCACATGTGTATAGAAGTGATA
TGGTTGATTCAACCTTTGTCACAGAATATTATGAATTTTTAAATAAGCATTTTAGTATGA
TGATTTTGAGTGATGATGGCGTTGTGTGTTATAATTCTGATTATGCGTCCAAAGGGTATA
TTGCTAATATAAGTGCCTTTCAACAGGTATTGTATTATCAAAATAACGTTTTTATGTCAG
AATCCAAATGTTGGGTTGAAAATGATATAAACAATGGACCTCATGAATTCTGTTCACAAC
ACACAATGCTTGTAAAGATGGATGGGGACGATGTCTATCTTCCATATCCTGATCCTAGTC
[truncated: 434,397 more chars]
