# Supplementary material for: Broad-spectrum CRISPR-Cas13d-mediated strategy for combating human coronaviruses
Source: Mol Ther Nucleic Acids. 2026 Mar 6;37(2):102888. doi: 10.1016/j.omtn.2026.102888 (PMC13126349; doi:10.1016/j.omtn.2026.102888)
Supplement: Data S1. Animal coronavirus sequences [file mmc2.zip › File S1/alignment wuhan with duck coronavirus.fasta]

>NC_045512.2 Severe acute respiratory syndrome coronavirus 2 isolate Wuhan-Hu-1, complete genome
----------attaaaggtttataccttcccaggtaacaaaccaaccaactttcgatctc
ttgtagatctgttctctaaacgaactttaaaatctgtg-----------tggctgtcact
cggctgcatgcttagtgcactcacgcagtataattaataactaattactgtcgttgacag
gacacgagtaactcgtctatcttctgcaggctgcttacggtttcgtccgtgttgcagccg
atcatcagcacatctaggtttcgtccgggtgtgaccgaaaggtaagatggagagccttgt
ccctggtttcaacgagaaaacacacgtccaactcagtttgcctgttttacaggttcgcga
cgtgctcgtacgtggctttggagactccgtggaggaggtcttatcagaggcacgtcaaca
tcttaaagatggcacttgtggcttagtagaagttgaaaaaggcgttttgcctcaacttga
acagccctatgtgttcatcaaacgttcggatgctcgaactgcacctcatggtcatgttat
ggttgagctggtagcagaactcgaaggcattcagtacggt-cgtagtggtgagacacttg
gtgtccttgtccctcatgtgggcgaaataccagtggcttaccgcaaggtt---cttcttc
gtaagaacggtaataaaggagctggtggccatagttacggcgccgatctaaagtcatttg
acttaggcgacgagct-tggcactgatccttatgaagattttcaagaaaactggaacact
aaacatagcagtggtgttacccgtgaactcatgcgtgagcttaacggaggggcatacact
c--gctatgtcgataacaacttctgtggccctgatggctaccctcttgagtgcattaaag
accttctagcacgtgctggtaaagcttca------tgcactttgtccgaacaactggact
ttattgacac---------------------taagaggggtgtatactgctgccgtgaac
atgagcatgaaattgcttg-------------gtacacggaacgttctgaaaagagctat
gaattgca--gacaccttttgaaattaaattggcaaagaaatttgacaccttcaatgggg
aatgtccaaattttgtatttcccttaaattccataatcaagactattcaaccaagggttg
aaaagaaaaagcttgatggctttatgggtagaa---------------------------
---------ttcgatctgtctatccagttgcgtcaccaaatgaatgcaaccaaatgtgcc
tttcaactctcatgaagtgtgatcattgtggtgaaacttcatggcagacgggcgattttg
ttaaagccacttgcgaattttgtggcactgagaatttgactaaagaaggtgccactactt
gtggttacttaccccaaaatgctgttgttaaaatttattgtccagcatgtcacaattcag
aagtaggacctgagcatagtcttgccgaataccataatgaatctggcttgaaaaccattc
ttcgtaagggtggtcgcactattgcctttggaggctgtgtgttctcttatgttggttgcc
ataacaagtgtgcctattgggttccacgtgctagcgctaacataggttgtaaccatacag
gtgttgttggagaaggttccgaaggtcttaatgac---------aaccttcttgaaatac
tccaaaaagagaaagtcaacatcaatattgttggtgactttaaacttaatgaagagatcg
ccattattttggcatctttttctgcttccacaagtgcttttgtggaaactgtgaaaggt-
------ttggattataaagcattcaaacaaattgttgaatcctgtggtaattttaaagtt
acaaaaggaaaagctaaaaaaggtgcctggaatattggtgaacagaaatcaatactgagt
cctctttatgcatttgcatcagaggctgctcgtgttgtacgatcaattttctcccgcact
cttgaaactgctcaaaattctgtgcgtgttttacagaaggccgctataacaatactagat
ggaatttcacagtattcactgagactcattgatgctatgatgttcacatctgatttggct
actaacaatctagttgtaatggcctacattacaggtggtgttgttcagttgacttcgcag
tggctaactaacatctttggcactgtttatgaaaaactcaaacccgtccttgattggctt
gaagagaagtttaaggaaggtgtagagtttcttagagacggttgggaaattgttaaattt
atctcaacctgtgcttgtgaaattgtcggtggacaaattgtcacctgtgcaaaggaaatt
aaggagagtgttcagacattctttaagcttgtaaataaatttttggctttgtgtgctgac
tctatcattattggtggagctaaacttaaagccttgaatttaggtgaaacatttgtcacg
cactcaaagggattgtacagaaagtgtgttaaatccagagaagaaactggcctactcatg
cctctaaaagccccaaaagaaattatcttcttagagggagaaacacttcccacagaagtg
ttaacagaggaagttgtcttgaaaactggtgatttacaaccattagaacaacctactagt
gaagctgttgaagctccattggttggtacaccagtttgtattaacgggcttatgttgctc
gaaatcaaagacacagaaaagtactgtgcccttgcacctaatatgatggtaacaaacaat
accttcacactcaaagg-----cggtgcaccaacaaaggttacttttggtgatgacactg
tga---tagaagtgcaaggttacaagagtgtgaatatcacttttgaacttgatgaaagga
ttgataaagtacttaatgagaagtgctctgcctatacagttgaactcggtacagaagtaa
atgagttcgcctgtgttgtggcagatgctgtcataaaaactttgcaaccagtatctgaat
tacttacaccactgggcattgatttagatgagtggagtatggctacatactacttatttg
atgagtctggtgagtttaaattggcttcacatatgtattgttctttctaccctccagatg
aggatgaagaagaaggtgattgtgaagaagaagagtttga-gccatcaactcaatatgag
tatggtactgaagatgattaccaaggtaaacctttg---gaatttggtgccacttctgct
gctcttcaacctgaagaagagcaagaagaagattggttagatgatgatagtcaacaaact
gttggtcaacaagacggcagtgaggacaatcagacaactactattcaaacaattgttgag
gttcaacctcaattagagatggaacttacaccagttgttcagactattgaagtgaatagt
tttagtggttatttaaaacttactgacaatgtatacattaaaaatgcagacattgtggaa
gaagctaaaaaggtaaaaccaacagtggttgttaatgcagccaatgtttaccttaaacat
ggaggaggtgtt---gcaggagccttaaataaggctactaacaatgccatgcaagttgaa
-----tctgatgattacatagctactaatggaccact----taaagtgggtggtagtt--
---gtgttttaagcggacacaatcttgctaaacactgtcttcatgttgtcggcccaaatg
ttaacaaaggtgaagacat------------------tcaacttcttaagagtgcttatg
a-----------------------------------------------------------
------------------------------------------------------------
------------aaattttaatcagcacgaagttctacttgcaccattattatcagc-tg
gtatttttggtgctgaccctatacattctttaagagtttgtgtagatactgttcgcacaa
atgtctacttagctg------------tctttgataaaaatctctatgacaaacttgttt
caagctttttggaaatgaagagtgaaaagcaagttgaacaaaagatcgctgagattccta
aagaggaagttaa-gccatttataactgaaagta--------------aaccttcagttg
a-------acagagaaaa--caagatgataagaaaatcaaagcttgtgttgaagaagtta
caacaactctggaagaaact-------aagttcctca----------------------c
agaaaacttgttactttatattgacattaatggcaatcttcatccagattct--------
----------gccactcttgttagtgacattgacatcact-----------------ttc
ttaaagaa-------agatgctccatatatagtgggtgatgttgttcaagagggtgtttt
aactgctgtggttatacctactaaaaaggctggtggcactactgaaatgctagcgaaagc
tttgaga----aaagtgccaacagacaa----------ttatataaccacttacccgggt
cagggtttaaatggttacactgtagaggaggcaaagacagtgcttaaaaagtgtaaaagt
gccttttacattctaccatctattatctctaatgagaagcaagaaattcttggaactgtt
tctt------ggaatttgcgagaaatgcttgcacatgcagaagaaacacgcaaa---tta
atgcctgtctgtgtggaaactaaagccatagtttcaactatacagcgtaaatataagggt
attaaaatacaagagggtgtggttgattatggtgctagattt--------------tact
tttacaccagtaaaacaactgtagcgtcacttatcaacacactt----------aacgat
ctaaatgaaactcttgttacaatgccacttggctatgtaacacatggcttaaatttggaa
gaagctgctcggtatatgagatctctcaaagtgccagctacagtttctgtttcttcacct
gatgctgttacagcgtataatggttatcttacttcttcttctaaaacacctgaagaacat
tttattgaaaccatctcacttgctggttcctataaagattggtcctattctggacaatct
acacaactaggtatagaatttcttaagagaggtgataaaagtgtatattacactagtaat
cctaccacattccacctagatggtgaagttatcacctttgacaatcttaagacacttctt
tctttgagagaagtgaggactattaaggtgtttac--aacagtagacaacattaacctcc
acacgcaagttgtggacatgtcaatgacatatggacaacagtttggtccaacttatttgg
atggagctgatgttactaaaa------------taaaacctcataattcacatgaaggta
aaacattttatgttttacctaatgatgacactctacgtgttgaggcttttgagtactacc
acacaactgatcctagttttctgggtaggtacatgtcagcattaaat---------caca
ctaaaaagtggaaatacccacaagttaatggtttaacttctattaaatgggcagataaca
actgttatcttgccactgcattgttaacactccaacaaatagagttgaagtttaatccac
ctgctctacaagatgcttattacagagcaagggctggtgaagctgctaacttttgtgcac
ttatcttagcctactgtaataagacagtaggtgagttaggtgatgttagagaaacaatga
gttacttgtttcaacatgccaatttagatt-----------cttgcaaaagagtct----
----tgaacgtggtgtgtaaaacttgtggacaacagcagacaacccttaagggtgtagaa
gctgttatgta---catgggcacactttcttatgaacaatttaagaaaggtgttcagata
ccttgtacgtgtggtaaacaagctacaaaatatctagtacaacaggagtcaccttttgtt
atgatgtcagcaccacctgctcagtatgaa--------cttaagcatggtacatttactt
gtgctagtgagtacactggtaattaccagtgtggtcactataaacatataacttctaaag
aaactttgtattgcatagacggtgctttacttacaaagtcctcagaatacaaaggtccta
ttacggatgttttctacaaagaaaacagttacacaacaaccataaaaccagttacttata
aattggatggtgtt-----gtttgtacagaaattgaccctaagttggacaattattataa
gaaagacaattcttatttcacagagcaaccaattgatcttgtaccaaaccaaccatatcc
aaacgcaagcttcgataattttaagtttgta----tgtgataatatcaaatttgctgatg
atttaaaccagttaactggttataagaaacctgcttcaagagagcttaaagttacatttt
tccctgacttaaatggtgatgtggtggctattgattataaacactacacaccctctttta
agaaag-----gagctaaattgttacataaacctattgtttggcatgttaacaatgcaac
taataaagccacgtataaaccaaatacctggtgtatacgttgtctttggagcacaaaacc
agttgaaacatcaaattcgtttgatgtactgaagtcagaggacgcgcagggaatggataa
tcttgcctgcgaagatctaaaaccagt-----ctctgaagaagtagtggaaaatcctacc
atacagaaagacgttcttgagtgtaatgtgaaaactaccgaagttgtaggagacattata
cttaaaccagcaaataata-----------------gtttaaaaattacagaagaggttg
gccacacagatctaatggctgcttatgtagacaattctagtcttactattaagaaaccta
atgaattatctagag---tattaggtttgaaaacccttgctactcatggtttagctgctg
ttaatagtgtcccttgggatactatagctaattatgctaagccttttcttaacaaagttg
ttagtacaactactaacatagttaca--cggtgtttaaaccgtgtttgtactaattatat
gccttatttctttactttattgctacaattgtgtactttt-----actagaagtacaaat
tctagaattaaagcatctatgccgactactatagc-------------------------
--aaagaatactgttaagagtgtcggtaaattttgtctagaggcttcatttaattatttg
aagtcacctaatttttctaaactgataaatattataatttggtttttactattaagtgtt
tgcctaggttctttaatctactcaaccgctgctttaggtgtttta-atgtctaatttagg
catgccttc-----ttactgtactggttacagagaaggctatttgaactctactaatgtc
actattgcaacctactgtactggttctataccttgtagtgtttgtcttagtggtttagat
tctttagacacctatccttctttagaaac-tatacaaattaccatttcatcttttaaatg
ggatttaactgcttttggcttagttgcagagtggtttttggcatatattcttttcactag
gtttttcta----tgtacttggattggctgcaatcatgcaattgttt-------------
-----ttcagctattttgcagtacattttattagtaattcttggcttatgtggttaataa
-------------ttaatcttgtacaaatggccccgatttcagctatggttagaatgtac
atcttctttgca---tcattttattatgtatggaaaagttatgtgcatgttgtagacggt
tgtaattcatcaacttgtatgatgtgttacaaacgtaatagagcaaca---------aga
gtcgaatgtacaactattgttaatggtgttagaaggtccttttatgtctatgctaatgga
ggtaaaggcttttgcaaactacacaattggaattgtgttaattgtgatacattctgtgct
ggtagtacatttattagtgatgaagttgcgagagacttgtcactacagtttaaaagacca
ataaatcctactgaccagtcttcttacatcgttgatagtgttacagtgaagaatggttcc
atccatctttactttgataaagctggtcaaaagacttatgaaagacattctctctctcat
tttgttaacttagacaacctgagagctaataacactaaaggttcattgcctattaatgtt
atagtttttgatggtaaatcaaaatgtgaagaatcatct---------------------
------------------------------gcaaaatcagcgtctgtttactacagtcag
cttatgtgtcaacctatactgttactagatcaggcatt-----agtgtctgatgttggtg
atagtgcggaag----ttgcagttaaaatgtttgatgcttacgttaatacgttttcatca
act-tttaacgtaccaatggaaaaactcaaaacactagttgcaactgcagaagctgaact
tgcaaagaatgtgtccttagacaatgtcttatctacttttatttcagcagctcggcaagg
gtttgttgattcagatgtagaaactaaagatgttgttgaatgtcttaaattgtcacatca
atctgacatagaagttactggcgatagttgtaataactatatgctcacctataacaaag-
--ttgaaaacatgacaccccgtgaccttggtgcttgtattgactgtagtgcgcgtcatat
taatgcgcaggtagcaaaaagtcacaacattgctttgatatggaacgttaaagatttcat
gtcattgtctgaacaactacgaaaacaaatacgtagtgctgctaaaaagaataacttacc
ttttaagttgacatgtgcaactactagacaagttgttaatgttgtaacaacaaagatagc
act------taagggtggtaaaattgttaataat---------tggttgaagcagttaat
taaagttacacttgtgttcctttttgttgctgctattttctattta--------------
----------ataacacctgttcatgtcatgtctaaacatactgacttttcaagtgaaat
cataggatacaaggctattgatggtggtgtcactcgtgacatagcatctacagatacttg
ttttgctaacaaacatgctgattttgacacatggtttagccagcgtggtggtagttatac
taatgacaaagcttgcccattgattgctgcagtcataacaagagaagtgggttttgtcgt
gcctggtttgcctggc----------------------------------acgatattac
gcacaactaatggtgactttttgcatttcttacctagagttttta-----gtgcagttgg
taacatctgttacacaccatcaaaacttatagagtacactgactttgcaacatcagcttg
tgttttggctgctgaatgtacaatttttaaagatgcttctggtaagccagtaccatattg
ttatgat------accaatgtactagaaggttctgttgcttatgaaagtttacgccctga
cacacgttatgtgctcatggatggctcta-ttattcaatttcctaacacctaccttgaag
gttctgttagagtggtaacaacttttgattctga---gtactgtaggcacggcacttgtg
aaagatcagaagctggtgtttgtgtatctactagtggtagatgggtacttaacaatgatt
attacagatctttaccaggagttttctgtggtgtagatgctgtaaatttacttactaata
tgtttacaccactaattcaacctattggtgctttggacatatcagcatcta---------
-------tagtagctggtggtattgtagctatcgtagtaacatgccttgcctactatttt
atgaggtttagaagagcttttggtgaatacagtcatgtagtt------------------
---gcctttaatactttactattccttatgtcattcactgtactctgtttaacaccagtt
tactcattcttacctggtgtttattctgttatttacttgtacttgacattttatcttact
aatgatgtttcttttttagcacatattcagtggatggttatgttcacacctttagtacct
ttctggataac---------aattgcttatatcatttgtatttccacaaagcatttctat
tggttctttagtaattacctaaagagacgtgtagtcttta-----atggtgtttccttta
gtacttttgaagaagctgcgctgtgcacctttttgttaaataaagaaatgtatctaaagt
tgcgtagtgatgtgctattacctcttacgcaatataatagatacttagctctt----tat
aataagtacaagtattttagtgg----agcaatggatacaactagctacagagaagctgc
ttgttgtcatctcgcaaaggctctcaatgacttcagtaactcaggttctgatgttcttta
ccaaccaccacaaacctctatcacctcagctgttttgcagagtggttttagaaaaatggc
attcccatctggtaaagttgagggttgtatggtacaagtaacttgtggtacaactacact
taacggtctttggcttgatgacgtagtttactgtccaagacatgtgatctgcacctctga
agacatgcttaaccctaattatgaagatttactcattcgtaagtctaatcataatttctt
ggtacaggctgg---taatgttcaactcagggttattggacattctatgcaaaattgtgt
acttaagcttaaggttgatacagccaatcctaagacacctaagtataagtttgttcgcat
tcaaccaggacagactttttcagtgttagcttgttacaatggttcaccatctggtgttta
ccaatgtgctatgaggcccaatttcactattaagggttcattccttaatggttcatgtgg
tagtgttggttttaacatagattatgactgtgtctctttttgttacatgcaccatatgga
attaccaactggagttcatgctggcacagacttagaaggtaacttttatggaccttttgt
tgacaggcaaacagcacaagcagctggtacggacacaactattacagttaatgttttagc
ttggttgtacgctgctgttataaatg--gagacaggtggtttctcaatcgatttaccaca
actcttaatgactttaaccttgtggctatgaagtacaattatgaacctctaacacaagac
catgttgacatactaggacctctttctg----ctcaaactggaattgccgttttagatat
gtgtgcttcattaaaag------------aattactgcaaaatggtatgaatggacgtac
catattgggtagtgcttt------------------attagaagatgaatttacaccttt
tgatgttgttagacaatgctcaggtgttactttccaaagtgcagtgaaaagaacaatcaa
gggtacacaccactggttgttactcacaattttgacttcacttttagttttagtccaga-
gtactcaatggtctttgttcttttttttgtatgaaaatgcctt-----------------
----------tttaccttttgctatgggtattattgctatgtctgcttttgcaatgatgt
ttgtcaaacata----agcatgcat-----ttctctgtttgtttttgttaccttctcttg
ccactgtagcttattttaatatggtctatatgcctgctagttgggtgatgcgtatt----
-------------atgacatggttggata-tggttgatacta-----------gtttgtc
tggttttaagctaaaagactgtgtt---atgtatgcatcagctgtagtgttactaatcct
tatgaca-------gcaagaactgtgtatgatgatggtgctaggagagtgtggacactta
tgaatgtcttgacact---------cgtttataaagtttattatggtaatgctttagatc
a--agccatttccatgtgggctcttataatctctgttacttctaactactcaggtgtagt
tacaactgtcatgtttttggccagaggtattgtttttatgtg--------tgttgagtat
tgccctattttcttcataactggtaatacacttcagtgtataatgctagtttattgtttc
ttaggctatttttgtacttgttactttggcctcttttgtttactcaaccgctactttaga
ctgactcttggtgtttatgattacttagtttctacacaggagtttagatatatgaattca
cagggactactcccacccaagaatagcatagatgccttcaaactcaacattaaattgttg
ggtgttggtggcaaaccttgtatcaaagtagccactgtacagtctaaaatgtcagatgta
aagtgcacatcagtagtcttactctcagttttgcaacaactcagagtagaatcatcatct
aaattgtgggctcaatgtgtccagttacacaatgacattctcttagctaaagatactact
gaagcctttgaaaaaatggtttcactactttctgttttgctttccatgcagggtgctgta
gacataaacaagctttgtgaagaaatgctggacaacagggcaaccttacaagctatagcc
tcagagtttagttcccttccatcatatgcagcttttgctactgctcaagaagcttatgag
caggctgttgctaatggtgattctgaagttgttcttaaaaagttgaagaagt--------
----------ctttgaatgtggctaaatctgaatttgaccgtgatgcagccatgcaacgt
aagttggaaaagatggctgatcaagctatgacccaaatgtataaacaggctagatctgag
gacaagagggcaaaagttactagtgctatgcagacaatgcttttcactatgcttagaaag
ttggataatgatgcactcaacaacattatcaacaatgcaagagatggttgtgttcccttg
aacataatacctcttacaacagcagc---------------caaactaatggttgtcata
ccagactataacacatata-aaaatacgtgtgatggtacaacatttacttatgcatcagc
attgtgggaaatccaacaggttgtagatgcagatagtaaaattgttcaacttagtgaaat
tagtatgga--caattcacc-------------taatttagcatggcctctta-------
------ttgtaacagctttaagggccaattctgctgtcaaattacagaataatgagctta
gtcctgttgcactacgacagatgtcttgtgctgccggtactacacaaactgcttgcactg
atgacaatgcgttagcttactacaacacaacaaagggaggtaggtttgtacttgcactgt
tatccgatttacaggatttgaaatgggctagattccctaagagtgatggaactggtacta
tctatacagaactggaaccaccttgtaggtttgttacagacacacctaaaggtcctaaag
tgaagtatttatactttattaaaggattaaacaacctaaatagaggtatggtacttggta
gtttagctgccacagtacgtctacaagct---ggtaatgcaacagaagtgcctgccaatt
caactgtattatctttctgtgcttttgctgtagatgctgctaaagcttacaaagattatc
tagctagtgggggacaaccaatcactaattgtgttaagatgttgtgtacacacactggta
ctggtcaggcaataacagttacaccggaagccaatatggatcaagaatcctttggtggtg
catcgtgttgtctgtactgccgttgccacatagatcatcca------------aatccta
aaggattttgtgacttaaaaggtaagtatgtacaaatacctacaacttgtgctaatgacc
ctgtgggttttacacttaaaaacacagtctgtaccgtctgcggtatgtggaaaggttatg
gctgtagttgtgatcaactccgcgaacccatgc------ttcagtca---gctgatgcac
------------aatcgtttttaaacgggtttgcggtgtaagtgcagcccgtcttacacc
gtgcggcacaggcactagtactgatgtcgtatacagggcttttgacatctacaatgataa
agtagctggttttgctaaattcctaaaaactaattgttgtcgcttccaagaaaaggacga
agatgacaattta---------------------attgattcttactttgtagttaagag
acacactttctctaactaccaacatgaagaaacaatttataatttacttaaggattgtcc
agctgttgctaaacatgacttctttaagtttagaatagacggtgacatggtaccacatat
atcac-----gtcaacgtcttactaaatacacaatggcagacctcgtctatgctttaagg
cattttgatgaaggtaattgtgacacattaaaagaaatacttgtcacatacaattgttgt
gatgatgattatttcaat------------aaaaag------------------------
------gactggtatgattttgtagaaaacccagatatattacgc-gtatacgccaactt
aggtgaacgtgtacgccaagctttgttaaaaacagtacaattctgtgatgccatgcgaaa
tgctggtattgttggtgtactgacattagataatcaagatctcaatggtaactggtatga
tttcggtgatttcatacaaaccacgccaggtagtggagttcctgttgtagattcttatta
ttcattgttaatgcctatattaaccttgaccagggctttaactgcagagtcacatgttga
cactgacttaacaaagccttacattaagtgggatttgttaaaatatgacttcacggaaga
gaggttaaaactctttgaccgttattttaaatattgggatcagacataccacccaaattg
tgttaactgtttggatgacagatgcattctgcattgtgcaaactttaatgttttattctc
tacagtgttcccacctacaagttttggaccactagtgagaaaaatatttgttgatggtgt
tccatttgtagtttcaactggataccacttcagagagctaggtgttgtacataatcagga
tgtaaacttacatagctctagacttagttttaaggaattacttgtgtatgctgctgaccc
tgctatgcacgctgcttctggtaatctattactagataaacgcactacgtgcttttcagt
agctgcacttactaacaatgttgcttttcaaactgtcaaacccggtaattttaacaaaga
cttctatgactttgctgtgtctaagggtttctttaaggaaggaagttctgttgaattaaa
acacttcttctttgctcaggatggtaatgctgctatcagcgattatgactactatcgtta
taatctaccaacaatgtgtgatatcagacaactactatttgtagttgaagttgttgataa
gtactttgattgttacgatggtggctgtattaatgctaaccaagtcatcgtcaacaacct
agacaaatcagctggttttccatttaataaatggggtaaggctagactttattatgattc
aatgagttatgaggatcaagatgcacttttcgcatatacaaaacgtaatgtcatccctac
tataactcaaatgaatcttaagtatgccattagtgcaaagaatagagctcgcaccgtagc
tggtgtctctatctgtagtactatgaccaatagacagtttcatcaaaaattattgaaatc
aatagccgccactagaggagctactgtagtaattggaacaagcaaattctatggtggttg
gcacaacatgttaaaaactgtttatagtgatgtagaaaaccctcaccttatgggttggga
ttatcctaaatgtgatagagccatgcctaacatgcttagaattatggcctcacttgttct
tgctcgcaaacatacaacgtgttgtagcttgtcacaccgtttctatagattagctaatga
gtgtgctcaagtattgagtgaaatggtcatgtgtggcggttcactatatgttaaaccagg
tggaacctcatcaggagatgccacaactgcttatgctaatagtgtttttaacatttgtca
agctgtcacggccaatgttaatgcacttttatctactgatggta---acaaaattgccga
taagtatgtccgcaatttacaacacagactttatgagtgtctctatagaaatagagatgt
tgacacagactttgtgaatgagttttacgcatatttgcgtaaacatttctcaatgatgat
actctctgacgatgctgttgtgtgtttcaatagcacttatgcatctcaaggtctagtggc
tagcataaagaactttaagtcagttctttattatcaaaacaatgtttttatgtctgaagc
aaaatgttggactgagactgaccttactaaaggacctcatgaattttgctctcaacatac
aatgctagttaaacagggtgatgattatgtgtaccttccttacccagatccatcaagaat
cctaggggccggctgttttgtagatgatatcgtaaaaacagatggtacacttatgattga
acggttcgtgtctttagctatagatgcttacccacttactaaacatcctaatcaggagta
tgctgatgtctttcatttgtacttacaatacataagaaagctacatgatgagttaacagg
acacatgttagacatgtattctgttatgcttactaatgataacacttcaaggtattggga
acctgagttttatgaggctatgtacacaccgcatacagtcttacaggctgttggggcttg
tgttctttgcaattcacagacttcattaagatgtggtgcttgcatacgtagaccattctt
atgttgtaaatgctgttacgaccatgtcatatcaacatcacataaattagtcttgtctgt
taatccgtatgtttgcaatgctccaggttgtgatgtcacagatgtgactcaactttactt
aggaggtatgagctattattgtaaatcacataaaccacccattagttttccattgtgtgc
taatggacaagtttttggtttatataaaaatacatgtgttggtagcgataatgttactga
ctttaatgcaattgcaacatgtgactggacaaatgctggtgattacattttagctaacac
ctgtactgaaagactcaagctttttgcagcagaaacgctcaaagctactgaggagacatt
taaactgtcttatggtattgctactgtacgtgaagtgctgtctgacagagaattacatct
ttcatgggaagttggtaaacctagaccaccacttaaccgaaattatgtctttactggtta
tcgtgtaactaaaaacagtaaagtacaaataggagagtacacctttgaaaaaggtgacta
tggtgatgctgttgtttaccgaggtacaacaacttacaaattaaatgttggtgattattt
tgtgctgacatcacatacagtaatgccattaagtgcacctacactagtgccacaagagca
ctatgttagaattactggcttatacccaacactcaatatctcagatgagttttctagcaa
tgttgcaaattatcaaaaggttggtatgcaaaagtattctacactccagggaccacctgg
tactggtaagagtcattttgctattggcctagctctctactacccttctgctcgcatagt
gtatacagcttgctctcatgccgctgttgatgcactatgtgagaaggcattaaaatattt
gcctatagataaatgtagtagaattatacctgcacgtgctcgtgtagagtgttttgataa
attcaaagtgaattcaacattagaacagtatgtcttttgtactgtaaatgcattgcctga
gacgacagcagatatagttgtctttgatgaaatttcaatggccacaaattatgatttgag
tgttgtcaatgccagattacgtgctaagcactatgtgtacattggcgaccctgctcaatt
acctgcaccacgcacattgctaactaagggcacactagaaccagaatatttcaattcagt
gtgtagacttatgaaaactataggtccagacatgttcctcggaacttgtcggcgttgtcc
tgctgaaattgttgacactgtgagtgctttggtttatgataataagcttaaagcacataa
agacaaatcagctcaatgctttaaa---atgttttataaggg------tgttatcacgca
tgatgtttcatctgcaattaacaggccacaaataggcgtggtaagagaattccttacacg
taaccctgcttggagaaaagctgtctttatttcaccttataattcacagaatgctgtagc
ctcaaagattttgggactaccaactcaaactgttgattcatcacagggctcagaatatga
ctatgtcatattcactcaaaccactgaaacagctcactcttgtaatgtaaacagatttaa
tgttgctattaccagagcaaaagtaggcatactttgcataatgtctgatagagac---ct
ttatgacaagttgcaatttacaagtcttgaaattccacgtaggaatgtggcaactttaca
agctgaaaatgtaacaggactctttaaagattgtagtaaggtaatcactgggttacatcc
tacacaggca------------------------------------------------cc
tacacacctcagtgttgacactaaattcaaaactgaaggtttatgtgttgacatacctgg
catacctaaggacatgacctatagaagactcatctctatgatgggttttaaaatgaatta
tcaagttaatggttaccctaacatgtttatcacccgcgaagaagctataagacatgtacg
tgcatggattggcttcgatgtcgaggggtgtcatgctactagagaagctgttggtaccaa
tttacctttacagctaggtttttctacaggtgttaacctagttgctgtacctacaggtta
tgttgatacacctaataatacagatttttccagagttagtgctaaaccaccgcctggaga
tcaatttaaacacctcataccacttatgtacaaaggacttccttggaatgtagtgcgtat
aaagattgtacaaatgttaagtgacacacttaaaaatctctctgacagagtcgtatttgt
cttatgggcacatggctttgagttgacatctatgaagtattttgtgaaaataggacctga
gcgcacctgttgtctatgtgatagacgtgccacatgcttttccactgcttcagacactta
tgcctgttggcatcattctattggatttgattacgtctataatccgtttatgattgatgt
tcaacaatggggttttacaggtaacctacaaagcaaccatgatctgtattgtcaagtcca
tggtaatgcacatgtagctagttgtgatgcaatcatgactaggtgtctagctgtccacga
gtgctttgttaagcgtgttgactggactattgaatatcctataattggtgatgaactgaa
gattaatgcggcttgtagaaaggttcaacacatggttgttaaagc-tgcattattagcag
acaaattcccagttcttcacgacattggtaaccctaaagctattaagtgtgtacctcaag
ctgatgtagaatggaagttctatgatgcacagccttgtagtgacaaagcttataaaatag
aagaattattctattcttatgccacacattctgacaaattcacagatggtgtatg--cct
attttggaattg-caatgtcgatagatatcctgctaattccattgtttgtagatttgaca
ctagagtgctatctaaccttaacttgcctggttgtgatggtggcagtttgtatgtaaata
aacatgcattccacacaccagcttttgataaaagtgcttttgttaatttaaaacaattac
catttttctattactctgacagtccatgtgagtctcatggaaaacaagtagtgtcagata
tagattatgtaccactaaagtctgctacgtgtataacacgttgcaatttaggtggtgctg
tctgtagacatcatgctaatgagtacagattgtatctcgatgcttataacatgatgatct
cagctggctttagcttgtgggtttacaaacaatttgatacttataacctctggaacactt
ttacaagacttcagagtttagaaaatgtggcttttaatgttgtaaataagggacactttg
atggacaacagggtgaagtaccagtttctatcattaataacactgtttacacaaaagttg
atggtgttgatgtagaattgtttgaaaataaaacaacattacctgttaatgtagcatttg
agctttgggctaagcgcaacattaaaccagtaccagaggtgaaaatactcaataatttgg
gtgtggacattgctgctaatactgtgatctgggactacaaaagagatgctccagcacata
tatctactattggtgtttgttctatgactgacatagccaagaaaccaactgaaacgattt
gtgcaccactcactgtcttttttgatggtagagttgatggtcaagtagacttatttagaa
atgcccgtaatggtgttcttattacagaaggtagtgttaaaggtttacaaccatctgtag
-gtcccaaacaagctagtcttaatggagtcacattaattggagaagccgtaaaaacacag
ttcaattattataagaaagttgatggtgttgtccaacaattacctgaaacttactttact
cagagtagaaatttacaagaatttaaacccaggagtcaaatggaaattgatttcttagaa
ttagctatggatgaattcattgaacggtataaattagaaggctatgccttcgaacatatc
gtttatggagattttagtcatagtcagttaggtggtttacatctactgattggacta---
---------------------------gctaaacgttttaaggaatcaccttttgaatt-
-----agaagattttattcctatggacagtacagttaaaaactatttcataacagatgcg
caaacaggttcatctaagtgtgtgtgttctgttattgatttattacttgatgattttgtt
gaaataataaaatcccaagatttatctgtagt-------------ttctaaggttgtcaa
agtgactattgactatacagaaatttcatttatgctttggtgtaaagatggccatgtaga
aacattttacccaaaattacaatctagtcaagcgtggcaaccgggtgttgctatgcctaa
tctttacaaaatgcaaagaatgctattagaaaagtgtgaccttcaaaattatggtgatag
tgcaacattacctaaaggcataatgatgaatgtcgcaaaatatactcaactgtgtcaata
tttaaacacattaacattagctgtaccctataatatgagagttatacattttggtgctgg
ttctgataaaggagttgcaccaggtacagctgttttaagacagtggttgcctacgggtac
gctgcttgtcgattcagatcttaatgactttgtctctgatgcagattcaactttgattgg
tgattgtgcaactgtacatacagctaataaatgggatctcattattagtgatatgt----
-----acgaccctaagactaaaaat---gttacaaaagaaaatgactctaaagagggttt
tttcacttacatttgtgggtttatacaacaaaagctagctcttggaggttccgtggctat
aaagataacagaacattcttggaatgctgatctttataagctcatgggacacttcgcatg
gtggacagcctttgttactaatgtgaatgcgtcatcatctgaagcatttttaattggatg
taattatct---tggcaaaccacgcgaacaaatagatggttatgtcatgcatgcaaatta
catattttggaggaatacaaatccaattcagttgtcttcctattctttatttgacatgag
taaatttccccttaaattaaggggtactgctgttatgtctttaaaagaaggtcaaatcaa
tgatatgattttatctcttcttagtaaaggtagacttataattagagaaaacaacagagt
tgttatttctagtgatgttcttgttaaca----actaaacgaaca-atgtttgtttttct
tgtt--ttattgccactagtctctagtcagtgtgttaatcttacaaccagaactcaatta
ccccctgcatacactaattctttcacacgtggtgtttattaccctgacaaagttttcaga
tcctcagttttacattcaactcaggacttgttcttacctttcttttccaatgttacttgg
ttccatgctatacatgtctctgggaccaatggtactaagaggtttgataaccctgtccta
ccatttaatgatggtgtttattttgcttccactgagaagtctaacataataagaggctgg
atttt----------tggtactactttag----------attcgaagacccagtccctac
ttattgttaataacgctactaatgttgt-------tattaaagtctgtgaatttcaattt
tgtaatgatcca-------tttttgggtgtttattaccacaaa----------aacaaca
aaagttggatggaaagtgagttcagagtttattctagtgcgaataattgcacttttgaat
atgtctctcagccttttcttatggaccttgaaggaaaacagggtaatttcaaaaatctta
gggaatttgtgtttaagaatattga---tggttattttaaaatatattctaagcacacgc
ctattaatttagtgcgtgatctccctcagggtttttcggctttagaaccattggtagatt
tgccaataggtattaacatcactaggtttcaaactttacttgctttacatagaagttatt
tgactcctggtgattcttcttcaggttggacagctggtgctgcagcttattatgtgggtt
atcttcaacctaggacttttctattaaaatataatgaaaatggaaccattacagatgctg
tagactgtgcacttgaccctctctcagaaacaaagtgtacgttgaaatccttcactgtag
aaaaaggaatctatcaaacttctaac--tttagagtccaaccaacagaatctattgttag
atttcctaatattacaaac---ttgtgcccttttggtgaagtttttaacgccaccagatt
tgcatctgtttatgcttggaacaggaagagaatcagcaactgtgttgc------------
-tgattattctgtcctatataattccgcatcattttccacttttaagtgttatggagtgt
ctcctactaaattaaatgatctctgctttactaatgtctatgcagattcatttgtaatta
gaggtgatgaagtcagacaaatcgctccagggcaaactggaaagattgctgattataatt
ataa------attaccagatgattttacaggc----------------------tgcgtt
atagcttggaattctaacaatctt------gattctaaggttggtggtaattataattac
ctgt------atagattgtttaggaagtctaatctcaaaccttttgagagagatatttca
actgaaatctatcaggcc-----ggtagcacaccttgtaatggtgttgaaggttttaatt
gttactttcctttacaatcatatggtttccaacccactaatggtgttggtt--accaacc
atacagagtagt--------------agtactttcttttgaacttctaca----------
-------------------tgcaccagcaactgtttgtggacctaaaaagtctactaatt
tggttaaaaacaaatgtgtcaatttcaacttcaatggtttaacaggcacagg--------
-tgttcttactgagt------ctaacaaaaagtttctgcctttccaacaatttggcagag
acattgctgacactactgatgctgtccgtgatccacagacacttgagattcttgacat--
---tacaccatgttct------tttggtggtgtcagtgttataacaccaggaacaaatac
ttctaaccaggttgctgttctttatcaggatgttaactgcacagaagtccctgttgctat
tcatgcagatcaacttactcctacttggcgtgtttattctacaggttctaatgtttttca
aacacgtgcaggctgtttaataggggctgaacatgtcaacaactcatatgagtgtgacat
acccattggtgcaggtatatgcgctagttat---------cagactcagactaattctcc
tcggcgggcacgtagtgtagctagtcaatccatcattgcctacactatgtcacttggtgc
agaaaattcagttgctt---------actctaataactctattgccatacccacaaattt
tactattagtgttaccacagaaattctaccagtgtctatgaccaagacatcagtagattg
tacaatgtacatttgtggtgattcaactgaatgcagcaatcttttgttgcaatatggcag
tttttgtacacaattaaaccgtgctttaactggaatagctgttgaacaagacaaaaacac
cc---------aagaagtttttg-----cacaagtcaaacaaatttacaaaacaccacca
at-------------taaagattttggtggttttaa------tttttcacaaatattacc
agatccatca-aaaccaagcaagaggtcatttattgaagatctacttttcaacaaagtga
ca---------------cttgcagatgctggcttcatcaaacaatatggtgattgccttg
gt-------------------gatattgctgctagagacctcatttgtgcacaaaagttt
aacggccttactgttttgccacctttgctcacagatgaaatgattgctcaatacacttct
gcactgttagcgggtacaatcacttctggttggacctttggtgcaggtgctgcattacaa
ataccatttgctatgcaaatggcttataggtttaatggtattggagttacacagaatgtt
ctctatgagaaccaaaaattgattgccaaccaatttaatagtgctattggcaaaattcaa
gactcactttcttccacagcaagt------------------------------------
------gcacttggaaaacttcaagatgtggtcaaccaaaatgcacaagctttaaacacg
cttgttaaacaacttagctccaattttggtgcaatttcaagtgttttaaatgatatcctt
tcacgtcttgacaaagttgaggctgaagtgcaaattgataggttgatcacaggcagactt
caaagtttgcagacatatgtga---ctcaacaattaattagagctgcagaaatcagagct
tc------tgctaatcttgctgctactaaaatgtcagagtgtgtacttggacaatcaaaa
agagttgatttttgtggaaagggctatcatcttatgtccttccctcagtcagcacctcat
ggtgtagtcttcttgcatgtgacttatgtccctgcacaagaaaagaacttcacaac----
-----------------tgctcctgccatttgtcatgatggaaaagcacactttcctcgt
gaaggtgtctttgtttcaaatggcacacactggtttgtaacacaaaggaatttttatgaa
ccacaaatcattactacagacaacacatttgtgtct------------ggtaactgtgat
gttgtaataggaattgtcaacaacacagtttatgatcctttgcaacctgaattagactca
ttcaaggaggagttagataaata-ttttaagaatcatacatcaccagatgttgatttagg
------------------tgacatctctggcattaatgcttcagttgtaaacattcaaaa
agaaat---------------------------------------tgaccgcctcaatga
ggttgccaagaat---ttaaatgaatctctcatcgatctccaagaacttggaaagtatga
gcagtatataaaatggccatggtacatttggctaggttttatagctggcttgattgccat
agtaatggtgacaattatgctttgctgtatgaccagttgctgtagttgtctcaagggctg
ttgttcttgtggatcctgctgcaaatttgatgaagacgactctgagccagtgctcaaagg
agtcaaattacattacacataaacgaacttatggatttgtttatgagaatcttcacaatt
ggaactgtaactttgaagcaaggtgaaatcaaggatgctactccttcagattttgttcgc
gctactgcaacgataccgatacaagcctcactccctttcggatggcttattgttggcgtt
gcacttctt----gctgtttttcagagcgcttccaaaatcataaccctcaaaaagagatg
gcaactagcactctccaagggtgttcactttgtttgcaacttgctgttgttgtttgtaac
agtttactcacaccttttgctcgttgctgctggccttgaagccccttttctctatcttta
tgctttagtctacttcttgcagagtataaactttgtaagaataataatgaggctttggct
ttgctggaaatgccgttccaaaaacccattactttatgatgccaactattttctttgctg
gcatactaattgttacgactattgtataccttacaatagtgtaacttcttcaattgtcat
tacttcaggtgatggcacaacaagtcctatt------tctgaacatgactaccagattgg
tggttatactgaaaaatgggaatctggagtaaaagactgtgttgtattacacagttactt
cacttcagactattaccagctgtactcaactcaattgagtacagacactggtgttgaaca
tgttaccttcttcatctacaataaaattgttgatgagcctgaagaacatgtccaaattca
cacaatcgacggttcatccggagttgttaatccagtaatggaaccaatttatgatgaacc
gacgacgactactagcgtgcctttgtaagcacaagctgatgagtacgaacttatgtactc
attcgtttcggaagagacaggtacgttaatagttaatagcgtacttctttttcttgcttt
cgtggtattcttgctagttacactagccatccttactgcgcttcgat---tgtgtgcgta
ctgctgcaatattgttaacgtgagtcttgtaaaaccttctttttacgtttactctcgtgt
taaaaatctgaattcttctagagttcctgatcttctggtctaaacgaactaaatattata
ttagtttttctgtttggaactttaattttagccatg---------gcagattccaacggt
actattaccgttgaagagcttaaaaagctccttgaacaatggaacctagtaataggtttc
ctattccttacatggatttgtcttctacaatttgcctatgccaacaggaataggtttttg
tatataattaagttaattttcctctggctgttatggcca---------------------
-----------gtaactttagcttgttttgtgcttgctgctgtttacagaataaattgga
tcaccggtggaattgctatcgcaatggctt------gtcttgtaggcttgatgtggctca
gctacttcattgcttctttcagactgtttgcgcgtacgcgttccatgtggtcattcaatc
cagaaactaacattcttctcaacgtgccactccatggcactattctgaccagaccgcttc
tagaaagtgaactcgtaatcggagctgtgatccttc----gtggacatcttcgtattgct
ggacaccatctaggacgctgtgacatcaaggacctgcctaaagaaatcactgttgctaca
tcacgaacgctttcttattacaaattgggagcttcgcagcgtgtagcaggtgactcaggt
tttgctgcatacagtcgctacaggattggcaactataaattaaacacagaccattccagt
agcagtgacaatattgctttgcttgtacagtaagtgacaacagatgtttcatctcgttga
ctttcaggttactatagcagagatattactaattattatgaggacttttaaagtttccat
ttggaatcttgattacatcataaacctcataattaaaaatttatctaagtcactaactga
gaataaatattctcaattagatgaagagcaaccaatggagattgattaaacgaacatgaa
aattattcttttcttggcactgataacactcgctacttgtgagctttatcactaccaaga
gtgtgttagaggtacaacagtacttttaaaagaaccttgctcttctggaacatacgaggg
caattcaccatttcatcctctag--ctgataacaaatttgcactgacttgc---------
-------------tttagcactcaatttgcttttgcttgtcctgacggcgtaaaacacgt
ctatcagttacgtgccagatcagtttcacctaaactgttcatcagacaagaggaagttca
a---------gaactttactctccaatttttcttattgttgcggcaatagtgtttataac
actttgcttcacactcaaaagaaagac-agaatgattgaactttcattaat--tgacttc
tatttgtgctttttagcctttctgctattccttgttttaattatgcttattatcttttgg
ttctcacttgaa--ctgcaagatcata--atgaaacttgtcacgcctaaacgaacatgaa
atttcttgttttcttaggaatcatcacaactgt---agctgcatttcaccaagaatgtag
tttacagtcatgtactcaacatcaaccatatgtagttgatgacccgtgtcctattcactt
ctattctaaatggtatattagagtaggagctagaaaatcagcacctttaattgaattgtg
cgtggatgaggctggttctaaatcacccattcagtacatcgatatcggtaattatacagt
ttcctgtttaccttttacaat---------------taattgccaggaacctaaattggg
tagtcttgtagtgcgttgttcgttctatgaagactttttagagtatcatgacgttcgtgt
tgttttagatttcatctaaacgaacaaacta---------aaatgtctgataatggaccc
caaaatcagcgaaatgcaccccgcattacgtttggtggaccctcagattcaac--tggca
gtaaccagaatggagaacgcagtggggcgcgatcaaaacaacgtcggccccaaggtttac
ccaat-aatactgcgtcttggttcaccgctctcactcaacatggcaaggaagaccttaaa
ttc-------------cctcgaggacaaggcgttccaattaacaccaatagcagtccaga
tgaccaaattggctactaccgaagagctaccagacgaattcgtggtggtgacggtaaaat
gaaagatctcagtccaaga----tggtatttctactacctaggaactgggccagaagctg
gacttccctatggtgctaacaaagacggcatcatatgggttgcaactgagggagccttga
atacaccaaaagatcacattggcacccgcaatcctgctaacaatgctgcaatcgtgctac
aacttcctcaaggaacaac--------attgccaaaaggcttctacgcagaaggga-gca
gaggcggcagtcaagcctcttctcgttcctcatcacgtagtcgcaacagttcaagaaatt
caactccaggcagcagtaggggaacttctcctgctaga------------------atgg
ctggcaatggcggtgatgctgctcttgctttgctgctgcttgacagattgaaccagcttg
agagcaaaatgtctggtaaaggccaacaacaacaaggccaaactgtcactaagaaatctg
ctgctgaggcttctaagaagcctcggcaaaaacgtactgccactaaagcatacaa-----
---------------tgtaacacaagctttcggcagacgtggtccagaacaaacccaagg
aaattttggggaccaggaactaatcagacaaggaactgattacaaacattggccgcaaat
tgcacaatttgcccccagcgcttcagcgttcttcggaatgtcgcgcattggcatggaagt
cacaccttcg------------ggaacgtggttgacctacacaggtgccatcaaattgga
tgacaaagatccaaatttcaaagatcaagtcattttgctgaataagcatattgacgcata
caaaacattccc------------------------------------------------
--------------------------accaacagagcctaaaaaggacaaaaaga-----
-----agaaggctgatgaaactcaagccttaccgc---------agagacagaagaaaca
gc----------------------------------------aaactgtgactcttcttc
ctgctgcagatttggatgatttctccaaacaattgcaacaatccatga------------
--------gcagtgctg------------------actcaactcaggcctaaactcatgc
------------------------------agaccacacaaggcagatgggct-------
--------atataaacgttttcgcttttccgtttacgatatatagtctactct-------
----------------------------------------tgtgcagaatgaattctcgt
aactacatagcacaagtagatgt--------------------------agttaacttta
atctcacatagcaatctttaatcagtgtg--------------------taacattaggg
aggacttgaaagagccaccacattttcaccgaggccacgcggagtacgatcgagtgtaca
gtgaacaatgctagggagagctgccta------tatggaagagccctaatgt---gtaaa
attaattttagtagtgctatccccatgtgattttaatagcttcttaggagaatgacaaaa
aaaaaaaaaaaaaaaaaaaaaaaaaaaaa
>NC_048214.1 Duck coronavirus isolate DK/GD/27/2014, complete genome
------------------------------------------------------------
------------------------------------------------------------
------------------------------------------------------------
------------------------------------------------------------
------------------------------------------------------------
tgctggtatca--------------------------ctgcttgttaggttgtgtctcac
tttatacatccgtttctcgggctacctagtatccagcgtctt-ctggca-----------
---------------tcgtggtttggtcga------------------------------
------------gtgcattgaacctctggttcttcaagcggta---cgcgggtgtgtgga
agta--------------------gcatgcgctttattgtatagcgctgtgaaacacggg
atcgccttcccccacattcctctaagggcttttgagcctagcgttgaactacgtctttgc
acaaaaccggctatacggtggtag-gaggggtagt----------gcttagaaactcttg
----aggcgacaagctctggtggtgtttagtgagcagaccaacaattga-----------
--------cagtgaca----acatggccccaggc-----cttagcaagggagtatctccc
---aataaaaagaatgtcatttttgtagtg--------------------------aaag
acattcagccagcattgtgtgatgctttgtttttctatacatcacacgttccacgcgatt
tcgctgatgcgcataccgttcgtgaacggtttgatcgcaatttgcaaagcggtcgcgttt
ttaagtttgagactgtgtgtggccctgtgtatttgcagggtgtaccctcagtcccaccag
gtgt------caaggctttggatgctgaatc------taagcttgttgatt----tggaa
aatatt----tttggtgtttcacct--------ctgtctcggcgttatagagaccttttg
aagacggcaccacagtggtcgttgaatgttgaatctcttgatgcccaggcggaaaaattg
gacactctttttagttcttcagagattttgtggcttcaggttgccgcta--aggtccaag
tgtccgctatggcactgcgcagacttgttggtgaggttac------------------tg
caaaagtca--------------------------------------------------t
ggattcacttggctcaaa--------tttgagcgctctgttccaagttgtt---------
aaggaaacaatggccagaatctttcaaaaggctttggcca------------------tt
tttgagagtgtgagtgaattgccac------aacgtattgctgcacttaagatggctttt
gc--caagtgtgcaaggtcaattactgttgtggttgttggacatgccctcactattagag
agtttgctggaacttgtcttgcaagcattaatggtgcagttgcaaaattctttgaagaac
ttccaa---------------------------ctggcttta------------tgggcg
ctaaggtcttttcaacccttgccttctttaaagaagcagcagtaaagattgtagaaaata
taccaaatgcgccaagaggtact----aaaggttttgaagtcgttggcaatgccaaaggt
acaca-------------------------------------------------------
--------------------agttgttgtccgtggcatgcgaaacgacttaactctgctt
gaccaaaaagctgaagttcctgtgga-----accagaaagttggtct-gcaattttggag
gga-----------------------catctttgctatgtc-------------------
--------tttaagagtggtgatcgcttttatgcggcacctctttcaggaaattttgcat
tgcatgatgtgcattgttg-----------------------------------------
--------------tgagcgtgtggtcctccttagtgatgg-------------------
--------ctacactcctgaaattaatgatggtttgcttttggc----------------
-----agcgctttatacgtcatctac---tgtggctgatgtgttggct------------
------------------------------gcgctgaagaagggtgagccattt------
------aagtttttgggacactcgtttgtctatgtcaaggacgcaactgtgtctttca--
----------------------------ctttggcaaagggtgcatctatagcagatgtt
ctta---------------------------------aacttttt---------gttaaa
gaagctgccgatgtttggtctgttttta-----------acgaaaagtctcatgaatttt
ggactagagctcacaataaatgtc-gtaaccttaaagaccttgtggcgac-----acact
gttgtaaggcacaggtgacttttgttgtgcttgctatag---ctcttggtgtgacagttt
ggaaactcgtcaaacaggttttgtttaaagtggctggtctttttacagccgttgtggatt
tttgtagtaaggcttggaatgggttttgtgaccaactaatccatgccaaactctttgtga
atgaattgggctgtgttttggttggtgttaaaaaccactgttttcaactcttgcttgtag
cagtccatgctttttataaaaccttggaaaagtgtgccataggtagaatttg--------
----ggccggtgatct------------------------acttttttgggctggtggag
ctcacaaagtggaggaagacaatggtgaagtttggtttgacgctgtatacactgtacaag
t-tgacgaacaaggcactgtcattgaagacaacgtgcctgactttgttgtttgtcatgat
gtgtctatacctg----------agcgtcaaaagggatatatagtgcaggtt--------
---------tctgctgatggtaaaaattat-------atgttttttaggtaccagcaggg
tgttaacacctatta-----------tgccccaatgtctcaggttggtgcagttaatg--
-------------------ttgtttgtaaggcaggtggtaaaactgtgacttttggtgaa
gaccaggtcaaagagctaccaactccagatgttaagtgtatttatcttgatattgagtgt
tgtggtgaaccttggactagtgtctttaagcgtgtttataaagacccagttgaagttgag
acatctttgactgtagaggagttgcgagcagttgtctatgagatgatgtgtgacagttta
aaactatttccagatgctccaaaacctccg-----cattatgataatgttgccttggttg
ataaccagggtcgtgatttgcaaaccattgattcttgtcatttggtttatgtggattatg
acagtgatggtgcagtttctgaagaagaagaagaaga-----------------------
----------------tgtgtcagacactgaagatgtcaatgaggaagacgaacgattgg
ctggtttgcttaaaaaccctgccaactttaaatatcctcttccttatgatgatgaatata
gtgttttttgtgggcgtctcgttca---------------caaatgtgctatagacattt
atcattatccatctggtgatgatatgtatgtcattaatgatgcttttgatggtgccgtt-
--------------------------aaggcaattcctcagagtgttgttgatgttttag
gagattgggctgctgctgttgacagtcaagagcgcgctctactcgtagaaactcctgttg
agactcctaaggaagaaactcagaagcctcaaaaggtggaagagc------agaaaccta
aggaaactcctgttgagactcctaaggaagaaactcagaagcctcaaaaggtggaagagc
agaaacct---------------------aaggaaactcctgttgagactcctaaggaag
aaattcagaagcctcaaaaggtggaagagcagaaacctaaggaaactcctgttgagactc
ctaaggaagaaactcagaagcctcaaaaggtg--gaagagcagaaacctaagga------
aactcctgttgagactcctaaggaagaaactc----------------------agaagc
ctcaaaaggtggaagagcgaaaacccaaggagactcttttaaataaacaatttctc----
------cctgatagttcgtctgatgatgaaccaaggaagaagtcttttagatttaaa---
-----ttgaaacctacaaaat----------gtaaagtgcccaataatgttgagtattct
acatgtgtgggtgatttgtctgtagtcgttgctaaggcaatggactcctatgaggatttt
gttttggttaatgctgctaatgagcacatgcgt------------------catgccggt
ggtgtggcacaggccatagcagacttttgtggtaataagtttgtagattattgtgacact
tttattagtaagaatgggccccaacagcaattgttagccccttctggtgttgcgaagata
caagcagttaataatgttgttgggcc---taggcatgggcagcatgacttgtttgataag
cttgttgctgcatacaagaa---------------------------ggttgttgttcct
ggtgccatta------actatgtggtgccggtcttgtcggcaggtatttttggtgtggat
------------------------------tacaaa--------------atgtctattg
atgcaa-----------------tgcgcaaggcattttgtgaccttaaaattcgtgtgct
cttgttttctcttaatcaag----------------------------aacacattgaat
attttaatgccacttgtaaacagaagggtgtttacctgacggaagatggcacgtctttta
aaactcttgttttga-------------aaccaggtgacacattgggtcacct-------
-cggaggtgtttttgcaaagaacaagacagtttttacagcagatgatgttgaggacgaag
aagttctcttcactccaacaacggacaaagct------------gttcttgaatactatg
g------------------attggatgcgcaaaagtatgtaatatatttgcaaacacttt
cgcagaaatgggaagtccaatatagggacaattttatcttacttaaatggcgtgatggaa
actgctggattagttcagctatggtgctccttcaggccgctaagattaggtttag---ag
gttttcttgcagaggcatgggctaaattcttgggtggagaccctacggattttgttgctt
ggtgctatgcaagttgcaatgctaaagttggtgatttttcagactgcaattggcttttgg
ctaacttggcagaacactttgatgcagattacacaaatgcactgcttaagaagcgtgtgt
cgtgtaactgtggtgt-taagagttatgaa---------------cttagaggccttgaa
gcttgtattcaaccagtgagggctcctaaccttctacattttaaga--------------
---------cgcaatactcaaattgtccaacttgtggtgcaa------------------
--------------------atagtatggatgaagttgttgaagcatcactcccgtactt
gt-----------tgcttgttgctactgatggtcctgctgca-----gttgattgtgatg
aaa----atgctgcaggaaatgttgttt--------------------------------
ttattgggtccaccaacagtggacactgttatacacaagctgttggaaaagcttttgata
atttggctcaagataggaaatttggaaagagatcgccttacattactgcaatgtatat--
-----gcgcttctctcttaagagtaaaaattctctgtctgttgctaaaaagagtaagagc
aagagtgatgtagtaaaagaagatgtttctaatctcgctacaagttcaaaatt-----ca
gttttgatgatcttactgatt---------------------------------------
--------ttgaacagtggtatgatagtaa------------------------catcta
tgaaagtcttaaagtgcaggaaacacctgagaatatggatgagtatgtgtcattcacaac
aaaggaagat-----------------------tccaagttgccactgacacttaaagtt
a---gaggtatcaaa-tcagttgtcgactttaagtcaaagg-----------atggcttt
acttataagttaatacctgacactgatgaaaattcaaaagcaccagtttactatcctacc
tt------ggacgctataagtcttaaggcaatatgggtggaaggtagtgctaactttatc
gttggacatcccaactataatagtaaagttctgcgtgttcctacattctgggag------
-----------------------tgtgcagagagctttgttaaaataggcgaaaaagttg
atggtgtaactatgggcctctggcgtgcagaacaccttaatagacctaatttggaaagaa
ttttcaacgtcgttaagaagacgatggttggaa---ctagtgttgttactacacaatgtg
gtaaattaattagtaaagcagctacattcgttgccgataaagtaggag----------at
ggtgtagttcgcaatgtttctgatagaattaaagggtgttttgggtctactagggagcat
tttgaaagaagagtgtctccgcagttcttaaaaaccctctttttcttcgtcttttgtttt
ttgaaggctagtgttaagggtttaa--------tggctagctacaagagtgtgttatgta
aagtgttat----------------------ttactgctttacttatattgtggattgtc
tacactagcgacccagt---tatatctactggaatacgtgtgttagatttcctatttgaa
ggttcattttgtagtccttatgcggattatggtaaagagtcttttga-------------
--tgtgttacgctattgtggaagtgactttactcgtcgtgttcgtttacatggtaaggat
tctc----------ctcatttgtataaacatgcctatagcgtagcacagttttataaaga
tgcagttaatggtatcagttttacatggaattggcttt----atatgctgtttctactat
tgtttgttaagccagtagcaggttttgttattatt-tgctactgtataaggtacttggtt
ttgagcacaactgttttacaa---actggtgtaggattcttagactggtttatccaaaca
gtgtttgctaactttaattttatgggtgcag----gattttatttctggcttttttataa
ggtatatatacaggtgcatcatattatgtactgtaagg----------------------
----------------atataacatgtgaagtgtgtaagcgagttgcacgtagtaataga
catgaggttagtgttgttgttaacgggcgtaaacagcttgttcacgtctacactaactca
ggctatagtttctgtaagagacataattggtattgtagaaattgtgataagtatggccac
caaaatacatttatgtctcctgaagttgctggcgagctttctgaaaagcttaagcgccat
gttaaacctacagcattcgcataccacgtagtggatgatgcatgcttagttgatgacttt
gttaatttgaagtataatgctgccactccaggtaaagaaggtgtgcattctgctgttaaa
tgttttagtgtatctgat---------------------------ttcttaaagaaagct
gtttttcttaaggatgcacaaaaatgtgagcaaatatctaatgatagttttatagtttgt
aatacacacagtgcgcatgcattagaggaagcaaaaaatgctgccatctattatgcgcaa
tgtctctgtaaaccaattcttatacttgaccaagtgctttatgacactttggcttgtgaa
cctgtgtctaagagtcttgttgacaaagtgtgtggtgttttggccggcatccttgatgtt
gataattactgtttttctggtaaa------------------------------ctcaat
tataaagccggttctcttcg-tgatgccctcttgtctgttacg-----------------
-------------------gcaggtgaagaggctgttgatatggctatgttttgtcataa
ttatgaccttagttacactagtgatggttttactaatgttgttccttcttatgggtttga
ccttggtaaactgacaccacgtgataaaggttttcttataaatgctgatgcgtgcatagc
taatcttaaggttagaaatgcac------cacctgtggtgtggaattatcatgaccttat
aaagttgtctgataattgtcttaagtttttagtgtctggtgttataaaatcaggagctaa
attttatgtaacacgttctgatgttaaacaagtcattacttgtctaacacagaagttgtt
gttagataagaaggccggtggtgttcttaaggatactatgtcttggttttggtttatagt
taaatttgttgttgtgtgttatcttatttttacagcaggttgtttgtatgtttatcatac
agattattatggtgttaagatgcacccgatgtatg---atgtgaattcaacctttcctgt
tgagaattttaaggttatagaaaatggtgtccttagagacctggtttcagaggacaattg
tttttcaaataagtttttgggttttgatgacttttggggcaaac---------cttatac
taatagtagggattgtccaatagttactgctcttat---agatggtaccggttttgttgc
ggcaggtgttcctggttatgttcattgggttatggacaataccatgtttatacacactgc
acaagcagaacaaaaaccttggtatgcacctagttggttcccccaggaggatgtagttgg
gtatactattgactc---------tgttattacacagggtgaattttatagctcaattgc
gacgtttcctgcacgttgtatgtattttgca---acaagtgcggcgcctcaattgtattg
ttatggtggtgaaaatgatgctccaggtg---ctatgccatatgagagtgttcaacctca
tcgtgatattttccaaccaaataatgttaggttttctattcctcaacaaattatgtacac
accctat-------atagttaagttggcttctgacaactattgtagaggtagtgtttgtg
aaaagacaaagcttggttattgttattcatggaaccctcgttgggttctttataacgatg
actatgttaagttgcctggtgtttattgtggggccactgttagagaacttgtgttttcta
tgttgggctcattttttacaggcgttagc-cctaatttgtatttgcacctaacaactatg
tttttggtattgttgtgtgttatggttgtgtttgcactgg------------------tt
attaggtttcaaggtgtttttaaagcctatacaccagtcgtttttgcagtcattatggtt
tggggcctgaatgtctt--tatgttgtgtgtctatagctata------------------
-acccttttgtagcggttatgttgttggcactttattgttatatgtcactcatggttgga
cgtaccgtttctacggttatgcacctgtgggttgtatttacttttataatggttgtacct
tggtggttggcctgtgtttatatagcttttattgcttatatgtacactccatttgccatg
tggtgttatggcact--gccaaacgaactcgtaagctttacgaaggtaacgagtttgtag
gcagttatgatttggcagcccagagtacgtttgttatacgtaatgttgagtttgtcaaac
tttctaatgaag-------------tcggtgaaaagcttgacgtttatttgtcagcctat
gcacgactaaagtattattcaggcactggcggtgagcaagactatttgcatgcttgtcgt
gcctggttggcttat----gctttggatcaataccgtgctaatggtgttgaagtgttgta
tacaccacctaagttttcaatgggtgttagtaggttgcaagcaggctttaagaagtttgt
ttctcctagtagtgccgttgagaagtgcattgttagtgtatcctataggggtaataatct
taatggattgtggttgggtgactccatctactgtccacgtcatgtgttaggtaagtttag
cggtgacc---------aatggggtgatgtacttaatcttgctaataatcatgagtttga
agtagtaactggaaatggtgttactttgagtgttgtcagtaggcgtttgaaaggtgcagt
tttaattttacaaactgcaattgtcaatgctgatacaccgaagtataaatttttgaaagc
aaattgtggtgatagtttcacaatagcttgctcttatggtggtatagttataggactcta
ccctgttactatgcgttctaatggaactattagagcatcttttcttgctggagcatgtgg
ttcagtaggttttaatatagaaaagggtgtagtaaatttttactacatgcaccatctaga
gttacctaatgcattacacacaggaactgacctaatgggtgagttttatggtggttatat
agatgaagaggttgctcagaaagttcaacccgataaattagttactaataatattttggc
atggctttatgcagcaattattagtgttagagagagtagtttttcaa------caccaaa
a---------------------tggcttgaaagtactactgtcagtattgaagattataa
taagtgggcagtggataatggttttacatcatttgtaagctgcactgctattactaaatt
aagtgctataacaggagttgatgtttgtaaactccttcgtactattatggtaaaaagtgc
acaatggggtagtgaacctattttgggacaatataattttgaggatgaaatgacaccgga
atctgtttttaatcatgtgggtggtgttaggttacaatcttctgttgtaaagagagccgc
a----------------------------------------tcttggttttggagtacat
gtgtgctattttgttgcttgtttgtcttgtgttctatagttctgtttacagctataccat
atagatattatttacatggtgctgttgttttatttgcaactgtgctctttgtgtcgttta
ctgtgaaacatgttatggcatatatggataccttccttttgccgacattgattacggtta
ttataggggtttgtgctgaagtgcctttcatctataatactctaattagtcaaattgtta
ttttctttagccaatggtatgatccagtagtctttgacactgtagtaccgtggatgtttc
taccattagtcttgtacacagcttttaaatgtataca-aggttgttatagtgtaaattcc
tttaatacttctctgttagtgttgtatcagtttatgaagtt----gggttttgttatata
tacctcttctaatactcttacagcatattcagaaggtaactgggaactattctttgagtt
agtgcacacaactgtgttggctaatgttagtagtaattctttaattggcttaattgtgtt
taaatttgctaagtggatgct-----gtattattgtaatgcttcataccttaataattat
gttctaatggctgtcattattaatgg---------------------------------c
ataggttggatgtttacttgttactttggattctattggtggattaataaggtttttggt
ttaaccttaggtaaatatagtttcaaagtttcagtagatcaatataggtatatgtgtctt
cataagattaatccacctaaaactgtgtgggaagtcttttctacaaatatacttatacaa
ggtataggtggtgaccgtgtgttgcctatagctacagtgcaatctaaattgagtgatgta
aagtgtacaactgttgtcttaatgcagcttttgactaagcttaatgttgaagcaaattca
aaaatgcatgcttatcttgtagggttacacaataaaattcttgcctctgatgatgttaat
gagtgcatggacaatttgttgggtatgcttgtaacactattctgtgtagatagtactatc
gatttaagtgagtattgtgatgatatacttaagaggtcaactgttttacaatcagttact
caggagttttcacacattccctcctatgcggagtacgaaagagctaaagatctttatgaa
aaggttttagc------tgattctaaaaatggtagtgttacacagcaagagcttgctgca
tatcgtaaagctgccaatattgcaaagtcggtttttgatagagatctggctgttcagaaa
aagttagatagcatggccgaacgtgctatgacaacaatgtataaagaagcgcgtgttact
gatagaagggcgaaacttgtttcatcattacatgcgctattattttcaatgcttaagaag
atagattctgaaaagctcaatgtactatttgatcaagcaagcagtggt------------
---gttgtaccgctggctactgttccaatagtttgtagtaataagcttactcttgtagtg
ccagacccagaaacatgggtcaagtgcgta-gagggcatgcttgttacttattccacagt
tgtttggaatattgatactgtttttgatgctgatggtgttgaaattcaacctagttctaa
cgggcaaagtcttgtctaccacataggtggtgacagaattgcttggccacttaaagttaa
tcttacgcgtaatgttcataa----taaagtggaggcttctctgcagaataatgaactta
tgccccaagggataaagactaaggcttgtattgcagggactgatcaagctcattgtaatg
tagagtctaagt---gttattatactaatattaatggtagttctgttgtagctgccatta
catctgataatccaaatttgaaagttgcatcattctt---gagtgatgctggcaatcaaa
tttttgttgatcttgacccgccatgtaaatttggtatgaaagttggtggtaaggttgagg
ttgtttatctttattttcttaaaaatacaaagtctattattagaggtatggttcttggag
ccatttccaatgttgttgtattgcaatctaaaggacatgaaactgaagagcttgagtctg
ttggtatcttgtcactttgtgcttttgctgtgaatcctgaagagacgtatttgaaatatg
tgtctgcaggaaatcaaccacttggaaactgtgttaagatgttgactgtgcataatggta
atggttttgccataactactaaacccagtccgacacctgaccaagattcttatggtggtg
cttctgtgtgtttgtattgtagagcacatatagcacacccaggagcttctggtactttgg
atggtcgttgtccttttaaaggttcttttgttcaaatacct---acttctgaaaaagacc
ctgttggtttttgtctacgaaataaagtttgtaaagtctgtcagtgttgggtaggttttg
gctgtcagtgtgattcacttagacaaccaaaaccctcagttcaatcagatgctggtgcac
ctggttttgataagaattatttaaacgggtacggggtagcagtgaggctcggctgatacc
cctgtctgacggaaatcaacctcatattgtaaaacgagcctttgatgtttgtaataaaga
gtctgcaggtatgtttcagaatatgaagcataactgtgctaggtttcaagaagtgtttga
aggcgaagatagctggaaacgcggtcttgaatacaaggactcttactttgttgtgaaaca
gacgactccctctaattacgcccatgaacaggcgtgttatga-ggatttgaagtcgg--a
tgtcgttgcagttcatgatttctttgtcttta--------------ataagactatttat
aatgttagtaggcagcgtcttactaaatacactatgatggatctttgctatgccttgcgt
cattttgaccctaaggattgcgaggttcttaaagaaatacttgtcctcaatgattgtatt
gaagactggtattggaatcgtagtggggaaaaccaaactccatgggattggtttgaccat
aatcttacttggtatgacccaattgaaaatccc-tcatattatgctattttagctaattt
gggccacattgtacgtcatgccttattgaatgctgttaagtttggtgatctcatggttga
aaaaggctatgtgggtgttgtcactcttgacaaccaggatcttaacggtaagttttatga
ctttggtgattttcaaaagacaatgcctggtgcaggtgtccctatttttgatagttatta
ttcttatataatgcctattataaccatgactgacgcactggcaacggagcgtttttatga
ttttgataggcacaagggttttaaatcttacgatctccttaagtatgattatactgagga
gaagttagagttgttttctaagtactttaagtactgggatcaagagtatcaccctaattg
tagcgaatgtgctgacgataggtgtttgatacattgtgctaactttaacatactcttttc
aacacttataccccaaacttcctttggtaatctgtgtagaaaagtgtatgttgatggtgt
tcccttcatagccacttgtggttatcattctaaagaacttggtgttataatgaatcaaga
taacaccttgtcgttttctaaaatgggcttgggccaactcatgaagtttgttggtgatcc
ggcattgcttgtcggaacttctaacaacttagttgacctacgtacttcctgttttagtat
ctgtgccttagcatctggtataactcaccagacagttaagccaggacattttaataaaga
tttttatgattttgcagagaaagcaggaatgtttaaagagggatcttctatacctcttaa
acactttttctttccacaaactggtagtgctgctatagacgattatgattattatcgcta
taacaggcatactatgtttgatatacgtcagctcctgttttgcctagaggtgacttctaa
atactttgagtgttatgagggtggttgcatatctgctagtcaggttgttgtgactaacct
agataagagtgcaggctacccctttaataaatttggtaaagcccgcctttattatga---
aatgagttttgaagaacaagaccagctctttgaatcaacaaagaaaaatgttttgcctac
tataactcagatgaatttgaagtatgccatttcagccaagaatagggctcgtactgtggc
aggtgtttctattctttctactatgactaataggcagtatcaccagaaagtgcttaagtc
tatagttaatactagaaatgctcctgtagttattggcacaaccaaattttatggtggttg
ggacaatatgttgagaaatcttgttaaaggtgttgatgacccaattcttatgggttggga
ttatcctaaatgtgatagagcaatgcctaacttgttgcgtattgcagcatctttggtcct
tgctcgtaagcacactaattgttgtacttggtctgatcgcgtttataggctctataatga
gtgtgcccaagtactttctgaatctgttcttgctacaggtggtatttatgttaaacctgg
tggcactagcagtggtgatgccacaactgcttatgctaacagtgtttttaacataatcca
ggctacgtctgccaatgt---tgcacgtttggttagtaccattacacgcgacattgtgta
tgatgatgttagagctatgcagcatgaactgtatcagcaggtttataggcgtgtcaatcc
tgacgctgcctttgttgagaagttttattcttatttgaataagcacttttctttgatgat
tttgtctggcgatggtgttgtttgttataacaacacgtatgccaagcagggtcttgttgc
agacatttctgcttttagagaagttctctattaccagaataatgtctatatggctgattc
caagtgttgggttgaacctgaccttgagaagggcccccatgaattttgttcacagcacac
tatgcttgtagatgtagatggcgagcctaagtacttgccatacccagacccttcacgcat
tttgggtgcttgtgtttttgttgatgatgttgacaagactgagcctgtggctgttatgga
gcgttatgtagctcttgccattgatgcttatcctcttgtctatcatgaaaatgaagagta
taagaaggttttttatgttcttctttcttatattaggaagctctatcaagaactttctaa
gaacatgttgactgactattcttttgttcttgatatagacaagggtagtaagttttggga
ggaggagttttattctaatatgtatagagctcctaccactttgcagtcctgtggtgtttg
tgttgtttgccagagtcaaaccattttgcgctgtgggaattgtgttcgtaaaccattttt
gtgttgtaagtgttgctatgaccatgtcatgcacacaaatcacaaaaatgttctttctat
aaatccttatatctgtacacacccaggctgtggtgaagcagatgttactaaactctatct
tggtggtatgtcctatttttgtgttaaccacaaacctaggctttccatacctttggtgtc
aaatggtactgtttttggtatttacagagccaactgcgctggtagtgagaatgttgatga
ttttaatcaactcgctactaccaattggtctactgtggaaccttatattttggcaaatag
ttgtagtgacacacttaggcgttttgctgctgagacagtgaaagctactgaagagttgca
caaacagcaatatgccagtgctgaagtgaaggaagttctttctgataaagagcttattct
ttcgtgggaaccaaataaggcacgcccaccattgaatagaaattatgttttcacaggttt
tcactttactagaaatagtaaggtgcagcttggtgattttacttttgaaaaaggtgatgg
caaagacgttgtcttttataaagccacatctactgcaaaattgtctgttggtgacatttt
tgttttaacttctcacaatgtagtctcgcttacagcgcctacattgtgtcctcagcagac
cttttctaggttgtttaatttgcatcccaatgtgatggtaccagagtgttttgttaataa
tataccattgtaccatctagtgggtaagcaaaagcgtactacagtacaaggaccccccgg
tagtggtaagtcccactttgctataggtcttgctgcttactttagtaacgctcgtgttgt
tttcacagcttgttcacatgctgctgttgatgcgctatgtgaaaaagcttttaaattttt
gaagattgatgattgcacccgcatagttccgcagagagctactgtagagtgcttttctaa
attcaaacctaatgacacaggcaaaaagtacatttttagtactataaatgccttgccaga
ggttagttgtgatatcttgttggttgacgagattagtatgttaaccaactatgatttgtc
ttttgtcaatggtaagattaattaccagtatgtggtttacgtgggagaccctgctcagtt
gccggccccccgtactcttctg---aatgggtcactttcacctaaggattataatgttgt
cactaaccttatggtttgtgtcaaaccagatatattccttgcaaagtgttaccggtgtcc
taaagaaattgttgatacagtttcttctctcgtttatgatggtaaatttattgctaacaa
ccctgagtctcgtcagtgtttcaaggttgttgttaataaaggtaattctgatgttggtca
tgaaagcggttctgcttacaacatgacacaactcgagtttgttaaagattttatttctcg
taataaggagtggaagggtgctaccttcatttctccttataatgctatgaatcagagagc
gtaccgcatgttgggacttagtgttcagactgtcgattcgtctcaaggttcagaatatga
ttatgttatattttgtgtgacagcagattctgcccatgcacttaatattaacaggtttaa
tgttgctcttacgcgagcaaagattggaatactcgttgtcatgcgtcagagagatgaatt
atataatgcactccggtttgtggagcttga------------cagtaatgtcgcgctgca
atct---------actggtttgtttaaaatttgtaataaagaatttagtggagtttcacc
cgcttacgcggtgaccactaaagctctttctgcaacctataaggttaatgatgaactagc
tgcacttgttaatgttgaagctggctccaaaatt--------------------------
----------------ccttataaacacttgatttcccttttgggtttcaagatgagtgt
caatgttgagggttgccacaacatgtttataacacgtgatgcggcaattcgcaatgttag
aggttgggttgggtttgatgttgaggccacacatgcatgtggacccaatattggtactaa
cctaccttttcaagtgggcttttctactggtgcagactttgtcgtcacacctgaaggcct
tgttgatacacctactggtaataattttgaaccagtgaattctaaagcccctcctggtga
acaatttaaccatttgagggcgctttttagaagtgccaaaccctggactgttataagacc
aaggattgtgcagatgcttgcagacaatttgaataatgtttcagattgtgttgtttttgt
gacctggtgccatggcttagagctcactactctgcgctattttgttaagataggtgcaga
agaagtgtgttcttgtggtgctagagctacaaccttcaattcttccacactgg---ctta
tgcctgttggaagcattgtttgggttttgattttgtctataatccatttattatagacat
acagcagtggggttattctggaaatctccagtctaaccatgatttgtattgtgatgtgca
tggacgtgctcatgttgcatcggctgatgctgttatgactcgttgccttgcaatcaacaa
tgctttttgtcaagatgtcaattgggacattacttaccctcatattgctaatgaggatga
agtgaattccagttgtagatttttacaacgcatgtaccttaatgcatgtgttgat-gctc
ttaaagttaaggttgtctatgacataggcaaccctaaaggtattaaatgtgttaggcgtg
gggatgttaattttaagttctttgaca-agaacccaattgtccc--------caatgtca
aacagttttgttacgactatgatcaacacaaagataggtttgttgatggtctttggtatt
gttttggaattgttaatgtggattgttatcctgacaattctcttgtttgtagatatgaca
ctagaaatttgagtgtctttaacctacctggttgtaatggtggtagtttgtatgtcaata
aacatgcattccatacacctaaatttgatcgcattagcttccgtaatttgaaagctatgc
catttttcttttatgatgcatcgccttgtgacaccgttcaagttgatggtgtagcgca--
-agaccttgtatcactgtctactaaagactgtattacaaagtgcaacatcggtggtgctg
tctgtaaaaagcatgcacaaatgtacgccgaatttgtcacttcttataatgcagctgtta
ctgctggttttactttttgggtcactaatcagtttaacccttataatttgtggaaattgt
tttcttcacttcagtctattgacaacattgcttataatatgtataagcgtggtcattatg
atgcagttgttggtgaaataccaacagttgtgactggagataaagtttttgttattgaca
agggtattgagaaggcagtgtttgtgaatcagtccacattgcctacttcagttgcttttg
agttgtttgcgaagagaaatattcgcacactacccaataatcgcattttgagtggtcttg
gtgttgatatagcctacaagtttgttatatgggactataccaatcaaacaccattgtatc
gtaacactgttaatgtgtgtccttatacagacatag----------aacctaaagggctt
gt-----------tgttttgtatgatgaccgtaatggtgattaccagtcttttctt---g
ctgctgatgatgctgttcttgtttc--aacacagtgttataag-cggtatccttatgttg
agattccatcacacttgcttgtgcagaatggactcccacttaaagatggtgcgaac----
ttgtatgtttacaagcgtagtaagggtatgtttgttactcttcctgaaacgcttaacaca
caaggacgttgttatgaaactttcgaaccacgcagtgatgttgaaagagagtttttgtca
ttgtctgaacaagactttgttgcaaagtatgg---caaagaccttggtctcgaacatata
ctttatggtgaagtggacaaaccgcaattgggtggtttacacactgttataggtatgtac
aggcttttgcgcgacaataaactgtctgccaaatctgtaacagattcagattgtgaagtc
atgcaaaactattttgttcttgcggacaat------------------------------
------ggttcctacaagcaagtctgcactgttgttgacttgttgttggatgacttttta
gacttacttaga----aacatacttcaggagtatggttcaggcaagtctaaagtagttac
agtacccattgactaccacaacatatcttttatgacgtggttcgaaaatggttttattaa
aacatgctacccacagcttcagtc------agcttggaagtgtggttataatttgcctga
actttataaagttcagacttgtgttatggaaccttgtaatattccaaactatggtgttgg
aattacattgccaagtggtattatgatgaatgtggcaaagtatacacaactttgccaata
tctttctaaaactacaatgtgtgtgccgcataatatgcgtgtaatgcactttggagctgg
tagtgataagggagtggcacctggtagcactgttcttaaacaatggttacctgagggaac
actccttgttgataatgatattgtagattatgtatctgatgcacatgtttctgtgctttc
agattgcaataaatataaaacagagcacaagtttgaccttgtgatatctgatatgtatac
agataacgattctaagagaaaacatgaaggcatagtagccaataatggcaatgacgatgt
cttcatttatctagctaatttcttaaggaacaacttagctctgggtggtagttttgccat
taaagttacagagacaagttggcatgatagtttatatgatattgcacaggattgtgcatg
gtggacaatgttttgtacagctgtgaatgcttcatcttcagaagctttcctggttggtat
taactatttgggtgacagtggaagagtgaaagttagtggaaaaaccctgcacgcaaatta
tatattttggcggaatgttagctatttgcaaacttccgcatttactatctttgacgttgc
gaaatttggattaaaaacaaaagcgacgccagttgtaaatttgaaaaaagaattacaaac
cgacttagttcttaatttaattaggaacggcaaattggttgttagagatgttggcaacgt
tagttttgttgacgacagttttgtgtgt---------tgctaatccatgtttaactt---
------ttaatggtacttctcatgg-----------------------------------
-----tgtacatgatggtaatttcactgcacgtgtttgtga-------------------
---------------------tgggcctgctggttattattcttcatcaccaattcgtcc
atctg--------------acggtgtctatagtg--------------------------
-------ttaacggtttttat--------------aaacccgtttata------------
------------------------------------------------------catgtt
gtataaggcatacctatccgaaaaatacgacgcagtgtgcgaataaaaaagtttctgttt
tgtattatattaacgacacaacagaggctttttccattac-------------cataccc
agagccg---------------------ttgttattaaaccggacacagaatctttcatt
ttgtcgctgggtgattttttactcacagctaa--acagctgttagtttatggcactattc
agtctcttatgtttttgcgtaatggtacttggtatattaa---------cggtgttccgg
ctcttcctgtcag--------------------ttacacctttaataccact--------
-----ttaaatgtcactcatactagctgttatgagagtattggtgcacaaactttttatt
ttacttc-actaatcctttct--aatgggttagttgaattttctgctggcaacct-----
-tcttcggtctgttgct------------tgtgaagacaacactattata----------
---------------------------------------------aactctatgcaatgt
agtcaccagcgatttaatttttcgactggtttgcattcttatgacagtgt-tgttcctgt
ttctggtaatgtcacctacattccttaccctggtgtcgggg-------------------
----acaattcgagtttggagttgtacagtctt-----aatgtttcgcttcgttctaaag
gtaactatggcgttcattataactatacttgtgttaatgcttctctgtaca---------
--------------cctattttcgtgtttat---tgtcaggatgaacatgattggaatac
ag-------------------------aaaagctatgtactgtgtctgactattatg---
------------tgcctggtagacatttgtat-ggcagccaacatcaatatgttggcatt
gtccctcattatactacctgttcttcgttagggcttagccttagtaatattaataataat
ttgggttttgat--actttttgtattactaatgctaggtctactt-------ataatata
gcagaagtcacccagttt------------caatgtctttttgtgattgatgttatg---
-----------------------gtttttgatgctacaggtggtagtagttggggtcaac
ctattgaatatttttatgttggcctcgatttttcttttggtaatagaatgtatggtgtct
tgcaaat------------tcctccgcaagttatatatgaag---accagtgtca-----
-------------------ttcttatgatatttatggtattaaaggcactggtcacatct
ataatgtcactggtt------atgacaattacaccttatctacaggtggttt------gg
ctatatcaggtggtaatggtc-----tattggcctttcgtaataatggttctttgtatac
tgtcaaaccgtgttctacagtatctactcaggctgttattgta-----gctaaccagtt-
----ggcagggttgtatttaccgctc--------tcatgtgacatagtttttaatcttaa
tcttggtaatgaaactactcct---------gttgatggcggctgtttagtttttaattc
aacttttaagaaccgacaatcaca---gctttatggcagtgagtgttatg----------
--------------gtgtatttgccactattggttcttcgtgtatttatgctaattcttc
tgtg-------------------ttaaatcgtacactgccgagg--------gcaggcgt
agataccactgtagaaccattattggatgtgacggccaatgtttccataccctataccct
gacactggcggtcactactgaatacttacaaacatcttaccagaaagtcactattgactg
tgcccggtatgtgtgtggtgagtctcttaaatgtcgtactcttttgcagcagtatggcag
tttttgtaccagcgttaataatatattagctggtgttaacgataatgaggataacggcat
gctttcttttgtggaggctattaatactggttattctcttaacttttctag---------
------ttttaacagttcaaaccttggtgggtttaa------tctgtcgttagtcttacc
taattcagcaaagccctcg-ggacgttcctttattgaagatttactctttgataaagtgg
ttactgtcggtgtgggtgaagttgatgctaat------------tatgataagtgcatgg
attcaagaggcggcaag----tttactaatgctgctgacttgacatgtgctcagttttat
aatggtatcatggtgcttcctggagtggtggacccagaccttatgacactttata---ca
ggctcacttctgggtggcatgtcttttggtggtctttcttctgctgcctct---------
ataccttttgccacacaggtgcaggcccgtattaattatttggcacttactcagtctgtg
cttttggataatcaaaaccttattgctaattcatttaataatgctcttgaaaaaatacag
tcagcacttgatgtggtgtcagctggttttcaagaggttgcaaaaggctttgagactgtt
tctgtagcactttctaaggttcaggatgttgttaattcacattctgagattttgaataaa
cttatggcgcagcttaatgttaattttggcgccatctcttcttctttgtctgatatctat
tctcaacttgacgagcttaatgctaacgctcaagttgatagattgataacaggtaggttg
acagcactctctacatatgcagcttctttacagttggct-gcatataaagcagaagagtc
--------gcgtaaattggctttgcagaaagttgaagaatgtgttaaatcacagtctatg
cgttatgggttttgtggtaatggcagtcatgttttaaccataccacaaacagcacctaat
ggtatgttttttatacactatacctatccccctgcctcatatataactgttgaggcggta
ccagggttgtgtgt---taccacacgtactggttcttatggtgttatgcctaaaactggt
agtggtattatatttagggctaacggcacgttctttgtaactgcccgtactctttatcag
cccaaattgctttcttattcagacgtcgttaatttaacgtcgtgtgaagctaattattat
aatgttagccaa------gatgaaacaccgtttcagcctgagctacctagttttgat---
---------------gatgagtt-cgataatatatataccgaactcaacacttctaaaga
cctcatagactcaatctataaggattttaattataccatccctattcttaatttagagga
tgatatatgtaggttgaactcttctattaatgcgctgtggaattacagctctattataga
tgagatcaatgctgcgctcaatgacacttacattaacctggaacaacttaataaggttac
caggtacattaagtggccttggtacgtttggcttgctataggttttgcatgccttatttt
tgtgttaatcctatgctggattttctttatgactggttgttgcggatgttgctgtggttg
ttttggt----------------------ataatacctcttatgtacaagtgcagcaaaa
aatc--ttcgtattacac-----------------------------cacctttgatgat
gatgtcgtaggt---gaacaaatcagacctaaaaagtttgtt------------------
-------taatgattcaaaatccaacatctttcctagtagtgttaattcttctttggctt
aaacttgtgctaagttgttttaaagagtgt-------gtcttagcactcctacaactaat
acaagttttactccaaa--------------------------------ttattaatagt
aatttac-----------------------------------------agtctaggctgc
tcctttggcacagcctagactaatgttaaattttgagcaaataat---------------
-------------------tgaaactggtgacttagtgttacaacaaatcagttt-----
--------------------------caatttacaaca----------------------
tatttcaagtgtcatagaaacacaaatttttgatccatttgagtgttgctattattcaag
tggtagtttttatgaaatagagtcagctgacgattgtt----------------------
-----cagatga--------------cgaatttactgagta-aatcgctagaa--gagaa
cggtagttttctaac---------agcactttacatatttgtagcatttgtagcacttta
tcttttaggtagagcactacaagcttttgtacaagc------------------------
---------------------------------agctgatgcttg-------------tt
gtttattttggtacacatgggta-------------------------------------
-------------gtagttcctggagctaaaggcactgcctttgtgtataaacatacata
tggtaaaaaacttaacaaaccggagttagaaacggttattgttaac--------------
---------gagtttcccaagaa------------cggttggaa----------------
------------------------------acaatg---------acaga---aaattgt
actcttgacactgaacaagcagttcagctctttaaagaatacaacttatttataaccgca
ttcctgttgttcctaaccatactacttcagtatggctatgcatccaggagccggtttatc
tatatactgaaaatgatagtgttatggtgcttttggccccttataaaaatggtagtgttg
tggcagttttggccacttatcatcgctggtggtctcatatcctgcatatatccagtaga-
-cacgggcggttttgctgcagcaatagtcctgaccatttttgcttgcctgtcgtttgtgg
gctattggatccagagcattcgtctctttaagcgttgcaagtccttttgggctttcaacc
ctgagagcaatgct--------------------------------------gtcgggtc
tatctccctcactaatggccagacatgtaatttttcagtagagagtgtccctatggtact
ctcccctattatcaaagctggag------------------------------tgctgta
ttgcgagggtcaatggcttgctaagtgcacaccctcggaagtgccgcagcacatttacgt
t--------tgcacacctgatagacgtaatgtctacaaaagagtagcagcgtactcaggt
gataacaaagcaa-----------------------acaaaaaatcatttgctacttttg
tcttc----------------------actaaggagtctgttgactctggtgatttagac
agtgtggcaacttcaggtggtagcctctactcttagatgtgtaagt--------------
----------------------------------gtagggagtattt-----------aa
aattattcttt-------------------------------------------------
---------------gacagtgcctcta-------------ttttaagagcgcataagag
ta---------ttcattttgaagacccaggaataaacccattgtgttttgcacttagtct
tcaagaaataatttttagtaaacaagttttacttactttt-------gtgccaaaaactg
ttgttgttaacg---------------gtttagtcttccaggtagataatggaaaagtct
actacgagggagaacccatttttcag----------------------aaaggttgttgt
aggttgtggtcctattataagagacattagaatagtcaaaccaccaacaacaatttcttg
tgttaaaggtgtttggttttacaa------------------------------------
---gcgcttaaaagaaacaaatacgga--atgaaatggtt---gtctagtttaggacgag
cattcatctcttcttataaatcactcctactcttcgaacttagagttttggataaattta
ttttaaattacggacccacttgcttccttattagttgcaaga----ggttcctattgttt
caagttaatattttgtat----------------agattggtatttaca-----------
--------------------------ccaacaaattcgctggtatgaacaatagtaaaga
taaccctttttccactgcaacagcacgtaaagcgcgtgtttttattagaggtggattaaa
tagt------gtgtttttccttaacgaaaagggacaaccagaagtttgtcctttttgcac
tgccttagtagcc-----cgtgggcaacttagtcaggagcatttgtttaataacaacatt
ttatcatggcaa----------gcggtaaagcaactggaaagtcagactcccccgcgcca
atcatcaaactaggag--------------ggccaaaacca-------ccaaaggtaggg
tcatctggaaatgcatcttggtt------tcaatctctaaaggccaagaaa----ctaaa
ttcacctcctcctacgtttgaaggtagtggtgttcctgataatgaaaatctaaaatcaag
ccagcagcatggttactggagacgccaagccaggtataagccaggcaaaggtg-------
gaagaaaaccagtcccagatgcgtggtacttttattacactggcacaggcccttttgctg
accttaaatggggtcagcctcatgatgacattgtctgggttgctgttgacggtgctgatg
ttgatgtaaaatctggtcaagggactcgagaccctgataagttcgaccaattccctcttc
gctttgctgaaggtggtcctgacgataattttcgctgggactttatacctgtaggcgggc
gcggtaggagtggaagatct------------tc----agttgcaacatccagagagtct
--------------agtagacctgggtctcgcgaaggttcaagagggcgccggcagatgg
gtcctaatgaggatctaattgctcgtgct-------------------------------
-----gcaaggattattgaggagcagcagaagcgtggtggtcgcatcacaaag-------
--gctaaggccaatgagatg-----------gcggaacgtcgctactgcaaaagaactct
tgctcctggaaagactgtagaccaggtttttggtacacgccagaagggccgtg---agcg
caacttcggtgatgatagaatggtagaggaaggcattagggatgggcgtactacagcgat
gctcaacctggttccatcttctcatgcaatgct------------ctttggcagtaatgt
ccaggcaaaattgcagccagatgggctccacgtcactttcagttttacaactgtagtgcc
gcgtgatgacccacagtttgacaattatagacaaatttgtgatgagtgtgttgacggtgt
tggaacacgtccgaaggatgaaccc---aaacccagatcacgctcttcttcaagacctgc
ctctcgtgcggcttctccagcgccaaaacaacagcgccccaagaaggagaagaaaccgaa
gagccaggataaggataaaactgatggtgcaatgtctcaggaagagaggcagaatgatca
gctggaatttgatgatgagaccaaggtaattcctgataaaatagattgggggtcctctgc
tcttggtgattctgaa------attt-aataacaaaaagactccattagctgctagccat
ggtgtgttttactgttatttcttttgttttctattatattgctcaagggtacacttttct
tactggtgaattgttcacccgtcaagagcgagcgtatgctagggagcttatt--------
--------ttaaaatttgctgtgctttatgacacagttttgttaatctttcttgttggct
tttttgttggtaagcgcagcaagcggtc-----agataggcatgtagtttgatttcctgc
atgcctatcgc-cagggaaatgtctaatctgtctaatgagtagcctggaaacgaaagtta
gaccctta----gattttaatttagtttg----ttagtttagtttaggttagttttagag
ttgttagaaagatgcca--------gtgccggggccacgcggagtacgatcgagggtaca
gc------------actgagccgcccgtctgattacgggaggagctaaattt--gtttaa
gttaagtttaattg-gctaagtaaagttagaatcaataggctagtatagagttagagcaa
aaaaaaaaaaaaaaaaaaaa---------
>KM454473.1 Duck coronavirus DK/GD/27/2014, complete genome
------------------------------------------------------------
------------------------------------------------------------
------------------------------------------------------------
------------------------------------------------------------
------------------------------------------------------------
tgctggtatca--------------------------ctgcttgttaggttgtgtctcac
tttatacatccgtttctcgggctacctagtatccagcgtctt-ctggca-----------
---------------tcgtggtttggtcga------------------------------
------------gtgcattgaacctctggttcttcaagcggta---cgcgggtgtgtgga
agta--------------------gcatgcgctttattgtatagcgctgtgaaacacggg
atcgccttcccccacattcctctaagggcttttgagcctagcgttgaactacgtctttgc
acaaaaccggctatacggtggtag-gaggggtagt----------gcttagaaactcttg
----aggcgacaagctctggtggtgtttagtgagcagaccaacaattga-----------
--------cagtgaca----acatggccccaggc-----cttagcaagggagtatctccc
---aataaaaagaatgtcatttttgtagtg--------------------------aaag
acattcagccagcattgtgtgatgctttgtttttctatacatcacacgttccacgcgatt
tcgctgatgcgcataccgttcgtgaacggtttgatcgcaatttgcaaagcggtcgcgttt
ttaagtttgagactgtgtgtggccctgtgtatttgcagggtgtaccctcagtcccaccag
gtgt------caaggctttggatgctgaatc------taagcttgttgatt----tggaa
aatatt----tttggtgtttcacct--------ctgtctcggcgttatagagaccttttg
aagacggcaccacagtggtcgttgaatgttgaatctcttgatgcccaggcggaaaaattg
gacactctttttagttcttcagagattttgtggcttcaggttgccgcta--aggtccaag
tgtccgctatggcactgcgcagacttgttggtgaggttac------------------tg
caaaagtca--------------------------------------------------t
ggattcacttggctcaaa--------tttgagcgctctgttccaagttgtt---------
aaggaaacaatggccagaatctttcaaaaggctttggcca------------------tt
tttgagagtgtgagtgaattgccac------aacgtattgctgcacttaagatggctttt
gc--caagtgtgcaaggtcaattactgttgtggttgttggacatgccctcactattagag
agtttgctggaacttgtcttgcaagcattaatggtgcagttgcaaaattctttgaagaac
ttccaa---------------------------ctggcttta------------tgggcg
ctaaggtcttttcaacccttgccttctttaaagaagcagcagtaaagattgtagaaaata
taccaaatgcgccaagaggtact----aaaggttttgaagtcgttggcaatgccaaaggt
acaca-------------------------------------------------------
--------------------agttgttgtccgtggcatgcgaaacgacttaactctgctt
gaccaaaaagctgaagttcctgtgga-----accagaaagttggtct-gcaattttggag
gga-----------------------catctttgctatgtc-------------------
--------tttaagagtggtgatcgcttttatgcggcacctctttcaggaaattttgcat
tgcatgatgtgcattgttg-----------------------------------------
--------------tgagcgtgtggtcctccttagtgatgg-------------------
--------ctacactcctgaaattaatgatggtttgcttttggc----------------
-----agcgctttatacgtcatctac---tgtggctgatgtgttggct------------
------------------------------gcgctgaagaagggtgagccattt------
------aagtttttgggacactcgtttgtctatgtcaaggacgcaactgtgtctttca--
----------------------------ctttggcaaagggtgcatctatagcagatgtt
ctta---------------------------------aacttttt---------gttaaa
gaagctgccgatgtttggtctgttttta-----------acgaaaagtctcatgaatttt
ggactagagctcacaataaatgtc-gtaaccttaaagaccttgtggcgac-----acact
gttgtaaggcacaggtgacttttgttgtgcttgctatag---ctcttggtgtgacagttt
ggaaactcgtcaaacaggttttgtttaaagtggctggtctttttacagccgttgtggatt
tttgtagtaaggcttggaatgggttttgtgaccaactaatccatgccaaactctttgtga
atgaattgggctgtgttttggttggtgttaaaaaccactgttttcaactcttgcttgtag
cagtccatgctttttataaaaccttggaaaagtgtgccataggtagaatttg--------
----ggccggtgatct------------------------acttttttgggctggtggag
ctcacaaagtggaggaagacaatggtgaagtttggtttgacgctgtatacactgtacaag
t-tgacgaacaaggcactgtcattgaagacaacgtgcctgactttgttgtttgtcatgat
gtgtctatacctg----------agcgtcaaaagggatatatagtgcaggtt--------
---------tctgctgatggtaaaaattat-------atgttttttaggtaccagcaggg
tgttaacacctatta-----------tgccccaatgtctcaggttggtgcagttaatg--
-------------------ttgtttgtaaggcaggtggtaaaactgtgacttttggtgaa
gaccaggtcaaagagctaccaactccagatgttaagtgtatttatcttgatattgagtgt
tgtggtgaaccttggactagtgtctttaagcgtgtttataaagacccagttgaagttgag
acatctttgactgtagaggagttgcgagcagttgtctatgagatgatgtgtgacagttta
aaactatttccagatgctccaaaacctccg-----cattatgataatgttgccttggttg
ataaccagggtcgtgatttgcaaaccattgattcttgtcatttggtttatgtggattatg
acagtgatggtgcagtttctgaagaagaagaagaaga-----------------------
----------------tgtgtcagacactgaagatgtcaatgaggaagacgaacgattgg
ctggtttgcttaaaaaccctgccaactttaaatatcctcttccttatgatgatgaatata
gtgttttttgtgggcgtctcgttca---------------caaatgtgctatagacattt
atcattatccatctggtgatgatatgtatgtcattaatgatgcttttgatggtgccgtt-
--------------------------aaggcaattcctcagagtgttgttgatgttttag
gagattgggctgctgctgttgacagtcaagagcgcgctctactcgtagaaactcctgttg
agactcctaaggaagaaactcagaagcctcaaaaggtggaagagc------agaaaccta
aggaaactcctgttgagactcctaaggaagaaactcagaagcctcaaaaggtggaagagc
agaaacct---------------------aaggaaactcctgttgagactcctaaggaag
aaattcagaagcctcaaaaggtggaagagcagaaacctaaggaaactcctgttgagactc
ctaaggaagaaactcagaagcctcaaaaggtg--gaagagcagaaacctaagga------
aactcctgttgagactcctaaggaagaaactc----------------------agaagc
ctcaaaaggtggaagagcgaaaacccaaggagactcttttaaataaacaatttctc----
------cctgatagttcgtctgatgatgaaccaaggaagaagtcttttagatttaaa---
-----ttgaaacctacaaaat----------gtaaagtgcccaataatgttgagtattct
acatgtgtgggtgatttgtctgtagtcgttgctaaggcaatggactcctatgaggatttt
gttttggttaatgctgctaatgagcacatgcgt------------------catgccggt
ggtgtggcacaggccatagcagacttttgtggtaataagtttgtagattattgtgacact
tttattagtaagaatgggccccaacagcaattgttagccccttctggtgttgcgaagata
caagcagttaataatgttgttgggcc---taggcatgggcagcatgacttgtttgataag
cttgttgctgcatacaagaa---------------------------ggttgttgttcct
ggtgccatta------actatgtggtgccggtcttgtcggcaggtatttttggtgtggat
------------------------------tacaaa--------------atgtctattg
atgcaa-----------------tgcgcaaggcattttgtgaccttaaaattcgtgtgct
cttgttttctcttaatcaag----------------------------aacacattgaat
attttaatgccacttgtaaacagaagggtgtttacctgacggaagatggcacgtctttta
aaactcttgttttga-------------aaccaggtgacacattgggtcacct-------
-cggaggtgtttttgcaaagaacaagacagtttttacagcagatgatgttgaggacgaag
aagttctcttcactccaacaacggacaaagct------------gttcttgaatactatg
g------------------attggatgcgcaaaagtatgtaatatatttgcaaacacttt
cgcagaaatgggaagtccaatatagggacaattttatcttacttaaatggcgtgatggaa
actgctggattagttcagctatggtgctccttcaggccgctaagattaggtttag---ag
gttttcttgcagaggcatgggctaaattcttgggtggagaccctacggattttgttgctt
ggtgctatgcaagttgcaatgctaaagttggtgatttttcagactgcaattggcttttgg
ctaacttggcagaacactttgatgcagattacacaaatgcactgcttaagaagcgtgtgt
cgtgtaactgtggtgt-taagagttatgaa---------------cttagaggccttgaa
gcttgtattcaaccagtgagggctcctaaccttctacattttaaga--------------
---------cgcaatactcaaattgtccaacttgtggtgcaa------------------
--------------------atagtatggatgaagttgttgaagcatcactcccgtactt
gt-----------tgcttgttgctactgatggtcctgctgca-----gttgattgtgatg
aaa----atgctgcaggaaatgttgttt--------------------------------
ttattgggtccaccaacagtggacactgttatacacaagctgttggaaaagcttttgata
atttggctcaagataggaaatttggaaagagatcgccttacattactgcaatgtatat--
-----gcgcttctctcttaagagtaaaaattctctgtctgttgctaaaaagagtaagagc
aagagtgatgtagtaaaagaagatgtttctaatctcgctacaagttcaaaatt-----ca
gttttgatgatcttactgatt---------------------------------------
--------ttgaacagtggtatgatagtaa------------------------catcta
tgaaagtcttaaagtgcaggaaacacctgagaatatggatgagtatgtgtcattcacaac
aaaggaagat-----------------------tccaagttgccactgacacttaaagtt
a---gaggtatcaaa-tcagttgtcgactttaagtcaaagg-----------atggcttt
acttataagttaatacctgacactgatgaaaattcaaaagcaccagtttactatcctacc
tt------ggacgctataagtcttaaggcaatatgggtggaaggtagtgctaactttatc
gttggacatcccaactataatagtaaagttctgcgtgttcctacattctgggag------
-----------------------tgtgcagagagctttgttaaaataggcgaaaaagttg
atggtgtaactatgggcctctggcgtgcagaacaccttaatagacctaatttggaaagaa
ttttcaacgtcgttaagaagacgatggttggaa---ctagtgttgttactacacaatgtg
gtaaattaattagtaaagcagctacattcgttgccgataaagtaggag----------at
ggtgtagttcgcaatgtttctgatagaattaaagggtgttttgggtctactagggagcat
tttgaaagaagagtgtctccgcagttcttaaaaaccctctttttcttcgtcttttgtttt
ttgaaggctagtgttaagggtttaa--------tggctagctacaagagtgtgttatgta
aagtgttat----------------------ttactgctttacttatattgtggattgtc
tacactagcgacccagt---tatatctactggaatacgtgtgttagatttcctatttgaa
ggttcattttgtagtccttatgcggattatggtaaagagtcttttga-------------
--tgtgttacgctattgtggaagtgactttactcgtcgtgttcgtttacatggtaaggat
tctc----------ctcatttgtataaacatgcctatagcgtagcacagttttataaaga
tgcagttaatggtatcagttttacatggaattggcttt----atatgctgtttctactat
tgtttgttaagccagtagcaggttttgttattatt-tgctactgtataaggtacttggtt
ttgagcacaactgttttacaa---actggtgtaggattcttagactggtttatccaaaca
gtgtttgctaactttaattttatgggtgcag----gattttatttctggcttttttataa
ggtatatatacaggtgcatcatattatgtactgtaagg----------------------
----------------atataacatgtgaagtgtgtaagcgagttgcacgtagtaataga
catgaggttagtgttgttgttaacgggcgtaaacagcttgttcacgtctacactaactca
ggctatagtttctgtaagagacataattggtattgtagaaattgtgataagtatggccac
caaaatacatttatgtctcctgaagttgctggcgagctttctgaaaagcttaagcgccat
gttaaacctacagcattcgcataccacgtagtggatgatgcatgcttagttgatgacttt
gttaatttgaagtataatgctgccactccaggtaaagaaggtgtgcattctgctgttaaa
tgttttagtgtatctgat---------------------------ttcttaaagaaagct
gtttttcttaaggatgcacaaaaatgtgagcaaatatctaatgatagttttatagtttgt
aatacacacagtgcgcatgcattagaggaagcaaaaaatgctgccatctattatgcgcaa
tgtctctgtaaaccaattcttatacttgaccaagtgctttatgacactttggcttgtgaa
cctgtgtctaagagtcttgttgacaaagtgtgtggtgttttggccggcatccttgatgtt
gataattactgtttttctggtaaa------------------------------ctcaat
tataaagccggttctcttcg-tgatgccctcttgtctgttacg-----------------
-------------------gcaggtgaagaggctgttgatatggctatgttttgtcataa
ttatgaccttagttacactagtgatggttttactaatgttgttccttcttatgggtttga
ccttggtaaactgacaccacgtgataaaggttttcttataaatgctgatgcgtgcatagc
taatcttaaggttagaaatgcac------cacctgtggtgtggaattatcatgaccttat
aaagttgtctgataattgtcttaagtttttagtgtctggtgttataaaatcaggagctaa
attttatgtaacacgttctgatgttaaacaagtcattacttgtctaacacagaagttgtt
gttagataagaaggccggtggtgttcttaaggatactatgtcttggttttggtttatagt
taaatttgttgttgtgtgttatcttatttttacagcaggttgtttgtatgtttatcatac
agattattatggtgttaagatgcacccgatgtatg---atgtgaattcaacctttcctgt
tgagaattttaaggttatagaaaatggtgtccttagagacctggtttcagaggacaattg
tttttcaaataagtttttgggttttgatgacttttggggcaaac---------cttatac
taatagtagggattgtccaatagttactgctcttat---agatggtaccggttttgttgc
ggcaggtgttcctggttatgttcattgggttatggacaataccatgtttatacacactgc
acaagcagaacaaaaaccttggtatgcacctagttggttcccccaggaggatgtagttgg
gtatactattgactc---------tgttattacacagggtgaattttatagctcaattgc
gacgtttcctgcacgttgtatgtattttgca---acaagtgcggcgcctcaattgtattg
ttatggtggtgaaaatgatgctccaggtg---ctatgccatatgagagtgttcaacctca
tcgtgatattttccaaccaaataatgttaggttttctattcctcaacaaattatgtacac
accctat-------atagttaagttggcttctgacaactattgtagaggtagtgtttgtg
aaaagacaaagcttggttattgttattcatggaaccctcgttgggttctttataacgatg
actatgttaagttgcctggtgtttattgtggggccactgttagagaacttgtgttttcta
tgttgggctcattttttacaggcgttagc-cctaatttgtatttgcacctaacaactatg
tttttggtattgttgtgtgttatggttgtgtttgcactgg------------------tt
attaggtttcaaggtgtttttaaagcctatacaccagtcgtttttgcagtcattatggtt
tggggcctgaatgtctt--tatgttgtgtgtctatagctata------------------
-acccttttgtagcggttatgttgttggcactttattgttatatgtcactcatggttgga
cgtaccgtttctacggttatgcacctgtgggttgtatttacttttataatggttgtacct
tggtggttggcctgtgtttatatagcttttattgcttatatgtacactccatttgccatg
tggtgttatggcact--gccaaacgaactcgtaagctttacgaaggtaacgagtttgtag
gcagttatgatttggcagcccagagtacgtttgttatacgtaatgttgagtttgtcaaac
tttctaatgaag-------------tcggtgaaaagcttgacgtttatttgtcagcctat
gcacgactaaagtattattcaggcactggcggtgagcaagactatttgcatgcttgtcgt
gcctggttggcttat----gctttggatcaataccgtgctaatggtgttgaagtgttgta
tacaccacctaagttttcaatgggtgttagtaggttgcaagcaggctttaagaagtttgt
ttctcctagtagtgccgttgagaagtgcattgttagtgtatcctataggggtaataatct
taatggattgtggttgggtgactccatctactgtccacgtcatgtgttaggtaagtttag
cggtgacc---------aatggggtgatgtacttaatcttgctaataatcatgagtttga
agtagtaactggaaatggtgttactttgagtgttgtcagtaggcgtttgaaaggtgcagt
tttaattttacaaactgcaattgtcaatgctgatacaccgaagtataaatttttgaaagc
aaattgtggtgatagtttcacaatagcttgctcttatggtggtatagttataggactcta
ccctgttactatgcgttctaatggaactattagagcatcttttcttgctggagcatgtgg
ttcagtaggttttaatatagaaaagggtgtagtaaatttttactacatgcaccatctaga
gttacctaatgcattacacacaggaactgacctaatgggtgagttttatggtggttatat
agatgaagaggttgctcagaaagttcaacccgataaattagttactaataatattttggc
atggctttatgcagcaattattagtgttagagagagtagtttttcaa------caccaaa
a---------------------tggcttgaaagtactactgtcagtattgaagattataa
taagtgggcagtggataatggttttacatcatttgtaagctgcactgctattactaaatt
aagtgctataacaggagttgatgtttgtaaactccttcgtactattatggtaaaaagtgc
acaatggggtagtgaacctattttgggacaatataattttgaggatgaaatgacaccgga
atctgtttttaatcatgtgggtggtgttaggttacaatcttctgttgtaaagagagccgc
a----------------------------------------tcttggttttggagtacat
gtgtgctattttgttgcttgtttgtcttgtgttctatagttctgtttacagctataccat
atagatattatttacatggtgctgttgttttatttgcaactgtgctctttgtgtcgttta
ctgtgaaacatgttatggcatatatggataccttccttttgccgacattgattacggtta
ttataggggtttgtgctgaagtgcctttcatctataatactctaattagtcaaattgtta
ttttctttagccaatggtatgatccagtagtctttgacactgtagtaccgtggatgtttc
taccattagtcttgtacacagcttttaaatgtataca-aggttgttatagtgtaaattcc
tttaatacttctctgttagtgttgtatcagtttatgaagtt----gggttttgttatata
tacctcttctaatactcttacagcatattcagaaggtaactgggaactattctttgagtt
agtgcacacaactgtgttggctaatgttagtagtaattctttaattggcttaattgtgtt
taaatttgctaagtggatgct-----gtattattgtaatgcttcataccttaataattat
gttctaatggctgtcattattaatgg---------------------------------c
ataggttggatgtttacttgttactttggattctattggtggattaataaggtttttggt
ttaaccttaggtaaatatagtttcaaagtttcagtagatcaatataggtatatgtgtctt
cataagattaatccacctaaaactgtgtgggaagtcttttctacaaatatacttatacaa
ggtataggtggtgaccgtgtgttgcctatagctacagtgcaatctaaattgagtgatgta
aagtgtacaactgttgtcttaatgcagcttttgactaagcttaatgttgaagcaaattca
aaaatgcatgcttatcttgtagggttacacaataaaattcttgcctctgatgatgttaat
gagtgcatggacaatttgttgggtatgcttgtaacactattctgtgtagatagtactatc
gatttaagtgagtattgtgatgatatacttaagaggtcaactgttttacaatcagttact
caggagttttcacacattccctcctatgcggagtacgaaagagctaaagatctttatgaa
aaggttttagc------tgattctaaaaatggtagtgttacacagcaagagcttgctgca
tatcgtaaagctgccaatattgcaaagtcggtttttgatagagatctggctgttcagaaa
aagttagatagcatggccgaacgtgctatgacaacaatgtataaagaagcgcgtgttact
gatagaagggcgaaacttgtttcatcattacatgcgctattattttcaatgcttaagaag
atagattctgaaaagctcaatgtactatttgatcaagcaagcagtggt------------
---gttgtaccgctggctactgttccaatagtttgtagtaataagcttactcttgtagtg
ccagacccagaaacatgggtcaagtgcgta-gagggcatgcttgttacttattccacagt
tgtttggaatattgatactgtttttgatgctgatggtgttgaaattcaacctagttctaa
cgggcaaagtcttgtctaccacataggtggtgacagaattgcttggccacttaaagttaa
tcttacgcgtaatgttcataa----taaagtggaggcttctctgcagaataatgaactta
tgccccaagggataaagactaaggcttgtattgcagggactgatcaagctcattgtaatg
tagagtctaagt---gttattatactaatattaatggtagttctgttgtagctgccatta
catctgataatccaaatttgaaagttgcatcattctt---gagtgatgctggcaatcaaa
tttttgttgatcttgacccgccatgtaaatttggtatgaaagttggtggtaaggttgagg
ttgtttatctttattttcttaaaaatacaaagtctattattagaggtatggttcttggag
ccatttccaatgttgttgtattgcaatctaaaggacatgaaactgaagagcttgagtctg
ttggtatcttgtcactttgtgcttttgctgtgaatcctgaagagacgtatttgaaatatg
tgtctgcaggaaatcaaccacttggaaactgtgttaagatgttgactgtgcataatggta
atggttttgccataactactaaacccagtccgacacctgaccaagattcttatggtggtg
cttctgtgtgtttgtattgtagagcacatatagcacacccaggagcttctggtactttgg
atggtcgttgtccttttaaaggttcttttgttcaaatacct---acttctgaaaaagacc
ctgttggtttttgtctacgaaataaagtttgtaaagtctgtcagtgttgggtaggttttg
gctgtcagtgtgattcacttagacaaccaaaaccctcagttcaatcagatgctggtgcac
ctggttttgataagaattatttaaacgggtacggggtagcagtgaggctcggctgatacc
cctgtctgacggaaatcaacctcatattgtaaaacgagcctttgatgtttgtaataaaga
gtctgcaggtatgtttcagaatatgaagcataactgtgctaggtttcaagaagtgtttga
aggcgaagatagctggaaacgcggtcttgaatacaaggactcttactttgttgtgaaaca
gacgactccctctaattacgcccatgaacaggcgtgttatga-ggatttgaagtcgg--a
tgtcgttgcagttcatgatttctttgtcttta--------------ataagactatttat
aatgttagtaggcagcgtcttactaaatacactatgatggatctttgctatgccttgcgt
cattttgaccctaaggattgcgaggttcttaaagaaatacttgtcctcaatgattgtatt
gaagactggtattggaatcgtagtggggaaaaccaaactccatgggattggtttgaccat
aatcttacttggtatgacccaattgaaaatccc-tcatattatgctattttagctaattt
gggccacattgtacgtcatgccttattgaatgctgttaagtttggtgatctcatggttga
aaaaggctatgtgggtgttgtcactcttgacaaccaggatcttaacggtaagttttatga
ctttggtgattttcaaaagacaatgcctggtgcaggtgtccctatttttgatagttatta
ttcttatataatgcctattataaccatgactgacgcactggcaacggagcgtttttatga
ttttgataggcacaagggttttaaatcttacgatctccttaagtatgattatactgagga
gaagttagagttgttttctaagtactttaagtactgggatcaagagtatcaccctaattg
tagcgaatgtgctgacgataggtgtttgatacattgtgctaactttaacatactcttttc
aacacttataccccaaacttcctttggtaatctgtgtagaaaagtgtatgttgatggtgt
tcccttcatagccacttgtggttatcattctaaagaacttggtgttataatgaatcaaga
taacaccttgtcgttttctaaaatgggcttgggccaactcatgaagtttgttggtgatcc
ggcattgcttgtcggaacttctaacaacttagttgacctacgtacttcctgttttagtat
ctgtgccttagcatctggtataactcaccagacagttaagccaggacattttaataaaga
tttttatgattttgcagagaaagcaggaatgtttaaagagggatcttctatacctcttaa
acactttttctttccacaaactggtagtgctgctatagacgattatgattattatcgcta
taacaggcatactatgtttgatatacgtcagctcctgttttgcctagaggtgacttctaa
atactttgagtgttatgagggtggttgcatatctgctagtcaggttgttgtgactaacct
agataagagtgcaggctacccctttaataaatttggtaaagcccgcctttattatga---
aatgagttttgaagaacaagaccagctctttgaatcaacaaagaaaaatgttttgcctac
tataactcagatgaatttgaagtatgccatttcagccaagaatagggctcgtactgtggc
aggtgtttctattctttctactatgactaataggcagtatcaccagaaagtgcttaagtc
tatagttaatactagaaatgctcctgtagttattggcacaaccaaattttatggtggttg
ggacaatatgttgagaaatcttgttaaaggtgttgatgacccaattcttatgggttggga
ttatcctaaatgtgatagagcaatgcctaacttgttgcgtattgcagcatctttggtcct
tgctcgtaagcacactaattgttgtacttggtctgatcgcgtttataggctctataatga
gtgtgcccaagtactttctgaatctgttcttgctacaggtggtatttatgttaaacctgg
tggcactagcagtggtgatgccacaactgcttatgctaacagtgtttttaacataatcca
ggctacgtctgccaatgt---tgcacgtttggttagtaccattacacgcgacattgtgta
tgatgatgttagagctatgcagcatgaactgtatcagcaggtttataggcgtgtcaatcc
tgacgctgcctttgttgagaagttttattcttatttgaataagcacttttctttgatgat
tttgtctggcgatggtgttgtttgttataacaacacgtatgccaagcagggtcttgttgc
agacatttctgcttttagagaagttctctattaccagaataatgtctatatggctgattc
caagtgttgggttgaacctgaccttgagaagggcccccatgaattttgttcacagcacac
tatgcttgtagatgtagatggcgagcctaagtacttgccatacccagacccttcacgcat
tttgggtgcttgtgtttttgttgatgatgttgacaagactgagcctgtggctgttatgga
gcgttatgtagctcttgccattgatgcttatcctcttgtctatcatgaaaatgaagagta
taagaaggttttttatgttcttctttcttatattaggaagctctatcaagaactttctaa
gaacatgttgactgactattcttttgttcttgatatagacaagggtagtaagttttggga
ggaggagttttattctaatatgtatagagctcctaccactttgcagtcctgtggtgtttg
tgttgtttgccagagtcaaaccattttgcgctgtgggaattgtgttcgtaaaccattttt
gtgttgtaagtgttgctatgaccatgtcatgcacacaaatcacaaaaatgttctttctat
aaatccttatatctgtacacacccaggctgtggtgaagcagatgttactaaactctatct
tggtggtatgtcctatttttgtgttaaccacaaacctaggctttccatacctttggtgtc
aaatggtactgtttttggtatttacagagccaactgcgctggtagtgagaatgttgatga
ttttaatcaactcgctactaccaattggtctactgtggaaccttatattttggcaaatag
ttgtagtgacacacttaggcgttttgctgctgagacagtgaaagctactgaagagttgca
caaacagcaatatgccagtgctgaagtgaaggaagttctttctgataaagagcttattct
ttcgtgggaaccaaataaggcacgcccaccattgaatagaaattatgttttcacaggttt
tcactttactagaaatagtaaggtgcagcttggtgattttacttttgaaaaaggtgatgg
caaagacgttgtcttttataaagccacatctactgcaaaattgtctgttggtgacatttt
tgttttaacttctcacaatgtagtctcgcttacagcgcctacattgtgtcctcagcagac
cttttctaggttgtttaatttgcatcccaatgtgatggtaccagagtgttttgttaataa
tataccattgtaccatctagtgggtaagcaaaagcgtactacagtacaaggaccccccgg
tagtggtaagtcccactttgctataggtcttgctgcttactttagtaacgctcgtgttgt
tttcacagcttgttcacatgctgctgttgatgcgctatgtgaaaaagcttttaaattttt
gaagattgatgattgcacccgcatagttccgcagagagctactgtagagtgcttttctaa
attcaaacctaatgacacaggcaaaaagtacatttttagtactataaatgccttgccaga
ggttagttgtgatatcttgttggttgacgagattagtatgttaaccaactatgatttgtc
ttttgtcaatggtaagattaattaccagtatgtggtttacgtgggagaccctgctcagtt
gccggccccccgtactcttctg---aatgggtcactttcacctaaggattataatgttgt
cactaaccttatggtttgtgtcaaaccagatatattccttgcaaagtgttaccggtgtcc
taaagaaattgttgatacagtttcttctctcgtttatgatggtaaatttattgctaacaa
ccctgagtctcgtcagtgtttcaaggttgttgttaataaaggtaattctgatgttggtca
tgaaagcggttctgcttacaacatgacacaactcgagtttgttaaagattttatttctcg
taataaggagtggaagggtgctaccttcatttctccttataatgctatgaatcagagagc
gtaccgcatgttgggacttagtgttcagactgtcgattcgtctcaaggttcagaatatga
ttatgttatattttgtgtgacagcagattctgcccatgcacttaatattaacaggtttaa
tgttgctcttacgcgagcaaagattggaatactcgttgtcatgcgtcagagagatgaatt
atataatgcactccggtttgtggagcttga------------cagtaatgtcgcgctgca
atct---------actggtttgtttaaaatttgtaataaagaatttagtggagtttcacc
cgcttacgcggtgaccactaaagctctttctgcaacctataaggttaatgatgaactagc
tgcacttgttaatgttgaagctggctccaaaatt--------------------------
----------------ccttataaacacttgatttcccttttgggtttcaagatgagtgt
caatgttgagggttgccacaacatgtttataacacgtgatgcggcaattcgcaatgttag
aggttgggttgggtttgatgttgaggccacacatgcatgtggacccaatattggtactaa
cctaccttttcaagtgggcttttctactggtgcagactttgtcgtcacacctgaaggcct
tgttgatacacctactggtaataattttgaaccagtgaattctaaagcccctcctggtga
acaatttaaccatttgagggcgctttttagaagtgccaaaccctggactgttataagacc
aaggattgtgcagatgcttgcagacaatttgaataatgtttcagattgtgttgtttttgt
gacctggtgccatggcttagagctcactactctgcgctattttgttaagataggtgcaga
agaagtgtgttcttgtggtgctagagctacaaccttcaattcttccacactgg---ctta
tgcctgttggaagcattgtttgggttttgattttgtctataatccatttattatagacat
acagcagtggggttattctggaaatctccagtctaaccatgatttgtattgtgatgtgca
tggacgtgctcatgttgcatcggctgatgctgttatgactcgttgccttgcaatcaacaa
tgctttttgtcaagatgtcaattgggacattacttaccctcatattgctaatgaggatga
agtgaattccagttgtagatttttacaacgcatgtaccttaatgcatgtgttgat-gctc
ttaaagttaaggttgtctatgacataggcaaccctaaaggtattaaatgtgttaggcgtg
gggatgttaattttaagttctttgaca-agaacccaattgtccc--------caatgtca
aacagttttgttacgactatgatcaacacaaagataggtttgttgatggtctttggtatt
gttttggaattgttaatgtggattgttatcctgacaattctcttgtttgtagatatgaca
ctagaaatttgagtgtctttaacctacctggttgtaatggtggtagtttgtatgtcaata
aacatgcattccatacacctaaatttgatcgcattagcttccgtaatttgaaagctatgc
catttttcttttatgatgcatcgccttgtgacaccgttcaagttgatggtgtagcgca--
-agaccttgtatcactgtctactaaagactgtattacaaagtgcaacatcggtggtgctg
tctgtaaaaagcatgcacaaatgtacgccgaatttgtcacttcttataatgcagctgtta
ctgctggttttactttttgggtcactaatcagtttaacccttataatttgtggaaattgt
tttcttcacttcagtctattgacaacattgcttataatatgtataagcgtggtcattatg
atgcagttgttggtgaaataccaacagttgtgactggagataaagtttttgttattgaca
agggtattgagaaggcagtgtttgtgaatcagtccacattgcctacttcagttgcttttg
agttgtttgcgaagagaaatattcgcacactacccaataatcgcattttgagtggtcttg
gtgttgatatagcctacaagtttgttatatgggactataccaatcaaacaccattgtatc
gtaacactgttaatgtgtgtccttatacagacatag----------aacctaaagggctt
gt-----------tgttttgtatgatgaccgtaatggtgattaccagtcttttctt---g
ctgctgatgatgctgttcttgtttc--aacacagtgttataag-cggtatccttatgttg
agattccatcacacttgcttgtgcagaatggactcccacttaaagatggtgcgaac----
ttgtatgtttacaagcgtagtaagggtatgtttgttactcttcctgaaacgcttaacaca
caaggacgttgttatgaaactttcgaaccacgcagtgatgttgaaagagagtttttgtca
ttgtctgaacaagactttgttgcaaagtatgg---caaagaccttggtctcgaacatata
ctttatggtgaagtggacaaaccgcaattgggtggtttacacactgttataggtatgtac
aggcttttgcgcgacaataaactgtctgccaaatctgtaacagattcagattgtgaagtc
atgcaaaactattttgttcttgcggacaat------------------------------
------ggttcctacaagcaagtctgcactgttgttgacttgttgttggatgacttttta
gacttacttaga----aacatacttcaggagtatggttcaggcaagtctaaagtagttac
agtacccattgactaccacaacatatcttttatgacgtggttcgaaaatggttttattaa
aacatgctacccacagcttcagtc------agcttggaagtgtggttataatttgcctga
actttataaagttcagacttgtgttatggaaccttgtaatattccaaactatggtgttgg
aattacattgccaagtggtattatgatgaatgtggcaaagtatacacaactttgccaata
tctttctaaaactacaatgtgtgtgccgcataatatgcgtgtaatgcactttggagctgg
tagtgataagggagtggcacctggtagcactgttcttaaacaatggttacctgagggaac
actccttgttgataatgatattgtagattatgtatctgatgcacatgtttctgtgctttc
agattgcaataaatataaaacagagcacaagtttgaccttgtgatatctgatatgtatac
agataacgattctaagagaaaacatgaaggcatagtagccaataatggcaatgacgatgt
cttcatttatctagctaatttcttaaggaacaacttagctctgggtggtagttttgccat
taaagttacagagacaagttggcatgatagtttatatgatattgcacaggattgtgcatg
gtggacaatgttttgtacagctgtgaatgcttcatcttcagaagctttcctggttggtat
taactatttgggtgacagtggaagagtgaaagttagtggaaaaaccctgcacgcaaatta
tatattttggcggaatgttagctatttgcaaacttccgcatttactatctttgacgttgc
gaaatttggattaaaaacaaaagcgacgccagttgtaaatttgaaaaaagaattacaaac
cgacttagttcttaatttaattaggaacggcaaattggttgttagagatgttggcaacgt
tagttttgttgacgacagttttgtgtgt---------tgctaatccatgtttaactt---
------ttaatggtacttctcatgg-----------------------------------
-----tgtacatgatggtaatttcactgcacgtgtttgtga-------------------
---------------------tgggcctgctggttattattcttcatcaccaattcgtcc
atctg--------------acggtgtctatagtg--------------------------
-------ttaacggtttttat--------------aaacccgtttata------------
------------------------------------------------------catgtt
gtataaggcatacctatccgaaaaatacgacgcagtgtgcgaataaaaaagtttctgttt
tgtattatattaacgacacaacagaggctttttccattac-------------cataccc
agagccg---------------------ttgttattaaaccggacacagaatctttcatt
ttgtcgctgggtgattttttactcacagctaa--acagctgttagtttatggcactattc
agtctcttatgtttttgcgtaatggtacttggtatattaa---------cggtgttccgg
ctcttcctgtcag--------------------ttacacctttaataccact--------
-----ttaaatgtcactcatactagctgttatgagagtattggtgcacaaactttttatt
ttacttc-actaatcctttct--aatgggttagttgaattttctgctggcaacct-----
-tcttcggtctgttgct------------tgtgaagacaacactattata----------
---------------------------------------------aactctatgcaatgt
agtcaccagcgatttaatttttcgactggtttgcattcttatgacagtgt-tgttcctgt
ttctggtaatgtcacctacattccttaccctggtgtcgggg-------------------
----acaattcgagtttggagttgtacagtctt-----aatgtttcgcttcgttctaaag
gtaactatggcgttcattataactatacttgtgttaatgcttctctgtaca---------
--------------cctattttcgtgtttat---tgtcaggatgaacatgattggaatac
ag-------------------------aaaagctatgtactgtgtctgactattatg---
------------tgcctggtagacatttgtat-ggcagccaacatcaatatgttggcatt
gtccctcattatactacctgttcttcgttagggcttagccttagtaatattaataataat
ttgggttttgat--actttttgtattactaatgctaggtctactt-------ataatata
gcagaagtcacccagttt------------caatgtctttttgtgattgatgttatg---
-----------------------gtttttgatgctacaggtggtagtagttggggtcaac
ctattgaatatttttatgttggcctcgatttttcttttggtaatagaatgtatggtgtct
tgcaaat------------tcctccgcaagttatatatgaag---accagtgtca-----
-------------------ttcttatgatatttatggtattaaaggcactggtcacatct
ataatgtcactggtt------atgacaattacaccttatctacaggtggttt------gg
ctatatcaggtggtaatggtc-----tattggcctttcgtaataatggttctttgtatac
tgtcaaaccgtgttctacagtatctactcaggctgttattgta-----gctaaccagtt-
----ggcagggttgtatttaccgctc--------tcatgtgacatagtttttaatcttaa
tcttggtaatgaaactactcct---------gttgatggcggctgtttagtttttaattc
aacttttaagaaccgacaatcaca---gctttatggcagtgagtgttatg----------
--------------gtgtatttgccactattggttcttcgtgtatttatgctaattcttc
tgtg-------------------ttaaatcgtacactgccgagg--------gcaggcgt
agataccactgtagaaccattattggatgtgacggccaatgtttccataccctataccct
gacactggcggtcactactgaatacttacaaacatcttaccagaaagtcactattgactg
tgcccggtatgtgtgtggtgagtctcttaaatgtcgtactcttttgcagcagtatggcag
tttttgtaccagcgttaataatatattagctggtgttaacgataatgaggataacggcat
gctttcttttgtggaggctattaatactggttattctcttaacttttctag---------
------ttttaacagttcaaaccttggtgggtttaa------tctgtcgttagtcttacc
taattcagcaaagccctcg-ggacgttcctttattgaagatttactctttgataaagtgg
ttactgtcggtgtgggtgaagttgatgctaat------------tatgataagtgcatgg
attcaagaggcggcaag----tttactaatgctgctgacttgacatgtgctcagttttat
aatggtatcatggtgcttcctggagtggtggacccagaccttatgacactttata---ca
ggctcacttctgggtggcatgtcttttggtggtctttcttctgctgcctct---------
ataccttttgccacacaggtgcaggcccgtattaattatttggcacttactcagtctgtg
cttttggataatcaaaaccttattgctaattcatttaataatgctcttgaaaaaatacag
tcagcacttgatgtggtgtcagctggttttcaagaggttgcaaaaggctttgagactgtt
tctgtagcactttctaaggttcaggatgttgttaattcacattctgagattttgaataaa
cttatggcgcagcttaatgttaattttggcgccatctcttcttctttgtctgatatctat
tctcaacttgacgagcttaatgctaacgctcaagttgatagattgataacaggtaggttg
acagcactctctacatatgcagcttctttacagttggct-gcatataaagcagaagagtc
--------gcgtaaattggctttgcagaaagttgaagaatgtgttaaatcacagtctatg
cgttatgggttttgtggtaatggcagtcatgttttaaccataccacaaacagcacctaat
ggtatgttttttatacactatacctatccccctgcctcatatataactgttgaggcggta
ccagggttgtgtgt---taccacacgtactggttcttatggtgttatgcctaaaactggt
agtggtattatatttagggctaacggcacgttctttgtaactgcccgtactctttatcag
cccaaattgctttcttattcagacgtcgttaatttaacgtcgtgtgaagctaattattat
aatgttagccaa------gatgaaacaccgtttcagcctgagctacctagttttgat---
---------------gatgagtt-cgataatatatataccgaactcaacacttctaaaga
cctcatagactcaatctataaggattttaattataccatccctattcttaatttagagga
tgatatatgtaggttgaactcttctattaatgcgctgtggaattacagctctattataga
tgagatcaatgctgcgctcaatgacacttacattaacctggaacaacttaataaggttac
caggtacattaagtggccttggtacgtttggcttgctataggttttgcatgccttatttt
tgtgttaatcctatgctggattttctttatgactggttgttgcggatgttgctgtggttg
ttttggt----------------------ataatacctcttatgtacaagtgcagcaaaa
aatc--ttcgtattacac-----------------------------cacctttgatgat
gatgtcgtaggt---gaacaaatcagacctaaaaagtttgtt------------------
-------taatgattcaaaatccaacatctttcctagtagtgttaattcttctttggctt
aaacttgtgctaagttgttttaaagagtgt-------gtcttagcactcctacaactaat
acaagttttactccaaa--------------------------------ttattaatagt
aatttac-----------------------------------------agtctaggctgc
tcctttggcacagcctagactaatgttaaattttgagcaaataat---------------
-------------------tgaaactggtgacttagtgttacaacaaatcagttt-----
--------------------------caatttacaaca----------------------
tatttcaagtgtcatagaaacacaaatttttgatccatttgagtgttgctattattcaag
tggtagtttttatgaaatagagtcagctgacgattgtt----------------------
-----cagatga--------------cgaatttactgagta-aatcgctagaa--gagaa
cggtagttttctaac---------agcactttacatatttgtagcatttgtagcacttta
tcttttaggtagagcactacaagcttttgtacaagc------------------------
---------------------------------agctgatgcttg-------------tt
gtttattttggtacacatgggta-------------------------------------
-------------gtagttcctggagctaaaggcactgcctttgtgtataaacatacata
tggtaaaaaacttaacaaaccggagttagaaacggttattgttaac--------------
---------gagtttcccaagaa------------cggttggaa----------------
------------------------------acaatg---------acaga---aaattgt
actcttgacactgaacaagcagttcagctctttaaagaatacaacttatttataaccgca
ttcctgttgttcctaaccatactacttcagtatggctatgcatccaggagccggtttatc
tatatactgaaaatgatagtgttatggtgcttttggccccttataaaaatggtagtgttg
tggcagttttggccacttatcatcgctggtggtctcatatcctgcatatatccagtaga-
-cacgggcggttttgctgcagcaatagtcctgaccatttttgcttgcctgtcgtttgtgg
gctattggatccagagcattcgtctctttaagcgttgcaagtccttttgggctttcaacc
ctgagagcaatgct--------------------------------------gtcgggtc
tatctccctcactaatggccagacatgtaatttttcagtagagagtgtccctatggtact
ctcccctattatcaaagctggag------------------------------tgctgta
ttgcgagggtcaatggcttgctaagtgcacaccctcggaagtgccgcagcacatttacgt
t--------tgcacacctgatagacgtaatgtctacaaaagagtagcagcgtactcaggt
gataacaaagcaa-----------------------acaaaaaatcatttgctacttttg
tcttc----------------------actaaggagtctgttgactctggtgatttagac
agtgtggcaacttcaggtggtagcctctactcttagatgtgtaagt--------------
----------------------------------gtagggagtattt-----------aa
aattattcttt-------------------------------------------------
---------------gacagtgcctcta-------------ttttaagagcgcataagag
ta---------ttcattttgaagacccaggaataaacccattgtgttttgcacttagtct
tcaagaaataatttttagtaaacaagttttacttactttt-------gtgccaaaaactg
ttgttgttaacg---------------gtttagtcttccaggtagataatggaaaagtct
actacgagggagaacccatttttcag----------------------aaaggttgttgt
aggttgtggtcctattataagagacattagaatagtcaaaccaccaacaacaatttcttg
tgttaaaggtgtttggttttacaa------------------------------------
---gcgcttaaaagaaacaaatacgga--atgaaatggtt---gtctagtttaggacgag
cattcatctcttcttataaatcactcctactcttcgaacttagagttttggataaattta
ttttaaattacggacccacttgcttccttattagttgcaaga----ggttcctattgttt
caagttaatattttgtat----------------agattggtatttaca-----------
--------------------------ccaacaaattcgctggtatgaacaatagtaaaga
taaccctttttccactgcaacagcacgtaaagcgcgtgtttttattagaggtggattaaa
tagt------gtgtttttccttaacgaaaagggacaaccagaagtttgtcctttttgcac
tgccttagtagcc-----cgtgggcaacttagtcaggagcatttgtttaataacaacatt
ttatcatggcaa----------gcggtaaagcaactggaaagtcagactcccccgcgcca
atcatcaaactaggag--------------ggccaaaacca-------ccaaaggtaggg
tcatctggaaatgcatcttggtt------tcaatctctaaaggccaagaaa----ctaaa
ttcacctcctcctacgtttgaaggtagtggtgttcctgataatgaaaatctaaaatcaag
ccagcagcatggttactggagacgccaagccaggtataagccaggcaaaggtg-------
gaagaaaaccagtcccagatgcgtggtacttttattacactggcacaggcccttttgctg
accttaaatggggtcagcctcatgatgacattgtctgggttgctgttgacggtgctgatg
ttgatgtaaaatctggtcaagggactcgagaccctgataagttcgaccaattccctcttc
gctttgctgaaggtggtcctgacgataattttcgctgggactttatacctgtaggcgggc
gcggtaggagtggaagatct------------tc----agttgcaacatccagagagtct
--------------agtagacctgggtctcgcgaaggttcaagagggcgccggcagatgg
gtcctaatgaggatctaattgctcgtgct-------------------------------
-----gcaaggattattgaggagcagcagaagcgtggtggtcgcatcacaaag-------
--gctaaggccaatgagatg-----------gcggaacgtcgctactgcaaaagaactct
tgctcctggaaagactgtagaccaggtttttggtacacgccagaagggccgtg---agcg
caacttcggtgatgatagaatggtagaggaaggcattagggatgggcgtactacagcgat
gctcaacctggttccatcttctcatgcaatgct------------ctttggcagtaatgt
ccaggcaaaattgcagccagatgggctccacgtcactttcagttttacaactgtagtgcc
gcgtgatgacccacagtttgacaattatagacaaatttgtgatgagtgtgttgacggtgt
tggaacacgtccgaaggatgaaccc---aaacccagatcacgctcttcttcaagacctgc
ctctcgtgcggcttctccagcgccaaaacaacagcgccccaagaaggagaagaaaccgaa
gagccaggataaggataaaactgatggtgcaatgtctcaggaagagaggcagaatgatca
gctggaatttgatgatgagaccaaggtaattcctgataaaatagattgggggtcctctgc
tcttggtgattctgaa------attt-aataacaaaaagactccattagctgctagccat
ggtgtgttttactgttatttcttttgttttctattatattgctcaagggtacacttttct
tactggtgaattgttcacccgtcaagagcgagcgtatgctagggagcttatt--------
--------ttaaaatttgctgtgctttatgacacagttttgttaatctttcttgttggct
tttttgttggtaagcgcagcaagcggtc-----agataggcatgtagtttgatttcctgc
atgcctatcgc-cagggaaatgtctaatctgtctaatgagtagcctggaaacgaaagtta
gaccctta----gattttaatttagtttg----ttagtttagtttaggttagttttagag
ttgttagaaagatgcca--------gtgccggggccacgcggagtacgatcgagggtaca
gc------------actgagccgcccgtctgattacgggaggagctaaattt--gtttaa
gttaagtttaattg-gctaagtaaagttagaatcaataggctagtatagagttagagcaa
aaaaaaaaaaaaaaaaaaaa---------
>JF705860.1 Duck coronavirus isolate DK/CH/HN/ZZ2004, complete genome
acttaagtgtgatataaatatatatcatacatactagccttgcgctagatttccaac---
-----------ttaacaaaacggacttaaatacctacagctggtcccaataggtgttcca
ttgc---------agtgcactttcgtgccctggatggcacctggccac------------
----------------------ctgtcaggtttttcat----------------------
------------tttagattt----------------------------------atagt
tgctagtatca--------------------------ctgcttgttttgccgtgtcttac
tttatacatccgttgcttgggctatctagtatccagcgtcctacgggcg-----------
---------------ccgtggtcggttcga------------------------------
------------gtgggaagaacctctggttcatctagcggta---cgcgggtgtgtgga
agtagcgct-----------tcaggcgtacgtgttcctgt-----tgcgtgaaacacggg
gtcacctccccccacatacctctaagggcttttgagcctagcgttgggctacgttctccc
ataaggtcggctatacgacgtttgtagggggtagt----------gccaaacaacccctg
----aggtgacaggttctggtggtgtttagtaagcagacatacaataga-----------
--------cagtgaca----acatggcttcaagc-----ccaaaacagggagtatcttcc
caaaaccagaggagtgtcgttcttgttgcc--------------------------aaag
acattcctgaccaacttcgtgacgctttgtttttctatacgtcatatgaccctaaggact
acgctgatgccttttcttttaggcagaagttcgatcgtagtcttggcgctgggaagcagt
ttaaatttgaaactgtgtgtggtccagtcttcttaaaaggagtggacaaaataacaccag
gtgtcccagccaaagctttaaaagccacttc------taagttggctgact----tagaa
gacatc----tttggtgtctctcct--------tttgcacggaaataccgtgaattgttg
aaaacagcatgccagtggtctatgaatgtagaaacactggatgctcgtgcacaaactctt
gaagaaatctttgatccatctgagatactctggctccaagtggctgcaa--agattcagg
tttcagccatggcaatgcgcagactagttggtgaggttac------------------tg
caaaagtca--------------------------------------------------t
ggattcacttggctcaaa--------tttgagcgttctatttcaagttgtt---------
aagggaacaatgaccaaaatctttcaaaaggctctggcca------------------tt
gttgagaatgtgagtgaattaccac------agcgtattgctgcacttaaaatggctttt
gc--caagtgtgcaagatcaattacagttgtggttgttggccatgccctcatgattagag
agtttgctggaacttgtcttgcaagcattaatggtgcagttgccaaattctttgaagaac
ttccaa---------------------------ctggcttta------------tgggtg
ctaagatcttctcaacactagccttctttaaagaagcagtagcgaagatagtggataata
taccaaatgcgccaagaggtact----aaaggttttgaagtcgttggcaatgccaaaggt
acaca-------------------------------------------------------
--------------------agttgttgtccgtggcatgcgaaatgacttaactctgctt
gaccaaaaagctgaagttcctgtgga-----accagaaggttggtct-gcaattttggag
gga-----------------------catctttgctatgtc-------------------
--------tttaagagtggtgatcgcttttatgcggcacctctttcaggaaattttgcat
tgcatgatgtgcattgctg-----------------------------------------
--------------cgagcgtgtagtctgtctgtctgatgg-------------------
--------tgtaacaccggagataaatgatgggcttgttcttgc----------------
-----tgcaatttactcatcttttaa---tgtttcggaacttgtggca------------
------------------------------gcacttaaaaaaggtgaaccattc------
------aagttcttggggcacaaatttgtttatgcgaaggaagcggcagtttctttca--
----------------------------ccttggcaaaagcagcaaccattggagatgtc
ctga---------------------------------agctgtttcaatcagcaagagta
aagacggaagatgtgtggtctgcactta-----------ctgaacagtcttttgaattct
ggaaacttgcgtacaatagagtgc-gcaatcttgaagaatttctgaagac-----tcatt
tttgtaaagctcaaatgtcaattgtgatcctagcagcag---tgcttggtgagggcattt
ggcatctttgttcacaagtcatttataaattgagtggctttttttccaaagtcgttgact
tttgtgaaaaacactggaaaggtttctgcacacagttgcgaaaagttaggcttgttgtta
cagaaaacctttgtgtgttgaaaggaattgctcagcattgttttcaacttttgctggaag
caatacatgctatgtacaggagttttaagaaatgtgcacttggtaggactt---------
------ctggcgactt------------------------gttcttctggaaaggaggtg
tgcataaaataattcacgatggcgatgaagtttggtttgacgccgtcgacaccattgaag
t-tgaagatctgggtactgtccaagaaaaacctata---gattttgaggtttgtgaagaa
gtgacacttccag----------aaaaccaacctggccacatggttcaaatc--------
---------caggatgatggaaagaactat-------atgttcttccgcttcaagaagga
tgagaacatttatta-----------tacaccaatgtcacaacttggtgctattaatg--
-------------------ttatttgcaaagctggtggcaagactgtcacttttggtgaa
actactgtaaaggaaataccactacctgatgttgtgtctattaaggtaagcattgattgt
tgtggtgaaccatggaataccatcttcaagaaggcttataaagaacctattgaagttgag
acagacctcacagtagaacaattgctcgctgtgatctatgataaaatgtgtgaagatctc
aaattgtttccagaggcaccagaacctcca-----ccatttgagaatgttgcacttgtgg
ataagaacggtaaggatttggattgcataaaatcatgccacctcatctaccgcgactatg
agagcgatgatgacatcgaggaagaagatgctgaggaatgtgacactgattcagcagacg
caggagaatgtgacactgcttcagagtgtgaagaagaagatgaggatactaaagtgctgt
ctctcttac---aagacccagcaagtaacaagtaccctctccctcttgatgaagattaca
gcgtctataatggtgcaattgtaca---------------taaggacgctcttgatgtag
ttaacttaccatctggtgaggaaacttttgttgtcaataattgttttgagggagctgta-
--------------------------aaaccgcttccacagaaagttattgacgtcctag
gggactggggagaggctgttgatgcacaaga-----------------aaaattgtgtga
a-------------------caagcgcctgaaactgttaaagagtcagttgagagatcta
ctgatgctgacgatgcagcgacagaacaagttgtt---------------gttgtagagc
aggaa---------------------------ataatccctattgtag------------
------aagagtctcaagaagtagttatttacacacct------gctgatttggaagttg
ttaa-----------agaaacatcagatgatgttgacgagtttatacttg----------
-----ttgctgatgtttctacagaagaagtt-------------------------gtgc
ctcaaga---agaagagccacaagtt----------------atacaagaatcttt----
------ccaagttgttaaacta-----caacgtgagaaaaaggctaaaaagttcaaa---
-----gtaaggaaaaccacat----------gtgaaaaacccaaatttttggagtacaca
acgtgtgtaggtgatctgactgttgtaattgccaaagcattggatgaatttaaagagttc
tgcattgtaaacgctgcaaatgagcacatggct------------------catgggggt
ggcgttgcaaaggcaattgcagacttttgtggacctgattttgtggagtattgtgaggat
tatgttaagaaacatggtccgcaacaaaaacttgtcacaccttcgtatgtcaaaggcatt
caatgtgtaaataatgttgtaggccc---tcgccatggtgataaagatttggaggaaaaa
cttgtcactgcttacaagaa---------------------------tgttcttgtagat
ggcgttgtaa------actatgttgttccagtactttcttctggaatttttggtgtagat
------------------------------tataaa--------------ttgtcaatag
acgcga-----------------tgcgtaaggcctttgaggggtgtaacatacgcgtgct
tcttttttctctgagtcaag----------------------------aacacatcgatt
atttcgatgcaacttgcaagcagaagaaaatttatcttacagaagatggtgttaaatatc
gctctgttgtagtga-------------aacctggcgactctttgggtcaatt-------
-tggacaggtttttgcaaagaacaagacagtttttacagcagatgatgttgaggacgaag
aagttctcttccttccaacaacagacaaagct------------gttcttgagtactatg
g------------------attggatgcgcaaaagtatgtaatatatttgcaaacacttg
cgcagaaatgggaagtccaatatagggacgattttattgtacttaagtggcgtgatggaa
attgctggattagttcatcaattgtactccttcaagctgctaagattaggtttaa---gg
gttttcttgaagaagcatgggctaaactgttgggtggagatcctactgagtttgtagctt
ggtgctatgcaagttgcaatgctaaagttggtgatttttcagactgcaattggctgttgg
ctaatttagcagaatactttgatgcagactacacgaatgcacttcttaagaagcgtgtgt
catgtaactgcggtgt-taagagctatgaa---------------cttaggggccttgaa
gcttgtattcagccagtaagagctcctaatcttctacattttaaga--------------
---------cgcaatattcaaattgcccaacttgtggtgcaa------------------
--------------------atagtatggatgaagttgttgaagcttcactcccgtatct
at-----------tgctttttgctactgatggtcctactaca-----gtggattgtgatg
aaa----atgttgcaggaaatgtggttt--------------------------------
ttattggttccactaatagtggccattgttatacacaagctgctggaaaagcttttgata
atttggctcaagatagaaaatttggaaagaggtcgccttatattacagcaatgtacac--
-----gcgtctctctcttaagagtgaaaattctctatttgttgctaaaaagagtaagagc
aagagtaagttagtgaaagaagatgtttctgaccttgccacaagctcaaaggt-----ca
gttttgatgatcttactgact---------------------------------------
--------ttgagcggtggtatgatagtaa------------------------catcta
tgaaagccttaaagttcaggaaacacctgagaatattgatgagtatgtgtcatttacaac
aaaggaggat-----------------------tccaagttgccactggcacttaaagtt
a---ggggtattaaa-tcagttgttgactttaagtcaaagg-----------atggcttt
acttataagttaatacctgatactgatgagaattcaaaagcaccaatttattacccagtc
tt------agactctgttagtcttagggcaatatgggttgaaggtagtgctaattttgtt
gttggacatcccaactataatagtagagcgctgcgtgttcctacattttgggaa------
-----------------------tgtgcagagagctttgttaaaataggtgaaaaagtag
atggtgtaactatgggcctttggcgtgcagaacaccttactaaacctaatttagaaagaa
tgttcaatatcattaagaaaatgattgttggat---ctagtgttgttactacgcagtgtg
gtaaattaattggtaaaacagctacattcattgctgataaagtaggtg----------at
ggagcagttcgcaatgttacagatagaattaggggtgtttttggattaacacgtgggcat
cttgaaagaaaaatgtctccacaattcctaaaaacgcttatgttcttctttttctactta
attaaagctagcgctaaaagtatag--------ttgctagctataagagtttgttatgta
aggtggtct----------------------ttactgctttacttatattatggtttgtt
tacacaagtaatcctgt---aatgtttactgggatacgtgtgttagatttcctattcgaa
ggttctttatgtggtccttataatgactatggtaaagattcttttga-------------
--tgtactacgctattgtggagatgactttacttgtcgtgtttgtttacatgacagggat
tcac----------ttcatctgtacaagcatgcttatagcgtagaacagttttataaaga
tgcagtttctggcattagctttaattggaattggcttt----atttggtctttctaatat
tatttgttaagccagtagcaggttttgttattatc-tgctattgtgttaagtatttagta
ttgaattcaactgttctgcaa---actggtgtaggatttctagactggtttattcaaaca
gtttttactcactttaatttcatgggagcag----gtttttatttttggctcttttataa
aatatacgtacaggtgcatcatatactgtactgtaagg----------------------
----------------atataacatgtgaagtgtgcaagagagttgcacgcagcaatagg
catgaagttagcgtagttgttggtggacgcaagcaaattgtgcatgtgtatactaattct
ggctatagattttgtaagagtcataattggtattgtaagaattgtgatgaatacggtcac
caaaacacctttatgtctcctgaagtcgctggcgagctttctgaaaagcttaaacgccat
gttaagcctacagcacatgcttaccatgttgtggatgaagcatgcgtagttgatggtttc
gttaatttaaagtacaaagctgcaactcctggtaaggatagtgcacctcctgcagttaag
tgtttcagtgttacagat---------------------------ttcttgaagaaagct
gtcttccttaaagaggcactgaaatgtgaacaaatatctaatgatggttttatagtgtgt
aatacgcagagtgcgcatgcgttagaggatgctaagaatgcagccatctattatgcgcaa
tacctgtgtaaaccaatacttatacttgaccaggcactttatgatcaattggtagtagaa
cctgtgtcaaagagtgttgtagataaagtgtgtaacattttgtctaaaatagtttctgtg
gat-actgcagttt-----------------------------------------taaat
tataaggcaggcacaattcg-tgataccctcctttctgttact-----------------
-------------------aaagacgaagaggctgttgatatggcaatcttctgtcacaa
taatgaagtggagtacactggtgacggttttactaatgtaataccttcatatggtataga
cactgataagttaacaccccgtgatagagggtttttgctaaatgcagatgcttctgttgc
taacctaagagttaaaaatgctc------ctccggtagtatggaagttttctgatcttat
taaattgtctgacagttgccttaaatatttaatttcagcaactgttaagtcaggatgtcg
tttctttataacaaagtctggtgctaagcaagttatttcttgtcatacgcagaaattgtt
agtagagaagaaggctggtggtatcgttggtggtacctttaagtggattaagagttgttg
taaatggctcttgatcttttatgtaatttttacattgtgttgtttgggttatcaccatat
ggagataaataaaagttttgttcactccatgtatg---atgttaactctacaatgcatgt
tgaaggttttaaggttatagataagggtgttctccgagaaattgtaccagaagacacctg
tttctctaataagtttgctaattttgacgccttttggggtcgac---------catatgt
aaatagtagagactgtcctatagttacagccattat---agatggtgctggaacagtagc
tgctggtgtgcctggttttgttcagtgggttatggatggtgtaatgttcattcatatgac
acagactgaacgaaaaccttggtatattcctacttggtt---taatagggaaattgttgg
ttacactcaagactc---------aattattactgagggtagtttttacacatctattgc
attattttcagctagatgcttatatctaaca---gccagcaatacacctcaattgtattg
ttttaatggtgataatgatgctcctggag---ccttaccattcagtagtataattcctca
cagggtatactttcaacctaatggtgttaggcttatagtactacagcagatgatgcacac
accctat-------atagtaaagtttttatcagacagctactgtaggggtagtgtatgtg
agcatactaaaccaggttattgtgtatcactcaactcccagtgggtgttgtttaatgatg
aatacgcaagtcagccaggtgttttctgtggttctactgttagagaacttatgtttaaca
tggttagtacattctttactggtgttaat-cctaatatctatatgcaattagcaactatg
tttttaatattagttgttgttgtattaatttttgcaatgg------------------tc
ataaagtttcaaggtgtttttaaagcttatgcgtccattgtttttacaataatgttagtt
tgggttattaatgcatt--tgtgctatgtgtacatagttata------------------
-acagcgttttagctgtcatattactggtactctattgctatgcatcattggtaacaagc
cgcaatacttctataataatgcattgttggcttgtttttacttttggtttaatagtacct
ctatgggtagcttgttgctaccttgcgtttgtgctttatatatacacaccattattcttc
tggtgttatggtact--actaaaaattctcgtaagctttatgatggcaacgagtttgttg
gtaattatgatcttgctgcgaagagcacttttgttattcgtggtcctgaatttgttaagc
ttacaaatgaaa-------------taggtgataagtttgacgcctatctttcggcgtat
gccagacttaaatattactcaggcacgggcagtgaacaagattatttgcaagcttgtcgt
gcatggttagcttat----tcattggaccaatatagaaacagtggtgtagagattgtcta
tacaccaccacgttttaatgttggtgttagtaggttacaggctggttttaagaaactagt
ttgtcctagtagtgctgttgaaaagtgcattgttagtgtttcctatagaggcaataatct
taatggactgtggctgggtgacactatctattgtcctcgtcatgtgttaggtaagtactc
aggtgacc---------agtggtgtgatgtacttaatcttgctaataatcatgagtttga
agttacaactcaaaatggtgttactttgaatgttgtcagtaggcggttaagaggtgcagt
tttggttttacaaactgccgttgctaatgctgaaactccaaagtataagtttttgaaggc
caattgtggtgatagcttcaccatagcttgctcttatggtggtacagttgttggactcta
ccctgttactatgcgttctaatggtaccattagagcatctttcttagctggtgcctgtgg
ctcggtaggttttaatatagaaaagggtgtggttaatttcttttatatgcatcatctaga
gttacctaatgcattacacactggaacagacttaatgggtgagttctatggtggttatgt
agatgaggaggttgcacagagagtgccaccagataaccttgttactaacaatattgttgc
atggttatatgctgcaattattagtgttgaagagagtagtttttcat------tgccaaa
a---------------------tggcttgaaagtaccactgtcagtgttgatgattataa
taagtgggcggttgacaatggttttacatcgttttcaactagtactgctgttattaaatt
gagtgctataacgggagttgatgtttgtaaacttctacgcactattatggttaaggctaa
tcaatggggtagtgatcctattttaggccaatataattttgaggatgagctgacaccaga
atctgtttttaatcaggtaggtggtgtcagactacaatcttcatttgtgaaaaaagctac
a----------------------------------------tcttggttttggagtagat
gtgtattagcttgtttcttatttgtgttgtgtgctattgtcttatttacggcagtaccac
ttaaatattatgtacatgctgctgttattttgatggtggctgttgttttcattgctttta
ctgtgaaacatgttatggcttatatggatactttcctattgccaacattgcttacagtta
ttattggagtttgtgctgaagtacccttcatttacaacactctaattagtcaaattgtta
ttttctttagccaatggtatgatccagtagtgtttgatactatggtaccatggatgttct
taccattagtgctgtacacagctttcaagtgtgtaca-aggttgctatagtgtaaattct
ttcaatacttctctgttagttttgtatcagtttatgaagtt----ggggtttgttattta
tacatcttctaacactgttactgcatactcagaaggtaattgggagctattctttgaatt
agtacacactactgtgttggctaatattagtagcaattctttaattggtttatttgtatt
taagtttgctaaatggatgct-----gtattattgtaatgcaacatattttaataattat
gtgctaatggcagtcatgattaatgg---------------------------------c
ttaggttggctctttacttgttactttgggttttattggtggattaataaggtttttggt
ttaaccttaggcaaatataacttcaaagtttctgttgaccaatataggtatatgtgtctt
cataagatagcaccacctaagactgtgtgggaagtcttttcgacaaatatacttatacag
ggaactggtggcgaccgtgtgttgcctatttctacagttcaatctaaattgagtgatgta
aagtgtacaactgttgttttaatgcagcttttgactaagcttaatgtagaagcaaattca
aaaatgcatgcttatcttgttgagttacacaataaaatcctagcctctgatgatgttaca
gagtgtatggataatttattgggtatgcttgttacactattttgtattgatagtactatt
gatttgagtgagtattgtgatgatatacttaagaggtcaactgtcttacagtcagttact
caagagttctcacacataccatcttatgctgaatatgaaagagctaaacaactttatgag
aaggtgttagc------cgattctaaaaatggtggtgtaacacagcaagagtttgctgct
taccgtaaagctgccaatattgctaagtcagtctttgatagagacttggctgttcagaag
aagttagatagtatggcagagcgtgctatgacaacaatgtataaagaggcgcgtgttact
gatagaagagcaaaattagtctcatcactacacgcgttacttttttcaatgcttaagaag
attgattctgaaaagcttaatgttttatttgatcaggcaagtagtggt------------
---atagtaccacttgcgactgtgccaatagtctgtagtaataagcttacacttgtagta
cctgatccacaaacgtgggtcaagtgcgta-gaaggtatgcatgttacatattcaacagt
tgtctggaatatagataatgttattgatgccgatggcactgaattacatccaacttctac
aggtagtggtttgacctactgtataagtggtgataatatagcatggcctttgaaggtgaa
tttgactaggaatgggcataa----taaagttgacgctgcattgcagaacaacgagctta
tgcctcatggtgttaaaacaaaggcttgcgtggcaggtgtagatcaagcacactgtagcg
tagagtctaaat---gttattatacaaatattagtggtaattcagttgtagctgctatta
cctcttctaatccaaatttgaaagttgcttcattttt---gaatgaggcaggcaatcaaa
tttatgtagatttagatccaccgtgtaaatttggtatgaaggtgggtgataaggttgaag
ttgtttacctgtattttataaagaatacaaggtcaattgttaggggtatggtacttggtg
ccatatcgaatgttgttgttttacaatctaaagggcatgaaacagaggaagtagatgctg
ttggcattctatccctttgttcgtttgcagtagatccagctgacacgtattgtaaatatg
tggctgcaggtaatcaacctttaggtaactgtgttaaaatgttgacagttcataatggta
gtggttttgctataacatcaaagccaagtccaactcctgatcaggactcttatggaggag
cttctgtgtgcctatattgtagagcacatatagcccatccaggtggtgcaggaaatttag
atggacgttgtcaatttaaaggttcttttgtacaagtacct---actacggagaaagacc
ctgtaggattctgtctacgtaataaggtttgcactgtttgtcagtgttggataggtcatg
gatgtcaatgtgattcacttagacaaccaaaaccttcagttcaatcagatgctggtgcac
ctggttttgacaagaattatttaaacgggtacggggtagcagtgaggctcggctgatacc
ccttgctaatggatgtgatcctgatgttgtaaagcgagcctttgatgtatgtaataagga
atcagccggtatgtttttgaattttaagcgtaactgtgcgcggttccaggaagtgcgtga
tactgaagatg---------gaaatcttgagtattgcgattcctattttgtggttaaaca
aaccactcctagtaattatgagcatgagaaagcctgttatga-ggacttaaagtcag--a
agttacagctgatcatgatttctttgtgttca--------------ataagaacatttat
aatattagtaggcagaggcttactaagtatactatgatggacttttgctatgctttgagg
cattttgacccaaaggattgtgaagtttttaaagaaatacttgtcacttatggttgcata
gaagactatcaccctaagtggtttgaggaaaataag------------------------
------gattggtacgacccaatagaaaaccca-aaatattatgccatgttggctaaaat
gggtcctattgtaagacgtgccttattgaatgctgtcgagttcggtaaccttatggttgc
aaagggttatgtaggtgttatcacacttgataaccaggacctcaatggcaaattttatga
ttttggtgattttcagaagacagtacctggtgctggtgttcctgtttttgatacatatta
ttcttacatgatgcccatcatagccatgacagatgcattagcacctgaaaggtattttga
atatgatgtgcataagggttataagtcctacgatctcctcaagtatgattatactgagga
gaagcaggagttgtttcaaaaatactttaagtactgggatcaggaatatcatcctaactg
tcgcgattgtaatgatgacaggtgtttgatacattgtgcaaatttcaatattctattttc
tacactaatacctcagacttcttttggtaatttgtgcaggaaggtatttgttgatggtgt
accattcatagctacttgtggctatcattctaaagaacttggtgttattatgaatcaaga
taacaccatgtcattttcaaaaatgggtttaagtcaactcatgcaatttgttggagatcc
tgctttgttagtaggaacatccaataatttagtagaccttagaacatcttgtttcagtgt
ttgtgcacttgcatctggtattactcatcagacagtaaagcctggtcactttaacaagga
tttctatgattttgcagagaaggcaggtatgtttaaggaaggttcttctataccacttaa
acatttcttctatcctcaaactggtaatgctgctattaacgattatgattattatcgtta
taacaggcctaccatgtttgacatacgtcaacttctgttttgtttagaagtgacttctaa
atactttgactgttatgaaggtggctgtattccagctagccaagtggtggttaataattt
agataagagtgcaggctacccatttaataagtttggaaaagcccgtctctattatga---
gatgagtctagaggaacaggatcaactctttgaaagtacaaagaagaatgttctccccac
tataactcagatgaatttaaaatacgccatatccgcgaagaatagagcgcgtacagtggc
aggtgtgtcaattctttctactatgactaatagacagtttcatcagaagattcttaagtc
tattgtcaatactagaaatgctcctgtagttattggaacaaccaagttttatggtggttg
ggacaatatgttgagaaaccttattcaaggtgttgaagacccaattcttatgggttggga
ttatcctaagtgtgatagagcaatgcctaatttgttgcgtatagcagcatccttagtgct
tgctcgtaaacacaccaactgttgtacatggtctgagcgcatttataggttgtacaatga
atgtgcacaggttttgtcagaaactgttttagctacaggtggtatttatgtgaaacctgg
tggcactagcagtggtgatgctactactgcctatgcaaatagtgttttcaacataataca
agccacatctgctaatgt---agcgcgtttgctgagtgtcataacgcgtgatatagtata
tgatgacattaagagcctgcagtatgagttgtatcagcaggtttataggcggtcaaattt
tgatccagcctttgttgaaaagttttatttttatttgtgtaagaacttttcacttatgat
cttgtctgatgatggtgttgtttgttataacaattcactagccaaacaaggtcttgttgc
tgacatttctggttttagggaaatcctctattaccaaaataatgtttatatggcagattc
taagtgctgggttgaacctgacttagaaaaaggcccacatgaattttgttcacaacacac
aatgctagtggaggttgatggtgagcctaagtacttgccatatcctgatccatcacgcat
tttgggtgcttgtgtttttgtagatgacgtggataagacagagcctgtggcagttatgga
gcgttatattgctcttgccatagatgcttaccctcttgttcatcatgaaaatgaggagta
caagaaagttttctttgtacttctttcttatattagaaaactctatcaagagctttctca
gaatatgcttatggactactcttttgtcatggatatagacaagggtagtaatttttggga
acaggagttctatgagaatatgtatagagcccctacaactttacagtcttgtggcgtatg
tgtagtttgcaatagtcaaactatacttcgctgtggtaactgtatccgcaaaccattttt
gtgttgtaaatgttgctatgatcatgtcatgcacacagaccacaaaaatgttttgtctat
taacccgtacagttgctctcatccgggttgtggtgaagcagatgttactaaactttacct
cggaggtatgtcatacttctgtggtaatcataaaccaaaattgtcaataccattagtatc
taatggtactgtttttgggatttacagggctaattgtgctggtagtgagaatgttgatga
ttttaatcaactagctactactaattggtctactgtagaaccgtatatattggcaaatcg
ttgtagtgactcattgagacgctttgctgctgaaacagttaaagctacagaggagctaca
taaacagcaatttgctagtgcgactgtgagagaagtgctctcagatcgtgaattaattct
ttcatgggaaccaggtaaaactaggccccctttgaatagaaattatgttttcacttgcta
ccacttcactagaactagtaaagtgcagcttggtgagtttacatttgaaaaaggtgaagg
tagagacgctgtttactatagagcatcatctacagctaaattgtctgttggagacatttt
tattttgacatcacacaatgttgtttcacttgtagcgcctacgttgtgtcctcaacaaac
cttttctaggtttgtaaatctaagacctaatgtaatggtaccagagtgttttgtaaataa
catcccattgtaccatttagtgggtaaacagaagcgtactacagtacaaggtcctcctgg
cagtggtaaatctcactttgctataggccttgcagcatactttagtaatgctcgtgttgt
ctttactgcttgttctcatgcagctgttgatgctttgtgtgaaaaggcatttaagtttct
taaagtagatgattgcactcgtatagtacctcaaaggactactatcgagtgtttctctaa
atttaaggccaatgacacaggcaaaaagtacatttttagtactattaatgccttgccaga
agtaagttgtgacattctattggtcgacgaggttagtatgttgaccaattatgaattgtc
cttcattaatggtaagataaattaccagtatgttgtgtatgtaggtgatcctgctcaatt
gcccgcacctcgcactttgtta---aatggttcactttctcctaaggattataatattgt
cactaaccttatggtttgtgtcaaacctgatatcttcctagcaaagtgttaccgttgtcc
taaagaaattgtagacactgtgtctactcttgtttatgatggaaagtttattgcaaataa
cccagaatcacgtgagtgtttcaaggttatagttaataatggtaattctgatgtaggaca
tgaaagtggttcagcctacaacacaactcagttggaatttgtgaaagattttgtctgtcg
caataagcaatggcgagaggcaacattcatttcaccttacaatgctatgaatcagagagc
ctatcgtatgcttggacttaatgttcaaacagtagactcatcacaaggttcagagtatga
ttatgttattttctgtgttactgcagattctcttcatgcactgaatattaacaggtttaa
tgtagcgcttacaagagctaagcgtggtatacttgttgtcatgcgtcagcgtgatgaatt
gtaccagactcttaaatttacagagcttga------------tagtgaagcaattctgca
aggt---------acaggtttgtttaaaatttgcaacaaagagtttagtggtgttcaccc
tgcttatgcggtgacaacaaaggctctagctgcaacgtacaaggttaatgacgaacttgc
tgcacttgttaatgttgaagcaggttcagaaatt--------------------------
----------------acttataagcatcttatttctcttttgggattcaagatgagtgt
tggcgttgaaggttgccataacatgtttataacacgtgatgaggcaatccgcaatgttag
aggatggataggatttgatgtagaggccacacatgcttgcggcaccaacatcggtactaa
ccttccatttcaggtaggcttctcgactggagcagactttgttgttacaccggaagggct
tgttgatacttcaataggcaataattttgagcctgttaattcaaaagcacctccaggtga
gcaatttaaccacttgagggctttgtttaagagtgctaaaccttggcatgttataagacc
aaggattgtgcaaatgttagcagataacctatgcaatgtttcagattgtgtagtgtttgt
tacttggtgccatggtctagaattaacaaccttgcgctattttgttaaaataggcaagga
gcaagtgtgttcttgtggttctagagctacgacattcaattctcatactcagg---cata
tgcttgttggaaacactgcttgggttttgattttgtttataacccacttttggtggatat
acaacaatggggttactcaggtaacgttgggtttaatcatgatttgcattgtaatgtaca
cggccatgctcatgtagcgtctgctgatgctattatgactcgttgtcttgcaattaacaa
tgcattctgtcaagatgtcaactgggatttgacttaccctcatattgcaaatgaggatga
agtaaactctagttgtagatacttacaacacatgtatcttaatgcatgtgttgat-gctc
tcaaagttaatgttgtctatgacataggcaaccctaaaggtattaagtgtgtgagacgtg
gggatgtaaattttaggttctatgata-agaacccaattgtacc--------caacgtca
aacagtttgattatgactatagtcagcacaaggataagtttgctgacggtctttg--tat
gttctggaattg-taatgtggattgttatccagacaattctcttgtttgtaggtacgaca
cgagaaatttgagtgtgtttaacctaccaggttgtaatggtggtagtctgtatgtgaaca
aacatgcattccacacacctaaatttgatcgcagtagctttcgtaatttgaaggctatgc
ctttctttttctatgactcatccccatgcgacactattcagattgatggtgtgtctca--
-ggatcttgtgtcattagctacaaaagattgtatcacaaagtgcaacattggaggtgctg
tttgtaaaaagcatgcgcaaatgtatgcagaatttgtgacttcatataatgcagctgtaa
cagctggttttacattctgggttgctaataatttcaacccatataatttgtggaaaagtt
tttccgctcttcagtctattgacaacattgcttttaatatgtataaaggtggccattacg
atgctattgctggagaaatgcccactgtcataactggagacaaagtttttgttattgatc
aaggtgttgaaaaggcagtttttgttaatcaaacgactctgcctacatcagttgcgtttg
agttgtatgcgaaaagaaatattcgcacgctaccaaacaatcgaattttgagtggtttag
gtgttgatgtaacccatgggtttgtgatatgggattacgaaaaccaaacaccactctatc
gtaatactgtcaaagtatgtgcttatacagacattg----------agccaaatggcttg
at-----------tgttctgtacgatgatagatatggtgattaccaatcttttctt---g
ctgcagataatgctgttttagtttc--tacacagtgttataag-cggtatccatatgtag
aaataccgtcaaacttacttgttcagaatggtatgcctctaaaagatggtgcaaac----
ctgtatgtttataagagaagtaatggagcgtttgttacgcttccaactacactaaacaca
cagggtagaaattatgaaacttttgaacctcgtagtgatgtggagagggactttcttgac
atgtcagaagaggagtttattgaaaagtatgg---taaagacttaggtctacagcacata
ctatatggtgaagtagaaaaaccgcagttaggtggtttgcatactgttattggtatgtac
agactattgcgtgaaaataaattaaacgcaaagtctgtcactaactcagattcagatgtc
atgcaaaattattttgtgttgacagataat------------------------------
------ggttcttacaaacaagtgtgcactgttgtagacttgttgcttgatgatttctta
gaactgcttagg----aacatacttcaagagtatggtactaataagtctaaagttgtaac
agtgtctattgactaccatagcataaattttatgacttggtttgaagatggcagtattaa
aacatgttatccacagcttcagtc------ggcgtggacatgtggttataatatgcctga
actttacaaagttcagaattgtgttatggaaccttgtaatgttccaaactatggtgttgg
aattacattgcctagtggtattatgatgaatgtggcaaagtatacacaactttgtcaata
tctttcaaaaactacaatgtgcgtaccgcataatatgcgcgtaatgcattttggagcagg
tagtgataagggagtggctcctggcagcactgttcttaaacagtggctgcctgaagggac
actccttgttgataatgatattgtagattatgtgtctgacgcgcatgtttctgtgttgtc
agactgcaataaatataagacagagcacaagtttgaccttgtgatatctgatatgtatac
agataatgattcaaagaagaaacatgaaggcatagtagccaataatggcaatgacgatgt
cttcatttatttagctaattttttaaagaacaacttagctctgggaggcagctttgctgt
aaaagtaacagagacaagttggcacgagagtttatatgatattgcacaagattgtgcatg
gtggacaatgttttgtacagcagtaaatgcctcttcttcggaagcatttctgctgggtat
taactatttgggtgcaagtgaaaaggtgaaagttagtggaaaaacgttgcacgcaaatta
tatattttggaggaattgtaattatttacaaacctctgcttatagtgcatttgatgttgc
taagtttggattgaaattaaaagcaacaccagttgtgaatttgaagaaagaacaaaagac
cgacttagtagctaatttactaaggaacggcaagttattggttagagatgttggggaagt
cactgtttttagtgaccattttgtgtgcactatgcagtgcaaact--tgtttgattttga
taataattatgtgtactactaccaa-----------------------------------
-----agtgcatttaggcctccaagtgggtggcatttgcaa-------------------
---------------------gggg-------------gtgcttatgcagtagtgaattc
tacta--------------attatactaataatgc----aggtcaggtaaatgagtgc--
------actgttggtgttatt--------------aaggacgtctataatcaaagtgcgg
ctgctatagctatgacagcacctcttcagggtatggcttggtctaagtcacaattttgta
gtgcacactgtaacttttctgaaattac---------------------agtttttgtca
cacattgttttaggagcggtagtgggtcttgtcctataacaggcatgattccacagaacc
atattcg---------------------tatttctgcaatgaaaaatggca--ctttatt
ttataatt---------------------------taacagttagcgtatctaaataccc
tagttttaaatcttt-------------tcaatgtgttaa---------caacttcacat
ctgtttatttaaatggtgatctt--------gtttttacttctaacacaact--------
-----actgatgtcacgtcagcaggtgtgtattttaaagcaggtggacctgtaaattata
atatt-------------------atgaaagaatttaatgttctg---------------
--------------gct------------tattttgtcaatggtactgtgcaaga-----
------------------------------------------tgtaattctgtgtgatga
cacaccgagaggctt-------------gcttgcatgtcaata--------------taa
tactggtaatttttcagatgggttttacccttttac------------------------
-----taattctagtttagttaaggaaaagttt-----attgttt------------atc
gtgagaatagtgttaatactactcttactttaactaactatactttttataatg------
------------tgactaatgccgcgccta-----atcaaggtggtgttcattccatttt
aactta-------------------tcaaacacaaacagctcagagtggctattataatt
ttaatttatcatttctgagtagttttgtgtataaagagtctaattacatgtatgggtctt
accaccctgcatgtaat----------------tttagattagaaactattaataatggc
ttgtggtttaattcactggcagtttcacttgcatacggaccactt--------caaggtg
gctgtaagcaatcagtttttagtagtagagctacatgttgttatgcttattcgtataacg
gt---------------cctcgcgcttgtaaaggcgtttacagcggtgagttgacacaaa
gttttgaatgt---------------ggtttattagtttatgttactaagagcgatggct
ctcgtatacaaacagccactgaaccaccaattataactcaac---acaattataataata
ttactttaaatacttgtgttgattataatatatatggcagaactggccaagggtttatta
ctaatgtaactgactcagctgctagctataattatttagctaatgcagggtt------gg
ctattttagacacttctggt------------------gccatagacgtctttgttgtac
aaggcgaatatggtct-taatttttataaggttaattcctgtgaggacattaaccaac--
--------agtttgtagtttctggt------------ggtaatatagttggtattctcac
ttctcgtaatgaaactggttctc------agcttattgagaatcaattttatgttaaact
cactaatgtaagtcgtc-gtcacagacgttccattagtgaaaatgtcacaagc-------
-------------tgtccatacgtaagttatggcaggttttgtatacaacctgatggttc
tg----------------------ttaagcaaatagtaccgca-----------agaatt
agaaaactttgtggcacctttgttaaatgttactgaaaatgtgctcatacctgacagttt
taatttaactgttacagatgagtacatacaaatacgtatggataaagttcaaattaattg
cctgcaatatgtttgtggtaattctttggattgtaggaagttatttcaacaatatggtcc
tgtctgtgacaacatattgtctatagtaaatagtgttggtcaaaaagaagata-------
-----------tggaacttttaaatttctattcttctactaaaccagctggttataatgc
acctgtttttagtaatattagtactggtgattttaatatttctcttttattaacgccaca
taat-------agtcctagtgggcgctcgtttatagaagatttgttatttacaagtgttg
aaacagttggatta---ccgactgatgctgat------------tataagaagtgca---
----------cggcaggacctttgggtactcttaaggatttaatttgtgcccgagagtat
aatggtttattagtactgccaccaattattacggctgatatgcaaacaatgtata---ct
gcttctttagttggtgccatggcttttggtggtattacagcagcaggtgct---------
ataccatttgcaactcagatacaagctagaattaatcatttgggtattacacagtctctg
ttgttgaagaatcaagagaaaattgcagcttcctttaataaggccattggtcatatgcag
------------------------------------------gaaggttttagaagcact
tcgctagcattacaacaggttcaagacgttgttaataagcagagtgctattcttactgaa
actatgaattctcttaataagaattttggtgctatttcatcagtaattcaagacatttat
gcgcaacttgatgtaattcaagcagatgcacaagttgaccgtcttattactggcagactt
tcttctctctcagtgctagcctttgctaagcagtctg---------agtacatcagagtt
tcccaacaacgtgaattagccactcaaaaaattaatgagtgtgttaaatcacaatctaat
aggtatggattttgtggtagtggaagacatgttctttcgataccacaaaatgcacctaat
ggtatagtgtttatacactttagttacactccagagagttttgttaatgttactgcaata
gtaggtttttgtgtacagcctgctaatgctagtcagtatgcaatagtgcctgttaatggt
agaggtatttttatacaagttaatggtagttactatatcactgcacgtgatatgtatatg
cctagagacattactgcaggagatatagttactcttacctcttgtcaagcaaattatgtt
aatgtaaataaaaccgtcattactacatttgtagaagatgacgattttgattttgat---
---------------gatgagttgtcgaaatggtggaatggcactaagcatgagtta---
----------ccagattttgacgacttcaattatacagtacctatactgaatattagcgg
tgaaat---------------------------------------tgatcgtattcaagg
tgttatacagggt---cttaatgactccattatagaccttgaagaactgtcaataatcaa
aacttatattaaatggccttggtatgtttggcttgccataggctttgccattattatttt
tatccttatcttaggatgggtgtttttcatgacaggttgttgtggttgttgttgtggatg
ctttggt----------------------atcattcctctaatgagtaagtgtggtaaga
aatc--ttcttattacac-----------------------------tacttttgataat
gatgtggtaact---gaacaatacagacctaaaaagtctgtt------------------
-------taatggttcaaactcccgcatcttttgtaatactattaattcttctttggttt
aaacttgctttaagttgttttagagagtgc-------gttgtagcactccaacaactaat
acaagttctgctccaaa--------------------------------ttattaataat
aatttac-----------------------------------------gttctaggatgc
tcctttggcacagcctagactaatgttagatcttgagaagataat---------------
-------------------tgaaactggtgaagtagtaatacaacaaatcagttt-----
--------------------------caatttacaaca----------------------
tatatcaagtgttttaaacacagaaatatttgacccctttgaattctgttattacagagg
aggtaatttttgggaaatagattcagccgaagaggtt-----------------------
-------gacga--------------tgaatatgttgaata-agtcgctagag--gagaa
tggtagttttctaac---------agcagtttatgtcttttgtgggtttgtagcactcta
cttactaggtagagcgcttctagcacttgtacaagc------------------------
---------------------------------agttgatgcttg-------------tt
gtttattttggtatacatgggta-------------------------------------
-------------gtagttccaggagctaagggtacagcctttgtatacaagcatacata
cggtagaaaacttaacaatccggaattagaacaagttattgttaac--------------
---------gagttcccgaagaa------------cggttggaataataaaaatcctgca
-----------------------aattttcaagatgtcggacggcacggg---aaattgc
actcttagtactcagcaagcggctgagctattcaaggaatataatctatttataaccgca
ttcttgttgttcctaaccatactacttcagtatggatatgcaactaggagtcggtttatt
tacatactgaaaatgatagtgttatggtgtttctggccc---------------------
---------------cttaacattgcaataggtgtaatttcatgtatatacccaccaga-
-tacaggaggccttgttgctgcgataattctcactgtgtttgcgtgtctatcttttctag
gttattggattcagagcattaggctctttaaacggtgcaggtcttggtggtcgttcaacc
cagagagcaatgcc--------------------------------------gtaggttc
aatactcctaactaatggtcaacaatgtaattttgctatagagagtgtgccaatggtgct
ttctccaattattaagaatggtg------------------------------ctcttta
ttgtgaaggccagtggcttgctaagtgtgaaccagaccacttgcctaaagatatatttgt
t--------tgcacacctgataggcgaaacatctatcgtatggtgcagaaatacactggt
gaccaaagcggaa-----------------------ataagaaaaggtttgctacatttg
tctat----------------------gccaagcagtcggtagacagcggagagctagaa
agtgtatcaactagtgtaggtagcctttacacataaatgtgtgtgt--------------
----------------------------------gtagagagtattt-----------aa
gattattcttc-------------------------------------------------
---------------aatagtgcttcta-------------ttttaagagcacggaagag
ta---------tttgttttgaggattttaatataaaccctctttgtttcgcactctcttt
acaagagttattatttaagcaacagtttttcctctctttt-------gtgtggaaaacag
ttattgttaatg---------------gtgtagagtttcaagtagagaatggaaaagtca
gctacgaaggaacccccatctttcaa----------------------aaaggttgttgt
agattgtggtcgagttataa--------aaaaagattagaccacctacaacactagtttc
taataaaggcgtttggacttacaa------------------------------------
---gcgcttaa---aaacaaatacagacgatgaaatggct---gaatagtttaggaagag
cattcatctcctgttataaatccctattactaactcaacttagagttttagataggttaa
ttttagagcacggtaccaagcgcggttttatttgtgctaggc----gagtgcttttactg
caattagatttagtttat----------------aggttggcatatacg-----------
--------------------------cccacccaatcgctggtatgaataatagtaaaga
aaatccttttcgcggagcaatagcaagaaaagctcgaatttatctgagagaaggattaga
ttgt------gtttactttcttaacaaagcaggacaagcagagccttgtcccgcgtgcac
ctctctagtattc-----caagggaaaacttgtgaggagcacatagataataataatctt
ttatcatggcaa----------gcagtaaggcatctggaaaaacagacgccccagcgcca
gttatcaaactaggag--------------gaccaaaacca-------cctaaagttggt
tcttcaggaaatgcgtcttggtt------tcaagccttgaaggccaagaaa----ctaaa
cgcacctgcacctaagtttgaaggtagtggtgttcctgataatgagaatcttaaaaatag
ccagcagcatggatactggagacgccaagccaggtataagccaggcaaaggtg-------
gaagaaaaccagtcccagatgcgtggtacttttattacaccggaacaggaccagccgctg
acctgaattggggtgatagtcaagatggtatagtgtgggttgctgcaaagggtgctgata
ctaaatctagatctaatcagggtactcgtgatcctgataagtttgaccaatacccactac
gattttcagatggaggacctgatggaaatttccgttgggacttcattcctctgaat---c
gtggtaggagtggaagatctacagcagcttcatc----agcagcatcctctagggcacct
--------------tcaagagaaggttctcgtggaagacttagtggg-------------
--gctgaagagaatcttattgctcgtgca-------------------------------
-----gcaaaaattattcaagaccagcagaagaagggctctcgcattacaaag-------
--gccaaggctgaagagatg-----------atgcatcgccgctattgtaagcgaacagt
cccacctggtgtttctattgataaagtttttggccctcgtactaaaggtaagg---aggg
aaattttggtgatgacaagatgaatgaggaaggcattaaggatgggcgtgttacggcaat
gctcaaccttgtacccagtagccatgcttgtct------------ttttggtagccaagt
gacacctaagcttcaacctgatggtcttcacttgactttcagatttactactgtggtgcc
acgtgatgaccctcagtttgataattatgtaaaaatttgtgatgagtgtgttgacggtgt
aggcacgcgtccgaaggacgaagttgtgagaccaaaatcacgctcaagttcaagacctgc
tacaagaggaaattctccagcgccaaaacaacagcgccctaaaaaggagaaaaagccaaa
gaagcaggatgatgaagtggataaagcattgacctcagatgaggagaggaacaatgcgca
gctagagtttgatgatgagcccaaggtgatt------------aattggggcgattcagc
acttggtgaaaatgaa------ctttgagtaacataatggacttgcta---------cat
tttatgtggcattgctgttgttactattttacggcctttctctcaa--------------
-----------tcattatgggttttgattgtgattatgtgcagtaccttagttggtttcc
cttgttgattgcagtttgctttctttctgtgtttattgtttttattctgctttattcttt
gttatatcgtagaagtttattaaaagttaaggaagataggcatgtagcttag-cacctac
atgtctatcgc-cagggaaatgtctaatctgtctacttagtagcctggaaacgaacggta
gaccctta----gattttaatttagtttaatttttagtttagtttaagttag-tttagag
tagttgtaaagatgcca--------gtgccgaggccacgcggagtacgatcgagggtaca
gc------------actaggacgccc-----actaggggaagagctaaattttagtttaa
gttaagtttaattg-gctaagtatagttaaaatttataggctagtatagagttagagcaa
aaaaaaaaa--------------------
