# Supplementary material for: Broad-spectrum CRISPR-Cas13d-mediated strategy for combating human coronaviruses
Source: Mol Ther Nucleic Acids. 2026 Mar 6;37(2):102888. doi: 10.1016/j.omtn.2026.102888 (PMC13126349; doi:10.1016/j.omtn.2026.102888)
Supplement: Data S1. Animal coronavirus sequences [file mmc2.zip › File S1/alignment wuhan with equine coronavirus.fasta]

>NC_045512.2 Severe acute respiratory syndrome coronavirus 2 isolate Wuhan-Hu-1, complete genome
------------ATTAAAGGTTTATACCTTCCCAGGTAACAAACCAACCAACTTTCGATC
TCTTGTAGATCTGTTCTCTAAACGAACTTTAAAATCTGTGTGGCTGTCACTCGGCTGCAT
GCTTAGTGCACTCACGCAGTATAATTAATAACTAATTACTGTCGTTGACAGGACACGAGT
AACTCGTCTATCTTCTGCAGGCTGCTTACGGTTTCGTCCGTGTTGCAGCCGATCATCAGC
ACATCTAGGTTTCGTCCGGGTGTGACCGAAAGGTAAGATGGAGAGCCTTGTCCCTGGTTT
CAACGAGAAAACACACGTCCAACTCAGTTTGCCTGTTTTACAGGTTCGCGACGTGCTCGT
ACGTGGCTTTGGAGACTCCGTGGAGGAGGTCTTATCAGAGGCACGTCAACATCTTAAAGA
TGGCACTTGTGGCTTAGTAGAAGTTGAAAAAGGCGTTTTGCCTCAACTTGAACAGCCCTA
TGTGTTCATCAAACGTTCGGA--TGCTCGAACTGCACCTCATGGTCATGTTATGGTTGAG
C-TGGTAGCAGAACTCGAAGGCATTCAGTACGGTCGTAGTGGTGAGACACTTGGTGTCCT
TGTCCCTCATGTGGGCGAAATACCAGTGGCTTACCGCAAGGTTCTTCTTCGTAAGAACGG
TAATAAAGGAGCTG--------------GTGGCCATAGTTACGGCGCCGATCTAAAGTCA
TTTGACTTAGGCGACGAGCT-----TGGCACTGATCCTTATGAAGATTTTCAAGAAAACT
GGAACACTAAACATAGCAGTGGTGTTACCCGTGAACTCATGCGTGAGCTTAACGGAGGGG
CATACACTCGCTATGTCGATAACAACTTCTGTGGCCCTGATGGCTACCCTCTTGAGTGCA
TTAAAGACCTTCTAG---------CACGTGCTGGTAAAGCTTCATGCACTTTGTCCGAAC
AACTGGACTTTATT----GACACTAAGAGGGGTGTATACTGCTGCCGTGAACATGAGCAT
GAAATTGCTTGGTACACGGAACGTTCTGAAAAGAG------CTATGAATTGCAGACACCT
TTTGAAATTAAATTGGCAAAGAAATTTGACACCTTCAATGGGGAATGTCCAAATTTTGTA
TTTCCCTTAAATTCCATAATCAAGACTATTCAACCAAGGGTTGAAAAGAAAAAGCTTGAT
GGCTTTATGGGTAGAATTCGATCTGTCTATCCAGTTGCGTCACCAAATGA----------
----------------ATGCAACCAAATGTGCCTTTCAACTCTCATGAAGTGTGATCATT
G----------------TGGTGAAACTTCATGGCAGACGGGCGATTTTGTT---------
------AAAGCCACTTGCGAATT--TTGTGGCACTGAGAATTTGACTAAAGAAGGTGCCA
CTACTTGTGGTTACTTACCCCAAAATGCTGTTGTTA-----------AAATTTATTGTCC
AGC-------------ATGTCACAATTCAGAAGT------AGGACCTGAGCATAGTCTTG
C-------------------CGAATACCATAATGAATCTGGCTTGAAAACCATTCTT---
-----------------CGTAAGGGTGGTCGCACTATTGCCTTTGGAGGCTGTG------
------TGTTCTCTTATGTTGGTTGC---CATAACAAGTGTGCCTATTGGGTTCCACGTG
CTAGCGCTA------------------ACATAGGTTGTAACCAT---------ACAGGTG
--TTGTTGGAGAAGGTTCCGAAGGTCTTAATGACAACCTTCTTGAAATACTCCAAAAAGA
GAAAGTCAACATCAATATTGTTGGTGACTTTAAACTTAATGAAGAGATCGCCATTATTTT
G-------GCATCTTTTTCTGCTTCCACAAGTGCTTTTGTGGAAAC----TGTGAAAGGT
TTGGATTATAAAGCATTCAAACAAATTGTTGAATCCTGTGGTAATTTTAAAGTTACAAAA
GGAAAAGCTAAAAAAGGTGCCTGGAATATTGGTGAACAGAAATCAATACTGAGTCCTCTT
TATGCATTTGCATCAGAGGCTGCTCGTG-TTGTACGA---------TCAATTTTCTCCCG
CACTCTTGAAACTGCTCAAAATTCTGTGCGT------GTTTTACAGAAGGCCGCTATAA-
----CAATACTAGATGGA---ATTTCACAGTATTCACTGAGACTCATTGATGCTATGATG
TTCACATCTGATTTGGCTACTAACAATCTAGTTGTAATGGCCTACATTACAGGTGGTGTT
GTTCAGTTGACTTCG---------CAGTGGCTAACT---AACATCTTTGGCACTGTTTAT
GAAAAACT---CAAACCCGTCC--------TTGATTGGCTTGAAGAGAAGTTTAAGGAAG
GTGTAGAGTTTCTTAGAGACGGTTGGGAAATTGTTAAAT-TTATCTCAACCTGTGCTTGT
GAAATTGTCGGTGGACAAATTGTCACCTGTGCAAAGGAAATTAAGGAGAGTGTTCAGACA
TTCTTTAAGCTTGTAAATAAATTTTTGGCTTTGTGTGCTGACTCTATCATTA---TTGGT
GGAGCTAAACTTAAAGCCTTGAAT----------------TTAGGTGAAACATTTGT---
------------------------------------CACGCACTCAAAGGGATTGTACAG
AAAGTGTGTTAAATCCAGAGAAGAAACT---------GGCCTACTCATGCCTCTAAAAGC
CCCAAAAGAAATTATCTTCTTAGAGGGAGA------------------------------
-----AACACTTCCCACAGAAGTGTTAACAG-----------------------AGGAAG
TTGTCTTGAAAACTGGTGATTTACAA------------------CCATTAGAACAACCTA
CTAGTGAAGCTGTTGAAGCTCCATTGGTTGGTACACCAGTTTGTATTAACGGGCTTATGT
TGCTCGAAATC----AAAGACACAGAAAAGTACTGTGCCCTTGCACCTAATAT-------
------GATGGTAACAAACAATACCTTCACACTCAAAGGCGGTGCACCAACAA-------
---------------------------------------AGGTTACTTTTGGTGATGACA
CTGTGAT---AGAAGTGCAAGGTTACAAGAGTGTGAATATCACTTTTGAACTTGATGAAA
GGATTGATAAAGTACTTAATGAGAAGTGCTCTGCCTATACAGTTGAACTCGGTACAGAAG
TAAATGAGTTCGCCTGTGTTGTGGCAGATGCTGTCATAAAAACTTTGCAACCAGTATCTG
AATTACTTACACCAC------------------TGGGCATTGA------------TTTAG
ATGAGTGGAGTATGGCTACATACTACTTATTTGATGAGTCTGGTGAGTTTAAATTGGCTT
CACATATGTATTGTTCTTTCTACCCTCCAGATGAGGATGAAGAAGAAGGTGATTGTGAAG
AAGAAGAGTTTGAGCCATCAACTCAATATGAGTATGGTACTGAAGATGATTACCAAGGTA
AACCTTTGGAATTTGGTGCCACTTCTGC------------------------------TG
CTCTTCAACCTGAAGAAGAGCAAGAA---------------------GAAGATTGGTTAG
ATG------ATGATAGTCAACAAACTGTTGGTCAACAAG---------------------
---ACGGCAGTGAGGACAATCAGACAACTACTATTCA---------------------AA
CAATTGTTGAGGTTCAACCTCAATTAGAGATGGAACTTACACCAGTTGTTCAGACTATTG
AAGTGAATA--------------------------------------GTTTTAGTGGTTA
TTTAAAACTTACTGACAATGTATACATTAAAAA---TGCAGACATTGTGGAAGAAGCTAA
AAAGGTAAAACCAACAGTGGTTGTTAATGCAGCCAATGTTTACCTTAAACATGGAGGAGG
TGTTGCAGGAGCCTTAAATAAGGCTACTAACAATGCCATGCAAGTTGAATCTGATGATTA
CATAGC----------TACTAATGGACCACTTAAAGTGGGTGGTAGTTGTGTTTTAAGCG
GACACAATCT-----------------------------------TGCTAAACACTGTCT
TCATGTTGTCGGCCCAAATGTTAACAAAGGTGAAGACATTCAACTTCTTAAGAGTGCTTA
TGAAAATTTTAATCAGCACGAAGTTCTA-------------CTTGCACCATTATTATCAG
CTG--GTATTTTTGGTGCTGACCCTATACATTCTTTAAGAGTTTGTGTAGATACTGTTCG
CACAAATGTCTACT------TAGCTGTCTTTGATAAAAATC---TCTATGACAAACTTGT
TTCAAGCTTTTTGGAAATGAAGAGTGAAAAGCAAGTTGAACAAAAGATCGCTGAGATTCC
TAAAGAGGAAGTTAAGCCATTTATAACTGAAAGTAAACCTTCAGTTGAACAGAGAAAACA
AGATGATAAGAAAATCAAAGCTTGTGTTGAAGAAGTTACAACAACTCTGGAAGAAACTAA
GTTCCTCACAGAAAACTTGTTACTTTATATTGACATTAATGGCAATCTTCATCCAGATTC
TGCCACTCTTGTTAGTGACATTGACATCACTTTCTTAAAGAAAGATGCTCCATATATAGT
GGGTGATGTTGTTCAAGAGGGTGTTTTAACTGCTGTGGTTATACCTACTAAAAAGGCTGG
TGGCACTACTGAAATGCTAGCGAAAGCTTTGAGAAAAGTGCCAACAGACAATTATATAAC
CACTTACCCGGGTCAGGGTTTA-------------AATGGTTACACTGTAGAGGAGGCAA
AG----ACAGTGCTTAAAAAG-TGTAAAAGTGCCTT-----------TTACATTCTACCA
TCTATTATCTCTAATGAGAAGCAAGAAATTCTTGGAACTGTTTCTTGGAATTTGCGAGAA
ATGCTTGCACATGCAGAAGAAACACGCAAATTAATGCCTGTCTGTGTGGAAACTAAAGCC
ATAGTTTCAACTATACAGCGTAAATATAAGGGTATTAAAATACAAGAGGGTGTGGTTGAT
TATGGTGCTAGATTTTACTTTTACACCAGTAAAACAACTGTAGCGTCACTTATCAACACA
CTTAACGATCTAAATGAAACTCTTGTTACAATGCCA--------CTTGGCTATGTAACAC
ATGGCTTAAATTTGGAAGAAGCTGCTCGGTATATGAGATCTCTCAAAGTGCCAGCTACAG
TTTCTGTTTCTTCACCTGATGCTGTTACAGCGTA--------------------------
--TAATGGTTATCTTACTTCTTCTTCTAAAACACCTGAAGAACATTTTATTGAAACCATC
TCACTTGCTGGTTCCTATAAAGATTGGTCCTATTCTGGACAATCTACACAACTAGGTA--
TAGAATTTCTTAAGAGAGGTGATAAAAGTGTATATTACACTAGTAA--------------
TCCTACCACATTCCACCTAGATGGTGAAGTTATCACCTTTGACAATCTTAAGACACTTCT
TTCTTTGAGAGAAGTGAGGACTATTAAGGTGTTTACAACAGTAGACAACATTAACCTCCA
CACGCAAGTTGTGGACATGTCAATGACATATGGACAACAGTTTGGTCCAACTTATTTG-G
ATGGAGCTGATGTTACTAAAATAAAACCTCATAATTCACATGAAGGTAAAACATTTT---
------ATGTTTTACCTAATGATGACACTCTACGTGTTGAGG---CTTTTGAGTACTACC
ACA---------CAACTGATCCTAGTTTTCTGGGTAGGTACATGTCAGCATTAAATCACA
CTAAAAAGTGGAAATACCCACAAGTTAATGGTTTAACTTCTATTAAATGGGCAGATAACA
ACTGTTATCTTGCCACTGCATTGTTAACACTCCAACAAATAGAGTTGAAGTTTAATCCAC
CTGCTCT-ACAAGATGCTTATTACAGAGCAAGGGCTGGTGAAGCTGCTAACTTTTGTGCA
CTTATCTTAGCCTACTGTAATAAGACAGTAGGTGAGTTAGGTGATGTTAGAGAAACAATG
AGTTACTTGTTTCAACATGCCAATTTAGATTCTTGCAAAAGAGTCTTGAACGTGGTGTGT
AAAACTTGTGGACAACAGCAGACAACCCTTAAGGGTGTAGAAGCTGTTATGTACATGGGC
ACACTTTCTTATGAACAATTTAAGAAAGGTGTTCAGATACCTTGTACGTGTGGTAAACAA
GCTACAAAATATCTAGTACAACAGGAGTCACCTTTTGTTATGATGTCAGCACCACCTGCT
CAGTATGAACTTAAGCATGGTACATTTACT------------TGTGCTAGTGAGTACACT
GGTAATTACCAGTGTGGTCACTATAAACATATAACTTCTAAAGAAACTTTGTATTGCATA
GACGGTGCTTTACTTACAAAGTCCTCAGAATACAAAGGTCCTATTACGGATGTTTTCTAC
AAAGAAAACAGTTACACAACAACCATAAAACCAGTT------ACTTATAAATTGGATGGT
GTTGTTTGTACAGAAATTGACCCTAAGTTGGAC---------AATTATTATAAGAAAGAC
AATTCTT-----------ATTTCACAGAGCAACCAATTGATCTTGTACCAAACCAACCAT
ATCCAAACGCAAGCTTCGATAATTTTAAGTTTGTA------------TGTGATAATATCA
AATTTG---------CTGATGATTTAAACCAGTTAACTGGTTATAAGAAACCTGCTTCAA
GAGAGCTTAAAGTTACATTTTTCCCTGACTTAAATGGTGATGTGGTGGCTATTGATTATA
AACACTACACACCCTCTTTTAAGAAAGGAGCTAAATTGTTACATAAACCTATTGTTTGGC
ATGTTAACA---ATGCAACTAATAAAGC-----CACGTATAAACCAAATACCTGGTGTAT
ACGTTGTCTTTGGAGCACAAAACCAGTTGAAACATCAAATTCGTTTGATGTACTGAAGTC
AGAGGACGCGCAGGGAATGGATAATCTTGCCTGCGAAGATCTAAA----------ACCAG
TCTCTGAAGAAGTAGTGGAAAATCCTACCATACAGAAAGACGTTCTTGAGTGTAATGTGA
AAACTACCGAAGTTGTAGGAGACATTATACTTAAACCA--------------GCAAATAA
TAGTTTAAAAATTACAGAAGAGGTTGGCCACACAGATCTAATGG-----------CTGCT
TATGTAGACAATTCTAGTCTTACTATTAAGAAACCTAATGA-------ATTATCTAGAGT
ATTAGGTTTGAAAACCCTTGCTACTCATGGTTTAGCTGCTGTTAATAGTGTCCCTTGGGA
TACTATAGCT------------------------------------------AATTATGC
TAAGCCTTTTCTT--------AACAAAGTTGTTAG-------------TACAACTACTAA
CATAGTTACA-----------CGGTGTTTAAACCGTGTTTGTACTAATTATATGCCTTAT
TTCTTTACTTTATTGCTA----CAATTGTGTACTTTTACTAGA--AGTACAAATTCTAGA
ATTAAAGCATCTATGCCGACTACTATAGCAAAGAATACTGTTAAGAGTGTCGGTAAATTT
TGTCTAGAGGCTT------CATTTAATTA-------------------------------
-----------TTTGAAGTCACCTAATTTTTCTAAACTGATAAATATTATAATTTGGTTT
TTACTATTAAGTGTTTGCCTAGGTTCTTTAATCTACTCAACCGCTGCTTTAGGTGTTTTA
ATGTCTAATTTAGGCATGCCTTCTTACTGTACTGGTTACAGAGAAGGCTATTTGAACTCT
ACTAAT-----GTCACTATTGCAACC-----------------------TACTGTACTGG
TTCTATACCTTGTAGTGTTTGTCTTAGTGGTTTAGATTCTTTAGACACCTATCCTTCTTT
AGAAACTATACAAATTACCATT--------------------------------------
--TCATCTTTTAAATGGGATTTAACTGCTTTTGGCTTAGTTGCAGAGTGGTTTTTGGCAT
ATATTCTTTTCACTAGGTTTTTCTATGTACTTGGATTGGCTGCAATCATGCAATTGTTTT
TCAGCTATTT---TGCAGTACATTTTATTAGTAATTCTTGGCTTATGTGGTTAATAATTA
ATCTTGTACAAATGGCCCCGATTTCAGCTATGGTTAGAATGTACATCTTCTTTGCATCAT
TTTATTATGTATGGAAAAGTTATGTGCATGTTGTAGACGGTTGTAATTCATCAACTTGTA
TGATGTGTTACAAACGTAATAGAGCAACAAGAGTCGAATGTACAACTATTGTTAATGGTG
TTAGAAGGTCCTTTTATGTCTATGCTAATGGAGGTAAAGGCTTTTGCAAACTACACAATT
GGAATTGTGTTAATTGTGATACATTCTGTGCTGGTAGTACATTTATTAGTGATGAAGTTG
CGAGAGACTTGTCACTACAGTTTAAAAGACCAATAAATCCTACTGACCAGTCTTCTTACA
TCGTTGATAGTGTTACAGTGAAGAATGGTTCCATCCATCTTTACTTTGATAAAGCTGGTC
AAAAGACTTATGAAAGACATTCTCTCTCTCATTTTGTTAACTTAGACAACCTGAGAGCTA
ATAACACTAAAGGTTCATTGCCTATTAATGTTATAGTTTTTGATGGTAAATCAAAATGTG
AAGAATCATCTGCAAAATCAGCGTCTGTTTACTACAGTCAGCTTATGTGTCAACCTATAC
TGTTACTAGATCAGGCATTAGTGTCTGATGTTGGTGATAGTGCGGAAGTTGCAGTTAAAA
TGTTTGATGCTTACGTTAATACGTTTTCATCAACTTTTAACGTACCAATGGAAAAACTCA
AAACACTAGTTGCAACTGCAGAAGCTGAACTTGCAAAGAATGTGTCCTTAGACAATGTCT
TATCTACTTTTATTTCAGCAGCTCGGCAAGG---GTTTGTTGATTCAGATGTAGAAACTA
AAGATGTTGTTGAATGTCTTAAAT-TGTCACATCAATCTGACATAGAAGTTACTGGCGAT
AGTTGTAATAACTATATGCTCACCTATAACAAAGTTGAAAACATGACACCCCGTGACCTT
GGTGCTTGTATTGACTGTAGTGCGCGTCATATTAATGCGCAGGTAGCAAAAAGTCACAAC
ATTGCTTTGATATGGAACGTTAAAGATTTCA-----------TGTCATTGTCTGAACAAC
TACGAAAACAAATACGTAGTGCTGCTAAAAAGAATAACTTACCTTTTAAGTTGACATGTG
CAACTACTAGACAAGTTGTTAA------TGTTGTAACAACAAAGATAGCACTTAAGGGTG
GTAAAATTGTTAATAATTGGTTGAAGCAGTTAATTAAAGTTACACTTGTGTTCCTTTTTG
TTGCTGCTATT---TTCTATTTAATAACACCTGTTCATGTCATGTCTAAAC---ATACTG
ACTTTTCAAGTGAAATCATAGGATACAAGGCTATTGATGGTGGTGTCACTCGTGACATAG
CATCTACAGATACTTGTTTTGCTAACAAACATGCTGATTTTGACACATGGT-TTAGCCAG
C-----GTGGTGGTAGTTATACTAATGACAAAGCTTGCCCATTGATTGCTGCAGTCATAA
CAAGAGAAGTGGGTTTTGTCGTGCCTGGTTTGCCTGGCACGATATTACGCACAACTAATG
GTGACTTTTTGCATTTCTTACCTAGAGTTTTTAGTGCAGTTGGTAACATCTGTTACACAC
CATCAAAACTTATAGAGTACACTGACTTTGCAACATCAGCTTGTGTTTTGGCTGCTGAAT
GTACAATTTTTAAAGATGCTTCTGGTAAGCCAGTACCATATTGTTATGATACCAATGTAC
TAGAAGGTTCTGTTGCTTATGAAAGTTTACGCCCTGACACACGTTATGTGCTCATGGATG
---GCTCTATTATTCAATTTCCTAACACCTACCTTGAAGGTTCTGTTAGAGTGGTAACAA
CTTTTGATTCTGAGTACTGTAGGCACGGCACTTGTGAAAGATCAGAAGCTGGTGTTTGTG
TATCTACTAGTGGTAGATGGGTACTTAACAATGATTATTACAGATCTTTACCAGGAGTTT
TCTGTGGTGTAGATGCTGTAAATTTACTTACTAATATGTTTACACCACTAATTCAACCTA
TTGGTGCTTTGGACATATCAGCATCTATAGTAGCTGGTGGTATTGTAGCTATCGTAGTAA
CATGCCTTGCCTACTATTTTATGAGGTTTAGAAGAGCTTTTGGTGAATACAGTCATGTAG
TTGCCTTTAATACTTTACTATTCCTTATGTCATTCACTGTACTCTGTTTAACACCAGTTT
ACTCATTCTTACCTGGTGTTTATTCTGTTATTTACTTGTACTTGACATTTTATCTTACTA
ATGATGTTTCTTTTTTAGCACATATTCAGTGGATGGTTATGTTCACACCTTTAGTACCTT
TCTGGATAACAATTGCTTATATCATTTGTATTTCCACAAAGCATTTCTATTGGTTCTTTA
GTAATTACCTAAAGAGACGTGTAGTCTTTAATGGTGTTTCCTTTAGTACTTTTGAAGAAG
CTGCGCTGTGCACCTTTTTGTTAAATAAAGAAATGTATCTAAAGTTGCGTAG----TGAT
GTGCTATTACCTCTTACGCAATATAATAGATACTTAGCTCTTTATAATAAGTACAAGTAT
TTTAGTGGAGCAATGGATACAACTAGCTACAGAGAAGCTGCTTGTTGTCATCTCGCAAAG
GCTCTCAATGACTT---CAGTAACTCAGGTTCTGATGTTCTTTACCAACCACCACAAACC
TCTATCACCTCAGCTGTTTTGCAGAGTGGTTTTAGAAAAATGGCATTCCCATCTGGTAAA
GTTGAGGGTTGTATGGTACAAGTAACTTGTGGTACAACTACACTTAACGGTCTTTGGCTT
GATGACGTAGTTTACTGTCCAAGACATGTGATCTGCACCTCTGAAGACATGCTTAACCCT
AATTATGAAGATTTACTCATTCGTAAGTCTAATCATAATTTCTTGGTACAGGCTGGTAAT
GTTCAACTCAGGGTTATTGGACATTCTATGCAAAATTGTGTACTTAAGCTTAAGGTTGAT
ACAGCCAATCCTAAGACACCTAAGTATAAGTTTGTTCGCATTCAACCAGGACAGACTTTT
TCAGTGTTAGCTTGTTACAATGGTTCACCATCTGGTGTTTACCAATGTGCTATGAGGCCC
AATTTCACTATTAAGGGTTCATTCCTTAATGGTTCATGTGGTAGTGTTGGTTTTAACATA
GATTATGACTGTGTCTCTTTTTGTTACATGCACCATATGGAATTACCAACTGGAGTTCAT
GCTGGCACAGACTTAGAAGGTAACTTTTATGGACCTTTTGTTGACAGGCAAACAGCACAA
GCAGCTGGTACGGACACAACTATTACAGTTAATGTTTTAGCTTGGTTGTACGCTGCTGTT
ATAAATGGAGACAGGTGGTTTCTCAATCGATTTACCACAACTCTTAATGACTTTAACCTT
GTGGCTATGAAGTACAATTATGAACCTCTAACACAAGACCATGTTGACATACTAGGACCT
CTTTCTGCTCAAACTGGAATTGCCGTTTTAGATATGTGTGCTTCATTAAAAGAATTACTG
------------------CAAAATGGTATGAATGGACGTACCATATTGGGTAGTGCTTTA
TTAGAAGATGAATTTACACCTTTTGATGTTGTTAGACAATGCTCAGGTGTTACTTT----
CCAAAGTGCAGTGAAAAGAACAATCAAGGGTACACACCACTGGTTGTTACTCACAATTTT
GACTTCACTTTTAGTTTTAGT-------CCAGAGTACTC----AATGGTCTTTGTTCTTT
TTTTTGTATGAAAATGCCTTTTTACCTTTTGCTATGGGTATTATTGCTATGTCTGC----
-----------TTTTGCAATGATGTTTGTCAAACATAAGCATGCATTTCTCTGTTTGTTT
TTGTTACCTTCTCTTGCCACTGTAGCTTATTTTAATATGGTCTATATGCCTGCTAGTTGG
GTGATGCGTATTATGACATGGTTGGATATGGTTGATACTAGTTTGTCTGGTTTTAAGCTA
AAAGACTGTGTTATGTATGCATCAGCTGTAGTGTTACTAATCCTTATGACAGCAAGAACT
GTGTATGATGATGGTGCTAGGAG-------------AGTGTGGACACTTATGAATGTCTT
GACACTCGTTTATAAAGTTTATTATGGTAATGCTTTAGATCAAGCCATTTCCATGTGG--
-------------------------GCTCTTATAATCTCTGTTACTTCTAACTACTCAGG
TGTAGTTACAACTGTCATGTTTTTGGCCAGAG---GTATTGTTTTTATGTGTGTTGAGTA
TTGCCCTATTTTCTTCATAACTGGTAATACACTTCAGTGTATAATGCTAGTT------TA
TTGTTTCTTAGGCTATTTTTGTACTTGTTACTTTGGCCTCTTTTGTTTACTCAACCGCTA
CTTTAGACTGACTCTTGGTGTTTATGATTACTTAGTTTCTACACAGGAGTTTAGATATAT
GAATTCACAGGGACTACTCCCACCCAAGAATAGCATAGATGCCTTCAAACTCAACATTAA
ATTGTTGGGTGTTGGTGGCAAACCTTGTATCAAAGTAGCCACTGTACAGTCTAAAATGTC
AGATGTAAAGTGCACATCAGTAGTCTTACTCTCAGTTTTGCAACAACTCAGAGTAGAATC
ATCATCTAAATTGTGGGCTCAATGTGTCCAGTTACACAATGACATTCTCTTAGCTAAAGA
TACTACTGAAGCCTTTGAAAAAATGGTTTCACTACTTTCTGTTTTGCTTTCCATGCAGGG
TGCTGTAGACA------------------TAAACAAGCTTTGTGAAGAAATGCTGGACAA
CAGGGCAACCTTACAAGCTATAGCCTCAGAGTTTAGTTCCCTTCCATCATATGCAGCTTT
TGCTACTGCTCAAGAAGCTTATGAGCAGGCTGTTGCTAATGGTGATTCTGA--AGTTGTT
CTTAAAA-AGTTGAAGAAGTCTTTGAATGTGGCTAAATCTGAATTTGACCGTGATGCAGC
CATGCAACGTAAGTTGGAAAAGATGGCTGATCAAGCTATGACCCAAATGTATAAACAGGC
TAGATCTGAGGACAAGAGGGCAAAAGTTACTAGTGCTATGCAGACAATGCTTTTCACTAT
GCTTAGAAAGTTGGATAATGATGCACTCAACAACATTATCAACAATGCAAGAGATGGTTG
TGTTCCCTTGAACATAATACCTCTTACAACAGCAGCCAAACTAATGGTTGTCATACCAGA
CTATAACACATATAAAAATACGTGTGATGGTACAACATTTACTTATGCATCAGCATTGTG
GGAAATCCAACAGGTTGTAGATGCAGATAGTAAAATTGTTCAACTTAGTGAAATTAGTAT
GGACAATTCACCTAATTTAGCATGGCCTCTTATTGTAA--CAGCTTTAAGGGCCAATTCT
GCTGTCAAATTACAGAATAATGAGCTTAGTCCTGTTGCACTACGACAGATGTCTTGTGCT
GCCGGTACTACACAAACTGCTTGCACTGATGACAATGCGTTAGCTTACTACAACACAACA
AAGGGAGGTAGGTTTGTACTTGCACTGTTATCCGATTTACAGGATTTGAAATGGGCTAGA
TTCCCTAAGAGTGATGGAACTGGTACTATCTATACAGAACTGGAACCACCTTGTAGGTTT
GTTACAGACACACCTAAAGGTCCTAAAGTGAAGTATTTATACTTTATTAAAGGATTAAAC
AACCTAAATAGAGGTATGGTACTTGGTAGTTTAGCTGCCACAGTACGTCTACAAGCTGGT
AATGCAACAGAAGTGCCTGCCAATTCAACTGTATTATCTTTCTGTGCTTTTGCTGTAGAT
GCTGCTAAAGCTTACAAAGATTATCTAGCTAGTGGGGGACAACCAATCACTAATTGTGTT
AAGATGTTGTGTACACACACTGGTACTGGTCAGGCAATAACAGTTACACCGGAAGCCAAT
ATGGATCAAGAATCCTTTGGTGGTGCATCGTGTTGTCTGTACTGCCGTTGCCACATAGAT
CATCCAAATCCTAAAGGATTTTGTGACTTAAAAGGTAAGTATGTACAAATACCTACAACT
TGTGCTAATGACCCTGTGGGTTTTACACTTAAAAACACAGTCTGTACCGTCTGCGGTATG
TGGAAAGGTTATGGCTGTAGTTGTGATCAACTCCGCGAACCCATGCTTCAGTCAGCTGAT
GCACAATCGTTTTTAAACGGGTTTGCGGTGTAAGTGCA---GCCCGTCTTACACCGTGCG
GCACAGGCACTAGTACTGATGTCGTATACAGGGCTTTTGACATCTACAATGATAAAGTAG
CTGGTTTTGCTAAATTCCTAAAAACTAATTGTTGTCGCTTCCAAGAAAAGGACGAAGATG
ACAATTTAATTGATTCTTACTTTGTAGTTAAGAGACACACTTTCTCTAACTACCAACATG
AAGAAACAATTTATAATTTACTTAAGGATTGTCCAGCTGTTGCTAAACATGACTTCTTTA
AGTTTAGAATAGACGGTGACATGGTACCACATATATCACGTCAACGTCTTACTAAATACA
CAATGGCAGACCTCGTCTATGCTTTAAGGCATTTTGATGAAGGTAATTGTGACACATTAA
AAGAAATACTTGTCACATACAATTGTTGTGATGATGATTATTTCAATAAAAAGGACTGGT
ATGATTTTGTAGAAAACCCAGATATATTACGCGTATACGCCAACTTAGGTGAACGTGTAC
GCCAAGCTTTGTTAAAAACAGTACAATTCTGTGATGCCATGCGAAATGCTGGTATTGTTG
GTGTACTGACATTAGATAATCAAGATCTCAATGGTAACTGGTATGATTTCGGTGATTTCA
TACAAACCACGCCAGGTAGTGGAGTTCCTGTTGTAGATTCTTATTATTCATTGTTAATGC
CTATATTAACCTTGACCAGGGCTTTAACTGCAGAGTCACATGTTGACACTGACTTAACAA
AGCCTTACATTAAGTGGGATTTGTTAAAATATGACTTCACGGAAGAGAGGTTAAAACTCT
TTGACCGTTATTTTAAATATTGGGATCAGACATACCACCCAAATTGTGTTAACTGTTTGG
ATGACAGATGCATTCTGCATTGTGCAAACTTTAATGTTTTATTCTCTACAGTGTTCCCAC
CTACAAGTTTTGGACCACTAGTGAGAAAAATATTTGTTGATGGTGTTCCATTTGTAGTTT
CAACTGGATACCACTTCAGAGAGCTAGGTGTTGTACATAATCAGGATGTAAACTTACATA
GCTCTAGACTTAGTTTTAAGGAATTACTTGTGTATGCTGCTGACCCTGCTATGCACGCTG
CTTCTGGTAATCTATTACTAGATAAACGCACTACGTGCTTTTCAGTAGCTGCACTTACTA
ACAATGTTGCTTTTCAAACTGTCAAACCCGGTAATTTTAACAAAGACTTCTATGACTTTG
CTGTGTCTAAGGGTTTCTTTAAGGAAGGAAGTTCTGTTGAATTAAAACACTTCTTCTTTG
CTCAGGATGGTAATGCTGCTATCAGCGATTATGACTACTATCGTTATAATCTACCAACAA
TGTGTGATATCAGACAACTACTATTTGTAGTTGAAGTTGTTGATAAGTACTTTGATTGTT
ACGATGGTGGCTGTATTAATGCTAACCAAGTCATCGTCAACAACCTAGACAAATCAGCTG
GTTTTCCATTTAATAAATGGGGTAAGGCTAGACTTTATTATGATTCAATGAGTTATGAGG
ATCAAGATGCACTTTTCGCATATACAAAACGTAATGTCATCCCTACTATAACTCAAATGA
ATCTTAAGTATGCCATTAGTGCAAAGAATAGAGCTCGCACCGTAGCTGGTGTCTCTATCT
GTAGTACTATGACCAATAGACAGTTTCATCAAAAATTATTGAAATCAATAGCCGCCACTA
GAGGAGCTACTGTAGTAATTGGAACAAGCAAATTCTATGGTGGTTGGCACAACATGTTAA
AAACTGTTTATAGTGATGTAGAAAACCCTCACCTTATGGGTTGGGATTATCCTAAATGTG
ATAGAGCCATGCCTAACATGCTTAGAATTATGGCCTCACTTGTTCTTGCTCGCAAACATA
CAACGTGTTGTAGCTTGTCACACCGTTTCTATAGATTAGCTAATGAGTGTGCTCAAGTAT
TGAGTGAAATGGTCATGTGTGGCGGTTCACTATATGTTAAACCAGGTGGAACCTCATCAG
GAGATGCCACAACTGCTTATGCTAATAGTGTTTTTAACATTTGTCAAGCTGTCACGGCCA
ATGTTAATGCACTTTTATCTACTGATGGTAACAAAATTGCCGATAAGTATGTCCGCAATT
TACAACACAGACTTTATGAGTGTCTCTATAGAAATAGAGATGTTGACACAGACTTTGTGA
ATGAGTTTTACGCATATTTGCGTAAACATTTCTCAATGATGATACTCTCTGACGATGCTG
TTGTGTGTTTCAATAGCACTTATGCATCTCAAGGTCTAGTGGCTAGCATAAAGAACTTTA
AGTCAGTTCTTTATTATCAAAACAATGTTTTTATGTCTGAAGCAAAATGTTGGACTGAGA
CTGACCTTACTAAAGGACCTCATGAATTTTGCTCTCAACATACAATGCTAGTTAAACAGG
GTGATGATTATGTGTACCTTCCTTACCCAGATCCATCAAGAATCCTAGGGGCCGGCTGTT
TTGTAGATGATATCGTAAAAACAGATGGTACACTTATGATTGAACGGTTCGTGTCTTTAG
CTATAGATGCTTACCCACTTACTAAACATCCTAATCAGGAGTATGCTGATGTCTTTCATT
TGTACTTACAATACATAAGAAAGCTACATGATGAGTTAACAGGACACATGTTAGACATGT
ATTCTGTTATGCTTACTAATGATAACACTTCAAGGTATTGGGAACCTGAGTTTTATGAGG
CTATGTACACACCGCATACAGTCTTACAGGCTGTTGGGGCTTGTGTTCTTTGCAATTCAC
AGACTTCATTAAGATGTGGTGCTTGCATACGTAGACCATTCTTATGTTGTAAATGCTGTT
ACGACCATGTCATATCAACATCACATAAATTAGTCTTGTCTGTTAATCCGTATGTTTGCA
ATGCTCCAGGTTGTGATGTCACAGATGTGACTCAACTTTACTTAGGAGGTATGAGCTATT
ATTGTAAATCACATAAACCACCCATTAGTTTTCCATTGTGTGCTAATGGACAAGTTTTTG
GTTTATATAAAAATACATGTGTTGGTAGCGATAATGTTACTGACTTTAATGCAATTGCAA
CATGTGACTGGACAAATGCTGGTGATTACATTTTAGCTAACACCTGTACTGAAAGACTCA
AGCTTTTTGCAGCAGAAACGCTCAAAGCTACTGAGGAGACATTTAAACTGTCTTATGGTA
TTGCTACTGTACGTGAAGTGCTGTCTGACAGAGAATTACATCTTTCATGGGAAGTTGGTA
AACCTAGACCACCACTTAACCGAAATTATGTCTTTACTGGTTATCGTGTAACTAAAAACA
GTAAAGTACAAATAGGAGAGTACACCTTTGAAAAAGGTGACTATGGTGATGCTGTTGTTT
ACCGAGGTACAACAACTTACAAATTAAATGTTGGTGATTATTTTGTGCTGACATCACATA
CAGTAATGCCATTAAGTGCACCTACACTAGTGCCACAAGAGCACTATGTTAGAATT--AC
TGGCTTATACCCAACACTCAATATCTCAGATGAGTTTTCTAGCAATGTTGCAAATTATCA
AAAGGTTGGTATGCAAAAGTATTCTACACTCCAGGGACCACCTGGTACTGGTAAGAGTCA
TTTTGCTATTGGCCTAGCTCTCTACTACCCTTCTGCTCGCATAGTGTATACAGCTTGCTC
TCATGCCGCTGTTGATGCACTATGTGAGAAGGCATTAAAATATTTGCCTATAGATAAATG
TAGTAGAATTATACCTGCACGTGCTCGTGTAGAGTGTTTTGATAAATTCAAAGTGAATTC
AACATTAGAACAGTATGTCTTTTGTACTGTAAATGCATTGCCTGAGACGACAGCAGATAT
AGTTGTCTTTGATGAAATTTCAATGGCCACAAATTATGATTTGAGTGTTGTCAATGCCAG
ATTACGTGCTAAGCACTATGTGTACATTGGCGACCCTGCTCAATTACCTGCACCACGCAC
ATTGCTAACTAAGGGCACACTAGAACCAGAATATTTCAATTCAGTGTGTAGACTTATGAA
AACTATAGGTCCAGACATGTTCCTCGGAACTTGTCGGCGTTGTCCTGCTGAAATTGTTGA
CACTGTGAGTGCTTTGGTTTATGATAATAAGCTTAAAGCACATAAAGACAAATCAGCTCA
--ATGCTTTAAAATGTTTTATAAGGGTGTTATCACGCATGATGTTTCATCTGCAATTAAC
AGGCCACAAATAGGCGTGGTAAGAGAATTCCTTACACGTAACCCTGCTTGGAGAAAAGCT
GTCTTTATTTCACCTTATAATTCACAGAATGCTGTAGCCTCAAAGATTTTGGGACTACCA
ACTCAAACTGTTGATTCATCACAGGGCTCAGAATATGACTATGTCATATTCACTCAAACC
ACTGAAACAGCTCACTCTTGTAATGTAAACAGATTTAATGTTGCTATTACCAGAGCAAAA
GTAGGCATACTTTGCATAATGTCTGATAGAGACCTTTATGACAAGTTGCAATTTACAAGT
CT---------TGAAATTCCACGTAGGAATGTGGCAACTTTACAAGCTGAAA-ATGTAAC
AGGACTCTTTAAAGATTGTAGTAAGGTAATCACTGGGTTACATCCTACACAGGCACCTAC
ACACCTCAGTGTTGACACTAAATTCAAAACTGAAGGTTTATGTGTTGACATACCTGGCAT
ACCTAAGGAC---ATGACCTATAGAAGACTCATCTCTATGATGGGTTTTAAAATGAATTA
TCAAGTTAATGGTTACCCTAACATGTTTATCACCCGCGAAGAAGCTATAAGACATGTACG
TGCATGGATTGGCTTCGATGTCGAGGGGTGTCATGCTACTAGAGAAGCTGTTGGTACCAA
TTTACCTTTACAGCTAGGTTTTTCTACAGGTGTTAACCTAGTTGCTGTACCTACAGGTTA
TGTTGATACACCTAATAATACAGATTTTTCCAGAGTTAGTGCTAAACCACCGCCTGGAGA
TCAATTTAAACACCTCATACCACTTATGTACAAAGGACTTCCTTGGAATGTAGTGCGTAT
AAAGATTGTACAAATGTTAAGTGACACACTTAAAAATCTCTCTGACAGAGTCGTATTTGT
CTTATGGGCACATGGCTTTGAGTTGACATCTATGAAGTATTTTGTGAAAATAGGACCTGA
GCGCACCTGTTGTCTATGTGATAGACGTGCCACATGCTTTTCCACTGCTTCAGACACTTA
TGCCTGTTGGCATCATTCTATTGGATTTGATTACGTCTATAATCCGTTTATGATTGATGT
TCAACAATGGGGTTTTACAGGTAACCTACAAAGCAACCATGATCTGTATTGTCAAGTCCA
TGGTAATGCACATGTAGCTAGTTGTGATGCAATCATGACTAGGTGTCTAGCTGTCCACGA
GTGCTTTGTTAAGCGTGTTGACTGGACTATTGAATATCCTATAATTGGTGATGAACTGAA
GATTAATGCGGCTTGTAGAAAGGTTCAACACATGGTTGTTAAAGCTGCATTATTAGCAGA
CAAATTCCCAGTTCTTCACGACATTGGTAACCCTAAAGCTATTAAGTGTGTACCTCAAGC
TGATGTAGAATGGAAGTTCTATGATGCACAGCCTTGTAGTGACAAAGCTTATAAAATAGA
AGAATTATTCTATTCTTATGCCACACATTCTGACAAATTCACAGATGGTGTATGCCTATT
TTGGAATTGCAATGTCGATAGATATCCTGCTAATTCCATTGTTTGTAGATTTGACACTAG
AGTGCTATCTAACCTTAACTTGCCTGGTTGTGATGGTGGCAGTTTGTATGTAAATAAACA
TGCATTCCACACACCAGCTTTTGATAAAAGTGCTTTTGTTAATTTAAAACAATTACCATT
TTTCTATTACTCTGACA--------GTCCATGTGAGTCTCATGGAAAACAAGTAGTGTCA
GATATAGATTATGTACCACTAAAGTCTGCTACGTGTATAACACGTTGCAATTTAGGTGGT
GCTGTCTGTAGACATCATGCTAATGAGTACAGATTGTATCTCGATGCTTATAACATGATG
ATCTCAGCTGGCTTTAGCTTGTGGGTTTACAAACAATTTGATACTTATAACCTCTGGAAC
ACTTTTACAAGACTTCAGAGTTTAGAAAATGTGGCTTTTAATGTTGTAAATAAGGGACAC
TTTGATGGACAACAGGGTGAAGTACCAGTTTCTATCATTAATAACACTGTTTACACAAAA
GTTGATGGTGTTGATGTAGAATTGTTTGAAAATAAAACAACATTACCTGTTAATGTAGCA
TTTGAGCTTTGGGCTAAGCGCAACATTAAACCAGTACCAGAGGTGAAAATACTCAATAAT
TTGGGTGTGGACATTGCTGCTAATACTGTGATCTGGGACTACAAAAGAGATGCTCCAGCA
CATATATC-------TACTATTGGTGTTTGTTCTATGACTGACATAGCCAAGAAACCAAC
TGAAACGATTTGTGCACCACTCACTGTCTTTTTTGATGGTAGAGTTGATGGTCAAGTAGA
CTTATTTAGAAATGCCCGTAATGGTGTTCTTATTACAGAAGGTAGTGTTAAAGGTTTACA
ACCATCTGTAGGTCCCAAACAAGCTAGTCTTAATGGAGTCACATT------AATTGGAGA
AGC-------------------------CGTAAAAA------------------------
-----------------------CACAGTTCAATTATTATAAGAAAGTTGATGGTGTTG-
---TCCAACAATTACCTGAAACTTACTTTACTCAGAGTAGAAATTTACAAGAATTTAAAC
CCAGGAGTCAAATGGAAATTGATTTCTTAGAATTAGCTATGGATGAATTCATTGAACGGT
ATAAATTAGAAGGCTATGCCTTCGAACATATCGTTTATGGAGATTTTAGTCATAGTCAGT
TAGGTGGTTTACATCTACTGATTGGACTAGCTAAACGTTTTAAGGAATCACCTTTTGAAT
TAG------AAGATTTTATTCCTATGGACAGTACAGTTAAAAACTATTTCATAACAGATG
CGCAAACAGGTTCATCTAAGTGTGTGTGTTCTGTTATTGATTTATTACTTGATGATTTTG
TTGAAATAATAAAATCCCAAGATTTATCTGTAGTTTCTAAGGTTGTCAAAGTGACTATTG
ACTATACAGAAATTTCATTTATGCTTTGGTGTAAAGATGGCCATGTAGAAACATTTTACC
CAAAATTACAATCTAGTCAAGCGTGGCAACCGGGTGTTGCTATGCCTAATCTTTACAAAA
TGCAAAGAATGCTATTAGAAAAGTGTGACCTTCAAAATTATGGTGATAGTGCAACATTAC
CTAAAGGCATAATGATGAATGTCGCAAAATATACTCAACTGTGTCAATATTTAAACACAT
TAACATTAGCTGTACCCTATAATATGAGAGTTATACATTTTGGTGCTGGTTCTGATAAAG
GAGTTGCACCAGGTACAGCTGTTTTAAGACAGTGGTTGCCTACGGGTACGCTGCTTGTCG
ATTCAGATCTTAATGACTTTGTCTCTGATGCAGATTCAACTTTGATTGGTGATTGTGCAA
CTGTACATACAGCTAATAAATGGGATCTCATTATTAGTGATATGTACGACCCTAAGACTA
AAAATGTTACAAAAGAAAATGACTCTAAAGAGGGTTTTTTCACTTACATTTGTGGGTTTA
TACAACAAAAGCTAGCTCTTGGAGGTTCCGTGGCTATAAAGATAACAGAACATTCTTGGA
ATGCTGATCTTTATAAGCTCATGGGACACTTCGCATGGTGGACAGCCTTTGTTACTAATG
TGAATGCGTCATCATCTGAAGCATTTTTAATTGGATGTAATTATCTTGGCAAACCACGCG
AACAAATAGATGGTTATGTCATGCATGCAAATTACATATTTTGGAGGAATACAAATCCAA
TTCAGTT--------GTCTTCCTATTCTTTATTTGACATGAGTAAATTTCCCCTTAAATT
AAGGGGTACTGCTGTTATGTCTTTAAAAGAAGGTCAAATCAATGATATGATTTTATCTCT
TCTTAGTAAAGGTAGACTTATAATTAGAGAAAACAACAGAGTTGTTATTTCTAGTGATGT
TCTTGTTAACA-------------------------------------------------
------------------------------------------------------------
---------------------------------------------------------ACT
AAACGAACAATGTTTGTTTTTC--------------------------------------
------------------------------------------------------------
------------------------------------------------------------
-----------------------------------------------------------T
TGTTTTATTGC-----------------CACTAGTCTCTAGTCAGTGTGTTAATCTTACA
ACC---------------------------------------------------------
------------------------------------------------------------
---AGAACTCA-------------------------------------------------
----------------------------------------ATTACCCCCTGCAT------
------------------------------------------------------------
-------ACACTAATTCTTTCACACGTG--------------------------------
-------------------------------------------GTGTTTATTACCCTGA-
--------------------------CAAAGTTTTCAGATCCT-----------CAGTTT
TACATTCAACTCAGGACTTGTTCTTACCT-------------------------------
-------------------TTCTTTTCCAATGTTACTTGGTTCCATGCTATACA------
----------------------------TGTCTCTGGGACCAATGGTACTAAGAGGTTTG
ATAACCCTGTC---------------CTACCATTTAATGATGGTGTTTATTTTGCTTCCA
CTGAGAAGTCTAA-----------------------------------------------
--------------CATAATAAGAGGCTGGATTTTTGGTACTACTTTAGATTCGAAGACC
CAGTCCCTACTTATTGT-----TAATAACGCTACTAATGT-TGTTATTAAAGTCTGTGAA
TTTCAA------------------------------------------------------
-----------------------------------------------------TTTTGTA
ATGATCCATTTTT------------------------GGGTGTTTATTACCACAAAAACA
ACAAAAGTTGGATGGAAAGTGAGTTCAGAGTTTATTCTAGTGCGAATAATTGCACTTTTG
AATATGTCTCTCA-------------------------GCCTTTTCTTATGGAC------
------------------------------------------------------------
---------CTTGAAGGAAAACAG------------------------------------
------------GGTAATTTCAAAAATC------------TTAGGGAATTTGTG------
------------------------------------------------------------
------------------------------------------------------------
--------------------------TTTAAGAATATTGATGGTT---------------
------------------------------------------------------------
----------------------------------------------ATTTTAAAATATAT
TCTAAGCACACGCCTATTAATTTAGTGCGTGATCTCCCTCAGGGTTTTTCGGCTTTAGAA
CCATTGGTAGATTTGCCAATAGGTATTAACATCACTAGGTTT------------------
--------------------------------CAAACTTTACTTGCTTTAC---------
----------------------ATAGAAGTTATTTGACTCCTGGTGATTCTTCTTCAGGT
TGGACAGCTGGTGCT-------------GCAGCTTATTATGTGGGTTATCTT--------
------------------------------------------------------------
------------------------------------------------------------
---------CAACCTAGGACT---------------------------------------
------------------------------------------------------------
------------------------------------------------------------
------------------------------------------------------------
------------------------------------------------------------
------------------------------------------------------------
------------------------------------TTTCTATTAAAATATAATGAAAAT
GGAACCATTACAGATGCTGTAGACTGTGCACTTGACCCTCTCTCAGAAACAAAGTGTACG
TTGAAATCCTTCACTGTAGAA------AAAGGAATCTATCAAACTTCTAACTTTAGAGTC
CAACCAACAGAATCTATTGTTAGATTTCCTAATATTACAAACTTG------TGCCCTTTT
GGTGAAGTTTTTAACGCCACCAGATTTGCATCTGTTTATGCTTGGAACAGGAAGAGAATC
AGCAACTGTGTTGCTGATTATTCTGTCCTATATAATTCCGCATCATTTTCCACTTTTAAG
TGTTATGGAGTGTCTCCTACTAAATTAAATGATCTCTGCTTTACTAATGTCTATGCAGAT
TCATTTG---TAATTAGAGGTGATGAAGTCAGACAAATCGCTCCAGGGCAAACTGGAAAG
ATTGCTG-ATTATAATTATAAATTACCAGATGATTTTACAG-------------GCTGCG
TTATAGCTTGG-------------------------------------------------
-------AATTCTAACAAT------CTTGATTCTAAGGTTGGTGGTAATTATAATTACC-
-----------------------------------------TGTATAGATTGTTTAGGAA
GTCTAATCTCAAACCTTTTGAGAGAGATATTTCAACTGAAATCTATCAGGCCGGTAGCAC
ACCTTGTAATGGTGTTGAAGG---------TTTTAATTGTTACTTTCCTTTACAAT----
-----CATATGGTTTCCAACCCACTAATG-------------------------------
------------------------------------------------------------
------------------------------------------------------------
GTGTTGGTTACCAACCATACAGAGTAGTAGTACTTTCTTTTGAACTTCTACATGCACCAG
CAACTGTTTGTGGACCTAAAAAGTCTACTAATTT-----GGTTAAAAACAAA--------
--------TGTGTCAATTTCAACTTCAATGGTTTAACAGGCACAGGTGTTCTTACTGAGT
CTAACAAAAAGTTTCTGCCTTTCCAACAATTTGGCAGA-----------GACATTGCTGA
CACTACTGATGCTGTCCGTGATCCACAGACACTTGAGATTCTTGACATTACACCATGTTC
TTTTGGTGGTGTCAGTGTTATAACACCAGGAACAAATACTTCTAA------CCAGGTTGC
TGTTCTTTATCAGGATGTTAACTGCACAGAAGTCCCTGTTGCTATTCATGCAGATCAACT
TACTCCTACTTGGCGTGTTTATTCTACAGGTTCTAATGTTTTTCAAACACGTGCAGGCTG
TTTAATAGGGGCTGAACATG------TCAACAACTCATATGAGTGTGACATACCCATTGG
TGCAGGTATATGCGCTAGTTATCAGACTCAGACTAATTCTCCTCGGCGGGCACGTAGTGT
AG--------CTAGTCAATCCATCATTGCCTACACTATGTCACTTGGTGCAGA-------
-----------AAATTCAGTTGCTTACTCTAATAACTCTATTGCCATACCCACAAATTTT
ACTATTAGTGTTACCACAGAAATTCTACCAGTGTCTATGACCAAGACATCAGTAGATTGT
ACAATGTACATTTGTGGTGATTCAACTGAATGCAGCAATCTTTTGTTGCAATATGGCAGT
TTTTGTACACAATTAAACCGTGCTTTAACTGGAATAGCTGTTGAACAAGACAAAA---AC
ACCCAAGAAGTTTTTGCACAAGTCAAACAAATTTACAAAACACCACCAATTAAAGATTTT
GG-----------------------------TGGTTTTAATTTTTC--------------
------ACAAATATTACCAGATCCATCAAAACCAAGCAAGAGGTCATTTATTGAAGATCT
ACTTTTCAACAAAGTGACACTTGCAGATGCTGGCTTCATCAAACAATATGGTGATTGCCT
TGGTGATATTGCTGCTAGAGACCTCATTTGTGCACAAAAGTTTAACGGCCTTACTGTTTT
GCCACCTTTGCTCACAGATGAAATGATTGCTCAATACACTTCTGCACTGTTAGCGGGTAC
AATCACTTCTGGTTGGACCTTTGGTGCAGGTGCTGCATTACAAATACCATTTGCTATGCA
AATGGCT--TATAGGTTTAATGGTATTGGAGTTACACAGAATGTTCTCTATGAGAACCAA
AAATTGATTGCCAACCAATTTAATAGTGCTATTGGCAAAATTCAAGACTCACTTTCTTCC
ACAGCAAGTGCACTTGGAAAACTTCAAGATGTGGTCAACCAAAATGCACAAGCTTTAAAC
ACGCTTGTTAAACAACTTAGCTCCAATTTTGGTGCAATTTCAAGTGTTTTAAATGATATC
CTTTCACGTCTTGACAAAGTTGAGGCTGAAGTGCAAATTGATAGGTTGATCACAGGCAGA
CTTCAAAGTTTGCAGACATATGTGACTCAACAATTAATTAGAGCTGCAGAAATCAGAGCT
TCTGCTAATCTTGCTGCTACTAAAATGTCAGAGTGTGTACTTGGACAATCAAAAAGAGTT
GATTTTTGTGGAAAGGGCTATCATCTTATGTCCTTCCCTCAGTCAGCACCTCATGGTGTA
GTCTTCTTGCATGTGACTTATGTCCCTGCACAAGAAAAGAACTTCACAAC------TGCT
CCTGCCATTTGTCATGATGGAAAAGCACACTTTCCTCGTGAAGGTGTCTTTGTTTCAAAT
GGCACACAC---TGGTTTGTAACACAAAGGAATTTTTATGAACCACAAATCATTACTACA
GACAACACATTTGTGTCTGGTAACTGTGATGTTGTAATAGGAATTGT-CAACAACACAGT
TTATGATCCTTTGCA-------ACCTGAATTAGACTCATTCAAGGAGGAGTTAGATAAAT
ATTTTAAGAATCATACATCACCAGATGTTGATTTAGGTGACATCTCTGGCATTAATGCTT
CAGTTGTAAACATTCAAAAAGAAATTGACCGCCTCAATGAGGTTGCCAAGAATTTAAATG
AATCTCTCATCGATCTCCAAGAACTTGGAAAGTATGAGCAGTATATAAAATGGCCATGGT
ACATTTGGCTAGGTTTTATAGCTGGCTTGATTGCCATAGTAATGGT---------GACAA
TTATGCTTTGCTGTATGACCAGTTGCTGTAGTTGTCTCAAGGGCTGTTGTTCTTGT----
-GGATCCTGCTGCAAATTTGATGAAGACGACTCTGAGCCAGTGCTCAAAGGAGTCAAATT
ACATTACACATAAACGAACTT---------ATGGATTTGTTTATGAGA---ATCTTCACA
ATTGGAACTGTAACTTTGAAGCAAGGTGAAATCAAGGATGCTACTCCTTCAGATTTTGTT
CGCGCTACTGCAACGATACCGATACAAGCCTCACTCCCTTTCGGATGGCTTATTGTTGGC
GTTGCACTTCTTGCTGTTTTTCAGAGCGCTTCCAAAATCATAACCCTCAAAAAGAGATGG
CAACTAGCACTCTCCAAGGGTGTTCACTTTGTTTGCAACTTGCTGTTGTTGTTTGTAACA
GTTTACTCACACCTTTTGCTCGTTGCTGCTGGCCTTGAAGCCCCTTTTCTCTATCTTTAT
GCTTTAGTCTACTTCTTGCAGAGTATAAACTTTGTAAGAATAATAATGAGGCTTTGGCTT
TGCTGGAAATGCCGTTCCAAAAACCCATTACTTTATGATGCCAACTATTTTCTTTGCTGG
CATACTAATTGTTACGACTATTGTATACCTTACAATAGTGTAACTTCTTCAATTGTCATT
ACTTCAGGTGATGGCACAACAA-----------GTCCTATTTCTGAACATGACTACCAGA
TTGGTGGTTATACTGAAAAATGGGAATCTGGAGTAAAAGACTGTGTTGTATTA--CACAG
TTACTTCACTTCAGACTATTACCAGCTGTACTCAACTCAATTGAGTACAGACACTGGTGT
TGAACATGTTACCTTCTTCATCTACAATAAAATTGTTGATGAGCCTGAAGAACATGTCCA
AATTCACACAATCGACGGTTCATCCGGAGTTGTTAATCCAGTAATGGAACCAATTTATGA
TGAACCGACGACGACTACTAGCGTGCCTTTGTAAGCACAAGCTGATGAGTACGAACTTAT
GTACTCATTCGTTTCGGAAGAGACAGGTACGTTAATAGTTAATAGCGTACTTCTTTTTCT
TGCTTTCGTGGTATTCTTGCTAGTTACACTAGCCATCCTTACTGCGCTTCGATTGTGTGC
GTACTGCTGCAATATTGTTAACGTGAGTCTTGTAAAACCTTCTTTTTACGTTTACTCTCG
TGTTAAAAATCTGAATTCTTCTAG------------------------AGTTCCTGATCT
---TCTGGTCTAAACGAACTAAATATTATATTAGTTTTTCTGTTTGGAACTTTAATTTTA
GCCATGGCAGATTCCAACGGTACTATTACCGTTGAAGAGCTTAAAAAGCTCCTTGAACAA
TGGAACCTAGTAATAGGTTTCCTATTCCTTACATGGATTTGTCTTCTACAATTTGCCTAT
GCCAACAGGAATAGGTTTTTGTATATAATTAAGTTAATTTTCCTCTGGCTGTTATGGCCA
GTAACTTTAGCTTGTTTTGTGCTTGCTGCTGTTTACAGAATAAATTGGATCACCGGTGGA
ATTGCTATCGCAATGGCTTGTCTTGTAGGCTTGATGTGGCTCAGCTACTTCATTGCTTCT
TTCAGACTGTTTGCGCGTACGCGTTCCATGTGGTCATTCAATCCAGAAACTAACATTCTT
CTCAACGTGCCACTCCATGGCACTATTCTGACCAGACCGCTTCTAGAAAGTGAACTCGTA
ATCGGAGCTGTGATCCTTCGTGGACATCTTCGTATTGCTGGACACCATCTAGGA---CGC
TGTGACATCAAGGACCTGCCTAAAGAAATCACTGTTGCTACATCACGAACGCTTTCTTAT
TACAAATTGGGAGCTTCGCAGCGTGTAGCAGGTGACTCAGGTTTTGCTGCATACAGTCGC
TACAGGATTGGCAACTATAAATTA-----AACACAGACCATTCCAGTAGCAGTGACAATA
TTGCTTTGCTTGTACAGTAAGTGACAACAGATGTTTCATCTCGTTGACTTTCAGGTTACT
ATAGCAGAGATATTACTAATTATTATGAGGACTTTTAAAGTTTCCATTTGGAATCTTGAT
TACATCATAAACCTCATAATTAAAAATTTATCTAAGTCACTAACTGAGAATAAATATTCT
CAATTAGATGAAGAGCAACCAATGGAGATTGATTAAACGAACATGAAAATTATTCTTTTC
TTGGCACTGATAACACTCGCTACTTGTGAGCTTTATCACTACCAAGAGTGTGTTAGAGGT
ACAACAGTACTTTTAAAAGAACCTTGCTCTTCTGGAACATACGAGGGCAATTCACCATTT
CATCCTCTAGCTGATAACAAATTTGCACTGACTTGCTTTAGCACTCAATTTGCTTTTGCT
TGTCCTGACGGCGTAAAACACGTCTATCAGTTACGTGCCAGATCAGTTTCACCTAAACTG
TTCATCAGACAAGAGGAAGTTCAAGAACTTTACTCTCCAATTTTTCTTATTGTTGCGGCA
ATAGTGTTTATAACACTTTGCTTCACACTCAAAAGAAAGACAGAATGATTGAACTTTCAT
TAATTGACTTCTATTTGTGCTTTTTAGCCTTTCTGCTATTCCTTGTTTTAATTATGCTTA
TTATCTTTTGGTTCTCACTTGAACTGCAAGATCATAATGAAACTTGTCACGCCTAAACGA
ACATGAAATTTCTTGTTTTCTTAGGAATCATCACAACTGTAGCTGCATTTCACCAAGAAT
GTAGTTTACAGTCATGTACTCAACATCAACCATATGTAGTTGATGACCCGTGTCCTATTC
ACTTCTATTCTAAATGGTATATTAGAGTAGGAGCTAGAAAATCAGCACCTTTAATTGAAT
TGTGCGTGGATGAGGCTGGTTCTAAATCACCCATTCAGTACATCGATATCGGTAATTATA
CAGTTTCCTGTTTACCTTTTACAATTAATTGCCAGGAACCTAAATTGGGTAGTCTTGTAG
TGCGTTGTTCGTTCTATGAAGACTTTTTAGAGTATCATGACGTTCGTGTTGTTTTAGATT
TCATCTAAACGAACAAACTAAAATGTCTGATAATGGACCCCAAAATCAGCGAAATGCACC
CCGCATTACGTTTGGTGGACCCTCAGATTCAACTGGCAGTAACCAGAATGGAGAACGCAG
TGGGGCGCGATCAAAACAACGTCGGCCCCAAGGTTTACCCAATAATACTGCGTCTTGGTT
CACCGCTCTCACTCAACATGGCAAGGAAGACCTTAAATTCCCTCGAGGACAAGGCGTTCC
AATTAACACCAATAGCAGTCCAGATGACCAAATTGGCTACTACCGAAGAGCTACCAGACG
AATTCGTGGTGGTGACGGTAAAATGAAAGATCTCAGTCCAAGATGGTATTTCTACTACCT
AGGAACTGGGCCAGAAGCTGGACTTCCCTATGGTGCTAACAAAGACGGCATCATATGGGT
TGCAACTGAGGGAGCCTTGAATACACCAAAAGATCACATTGGCACCCGCAATCCTGCTAA
CAATGCTGCAATCGTGCTACAACTTCCTCAAGGAACAACATTGCCAAAAGGCTTCTACGC
AGAAGGGAGCAGAGGCGGCAGTCAAGCCTCTTCTCGTTCCTCATCACGTAGTCGCAACAG
TTCAAGAAATTCAACTCCAGG---CAGCAGTAGGGGAACTTCTCCTGCTAGAATGGCTGG
CAATGGCGGTGATGCTGCTCTTGCTTTGCTGCTGCTTGACAGATTGAACCAGCTTGAGAG
CAAAATGTCTGGTAAAGGCCAACAACAACAAGGCCAAACT-------GTCACTAAGAAAT
CTGCTGCTGAGG------------CTTCTAAGAAGCCTCGGCAAAAACGTACTGCCACTA
AAGCATACAATGTAACACAAGCTTTCGGCAGACGTGGTCCAGAACAAACCCAAGGAAATT
TTGGGGACCAGGAACTAATCAGACAAGGAACTGATTACAAACATTGGCCGCAAATTGCAC
AATTTGCCCCCAGCGC---TTCAGCGTTCTTCGG-------------------AATGTCG
CGCATTGGCATGGAAGTCAC----ACCTTCGGGAACGTG-------GTTGACCTACACAG
GTGCCATCAAATTGGATGACAAAGATCCAAATTTCAAAGATCAAGTCATTTTGCTGAATA
AGCATATTGACGCAT-------ACAAAACATTCCCACCAACA-GAGCCTAAAA-------
---AGGACAAAAAGAAGAAGGCTGATGAAACTCAAG------------------------
---CCTTACCGCAGAGACAGAAGAAACAGCAAACTGT---GACTCTTCTTCCTGCTGCAG
ATTTGGATGATTTCTCCAAACAATTGCAACAATCCATGAGCAGTGCTGACTCAACTCAGG
CCTAAACTCATGCAGA---------------CCACACAAGGCAGATGGGCTATATAAACG
TTTTCGCTTTTCCGTTTACGATATATAGTCTACTCTTGTGCAGAATGAAT-TCTCGTAAC
TACATAGCACAAGTAGA------TGTAGTTAACTTT----------------AATCTCAC
ATAGCAATCTTTAATCAGTGTGTAACATTAGGGAGGACTTGAAAGAGCCACCACATTTTC
ACCGAGGCCACGCGGAGTACGATCGAGTGTACAGTGAACAATGCTAGGGAGAGCTGCCTA
TATGGAAGAGCC-----------------------------CTAATGTGTAAAATTAATT
TTAGTAGTGCTATCCCCATGTGATTTTAATAGCTTCTTAGGAGAATGACAAAAAAAAAAA
AAAAAAAAAAAAAAAAAAAAAA---------------------
>OR468100.1 Equine coronavirus isolate FL2020-CUh4, complete genome
-ATTGTGAGCGAATTGCGTGCGTGCATCCCGCT------------------TCACCGATC
TCTTGTTAGATCTCTTTTAATCTAAACTTTA-----------------------------
--TAAAAACACCCACTCCCTGTAATCTATGCTTGCGAGCT--------------------
-----------------TAGACTTTTCATAGTGGTGTTTGTATTAATTTCTATTGTTAAC
AACTCTCAGCCAGGGACGTGTTGTATCCTA-------GTCAGTGGCCCTCCCATAGGTCA
CAATGGCGAAGATCA--ACAAATACGGTCTCGACCTGCAATGGGCTC-CAGAATTTCCGT
GGATG--TTTGAGGACACAGAGGAGAAGTT---------------------------GGA
TAACCCTAGTGGGTCAGAGGTGGGTATAA-------TTTGCCCCACC-------------
---ACTGCGCAAGAGTTGGGAACAGGTAGAATTGCTTTTGAGAATCATGTGATGGTTGAT
TGTCGCCGCCTCATTCAGGAGGGTTGTGTGCAGTCCAA----------------------
------CCTGATACGTGAAATAAAGATGAATACACG------TCCTGATGATATGGACCG
TGTTATTCAAGATGCCTTACTGTCCCGTGAGGCTGTGTT---GATTCCACCCCCGCGGCG
TTTGTCTATTGAGACATGCTATAAGTGGGGTTGTTGTCCACAAGGTTGGGCTATGGGACT
G----TTTAGACGTTGTAG-----------------------------------------
----CACCTGTTATGGTGGTTGCGACGTGAATAGTCATGTAGCCTACCAATT---GTTTT
TAATAGACCCACAAGGTGTCTGCCTAGGTGCTGGCA-----------ACTTTGTAGGGTG
GGTTGTGCCTCTAGCTAAGTTATCAAAAGAGGCACAAGCCAAAACTGTGCCCTGGACCAT
GTGGTTGCGT--------AAACGTGGAGAAAAGGGTGCTTATAATAAATATCACAAGCT-
-------TGATTTCGATGATGAAGTTTGTGATGTGCTGTTGGAAAGAGCCTATGATAGTG
TT----------------------------------------------------CTTGAT
GAACCTAAAGGTAAATTT---TCTGCAAAAGCATTTGCTCTTTTAAGAAGTTATCGTGGT
GTTAAGCCACTACTTTATGTAGACCAGTATGGCTGTGATTATACTGGTAGTCTTGCAGTT
GGTTTAGAGGCTTATGCTGATAAGACACTGCAGGAAATGAAGAGTTTATTTGGTGTTTGG
AGTCAGGAACTTTCTTATGATGTAGTTGTGGCA-TGGCATGTTGTGCGTGATACACGCTA
CAATATGAAATTAC-------AGAGTGCTGCTACTATACGTAGTATCACATATGTTGCCA
ATCCTACTGAAGATTTGTGTGATGGTTCTGTTGTTATACAAGAGCCAGTACATGTTTATG
CTGCTGATTCTATTATCCTTCGGCTACCTAAGTTAGTTGACATTATGGATCATTTTTATA
TGGAAGAAGATAGGGCTCTTGACGCTATTTATGGTGTCAAGTTGGAAGAGTGTGGTTTTG
TTATGCAATTTGGTTATATTGATTGCAAGCAAAATTCTTGCGATTTTAGAGGTTGGCTTC
CTGGCAATATGATAGATGGTTTTGTGTGCACAACTTGTGGTCATGTTTATGAAACAGGTG
AATTACTAGCTCAATCTTCAGGTGTTTTACCATCAAATCCTGTTTTGTGCACTAAGA---
--------------GTGCAGCAGGTTATGCTGGTTTTGGTTGTAAAGATTCTTTTACTTT
ATTTGACCAGACTGTAGTGTGTTTTGGTGGTTGTGTTTATTGGAACCCAGTGCCTAAGAT
ATGGATTCCAA--TATTAAAGTCATCTGTTAAGGCTTTTGATGGTTTGGTTTATACAG--
------------------------------GATCTGTAGGAATCAAGTCTG---------
-------TTGTAAAAGAGACTGCTCTTATTTGTAAGGCCTTGTATCTTGATTATGTTCAA
CATAAGTGTGGCAACTTGGATCAACGTGAGTTGTTAGGGTTGTCAGATGTGTGGCATAAA
CAATTGTTATTAAATAGAGGTGTCTATAAACCTTTGTTAGATCATATTGATTAT------
------TTTAATATGCGTCGTGCTAAATTTAGTTTAGAAACATTTACTGT--------TT
GTTCAGATGGCTTTATGCCTTTTTTAGTAGATGATTTAGTACCTCGTTCATATTATTTGA
TTAAAAGTGGCCAGGCCTTTTCTGAAAAGTTGAATCTGTTTGTTTCTAAGAGTAAGGAAT
TGATTGAAGTGTCTCTTGACTCCTTGGAAGCAGCGATGTGTTATCTAAATCT-------T
AAAATTGCAGAT-------TTGGCACAACATTTTAGTGCATTAGGCGCAGTTTTTG----
-TGTCAAAAATTATACATTATTTTAAAACTTTTACTACTAATACTGCTCGTGCATTTGCA
TGGGTTTTATTTCATGTGTTGCATGGGTTTTACATGGTAGTTGAGAGTAGTATATATTTT
GTTAAGAGCGTTCCTAGTTATGCCCGTTCTGTAGTACAGGCATTTCAGGACGTTGTTAGA
GTTGTAT-TGGAATCTTTAAGAGTTACTTTTATTAAAGGCCTTTCTGTTTTTAAGATAGG
ACGTAAAAGAATTTGTTTTTCAGGTAGCAATGTCTATGAACTTGAGCGTGGTTTGTTAGA
TTCATCGCACTTACCATCG-AGTGTTTATGATTTGACCATGCCTAGTAAAATTCAGAAAG
CCAACCAGAAGCCTATTTATTTAAAAGGTGTGGGCTTTGATTTTTCATTAAGTGATGATG
TGGTTGAAGTTGTTACAGCTTCAAT------TGTACCA----------------TGTGGC
TATTCTAAACCACCTAAAATAGCAGAAAAAATCTGTG---TTGTGGATAATGTTTATATG
GCTAAGGCTGGTGATAAATATTATCCT--------GTAGTGGTAGATAAGCAGGCAGGGC
TTTTGGATCAGGCATGGAGGATTCCTTGCGCAGGTAGGCATGTTTCTTTTAAAGATGAAT
CTGTAGTCAAAGAAATTTCTACTTCATTAAAAATAAAGGTCTGTTATGAACTTGATGTGG
ATTTTAATTCTATATTAAACACTGCGTGTAGCGTGTTTGAGGTAGATACCACTGTAGATA
TGGAGGAATTTTCTGCTGTTGTTGCTGATG---------------------CAATAGAGG
ATAAACTTACTCCATGTAAGGAGCTTGATGGTGTAGGCGCTAAAGTCAGTGCCTTTTTGC
AGAAGTTGGAAGATAATGCTCTTTATTTTTTTGATGACGCTGGCGAATGCGTCCTAGCTT
CTAAATTGTATTGCACATTTTCAGCTCCTGTTGATGA------------AGATTTTGGAG
AGCCAGAATTTGAA---------------GAAGATGATGTTGATGTTGAT----------
--------GAAACTGACTCCATTGTTGCTACTACCTCGGATGAGGTTTG---------TG
CCAATGGACAGGAGGAGGCATCAGAAGTTTTAGATAGGGTTGAGGTTGAAGATTCTATGG
AAGAACTTCATGTCAACATACAAGCGTATGATGAAGCAGATGTTGCATCTGCGGATTCTG
---ATGATTTTGTGCATGATCATATAGATGTTGTTGATTATGATACCTTTTATTGTGACA
CTGTTTTTGAGTTTTATGCT---ACACAGCAGGAACCTGCTT---TTGTTAAGGTTCTTG
GTGTGTATGTACCTAAAGCAACGCGCAATAATTGTTGGTTGCGTTCTGTGTTGGCAGTTT
TTCAGAAATTACCATGTGTTTTTAAGGATAAAAATTTGCAGAGTTTGTGGTTGTCTTATA
AACAGCATTTTGATCAGTTGTT-----TATAGACACTATT----------ATGCAGAAGA
TAC--------CTGCAAACATAGTT------------------GTTCCACAGGGTGGTTA
TGTGGCTGATTTTGCTTATTGGCTATTTAATTTGTGTGATTGGCAAGCAACATCTCATTG
GAGATGTCTTAAATGTGATATGGATCTAAACCTTCATGGTTTGGATGCTATATTCTTTTA
TGGAGACATAGTGTCACATGTTTGTAAGTGTGGAGCATCCATGGTTCTTCTTAAAATTGA
TGTGCCATTTACTGCGCATTTTGCCATGAAAAACAAGCAGTTTTGTGCTTTTACGACTCA
GCGTCGTATTTTTAAGGCT---------------------GCTTGTGT------TATTGA
TAAAAATGACCGTCATTCAATGGCTGTCATTGATGGTAAACAAGTTGATGACAAGCTTGT
TACTGATATC---------AACAGTGATAAGT------------------TTGATTTTAT
TATTGGGCATGAGATGACATTT---------AATATGTCGTCATTTGAAATTGCCCAGTT
GTATGGTTGTTGTATAACATCTAATGTTTGTTTTGTTAAGGGTGATGTGATAAGAATTGC
TCAGCTTGTA---------------TATGCTGATGTTGTTGTAAACCCAGCCAATGGTCA
TATGGCTCATGGTGGTGGTGTTGCAAAAGCTATAGCTAATGCAGCTGGTCAA--------
----AGTTTTGTTAAGGAGACTG------CAAATATGGTTAAAT---CTAAAGGAGTTTG
TGCTACTGGTGA--------------------------TTGTTATGTTTCATCAGGTGGC
AAATTATGTAAAACAGTGCTTAATGTTGTAGGCCCAGATGCTAGATCTCAGGGTAAGCAA
AGTTATGCATTGTTGGAAAAGACATATAAGCACCTTAACAAGTATGATTGTAGTCTTACT
ACACTTATTTCAGCTGGCATATTTAGTGTGCCCTCTGATGTATC------TTTGACATAC
TTACTTGGTGTTGTAGAAAAA-----CAAGTTA-------TTCTTGTTAGCAATAACAAA
GAAGATTTTGATATAATTTCTAAGTGTCAG------------------------------
------------------------------ATAACGGCTGTAG-----------AGGGCA
CTAGAAAATTTGCAGATCGCCTCTCTATTAATGTAGGGCGTCATGTTAAATATGAAACAG
ATGCT----------AATAAATTGCTTATTAGCAGTGA-----------------TGTAG
TATTTGTTTCTACTTTTAATG-TGTTGCAGGATGTCATATCACTGCGGCACGATATTAAA
CTTGATGATGATGCGCGTGTTTTTGTGCAGTCAAATATGGAGAATTTGCCTGCAG-----
--ATTGGCGCATAGTTAATAAATTTGATCAGATTAATGGT-GTTAGAACCATTAAGTATT
TTGAATGTCCT------GGTGGTATAGATGTTTGCAGCCAGGGTAAAGAGTTTGGTTATG
TACGGCAGAGTTCTTTTTATAAGG--------CCACTGTTAGCCAAATTAAG--GCTTTG
TTTGTTGATAAA----------ATAGATGTTTTACTTACTGTTGATGGTGTTAATTTCGT
CACTCGATATGT-GCCGTGTGGTGAAGTTTTTGGCAAAACATTAGGTAATGTATTTTGTG
ATGCTATTAATGTTACTAAATGTAAAGCCGAACAGAAATATAAAGGAAAGGTGTTCTTTC
AGTTTGACAACCTGTCTAATGCAGATTTGAAAGCTGTTAAGAGTTCTTTCAATTTTGACC
AGAAAGAATTGTTGGCTTATTACAATGTCCTTGTGAATTGTG-GTAAGTGGCAAATTGTC
GTTAATGGTAAATAT--------------------TTTACTTTTAAGCAGGCAAATAATA
ATTGCTTTGTTAATGTTGCATGTCTTATGCTTCAGAATGTTAATCTGAAGTTT-GTAAGC
GTGCAATGGCAGGAGGCATGGCTCGAATTTAGAGCTGGTAAACCCCTTCGGTTTGTAGCA
CTTGTTTATGCTAAAGGTTCTTTTAAATTTGGAGATCCTGCTGATGCCAGAGATTTTATT
CGTGTGGTTCTTAGCCAAACTGATTTGGCTGATGCCGCATGTGATTATGAGATTGTTTGT
AAA---TGTGGTGTTAAGCAGGAGCAGCGTAAAGGTATTGACGCTGTTATGCATTTTGGA
ACATTGAGTCGTGAAGATCTTGAAAATGGCTACACAATTGATTGCAGTTGTGGT-GATAA
GCTAATTCATTGTACGCGAATTAAGGTTCCATTTTTAATTTG----CAGCAACAC-----
--------ACCAAAAGACAATGTTTTGCCTAAGGGTGTGATATGTGCAAATGTTTTTACT
GGTGATAATGTG---GGTCATTATACTCATTTGAGATGTGATTCAAGTTATCAACTTTTT
GATGCTTCTAATGTTAAAAAGATTACTACAGTCAGTGGTAAAATAACTGACTGTTTGTAT
CTTAAAAA---TTTGAAGCAAACATTTAGGTCTGTTTTGACGACCTATTATTTAGATGAT
GT------TATGAAGGTTGAGTATAAGCCTGATCTTACACAGTATTACTGTGAAGGAGGC
AAGTATTACACACAGAGAATTGTAAAGGCTCAGTTTAGAACTTTTGAGAAAGTTGATGGT
GCCTATAT-----------CAATTTTAAATTGGTAGGACACACCGTCTGTGATAGTCTCA
ATGCTAAATTGGGTTTTGATAGCTCTAAGGAGTTTGTTGAATATAAAGTGACTG------
AGTGGCCAACAGCTACA------------------GGTGATGTGGTGTTGGCTAATGATG
ATTTATATGTTAAGAGGTATGAGAGAGGGTGTATTACTTTTGGTAAGCCTGTTATTTGGT
ATAATCATGAGCAAGCATCCCTTAATTCTCTTACATATTTTAATCGA---CCTAGTTTGG
TTGATGTT-----------------------------AATAAGTTTGATGTTTTGAAAGT
TGATGATGTTGTTGCAGAAGTTGAATCCTGCAGCGCTAATTTGAGCCAAGGGAGTACAGG
TATTGGTGCGAGTACAGACAA----------------------------------TGTTG
AAGCTTGTGCTGCTGC--------TTTGGCTCCAGGCAACCAAGGGAGTTATGCAGCTAA
TGGTTTAGCCATTAGCAATAATATTG-----TTAAATTAAATGGTGTTAAAAAGCCTTTT
AAGGTTGAAAATAGTATTGTTATTAATGACAGTACTAGTGATACCAAATTTGTTAAGAGT
TTGTCTATTGTTGATGTTTATGATATGTGGCTGACTGGTTGTCGGTA-TGTTGTTAATGC
TGCTAATGCTTTAAGCGTTGCGGTTAACGTACCAACAATTAAGAGGTTTATAAAATTTGG
TATGACTGTTGTTAGTATACCAATAGATTTGTTAAATTTAAGAGAGATTAAGCCCGTTGA
TGTAGTTAAAGTGGTGCGTAATAAAATTTTTGCCTGCTTTAATTTTATTAGATGGCTTTT
TGTCTTATTATTTGGCTGGATTAAAATATCTGCTGATAATAAAGTAATATACATCACAGA
A--------------------ATTGCATCAAAGCTTACTTGTAAGCTTGTTGCTTTAGCT
GTCAAAAATGCATTTTTGACATTTAAGTGGAGTGTGGTTGCTAGAGGTGCTTGCATTATA
GCGACTATATTTCTATTGTGGTTTAATTT-----------TATATATGCCAATGTAATTT
TTAGTGATTTTTATTTGCCTAAAATT-------------------------GGTTTCTTG
CCGACTTTTGTTGGTAAG-------ATCGTACAGTGGATTAAGAATACTTTTAGTTTTGT
AACTATTTGTGATTTATATTCCATTCAGGATGTGGGCTTTAAGAATCAGTATTGTAATGG
AAGTATCGCATGTCAGTTCTGCTTGGCGGGATTTGATATGTTAGATAATTATAAAGCCAT
TGATGTAGTACAGTATGAAGCTGATAGGAGAGCATTTGTTGATTATATGGGTGTGTTAAA
GATTGTTATTGAATTGATAGTTAGTTAC----GCCCTGTATACGGCATGGTTTTATCCAT
TGTTTGCTCTTATTA-GTATTCAGATCTTGACCACTTGGCTGC----------------C
TGAGCTTTTTATGCTTAGTACATTACATTGG-AGTTTTAGGTTGCTGGTGTCTTTAGCTA
ATATGTTACCAGCACATGTGTTT---------ATGAGGTTTTATATTGTTATTGCCTCTT
TTATTAAACTGTTTAGCTTGTTTAGGCATGTTGCCTATGGTTGTAGTAAATCTGGTTGTT
TGTTTTGTTACAAGAGGAATCGTAGTCTACGTGTTAAATGTAGTACTATCGTTGGTGGCA
TGATACGCTATTACGATGTTATGGCTAATGGTGGCACTGGCTTTTGTTCAAAACATCAAT
GGAATTGCATAGATTGTGATTCTTACAAACCAGGTAACACTTTTATTACTGTTGAGGCAG
CTCTTGAACTATCTAAGGAATTGAAACGGCCTATTCAGCCTACAGACGTTGCTTATCATA
CTGTTACGGATGTTAAGCAAGTTGGTTGTTTTATGCGACTGTTCTATGACCGTGATGGAC
AGCGCACATATGATGATGTTAATGCTAGTTTGTTTGTGGATTATAGTAATTTGCTACATT
CTAAGGTTAAGGGTGTGCCTAATATGCATGTTGTGGT----AGTGGAAAATGATGCCGAT
AAATCTAATTTTCTTAAT--GCTGCTGTATTTTATGCACAGTCTTTGTTTAGACCTATTT
TAATGGTTGATAAAAATCTGATAACTACTGCTAATACTGGTACGTCTGTTACAGAAACTA
TGTTTGATGTTTATGTGGACACATTTTTGTCTATGTTTGATGTGGATAAAAAGAGTCTTA
ATGCTTTAATAGCAACTGCGCATTCTTCTATAAAACAGGGTACGCAGATTTGTAAAGTTT
TGGATACCTTTTTAAGTTGTGCTCGTAAAAGTTGTTCTATTGATTCAGATGTTGATACTA
AGTGTTTAGCTGATTCTGTCATGTCTGCTGTGTCGG-CAGGCCTTGAATTGACGGATGAA
AGTTGTAATAACTTGGTGCCAACATATTTGAAGAGTGATAACATTGTGGCAGCTGATTTA
GGTGTTCTGATTCAAAATTCTGCTAAGCATGTGCAGGGTAATGTTGCTAAAATAGCCGGT
GTTTCCTGTATATGGTCTGTGGATGCTTTTAATCAGCTTAGTTCTGATTTCCAGCATAA-
-ATTGAAGAAAGCATGTTGTAAAACTGG---------------TTTGAAACTGAAGCTTA
CTTATAATAAGCAGATGGCTAATGTCTCTGTTTTAACTACACCCTTTAGTCTTAAAGGGG
GTGCAGTTTTTAGTTAT------------TTTGTTTATGTATGTTTTGTGTTGAGTTTGG
TTTGTTTTATTGGATTGTGGTGCTTAATGCCCACTTACACAGTACACAAATCAGATTTTC
AGCTTCCCATTTATGCCA---GTTATAAAGTTTTAGATAATGGTGTTATTAGAGATGTTA
GCGTTGAAGATGTTTGTTTCGCTAACAAATTTGAACAATTTGATCAATGGTATGAGTCTA
CATTTGGTCTAAGTTATTATAGTAACAGTATGGCTTGTCCCATTGTTGTTGCTGTAGTAG
ACCAGGATTTTGGCTCTACTGTGTTTAATGTCCCTACCAAAGTGTTACG---ATATGGCT
ACCATGTGTTGCACTTTATTACACATGCACTTTCTGCTGATGGGGTGCAGTGTTATACGC
CACATAGTCAAATATCGTATTCTAATTTTTATGCTAGTGGCTGTGTGCTTTCCTCCGCTT
GTACTATGTTTGCAATGGCCGATGGTAGTCCACAACCTTATTGTTATACAGAGGGGCTTA
TGCAGAACGCTTCTCTGTATAGTTCATTGGTACCTCATGTGCGGTATAATCTTGCTAATG
CTAAAGGTTTTATCCGTTTTCCAGAAGTATTGCGAGAAGGACTTGTGCGTATTGTGCGTA
CTCGTTCTATGTCGTATTGCAGAGTTGGATTATGTGAGGAAGCTGATGAGGGTATATGCT
TTAACTTTAATGGTTCTTGGGTGCTTAATAATGATTATTATAGATCATTGCCTGGGACCT
TTTGTGGTAGAGATGTTTCTGACTTAATTTATCAGCTTTTTAAAGGTTTAGCACAGCCTG
TGGATTTTTTGGCATTGACTGCTAGTTCTATTGCTGGTGCTATACTAGCTGTAATTGTTG
TTTTGGTGTTTTATTACTTAATAAAGCTTAAACGTGCTTTTGGTGATTACACCAGTATTG
TTTTTGTTAATGTGGTTGTGTGGTGTGTAAATTTTATGATGCTTTTTGTGTTTCAAGTTT
ACCCTACACTTTCTTGTGTATATGCTATTTGTTATTTTTATGCCACGCTTTATTTCCCTT
CGGAGATAAGTGTGATAATGCATTTACAATGGCTAGTTATGTATGGCACTATTATGCCTT
TATGGTTTTGTTTGCTATATATATCTGTTGTTGTTTCAAATCATGCTTTTTGGGTATTTG
CTTACTGCAGACGGCTTGGTACTTCTGTTCGTAGTG------ATGGTACATTTGAAGAAA
TGGCTCTTACTACTTTTATGATTACAAAAGATTCTTATTGTAAGCTTAAGAATTCTTTGT
CTGATGTTGCTTT----------TAATAGATATTTGAGTTTGTATAATAAATATAGGTAT
TACAGCGGTAAAATGGATACTGCTGCATATAGGGAGGCTGCTTGTTCTCAGTTGGCTAAA
GCAATGGATACATTTACCAATAATAATGGTAGTGATGTGCTTTACCAACCACCTACTGCT
TCCGTTTCAACTTCATTTTTGCAATCTGGTATTGTGAAAATGGTTAATCCCACTTCTAAA
GTAGAACCATGTATTGTCAGTGTTACCTATGGTAATATGACATTGAATGGTTTATGGTTG
GATGATAAGGTCTACTGTCCCAGACATGTGATATGTTCTGCTTCAGATATGACTAATCCA
GATTATACAAATTTGTTGTGTAGAGTAACATCAAGTGATTTTACTGTATTGTTTGATCGT
TTAAGCCTTACAGTGATGTCTTATCAAATGCAGGGTTGTATGCTTGTTCTTACAGTGACC
CTGCAAAATTCTCGTACGCCAAAATATACATTTGGTGTGGTTAAACCTGGTGAGACTTTT
ACTGTTTTAGCTGCTTATAACGGCAAACCACAAGGAGCCTTTCATGTGACTATGCGTAGT
AGTTATACCATTAAGGGTTCCTTTTTATGCGGATCTTGTGGATCTGTTGGTTATGTGCTA
ATGGGTGATTGTGTTAAATTTGTGTATATGCATCAATTGGAGCTTAGTACTGGTTGTCAT
ACTGGTACCGATTTCAATGGGGACTTCTATGGTCCTTATAAGGATGCTCAGGTTGTTCAA
TTGCCCGTTCAGGATTATATACAATCTGTTAATTTTGTAGCATGGCTTTATGCTGCTATA
CTTAATAATTGTAATTGGTTTGTACAAAGTGATAAGTGTTCTGTTGAAGATTTTAATGTG
TGGGCTTTGTCTAATGGGTTTAGCCAAGTTAAGTCTGATCTTGTTA------TAGATGCT
TTAGCTTCTATGACTG---------------------GTGTGTCTTTGGAAACATTATTG
GCTGCTATTAAGCGTCTCAAGAATGGTTTTCAAGGACGTCAGATTATGGGTAGTTGCTCC
TTTGAGGATGAATTGACACCTAGCGATGTTTATCAACAACTCGCTGGTCTCAAGTTACAA
TCAAAGCGTACT----AGGTTGGTTAAAGGCA-----------TTGTTTGTTGGATTATG
GCTTCTACATTTTTGTTTAGTTGTATAATTACAGCATTTGTGAAATGGACTATG------
TTTATGTATGTAA------------CTACTAATATGCTTAGTATTACTTTTTGTGCACTT
TGTGTTATAAGTTTGGCCATGTTGTTGGTTAAACATAAGCATCTTTATTTGACTATGTAT
ATAATTCCTGTGCTTTTTACACTG-----------------CTGTATAACAACTATTTG-
--GTTGTGTACAAGCAGACATTTAGA------------------GGCTATGTTTATGCAT
GGCTATCATATTATGT-TCCATCAGTTG-AGTA-TACTTATACTGATGAAGTTATTTATG
GCGTGTTAT--TGCTTATAGGAATGGTCTTTGTTACATTACGTAGCATTAACCATGATTT
G-TTTTCTTTTATAATGTT-----TGGTGGTCGTGTGATTTCTGTTGTCTCTTTGTGGTA
CATGGGTTCTAACTTAGAGGAAGAAATTCTTCTTATGTTGGCTTCTCTTTTTGGTACTTA
TACCTGGACAACAGCTTTATCTATGGCTGCAGCAAAGGTCATTGCTAAGTGTGTTGCTGT
GAATGTTTTGTATTTCACA------GATATACCTCAAATTAAGATAGTGCTTATATGCTA
TTTGTTTATAGGTTATATTATTAGCTGTTATTGGGGTTTGTTTTCCTTGATGAACAGTTT
GTTTAGAATGCCTTTGGGTGTTTATAATTATAAAATTTCAGTACAGGAGTTAAGATATAT
GAATGCTAATGGATTGCGCCCTCCTAAGAATAGTTTTGAAGCCCTTATGCTTAATTTTAA
GCTTTTGGGTATTGGAGGTGTGCCAATTATTGAAGTATCTCAATTTCAATCAAAATTGAC
TGATGTTAAATGTGCTAATGTTGTCTTGCTTAATTGCTTGCAACATTTGCATGTTGCTTC
TAATTCTAAGTTGTGGCAGTATTGTAGCACTTTGCACAATGAAATACTTGCCACTTCTGA
TCTGGGTGTTGCTTTTGAAAAGCTTGCTCAGTTGTTAATTGTTTTGTTTGCTAATCCAGC
TGCTGTGGATAGCAAGTGCCTGACTAGTATTGAAGAAGTTTGCGATGATTATGCAAAGGA
CAATACTGTTTTGCAGGCTTTACAGAGTGAATTTGTTAATATGGCTAGCTTCGTTGAATA
TGAAGTTGCTAAGAAAAATCTTGATGAGGCGCGTTCTAGTGGTTCTGCTAATCAACAGCA
GCTAAAACAGCTAGAGAAAGCCTGTAATATTGCTAAATCTGCTTATGAACGCGACCGTGC
TGTAGCAAGAAAGTTGGAGCGTATGGCAGATTTGGCTCTCACTAATATGTATAAAGAAGC
TAGAATTAATGATAAGAAGAGTAAGGTTGTTTCTGCCTTGCAAACTATGCTTTTTAGTAT
GGTGCGTAAGTTAGATAATCAAGCTCTGAATTCAATATTAGATAATGCTGTGAAGGGTTG
TGTACCATTGAATGCCATCCCTTCATTGGCTGCAAATACTCTGACTATAATTGTACCAGA
TAAAAGTGTTTACGATCAGGTAGTTGACAATGTCTATGTTACCTATGCGGGTAATGTATG
GCAGATTCAAACTATCCAAGATTCAGATGGTACAAATAAGCAGTTGAATGAGATATCTGA
TGAT------TGTAACTGGCCACTAGTTATTATTGCAAATCGGCATAATGAGGTA--TCT
GCTACCGTTTTGCAAAATAATGAATTAATGCCTGCTAAGTT------GAAAACTCAGGTT
GTTAATAGTGGTCCAGATCAGACTTGTAATACACCTACTCAATGTTACTATAACAATAGT
AACAATGGGAAGATTGTTTATGCTATACTTAGTGATGTTGATGGTCTTAAGTATACAAAA
ATTCTTAAAGATGATGGCAATTTTGTTGTTT---TGGAGTTAGATCCTCCTTGTAAATTT
ACTGTTCAAGATGTTAAAGGTCTTAAAATTAAGTACCTTTATTTTGTAAAAGGTTGTAAC
ACACTAGCAAGAGGCTGGGTTGTTGGTACAATTTCTTCTACAGTTAGATTGCAAGCTGGA
ACTGCTACTGAGTATGCTTCCAACTCATCTATATTATCTTTATGTGCGTTTTCTGTAGAT
CCTAAGAAAACGTATTTAGATTTTATACAACAGGGAGGAACACCTATTGCCAATTGTGTT
AAAATGTTGTGTGACCATGCTGGTACCGGTATGGCCATAACTATTAAACCTGAAGCTACC
ACTAGTCAGGATTCGTATGGTGGTGCGTCTGTTTGTATATATTGTCGCTCACGAGTTGAA
CACCCAGATGTTGATGGGTTGTGCAAATTACGCGGCAAGTTTGTACAAGTGCCTGTAG--
-GTATAAAAGATCCTGTGTCTTATGTTTTGACACATGATGTTTGTCAAGTTTGTGGATTT
TGGCGGGATGGAAGTTGTTCATGTGTTAG---CACTGACACTACTGTTCAGTCAAAAGAT
ACTAA---TTTTTTAAACGGGTTCGGGGTACGAGTGTAGATGCCCGTCTCGTACCCTGTG
CCAGTGGTTTATCTACTGATGTACAATTAAGGGCATTTGACATTTGCAATGCTAGTGTTG
CTGGCATTGGTTTACATTTAAAAGTTAATTGCTGCCGTTTTCAGCGTGTTGATGAGAACG
GTGCTAAATTAGATCAGTTCTTTGTTGTTAAGAGGACAGATCTGACTATATATAATAGAG
AGATGGAATGCTATGAGCGTGTTAAAGATTGTAAGTTTGTGGCAGAGCACGATTTTTTCA
CATTTGATGTAGAAGGTAGTCGTGTGCCACATATTGTACGCAAGGATTTAACAAAGTATA
CTATGTTGGATCTTTGCTATGCATTGCGACATTTTGATCGCAATGATTGCT---TGCTTT
GTGATATACTCTCTATGTATGCTGATTGTGAACAATCCTATTTTACTAAGAAGGATTGGT
ATGATTTTGTTGAAAATCCTGATATTATTAATGTGTATAAAAAGCTTGGACCTATCTTTA
ACAGAGCTCTAGTTAGCGCTACTGAGTTTGCAGACAAATTAGTGGAGGTAGGCTTAGTAG
GTGTTTTAACACTTGATAATCAAGACTTAAATGGTAAATGGTATGACTTTGGTGATTTTG
TTATTGCAACCCCAGGGTGTGGTGTTGCTATAGCAGATTCTTACTATTCATATATGATGC
CTATGCTGACTATGTGTCATGCGTTGGACTGTGAATTATATATAAATGGTG---------
---CTTATAGGCAATTTGATCTTGTACAGTACGATTTTACTGATTACAAGCTCGAATTGT
TTAATAAGTATTTTAAGCACTGGAGTATGCCATACCATCCTAACACGGTTGATTGTCAGG
ATGATCGTTGTATCATACATTGTGCTAATTTTAACATACTTTTTAGTATGGTTTTACCTA
ATACATGTTTTGGGCCTCTTGTTAGGCAAATTTTTGTGGATGGTGTTCCTTTTGTTGTTT
CAATTGGATACCATTATAAAGAACTTGGTATTGTGATGAATATGGATGTGGATACACATC
GTTACCGCTTGTCCTTAAAAGACTTGCTTTTATATGCTGCTGATCCAGCTTTGCATGTAT
CTTCTGCTAGTGCATTGTATGATTTACGCACTTGCTGTTTTAGTGTTGCGGCTATAACAA
GCGGTGTAAAATTTCAAACAGTTAAACCTGGTAATTTTAATCAGGATTTTTATGATTTTA
TTTTAAGTAAGGGCCTGCTTAAAGAGGGTAGTTCAGTTGACCTGAAGCACTTTTTCTTTA
CGCAGGATGGTAATGCTGCTATTACTGATTATAATTATTATAAGTACAATTTGCCCACCA
TGGTGGACATTAAGCAGTTGTTGTTTGTTTTGGAAGTTGTTTATAAGTATTTTGAGATTT
ATGATGGTGGGTGTATACCGGCATCACAAGTCATTGTTAATAATTATGATAAGAGTGCTG
GCTATCCATTTAATAAATTTGGAAAAGCCAGGCTCTATTATGAAGCATTATCATTTGAGG
AGCAGGATGAAATTTACGCCTATACTAAGCGCAATGTCCTGCCAACACTTACTCAAATGA
ATTTGAAATATGCTATTAGTGCTAAGAATAGAGCCCGTACTGTTGCTGGTGTTTCTATAC
TTAGTACTATGACTGGCAGAATGTTTCATCAAAAATGTTTGAAAAGTATAGCGGCTACAC
GTGGTGTTCCTGTTGTTATAGGCACCACTAAGTTTTATGGCGGCTGGGATGATATGTTAC
GTCGCCTTATTAAAGATGTTGATAATCCTGTACTTATGGGTTGGGATTATCCTAAGTGTG
ATCGTGCTATGCCTAACTTACTACGTATCGTCAGTAGTCTGGTTTTGGCCCGAAAACATG
AGGCATGTTGTTCGCAAAGCGATAGGTTTTATCGACTTGCGAATGAATGCGCACAAGTTT
TGAGTGAAATTGTTATGTGTGGTGGCTGTTATTATGTTAAGCCTGGTGGCACTAGTAGTG
GTGATGCAACTACTGCTTTTGCTAATTCAGTTTTTAACATATGTCAAGCTGTTTCAGCCA
ATGTATGTGCTTTAATGTCATGCAATGGTAATAAGATTGAAGATTTGAGTATACGTGCTC
TTCAGAAGCGCTTATACTCACATGTGTATAGAAGTGATATGGTTGATTCAACCTTTGTCA
CAGAATATTATGAATTTTTAAATAAGCATTTTAGTATGATGATTTTGAGTGATGATGGCG
TTGTGTGTTATAATTCTGATTATGCGTCCAAAGGGTATATTGCTAATATAAGTGCCTTTC
AACAGGTGTTGTATTATCAAAATAACGTTTTTATGTCAGAATCCAAATGTTGGGTTGAAA
ATAACATAAACAATGGACCTCACGAATTTTGTTCACAACACACAATGCTTGTAAAGATGG
ATGGTGATGATGTCTATCTTCCATATCCTGACCCTAGTCGTATATTAGGAGCTGGATGTT
TTGTAGATGATTTGTTAAAGACTGATAGCGTTCTCTTAATAGAACGATTTGTAAGTCTTG
CAATAGATGCTTATCCACTTGTGTATCACGAAAATGAAGAATACCAAAAGGTTTTTCGTG
TTTATTTGGAGTATATAAAGAAGTTATACAATGACCTTGGTAACCAGATCTTGGATAGCT
ACAGTGTTATTTTAAGTACTTGTGATGGACAAAAGTTCACTGATGAGTCCTTTTACAAGA
ACATGTATTTAAGAAGTGCAGTTATGCAGAGTGTTGGAGCTTGCGTGGTCTGCTCTTCTC
AAACATCATTACGTTGTGGCAGTTGCATCAGAAAGCCGCTTCTTTGCTGCAAGTGTTGTT
ATGATCATGTTATGGCGACTGATCATAAATATGTTTTGAGTGTTTCACCATATGTGTGTA
ATGCACCAGGATGTGATGTAAATGATGTTACCAAATTGTATCTAGGTGGTATGTCATATT
ATTGTGAAGATCATAAGCCACAATATTCGTTTAAGTTGGTAATGAATGGTATGGTTTTTG
GTCTATATAAACAATCTTGTACAGGATCTCCGTACATAGATGATTTTAATCGTATAGCTA
GTTGTAAATGGACTGATGTTGATGATTACATACTGGCTAATGAATGTACAGAGCGCTTGA
AATTGTTCGCTGCAGAAACCCAAAAGGCGACTGAGGAAGCCTTTAAGCAGAGTTATGCAT
CAGCAACAATACAAGAGATTGTTAGCGAGCGCGAATTGATTCTCTCTTGGGAGATTGGAA
AAGTGAAGCCACCACTTAATAAAAATTATGTTTTTACTGGCTACCATTTTACTAAAAATG
GCAAGACAGTTTTAGGTGAGTATGTTTTTGATAAGAGTGAGTTGACTAATGGTGTGTATT
ATCGCGCCACAACCACTTATAAGCTATCTGTAGGAGATGTTTTTGTTTTAACCTCTCATT
CAGTAGCTAATTTAAGTGCTCCTACGCTTGTGCCGCAGGAGAATTATAGTAGTATTAGAT
TTGCTAGTGTTTA-----TAGTGTGCCTGAGACGTTTCAGAGCAATGTCGTTAATTATCA
ACACATTGGAATGAAACGTTATTGTACCGTGCAAGGACCCCCTGGCACGGGTAAATCACA
TCTTGCTATCGGTTTGGCTGTATATTATTGTACAGCTAGAGTTGTATACACTGCCGCCAG
CCATGCTGCTGTTGATGCATTGTGTGAAAAGGCATATAAATTTTTAAATATTAATGATTG
CACGCGTATAGTACCTGCTAAAGTGCGTGTTGATTGTTATGATAAATTTAAAATTAATGA
TACCACTCGTAAGTATGTGTTTACTACTATAAATGCATTACCTGAGATGGTGACTGATAT
TGTTGTTGTTGATGAAGTAAGTATGCTTACCAATTACGAGTTGTCTGTTATTAATGCTCG
TATTCGTGCTAAGCATTATGTTTATATAGGTGATCCTGCTCAATTGCCAGCACCTCGTGT
GTTGTTGAGTAAAGGATCCCTAGAACCTAAATATTTTAACACTGTAACTAAGCTAATGTG
TTGCTTAGGTCCTGATATTTTCTTGGGAACATGTTATCGTTGTCCCAAGGAAATTGTGGA
TACAGTCTCAGCCTTGGTTTATGATAATAAGCTTAAGGCTAAAAATG--AAAGTAGCTCA
TTGTGTTTTAAGGTTTACTTTAAGGGCGTTACAACACATGAGAGTTCTAGTGCTGTTAAT
ATGCAGCAGATTTATTTAATTAGTAAGTTTTTGAAGGCTAATCCCTTGTGGCATAATGCC
GTTTTTATTAGTCCATATAATAGTCAGAACTTTGCTGCTAAGCGCGTTTTGGGTCTTCAA
ACCCAAACCGTAGATTCAGCGCAGGGTTCTGAATATGATTATGTTATCTATTCACAGACT
GCTGAAACAGCGCATTCTGTTAATGTTAACCGCTTCAACGTCGCTATTACTAGGGCCAAG
AAAGGTATTCTTTGTGTCATGTGTAATATGCAGCTTTTTGAGGCGTTACAATTTACAGCA
CTGACTTTGGACAAAGTTCC-------------------CTCCAAATTGCAGTGTACTAC
TAATTTATTTAAAGATTGTAGCAAGAGCTATGTTGGCTACCATCCAGCTCATGCTCCTTC
GTTTTTAGCAGTGGATGAAAAGTATAAGGTTAATGGTGATTTGGCTGTTTGCCTTGGAGT
AGGTGATTCCTCTGTAACATATTCAAGACTAATATCACTCATGGGTTTTAAGTTAGATTT
GACACTTGAGGGATATTGTAAGTTATTTATTACTAAAGAAGAGGCTGTCAAACGTGTTAG
AGCATGGGTTGGGTTTGATGCTGAAGGCGCTCATGCTACGCGTGACAACATAGGGACTAA
CTTCCCACTTCAATTAGGGTTTTCCACTGGAATTGATTTTGTAGTGGAAGCCATTGGTTT
GTTCTCTGAGAGAGATGGTTACAGTTTTAAAAAGGCTGTGGCTAAAGCTCCACCAGGTGA
ACAATTTAAGCACCTTATCCCTTTGATGACTAGAGGTCAGAGATGGGATGTTGTTAGACC
TAGAATAGTACAAATGTTTTCAGATCATTTAGTTGATCTGTCTGATAGCGTTGTACTTGT
TACATGGGCTGCCAGCTTTGAGCTCACTTGTCTCCGATACTTTGCTAAGTTAGGTAAGGA
GACTTGTTGTAATGTGTGTACTAACCGTGCCACAGTTTATAATTCTAGAACTGGTTACTA
TGGCTGCTGGCGTCATAGTGTTTCGTGTGATTACTTATACAACCCACTTATTGTTGATAT
TCAACAGTGGGGCTATTCAGGCCCTTTGTCAAGTAATCATGATATGTATTGTAGCATCCA
TAAAGGGGCTCATATTGCTTCATCTGATGCTATAATGACACGGTGTTTGGCCATTTATGA
TTGTTTTTGCAATAATATAAATTGGAATGTGGAGTATCCCATCATTTCAAATGAGTTAAG
TATTAATTCCTCTTGTAGGACGTTGCAGCGTGTTATGCTTAAAGCAGCAATGCTTTGCAA
CAGGTATAGTTTGTGCTACGATATAGGCAATCCAAAGGCGATT--GCTTGTATCAAAGGC
TA----TGATTTTAAGTTTTATGATTCTCAACC----AATTGTTAAGTCTGTTA-----A
GACTTTGGTTTATTCTTATGAGGCACATAAAGATAGTTTTAAAGATGGTTTGTGTATGTT
TTGGAACTGCAATGTAGATAAGTATCCACCTAATGCAGTTGTATGTAGATTTGACACGAG
AGTGTTGAATAATTTAAATTTGCCTGGCTGTAATGGTGGAAGTTTGTATGTTAATAAACA
TGCATTCCACACCAATCCCTTTTCTAGGGCAGCCTTTGAATATTTAAAGCCTATGCCATT
TTTTTATTATTCAGATACGCCTTGTGTGTATATGGATGGCATGGACAATAAGCAG-----
---GTTGATTATGTACCTTTGAAATCTGCTACCTGCATCACTAGATGTAATTTAGGTGGC
GCTGTTTGTCTAAAACATGCTGAAGAGTATCGTGAATACCTTGAATCTTATAACACAGCT
ACTACAGCAGGTTTTACTTTTTGGGTCTATAAGACCTTTGATTTTTATAATTTGTGGAAC
ACATTCACCAAGCTACAAAGCTTGGAGAATGTTGTTTATAATTTAGTCAAGACTGGATAT
TATACTGGCCAAGCTGGCGAAATGCCTTGCGCCATTATAAATGACAAAGTAGTGGCTAAG
GTTGAACAGGAGGATGTTGTTGTTTTTACTAATAATACAACATACCCTACTAACATTGCA
GTTGAATTGTTTGCCAAACGTAGTGTGCGTCATCATCCCGAGCTTAAGCTCTTTAGAAAT
TTGAATATTGACGTGTGTTGGAAACACGTCATTTGGGATTATGTTAGA-------CAGAG
TATATACTGCAGTAATACCTTTGGTGTCTGC------ACATATACAGATTTAAAGTGCAT
TGATA------------AATTGAATGTCCTTTTTGATGGTCGTGATAATGGTGCTCTTGA
AGCATTTAAACGCTCTAATAATGGCGTCTACATTTCCACGACAAAAGTTAAGAGTTTTTC
GATGATTAGAGGTCCACCACGTGCTGAATTAAATGGCGTAGTGGTAGATAAAGTTGGAGA
CGCGGATTGTGCGTTTTATTTCGCTGTGCGTAAAGATGGTCAAGATGTCATCTTCAGCCA
ATCTGACAGCTCTAACCAGAGCCCACAAGGTAATCTGGGGAGTAATGTCGGTGGTAATGA
TGCTCTGACAATCTCT----ACCATCTTTACACAAAGTCGTGTTATTAGCTCTTTTACAT
GTCGCACTGATATGGAAAAAGATTTTATAGCTTTAGATCAAGATGTGTTCATTCAGAAGT
ATGGTTTGGAGGACTATGCCTTTGAACACATTGTTTATGGTAATTTCAACCAGAAGATTA
TTGGTGGTTTGCATTTGTTAATAGGCTT------GTACCGAAGACAGCAAACTTCCAATC
TGGTTATTCAGGAGTTTGTTTCATACGACTCCAGCATACATTCTTATTTTATCACTGATG
AGAAGAGTGGTGGTAGTAAGAGTGTTTGCACTGTTATAGATATTTTGTTGGATGATTTTG
TGGCTCTTGTTAAGTCACTTAATCTTAATTGTGTGAGTAAGGTTGTTAACGTTAACGTTG
ATTTTAAAGATTTTCAGTTCATGCTCTGGTGTAACGATGAGAAAGTTATGACTTTCTATC
CTCGTTTGCAAGCTGCATCTGACTGGAAGCCTGGTTATTCTATGCCTGTATTATATAAGT
ATTTGAATTCCCCAATGGAAAGAGTTAATCTCTGGAATTACGGGAAGCCAGTTACTTTGC
CTACAGGCTGTATGATGAATGTTGCTAAGTATACTCAGTTATGTCAATATCTGAATACTA
CAACATTAGCTGTACCTGTTAATATGCGAGTTTTGCATTTAGGTGCAGGTTCAGAAAAAG
GAGTAGCACCGGGTTCTGCAGTTCTTAGGCAGTGGTTGCCTGCTGGTACTATTCTTGTAG
ATAATGATTTACACCCATTTGTGAGTGACAGTGTCGCTTCATATTTTGGGGATTGTATAA
CCTTACCCTTTGATTGTCAATGGGATTTGATAATTTCTGATATGTATGACCCTATTACTA
AGAATATAGGGGAGTACAATGTAAGTAAAGATGGTTTCTTTACATACATTTGTCATATGA
TTCGCGACAAGTTAGCTCTGGGTGGCAGTGTTGCCATAAAAATAACAGAGTTTTCTTGGA
ATGCTGAATTATATAAGCTAATGGGTTGTTTTGCATTTTGGACGGTTTTCTGTACAAATG
CAAATGCCTCTTCTAGTGAGGGATTTTTAATTGGCATAAATTATTTGGGTAAGTCCAAGT
TTGATATAGATGGAAATGTTATGCATGCCAATTATTTGTTTTGGAGAAATTC--------
TACAGTTTGGAATGGGGGTTCTTATAGCCTCTTTGATATGGCTAAATTCCCACTTAAACT
GGCTGGTACTGCTGTAATTAATTTGAGAGCAGACCAGATCAATGATATGGTTTACTCACT
TTTAGAGAAGGGTAAACTACTTATTAGAGATACAAGCAAAGAAGTTTTTGTTGGAGATAG
TTTGGTTAATGTAATCTAA-ACATAATTTTAAAATGTCTGTCGCTTACGCAGATAGGCCT
ACTCATTTTATTAATTTTCCATTAATCTCCTTTGAGGGATTCATGTTAAATTTTAAAGAT
TTGCAGTTTAGACTTCTTCATGAGGGAGTCGACTGCAAATTGCAAATGGTGCCCCACGTT
AGTCTTGCAATGCTTGACATTGTTCAAGACCAAATCAAATGTGTGGATACCAGTTTGCAA
CAAGTTATAGATGGTATATGCTGGGACGATGGTTTCCACATTAATTTTGGAAATCCAAAA
ATCCTTGGCAGATGTGTTGTTTTGGAAGTTAAAGGTTTAGAAGAATTGCATGGTGAAATA
GAAAGAAGTATCAGTGAGAAAGGTTGTGTAATTGGTCAGTCCCGTCCTTGGATTGCTCAT
TGTACTATAGCACAACTCACTGATGCGGCTTTAGTCATTAATGAGAATTTAGATTTTATA
AATTCTCTACAATTCAATTATACCATAACTATCAACCCTGCTTCACCTTCTAGGCTTGAA
TTAGTCAAGATTGGTGCAGAAAAGAAAGATGGTTTTTATAAGAGTGTTGTTAGCCATTGG
ATGGGTATTCGGTTTTATTATAAACCGCCCACAGACAAGCTAGCAATGATTATGGGTTAT
TGTTGTTTAGAAAAGATAAGAGGAGAGCTTGATGGAGAAGATTTTCCCCAGCATGATGAT
GATGCATGGAGCAAGCTATCTTATCATTATGAAAATAACCTTTGGTTTTACAGGCATGTC
TATAGAAATAGTAGTTATTTTAGACTTGTCTGCAAGTTGAAAGATTGTATTTGTATGGGT
TATGATTCTTCTGAAGCGGAAGAAATCTAAACTCAGTTAAAATGTATTTGTTGCTGAAAT
TTTTGGCTATACTTGTTGCAGGTTCTTATGGTATTCAAAACCCGCCTGTCAACATAGTAT
CTCATATTAATGAGGATTGGTTTTTATTTGGGGATAGTCGTTCTGACTGTAACCATATAA
ACACAATCAATCCTCGTAATTATTCTTATATGGACCTTAATCCTGAGTTGTGTAATTCTG
GTAAGATTTCTTCTAAAGCAGGAAATTCTCTGTTTAGGAGTTTTCATTTTACAGATTTTT
ACAACTATACTGGAGAAGGCCAGCAAATTATATTTTATGAGGGTGTTAACTTTACTCCTA
ATCATGGCTTTAAATGCACCGCTTCTGGTGATAATGCCGTCTGGATGCAAAATAAAGCCC
GGTTTTATGAGATTGTTTATAGGAGTATGGCTGTTTATCGCAGTCTTACTTTTAAGACCG
TTGCTTACAATTATAGTGGCACTGCTGTTGCTACTAATTTGTGTAAGCAAAGTTCATTGA
CTATGAATAACCCCACTTTCATAGCTAGGGAGAGTGGGCTTACAGATTATTATTATACTA
GCACAGCTAATTTTTCATTGCAGGGCTGTGATGAGTATATAATTCCTCTATGTTATTTTA
ATGGTAAGTTTCTTTCCAGTAGCAAGTATTATGATGATAGTATTTATTATTTTAATATTG
ATACTGGTGAAGTATTTGGTTTTAATTCAACCCGTCCCACTGAGGATGGTATTGATTTTA
ATTGTTTTTATTATAGAGTGCCCTCTGGTTTATATCAGGCCATCTCATATGAGCTGATGT
TAACAGTTCCGTCTAAGATCATTTGTTTGTCCAAGCCTAAGGATTTTACTCCTGTTCAGG
TTGTTGACTCTAGATGGAATTCAGCCAGGCGTTCTGATAACATGACGGCTATAGCATGTC
AACTGCCGTACTGTTATTTTCGTAATTCTACCTCAGATTATAAAGGGGTTTATGATATTA
ACCATGGTGATGCTGGTTTTACCAGTATACTTAGTGGTTTGTTATATAATTCTCCCTGTT
TTTCATGGCAGGGTGTTTACAGATTTGATAATGTTAGTACTGTTTGGCCCCTCTACCCTT
TTGGTAAATGCCCTACTGCTGCTAATCTTGCGAATGTTGATGGTCCAATTTGTGTGTATG
ACCCCTTACCCATTATATTGCTTGGCGTTTTGTTGGGTCTGGCTGTCATAATTATTATAG
CACTCCTATTTTATTTTATGGTGGATAATGGTACTAGGCTTCATGATGCTTAGATCATAA
TCTAAACATGGTCTTATTACTTT--TATTTTTCCTACCTACCGCTCTTGCTGTTGTAGGA
GATGTAAAATGTACTACTATAGGTGTTAACGATGTTAATACTGGTGCACCTGTTATAAGT
ACAGAGACTGTTGATGTTACTAACGGTCTTGGCACTTATTATGTGCTTGATCGTGTTTAT
TTAAATACCACATTGTTGCTCAATGGCTATTATCCCACTTCTGGTGCCAATTATCGCAAT
TTGGCACTTAAAGCTTCTGAATTATTGAGCACCTTATGGTATAAGCCACCCTTTTTGTCC
GAGTTTAATGATGGTGTTTTTGCTAAGGTCAAGAATACCAAAGTAACTAAAAATGGCATT
GTCTATAGTGAGTTCCCCACAATGGTTATTGGTACTACATTTGTTAATACCTCCTTTACT
GTTGTTGTTCAACCTAGGACTACCGTTGTTAATTCTAAATTACAAGGTCTTTTGGAGATT
ACTATTTGTCAATATTCTATGTGTGAATACCCTAACACTGTTTGTAACAGTGGTATTGGG
TCACCACGCAAAGAGTTGTGGCATTATGAGAAGGCTGTGGCCTCCTGTTTATATCGGCGT
AATTTTACGTACGATGTTAATTCTGATTGGCTTTACTTTCATTTTTATCAACAGGGTGGT
ACTTTTTATGCTTATTATACAGATAGTGGTTTTATTACCACTTTCTTGTTTAATATTTAC
CTTGGTACAAGTTTATCGCATTACTATGTGATGCCTTTATCTTGTAGTGGTAAGTTAGAC
CTGCAATATTGGGTTACACCACTCACTAATAGACAGTTTTTGTTGGTATTTAATCAGGAT
GGCATTATTTATAATGCAGTTGATTGTGCCAGTGATTACATGAGTGAGATTAAGTGT---
---AATACCCAAAATGTGAAACCTAGTACAGGTGTTTATGATTTAACTGGTTACACTGTT
CAACCTATAG------CTGATGTGTACCGGCGTATTCCTAATTTACCAGATTGTAATATG
GAGGACTGGCTTAGTGCTCCTACTGTTGCATCTCCTCTTAATTGGGAGCGTAGGACGTTC
TCTAATTGTAATTTTAATATGAGCAGCCTGTTGAGTCTCATTCAGGCTGACTCGTTTTCT
TGTTCCAATATTGATGCTGCTAAATTGTATGGTATGTGTTTTGGCAGTGTTACTATTGAT
AAATTTGCTATACCTAATAGCAGGAAGGTT----GACTTGCAATTAGGTAATTTGGGTTA
TTTACAGTCTTTTAATTATAGAATA------GACACCACAGCCACTAGCTGTCAATTATT
TTATAGTTTGGGTGCTGATAATGTCACTGTCATCCGCTCTAATCCTTCTGCCTGGAATAG
GCGGTATGGTTTTAATGATACAATGTTTAAACCTCAGCCTGCAGGTTTTTTTACTAACCA
TGATGTGGTTTATTCAAAACAGTGTTTTAAGGTTCCTAACACATATTGTCCTTGTAAGAA
TAATGGTGCTACCTGTGTAGGCAATGGTGTTTCTGCTGGCGTCAGTGGTACTACCACTGG
CTCTGGCACTTGTCCAGTAGGTACATCTTATCGCACTTGTTTTAATCCTATTCAATGTGC
ATGCACTTGTGATCCTGAGCCTATTAATGCAATTTTAACCTCTGGCCCTCGTGCTTGTCC
TCAAGTCAAGTCTCTTGTTGGTATTGGAGAGCATTGCTCAGGTTTAGGCATACATGAAGA
TTTTTGCGGAGGCTCACCTTGTTCTTGTCCAGCCAATGCCTTTATGGCTTGGTCTGTAGA
TTCTTGTTTACAAGATGGACGCTGCAATATTTTTTCCAATTTAATTTTAAATGGTGTTAA
TA-------GTGGTGCTACTTGTTCTACTGATTTACAACGGTCCAATACTGAGATCGTTG
TTGGTGTTTGTGTTAAATATGACTTGTACGGTATTACAGGTCAAGGCATTTTTATTGAGG
TTAATG--------CCACTTATTATAATAGTTGGCAGAACCTCCTTTATGACTCTAATGG
TAATCTCTATGGTTTTAGGGATTACCTTACTAATAGAACTTTTATGAT------------
TCGTAGTTGTTATAGTGGTAGAGTTTCAGCCGCTTACCACTCTGATGCATCTGAGCCAGC
TCTTTTGTATCGTAATTTAAAATGCAACTACGTTTTTAATAATACTATTGCTAGAGAGGG
CAACCCTA------------------------TTAACTATTTTGATAGTTATTTAGGTTG
CATTGTTAATGCTGATAATAGCACTTCTAGTGTAGTGGATACTTGCGTTTTAACTATGGG
AAGTGGTTATTGTGTTGATTAT-----------------TCCACTGCACGTCGTCAGCGT
AGGTCACCTTCTACTGGATACCGTCTCACCAATTTTGAGCCATTTAATGTTAGATTGGTG
AATGATAGTGTAGAACCTGTTGGTGGTTTGTATGA---AATTCAGATCCCTTCCGAGTTT
ACTATAGGTAATTTTGAGGAGTTCATTCAAACTAACTCCCCTAAGGTTACTATTGATTGT
GCGGCATTTGTTTGTGGTGACTATGCTGCTTGTAGAGAACAGTTGGTTGAGTATGGCAGT
TTTTGTGATAACATCAATGCTATACTCACAGAAGTAAATGACCTACTTGATACTACCCAG
TTTCAGGTAGCT--------------AATAGTTTAATGAATGGTGTCACTCTAAGCTCTA
GGCTTAAGACTGGCATAAATTTTAACGTAGACGATATTAATTTTTCTTCTGTTTTGGGTT
GTGTAGGCAGTGATTGTAATACTGTCTCAAGT--------AGATCCGCTATAGAGGACTT
ACTTTTCAATAAAGTAAGGTTGTCTGATGTTGGCTTTGTAGAGGCTTATAATAATTGTAC
AGGAGGTGCCGAAATTAGGGATCTCCTTTGTGTACAAACTTTTAATGGAATCAAAGTTTT
ACCACCTGTTTTGTCTGAAAATCAGATTAGTGGTTATACTTTGGCTGCAACGTCTGCTAG
TCTCTTTCCACCATGGACTGCGGCTGCAGGTGTTCC--------------TTTTTATTTA
AATGTTCAGTATCGTATAAATGGACTCGGTGTAACTATGGATGTACTGAGCCAAAACCAG
AAAATGATTGCTAATGCATTTAACAATGCCCTTGGTGCTATTCAGAATGGGTTTGATGCT
ACCAATTCTGCTTTAGTCAAGATTCAGGCTGTTGTTAATGCTAATGCAGAAGCATTAAAT
AACTTATTACAGCAACTTTCTAATAGATTTGGTGCCATAAGTTCGTCTTTGCAAGAAATT
CTATCTCGTCTTGATGCTCTTGAAGCGCAAGCTCAGATAGACCGGTTGATTAATGGCAGA
TTAACTGCATTAAATGCTTATGTTTCGCAGCAGCTTAGTGACACTACTCTTGTTAAGTTT
AGTGCTTCACAGGCGATTGAGAAAGTTAATGAATGTGTTAAGAGTCAATCCCTTAGAGTT
AATTTCTGTGGTAATGGTAACCATATTATATCATTAGTGCAGAATGCTCCATATGGTTTG
TATTTTATTCACTTTAACTATGTCCCTAC------TAAGTATGTCACAGCGAAGGTTAGT
CCCGGTCTGTGCATTGCTGGTGATAGAGGTATAGCTCCTAAGAGCGGCTATTTTGTTAAT
GTAAATAATATGTGGATGTTTACTGGTAGCGGTTATTACTACCCTGAACCTATAACTGAA
AATAATGTTGTTGTTATGAATACCTGTGCTGTC--------AATTATACTAAAGCACCAG
ATGTAATGTTGAACATTTCTATACCCAACCTTCCTGATTTTAAGGAAGAGTTGGATCAAT
GGTTTAAAAACCAAACTTCAGTGGCACCAGATTT--GTCAC-TCGATTATATAAATGTTA
CATTCTTGAACCTACAAGATGAAATGAATAGGTTACAGGAGTCAATAAAAGTTTTAAATC
AGAGCTACATCAATCTCAAGGACATTGGTACATATGAATATTACGTAAAGTGGCCTTGGT
ATGTATGGC------TTTTAATCGGCCTTGCTGGTGTAGCTATGCTTGTTTTACTATTTT
TTATTTGCTGCTGTACAGGATGTGGGACTAGCTGTTTTAAGAAATGTGGTGGTTGTTGTG
ATGATTATACTGGACATCAA--------------GAGCTAGTTATTAAA-----------
ACCTCACATGACGATTAATTTCGTCATTT----AACTATTTTATATG-------------
---------------------------------------------ACAACCACTCATGGG
TGTACTAA-----TAATACTAGTACAG----------CTCTACATTGGC-----------
-------TTTAGGCATTTA-----------GTTAACACAGTCACCATCGGGTTAAACCGG
TTTATGGTGCT-------AGTGCTAAATT--------A-----TGTTATACTTTATAA--
------------CTTTAAGCAGTTGCTAAAGTTCTTAAGGCCAACCCTTATTA-------
------------------------ATGGACATCTGGAGACCTGAGAGGAAATTT---CTC
CGTTTTACTAACGGATTTAACGTCCCAGAATTAGAAGATGTCTGTTTTAAATTTAATTAC
CA-----------------ATTTCCTAAAGTAGGATATTGTAGAGTTCCTAATTATGCT-
--------TGGTGTCGTAATCAAGGTAGCTTTTGTGCTACATTTACCCTTTACGGCAAAT
CCAAACATTATGATAAA------TATTTTAGAATAATAACTGGTTTCACAGCGTTCGCTA
ATACTATAGAGGAGGCTGTTAACA--------------AACTGGTTTTAGAGGCTG---T
TGATTTTATTATCTGGCGTAGCCAGAATTTAAATGCTTATG-------------------
------------------------------------------------GCTGATTTTTA-
--------------------------TCTTGCAGACACTGTGTGGTATGT----------
---------------GGGGCAAATAATTTTTATAGTTGCCATTTGTTTATTGGTTATAAT
AGTTGTAGTGGCTTTTTTGGCAACT---------------------TTTAAATTGTGTAT
TCAACTTTGCGGTATGTGTAATA------CCTTAGTACTGTCCCCTTCTATTTATGTGTT
TAATAGAGGTAGGCAGTTTTATGAGTTATACAATCAAGTAAAACCACCAGTCCTTAATGT
GGATGACGTTTAGTTAATCCAAACATTATG---------------AGTAGTACACCTATA
CCAGCACCAGTTTATAACTGGACT------GCTGACGAAGCTATTAAATTCCTAAAGGAA
TGGAATTTTTCTTTGGGTATTATACTACTTTTTATTACAGTCATATTGCAATTTGGTTAT
ACAAGTCGCAGTATGTTTGTTTATGTTGTTAAGATGATCATTTTGTGGCTTATGTGGCCC
CTTACTATCATCTTAACTATTTTCAACTGCGTATACGCGTTGAATAATGTTTATCTTGGT
TTTTCTATAGTTTTCACTATAGTGGCCATTATTATGTGGATTTTGTATTTTGTGAATAGT
ATCAGGTTATTTATTAGAACTGGTAGTTGGTGGAGTTTCAACCCAGAAACAAACAACCTG
ATGTGTGTAGATATGAAGGGTAAGATGTATGTTAGGCCTATTATTGAGGACCATCATACT
CTTACTGCCACAATAATACGTGGCCACCTTTATTTTCAAGGTGTAAAACTAGGAATCGGC
TATTCTTTGTCAGATTTGCCAGTTTATGTTACTGTTGCTAAGGTGTCGCACCTTTGCACA
TATAAGCGTGCTTTTCTTGACAAGATAGGCGATAATAGTGGTTTTGCTGTTTATGTTAAG
TCCAAAGTCGGTAATTATCGACTGCCTGCAACTCAAAAAGGTTCAGGCATGGACACCGCA
TTGTT-------------------------------------------------------
------GAGAAATCA---------------------------------------------
-----------------AATCTAAACTTTAAGGATGTCTTTCACTCCTGGCAAGCAGTC-
----CAGTAGTAGAGCATCCTCTGGAAATCG-----------------------------
------------------------------------------------------------
------------------------------------------------------------
--------------------------------------------------------TTCT
GGTAATGGAATCCTTAAGTGGGCCGACCAGT-------CCGACCAGTCT-------ACAA
ATTTGCAAACCAGAGGTAG---AAGAGCTCAACCC-------------------------
-------AAGCAAACTGCTACTTCTCAACCAGCAGGAGGGAA------------------
---------------------------------TGTTGTTCCCTACT-------------
---ACTCTTGGTTCTC---------------------TGGAATTACTCAGTTTCAAAAGG
GAAAGGAGTTTCAATTTGCTGAAGGACAAGGTGTGCCT--------ATTGCACCAGGAA-
----------------------------------------------------TCCCATCT
ACT--------------------------GAAGCTAAGG---------------------
--------------------------------------------GGTATTGGTA------
------------------------------------------------------------
------------------------------------------------------------
------------------------------------------------------------
-----------------------CAGACACAACCGACG----------------------
------------------------------------------------------------
--------------------------------------TTCTTTTAAAACAGCCGATGGC
AATCAACGCCAATTGTTG------------------------------------------
-------------------------------------CCACGCTGGTATTTTTACTACTT
GGGAACAGGCCCGCATGCTAAAGCCCAGTATGGCACCGACATTGACGGAGTCTTCTGGGT
CGCTAACAAGCAGGCTGATGTTAATACCCCAGCTGACGTTGTCGATCGGGACCCAAGCAG
TGATGAGGCTATTCCGACTAGGTTTCCGCCTGGCACGGTACTCCCTCAAGGTTATTATAT
TGAAGGCTCGGGAAG---------GTCTGTTTCTAATTCCAGATCTACTTCCCGCGCATC
CAGTAGAGCCTCTAGTGCAGGATCAAGAAGTAGAGCCAATTCCGGCATTAGAACATCTAC
CTCTGGTG---------------------TGACACCTGATATGGCTGATCAGATTGCTAG
TCTTGTG-CTGGCTAAGCTTGGTAAGGATGCCACAAAGCCGCAGCAAGTTACTAAGCAGA
CTGCCAAAGAAGTCAGGCAGAAAATTTTGAATAAGCCTCGCCAAAAGAGGAGCCCAAATA
AACAATGCACTGTTCAGCAATGTTTTGGTAAAAGGGGTCCCAATCA---------AAATT
TTGGCGGAGCAGAAATGTTAAAACTTGGAACTAGTGATCCACAGTTCCCCATTCTTGCAG
AGCTTGCACCTACAGCAGGTGCATTTTTCTTTGGATCAAGACTAGAGTTGGCCAAAGTAC
AGAATTTGTCTGGGAGTTTTGATGAGCCCCAGAAGGATGTTTATGAATTGCGCTATAATG
GCGCGATTAGATTTGACAGCACACTTCCAGGTTTTGAAACTATAATGAAGGTGCTGAACG
AGAATTTGAATGCCTATCAACAACAGGATGATGGGACGAATATGAGCCCAAAACCACAGC
GACAGCGTGGTCAAAAGAAGGGTGGAGAAAATGAAGATGTAAGTGTTGCAGCGCCTAAGA
GTCGCGTGCAGCAAAATAAGAGTAGAGAGTTGACTCCAGAGGACATCAGCCTTCTTAAGC
AGATGGATGATCCCCTCA---------------CCGAAGATAACTCTGAAATGTAAGAGA
ATGAACCTTATGTCGGCGCCTGGTGGTAACCCCTCGCAGGAAAGTCGGG-----------
------------------------ATAAGGCACTCTCTATCAGAATGGATGTCTTGCTGC
TATA----ATAGATAGAGAAGGTTATAGCAGACTATAGATTAATTAGTTGAAAGTTTTGT
GTGGTAATGTAT----AGTGTTGGAGAAAGTGAAAGACTTGCGGAAGTAATTGC------
-----------------------------------------------CGACAAGTGCCCA
AAGGGAAGAGCCAGCATGTTAAGTTGCCACCCAGTAATTAGTAAATGAATGAAGTTAATT
----------------------------ATGGCCAATTGGAAGAATCAC-----------
-------------------------------------------
>OR468099.1 Equine coronavirus isolate FL2018-CUh3, complete genome
-ATTGTGAGCGAATTGCGTGCGTGCATCCCGCT------------------TCACCGATC
TCTTGTTAGATCTCTTTTAATCTAAACTTTA-----------------------------
--TAAAAACACCCACTCCCTGTAATCTATGCTTGCGAGCT--------------------
-----------------TAGACTTTTCATAGTGGTGTTTGTATTAATTTCTATTGTTAAC
AACTCTCAGCCAGGGACGTGTTGTATCCTA-------GTCAGTGGCCCTCCCATAGGTCA
CAATGGCGAAGATCA--ACAAATACGGTCTCGACCTGCAATGGGCTC-CAGAATTTCCGT
GGATG--TTTGAGGACACAGAGGAGAAGTT---------------------------GGA
TAACCCTAGTGGGTCAGAGGTGGGTATAA-------TTTGCCCCACC-------------
---ACTGCGCAAGAGTTGGGAACAGGTAGAATTGCTTTTGAGAATCATGTGATGGTTGAT
TGTCGCCGCCTCATTCAGGAGGGTTGTGTGCAGTCCAA----------------------
------CCTGATACGTGAAATAAAGATGAATACACG------TCCTGATGATATGGACCG
TGTTATTCAAGATGCCTTACTGTCCCGTGAGGCTGTGTT---GATTCCACCCCCGCGGCG
TTTGTCTATTGAGACATGCTATAAGTGGGGTTGTTGTCCACAAGGTTGGGCTATGGGACT
G----TTTAGACGTTGTAG-----------------------------------------
----CACCTGTTATGGTGGTTGCGACGTGAATAGTCATGTAGCCTACCAATT---GTTTT
TAATAGACCCACAAGGTGTCTGCCTAGGTGCTGGCA-----------ACTTTGTAGGGTG
GGTTGTGCCTCTAGCTAAGTTATCAAAAGAGGCACAAGCCAAAACTGTGCCCTGGACCAT
GTGGTTGCGT--------AAACGTGGAGAAAAGGGTGCTTATAATAAATATCACAAGCT-
-------TGATTTCGATGATGAAGTTTGTGATGTGCTGTTGGAAAGAGCCTATGATAGTG
TT----------------------------------------------------CTTGAT
GAACCTAAAGGTAAATTT---TCTGCAAAAGCATTTGCTCTTTTAAGAAGTTATCGTGGT
GTTAAGCCACTACTTTATGTAGACCAGTATGGCTGTGATTATACTGGTAGTCTTGCAGTT
GGTTTAGAGGCTTATGCTGATAAGACACTGCAGGAAATGAAGAGTTTATTTGGTGTTTGG
AGTCAGGAACTTTCTTATGATGTAGTTGTGGCA-TGGCATGTTGTGCGTGATACACGCTA
CAATATGAAATTAC-------AGAGTGCTGCTACTATACGTAGTATCACATATGTTGCCA
ATCCTACTGAAGATTTGTGTGATGGTTCTGTTGTTATACAAGAGCCAGTACATGTTTATG
CTGCTGATTCTATTATCCTTCGGCTACCTAAGTTAGTTGACATTATGGATCATTTTTATA
TGGAAGAAGATAGGGCTCTTGACGCTATTTATGGTGTCAAGTTGGAAGAATGTGGTTTTG
TTATGCAATTTGGTTATATTGATTGCAAGCAAAATTCTTGCGATTTTAGAGGTTGGCTTC
CTGGCAATATGATAGATGGTTTTGTGTGCACAACTTGTGGCCATGTTTATGAAACAGGTG
AATTACTAGCTCAATCTTCAGGTGTTTTACCATCAAATCCTGTTTTGCGCACTAAGA---
--------------GTGCAGCAGGTTATGCTGGTTTTGGTTGTAAAGATTCTTTTACTTT
ATTTGACCAGACTGTAGTGTGTTTTGGTGGTTGTGTTTATTGGAACCCAGTGCCTAAGAT
ATGGATTCCAA--TATTAAAGTCATCTGTTAAGGCTTTTGATGGTTTGGTTTATACAG--
------------------------------GATCTGTAGGAATCAAGTCTG---------
-------TTGTAAAAGAGACTGCTCTTATTTGTAAGGCCTTGTATCTTGATTATGTTCAA
CATAAGTGTGGCAACTTGGATCAACGTGAGTTGTTAGGGTTGTCAGATGTGTGGCATAAA
CAATTGTTATTAAATAGAGGTGTCTATAAACCTTTGTTAGATCATATTGATTAT------
------TTTAATATGCGTCGTGCTAAATTTAGTTTAGAAACATTTACTGT--------TT
GTTCAGAGGGCTTTATGCCTTTTTTAGTAGATGATTTAGTACCTCGTTCATATTATTTGA
TTAAAAGTGGCCAGGCCTTTTCTGAAAAGTTGAATCAGTTTGTTTCCAAGAGTAAAGAAT
TGATTGAAGTGTCTCTTGACTCCTTGGAAGCAGCGATGTGTTATCTAAATCT-------T
AAAATTGCAGAT-------TTGGCACAACATTTTAGTGCATTAGGCGCAGTTTTTG----
-TGTCAAAAATTATACATTATTTTAAAACTTTTACTACTAATACTGCTCGTGCATTTGCA
TGGGTTTTATTTCATGTGTTGCATGGGTTTTACATGGTAGTTGAGAGTAGTATATATTTT
GTTAAGAGCGTTCCCAGTTATGCCCGTTCTGTAGTACAGGCATTTCAGGACGTTGTTAGA
GTTGTAT-TGGAATCTTTAAGAGTTACTTTTATTAAAGGCCTTTCTGTTTTTAAGATAGG
ACGTAAAAGAATTTGTTTTTCAGGTAGCAATGTCTATGAACTTGAGCGTGGTTTGTTAGA
TTTATCGCACTTACCATCG-AGTGTTTATGATTTGACCATGCCTAGTAAAATTCAGAAAG
CCAACCAGAAGCCTATTTATTTAAAAGGTGTGGGCTTTGATTTTTCATTAAGTGATGATG
TGGTTGAAGTTGTTACAGCTTCAAT------TATACCA----------------TGTGGC
TATTCTAAACCACCTAAAATAGCAGAAAAAATCTGTG---TTGTGGATAATGTTTATATG
GCTAAGGCTGGTGATAAATATTATCCT--------GTAGTGGTAGATAAGCAGGCAGGGC
TTTTGGATCAGGCATGGAGGATTCCTTGCGCAGGTAGGCATGTTTCTTTTAAAGATGAAT
CTGTAGTCAAAGAAATTTCTACTTCATTAAAAATAAAGGTCTGTTATGAACTTGATGTGG
ATTTTAATTCTATATTAAACACTGCGTGTAGCGTGTTTGAGGTAGATACCACTGTAGATA
TGGAGGAATTTTCTGCTGTTGTTGCTGATG---------------------CAATAGAGG
ATAAACTTACTCCATGTAAGGAGCTTGATGGTGTAGGCGCTAAAGTCAGTGCCTTTTTGC
AGAAGTTGGAAGATAATGCTTTGTACTTCTTTGATGATGCTGGCGAATGCGTCCTAGCTT
CTAAATTGTATTGCACATTTTCAGCTCCTGTTGATGA------------AGATTTTGGAG
AGCCAGAATTTGAA---------------GAAGATGATGTTGATGTTGAT----------
--------GAAACTGACTCCATTGTTGCTACTACCTCGGATGAGGTTTG---------TG
CCAATGGACAGGAGGAGGCATCAGAAGTCTTAGATATTGTTGAGGTTGAAGATTCTATGG
AAGAACTTCATGTCAACATACAAGCGTATGATGAAGCAGATGTTGTATCTGCGGATTCTG
---ATGGTTTTGTGCATGATTATATAGATGTAGTTGATTATGATATCTTTTATTGTGACA
CTGTTTTGGAGTTTTATGCT---ACACAGCAGGAACCTGCTT---TTGTTAATGTTCTTG
GTGTGTATGTACCTAAAGCAACGCGCAATAATTGTTGGTTGCGTTCTGTGTTGGCAGTTT
TTCAGAAATTACCATGTGTTTTTAAGGATAAAAATTTGCAGAGTTTGTGGTTGTCTTATA
AACAGCATTTTGATCATTTGTT-----TATAGACACTATT----------ATGCAGAAGA
TAC--------CTGCAAACATAGTT------------------GTTCCACAGGGTGGTTA
TGTGGCTGATTTTGCTTATTGGCTACTTACTTTGTGTGATTGGCAAGCAACATCTCATTG
GAGATGTCTTGAATGTGATATGGATCTAAACCTTCATGGTTTGGATGCTATATTCTTTTA
TGGAGACATAGTGTCACATGTTTGTAAGTGTGGAGCATCCATGGTTCTTCTTAAAATTGA
TGTGCCATTTACTGCGCATTTTGCTATGAAAAACAAGCAGTTTTGTGCTTTTACGACTCA
GCGTCGTATTTTTAAGGCT---------------------GCTTGTGT------TATTGA
TAAAAATGACCGTCATTCAATGGCTGTCATTGATGGTAAACAAGTTGATGACAAGCTTGT
TACTGATATC---------AACAGTGATAAGT------------------TTGATTTTAT
TATTGGGCATGAGATGACATTT---------AATATGTCGTCATTTGAAATTGCCCAGTT
GTATGGTTGTTGTATAACATCTAATGTTTGTTTTGTTAAGGGTGATGTGATAAGAATTGC
TCAGCTTGTA---------------TATGCTGATGTTGTTGTAAACCCTGCCAATGGTCA
TATGGCTCATGGTGGTGGTGTTGCAAAAGCTATAGCTAATGCAGCTGGTCAA--------
----AGTTTTGTTAAGGAGACTG------CAAATATGGTTAAAT---CTAAAGGAGTTTG
TGCTACTGGTGA--------------------------TTGTTATGTTTCATCAGGTGGC
AAATTATGTAAAACAGTGCTTAATGTTGTAGGCCCAGATGCTAGATCTCAGGGTAAGCAA
AGTTATGCATTGTTGGAAAAGACATATAAGCACCTTAACAAGTATGATTGTAGTCTTACT
ACACTTATTTCAGCTGGCATATTTAGTGTGCCCTCTGATGTATC------TTTGACATAC
TTACTTGGTGTTGTAGAAAAA-----CAAGTTA-------TTCTTGTTAGCAATAACAAA
GAAGATTTTGATATAATTTCTAAGTGTCAG------------------------------
------------------------------ATAACGGCTGTAG-----------AGGGCA
CTAGAAAATTTGCAGATCGCCTCTCTATTAATGTAGGGCGTCATGTTAAATATGAAACAG
ATGCT----------AATAAATTGCTTATTAGCAGTGA-----------------TGTAG
TATTTGTTTCTACTTTTAATG-TGTTGCAGGATGTCATATCACTGCGGCACGATATTAAA
CTTGATGATGATGCGCGTGTTTTTGTGCAGTCAAATATGGAGAATTTGCCTGCAG-----
--ATTGGCGCATAGTTAATAAATTTGATCAGATTAATGGT-GTTAGAACCATTAAGTATT
TTGAATGTCCT------GGTGGTATAGATGTTTGCAGCCAGGGTAAAGAGTTTGGTTATG
TACGGCAGGGTTCTTTTTATAAGG--------CCACTGTTAGCCAAATTAAG--GCTTTG
TTTGTTGATAAA----------ATAGATGTTTTACTTACTGTTGATGGTGTTAATTTCGT
CACTCGATATGT-GCCGTGTGGTGAAGTTTTTGGCAAAACATTAGGTAATGTATTTTGTG
ATGCTATTAATGTTACTAAATGTAAAGCCGAACAGAAATATAAAGGAAAGGTGTTCTTTC
AGTTTGACAACCTGTCTAATGCAGATTTGAAAGCTGTTAAGAGTTCTTTCAATTTTGACC
AGAAAGAATTGTTGGCTTATTACAATGTCCTTGTGAATTGTG-GTAAGTGGCAAATTGTC
GTTAATGGTAAATAT--------------------TTTACTTTTAAGCAGGCAAATAATA
ATTGCTTTGTTAATGTTGCATGTCTTATGCTTCAGAATGTTAATCTGAAGTTT-GTAAGC
GTGCAATGGCAGGAGGCATGGCTCGAATTTAGAGCTGGTAAACCCCTTCGGTTTGTAGCA
CTTGTTTATGCTAAAGGTTCTTTTAAATTTGGAGATCCTGCTGATGCCAGAGATTTTATT
CGTGTGGTTCTTAGCCAAACTGATTTGGCTGATGCCGCATGTGATTATGAGATTGTTTGT
AAA---TGTGGTGTTAAGCAGGAGCAGCGTAAAGGTATTGACGCTGTTATGCATTTTGGA
ACATTGAGTCGTGAAGATCTTGAAAATGGCTACACAATTGATTGCAGTTGTGGT-GATAA
GCTAATTCATTGTACGCGAATTAAGGTTCCATTTTTAATTTG----CAGCAACAC-----
--------ACCAAAAGACAATGTTTTGCCTAAGGGTGTGATATGTGCAAATGTTTTTACT
GGTGATAATGTG---GGTCATTATACTCATTTGAGATGTGATTCAAGTTATCAACTTTTT
GATGCTTCTAATGTTAAAAAGATTACTACAGTCAGTGGTAAAATAACTGACTGTTTGTAT
CTTAAAAA---TTTGAAGCAAACATTTAGGTCTGTTTTGACGACCTATTATTTAGATGAT
GT------TATGAAGGTTGAGTATAAGCCTGATCTTACACAGTATTACTGTGAAGGAGGC
AAGTATTACACACAGAGAATTGTAAAGGCTCAGTTTAGAACTTTTGAGAAAGTTGATGGT
GCCTATAT-----------CAATTTTAAATTGGTAGGACACACCGTCTGTGATAGTCTCA
ATGCTAAATTGGGTTTTGATAGCTCTAAGGAGTTTGTTGAATATAAAGTGACTG------
AGTGGCCAACAGCTACA------------------GGTGATGTGGTGTTGGCTAATGATG
ATTTATATGTTAAGAGGTATGAGAGAGGGTGTATTACTTTTGGTAAGCCTGTTATTTGGT
ATAATCATGAGCAAGCATCCCTTAATTCTCTTACATATTTTAATCGA---CCTAGTTTGG
TTGATGTT-----------------------------AATAAGTTTGATGTTTTGAAAGT
TGATGATGTTGTTGCAGAAGTTGAATCCTGCAGCGCTAATTTGAGCCAAGGGAGTACAGG
TATTGGTGCGAGTACAGACAA----------------------------------TGTTG
AAGCTTGTGCTGCTGC--------TTTGGCTCCAGGCAACCAAGGGAGTTATGCAGCTAA
TGGTTTAGCCATTAGCAATAATATTG-----TTAAATTAAATGGTGTTAAAAAGCCTTTT
AAGGTTGAAAATAGTATTGTTATTAATGACAGTACTAGTGATACCAAATTTGTTAAGAGT
TTGTCTATTGTTGATGTTTATGATATGTGGCTGACTGGTTGTCGGTA-TGTTGTTAATGC
TGCTAATGCTTTAAGCGTTGCGGTTAACGTACCAACAATTAAGAGGTTTATAAAATTTGG
TATGACTGTTGTTAGTATACCAATAGATTTGTTAAATTTAAGAGAGATTAAGCCCGTTGA
TGTAGTTAAAGTGGTGCGTAATAAAATTTTTGCCTGCTTTAATTTTATTAGATGGCTTTT
TGTCTTATTATTTGGCTGGATTAAAATATCTGCTGATAATAAAGTAATATACATCACAGA
A--------------------ATTGCATCAAAGCTTACTTGTAAGCTTGTTGCTTTAGCT
GTCAAAAATGCATTTTTGACATTTAAGTGGAGTGTGGTTGCTAGAGGTGCTTGCATTATA
GCGACTATATTTCTATTGTGGTTTAATTT-----------TATATATGCCAATGTAATTT
TTAGTGATTTTTATTTGCCTAAAATT-------------------------GGTTTCTTG
CCGACTTTTGTTGGTAAG-------ATCGTACAGTGGATTAAGAATACTTTTAGTTTTGT
AACTATTTGTGATTTATATTCCATTCAGGATGTGGGCTTTAAGAATCAGTATTGTAATGG
AAGTATCGCATGTCAGTTCTGCTTGGCAGGATTTGATATGTTAGATAATTATAAAGCCAT
TGATGTAGTACAGTATGAAGCTGATAGGAGAGCATTTGTTGATTATACAGGTGTGTTAAA
GATTGTCATTGAATTGATAGTTAGTTAC----GCCCTGTATACGGCATGGTTTTACCCAT
TGTTCGCTCTTATTA-GTATTCAGATCTTGACCACTTGGCTGC----------------C
TGAGCTTTTTATGCTTAGTACATTACATTGG-AGTGTTAGGTTGCTGGTGTCCTTAGCTA
ATATGTTACCAGCACATGTGTTT---------ATGAGGTTTTATATTATTATTGCCTCTT
TTATTAAGCTGTTTAGCTTGTTTAGGCATGTTGCCTATGGTTGTAGTAAACCTGGTTGTT
TGTTTTGTTACAAGAGGAATCGTAGTCTACGTGTTAAATGTAGTACTATTGTTGGTGGCA
TGATACGCTATTACGATGTTATGGCTAATGGTGGCACTGCCTTTTGTTCAAAACATCAAT
GGAATTGCATTGATTGTGATTCTTATAAACCAGGTAACACTTTTATTACTGTTGAGGCCG
CTCTTGATTTATCTAAGGAATTGAAACGGCCTATTCAGCCTACAGATGTTGCGTATCATA
CGGTTACGGATGTTAAGCAAGTTGGTTGTTATATGCGCTTGTTCTATGAGCGTAATGGAC
AGCGCACATATGATGATGTTAATGCTAGTTTGTTTGTGGATTATAGTAATTTGCTACATT
CTAAGGTTAAGGGTGTGCCTAATATGCATGTTGTGGT----AGTGGAAAATGATGCCGAT
AAAGCTAATTTTCTTAAT--GCTGCTGTATTTTATGCACAGTCTTTGTTTAGACCCATTT
TAATGGTTGATAAAAATCTTATAACTACTGCTAATACTGGTACGTCTGTTACAGAAACTA
TGTTTGATGTTTATGTGGACACATTTTTGTCTATGTTTGATGTGGATAAAAAGAGTCTTA
ATGCTTTAATAGCAACTGCGCATTCTTCTATAAAACAGGGTACGCAGATTTGTAAAGTTT
TGGATACCTTTTTAAGCTGTGCTCGTAAAAGTTGTTCTATTGATTCAGATGTTGATACTA
AGTGTTTAGCTGATTCTGTCATGTCTGCTGTATCGG-CAGGCCTTGAATTGACGGATGAA
AGTTGTAATAACTTGGTGCCAACATATTTGAAGAGTGATAACATTGTGGCAGCTGATTTA
GGTGTTCTGATTCAAAATTCTGCTAAGCATGTGCAGGGTAATGTTGCTAAAATAGCCGGT
GTTTCCTGTATATGGTCTGTGGATGCTTTTAATCAGCTTAGTTCTGATTTCCAGCATAA-
-ATTGAAGAAAGCATGTTGTAAAACTGG---------------TTTGAAACTGAAGCTTA
CTTATAATAAGCAGATGGCTAATGTCTCTGTTTTAACTACACCCTTTAGTCTTAAAGGGG
GTGCAGTTTTTAGTTAT------------TTTGTTTATGTATGTTTTGTGTTGAGTTTGG
TTTGTTTTATTGGATTGTGGTGCTTAATGCCCACTTACACAGTACACAAATCAGATTTTC
AGCTTCCCGTTTATGCCA---GTTATAAAGTTTTAGATAATGGTGTTATTAGAGATGTTA
GCGTTGAAGATGTTTGTTTCGCTAACAAATTTGAACAATTTGATCAATGGTATGAGTCTA
CATTTGGTCTAAGTTATTATAGTAACAGTATGGCTTGTCCCATTGTTGTTGCTGTAGTAG
ACCAGGATTTTGGCTCTACTGTGTTTAATGTCCCTACCAAAGTGTTACG---ATATGGTT
ACCATGTGTTGCACTTTATTACACATGCACTTTCTGCTGATGGAGTGCAGTGTTATACGC
CACATAGTCAAATATCGTATTCTAATTTTTATGCTAGTGGCTGTGTGCTTTCCTCTGCTT
GTACTATGTTTGCAATGGCCGATGGTAGTCCACAACCTTATTGTTATACAGAGGGGCTTA
TGCAGAACGCTTCTCTGTATAGTTCATTGGTACCTCATGTGCGGTATAATCTTGCTAATG
CTAAAGGTTTTATCCGTTTTCCAGAAGTGTTGCGAGAAGGACTTGTGCGTATTGTGCGTA
CTCGTTCTATGTCGTATTGCAGAGTTGGATTATGTGAGGAAGCTGATGAGGGTATATGCT
TTAATTTTAATGGTTCTTGGGTGCTTAATAATGATTATTATAGATCATTGCCTGGGACCT
TTTGTGGTAGAGATGTTTCTGACTTAATTTATCAGCTTTTTAAAGGTTTAGCACAGCCTG
TGGATTTCTTGGCATTGACTGCTAGTTCTATTGCTGGTGCTATACTTGCTGTAATTGTTG
TTTTGGTGTTTTATTACTTAATAAAGCTTAAACGTGCTTTTGGTGATTACACCAGTATTG
TTTTTGTTAATGTGATTGTGTGGTGTGTAAATTTTATGATGCTTTTTGTGTTTCAAGTTT
ACCCTACATTTTCTTGTGTATATGCTATTTGTTATTTTTATGCCACGCTTTATTTCCCTT
CGGAGATAAGTGTGATAATGCATTTACAATGGCTAGTTATGTATGGCACTATTATGCCTT
TATGGTTTTGTTTGCTATATATATCTGTTGTTGTTTCAAATCATGCTTTTTGGGTATTTG
CTTACTGCAGACGGCTTGGTACGTCTGTTCATAGTG------ATGGTACATTTGAAGAAA
TGGCTCTTACTACTTTTATGATTACAAAAGATTCTTATTGTAAGCTTAAGAATTCTTTGT
CTGATGTTGCTTT----------TAATAGATATTTGAGTTTGTATAATAAATATAGGTAT
TACAGCGGTAAAATGGATACTGCTGCATATAGGGAGGCTGCTTGTTCTCAGTTGGCTAAA
GCAATGGATACATTTACCAATAATAATGGTAGTGATGTGCTTTACCAACCACCTACTGCT
TCCGTTTCAACTTCATTCTTGCAATCTGGTATTGTGAAAATGGTTAACCCTACTTCTAAA
GTAGAACCATGTATTGTCAGTGTTACCTATGGTAATATGACATTGAATGGTTTATGGTTG
GATGATAAGGTCTACTGTCCCAGACATGTGATATGTTCTGCTTCAGATATGACTAATCCA
GATTATACAAATTTGTTGTGTAGAGTAACATCAAGTGATTTTACTGTATTGTTTGATCGT
TTAAGCCTTACAGTGATGTCTTATCAAATGCAGGGTTGTATGCTTGTTCTTACAGTGACC
CTGCAAAATTCTCGTACGCCAAAATATACATTTGGTGTGGTTAAACCTGGTGAGACTTTT
ACTGTTTTAGCTGCTTATAACGGCAAACCACAAGGAGCCTTTCATGTGACTATGCGTAGT
AGTTATACCATTAAGGGTTCCTTTTTATGCGGATCTTGTGGATCTGTTGGTTATGTGCTA
ATGGGTGATTGTGTTAAATTTGTGTATATGCATCAATTGGAGCTTAGTACTGGTTGTCAT
ACTGGTACCGATTTCAATGGGGACTTTTATGGTCCTTATAAGGATGCTCAGGTTGTTCAA
TTGCCCGTTCAGGATTATATACAATCTGTTAATTTTGTAGCATGGCTTTATGCTGCTATA
CTTAATAATTGTAATTGGTTTGTACAAAGTGATAAGTGTTCTGTTGAAGATTTTAATGTG
TGGGCTTTGTCTAATGGGTTTAGCCAAGTTAAGTCTGATCTTGTTA------TAGATGCT
TTAGCTTCTATGACTG---------------------GTGTGTCTTTGGAAACATTATTG
GCTGCTATTAAGCGTCTCAAGAATGGTTTTCAAGGACGTCAGATTATGGGTAGTTGCTCC
TTTGAGGACGAATTGACACCTAGCGATGTTTATCAACAACTCGCTGGTATCAAGTTACAA
TCAAAGCGTACT----AGATTGGTTAAAGGCA-----------TTGTTTGTTGGATTATG
GCTTCTACATTTTTGTTTAGTTGTATAATTACAGCATTTGTGAAATGGACTATG------
TTTATGTATGTAA------------CTACTAATATGCTTAGTATTACTTTTTGTGCACTT
TGTGTTATAAGTTTGGCCATGTTGTTGGTTAAACATAAGCATCTTTATTTGACTATGTAT
ATAATTCCTGTGCTTTTTACACTG-----------------CTGTATAACAACTATTTG-
--GTTGTGTACAAGCAGACATTTAGA------------------GGCTATGTTTATGCAT
GGCTATCATATTATGT-TCCATCAGTTG-AGTA-TACTTATACTGATGAAGTTATTTATG
GTGTGTTAT--TGCTTATAGGAATGGTCTTTGTTACATTACGTAGCATTAACCATGATTT
G-TTTTCTTTTATAATGTT-----TGGTGGTCGTGTGATTTCTGTTGTCTCTTTGTGGTA
CATGGGTTCTAACTTAGAGGAAGAAATTCTTCTTATGTTGGCTTCTCTTTTTGGTACTTA
TACCTGGACAACAGCTTTATCTATGGCTGCAGCAAAGGTTATTGCTAAGTGGGTTGCTGT
GAATGTTTTGTATTTCACA------GATATACCTCAAATTAAGATAGTGCTTATATGCTA
TTTGTTTATAGGTTATATTATTAGCTGTTATTGGGGTTTGTTTTCCTTGATGAACAGTTT
GTTTAGAATGCCTTTGGGTGTTTACAATTATAAAATTTCAGTACAGGAGTTAAGATATAT
GAATGCTAATGGATTGCGCCCTCCTAAGAATAGTTTTGAAGCCCTTATGCTTAATTTTAA
GCTTTTGGGTATTGGAGGTGTGCCAATTATTGAAGTATCTCAATTTCAATCAAAATTGAC
TGATGTTAAATGTGCTAATGTTGTCTTGCTTAATTGCTTGCAACATTTGCATGTTGCTTC
TAATTCTAAGTTGTGGCAGTATTGTAGCACTTTGCACAATGAAATACTTGCCACTTCTGA
TCTGGGTGTTGCTTTTGAAAAGCTTGCTCAGTTGTTAATTGTTTTGTTTGCTAATCCAGC
TGCTGTGGATAGCAAGTGCCTGACTAGTATTGAAGAAGTTTGCGATGATTATGCAAAGGA
CAATACTGTTTTGCAGGCTTTACAGAGTGAATTTGTTAATATGGCTAGCTTCGTTGAATA
TGAAGTTGCTAAGAAAAATCTTGATGAGGCGCGTTCTAGTGGTTCTGCTAATCAACAGCA
GTTAAAACAGCTAGAGAAAGCCTGTAATATTGCTAAATCTGCTTATGAACGCGACCGTGC
TGTAGCAAGAAAGTTGGAGCGTATGGCAGATTTGGCTCTCACTAATATGTATAAAGAAGC
TAGAATTAATGATAAGAAGAGTAAGGTTGTTTCTGCCTTGCAAACTATGCTTTTTAGTAT
GGTGCGTAAGTTAGATAATCAAGCTCTGAATTCAATATTAGATAATGCTGTGAAGGGTTG
TGTACCATTGAATGCCATCCCTTCATTGGCTGCAAATACTCTGACTATAATTGTACCAGA
TAAAAGTGTTTACGATCAGGTAGTTGACAATGTCTATGTTACCTATGCGGGTAATGTATG
GCAGATTCAAACTATCCAAGATTCAGATGGTACAAATAAGCAGTTGAATGAGATATCTGA
TGAT------TGTAACTGGCCACTAGTTATTATTGCAAATCGGCATAATGAGGTA--TCT
GCTACCGTTTTGCAAAATAATGAATTAATGCCTGCTAAGTT------GAAAACTCAGGTT
GTTAATAGTGGTCCAGATCAGACTTGTAATACACCTACTCAATGTTACTATAACAATAGT
AACAATGGGAAGATTGTTTATGCTATACTTAGTGATGTTGATGGTCTTAAGTATACAAAA
ATTCTTAAAGATGATGGCAATTTTGTTGTTT---TGGAGTTAGATCCTCCTTGTAAATTT
ACTGTTCAAGATGTTAAAGGTCTTAAAATTAAGTACCTTTATTTTGTAAAAGGTTGTAAC
ACACTAGCAAGAGGCTGGGTTGTTGGTACAATTTCTTCTACAGTTAGATTGCAAGCTGGA
ACTGCTACTGAGTATGCTTCCAACTCATCTATATTATCTTTATGTGCGTTTTCTGTAGAT
CCTAAGAAAACGTATTTAGATTTTATACAACAGGGAGGAACACCTATTGCCAATTGTGTT
AAAATGTTGTGTGACCATGCTGGTACCGGTATGGCCATAACTATTAAACCTGAAGCTACC
ACTAGTCAGGATTCGTATGGTGGTGCGTCTGTTTGTATATATTGTCGCTCACGAGTTGAA
CACCCAGATGTTGATGGGTTGTGCAAATTACGCGGCAAGTTTGTACAAGTGCCTGTAG--
-GTATAAAAGATCCTGTGTCTTATGTTTTGACACATGATGTTTGTCAAGTTTGTGGATTT
TGGCGGGATGGAAGTTGTTCATGTGTTAG---CACTGACACTACTGTTCAGTCAAAAGAT
ACTAA---TTTTTTAAACGGGTTCGGGGTACGAGTGTAGATGCCCGTCTCGTACCCTGTG
CCAGTGGTTTATCTACTGATGTACAATTAAGGGCATTTGACATTTGCAATGCTAGTGTTG
CTGGCATTGGTTTACATTTAAAAGTTAATTGCTGCCGTTTTCAGCGTGTTGATGAGAACG
GTGCTAAATTAGATCAGTTCTTTGTTGTTAAGAGGACAGATCTGACTATATATAATAGAG
AGATGGAATGCTATGAGCGTGTTAAAGATTGTAAGTTTGTGGCAGAGCACGATTTTTTCA
CATTTGATGTAGAAGGTAGTCGTGTGCCACATATTGTACGCAAGGATTTAACAAAGTATA
CTATGTTGGATCTTTGCTATGCATTGCGACATTTTGATCGCAATGATTGC------CTTT
GTGATATACTCTCTATGTATGCTGATTGTGAACAATCCTATTTTACTAAGAAGGATTGGT
ATGATTTTGTTGAAAATCCTGATATTATTAATGTGTATAAAAAGCTTGGACCTATCTTTA
ACAGAGCTCTAGTTAGCGCTACTGAGTTTGCAGACAAATTAGTGGAGGTAGGCTTAGTAG
GTGTTTTAACACTTGATAATCAAGACTTAAATGGTAAATGGTATGACTTTGGTGATTTTG
TTATTGCAACCCCAGGGTGTGGTGTTGCTATAGCAGATTCTTACTATTCATATATGATGC
CTATGCTGACTATGTGTCATGCGTTGGACTGTGAATTATATATAAATGGTG---------
---CTTATAGGCAATTTGATCTTGTACAGTACGATTTTACTGATTACAAGCTCGAATTGT
TTAATAAGTATTTTAAGCACTGGAGTATGCCATACCATCCTAACACGGTTGATTGTCAGG
ATGATCGTTGTATCATACATTGTGCTAATTTTAACATACTTTTTAGTATGGTTTTACCTA
ATACATGTTTTGGGCCTCTTGTTAGGCAAATTTTTGTGGATGGTGTTCCTTTTGTTGTTT
CAATTGGATACCATTATAAAGAACTTGGTATTGTGATGAATATGGATGTGGATACACATC
GTTACCGCTTGTCCTTAAAAGACTTGCTTTTATATGCTGCTGATCCAGCTTTGCATGTAG
CTTCTGCTAGTGCATTGTATGATTTACGCACTTGCTGTTTTAGTGTTGCGGCTATAACAA
GCGGTGTAAAATTTCAAACAGTTAAACCTGGTAATTTTAATCAGGATTTTTATGATTTTA
TTTTAAGTAAGGGCCTGCTTAAAGAGGGTAGTTCAGTTGACCTGAAGCACTTTTTCTTTA
CGCAGGATGGTAATGCTGCTATTACTGATTATAATTATTATAAGTACAATTTGCCCACCA
TGGTGGACATTAAGCAGTTGTTGTTTGTTTTGGAAGTTGTTTATAAGTATTTTGAGATTT
ATGATGGTGGGTGTATACCGGCATCACAAGTCATTGTTAATAATTATGATAAGAGTGCTG
GCTATCCATTTAATAAATTTGGAAAAGCCAGGCTCTATTATGAAGCATTATCATTTGAGG
AGCAGGATGAAATTTACGCCTATACTAAGCGCAATGTCCTGCCAACACTTACTCAAATGA
ATTTGAAATATGCTATTAGTGCTAAGAATAGAGCCCGTACTGTTGCTGGTGTTTCTATAC
TTAGTACTATGACTGGCAGAATGTTTCATCAAAAATGTTTGAAAAGTATAGCGGCTACAC
GTGGTGTTCCTGTTGTTATAGGCACCACTAAGTTTTATGGCGGCTGGGATGATATGTTAC
GTCGCCTTATTAAAGATGTTGATAATCCTGTACTTATGGGTTGGGATTATCCTAAGTGTG
ATCGTGCTATGCCTAACTTACTACGTATCGTCAGTAGTCTGGTTTTGGCCCGAAAACATG
AGGCATGTTGTTCGCAAAGCGATAGGTTTTATCGACTTGCGAATGAATGCGCACAAGTTT
TGAGTGAAATTGTTATGTGTGGTGGCTGTTATTATGTTAAGCCTGGTGGCACTAGTAGTG
GTGATGCAACTACTGCTTTTGCTAATTCAGTTTTTAACATATGTCAAGCTGTTTCAGCCA
ATGTATGTGCTTTAATGTCATGCAATGGTAATAAGATTGAAGATTTGAGTATACGTGCTC
TTCAGAAGCGCTTATACTCACATGTGTATAGAAGTGATATGGTTGATTCAACCTTTGTCA
CAGAATATTATGAATTTTTAAATAAGCATTTTAGTATGATGATTTTGAGTGATGATGGCG
TTGTGTGTTATAATTCTGATTATGCGTCCAAAGGGTATATTGCTAATATAAGTGCCTTTC
AACAGGTGTTGTATTATCAAAATAACGTTTTTATGTCAGAATCCAAATGTTGGGTTGAAA
ATAACATAAACAATGGACCTCACGAATTTTGTTCACAACACACAATGCTTGTAAAGATGG
ATGGTGATGATGTCTATCTTCCATATCCTGATCCTAGTCGTATATTAGGAGCTGGATGTT
TTGTAGATGATTTGTTAAAGACTGATAGCGTTCTCTTAATAGAACGATTTGTAAGTCTTG
CAATAGATGCTTATCCACTTGTGTATCACGAAAATGAAGAATACCAAAAGGTTTTTCGTG
TTTATTTGGAGTATATAAAGAAGTTATACAATGACCTTGGTAACCAGATCTTGGATAGCT
ACAGTGTTATTTTAAGTACTTGTGATGGACAAAAGTTCACTGATGAGTCCTTTTACAAGA
ACATGTATTTAAGAAGTGCAGTTATGCAGAGTGTTGGAGCTTGCGTGGTCTGCTCTTCTC
AAACATCATTACGTTGTGGCAGTTGCATCAGAAAGCCGCTTCTTTGCTGCAAGTGTTGTT
ATGATCATGTTATGGCGACTGATCATAAATATGTTTTGAGTGTTTCACCATATGTGTGTA
ACGCACCAGGATGTGATGTAAATGATGTTACCAAATTGTATCTAGGTGGTATGTCATATT
ATTGTGAAGATCATAAGCCACAATATTCGTTTAAGTTGGTAATGAATGGTATGGTTTTTG
GTCTATATAAACAATCTTGTACAGGATCTCCGTACATAGATGATTTTAATCGTATAGCTA
GTTGTAAATGGACTGATGTTGATGATTACATACTGGCTAATGAATGTACAGAGCGCTTGA
AATTGTTCGCTGCAGAAACCCAAAAGGCGACTGAGGAAGCCTTTAAGCAGAGTTATGCAT
CAGCAACAATACAAGAGATTGTTAGCGAGCGCGAATTGATTCTCTCTTGGGAGATTGGAA
AAGTGAAGCCACCACTTAATAAAAATTATGTTTTTACTGGCTACCATTTTACTAAAAATG
GCAAGACAGTTTTAGGTGAGTATGTTTTTGATAAGAGTGAGTTGACTAATGGTGTGTATT
ATCGCGCCACAACCACTTATAAGCTATCTGTAGGAGATGTTTTTGTTTTAACCTCTCATT
CAGTAGCTAATTTAAGTGCTCCTACGCTTGTGCCGCAGGAGAATTATAGTAGTATTAGAT
TTGCTAGTGTTTA-----TAGTGTGCCTGAGACGTTTCAGAGCAATGTCGTTAATTATCA
ACACATTGGAATGAAACGTTATTGTACCGTGCAAGGACCCCCTGGCACGGGTAAATCACA
TCTTGCTATCGGTTTGGCTGTATATTATTGTACAGCTAGAGTTGTATACACTGCCGCCAG
CCATGCTGCTGTTGATGCATTGTGTGAAAAGGCATATAAATTTTTAAATATTAATGATTG
CACGCGTATAGTACCTGCTAAAGTGCGTGTTGATTGTTATGATAAATTTAAAATTAATGA
TACCACTCGTAAGTATGTGTTTACTACTATAAATGCATTACCTGAGATGGTGACTGATAT
TGTTGTTGTTGATGAAGTAAGTATGCTTACCAATTACGAGTTGTCTGTTATTAATGCTCG
TATTCGTGCTAAGCATTATGTTTATATAGGTGATCCTGCTCAATTGCCAGCACCTCGTGT
GTTGTTGAGTAAAGGATCCCTAGAACCTAAATATTTTAACACTGTAACTAAGCTAATGTG
TTGCTTAGGTCCTGATATTTTCTTGGGAACATGTTATCGTTGTCCCAAGGAAATTGTGGA
TACAGTCTCGGCCTTGGTTTATGATAATAAGCTTAAGGCTAAAAATG--AAAGTAGCTCA
TTGTGTTTTAAGGTTTACTTTAAGGGCGTTACAACACATGAGAGTTCTAGTGCTGTTAAT
ATGCAGCAGATTTATTTAATTAGTAAGTTTTTGAAGGCTAATCCCTTGTGGCATAATGCC
GTTTTTATTAGTCCATATAATAGTCAGAACTTTGCTGCTAAGCGCGTTTTGGGTCTTCAA
ACCCAAACCGTAGATTCAGCGCAGGGTTCTGAATATGATTATGTTATCTATTCACAGACT
GCTGAAACAGCGCATTCTGTTAATGTTAACCGCTTCAACGTTGCTATTACTAGGGCCAAG
AAAGGTATTCTTTGTGTCATGTGTAATATGCAGCTTTTTGAGGCGTTACAATTTACAGCA
CTGACTTTGGACAAAGTTCC-------------------CTCCAAATTGCAGTGTACTAC
TAATTTATTTAAAGATTGTAGCAAGAGCTATGTTGGCTACCATCCAGCTCATGCTCCTTC
GTTTTTAGCAGTGGATGAAAAGTATAAGGTTAATGGTGATTTGGCTGTTTGCCTTGGAGT
AGGTGATTCCTCTGTAACATATTCAAGACTAATATCACTCATGGGTTTTAAGTTAGATTT
GACACTTGAGGGATATTGTAAGTTATTTATTACTAAAGAAGAGGCTGTCAAACGTGTTAG
AGCATGGGTTGGGTTTGATGCTGAAGGCGCTCATGCTACGCGTGACAACATAGGGACTAA
CTTCCCACTTCAATTAGGGTTTTCCACTGGAATTGATTTTGTAGTGGAAGCCACTGGTTT
GTTCTCTGAGAGAGATGGTTACAGTTTTAAAAAGGCTGTGGCTAAAGCTCCACCAGGCGA
ACAATTTAAGCACCTTATCCCTTTGATGACTAGAGGTCAGAGATGGGATGTTGTTAGACC
TAGAATAGTACAAATGTTTTCAGATCATTTAGTTGATCTGTCTGATAGCGTTGTACTTGT
TACATGGGCTGCCAGCTTTGAGCTCACTTGTCTCCGATACTTTGCTAAGTTAGGTAAGGA
GACTTGTTGTAATGTGTGTACTAACCGTGCCACAGTTTATAATTCTAGAACTGGTTACTA
TGGCTGCTGGCGTCATAGTGTTTCGTGTGATTACTTATACAACCCACTTATTGTTGATAT
TCAACAGTGGGGCTATTCAGGCCCTTTGTCAAGTAATCATGATATGTATTGTAGCATCCA
TAAAGGGGCTCATATTGCTTCATCTGATGCTATAATGACACGGTGTTTGGCCATTTATGA
TTGTTTTTGCAATAATATAAATTGGAATGTGGAGTATCCCATCATTTCAAATGAGTTAAG
TATTAATTCCTCTTGTAGGACGTTGCAGCGTGTTATGCTTAAAGCAGCAATGCTTTGCAA
CAGGTATAGTTTGTGCTACGATATAGGCAATCCAAAGGCGATT--GCTTGTATCAAAGGC
TA----TGATTTTAAGTTTTATGATTCTCAACC----ACTTGTTAAGTCTGTTA-----A
GACTTTGGTTTATTCTTATGAGGCACATAAAGACAGTTTTAAAGATGGTTTGTGTATGTT
TTGGAACTGCAATGTAGATAAGTATCCACCTAATGCAGTTGTATGTAGATTTGACACGAG
AGTGTTGAATAATTTAAATCTGCCTGGCTGTAATGGTGGAAGTTTGTATGTTAATAAACA
TGCATTCCACACCAATCCCTTTTCTAGGGCAGCCTTTGAATATTTAAAGCCTATGCCATT
TTTTTATTATTCAGATACGCCTTGTGTGTATATGGATGGCATGGACAATAAGCAG-----
---GTTGATTATGTACCTTTGAAATCCGCTACCTGCATCACTAGATGTAATTTAGGTGGC
GCTGTTTGTCTAAAACATGCTGAAGAGTATCGTGAATACCTTGAATCTTATAACACAGCT
ACTACAGCAGGTTTTACTTTTTGGGTCTATAAGACCTTTGATTTTTATAATTTGTGGAAC
ACATTCACCAAGCTACAAAGCTTGGAGAATGTTGTTTATAATTTAGTCAAGACTGGATAT
TATACTGGCCAAGCTGGCGAAATGCCTTGCGCCATTATAAATGACAAAGTAGTGGCTAAG
GTTGAACAGGAGGATGTTGTTGTTTTTACTAATAATACAACATACCCTACTAACATTGCA
GTTGAATTGTTTGCCAAACGTAGTGTGCGTCATCATCCCGAGCTTAAGCTCTTTAGAAAT
TTGAATATTGACGTGTGTTGGAAACACGTCATTTGGGATTATGTTAGA-------CAGAG
TATATACTGCAGTAATACCTTTGGTGTCTGC------ACATATACAGATTTAAAGTGCAT
TGATA------------AATTGAATGTCCTTTTTGATGGTCGTGATAATGGTGCTCTTGA
AGCATTTAAACGCTCTAATAATGGCGTCTACATTTCCACGACAAAAGTTAAGAGTCTTTC
GATGATTAGAGGTCCACCACGTGCTGAATTAAATGGCGTAGTGGTAGATAAAGTTGGAGA
CGCGGATTGTGCGTTTTATTTCGCTGTGCGTAAAGATGGGCAAGATGTCATCTTCAGCCA
ATCTGACAGCTCTAACCAGAGCCCACAAGGTAATCTGGGGAGTAATGTCGGTGGTAATGA
TGCTCTGACAATCTCT----ACCATCTTTACACAAAGTCGTGTTATTAGCTCTTTTACAT
GTCGCACTGATATGGAAAAAGATTTTATAGCTTTAGATCAAGATGTGTTCATTCAGAAGT
ACGGTTTGGAGGACTATGCCTTTGAACACATTGTTTATGGTAATTTCAACCAGAAGATTA
TTGGTGGTTTGCATTTGTTAATAGGCTT------GTACCGAAGACAGCAAACTTCCAATC
TGGTTATTCAGGAGTTTGTTTCATACGACTCTAGCATACACTCTTATTTTATCACTGATG
AGAAGAGTGGTGGTAGTAAGAGTGTTTGCACTGTTATAGATATTTTGTTGGATGATTTTG
TGGCTCTTGTTAAGTCACTTAATCTTAATTGTGTGAGTAAGGTTGTTAACGTTAACGTTG
ATTTTAAAGATTTTCAGTTCATGCTCTGGTGTAACGATGAGAAAGTTATGACTTTCTATC
CTCGTTTGCAAGCTGCATCTGACTGGAAGCCTGGTTATTCTATGCCTGTATTATATAAGT
ATTTGAATTCCCCAATGGAAAGAGTTAATCTCTGGAATTACGGGAAGCCAGTTACTTTGC
CTACAGGCTGTATGATGAATGTTGCTAAGTATACTCAGTTATGTCAATATCTGAATACTA
CAACATTAGCTGTACCTGTTAATATGCGAGTTTTGCATTTAGGTGCAGGTTCAGAAAAAG
GAGTAGCACCGGGTTCTGCAGTTCTTAGGCAGTGGTTGCCTGCTGGTACTATTCTTGTAG
ATAATGATTTACACCCATTTGTGAGTGACAGTGTCGCTTCATATTTTGGGGATTGTATAA
CCTTACCCTTTGATTGTCAATGGGATTTGATAATTTCTGATATGTATGACCCTATTACTA
AGAATATAGGGGAGTACAATGTAAGTAAAGATGGTTTCTTTACATACATTTGTCATATGA
TTCGCGACAAGTTAGCTCTGGGTGGCAGTGTTGCCATAAAAATAACAGAGTTTTCTTGGA
ATGCTGAATTATATAAGCTAATGGGTTGTTTTGCATTTTGGACGGTTTTCTGTACAAATG
CAAATGCTTCTTCTAGTGAGGGATTTTTAATTGGCATAAATTATTTGGGTAAGTCCAAGT
TTGATATAGATGGAAATGTTATGCATGCCAATTATTTGTTTTGGAGAAATTC--------
TACAGTTTGGAATGGGGGTTCTTATAGCCTCTTTGATATGGCTAAATTCCCACTTAAACT
GGCTGGTACTGCTGTAATTAATTTGAGAGCAGACCAGATCAATGATATGGTTTACTCACT
TTTAGAGAAGGGTAAACTACTTATTAGAGATACAAGCAAAGAAGTTTTTGTTGGAGATAG
TTTGGTTAATGTAATCTAA-ACATAATTTTTAAATGTCTGTCGCTTACGCAGATAGGCCT
ACTCATTTTATTAATTTTCCATTAATCTCCTTTGAGGGATTCATGTTAAATTTTAAAGAT
TTGCAGTTTAGACTTCTTCATGAGGGAGTCGACTGCAAATTGCAAATGGTGCCCCACGTT
AGTCTTGCAATGCTTGACATTGTTCAAGACCAAATCAAATGTGTGGATACCAGTTTGCAA
CAAGTTATAGATGGTATATGCTGGGACGATGGTTTCCATATTAATTTTGGAAATCCAAAA
ATCCTTGGCAGATGTGTTGTTTTGGAAGTTAAAGGTTTAGAAGAATTGCATGGTGAAATA
GAAAGACGTATCAGTGAGAAAGGTTGTGTAATTGGTCAGTCCCGTCCTTGGATTGCTCAT
TGTACTATAGCACAACTCACTGATGCGGCTTTAGTCATTAATGAGAATTTAGATTTTATA
AATTCTCTACAATTCAATTATACCATAACTATCAACCCTGCTTCACCTTCTAGGCTTGAA
TTAGTCAAGATTGGTGCAGAAAAGAAAGATGGTTTTTATAAGAGTGTTGTTAGCCATTGG
ATGGGTATTCGGTTTTATTATAAACCGCCCACAGACAAGCTAGCAATGATTATGGGTTAT
TGTTGTTTAGAAAAGATAAGAGGAGAGCTTGATGGAGAAGATTTTCCCCAGCATGATGAT
GATGCATGGAGCAAGCTATCTTATCATTATGAAAATAACCTTTGGTTTTACAGGCATGTC
TATAGAAATAGTAGTTATTTTAGACTTGTCTGCAAGTTGAAAGATTGTATTTGTATGGGT
TATGATTCTTCTGAAGCGGAAGAAATCTAAACTCAGTTAAAATGTATTTGTTGCTGAAAT
TTTTGGCTATACTTGTTGCAGGTTCTTATGGTTTTCAAAACCTGCCTGTCAACATAGTAT
CTCATATTAACGAGGATTGGTTTTTATTTGGGGATAGTCGTTCTGACTGTAACCATATAA
ACACAATCAATCCTCGTAATTATTCTTATATGGACCTTAATCCTGAGTTGTGTAATTCTG
GTAAGATTTCTTCTAAAGCAGGAAATTCTCTGTTTAGGAGTTTTCATTTTACAGATTTTT
ACAACTATACTGGAGAAGGCCAGCAAATTATATTTTATGAGGGTGTTAACTTTACTCCTA
ATCATGGCTTTAAATGCACCGCTTCTGGTGATAATGCCGTCTGGATGCAAAATAAAGCCC
GGTTTTATGAGATTGTTTATAGGAGTATGGCTGTTTATCGCAGTCTTACTTTTAAGACCG
TTGCTTACAATTATAGTGGCACTGCTGTTGCTACTAATTTGTGTAAGCAAAGTTCATTGA
CTATGAATAACCCCACTTTCATAGCTAGGGAGAGTGGGCTTACAGATTATTATTATACTA
GCACAGCTAATTTTTCATTGCAGGGCTGTGATGAGTATATAATTCCGCTATGTTATTTTA
ATGGTAAGTTTCTTTCCAGTAGCAAGTATTATGATGATAGTATTTATTATTTTAATATTG
ATACTGGTGAAGTATTTGGTTTTAACTCAACCCGTCCCACTGAGGATGGTATTGATTTTA
ATTGTTTTTATTATAGAGTGCCCTCTGGTTTATATCAGGCCATCTCATATGAGCTGATGT
TAACAGTTCCGTCTAAGATCATTTGTTTGTCCAAGCCTAAGGATTTTACTCCTGTTCAGG
TTGTTGACTCTAGATGGAATTCAGCCAGGCGTTCTGATAACATGACGGCTATAGCATGTC
AATTGCCGTACTGTTATTTTCGTAATTCTACCTCAGATTATAAAGGGGTTTATGATATTA
ACCATGGTGATGCTGGTTTTACCAGTATACTTAGTGGTTTGTTATATAATTCTCCCTGTT
TTTCATGGCAGGGTGTTTATAGATTTGATAATGTTAGTACTGTTTGGCCTCTCTACCCTT
TTGGTAAATGCCCTACTGCTGCTAATCTTGCGAATGTTGATGGTCCAATTTGTGTGTATG
ACCCCTTACCCATTATATTGCTTGGCGTTTTGTTGGGTCTGGCTGTCATAATTATTATAG
CACTCCTATTTTATTTTATGGTGGATAATGGTACTAGGCTTCATTATGCTTAGATCATAA
TCTAAACATGGTCTTATTACTTT--TATTTTTCCTACCTACCGCTCTTGCTGTTGTAGGA
GATGTAAAATGTACTACTATAGGTGTTAACGATGTTAATACTGGTGCACCTGTTATAAGT
ACAGAGACTGTTGATGTTACTAACGGTCTTGGCACTTATTATGTGCTTGATCGTGTTTAT
TTAAATACCACATTGTTGCTCAATGGCTATTATCCCACTTCTGGTGCCAATTATCGCAAT
TTGGCACTTAAAGCTTCTGAATTATTGAGCACCTTATGGTATAAGCCACCCTTTTTGTCC
GAGTTTAATGATGGTGTTTTCGCTAAGGTCAAGAATACCAAAGTAACTAAAAATGGCATT
GTCTATAGTGAGTTCCCCACAATGGTTATTGGTACTACATTTGTTAATACCTCTTTTACT
GTTGTTGTGCAACCTAGGACTACCGTTGTTAATTCTAAATTACAAGGTCTTTTGGAGATT
ACTATTTGTCAATATTCTATGTGTGAATACCCTAACACTGTTTGCAACAGTGGTATTGGG
TCACCACGCAAAGAGTTGTGGCATTATGAGAAGGCTGTGGCCTCCTGTTTATATCGGCGT
AATTTTACGTACGATGTTAATTCTGATTGGCTTTACTTTCATTTTTATCAACAGGGTGGT
ACTTTTTATGCTTATTATACAGATAGTGGTTTTATTACCACTTTCTTGTTTAATATTTAC
CTTGGTACAAGTTTATCGCATTACTATGTGATGCCTTTATCTTGTAGTGGTAAGTTACAC
CTGCAATATTGGGTTACACCACTCACTAATAGACAGTTTTTGTTGGTATTTAATCAGGAT
GGCATTATTTATAATGCAGTTGATTGTGCCAGTGATTACATGAGTGAGATTAAGTGT---
---AATACCCAAAATGTGAAACCTAGTACAGGTGTTTATGATTTAACTGGTTACACTGTT
CAACCTATAG------CTGATGTGTACCGGCGTATTCCTAATTTACCAGATTGTAATATG
GAGGATTGGCTTAGTGCTCCTACTGTTGCATCTCCTCTTAATTGGGAGCGTAGGACGTTC
TCTAATTGTAATTTTAATATGAGCAGCCTGCTGAGTCTCATTCAGGCTGACTCGTTTTCT
TGTTCCAATATTGATGCTGCTAAATTGTATGGTATGTGTTTTGGCAGTGTTACTATTGAT
AAATTTGCTATACCTAATAGCAGGAAGGTT----GACTTGCAATTAGGTAATTTGGGTTA
TTTACAGTCTTTTAATTATAGAATA------GACACCACAGCCACTAGCTGTCAATTATT
TTATAGTTTGGGTGCTGATAATGTCACTGTCACCCGCTCTAATCCTTCTGCCTGGAATAG
GCGGTATGGTTTTAATGATACAATGTTTAAACCTCAGCCTGCAGGTTTTTTTACTAACCA
TGATGTGGTTTATTCAAAACAGTGTTTTAAGGTTCCTAACACATATTGTCCTTGTAAGAA
TAATGGTGCTACCTGTGTAGGCAATGGTGTTTCTGCTGGAGTCAGTGGTACTACCACTGG
CTCTGGCACTTGTCCAGTAGGTACATCTTATCGCACTTGTTTTAATCCTATTCAATGTGC
ATGCACTTGTGATCCTGATCCTATTAATGCAATTTTAACCTCTGGCCCTCGAGCTTGTCC
TCAAGTCAAGTCTCTTGTTGGTATTGGAGAGCATTGCTCAGGTTTAGGCATACACGAAGA
TTTTTGCGGAGGCTCACCTTGTTCTTGTCCAGCCAATGCCTTTATGGCTTGGTCTGTAGA
TTCTTGTTTACAAGATGGACGCTGCAATATTTTTTCCAATTTAATTTTAAATGGTGTTAA
TA-------GTGGTGCTACTTGTTCTACTGATTTACAACGGTCCAATACTGAGATCGTTG
TTGGTGTTTGTGTTAAATATGACTTGTACGGCATTACAGGTCAAGGCATTTTTATTGAGG
TTAATG--------CCACTTATTATAATAGTTGGCAGAACCTCCTTTATGATTCTAATGG
TAATCTCTATGGTTTTAGGGATTACCTTAATAATAGAACTTTTATGAT------------
TCGTAGTTGTTATAGTGGTAGAGTTTCAGCTGCTTACCACTCTGATGCATCTGAGCCAGC
TCTTTTGTATCGTAATTTAAAATGCAACTACGTTTTTAATAATACTATTGCTAGAGAGGG
CAACCCTA------------------------TTAACTATTTTGATAGTTATTTAGGTTG
CATTGTTAATGCTGATAATAGCACTTCTAGTGTAGTGGATACTTGCGTTTTAACCATGGG
AAGTGGTTATTGTGTTGATTAT-----------------TCCACTGCACGTCGTCAGCGT
AGGTCACCTTCCACTGGATACCGTCTCACCAATTTTGAGCCATTCAATGTTAGATTGGTG
AATGATAGTGTAGAACCTGTTGGTGGTTTGTATGA---AATTCAGATCCCTTCCGAGTTT
ACTATAGGTAATTTTGAGGAGTTCATTCAAACTAACTCCCCTAAGGTTACTATTGATTGT
GCGGCATTTGTTTGTGGTGACTATGCTGCTTGTAGAGAACAGTTGGTTGAGTATGGCAGT
TTTTGTGATAACATCAATGCTATACTCACAGAAGTAAATGACCTACTTGATACTACCCAG
TTTCAGGTAGCT--------------AATAGTTTAATGAATGGTGTCACTCTAAGCTCTA
GGCTTAAGACTGGCATAAATTTTAATGTAGATGATATTAATTTTTCTTCTGTTTTGGGTT
GTGTAGGCAGTGATTGTAATACTGTCTCAAGT--------AGATCCGCTATAGAGGACTT
ACTTTTCAATAAAGTAAGGTTGTCTGATGTTGGCTTTGTAGAGGCTTATAACAATTGTAC
AGGAGGTGCCGAAATTAGGGATCTCCTTTGTGTACAAACTTTTAATGGAATTAAAGTTTT
ACCACCTGTTTTGTCTGAAAATCAGATTAGTGGTTATACTTTGGCTGCAACGTCTGCTAG
TCTCTTTCCACCATGGACTGCGGCTGCAGGTGTTCC--------------TTTTTATTTA
AATGTTCAGTATCGTATAAATGGACTCGGTGTAACTATGGATGTACTGAGCCAAAACCAG
AAAATGATTGCTAATGCATTTAACAATGCCCTTGGTGCTATTCAGAATGGGTTTGATGCT
ACCAATTCTGCTTTAGTCAAGATTCAGGCTGTTGTTAATGCTAATGCAGAAGCATTAAAT
AACTTATTACAGCAACTTTCTAATAGATTTGGTGCCATAAGTTCGTCTTTGCAAGAAATT
CTATCTCGTCTTGATGCTCTTGAAGCGCAAGCTCAGATAGACCGGTTGATTAATGGCAGA
TTAACTGCATTAAATGCTTATGTTTCGCAGCAGCTTAGTGACACTACTCTTGTTAAGTTT
AGTGCTTCACAGGCGATTGAGAAAGTTAATGAATGTGTTAAGAGTCAATCCCTTAGAGTT
AATTTCTGTGGTAATGGTAACCATATTATATCATTAGTGCAGAATGCTCCATATGGTTTG
TATTTTATTCACTTTAACTATGTCCCTAC------TAAGTATGTCACAGCGAAGGTTAGT
CCCGGTCTGTGCATTGCTGGTGATAGAGGTATAGCTCCTAAGAGCGGCTATTTTGTTAAT
GTAAATAATATGTGGATGTTTACTGGTAGCGGTTATTACTACCCTGAACCTATAACTGAA
AATAATGTTGTTGTTATGAATACCTGTGCTGTC--------AATTATACTAAAGCACCAG
ATGTAATGTTGAACATTTCTATACCCAACCTTCCTGATTTTAAGGAAGAGTTGGATCAAT
GGTTTAAAAACCAAACTTCAGTGGCACCAGATTT--GTCAC-TCGATTATATAAATGTTA
CATTCTTGAACCTACAAGATGAAATGAATAGGTTACAGGAGTCAATAAAAGTTTTAAATC
AGAGCTACATCAATCTCAAGGACATTGGTACATATGAATATTACGTAAAGTGGCCTTGGT
ATGTATGGC------TTTTAATCGGCCTTGCTGGTGTAGCTATGCTTGTTTTACTATTTT
TTATTTGCTGCTGTACAGGATGTGGGACTAGCTGTTTTAAGAAATGTGGTGGTTGTTGTG
ATGATTATACTGGACATCAA--------------GAGCTAGTTATTAAA-----------
ACCTCACATGACGATTAATTTCGTCATTT----AACTATTTTATATG-------------
---------------------------------------------ACAACCACTCATGGG
TGTACTAA-----TAATACTAGTACAG----------CTCTACATTGGC-----------
-------TTTAGGCATTTA-----------GTTAACATAGTCACCATCTGGTTAAACCGG
TTTATGGTGCT-------AGTGCTAAATT--------AT--TTTGTTATACTTTATAA--
------------CTTTAAGCAGTTGCTAAAGTTCTTAAGGCCAACCCTTATTA-------
------------------------ATGGACATCTGGAGACCTGAGAGGAAATTT---CTC
CGTTTTACTAACGGATTTAACGTCCCAGAATTAGAAGATGTCTGTTTTAAATTTAATTAC
CA-----------------ATTTCCTAAAGTAGGATATTGTAGAGTTCCTAATTATGCT-
--------TGGTGTCGTAATCAAGGTAGCTTTTGTGCTACATTTACCCTTTACGGCAAAT
CCAAACATTATGATAAA------TATTTTAGAATAATAACTGGTTTCACAGCGTTCGCTA
ATACTATAGAGGAGGCTGTTAACA--------------AACTGGTTTTAGAGGCTG---T
TGATTTTATTATCTGGCGTAGCCAGAATTTAAATGCTTATG-------------------
------------------------------------------------GCTGATTTTTA-
--------------------------TCTTGCAGACACTGTGTGGTATGT----------
---------------GGGGCAAATAATTTTTATAGTTGCCATTTGTTTATTGGTTATAAT
AGTTGTAGTGGCATTTTTGGCAACT---------------------TTTAAATTGTGTAT
TCAACTTTGCGGTATGTGTAATA------CCTTAGTACTGTCCCCTTCTATTTATGTGTT
TAATAGAGGTAGGCAGTTTTATGAGTTATATAATCAAGTAAAACCACCAGTCCTTAATGT
GGATGACGTTTAGTTAATCCAAACATTATG---------------AGTAGTACACCTACA
CCAGCACCAGGTTATACCTGGACT------GCTGATGAAGCTATTAAATTCCTAAAGGAA
TGGAATTTTTCTTTGGGTATTATACTACTTTTTATTACAGTCATATTGCAATTTGGTTAT
ACAAGTCGCAGTATGTTTGTTTATGTTGTTAAGATGATCATTTTGTGGCTTATGTGGCCC
CTTACTATCATCTTAACTATTTTCAACTGCGTATACGCGTTGAATAACGTTTATCTTGGC
TTTTCTATAGTTTTCACTATAGTGGCCATTATTATGTGGATTTTGTATTTTGTGAATAGT
ATCAGGTTATTTATTAGAACTGGTAGTTGGTGGAGTTTCAACCCAGAAACAAACAACCTG
ATGTGTGTAGATATGAAGGGTAAGATGTATGTCAGGCCTATTATTGAGGACCATCATACT
CTTACTGCCACTATAATACGTGGCCACCTTTATTTTCAAGGTGTAAAACTAGGAATCGGC
TATTCTTTGTCAGATTTGCCAGTTTATGTTACTGTTGCTAAGGTGTCGCACCTTTGCACA
TATAAGCGTGGTTTTCTTGACAAGATAGGCGATAATAGTGGTTTTGCTGTTTATGTTAAG
TCCAAAGTCGGTAATTATCGACTGCCTTCAACTCAAAAAGGTTCAGGCATGGACACCGCA
TTGTT-------------------------------------------------------
------GAGAAATCA---------------------------------------------
-----------------AATCTAAACTTTAAGGATGTCTTTCACTCCTGGCAAGCAGTC-
----CAGTAGTAGAGCATCCTCTGGAAATCG-----------------------------
------------------------------------------------------------
------------------------------------------------------------
--------------------------------------------------------TTCT
GGTAATGGAATCCTTAAGTGGGCCGACCAGT-------CCGACCAGTCT-------ACAA
ATTTTCAAACCAGAGGTAG---AAGAGCTCAACCC-------------------------
-------AAGCAAACTGCTACTTCTCAATCAGCAGGAGGGAA------------------
---------------------------------TGTTGTTCCCTACT-------------
---ACTCTTGGTTCTC---------------------TGGAATTACTCAGTTTCAAAAGG
GAAGGGAGTTTCAATTTGCTGAAGGACAAGGTGTGCCT--------ATTGCACCAGGAA-
----------------------------------------------------TCCCATCT
ACT--------------------------GAAGCTAAGG---------------------
--------------------------------------------GGTATTGGTA------
------------------------------------------------------------
------------------------------------------------------------
------------------------------------------------------------
-----------------------CAGACACAACCGACG----------------------
------------------------------------------------------------
--------------------------------------TTCTTTTAAGACAGCCGATGGC
AATCAACGCCAATTGTTG------------------------------------------
-------------------------------------CCACGCTGGTATTTTTACTACTT
GGGAACAGGCCCGCATGCTAAAGCCCAGTATGGCACCAACATTGACGGAGTCTTCTGGGT
CGCTAACAAGCAGGCTGATGTTAATACCCCAGCTGACGTTGTCGATCGGGACCCAAGCAT
TGATGAGGCTATTCCGACTAGGTTTCCGCCTGGTACGGTACTCCCTCAAGGTTACTATAT
TGAAGGCTCGGGAAG---------GTCTGTTTCTAATTCCAGATCTACTTCCCGCGCATC
CAGTAGAGCCTCTAGTGCAGGATCAAGAAGTAGAGCCAATTCCGGCACTAGAACATCTAC
CTCTGGTG---------------------TGACACCTGATATGGCTGATCAGATTGCTAG
TCTTGTG-CTGGCTAAGCTTGGTAAGGATGCCACAAAGCCGCAGCAAGTTACTAAGCAGA
CTGCCAAAGAAGTCAGGCAGAAAATTTTGAATAAGCCTCGCCAAAAGAGGAGCCCAAATA
AACAATGCACTGTTCAGCAGTGTTTTGGTAAAAGGGGTCCCAATCA---------AAATT
TTGGCGGAGCAGAAATGTTAAAACTTGGAACTAGTGATCCACAGTTCCCCATTCTTGCAG
AGCTTGCACCTACAGCAGGTGCATTTTTCTTTGGATCAAGACTAGAGTTGGCCAAAGTAC
AGAATTTGTCTGGGAGTTTTGATGAGCCCCAGAAGGATGTTTATGAATTGCGCTATAATG
GCGCGATTAGATTTGACAGCACACTTCCAGGTTTTGAAACTATAATGAAGGTGCTGAACG
AGAATTTGAATGCCTATCAACAACAGGATGATGGGACGAATATGAGCCCAAAACCACAGC
GACAGCGTGGTCAAAAGAAGGGTGGAGAAAATGAAGATGTAAGTGTTGCAGCGCCTAAGA
GTCGCGTGCAGCAAAATAAGAGTAGAGAGTTGACTCCAGAGGACATCAGCCTTCTTAAGC
AGATGGATGATCCCCTCA---------------CCGAAGATAACTCTGAAATGTAAGAGA
ATGAACCTTATGTCGGCGCCTGGTGGTAACCCCTCGCAGGAAAGTCGGG-----------
------------------------ATAAGGCACTCTCTATCAGAATGGATGTCTTGCTGC
TATA----ATAGATAGAGAAGGTTATAGCAGACTATATATTAATTAGTTGAAAGTTTTGT
GTGGTAATGTAT----AGTGTTGGAGAAAGTGAAAGACTTGCGGAAGTAATTGC------
-----------------------------------------------CGACAAGTGCCCA
AGGGGAAGAGCCAGCATGTTAAGTTGCCACCCAGTAATTAGTAAATGAATGAATTTAATT
----------------------------ATGGCCAATTGGAAGAATCAC-----------
-------------------------------------------
>OR468098.1 Equine coronavirus isolate CA2018-CUh2, complete genome
-ATTGTGAGCGAATTGCGTGCGTGCATCCCGCT------------------TCACCGATC
TCTTGTTAGATCTCTTTTAATCTAAACTTTA-----------------------------
--TAAAAACACCCACTCCCTGTAATCTATGCTTGCGAGCT--------------------
-----------------TAGACTTTTCATAGTGGTGTTTGTATTAATTTCTATTGTTAAC
AACTCTCAGCCAGGGACGTGTTGTATCCTA-------GTCAGTGGCCCTCCCATAGGTCA
CAATGGCGAAGATCA--ACAAATACGGTCTCGACCTGCAATGGGCTC-CAGAATTTCCGT
GGATG--TTTGAGGACACAGAGGAGAAGTT---------------------------GGA
TAACCCTAGTGGGTCAGAGGTGGGTATAA-------TTTGCCCCACC-------------
---ACTGCGCAAGAGTTGGGAACAGGTAGAATTGCTTTTGAGAATCATGTGATGGTTGAT
TGTCGCCGCCTCATTCAGGAGGGTTGTGTGCAGTCCAA----------------------
------CCTGATACGTGAAATAAAGATGAATACACG------TCCTGATGATATGGACCG
TGTTATTCAAGATGCCTTACTGTCCCGTGAGGCTGTGTT---GATTCCACCCCCGCGGCG
TTTGTCTATTGAGACATGCTATAAGTGGGGTTGTTGTCCACAAGGTTGGGCTATGGGACT
G----TTTAGACGTTGTAG-----------------------------------------
----CACCTGTTATGGTGGTTGCGACGTGAATAGTCATGTAGCCTACCAATT---GTTTT
TAATAGACCCACAAGGTGTCTGCCTAGGTGCTGGCA-----------ACTTTGTAGGGTG
GGTTGTGCCTCTAGCTAAGTTATCAAAAGAGGCACAAGCCAAAACTGTGCCCTGGACCAT
GTGGTTGCGT--------AAACGTGGAGAAAAGGGTGCTTATAATAAATATCACAAGCT-
-------TGATTTCGATGATGAAGTTTGTGATGTGCTGTTGGAAAGAGCCTA--------
------------------------------------------------------------
-----------TAAATTT---TCTGCAAAAGCATTTGCTCTTTTAAGAAGTTATCGTGGT
GTTAAGCCACTACTTTATGTAGACCAGTATGGCTGTGATTATACTGGTAGTCTTGCAGTT
GGTTTAGAGGCTTATGCTGATAAGACACTGCAGGAAATGAAGAGTTTATTTGGTGTTTGG
AGTCAGGAACTTTCTTATGATGTAGTTGTGGCA-TGGCATGTTGTGCGTGATACACGCTA
CAATATGAAATTAC-------AGAGTGCTGCTACTATACGTAGTATCACATATGTTGCCA
ATCCTACTGAAGATTTGTGTGATGGTTCTGTTGTTATACAAGAGCCAGTACATGTTTATG
CTGCTGATTCTATTATCCTTCGGCTACCTAAGTTAGTTGACATTATGGATCATTTTTATA
TGGAAGAAGATAGGGCTCTTGACGCTATTTATGGTGTCAAGTTGGAAGAATGTGGTTTTG
TTATGCAATTTGGTTATATTGATTGCAAGCAAAATTCTTGCGATTTTAGAGGTTGGCTTC
CTGGCAATATGATAGATGGTTTTGTGTGCACAACTTGTGGTCATGTTTATGAAACAGGTG
AATTACTAGCTCAATCTTCAGGTGTTTTACCATCAAATCCTGTTTTGCGCACTAAGA---
--------------GTGCAGCAGGTTATGCTGGTTTTGGTTGTAAAGATTCTTTTACTTT
ATTTGACCAGACTGTAGTGTGTTTTGGTGGTTGTGTTTATTGGAACCCAGTGCCTAAGAT
ATGGATTCCAA--TATTAAAGTCATCTGTTAAGGCTTTTGATGGTTTGGTTTATACAG--
------------------------------GATCTGTAGGAATCAAGTCTG---------
-------TTGTAAAAGAGACTGCTCTTATTTGTAAGGCCTTGTATCTTGATTATGTTCAA
CATAAGTGTGGCAACTTGGATCAACGTGAGTTGTTAGGGTTGTCAGATGTGTGGCATAAA
CAATTGTTATTAAATAGAGGTGTTTATAAACCTTTGTTAGATCATATTGATTAT------
------TTTAATATGCGTCGTGCTAAATTTAGTTTAGAAACATTTACTGT--------TT
GTTCAGAGGGCTTTATGCCTTTTTTAGTAGATGATTTAGTACCTCGTTCATATTATTTGA
TTAAAAGTGGCCAGGCCTTTTCTGAAAAGTTGAATCAGTTTGTTTCCAAGAGTAAAGAAT
TGATTGAAGTGTCTCTTGACTCCTTGGAAGCAGCGATGTGTTATCTAAATCT-------T
AAAATTGCAGAT-------TTGGCACAACATTTTAGTGCATTAGGCGCAGTTTTTG----
-TGTCAAAAATTATACATTATTTTAAAACTTTTACTACTAATACTGCTCGTGCATTTGCA
TGGGTTTTATTTCATGTGTTGCATGGGTTTTACATGGTAGTTGAGAGTAGTATATATTTT
GTTAAGAGCGTTCCCAGTTATGCCCGTTCTGTAGTACAGGCATTTCAGGACGTTGTTAGA
GTTGTAT-TGGAATCTTTAAGAGTTACTTTTATTAAAGGCCTTTCTGTTTTTAAGATAGG
ACGTAAAAGAATTTGTTTTTCAGGTAGCAATGTCTATGAACTTGAGCGTGGTTTGTTAGA
TTTATCGCACTTACCATCG-AGTGTTTATGATTTGACCATGCCTAGTAAAATTCAGAAAG
CCAACCAGAAGCCTATTTATTTAAAAGGTGTGGGCTTTGATTTTTCATTAAGTGATGATG
TGGTTGAAGTTGTTACAGCTTCAAT------TATACCA----------------TGTGGC
TATTCTAAACCACCTAAAATAGCAGAAAAAATCTGTG---TTGTGGATAATGTTTATATG
GCTAAGGCTGGTGATAAATATTATCCT--------GTAGTGGTAGATAAGCAGGCAGGGC
TTTTGGATCAGGCATGGAGGATTCCTTGCGCAGGTAGGCATGTTTCTTTTAAAGATGAAT
CTGTAGTCAAAGAAATTTTTACTTCATTAAAAATAAAGGTCTGTTATGAACTTGATGTGG
ATTTTAATTCTATATTAAACACTGCGTGTAGCGTGTTTGAGGTAGATACCACTGTAGATA
TGGAGGAATTTTCTGCTGTTGTTGCTGATG---------------------CAATAGAGG
ATAAACTTACTCCATGTAAGGAGCTTGATGGTGTAGGCGCTAAAGTCAGTGCCTTTTTGC
AGAAGTTGGAAGATAATGCTTTGTACTTCTTTGATGATGCTGGCGAATGCGTCCTAGCTT
CTAAATTGTATTGCACATTTTCAGCTCCTGTTGATGA------------AGATTTTGGAG
AGCCAGAATTTGAA---------------GAAGATGATGTTGATGTTGAT----------
--------GAAACTGACTCCATTGTTGCTACTACCTCGGATGAGGTTTG---------TG
CCAATGGACAGGAGGAGGCATCAGAAGTCTTAGATATTGTTGAGGTTGAAGATTCTATGG
AAGAACTTCATGTCAACATACAAGCGTATGATGAAGCAGATGTTGTATCTGCGGATTCTG
---ATGGTTTTGTGCATGATTATATAGATGTAGTTGATTATGATATCTTTTATTGTGACA
CTGTTTTGGAGTTTTATGCT---ACACAGCAGGAACCTGCTT---TTGTTAATGTTCTTG
GTGTGTATGTACCTAAAGCAACGCGCAATAATTGTTGGTTGCGTTCTGTGTTGGCAGTTT
TTCAGAAATTACCATGTGTTTTTAAGGATAAAAATTTGCAGAGTTTGTGGTTGTCTTATA
AACAGCATTTTGATCATTTGTT-----TATAGACACTATT----------ATGCAGAAGA
TAC--------CTGCAAACATAGTT------------------GTTCCACAGGGTGGTTA
TGTGGCTGATTTTGCTTATTGGCTACTTACTTTGTGTGATTGGCAAGCAACATCTCATTG
GAGATGTCTTGAATGTGATATGGATCTAAACCTTCATGGTTTGGATGCTATATTCTTTTA
TGGAGACATAGTGTCACATGTTTGTAAGTGTGGAGCATCCATGGTTCTTCTTAAAATTGA
TGTGCCATTTACTGCGCATTTTGCTATGAAAAACAAGCAGTTTTGTGCTTTTACGACTCA
GCGTCGTATTTTTAAGGCT---------------------GCTTGTGT------TATTGA
TAAAAATGACCGTCATTCAATGGCTGTCATTGATGGTAAACAAGTTGATGACAAGCTTGT
TACTGATATC---------AACAGTGATAAGT------------------TTGATTTTAT
TATTGGGCATGAGATGACATTT---------AATATGTCGTCATTTGAAATTGCCCAGTT
GTATGGTTGTTGTATAACATCTAATGTTTGTTTTGTTAAGGGTGATGTGATAAGAATTGC
TCAGCTTGTA---------------TATGCTGATGTTGTTGTAAACCCTGCCAATGGTCA
TATGGCTCATGGTGGTGGTGTTGCAAAAGCTATAGCTAATGCAGCTGGTCAA--------
----AGTTTTGTTAAGGAGACTG------CAAATATGGTTAAAT---CTAAAGGAGTTTG
TGCTACTGGTGA--------------------------TTGTTATGTTTCATCAGGTGGC
AAATTATGTAAAACAGTGCTTAATGTTGTAGGCCCAGATGCTAGATCTCAGGGTAAGCAA
AGTTATGCATTGTTGGAAAAGACATATAAACACCTTAACAAGTATGATTGTAGTCTTACT
ACACTTATTTCAGCTGGCATATTTAGTGTGCCCTCTGATGTATC------TTTGACATAC
TTACTTGGTGTTGTAGAAAAA-----CAAGTTA-------TTCTTGTTAGCAATAACAAA
GAAGATTTTGATATAATTTCTAAGTGTCAG------------------------------
------------------------------ATAACGGCTGTAG-----------AGGGCA
CTAGAAAATTTGCAGATCGCCTCTCTATTAATGTAGGGCGTCATGTTAAATATGAAACAG
ATGCT----------AATAAATTGCTTATTAGCAGTGA-----------------TGTAG
TATTTGTTTCTACTTTTAATG-TGTTGCAGGATGTCATATCACTGCGGCACGATATTAAA
CTTGATGATGATGCGCGTGTTTTTGTGCAGTCAAATATGGAGAATTTGCCTGCAG-----
--ATTGGCGCATAGTTAATAAATTTGATCAGATTAATGGT-GTTAGAACCATTAAGTATT
TTGAATGTCCT------GGTGGTATAGATGTTTGCAGCCAGGGTAAAGAGTTTGGTTATG
TACGGCAGGGTTCTTTTTATAAGG--------CCACTGTTAGCCAAATTAAG--GCTTTG
TTTGTTGATAAA----------ATAGATGTTTTACTTACTGTTGATGGTGTTAATTTCGT
CACTCGATATGT-GCCGTGTGGTGAAGTTTTTGGCAAAACATTAGGTAATGTATTTTGTG
ATGCTATTAATGTTACTAAATGTAAAGCCGAACAGAAATATAAAGGAAAGGTGTTCTTTC
AGTTTGACAACCTGTCTAATGCAGATTTGAAAGCTGTTAAGAGTTCTTTCAATTTTGACG
AGAAAGAATTGTTGGCTTATTACAATGTCCTTGTGAATTGTG-GTAAGTGGCAAATTGTC
GTTAATGGTAAATAT--------------------TTTACTTTTAAGCAGGCAAATAATA
ATTGCTTTGTTAATGTTGCATGTCTTATGCTTCAGAATGTTAATCTGAAGTTT-GTAAGC
GTGCAATGGCAGGAGGCATGGCTCGAATTTAGAGCTGGTAAACCCCTTCGGTTTGTAGCA
CTTGTTTATGCTAAAGGTTCTTTTAAATTTGGAGATCCTGCTGATGCCAGAGATTTTATT
CGTGTGGTTCTTAGCCAAACTGATTTGGCTGATGCCGCATGTGATTATGAGATTGTTTGT
AAA---TGTGGTGTTAAGCAGGAGCAGCGTAAAGGTATTGACGCTGTTATGCATTTTGGA
ACATTGAGTCGTGAAGATCTTGAAAATGGCTACACAATTGATTGCAGTTGTGGT-GATAA
GCTAATTCATTGTACGCGAATTAAGGTTCCATTTTTAATTTG----CAGCAACAC-----
--------ACCAAAAGACAATGTTTTGCCTAAGGGTGTGATATGTGCAAATGTTTTTACT
GGTGATAATGTG---GGTCATTATACTCATTTGAGATGTGATTCAAGTTATCAACTTTTT
GATGCTTCTAATGTTAAAAAGATTACTACAGTCAGTGGTAAAATAACTGACTGTTTGTAT
CTTAAAAA---TTTGAAGCAAACATTTAGGTCTGTTTTGACGCCCTATTATTTAGATGAT
GT------TATGAATGTTGAGTATAAGCCTGATCTTACACAGTATTACTGTGAAGGAGGC
AAGTATTACACACAGAGAATTGTAAAGGCTCAGTTTAGAACTTTTGAGAAAGTTGATGGT
GCCTATAT-----------CAATTTTAAATTGGTAGGACACACCGTCTGTGATAGTCTCA
ATGCTAAATTGGGTTTTGATAGCTCTAAGGAGTTTGTTGAATATAAAGTGACTG------
AGTGGCCAACAGCTACA------------------GGTGATGTGGTGTTGGCTAATGATG
ATTTATATGTTAAGAGGTATGAGAGAGGGTGTATTACTTTTGGTAAGCCTGTTATTTGGT
ATAATCATGAGCAAGCATCCCTTAATTCTCTTACATATTTTAATCGA---CCTAGTTTGG
TTGATGTT-----------------------------AATAAGTTTGATGTTTTGAAAGT
TGATGATGTTGTTGCAGAAGTTGAATCCTGCAGCGCTAATTTGAGCCAAGGGAGTACAGG
TATTTGTGCGAGTACAGACAA----------------------------------TGTTG
AAGCTTGTGCTGCTGC--------TTTGGCTCCAGGCAACCAAGGGAGTTATGCAGCTAA
TGGTTTAGCCATTAGCAATAATATTG-----TTAAATTAAATGGTGTTAAAAAGCCTTTT
AAGGTTGAAAATAGTATTGTTATTAATGACAGTACTAGTGATACCAAATTTGTTAAGAGT
TTGTCTATTGTTGATGTTTATGATATGTGGCTGACTGGTTGTCGGTA-TGTTGTTAATGC
TGCTAATGCTTTAAGCGTTGCGGTTAACGTACCAACAATTAAGAGGTTTATAAAATTTGG
TATGACTGTTGTTAGTATACCAATAGATTTGTTAAATTTAAGAGAGATTAAGCCCGTTGA
TGTAGTTAAAGTGGTGCGTAATAAAATTTTTGCCTGCTTTAATTTTATTAGATGGCTTTT
TGTCTTATTATTTGGCTGGATTAAAATATCTGCTGATAATAAAGTAATATACATCACAGA
A--------------------ATTGCATCAAAGCTTACTTGTAAGCTTGTTGCTTTAGCT
GTCAAAAATGCATTTTTGACATTTAAGTGGAGTGTGGTTGCTAGAGGTGCTTGCATTATA
GCGACTATATTTCTATTGTGGTTTAATTT-----------TATATATGCCAATGTAATTT
TTAGTGATTTTTATTTGCCTAAAATT-------------------------GGTTTCTTG
CCGACTTTTGTTGGTAAG-------ATCGTACAGTGGATTAAGAATACTTTTAGTTTTGT
AACTATTTGTGATTTATATTCCATTCAGGATGTGGGCTTTAAGAATCAGTATTGTAATGG
AAGTATCGCATGTCAGTTCTGCTTGGCAGGATTTGATATGTTAGATAATTATAAAGCCAT
TGATGTAGTACAGTATGAAGCTGATAGGAGAGCATTTGTTGATTATACAGGTGTGTTAAA
GATTGTCATTGAATTGATAGTTAGTTAC----GCCCTGTATACGGCATGGTTTTACCCAT
TGTTCGCTCTTATTA-GTATTCAGATCTTGACCACTTGGCTGC----------------C
TGAGCTTTTTATGCTTAGTACATTACATTGG-AGTGTTAGGTTGCTGGTGTCCTTAGCTA
ATATGTTACCAGCACATGTGTTT---------ATGAGGTTTTATATTATTATTGCCTCTT
TTATTAAGCTGTTTAGCTTGTTTAGGCATGTTGCCTATGGTTGTAGTAAACCTGGTTGTT
TGTTTTGTTACAAGAGGAATCGTAGTCTACGTGTTAAATGTAGTACTATTGTTGGTGGCA
TGATACGCTATTACGATGTTATGGCTAATGGTGGCACTGCCTTTTGTTCAAAACATCAAT
GGAATTGCATTGATTGTGATTCTTATAAACCAGGTAACACTTTTATTACTGTTGAGGCCG
CTCTTGATTTATCTAAGGAATTGAAACGGCCTATTCAGCCTACAGATGTTGCGTATCATA
CGGTTACGGATGTTAAGCAAGTTGGTTGTTATATGCGCTTGTTCTATGAGCGTAATGGAC
AGCGCACATATGATGATGTTAATGCTAGTTTGTTTGTGGATTATAGTAATTTGCTACATT
CTAAGGTTAAGGGTGTGCCTAATATGCATGTTGTGGT----AGTGGAAAATGATGCCGAT
AAAGCTAATTTTCTTAAT--GCTGCTGTATTTTATGCACAGTCTTTGTTTAGACCCATTT
TAATGGTTGATAAAAATCTTATAACTACTGCTAATACTGGTACGTCTGTTACAGAAACTA
TGTTTGATGTTTATGTGGACACATTTTTGTCTATGTTTGATGTGGATAAAAAGAGTCTTA
ATGCTTTAATAGCAACTGCGCATTCTTCTATAAAACAGGGTACGCAGATTTGTAAAGTTT
TGGATACCTTTTTAAGCTGTGCTCGTAAAAGTTGTTCTATTGATTCAGATGTTGATACTA
AGTGTTTAGCTGATTCTGTCATGTCTGCTGTATCGG-CAGGCCTTGAATTGACGGATGAA
AGTTGTAATAACTTGGTGCCAACATATTTGAAGAGTGATAACATTGTGGCAGCTGATTTA
GGTGTTCTGATTCAAAATTCTGCTAAGCATGTGCAGGGTAATGTTGCTAAAATAGCCGGT
GTTTCCTGTATATGGTCTGTGGATGCTTTTAATCAGCTTAGTTCTGATTTCCAGCATAA-
-ATTGAAGAAAGCATGTTGTAAAACTGG---------------TTTGAAACTGAAGCTTA
CTTATAATAAGCAGATGGCTAATGTCTCTGTTTTAACTACACCCTTTAGTCTTAAAGGGG
GTGCAGTTTTTAGTTAT------------TTTGTTTATGTATGTTTTGTGTTGAGTTTGG
TTTGTTTTATTGGATTGTGGTGCTTAATGCCCACTTACACAGTACACAAATCAGATTTTC
AGCTTCCCGTTTATGCCA---GTTATAAAGTTTTAGATAATGGTGTTATTAGAGATGTTA
GCGTTGAAGATGTTTGTTTCGCTAACAAATTTGAACAATTTGATCAATGGTATGAGTCTA
CATTTGGTCTAAGTTATTATAGTAACAGTATGGCTTGTCCCATTGTTGTTGCTGTAGTAG
ACCAGGATTTTGGCTCTACTGTGTTTAATGTCCCTACCAAAGTGTTACG---ATATGGTT
ACCATGTGTTGCACTTTATTACACATGCACTTTCTGCTGATGGAGTGCAGTGTTATACGC
CACATAGTCAAATATCGTATTTTAATTTTTATGCTAGTGGCTGTGTGCTTTCCTCTGCTT
GTACTATGTTTGCAATGGCCGATGGTAGTCCACAACCTTATTGTTATACAGAGGGGCTTA
TGCAGAACGCTTCTCTGTATAGTTCATTGGTACCTCATGTGCGGTATAATCTTGCTAATG
CTAAAGGTTTTATCCGTTTTCCAGAAGTGTTGCGAGAAGGACTTGTGCGTATTGTGCGTA
CTCGTTCTATGTCGTATTGCAGAGTTGGATTATGTGAGGAAGCTGATGAGGGTATATGCT
TTAATTTTAATGGTTCTTGGGTGCTTAATAATGATTATTATAGATCATTGCCTGGGACCT
TTTGTGGTAGAGATGTTTCTGACTTAATTTATCAGCTTTTTAAAGGTTTAGCACAGCCTG
TGGATTTCTTGGCATTGACTGCTAGTTCTATTGCTGGTGCTATACTTGCTGTAATTGTTG
TTTTGGTGTTTTATTACTTAATAAAGCTTAAACGTGCTTTTGGTGATTACACCAGTATTG
TTTTTGTTAATGTGATTGTGTGGTGTGTAAATTTTATGATGCTTTTTGTGTTTCAAGTTT
ACCCTACATTTTCTTGTGTATATGCTATTTGTTATTTTTATGCCACGCTTTATTTCCCTT
CGGAGATAAGTGTGATAATGCATTTACAATGGCTAGTTATGTATGGCACTATTATGCCTT
TATGGTTTTGTTTGCTATATATATCTGTTGTTGTTTCAAATCATGCTTTTTGGGTATTTG
CTTACTGCAGACGGCTTGGTACGTCTGTTCATAGTG------ATGGTACATTTGAAGAAA
TGGCTCTTACTACTTTTATGATTACAAAAGATTCTTATTGTAAGCTTAAGAATTCTTTGT
CTGATGTTGCTTT----------TAATAGATATTTGAGTTTGTATAATAAATATAGGTAT
TACAGCGGTAAAATGGATACTGCTGCATATAGGGAGGCTGCTTGTTCTCAGTTGGCTAAA
GCAATGGATACATTTACCAATAATAATGGTAGTGATGTGCTTTACCAACCACCTACTGCT
TCCGTTTCAACTTCATTCTTGCAATCTGGTATTGTGAAAATGGTTAACCCTACTTCTAAA
GTAGAACCATGTATTGTCAGTGTTACCTATGGTAATATGACATTGAATGGTTTATGGTTG
GATGATAAGGTCTACTGTCCCAGACATGTGATATGTTCTGCTTCAGATATGACTAATCCA
GATTATACAAATTTGTTGTGTAGAGTAACATCAAGTGATTTTACTGTATTGTTTGATCGT
TTAAGCCTTACAGTGATGTCTTATCAAATGCAGGGTTGTATGCTTGTTCTTACAGTCACC
CTGCAAAATTCTCGTACGCCAAAATATACATTTGGTGTGGTTAAACCTGGTGAGACTTTT
ACTGTTTTAGCTGCTTATAACGGCAAACCACAAGGAGCCTTTCATGTGACTATGCGTAGT
AGTTATACCATTAAGGGTTCCTTTTTATGCGGATCTTGTGGATCTGTTGGTTATGTGCTA
ATGGGTGATTGTGTTAAATTTGTGTATATGCATCAATTGGAGCTTAGTACTGGTTGTCAT
ACTGGTACCGATTTCAATGGGGACTTTTATGGTCCTTATAAGGATGCTCAGGTTGTTCAA
TTGCCCGTTCAGGATTATATACAATCTGTTAATTTTGTAGCATGGCTTTATGCTGCTATA
CTTAATAATTGTAATTGGTTTGTACAAAGTGATAAGTGTTCTGTTGAAGATTTTAATGTG
TGGGCTTTGTCTAATGGGTTTAGCCAAGTTAAGTCTGATCTTGTTA------TAGATGCT
TTAGCTTCTATGACTG---------------------GTGTGTCTTTGGAAACATTATTG
GCTGCTATTAAGCGTCTCAAGAATGGTTTTCAAGGACGTCAGATTATGGGTAGTTGCTCC
TTTGAGGACGAATTGACACCTAGCGATGTTTATCAACAACTCGCTGGTATCAAGTTACAA
TCAAAGCGTACT----AGATTGGTTAAAGGCA-----------TTGTTTGTTGGATTATG
GCTTCTACATTTTTGTTTAGTTGTATAATTACAGCATTTGTGAAATGGACTATG------
TTTATGTATGTAA------------CTACTAATATGCTTAGTATTACTTTTTGTGCACTT
TGTGTTATAAGTTTGGCCATGTTGTTGGTTAAACATAAGCATCTTTATTTGACTATGTAT
ATAATTCCTGTGCTTTTTACACTG-----------------CTGTATAACAACTATTTG-
--GTTGTGTACAAGCAGACATTTAGA------------------GGCTATGTTTATGCAT
GGCTATCATATTATGT-TCCATCAGTTG-AGTA-TACTTATACTGATGAAGTTATTTATG
GTGTGTTAT--TGCTTATAGGAATGGTCTTTGTTACATTACGTAGCATTAACCATGATTT
G-TTTTCTTTTATAATGTT-----TGGTGGTCGTGTGATTTCTGTTGTCTCTTTGTGGTA
CATGGGTTCTAACTTAGAGGAAGAAATTCTTCTTATGTTGGCTTCTCTTTTTGGTACTTA
TACCTGGACAACAGCTTTATCTATGGCTGCAGCAAAGGTTATTGCTAAGTGGGTTGCTGT
GAATGTTTTGTATTTCACA------GATATACCTCAAATTAAGATAGTGCTTATATGCTA
TTTGTTTATAGGTTATATTATTAGCTGTTATTGGGGTTTGTTTTCCTTGATGAACAGTTT
GTTTAGAATGCCTTTGGGTGTTTACAATTATAAAATTTCAGTGCAGGAGTTAAGATATAT
GAATGCTAATGGATTGCGCCCTCCTAAGAATAGTTTTGAAGCCCTTATGCTTAATTTTAA
GCTTTTGGGTATTGGAGGTGTGCCAATTATTGAAGTATCTCAATTTCAATCAAAATTGAC
TGATGTTAAATGTGCTAATGTTGTCTTGCTTAATTGCTTGCAACATTTGCATGTTGCTTC
TAATTCTAAGTTGTGGCAGTATTGTAGCACTTTGCACAATGAAATACTTGCCACTTCTGA
TCTGGGTGTTGCTTTTGAAAAGCTTGCTCAGTTGTTAATTGTTTTGTTTGCTAATCCAGC
TGCTGTGGATAGCAAGTGCCTGACTAGTATTGAAGAAGTTTGCGATGATTATGCAAAGGA
CAATACTGTTTTGCAGGCTTTACAGAGTGAATTTGTTAATATGGCTAGCTTCGTTGAATA
TGAAGTTGCTAAGAAAAATCTTGATGAGGCGCGTTCTAGTGGTTCTGCTAATCAACAGCA
GTTAAAACAGCTAGAGAAAGCCTGTAATATTGCTAAATCTGCTTATGAACGCGACCGTGC
TGTAGCAAGAAAGTTGGAGCGTATGGCAGATTTGGCTCTCACTAATATGTATAAAGAAGC
TAGAATTAATGATAAGAAGAGTAAGGTTGTTTCTGCCTTGCAAACTATGCTTTTTAGTAT
GGTGCGTAAGTTAGATAATCAAGCTCTGAATTCAATATTAGATAATGCTGTGAAGGGTTG
TGTACCATTGAATGCCATCCCTTCATTGGCTGCAAATACTCTGACTATAATTGTACCAGA
TAAAAGTGTTTACGATCAGGTAGTTGACAATGTCTATGTTACCTATGCGGGTAATGTATG
GCAGATTCAAACTATCCAAGATTCAGATGGTACAAATAAGCAGTTGAATGAGATATCTGA
TGAT------TGTAACTGGCCACTAGTTATTATTGCAAATCGGCATAATGAGGTA--TCT
GCTACCGTTTTGCAAAATAATGAATTAATGCCTGCTAAGTT------GAAAACTCAGGTT
GTTAATAGTGGTCCAGATCAGACTTGTAATACACCTACTCAATGTTACTATAACAATAGT
AACAATGGGAAGATTGTTTATGCTATACTTAGTGATGTTGATGGTCTTAAGTATACAAAA
ATTCTTAAAGATGATGGCAATTTTGTTGTTT---TGGAGTTAGATCCTCCTTGTAAATTT
ACTGTTCAAGATGTTAAAGGTCTTAAAATTAAGTACCTTTATTTTGTAAAAGGTTGTAAC
ACACTAGCAAGAGGCTGGGTTGTTGGTACAATTTCTTCTACAGTTAGATTGCAAGCTGGA
ACTGCTACTGAGTATGCTTCCAACTCATCTATATTATCTTTATGTGCGTTTTCTGTAGAT
CCTAAGAAAACGTATTTAGATTTTATACAACAGGGAGGAACACCTATTGCCAATTGTGTT
AAAATGTTGTGTGACCATGCTGGTACCGGTATGGCCATAACTATTAAACCTGAAGCTACC
ACTAGTCAGGATTCGTATGGTGGTGCGTCTGTTTGTATATATTGTCGCTCACGAGTTGAA
CACCCAGATGTTGATGGGTTGTGCAAATTACGCGGCAAGTTTGTACAAGTGCCTGTAG--
-GTATAAAAGATCCTGTGTCTTATGTTTTGACACATGATGTTTGTCAAGTTTGTGGATTT
TGGCGGGATGGAAGTTGTTCATGTGTTAG---CACTGACACTACTGTTCAGTCAAAAGAT
ACTAA---TTTTTTAAACGGGTTCGGGGTACGAGTGTAGATGCCCGTCTCGTACCCTGTG
CCAGTGGTTTATCTACTGATGTACAATTAAGGGCATTTGACATTTGCAATGCTAGTGTTG
CTGGCATTGGTTTACATTTAAAAGTTAATTGCTGCCGTTTTCAGCGTGTTGATGAGAACG
GTGCTAAATTAGATCAGTTCTTTGTTGTTAAGAGGACAGATCTGACTATATATGATAGAG
AGATGGAATGCTATGAGCGTGTTAAAGATTGTAAGTTTGTGGCAGAGCACGATTTTTTCA
CATTTGATGTAGAAGGTAGTCGTGTGCCACATATTGTACGCAAGGATTTAACAAAGTATA
CTATGTTGGATCTTTGCTATGCATTGCGACATTTTGATCGCAATGATTGCT---TGCTTT
GTGATATACTCTCTATGTATGCTGATTGTGAACAATCCTATTTTACTAAGAAGGATTGGT
ATGATTTTGTTGAAAATCCTGATATTATTAATGTGTATAAAAAGCTTGGACCTATCTTTA
ACAGAGCTCTAGTTAGCGCTACTGAGTTTGCAGACAAATTAGTGGAGGTAGGCTTAGTAG
GTGTTTTAACACTTGATAATCAAGACTTAAATGGTAAATGGTATGACTTTGGTGATTTTG
TTATTGCAACCCCAGGGTGTGGTGTTGCTATAGCAGATTCTTACTATTCATATATGATGC
CTATGCTGACTATGTGTCATGCGTTGGACTGTGAATTATATATAAATGGTG---------
---CTTATAGGCAATTTGATCTTGTACAGTACGATTTTACTGATTACAAGCTCGAATTGT
TTAATAAGTATTTTAAGCACTGGAGTATGCCATACCATCCTAACACGGTTGATTGTCAGG
ATGATCGTTGTATCATACATTGTGCTAATTTTAACATACTTTTTAGTATGGTTTTACCTA
ATACGTGTTTTGGGCCTCTTGTTAGGCAAATTTTTGTGGATGGTGTTCCTTTTGTTGTTT
CAATTGGATACCATTATAAAGAACTTGGTATTGTGATGAATATGGATGTGGATACACATC
GTTACCGCTTGTCCTTAAAAGACTTGCTTTTATATGCTGCTGATCCAGCTTTGCATGTAG
CTTCTGCTAGTGCATTGTATGATTTACGCACTTGCTGTTTTAGTGTTGCGGCTATAACAA
GCGGTGTAAAATTTCAAACAGTTAAACCTGGTAATTTTAATCAGGATTTTTATGATTTTA
TTTTAAGTAAGGGCCTGCTTAAAGAGGGTAGTTCAGTTGACCTGAAGCACTTTTTCTTTA
CGCAGGATGGTAATGCTGCTATTACTGATTATAATTATTATAAGTACAATTTGCCCACCA
TGGTGGACATTAAGCAGTTGTTGTTTGTTTTGGAAGTTGTTTATAAGTATTTTGAGATTT
ATGATGGTGGGTGTATACCGGCATCACAAGTCATTGTTAATAATTATGATAAGAGTGCTG
GCTATCCATTTAATAAATTTGGAAAAGCCAGGCTCTATTATGAAGCATTATCATTTGAGG
AGCAGGATGAAATTTACGCCTATACTAAGCGCAATGTCCTGCCAACACTTACTCAAATGA
ATTTGAAATATGCTATTAGTGCTAAGAATAGAGCCCGTACTGTTGCTGGTGTTTCTATAC
TTAGTACTATGACTGGCAGAATGTTTCATCAAAAATGTTTGAAAAGTATAGCGGCTACAC
GTGGTGTTCCTGTTGTTATAGGCACCACTAAGTTTTATGGCGGCTGGGATGATATGTTAC
GTCGCCTTATTAAAGATGTTGATAATCCTGTACTTATGGGTTGGGATTATCCTAAGTGTG
ATCGTGCTATGCCTAACTTACTACGTATCGTCAGTAGTCTGGTTTTGGCCCGAAAACATG
AGGCATGTTGTTCGCAAAGCGATAGGTTTTATCGACTTGCGAATGAATGCGCACAAGTTT
TGAGTGAAATTGTTATGTGTGGTGGCTGTTATTATGTTAAGCCTGGTGGCACTAGTAGTG
GTGATGCAACTACTGCTTTTGCTAATTCAGTTTTTAACATATGTCAAGCTGTTTCAGCCA
ATGTATGTGCTTTAATGTCATGCAATGGTAATAAGATTGAAGATTTGAGTATACGTGCTC
TTCAGAAGCGCTTATACTCACATGTGTATAGAAGTGATATGGTTGATTCAACCTTTGTCA
CAGAATATTATGAATTTTTAAATAAGCATTTTAGTATGATGATTTTGAGTGATGATGGCG
TTGTGTGTTATAATTCTGATTATGCGTCCAAAGGGTATATTGCTAATATAAGTGCCTTTC
AACAGGTGTTGTATTATCAAAATAACGTTTTTATGTCAGAATCCAAATGTTGGGTTGAAA
ATAACATAAACAATGGACCTCACGAATTTTGTTCACAACACACAATGCTTGTAAAGATGG
ATGGTGATGATGTCTATCTTCCATATCCTGATCCTAGTCGTATATTAGGAGCTGGATGTT
TTGTAGATGATTTGTTAAAGACTGATAGCGTTCTCTTAATAGAACGATTTGTAAGTCTTG
CAATAGATGCTTATCCACTTGTGTATCACGAAAATGAAGAATACCAAAAGGTTTTTCGTG
TTTATTTGGAGTATATAAAGAAGTTATACAATGACCTTGGTAACCAGATCTTGGATAGCT
ACAGTGTTATTTTAAGTACTTGTGATGGACAAAAGTTCACTGATGAGTCCTTTTACAAGA
ACATGTATTTAAGAAGTGCAGTTATGCAGAGTGTTGGAGCTTGCGTGGTCTGCTCTTCTC
AAACATCATTACGTTGTGGCAGTTGCATCAGAAAGCCGCTTCTTTGCTGCAAGTGTTGTT
ATGATCATGTTATGGCGACTGATCATAAATATGTTTTGAGTGTTTCACCATATGTGTGTA
ACGCACCAGGATGTGATGTAAATGATGTTACCAAATTGTATCTAGGTGGTATGTCATATT
ATTGTGAAGATCATAAGCCACAATATTCGTTTAAGTTGGTAATGAATGGTATGGTTTTTG
GTCTATATAAACAATCTTGTACAGGATCTCCGTACATAGATGATTTTAATCGTATAGCTA
GTTGTAAATGGACTGATGTTGATGATTACATACTGGCTAATGAATGTACAGAGCGCTTGA
AATTGTTCGCTGCAGAAACCCAAAAGGCGACTGAGGAAGCCTTTAAGCAGAGTTATGCAT
CAGCAACAATACAAGAGATTGTTAGCGAGCGCGAATTGATTCTCTCTTGGGAGATTGGAA
AAGTGAAGCCACCACTTAATAAAAATTATGTTTTTACTGGCTACCATTTTACTAAAAATG
GCAAGACAGTTTTAGGTGAGTATGTTTTTGATAAGAGTGAGTTGACTAATGGTGTGTATT
ATCGCGCCACAACCACTTATAAGCTATCTGTAGGAGATGTTTTTGTTTTAACCTCTCATT
CAGTAGCTAATTTAAGTGCTCCTACGCTTGTGCCGCAGGAGAATTATAGTAGTATTAGAT
TTGCTAGTGTTTA-----TAGTGTGCCTGAGACGTTTCAGAGCAATGTCGTTAATTATCA
ACACATTGGAATGAAACGTTATTGTACCGTGCAAGGACCCCCTGGCACGGGTAAATCACA
TCTTGCTATCGGTTTGGCTGTATATTATTGTACAGCTAGAGTTGTATACACTGCCGCCAG
CCATGCTGCTGTTGATGCATTGTGTGAAAAGGCATATAAATTTTTAAATATTAATGATTG
CACGCGTATAGTACCTGCTAAAGTGCGTGTTGATTGTTATGATAAATTTAAAATTAATGA
TACCACTCGTAAGTATGTGTTTACTACTATAAATGCATTACCTGAGATGGTGACTGATAT
TGTTGTTGTTGATGAAGTAAGTATGCTTACCAATTACGAGTTGTCTGTTATTAATGCTCG
TATTCGTGCTAAGCATTATGTTTATATAGGTGATCCTGCTCAATTGCCAGCACCTCGTGT
GTTGTTGAGTAAAGGATCCCTAGAACCTAAATATTTTAACACTGTAACTAAGCTAATGTG
TTGCTTAGGTCCTGATATTTTCTTGGGAACATGTTATCGTTGTCCCAAGGAAATTGTGGA
TACAGTCTCGGCCTTGGTTTATGATAATAAGCTTAAGGCTAAAAATG--AAAGTAGCTCA
TTGTGTTTTAAGGTTTACTTTAAGGGCGTTACAACACATGAGAGTTCTAGTGCTGTTAAT
ATGCAGCAGATTTATTTAATTAGTAAGTTTTTGAAGGCTAATCCCTTGTGGCATAATGCC
GTTTTTATTAGTCCATATAATAGTCAGAACTTTGCTGCTAAGCGCGTTTTGGGTCTTCAA
ACCCAAACCGTAGATTCAGCGCAGGGTTCTGAATATGATTATGTTATCTATTCACAGACT
GCTGAAACAGCGCATTCTGTTAATGTTAACCGCTTCAACGTTGCTATTACTAGGGCCAAG
AAAGGTATTCTTTGTGTCATGTGTAATATGCAGCTTTTTGAGGCGTTACAATTTACAGCA
CTGACTTTGGACAAAGTTCC-------------------CTCCAAATTGCAGTGTACTAC
TAATTTATTTAAAGATTGTAGCAAGAGCTATGTTGGCTACCATCCAGCTCATGCTCCTTC
GTTTTTAGCAGTGGATGAAAAGTATAAGGTTAATGGTGATTTGGCTGTTTGCCTTGGAGT
AGGTGATTCCTCTGTAACATATTCAAGACTAATATCACTCATGGGTTTTAAGTTAGATTT
GACACTTGAGGGATATTGTAAGTTATTTATTACTAAAGAAGAGGCTGTCAAACGTGTTAG
AGCATGGGTTGGGTTTGATGCTGAAGGCGCTCATGCTACGCGTGACAACATAGGGACTAA
CTTCCCACTTCAATTAGGGTTTTCCACTGGAATTGATTTTGTAGTGGAAGCCACTGGTTT
GTTCTCTGAGAGAGATGGTTACAGTTTTAAAAAGGCTGTGGCTAAAGCTCCACCAGGCGA
ACAATTTAAGCACCTTATCCCTTTGATGACTAGAGGTCAGAGATGGGATGTTGTTAGACC
TAGAATAGTACAAATGTTTTCAGATCATTTAGTTGATCTGTCTGATAGCGTTGTACTTGT
TACATGGGCTGCCAGCTTTGAGCTCACTTGTCTCCGATACTTTGCTAAGTTAGGTAAGGA
GACTTGTTGTAATGTGTGTACTAACCGTGCCACAGTTTATAATTCTAGAACTGGTTACTA
TGGCTGCTGGCGTCATAGTGTTTCGTGTGATTACTTATACAACCCACTTATTGTTGATAT
TCAACAGTGGGGCTATTCAGGCCCTTTGTCAAGTAATCATGATATGTATTGTAGCATCCA
TAAAGGGGCTCATATTGCTTCATCTGATGCTATAATGACACGGTGTTTGGCCATTTATGA
TTGTTTTTGCAATAATATAAATTGGAATGTGGAGTATCCCATCATTTCAAATGAGTTAAG
TATTAATTCCTCTTGTAGGACGTTGCAGCGTGTTATGCTTAAAGCAGCAATGCTTTGCAA
CAGGTATAGTTTGTGCTACGATATAGGCAATCCAAAGGCGATT--GCTTGTATCAAAGGC
TA----TGATTTTAAGTTTTATGATTCTCAACC----ACTTGTTAAGTCTGTTA-----A
GACTTTGGTTTATTCTTATGAGGCACATAAAGACAGTTTTAAAGATGGTTTGTGTATGTT
TTGGAACTGCAATGTAGATAAGTATCCACCTAATGCAGTTGTATGTAGATTTGACACGAG
AGTGTTGAATAATTTAAATCTGCCTGGCTGTAATGGTGGAAGTTTGTATGTTAATAAACA
TGCATTCCACACCAATCCCTTTTCTAGGGCAGCCTTTGAATATTTAAAGCCTATGCCATT
TTTTTATTATTCAGATACGCCTTGTGTGTATATGGATGGCATGGACAATAAGCAG-----
---GTTGATTATGTACCTTTGAAATCCGCTACCTGCATCACTAGATGTAATTTAGGTGGC
GCTGTGTGTCTAAAACATGCTGAAGAGTATCGTGAATACCTTGAATCTTATAACACAGCT
ACTACAGCAGGTTTTACTTTTTGGGTCTATAAGACCTTTGATTTTTATAATTTGTGGAAC
ACATTCACCAAGCTACAAAGCTTGGAGAATGTTGTTTATAATTTAGTCAAGACTGGATAT
TATACTGGCCAAGCTGGCGAAATGCCTTGCGCCATTATAAATGACAAAGTAGTGGCTAAG
GTTGAACAGGAGGATGTTGTTGTTTTTACTAATAATACAACATACCCTACTAACATTGCA
GTTGAATTGTTTGCCAAACGTAGTGTGCGTCATCATCCCGAGCTTAAGCTCTTTAGAAAT
TTGAATATTGACGTGTGTTGGAAACACGTCATTTGGGATTATGTTAGA-------CAGAG
TATATACTGCAGTAATACCTTTGGTGTCTGC------ACATATACAGACTTAAAGTGCAT
TGATA------------AATTGAATGTCCTTTTTGATGGTCGTGATAATGGTGCTCTTGA
AGCATTTAAACGCTCTAATAATGGCGTCTACATTTCCACGACAAAAGTTAAGAGTCTTTC
GATGATTAGAGGTCCACCACGTGCTGAATTAAATGGCGTAGTGGTAGATAAAGTTGGAGA
CGCGGATTGTGCGTTTTATTTCGCTGTGCGTAAAGATGGGCAAGATGTCATCTTCAGCCA
ATCTGACAGCTCTAACCAGAGCCCACAAGGTAATCTGGGGAGTAATGTCGGTGGTAATGA
TGCTCTGACAATCTCT----ACCATCTTTACACAAAGTCGTGTTATTAGCTCTTTTACAT
GTCGCACTGATATGGAAAAAGATTTTATAGCTTTAGATCAAGATGTGTTCATTCAGAAGT
ATGGTTTGGAGGACTATGCCTTTGAACACATTGTTTATGGTAATTTCAACCAGAAGATTA
TTGGTGGTTTGCATTTGTTAATAGGCTT------GTACCGAAGACAGCAAACTTCCAATC
TGGTTATTCAGGAGTTTGTTTCATACGACTCTAGCATACACTCTTATTTTATCACTGATG
AGAAGAGTGGTGGTAGTAAGAGTGTTTGCACTGTTATAGATATTTTGTTGGATGATTTTG
TGGCTCTTGTTAAGTCACTTAATCTTAATTGTGTGAGTAAGGTTGTTAACGTTAACGTTG
ATTTTAAAGATTTTCAGTTCATGCTCTGGTGTAACGATGAGAAAGTTATGACTTTCTATC
CTCGTTTGCAAGCTGCATCTGACTGGAAGCCTGGTTATTCTATGCCTGTATTATATAAGT
ATTTGAATTCCCCAATGGAAAGAGTTAATCTCTGGAATTACGGGAAGCCAGTTACTTTGC
CTACAGGCTGTATGATGAATGTTGCTAAGTATACTCAGTTATGTCAATATCTGAATACTA
CAACATTAGCTGTACCTGTTAATATGCGAGTTTTGCATTTAGGTGCAGGTTCAGAAAAAG
GAGTAGCACCGGGTTCTGCAGTTCTTAGGCAGTGGTTGCCTGCTGGTACTATTCTTGTAG
ATAATGATTTACACCCATTTGTGAGTGACAGTGTCGCTTCATATTTTGGGGATTGTATAA
CCTTACCCTTTGATTGTCAATGGGATTTGATAATTTCTGATATGTATGACCCTATTACTA
AGAATATAGGGGAGTACAATGTAAGTAAAGATGGTTTCTTTACATACATTTGTCATATGA
TTCGCAACAAGTTAGCTCTGGGTGGCAGTGTTGCCATAAAAATAACAGAGTTTTCTTGGA
ATGCTGAATTATATAAGCTAATGGGTTGTTTTGCATTTTGGACGGTTTTCTGTACAAATG
CAAATGCTTCTTCTAGTGAGGGATTTTTAATTGGCATAAATTATTTGGGTAAGTCCAAGT
TTGATATAGATGGAAATGTTATGCATGCCAATTATTTGTTTTGGAGAAATTC--------
TACAGTTTGGAATGGGGGTTCTTATAGCCTCTTTGATATGGCTAAATTCCCACTTAAACT
GGCTGGTACTGCTGTAATTAATTTGAGAGCAGACCAGATCAATGATATGGTTTACTCACT
TTTAGAGAAGGGTAAACTACTTATTAGAGATACAAGCAAAGAAGTTTTTGTTGGAGATAG
TTTGGTTAATGTAATCTAA-ACATAATTTTAAAATGTCTGTCGCTTACGCAGATAGGCCT
ACTCATTTTATTAATTTTCCATTAATCTCCTTTGAGGGATTCATGTTAAATTTTAAAGAT
TTGCAGTTTAGACTTCTTCATGAGGGAGTCGACTGCAAATTGCAAATGGTGCCCCACGTT
AGTCTTGCAATGCTTGACATTGTTCAAGACCAAATCAAATGTGTGGATACCAGTTTGCAA
CAAGTTATAGATGGTATATGCTGGGACGATGGTTTCCATATTAATTTTGGAAATCCAAAA
ATCCTTGGCAGATGTGTTGTTTTGGAAGTTAAAGGTTTAGAAGAATTGCATGGTGAAATA
GAAAGAAGTATCAGTGAGAAAGGTTGTGTAATTGGTCAGTCCCGTCCTTGGATTGCTCAT
TGTACTATAGCACAACTCACTGATGCGGCTTTAGTCATTAATGAGAATTTAGATTTTATA
AATTCTCTACAATTCAATTATACCATAACTATCAACCCTGCTTCACCTTCTAGGCTTGAA
TTAGTCAAGATTGGTGCAGAAAAGAAAGATGGTTTTTATAAGAGTGTTGTTAGCCATTGG
ATGGGTATTCGGTTTTATTATAAACCGCCCACAGACAAGCTAGCAATGATTATGGGTTAT
TGTTGTTTAGAAAAGATAAGAGGAGAGCTTGATGGAGAAGATTTTCCCCAGCATGATGAT
GATGCATGGAGCAAGCTATCTTATCATTATGAAAATAACCTTTGGTTTTACAGGCATGTC
TATAGAAATAGTAGTTATTTTAGACTTGTCTGCAAGTTGAAAGATTGTATTTGTATGGGT
TATGATTCTTCTGAAGCGGAAGAAATCTAAACTCAGTTAAAATGTATTTGTTGCTGAAAT
TTTTGGCTATACTTGTTGCAGGTTCTTATGGTTTTCAAAACCTGCCTGTCAACATAGTAT
CTCATATTAATGAGGATTGGTTTTTATTTGGGGATAGTCGTTCTGACTGTAACCATATAA
ACACAATCAATCCTCGTAATTATTCTTATATGGACCTTAATCCTGAGTTGTGTAATTCTG
GTAAGATTTCTTCTAAAGCAGGAAATTCTCTGTTTAGGAGTTTTCATTTTACAGATTTTT
ACAACTATACTGGAGAAGGCCAGCAAATTATATTTTATGAGGGTGTTAACTTTACTCCTA
ATCATGGCTTTAAATGCACCGCTTCTGGTGATAATGCCGTCTGGATGCAAAATAAAGCCC
GGTTTTATGAGATTGTTTATAGGAGTATGGCTGTTTATCGCAGTCTTACTTTTAAGACCG
TTGCTTACAATTATAGTGGCACTGCTGTTGCTACTAATTTGTGTAAGCAAAGTTCATTGA
CTATGAATAACCCCACTTTCATAGCTAGGGAGAGTGGGCTTACAGATTATTACTATACTA
GCACAGCTAATTTTTCATTGCAGGGCTGTGATGAGTATATAATTCCGCTATGTTATTTTA
ATGGTAAGTTTCTTTCCAGTAGCAAGTATTATGATGATAGTATTTATTATTTTAATATTG
ATACTGGTGAAGTATTTGGTTTTAACTCAACCCGTCCCACTGAGGATGGTATTGATTTTA
ATTGTTTTTATTATAGAGTGCCCTCTGGTTTATATCAGGCCATCTCATATGAGCTGATGT
TAACAGTTCCGTCTAAGATCATTTGTTTGTCCAAGCCTAAGGATTTTACTCCTGTTCAGG
TTGTTGACTCTAGATGGAATTCAGCCAGGCGTTCTGATAACATGACGGCTATAGCATGTC
AATTGCCGTACTGTTATTTTCGTAATTCTACCTCAGATTATAAAGGGGTTTATGATATTA
ACCATGGTGATGCTGGTTTTACCAGTATACTTAGTGGTTTGTTATATAATTCTCCCTGTT
TTTCATGGCAGGGTGTTTATAGATTTGATAATGTTAGTACTGTTTGGCCTCTCTACCCTT
TTGGTAAATGCCCTACTGCTGCTAATCTTGCGAATGTTGATGGTCCAATTTGTGTGTATG
ACCCCTTACCCATTATATTGCTTGGCGTTTTGTTGGGTCTGGCTGTCATAATTATTATAG
CACTCCTATTTTATTTTATGGTGGATAATGGTACTAGGCTTCATTATGCTTAGATCATAA
TCTAAACATGGTCTTATTACTTT--TATTTTTCCTACCTACCGCTCTTGCTGTTGTAGGA
GATGTAAAATGTACTACTATAGGTGTTAACGATGTTAATACTGGTGCACCTGTTATAAGT
ACAGAGACTGTTGATGTTACTAACGGTCTTGGCACTTATTATGTGCTTGATCGTGTTTAT
TTAAATACCACATTGTTGCTCAATGGCTATTATCCCACTTCTGGTGCCAATTATCGCAAT
TTGGCACTTAAAGCTTCTGAATTATTGAGCACCTTATGGTATAAGCCACCCTTTTTGTCC
GAGTTTAATGATGGTGTTTTCGCTAAGGTCAAGAATACCAAAGTAACTAAAAATGGCATT
GTCTATAGTGAGTTCCCCACAATGGTTATTGGTACTACATTTGTTAATACCTCTTTTACT
GTTGTTGTGCAACCTAGGACTACCGTTGTTAATTCTAAATTACAAGGTCTTTTGGAGATT
ACTATTTGTCAATATTCTATGTGTGAATACCCTAACACTGTTTGCAACAGTGGTATTGGG
TCACCACGCAAAGAGTTGTGGCATTATGAGAAGGCTGTGGCCTCCTGTTTATATCGGCGT
AATTTTACGTACGATGTTAATTCTGATTGGCTTTACTTTCATTTTTATCAACAGGGTGGT
ACTTTTTATGCTTATTATACAGATAGTGGTTTTATTACCACTTTCTTGTTTAATATTTAC
CTTGGTACAAGTTTATCGCATTACTATGTGATGCCTTTATCTTGTAGTGGTAAGTTAGAC
CTGCAATATTGGGTTACACCACTCACTAATAGACAGTTTTTGTTGGTATTTAATCAGGAT
GGCATTATTTATAATGCAGTTGATTGTGCCAGTGATTACATGAGTGAGATTAAGTGT---
---AATACCCAAAATGTGAAACCTAGTACAGGTGTTTATGATTTAACTGGTTACACTGTT
CAACCTATAG------CTGATGTGTACCGGCGTATTCCTAATTTACCAGATTGTAATATG
GAGGATTGGCTTAGTGCTCCTACTGTTGCATCTCCTCTTAATTGGGAGCGTAGGACGTTC
TCTAATTGTAATTTTAATATGAGCAGCCTGCTGAGTCTCATTCAGGCTGACTCGTTTTCT
TGTTCCAATATTGATGCTGCTAAATTGTATGGTATGTGTTTTGGCAGTGTTACTATTGAT
AAATTTGCTATACCTAATAGCAGGAAGGTT----GACTTGCAATTAGGTAATTTGGGTTA
TTTACAGTCTTTTAATTATAGAATA------GACACCACAGCCACTAGCTGTCAATTATT
TTATAGTTTGGGTGCTGATAATGTCACTGTCACCCGCTCTAATCCTTCTGCCTGGAATAG
GCGGTATGGTTTTAATGATACAATGTTTAAACCTCAGCCTGCAGGTTTTTTTACTAACCA
TGATGTGGTTTATTCAAAACAGTGTTTTAAGGTTCCTAACACATATTGTCCTTGTAAGAA
TAATGGTGCTACCTGTGTAGGCAATGGTGTTTCTGCTGGAGTCAGTGGTACTACCACTGG
CTCTGGCACTTGTCCAGTAGGTACATCTTATCGCACTTGTTTTAATCCTATTCAATGTGC
ATGCACTTGTGATCCTGATCCTATTAATGCAATTTTAACCTCTGGCCCTCGAGCTTGTCC
TCAAGTCAAGTCTCTTGTTGGTATTGGAGAGCATTGCTCAGGTTTAGGCATACACGAAGA
TTTTTGCGGAGGCTCACCTTGTTCTTGTCCAGCCAATGCCTTTATGGCTTGGTCTGTAGA
TTCTTGTTTACAAGATGGACGCTGCAATATTTTTTCCAATTTAATTTTAAATGGTGTTAA
TA-------GTGGTGCTACTTGTTCTACTGATTTACAACGGTCCAATACTGAGATCGTTG
TTGGTGTTTGTGTTAAATATGACTTGTACGGCATTACAGGTCAAGGCATTTTTATTGAGG
TTAATG--------CCACTTATTATAATAGTTGGCAGAACCTCCTTTATGATTCTAATGG
TAATCTCTATGGTTTTAGGGATTACCTTACTAATAGAACTTTTATGAT------------
TCGTAGTTGTTATAGTGGTAGAGTTTCAGCTGCTTACCACTCTGATGCATCTGAGCCAGC
TCTTTTGTATCGTAATTTAAAATGCAACTACGTTTTTAATAATACTATTGCTAGAGAGGG
CAACCCTA------------------------TTAACTATTTTGATAGTTATTTAGGTTG
CATTGTTAATGCTGATAATAGCACTTCTAGTGTAGTGGATACTTGCGTTTTAACCATGGG
AAGTGGTTATTGTGTTGATTAT-----------------TCCACTGCACGTCGTCAGCGT
AGGTCACCTTCCACTGGATACCGTCTCACCAATTTTGAGCCATTCAATGTTAGATTGGTG
AATGATAGTGTAGAACCTGTTGGTGGTTTGTATGA---AATTCAGATCCCTTCCGAGTTT
ACTATAGGTAATTTTGAGGAGTTCATTCAAACTAACTCCCCTAAGGTTACTATTGATTGT
GCGGCATTTGTTTGTGGTGACTATGCTGCTTGTAGAGAACAGTTGGTTGAGTATGGCAGT
TTTTGTGATAACATCAATGCTATACTCACAGAAGTAAATGACCTACTTGATACTACCCAG
TTTCAGGTAGCT--------------AATAGTTTAATGAATGGTGTCACTCTAAGCTCTA
GGCTTAAGACTGGCATAAATTTTAATGTAGATGATATTAATTTTTCTTCTGTTTTGGGTT
GTGTAGGCAGTGATTGTAATACTGTCTCAAGT--------AGATCCGCTATAGAGGACTT
ACTTTTCAATAAAGTAAGGTTGTCTGATGTTGGCTTTGTAGAGGCTTATAACAATTGTAC
AGGAGGTGCCGAAATTAGGGATCTCCTTTGTGTACAAACTTTTAATGGAATTAAAGTTTT
ACCACCTGTTTTGTCTGAAAATCAGATTAGTGGTTATACTTTGGCTGCAACGTCTGCTAG
TCTCTTTCCACCATGGACTGCGGCTGCAGGTGTTCC--------------TTTTTATTTA
AATGTTCAGTATCGTATAAATGGACTCGGTGTAACTATGGATGTACTGAGCCAAAACCAG
AAAATGATTGCTAATGCATTTAACAATGCCCTTGGTGCTATTCAGAATGGGTTTGATGCT
ACCAATTCTGCTTTAGTCAAGATTCAGGCTGTTGTTAATGCTAATGCAGAAGCATTAAAT
AACTTATTACAGCAACTTTCTAATAGATTTGGTGCCATAAGTTCGTCTTTGCAAGAAATT
CTATCTCGTCTTGATGCTCTTGAAGCGCAAGCTCAGATAGACCGGTTGATTAATGGCAGA
TTAACTGCATTAAATGCTTATGTTTCGCAGCAGCTTAGTGACACTACTCTTGTTAAGTTT
AGTGCTTCACAGGCGATTGAGAAAGTTAATGAATGTGTTAAGAGTCAATCCCTTAGAGTT
AATTTCTGTGGTAATGGTAACCATATTATATCATTAGTGCAGAATGCTCCATATGGTTTG
TATTTTATTCACTTTAACTATGTCCCTAC------TAAGTATGTCACAGCGAAGGTTAGT
CCCGGTCTGTGCATTGCTGGTGATAGAGGTATAGCTCCTAAGAGCGGCTATTTTGTTAAT
GTAAATAATATGTGGATGTTTACTGGTAGCGGTTATTACTACCCTGAACCTATAACTGAA
AATAATGTTGTTGTTATGAATACCTGTGCTGTC--------AATTATACTAAAGCACCAG
ATGTAATGTTGAACATTTCTATACCCAACCTTCCTGATTTTAAGGAAGAGTTGGATCAAT
GGTTTAAAAACCAAACTTCAGTGGCACCAGATTT--GTCAC-TCGATTATATAAATGTTA
CATTCTTGAACCTACAAGATGAAATGAATAGGTTACAGGAGTCAATAAAAGTTTTAAATC
AGAGCTACATCAATCTCAAGGACATTGGTACATATGAATATTACGTAAAGTGGCCTTGGT
ATGTATGGC------TTTTAATCGGCCTTGCTGGTGTAGCTATGCTTGTTTTACTATTTT
TTATTTGCTGCTGTACAGGATGTGGGACTAGCTGTTTTAAGAAATGTGGTGGTTGTTGTG
ATGATTATACTGGACATCAA--------------GAGCTAGTTATTAAA-----------
ACCTCACATGACGATTAATTTCGTCATTT----AACTATTTTATATG-------------
---------------------------------------------ACAACCACTCATGGG
TGTACTAA-----TAATACTAGTACAG----------CTCTACATTGGC-----------
-------TTTAGGCATTTA-----------GTTAACACAGTCACCATCGGGTTAAACCGG
TTTATGGTGCT-------AGTGCTAAATT--------AT--TTTGTTATACTTTATAA--
------------CTTTAAGCAGTTGCTAAAGTTCTTAAGGCCAACCCTTATTA-------
------------------------ATGGACATCTGGAGACCTGAGAGGAAATTT---CTC
CGTTTTACTAACGGATTTAACGTCCCAGAATTAGAAGATGTCTGTTTTAAATTTAATTAC
CA-----------------ATTTCCTAAAGTAGGATATTGTAGAGTTCCTAATTATGCT-
--------TGGTGTCGTAATCAAGGTAGCTTTTGTGCTACATTTACCCTTTACGGCAAAT
CCAAACATTATGATAAA------TATTTTAGAATAATAACTGGTTTCACAGCGTTCGCTA
ATACTATAGAGGAGGCTGTTAACA--------------AACTGGTTTTAGAGGCTG---T
TGATTTTATTATCTGGCGTAGCCAGAATTTAAATGCTTATG-------------------
------------------------------------------------GCTGATTTTTA-
--------------------------TCTTGCAGACACTGTGTGGTATGT----------
---------------GGGGCAAATAATTTTTATAGTTGCCATTTGTTTATTGGTTATAAT
AGTTGTAGTGGCATTTTTGGCAACT---------------------TTTAAATTGTGTAT
TCAACTTTGCGGTATGTGTAATA------CCTTAGTACTGTCCCCTTCTATTTATGTGTT
TAATAGAGGTAGGCAGTTTTATGAGTTATACAATCAAGTAAAACCACCAGTCCTTAATGT
GGATGACGTTTAGTTAATCCAAACATTATG---------------AGTAGTACACCTACA
CCAGCACCAGGTTATACCTGGACT------GCTGATGAAGCTATTAAATTCCTAAAGGAA
TGGAATTTTTCTTTGGGTATTATACTACTTTTTATTACAGTCATATTGCAATTTGGTTAT
ACAAGTCGCAGTATGTTTGTTTATGTTGTTAAGATGATCATTTTGTGGCTTATGTGGCCC
CTTACTATCATCTTAACTATTTTCAACTGCGTATACGCGTTGAATAACGTTTATCTTGGC
TTTTCTATAGTTTTCACTATAGTGGCCATTATTATGTGGATTTTGTATTTTGTGAATAGT
ATCAGGTTATTTATTAGAACTGGTAGTTGGTGGAGTTTCAACCCAGAAACAAACAACCTG
ATGTGTGTAGATATGAAGGGTAAGATGTATGTCAGGCCTATTATTGAGGACCATCATACT
CTTACTGCCACTATAATACGTGGCCACCTTTATTTTCAAGGTGTAAAACTAGGAATCGGC
TATTCTTTGTCAGATTTGCCAGTTTATGTTACTGTTGCTAAGGTGTCGCACCTTTGCACA
TATAAGCGTGGTTTTCTTGACAAGATAGGCGATAATAGTGGTTTTGCTGTTTATGTTAAG
TCCAAAGTCGGTAATTATCGACTGCCTTCAACTCAAAAAGGTTCAGGCATGGACACCGCA
TTGTT-------------------------------------------------------
------GAGAAATCA---------------------------------------------
-----------------AATCTAAACTTTAAGGATGTCTTTCACTCCTGGCAAGCAGTC-
----CAGTAGTAGAGCATCCTCTGGAAATCG-----------------------------
------------------------------------------------------------
------------------------------------------------------------
--------------------------------------------------------TTCT
GGTAATGGAATCCTTAAGTGGGCCGACCAGT-------CCGACCAGTCT-------ACAA
ATTTTCAAACCAGAGGTAG---AAGAGCTCAACCC-------------------------
-------AAGCAAACTGCTACTTCTCAATCAGCAGGAGGGAA------------------
---------------------------------TGTTGTTCCCTACT-------------
---ACTCTTGGTTCTC---------------------TGGAATTACTCAGTTTCAAAAGG
GAAGGGAGTTTCAATTTGCTGAAGGACAAGGTGTGCCT--------ATTGCACCAGGAA-
----------------------------------------------------TCCCATCT
ACT--------------------------GAAGCTAAGG---------------------
--------------------------------------------GGTATTGGTA------
------------------------------------------------------------
------------------------------------------------------------
------------------------------------------------------------
-----------------------CAGACACAACCGACG----------------------
------------------------------------------------------------
--------------------------------------TTCTTTTAAGACAGCCGATGGC
AATCAACGCCAATTGTTG------------------------------------------
-------------------------------------CCACGCTGGTATTTTTACTACTT
GGGAACAGGCCCGCATGCTAAAGCCCAGTATGGCACCAACATTGACGGAGTCTTCTGGGT
CGCTAACAAGCAGGCTGATGTTAATACCCCAGCTGACGTTGTCGATCGGGACCCAAGCAG
TGATGAGGCTATTCCGACTAGGTTTCCGCCTGGTACGGTACTCCCTCAAGGTTACTATAT
TGAAGGCTCGGGAAG---------GTCTGTTTCTAATTCCAGATCTACTTCCCGCGCATC
CAGTAGAGCCTCTAGTGCAGGATCAAGAAGTAGAGCCAATTCCGGCACTAGAACATCTAC
CTCTGGTG---------------------TGACACCTGATATGGCTGATCAGATTGCTAG
TCTTGTG-CTGGCTAAGCTTGGTAAGGATGCCACAAAGCCGCAGCAAGTTACTAAGCAGA
CTGCCAAAGAAGTCAGGCAGAAAATTTTGAATAAGCCTCGCCAAAAGAGGAGCCCAAATA
AACAATGCACTGTTCAGCAGTGTTTTGGTAAAAGGGGTCCCAATCA---------AAATT
TTGGCGGAGCAGAAATGTTAAAACTTGGAACTAGTGATCCACAGTTCCCCATTCTTGCAG
AGCTTGCACCTACAGCAGGTGCATTTTTCTTTGGATCAAGACTAGAGTTGGCCAAAGTAC
AGAATTTGTCTGGGAGTTTTGATGAGCCCCAGAAGGATGTTTATGAATTGCGCTATAATG
GCGCGATTAGATTTGACAGCACACTTCCAGGTTTTGAAACTATAATGAAGGTGCTGAACG
AGAATTTGAATGCCTATCAACAACAGGATGATGGGACGAATATGAGCCCAAAACCACAGC
GACAGCGTGGTCAAAAGAAGGGTGGAGAAAATGAAGATGTAAGTGTTGCAGCGCCTAAGA
GTCGCGTGCAGCAAAATAAGAGTAGAGAGTTGACTCCAGAGGACATCAGCCTTCTTAAGC
AGATGGATGATCCCCTCA---------------CCGAAGATAACTCTGAAATGTAAGAGA
ATGAACCTTATGTCGGCGCCTGGTGGTAACCCCTCGCAGGAAAGTCGGG-----------
------------------------ATAAGGCACTCTCTATCAGAATGGATGTCTTGCTGC
TATA----ATAGATAGAGAAGGTTATAGCAGACTATAGATTAATTAGTTGAAAGTTTTGT
GTGGTAATGTAT----AGTGTTGGAGAAAGTGAAAGACTTGCGGAAGTAATCGC------
-----------------------------------------------CGACAAGTGCCCA
AGGGGAAGAGCCAGCATGTTAAGTTGCCACCCAGTAATTAGTAAATGAATGAAGTTAATT
----------------------------ATGGCCAATTGGAAGAATCAC-----------
-------------------------------------------
>OR468097.1 Equine coronavirus isolate NY2019-CUh1, complete genome
-ATTGTGAGCGAATTGCGTGCGTGCATCCCGCT------------------TCACTGATC
TCTTGTTAGATCTCTTTTAATCTAAACTTTA-----------------------------
--TAAAAACACCCACTCCCTGTAATCTATGCTTGCGAGCT--------------------
-----------------TAGACTTTTCATAGTGGTGTTTGTATTAATTTCTATTGTTAAC
AACTCTCAGCCAGGGACGTGTTGTATCCTA-------GTCAGTGGCCCTCCCATAGGTCA
CAATGGCGAAGATCA--ACAAATACGGTCTCGACCTGCAATGGGCTC-CAGAATTTCCGT
GGATG--TTTGAGGACACAGAGGAGAAGTT---------------------------GGA
TAACCCTAGTGGGTCAGAGGTGGGTATAA-------TTTGCCCCACC-------------
---ACTGCGCAAGAGTTGGGAACAGGTAGAATTGCTTTTGAGAATCATGTGATGGTTGAT
TGTCGCCGCCTCATTCAGGAGGGTTGTGTGCAGTCCAA----------------------
------CCTGATACGTGAAATAAAGATGAATACACG------TCCTGATGATATGGACCG
TGTTATTCAAGATGCCTTACTGTCCCGTGAGGCTGTGTT---GATTCCACCCCCGCGGCG
TTTGTCTATTGAGACATGCTATAAGTGGGGTTGTTGTCCACAAGGTTGGGCTATGGGACT
G----TTTAGACGTTGTAG-----------------------------------------
----CACCTGTTATGGTGGTTGCGACGTGAATAGTCATGTAGCCTACCAATT---GTTTT
TAATAGACCCACAAGGTGTCTGCCTAGGTGCTGGCA-----------ACTTTGTAGGGTG
GGTTGTGCCTCTAGCTAAGTTATCAAAAGAGGCACAAGCCAAAACTGTGCCCTGGACCAT
GTGGTTGCGT--------AAACGTGGAGAAAAGGGTGCTTATAATAAATATCACAAGCT-
-------TGATTTCGATGATGAAGTTTGTGATGTGCTGTTGGAAAGAGCCTATGATAGTG
TT----------------------------------------------------CTTGAT
GAACCTAAAGGTAAATTT---TCTGCAAAAGCATTTGCTCTTTTAAGAAGTTATCGTGGT
GTTAAGCCACTACTTTATGTAGACCAGTATGGCTGTGATTATACTGGTAGTCTTGCAGTT
GGTTTAGAGGCTTATGCTGATAAGACACTGCAGGAAATGAAGAGTTTATTTGGTGTTTGG
AGTCAGGAACTTTCTTATGATGTAGTTGTGGCA-TGGCATGTTGTGCGTGATACACGCTA
CAATATGAAATTAC-------AGAGTGCTGCTACTATACGTAGTATCACATATGTTGCCA
ATCCTACTGAAGATTTGTGTGATGGTTCTGTTGTTATACAAGAGCCAGTACATGTTTATG
CTGCTGATTCTATTATCCTTCGGCTACCTAAGTTAGTTGACATTATGGATCATTTTTATA
TGGAAGAAGATAGGGCTCTTGACGCTATTTATGGTGTCAAGTTGGAAGAATGTGGTTTTG
TTATGCAATTTGGTTATATTGATTGCAAGCAAAATTCTTGCGATTTTAGAGGTTGGCTTC
CTGGCAATATGATAGATGGTTTTGTGTGCACAACTTGTGGTCATGTTTATGAAACAGGTG
AATTACTAGCTCAATCTTCAGGTGTTTTACCATCAAATCCTGTTTTGCGCACTAAGA---
--------------GTGCAGCAGGTTATGCTGGTTTTGGTTGTAAAGATTCTTTTACTTT
ATTTGACCAGACTGTAGTGTGTTTTGGTGGTTGTGTTTATTGGAACCCAGTGCCTAAGAT
ATGGATTCCAA--TATTAAAGTCATCTGTTAAGGCTTTTGATGGTTTGGTTTATACAG--
------------------------------GATCTGTAGGAATCAAGTCTG---------
-------TTGTAAAAGAGACTGCTCTTATTTGTAAGGCCTTGTATCTTGATTATGTTCAA
CATAAGTGTGGCAACTTGGATCAACGTGAGTTGTTAGGGTTGTCAGATGTGTGGCATAAA
CAATTGTTATTAAATAGAGGTGTCTATAAACCTTTGTTAGATCATATTGATTAT------
------TTTAATATGCGTCGTGCTAAATTTAGTTTAGAAACATTTACTGT--------TT
GTTCAGAGGGCTTTATGCCTTTTTTAGTAGATGATTTAGTACCTCGTTCATATTATTTGA
TTAAAAGTGGCCAGGCCTTTTCTGAAAAGTTGAATCAGTTTGTTTCCAAGAGTAAAGAAT
TGATTGAAGTGTCTCTTGACTCCTTGGAAGCAGCGATGTGTTATCTAAATCT-------T
AAAATTGCAGAT-------TTGGCACAACATTTTAGTGCATTAGGCGCAGTTTTTG----
-TGTCAAAAATTATACATTATTTTAAAACTTTTACTACTAATACTGCTCGTGCATTTGCA
TGGGTTTTATTTCATGTGTTGCATGGGTTTTACATGGTAGTTGAGAGTAGTATATATTTT
GTTAAGAGCGTTCCCAGTTATGCCCGTTCTGTAGTACAGGCATTTCAGGACGTTGTTAGA
GTTGTAT-TGGAATCTTTAAGAGTTACTTTTATTAAAGGCCTTTCTGTTTTTAAGATAGG
ACGTAAAAGAATTTGTTTTTCAGGTAGCAATGTCTATGAACTTGAGCGTGGTTTGTTAGA
TTTATCGCACTTACCATCG-AGTGTTTATGATTTGACCATGCCTAGTAAAATTCAGAAAG
CCAACCAGAAGCCTATTTATTTAAAAGGTGTGGGCTTTGATTTTTCATTAAGTGATGATG
TGGTTGAAGTTGTTACAGCTTCAAT------TATACCA----------------TGTGGC
TATTCTAAACCACCTAAAATAGCAGAAAAAATCTGTG---TTGTGGATAATGTTTATATG
GCTAAGGCTGGTGATAAATATTATCCT--------GTAGTGGTAGATAAGCAGGCAGGGC
TTTTGGATCAGGCATGGAGGATTCCTTGCGCAGGTAGGCATGTTTCTTTTAAAGATGAAT
CTGTAGTCAAAGAAATTTCTACTTCATTAAAAATAAAGGTCTGTTATGAACTTGATGTGG
ATTTTAATTCTATATTAAACACTGCGTGTAGCGTGTTTGAGGTAGATACCACTGTAGATA
TGGAGGAATTTTCTGCTGTTGTTGCTGATG---------------------CAATAGAGG
ATAAACTTACTCCATGTAAGGAGCTTGATGGTGTAGGCGCTAAAGTCAGTGCCTTTTTGC
AGAAGTTGGAAGATAATGCTTTGTACTTCTTTGATGATGCTGGCGAATGCGTCCTAGCTT
CTAAATTGTATTGCACATTTTCAGCTCCTGTTGATGA------------AGATTTTGGAG
AGCCAGAATTTGAA---------------GAAGATGATGTTGATGTTGAT----------
--------GAAACTGACTCCATTGTTGCTACTACCTCGGATGAGGTTTG---------TG
CCAATGGACAGGAGGAGGCATCAGAAGTCTTAGATATTGTTGAGGTTGAAGATTCTATGG
AAGAACTTCATGTCAACATACAAGCGTATGATGAAGCAGATGTTGTATCTGCGGATTCTG
---ATGGTTTTGTGCATGATTATATAGATGTAGTTGATTATGATATCTTTTATTGTGACA
CTGTTTTGGAGTTTTATGCT---ACACAGCAGGAACCTGCTT---TTGTTAATGTTCTTG
GTGTGTATGTACCTAAAGCAACGCGCAATAATTGTTGGTTGCGTTCTGTGTTGGCAGTTT
TTCAGAAATTACCATGTGTTTTTAAGGATAAAAATTTGCAGAGTTTGTGGTTGTCTTATA
AACAGTATTTTGATCATTTGTT-----TATAGACACTATT----------ATGCAGAAGA
TAC--------CTGCAAACATAGTT------------------GTTCCACAGGGTGGTTA
TGTGGCTGATTTTGCTTATTGGCTACTTACTTTGTGTGATTGGCAAGCAACATCTCATTG
GAGATGTCTTGAATGTGATATGGATCTAAACCTTCATGGTTTGGATGCTATATTCTTTTA
TGGAGACATAGTGTCACATGTTTGTAAGTGTGGAGCATCCATGGTTCTTCTTAAAATTGA
TGTGCCATTTACTGCGCATTTTGCTATGAAAAACAAGCAGTTTTGTGCTTTTACGACTCA
GCGTCGTATTTTTAAGGCT---------------------GCTTGTGT------TATTGA
TAAAAATGACCGTCATTCAATGGCTGTCATTGATGGTAAACAAGTTGATGACAAGCTTGT
TACTGATATC---------AACAGTGATAAGT------------------TTGATTTTAT
TATTGGGCATGAGATGACATTT---------AATATGTCGTCATTTGAAATTGCCCAGTT
GTATGGTTGTTGTATAACATCTAATGTTTGTTTTGTTAAGGGTGATGTGATAAGAATTGC
TCAGCTTGTA---------------TATGCTGATGTTGTTGTAAACCCTGCCAATGGTCA
TATGGCTCATGGTGGTGGTGTTGCAAAAGCTATAGCTAATGCAGCTGGTCAA--------
----AGTTTTGTTAAGGAGACTG------CAAATATGGTTAAAT---CTAAAGGAGTTTG
TGCTACTGGTGA--------------------------TTGTTATGTTTCATCAGGTGGC
AAATTATGTAAAACAGTGCTTAATGTTGTAGGCCCAGATGCTAGATCTCAGGGTAAGCAA
AGTTATGCATTGTTGGAAAAGACATATAAGCACCTTAACAAGTATGATTGTAGTCTTACT
ACACTTATTTCAGCTGGCATATTTAGTGTGCCCTCTGATGTATC------TTTGACATAC
TTACTTGGTGTTGTAGAAAAA-----CAAGTTA-------TTCTTGTTAGCAATAACAAA
GAAGATTTTGAGATAATTTCTAAGTGTCAG------------------------------
------------------------------ATAACGGCTGTAG-----------AGGGCA
CTAGAAAATTTGCAGATCGCCTCTCTATTAATGTAGGGCGTCATGTTAAATATGAAACAG
ATGCT----------AATAAATTGCTTCTTAGCAGTGA-----------------TGTAG
TATTTGTTTCTACTTTTAATG-TGTTGCAGGATGTCATATCACTGCGGCACGATATTAAA
CTTGATGATGATGCGCGTGTTTTTGTGCAGTCAAATATGGAGAATTCGCCTGCAG-----
--ATTGGCGCATAGTTAATAAATTTGATCAGATTAATGGT-GTTAGAACCATTAAGTATT
TTGAATGTCCT------GGTGGTATAGATGTTTGCAGCCAGGGTAAAGAGTTTGGTTATG
TACGGCAGGGTTCTTTTTATAAGG--------CCACTGTTAGCCAAATTAAG--GCTTTG
TTTGTTGATAAA----------ATAGATGTTTTACTTACTGTTGATGGTGTTAATTTCGT
CACTCGATATGT-GCCGTGTGGTGAAGTTTTTGGCAAAACATTAGGTAATGTATTTTGTG
ATGCTATTAATGTTACTAAATGTAAAGCCGAACAGAAATATAAAGGAAAGGTGTTCTTTC
AGTTTGACAACCTGTCTAATGCAGATTTGAAAGCTGTTAAGAGTTCTTTCAATTTTGACC
AGAAAGAATTGTTGGCTTATTACAATGTCCTTGTGAATTGTG-GTAAGTGGCAAATTGTC
GTTAATGGTAAATAT--------------------TTTACTTTTAAGCAGGCAAATAATA
ATTGCTTTGTTAATGTTGCATGTCTTATGCTTCAGAATGTTAATCTGAAGTTT-GTAAGC
GTGCAATGGCAGGAGGCATGGCTCGAATTTAGAGCTGGTAAACCCCTTCGGTTTGTAGCA
CTTGTCTATGCTAAAGGTTCTTTTAAATTTGGAGATCCTGCTGATGCCAGAGATTTTATT
CGTGTGGTTCTTAGCCAAACTGATTTGGCTGATGCCGCATGTGATTATGAGATTGTTTGT
AAA---TGTGGTGTTAAGCAGGAGCAGCGTAAAGGTATTGACGCTGTTATGCATTTTGGA
ACATTGAGTCGTGAAGATCTTGAAAATGGCTACACAATTGATTGCAGTTGTGGT-GATAA
GCTAATTCATTGTACGCGAATTAAGGTTCCATTTTTAATTTG----CAGCAACAC-----
--------ACCAAAAGACAATGTTTTGCCTAAGGGTGTGATATGTGCAAATGTTTTTACT
GGTGATAATGTG---GGTCATTATACTCATTTGAGATGTGATTCAAGTTATCAACTTTTT
GATGCTTCTAATGTTAAAAAGATTACTACAGTCAGTGGTAAAATAACTGACTGTTTGTAT
CTTAAAAA---TTTGAAGCAAACATTTAGGTCTGTTTTGACGACCTATTATTTAGATGAT
GT------TATGAAGGTTGAGTATAAGCCTGATCTTACACAGTATTACTGTGAAGGAGGC
AAGTATTACACACAGAGAATTGTAAAGGCTCAGTTTAGAACTTTTGAGAAAGTTGATGGT
GCCTATAT-----------CAATTTTAAATTGGTAGGACACACCGTCTGTGATAGTCTCA
ATGCTAAATTGGGTTTTGATAGCTCTAAGGAGTTTGTTGAATATAAAGTGACTG------
AGTGGCCAACAGCTACA------------------GGTGATGTGGTGTTGGCTAATGATG
ATTTATATGTTAAGAGGTATGAGAGAGGGTGTATTACTTTTGGTAAGCCTGTTATTTGGT
ATAATCATGAGCAAGCATCCCTTAATTCTCTTACATATTTTAATCGA---CCTAGTTTGG
TTGATGTT-----------------------------AATAAGTTTGATGTTTTGAAAGT
TGATGATGTTGTTGCAGAAGTTGAATCCTGCAGCGCTAATTTGAGCCAAGGGAGTACAGG
TATTGGTGCGAGTACAGACAA----------------------------------TGTTG
AAGCTTGTGCTGCTGC--------TTTGGCTCCAGGCAACCAAGGGAGTTATGCAGCTAA
TGGTTTAGCCATTAGCAATAATATTG-----TTAAATTAAATGGTGTTAAAAAGCCTTTT
AAGGTTGAAAATAGTATTGTTATTAATGACAGTACTAGTGATACCAAATTTGTTAAGAGT
TTGTCTATTGTTGATGTTTATGATATGTGGCTGACTGGTTGTCGGTA-TGTTGTTAATGC
TGCTAATGCTTTAAGCGTTGCGGTTAACGTACCAACAATTAAGAGGTTTATAAAATTTGG
TATGACTGTTGTTAGTATACCAATAGATTTGTTAAATTTAAGAGAGATTAAGCCCGTTGA
TGTAGTTAAAGTGGTGCGTAATAAAATTTTTGCCTGCTTTAATTTTATTAGATGGCTTTT
TGTCTTATTATTTGGCTGGATTAAAATATCTGCTGATAATAAAGTAATATACATCACAGA
A--------------------ATTGCATCAAAGCTTACTTGTAAGCTTGTTGCTTTAGCT
GTCAAAAATGCATTTTTGACATTTAAGTGGAGTGTGGTTGCTAGAGGTGCTTGCATTATA
GCGACTATATTTCTATTGTGGTTTAATTT-----------TATATATGCCAATGTAATTT
TTAGTGATTTTTATTTGCCTAAAATT-------------------------GGTTTCTTG
CCGACTTTTGTTGGTAAG-------ATCGTACAGTGGATTAAGAATACTTTTAGTTTTGT
AACTATTTGTGATTTATATTCCATTCAGGATGTGGGCTTTAAGAATCAGTATTGTAATGG
AAGTATCGCATGTCAGTTCTGCTTGGCAGGATTTGATATGTTAGATAATTATAAAGCCAT
TGATGTAGTACAGTATGAAGCTGATAGGAGAGCATTTGTTGATTATACAGGTGTGTTAAA
GATTGTCATTGAATTGATAGTTAGTTAC----GCCCTGTATACGGCATGGTTTTACCCAT
TGTTCGCTCTTATTA-GTATTCAGATCTTGACCACTTGGCTGC----------------C
TGAGCTTTTTATGCTTAGTACATTACATTGG-AGTGTTAGGTTGCTGGTGTCCTTAGCTA
ATATGTTACCAGCACATGTGTTT---------ATGAGGTTTTATATTATTATTGCCTCTT
TTATTAAGCTGTTTAGCTTGTTTAGGCATGTTGCCTATGGTTGTAGTAAACCTGGTTGTT
TGTTTTGTTACAAGAGGAATCGTAGTCTACGTGTTAAATGTAGTACTATTGTTGGTGGCA
TGATACGCTATTACGATGTTATGGCTAATGGTGGCACTGCCTTTTGTTCAAAACATCAAT
GGAATTGCATTGATTGTGATTCTTATAAACCAGGTAACACTTTTATTACTGTTGAGGCCG
CTCTTGATTTATCTAAGGAATTGAAACGGCCTATTCAGCCTACAGATGTTGCGTATCATA
CGGTTACGGATGTTAAGCAAGTTGGTTGTTATATGCGCTTGTTCTATGAGCGTAATGGAC
AGCGCACATATGATGATGTTAATGCTAGTTTGTTTGTGGATTATAGTAATTTGCTACATT
CTAAGGTTAAGGGTGTGCCTAATATGCATGTTGTGGT----AGTGGAAAATGATGCCGAT
AAAGCTAATTTTCTTAAT--GCTGCTGTATTTTATGCACAGTCTTTGTTTAGACCCATTT
TAATGGTTGATAAAAATCTTATAACTACTGCTAATACTGGTACGTCTGTTACAGAAACTA
TGTTTGATGTTTATGTGGACACATTTTTGTCTATGTTTGATGTGGATAAAAAGAGTCTTA
ATGCTTTAATAGCAACTGCGCATTCTTCTATAAAACAGGGTACGCAGATTTGTAAAGTTT
TGGATACCTTTTTAAGCTGTGCTCGTAAAAGTTGTTTTATTGATTCAGATGTTGATACTA
AGTGTTTAGCTGATTCTGTCATGTCTGCTGTATCGG-CAGGCCTTGAATTGACGGATGAA
AGTTGTAATAACTTGGTGCCAACATATTTGAAGAGTGATAACATTGTGGCAGCTGATTTA
GGTGTTCTGATTCAAAATTCTGCTAAGCATGTGCAGGGTAATGTTGCTAAAATAGCCGGT
GTTTCCTGTATATGGTCTGTGGATGCTTTTAATCAGCTTAGTTCTGATTTCCAGCATAA-
-ATTGAAGAAAGCATGTTGTAAAACTGG---------------TTTGAAACTGAAGCTTA
CTTATAATAAGCAGATGGCTAATGTCTCTGTTTTAACTACACCCTTTAGTCTTAAAGGGG
GTGCAGTTTTTAGTTAT------------TTTGTTTATGTATGTTTTGTGTTGAGTTTGG
TTTGTTTTATTGGATTGTGGTGCTTAATGCCCACTTACACAGTACACAAATCAGATTTTC
AGCTTCCCGTTTATGCCA---GTTATAAAGTTTTAGATAATGGTGTTATTAGAGATGTTA
GCGTTGAAGATGTTTGTTTCGCTAACAAATTTGAACAATTTGATCAATGGTATGAGTCTA
CATTTGGTCTAAGTTATTATAGTAACAGTATGGCTTGTCCCATTGTTGTTGCTGTAGTAG
ACCAGGATTTTGGCTCTACTGTGTTTAATGTCCCTACCAAAGTGTTACG---ATATGGTT
ACCATGTGTTGCACTTTATTACACATGCACTTTCTGCTGATGGAGTGCAGTGTTATACGC
CACATAGTCAAATATCGTATTCTAATTTTTATGCTAGTGGCTGTGTGCTTTCCTCTGCTT
GTACTATGTTTGCAATGGCCGATGGTAGTCCACAACCTTATTGTTATACAGAGGGGCTTA
TGCAGAACGCTTCTCTGTATAGTTCATTGGTACCTCATGTGCGGTATAATCTTGCTAATG
CTAAAGGTTTTATCCGTTTTCCAGAAGTGTTGCGAGAAGGACTTGTGCGTATTGTGCGTA
CTCGTTCTATGTCGTATTGCAGAGTTGGATTATGTGAGGAAGCTGATGAGGGTATATGCT
TTAATTTTAATGGTTCTTGGGTGCTTAATAATGATTATTATAGATCATTGCCTGGGACCT
TTTGTGGTAGAGATGTTTCTGACTTAATTTATCAGCTTTTTAAAGGTTTAGCACAGCCTG
TGGATTTCTTGGCATTGACTGCTAGTTCTATTGCTGGTGCTATACTTGCTGTAATTGTTG
TTTTGGTGTTTTATTACTTAATAAAGCTTAAACGTGCTTTTGGTGATTACACCAGTATTG
TTTTTGTTAATGTGATTGTGTGGTGTGTAAATTTTATGATGCTTTTTGTGTTTCAAGTTT
ACCCTACATTTTCTTGTGTATATGCTATTTGTTATTTTTATGCCACGCTTTATTTCCCTT
CGGAGATAAGTGTGATAATGCATTTACAATGGCTAGTTATGTATGGCACTATTATGCCTT
TATGGTTTTGTTTGCTATATATATCTGTTGTTGTTTCAAATCATGCTTTTTGGGTATTTG
CTTACTGCAGACGGCTTGGTACGTCTGTTCATAGTG------ATGGTACATTTGAAGAAA
TGGCTCTTACTACTTTTATGATTACAAAAGATTCTTATTGTAAGCTTAAGAATTCTTTGT
CTGATGTTGCTTT----------TAATAGATATTTGAGTTTGTATAATAAATATAGGTAT
TACAGCGGTAAAATGGATACTGCTGCATATAGGGAGGCTGCTTGTTCTCAGTTGGCTAAA
GCAATGGATACATTTACCAATAATAATGGTAGTGATGTGCTTTACCAACCACCTACTGCT
TCCGTTTCAACTTCATTCTTGCAATCTGGTATTGTGAAAATGGTTAACCCTACTTCTAAA
GTAGAACCATGTATTGTCAGTGTTACCTATGGTAATATGACATTGAATGGTTTATGGTTG
GATGATAAGGTCTACTGTCCCAGACATGTGATATGTTCTGCTTCAGATATGACTAATCCA
GATTATACAAATTTGTTGTGTAGAGTAACATCAAGTGATTTTACTGTATTGTTTGATCGT
TTAAGCCTTACAGTGATGTCTTATCAAATGCAGGGTTGTATGCTTGTTCTTACAGTGACC
CTGCAAAATTCTCGTACGCCAAAATATACATTTGGTGTGGTTAAACCTGGTGAGACTTTT
ACTGTTTTAGCTGCTTATAACGGCAAACCACAAGGAGCCTTTCATGTGACTATGCGTAGT
AGTTATACCATTAAGGGTTCCTTTTTATGCGGATCTTGTGGATCTGTTGGTTATGTGCTA
ATGGGTGATTGTGTTAAATTTGTGTATATGCATCAATTGGAGCTTAGTACTGGTTGTCAT
ACTGGTACCGATTTCAATGGGGACTTTTATGGTCCTTATAAGGATGCTCAGGTTGTTCAA
TTGCCCGTTCAGGATTATATACAATCTGTTAATTTTGTAGCATGGCTTTATGCTGCTATA
CTTAATAATTGTAATTGGTTTGTACAAAGTGATAAGTGTTCTGTTGAAGATTTTAATGTG
TGGGCTTTGTCTAATGGGTTTAGCCAAGTTAAGTCTGATCTTGTTA------TAGATGCT
TTAGCTTCTATGACTG---------------------GTGTGTCTTTGGAAACATTATTG
GCTGCTATTAAGCGTCTCAAGAATGGTTTTCAAGGACGTCAGATTATGGGTAGTTGCTCC
TTTGAGGACGAATTGACACCTAGCGATGTTTATCAACAACTCGCTGGTATCAAGTTACAA
TCAAAGCGTACT----AGATTGGTTAAAGGCA-----------TTGTTTGTTGGATTATG
GCTTCTACATTTTTGTTTAGTTGTATAATTACAGCATTTGTGAAATGGACTATG------
TTTATGTATGTAA------------CTATTAATATGCTTAGTATTACTTTTTGTGCACTT
TGTGTTATAAGTTTGGCCATGTTGTTGGTTAAACATAAGCATCTTTATTTGACTATGTAT
ATAATTCCTGTGCTTTTTACACTG-----------------CTGTATAACAACTATTTG-
--GTTGTGTACAAGCAGACATTTAGA------------------GGCTATGTTTATGCAT
GGCTATCATATTATGT-TCCATCAGTTG-AGTA-TACTTATACTGATGAAGTTATTTATG
GTGTGTTAT--TGCTTATAGGAATGGTCTTTGTTACATTACGTAGCATTAACCATGATTT
G-TTTTCTTTTATAATGTT-----TGGTGGTCGTGTGATTTCTGTTGTCTCTTTGTGGTA
CATGGGTTCTAACTTAGAGGAAGAAATTCTTCTTATGTTGGCTTCTCTTTTTGGTACTTA
TACCTGGACAACAGCTTTATCTATGGCTGCAGCAAAGGTTATTGCTAAGTGGGTTGCTGT
GAATGTTTTGTATTTCACA------GATATACCTCAAATTAAGATAGTGCTTATATGCTA
TTTGTTTATAGGTTATATTATTAGCTGTTATTGGGGTTTGTTTTCCTTGATGAACAGTTT
GTTTAGAATGCCTTTGGGTGTTTACAATTATAAAATTTCAGTACAGGAGTTAAGATATAT
GAATGCTAATGGATTGCGCCCTCCTAAGAATAGTTTTGAAGCCCTTATGCTTAATTTTAA
GCTTTTGGGTATTGGAGGTGTGCCAATTATTGAAGTATCTCAATTTCAATCAAAATTGAC
TGATGTTAAATGTGCTAATGTTGTCTTGCTTAATTGCTTGCAACATTTGCATGTTGCTTC
TAATTCTAAGTTGTGGCAGTATTGTAGCACTTTGCACAATGAAATACTTGCCACTTCTGA
TCTGGGTGTTGCTTTTGAAAAGCTTGCTCAGTTGTTAATTGTTTTGTTTGCTAATCCAGC
TGCTGTGGATAGCAAGTGCCTGACTAGTATTGAAGAAGTTTGCGATGATTATGCAAAGGA
CAATACTGTTTTGCAGGCTTTACAGAGTGAATTTGTTAATATGGCTAGCTTCGTTGAATA
TGAAGTTGCTAAGAAAAATCTTGATGAGGCGCGTTCTAGTGGTTCTGCTAATCAACAGCA
GTTAAAACAGCTAGAGAAAGCCTGTAATATTGCTAAATCTGCTTATGAACGCGACCGTGC
TGTAGCAAGAAAGTTGGAGCGTATGGCAGATTTGGCTCTCACTAATATGTATAAAGAAGC
TAGAATTAATGATAAGAAGAGTAAGGTTGTTTCTGCCTTGCAAACTATGCTTTTTAGTAT
GGTGCGTAAGTTAGATAATCAAGCTCTGAATTCAATATTAGATAATGCTGTGAAGGGTTG
TGTACCATTGAATGCCATCCCTTCATTGGCTGCAAATACTCTGACTATAATTGTACCAGA
TAAAAGTGTTTACGATCAGGTAGTTGACAATGTCTATGTTACCTATGCGGGTAATGTATG
GCAGATTCAAACTATCCAAGATTCAGATGGTATAAATAAGCAGTTGAATGAGATATCTGA
TGAT------TGTAACTGGCCACTAGTTATTATTGCAAATCGGCATAATGAGGTA--TCT
GCTACCGTTTTGCAAAATAATGAATTAATGCCTGCTAAGTT------GAAAACTCAGGTT
GTTAATAGTGGTCCAGATCAGACTTGTAATACACCTACTCAATGTTACTATAACAATAGT
AACAATGGGAAGATTGTTTATGCTATACTTAGTGATGTTGATGGTCTTAAGTATACAAAA
ATTCTTAAAGATGATGGCAATTTTGTTGTTT---TGGAGTTAGATCCTCCTTGTAAATTT
ACTGTTCAAGATGTTAAAGGTTTTAAAATTAAGTACCTTTATTTTGTAAAAGGTTGTAAC
ACACTAGCAAGAGGCTGGGTTGTTGGTACAATTTCTTCTACAGTTAGATTGCAAGCTGGA
ACTGCTACTGAGTATGCTTCCAACTCATCTATATTATCTTTATGTGCGTTTTCTGTAGAT
CCTAAGAAAACGTATTTAGATTTTATACAACAGGGAGGAACACCTATTGCCAATTGTGTT
AAAATGTTGTGTGACCATGCTGGTACCGGTATGGCCATAACTATTAAACCTGAAGCTACC
ACTAGTCAGGATTCGTATGGTGGTGCGTCTGTTTGTATATATTGTCGCTCACGAGTTGAA
CACCCAGATGTTGATGGGTTGTGCAAATTACGCGGCAAGTTTGTACAAGTGCCTGTAG--
-GTATAAAAGATCCTGTGTCTTATGTTTTGACACATGATGTTTGTCAAGTTTGTGGATTT
TGGCGGGATGGAAGTTGTTCATGTGTTAG---CACTGACACTACTGTTCAGTCAAAAGAT
ACTAA---TTTTTTAAACGGGTTCGGGGTACGAGTGTAGATGCCCGTCTCGTACCCTGTG
CCAGTGGTTTATCTACTGATGTACAATTAAGGGCATTTGACATTTGCAATGCTAGTGTTG
CTGGCATTGGTTTACATTTAAAAGTTAATTGCTGCCGTTTTCAGCGTGTTGATGAGAACG
GTGCTAAATTAGATCAGTTCTTTGTTGTTAAGAGGACAGATCTGACTATATATAATAGAG
AGATGGAATGCTATGAGCGTGTTAAAGATTGTAAGTTTGTGGCAGAGCACGATTTTTTCA
CATTTGATGTAGAAGGTAGTCGTGTGCCACATATTGTACGCAAGGATTTAACAAAGTATA
CTATGTTGGATCTTTGCTATGCATTGCGACATTTTGATCGCAATGATTGCT---TGCTTT
GTGATATACTCTCTATGTATGCTGATTGTGAACAATCCTATTTTACTAAGAAGGATTGGT
ATGATTTTGTTGAAAATCCTGATATTATTAATGTGTATAAAAAGCTTGGACCTATCTTTA
ACAGAGCTCTAGTTAGCGCTACTGAGTTTGCAGACAAATTAGTGGAGGTAGGCTTAGTAG
GTGTTTTAACACTTGATAATCAAGACTTAAATGGTAAATGGTATGACTTTGGTGATTTTG
TTATTGCAACCCCAGGGTGTGGTGTTGCTATAGCAGATTCTTACTATTCATATATGATGC
CTATGCTGACTATGTGTCATGCGTTGGACTGTGAATTATATATAAATGGTG---------
---TTTATAGGCAATTTGATCTTGTACAGTACGATTTTACTGATTACAAGCTCGAATTGT
TTAATAAGTATTTTAAGCACTGGAGTATGCCATACCATCCTAACACGGTTGATTGTCAGG
ATGATCGTTGTATCATACATTGTGCTAATTTTAACATACTTTTTAGTATGGTTTTACCTA
ATACATGTTTTGGGCCTCTTGTTAGGCAAATTTTTGTGGATGGTGTTCCTTTTGTTGTTT
CAATTGGATACCATTATAAAGAACTTGGTATTGTGATGAATATGGATGTGGATACACATC
GTTACCGCTTGTCCTTAAAAGACTTGCTTTTATATGCTGCTGATCCAGCTTTGCATGTAG
CTTCTGCTAGTGCATTGTATGATTTACGCACTTGCTGTTTTAGTGTTGCGGCTATAACAA
GCGGTGTAAAATTTCAAACAGTTAAACCTGGTAATTTTAATCAGGATTTTTATGATTTTA
TTTTAAGTAAGGGCCTGCTTAAAGAGGGTAGTTCAGTTGACCTGAAGCACTTTTTCTTTA
CGCAGGATGGTAATGCTGCTATTACTGATTATAATTATTATAAGTACAATTTGCCCACCA
TGGTGGACATTAAGCAGTTGTTGTTTGTTTTGGAAGTTGTTTATAAGTATTTTGAGATTT
ATGATGGTGGGTGTATACCGGCATCACAAGTCATTGTTAATAATTATGATAAGAGTGCTG
GCTATCCATTTAATAAATTTGGAAAAGCCAGGCTCTATTATGAAGCATTATCATTTGAGG
AGCAGGATGAAATTTACGCCTATACTAAGCGCAATGTCCTGCCAACACTTACTCAAATGA
ATTTGAAATATGCTATTAGTGCTAAGAATAGAGCCCGTACTGTTGCTGGTGTTTCTATAC
TTAGTACTATGACTGGCAGAATGTTTCATCAAAAATGTTTGAAAAGTATAGCGGCTACAC
GTGGTGTTCCTGTTGTTATAGGCACCACTAAGTTTTATGGCGGCTGGGATGATATGTTAC
GTCGCCTTATTAAAGATGTTGATAATCCTGTACTTATGGGTTGGGATTATCCTAAGTGTG
ATCGTGCTATGCCTAACTTACTACGTATCGTCAGTAGTCTGGTTTTGGCCCGAAAACATG
AGGCATGTTGTTCGCAAAGCGATAGGTTTTATCGACTTGCGAATGAATGCGCACAAGTTT
TGAGTGAAATTGTTATGTGTGGTGGCTGTTATTATGTTAAGCCTGGTGGCACTAGTAGTG
GTGATGCAACTACTGCTTTTGCTAATTCAGTTTTTAACATATGTCAAGCTGTTTCAGCCA
ATGTATGTGCTTTAATGTCATGCAATGGTAATAAGATTGAAGATTTGAGTATACGTGCTC
TTCAGAAGCGCTTATACTCACATGTGTATAGAAGTGATATGGTTGATTCAACCTTTGTCA
CAGAATATTATGAATTTTTAAATAAGCATTTTAGTATGATGATTTTGAGTGATGATGGCG
TTGTGTGTTATAATTCTGATTATGCGTCCAAAGGGTATATTGCTAATATAAGTGCCTTTC
AACAGGTGTTGTATTATCAAAATAACGTTTTTATGTCAGAATCCAAATGTTGGGTTGAAA
ATAACATAAACAATGGACCTCACGAGTTTTGTTCACAACACACAATGCTTGTAAAGATGG
ATGGTGATGATGTCTATCTTCCATATCCTGATCCTAGTCGTATATTAGGAGCTGGATGTT
TTGTAGATGATTTGTTAAAGACTGATAGCGTTCTCTTAATAGAACGATTTGTAAGTCTTG
CAATAGATGCTTATCCACTTGTGTATCACGAAAATGAAGAATACCAAAAGGTTTTTCGTG
TTTATTTGGAGTATATAAAGAAGTTATACAATGACCTTGGTAACCAGATCTTGGATAGCT
ACAGTGTTATTTTAAGTACTTGTGATGGACAAAAGTTCACTGATGAGTCCTTTTACAAGA
ACATGTATTTAAGAAGTGCAGTTATGCAGAGTGTTGGAGCTTGCGTGGTCTGCTCTTCTC
AAACATCATTACGTTGTGGCAGTTGCATCAGAAAGCCTCTTCTTTGCTGCAAGTGTTGTT
ATGATCATGTTATGGCGACTGATCATAAATATGTCTTGAGTGTTTCACCATATGTGTGTA
ATGCACCAGGATGTGATGTAAATGATGTTACCAAATTGTATTTAGGTGGTATGTCATATT
ATTGTGAAGATCATAAGCCACAATATTCATTCAAATTGGTAATGAATGGCATGGTTTTTG
GTCTATATAAACAATCTTGTACAGGATCTCCGTACATAGACGATTTTAATCGTATAGCTA
GTTGTAAATGGACCGATGTGGATGATTATATACTGGCTAATGAATGTATAGAGCGCTTGA
AATTGTTTGCTGCAGAAACCCAAAAGGCAACTGAAGAAGCCTTTAAGCAGAGTTATGCAT
CAGCAACAATACAAGAAATTGTTAGCGAGCGCGAATTGATTCTCTCTTGGGAGATTGGAA
AAGTGAAGCCACCACTTAATAAAAATTATGTTTTTACTGGCTACCATTTTACTAAAAATG
GCAAGACAGTTTTAGGTGAGTATGTTTTTGATAAGAGTGAGTTGACTAATGGTGTGTATT
ATCGCGCCACAACCACTTATAAGCTATCTGTAGGAGATGTTTTTGTTTTAACCTCTCATT
CAGTAGCTAATTTAAGTGCTCCTACGCTTGTGCCGCAGGAGAATTATAGTAGTATTAGAT
TTGCTAGTGTTTA-----TAGTGTGCCTGAGACGTTTCAGAGCAATGTCGTTAATTATCA
ACACATTGGAATGAAACGTTATTGTACCGTGCAAGGACCCCCTGGCACGGGTAAATCACA
TCTTGCTATCGGTTTGGCTGTATATTATTGTACAGCTAGAGTTGTATACACTGCCGCCAG
CCATGCTGCTGTTGATGCATTGTGTGAAAAGGCATATAAATTTTTAAATATTAATGATTG
CACGCGTATAGTACCTGCTAAAGTGCGTGTTGATTGTTATGATAAATTTAAAATTAATGA
CACCACTCGTAAGTATGTGTTTACTACTATAAATGCATTACCTGAGATGGTGACTGATAT
TGTTGTTGTTGATGAAGTAAGTATGCTTACCAATTACGAATTGTCTGTTATTAATGCTCG
TATTCGTGCTAAGCATTATGTTTATATAGGTGATCCTGCTCAATTGCCAGCACCTCGTGT
GTTGTTGAGTAAAGGATCCCTAGAACCTAAATATTTTAACACTGTAACTAAGCTAATGTG
TTGCTTAGGTCCTGATATTTTCTTGGGAACATGTTATCGTTGTCCCAAGGAAATTGTGGA
TACAGTCTCGGCCTTGGTTTATGATAATAAGCTTAAGGCTAAAAATG--AAAGTAGCTCA
TTGTGTTTTAAGGTTTACTTTAAGGGCGTTACAACACATGAGAGTTCTAGTGCTGTTAAT
ATGCAGCAGATTTATTTAATCAGTAAGTTTTTGAAGGCTAATCTCTTGTGGCATAATGCC
GTTTTTATTAGTCCATATAATAGTCAGAACTTTGCTGCTAAGCGCGTTTTGGGTCTTCAA
ACCCAAACCGTAGATTCAGCGCAGGGTTCTGAATATGATTATGTTATCTATTCACAGACT
GCTGAAACAGCGCATTCTGTTAATGTTAACCGCTTCAACGTTGCTATTACTAGGGCCAAG
AAAGGTATTCTTTGTGTCATGTGTAATATGCAGCTTTTTGAGGCGTTACAATTTACAGCA
CTGACTTTGGACAAAGTTCC-------------------CTCCAAATTGCAGTGTACTAC
TAATTTATTTAAAGATTGTAGCAAGAGCTATGTTGGCTACCATCCAGCTCATGCTCCTTC
GTTTTTAGCAGTGGATGAAAAGTATAAGGTTAGTGGTGATTTGGCTGTTTGCCTTGGAGT
AGGTGATTCCTCTGTAACATATTCAAGACTAATATCACTCATGGGTTTTAAGTTAGATTT
GACACTTGAGGGATATTGTAAGTTATTTATTACTAAAGAAGAGGCTGTCAAACGTGTTAG
AGCATGGGTTGGGTTTGATGCTGAAGGCGCTCATGCTACGCGTGACAACATAGGGACTAA
CTTCCCACTTCAATTAGGGTTTTCCACTGGAATTGATTTTGTAGTGGAAGCCACTGGTTT
GTTCTCTGAGAGAGATGGTTACAGTTTTAAAAAGGCTGTGGCTAAAGCTCCACCAGGCGA
ACAATTTAAGCACCTTATCCCTTTGATGACTAGAGGTCAGAGATGGGATGTTGTTAGACC
TAGAATAGTACAAATGTTTTCAGATCATTTAGTTGATCTGTCTGATAGCGTTGTACTTGT
TACATGGGCTGCCAGCTTTGAGCTCACTTGTCTCCGATACTTTGCTAAGTTAGGTAAGGA
GACTTGTTGTAATGTGTGTACTAACCGTGCCACAGTTTATAATTCTAGAACTGGTTACTA
TGGCTGCTGGCGTCATAGTGTTTCGTGTGATTACTTATACAACCCACTTATTGTTGATAT
TCAACAGTGGGGCTATTCAGGCCCTTTGTCAAGTAATCATGATATGTATTGTAGCATCCA
TAAAGGGGCTCATATTGCTTCATCTGATGCTATAATGACACGGTGTTTGGCCATTTATGA
TTGTTTTTGCAATAATATAAATTGGAATGTGGATTATCCCATCATTTCAAATGAGTTAAG
TATTAATTCCTCTTGTAGGACGTTGCAGCGTGTTATGCTTAAAGCAGCAATGCTTTGCAA
CAGGTATAGTTTGTGCTACGATATAGGCAATCCAAAGGCGATT--GCTTGTATCAAAGGC
TA----TGATTTTAAGTTTTATGATTCTCAACC----AATTGTTAAGTCTGTTA-----A
GACTTTGGTTTATTCTTATGAGGCACATAAAGATAGTTTTAAAGATGGTTTGTGTATGTT
TTGGAACTGCAATGTAGATAAGTATCCACCTAACGCAGTTGTATGTAGATTTGACACGAG
AGTGTTGAATAATTTAAATCTGCCTGGCTGTAATGGTGGAAGTTTGTATGTTAATAAACA
TGCATTCCACACCAATCCCTTTTCTAGGGCAGCCTTTGAATATTTAAAGCCTATGCCATT
TTTTTATTATTCAGATACGCCTTGTGTGTATATGGATGGCATGGACAATAAGCAG-----
---GTTGATTATGTACCTTTGAAATCCGCTACCTGCATCACTAGATGTAATTTAGGTGGC
GCTGTTTGTCTAAAACATGCTGAAGAGTATCGTGAATACCTTGAATCTTATAACACAGCT
ACTACAGCAGGTTTTACTTTTTGGGTCTATAAGACCTTTGATTTTTATAATTTGTGGAAC
ACATTCACCAAGCTACAAAGCTTGGAGAATGTTGTTTATAATTTAGTCAAGACTGGATAT
TATACTGGCCAAGCTGGCGAAATGCCTTGCGCCATTATAAATGACAAAGTAGTGGCTAAG
GTTGAACAGGAGGATGTTGTTGTTTTTACTAATAATACAACATACCCTACTAACATTGCA
GTTGAATTGTTTGCCAAACGTAGTGTGCGTCATCATCCCGAGCTTAAGCTCTTTAGAAAT
TTGAATATTGACGTGTGTTGGAAACACGTCATTTGGGATTATGTTAGA-------CAGAG
TATATACTGCAGTAATACCTTTGGTGTCTGC------ACATATACAGATTTAAAGTGCAT
TGATA------------AATTGAATGTCCTTTTTGATGGTCGTGATAATGGTGCTCTTGA
AGCATTTAAACGCTCTAATAATGGCGTCTACATTTCCACGACAAAAGTTAAGAGTCTTTC
GATGATTAGAGGTCCACCACGTGCTGAATTAAATGGCGTAGTGGTAGATAAAGTTGGAGA
CGCGGATTGTGCGTTTTATTTCGCTGTGCGTAAAGATGGGCAAGATGTCATCTTCAGCCA
ATCTGACAGCTCTAACCAGAGCCCACAAGGTAATCTGGGGAGTAATGTCGGTGGTAATGA
TGCTCTGACAATCTCT----ACCATCTTTACACAAAGTCGTGTTATTAGCTCTTTTACAT
GTCGCACTGATATGGAAAAAGATTTTATAGCTTTAGATCAAGATGTGTTCATTCAGAAGT
ATGGTTTGGAGGACTATGCCTTTGAACACATTGTTTATGGTAATTTCAACCAGAAGATTA
TTGGTGGTTTGCATTTGTTAATAGGCTT------GTACCGAAGACAGCAAACTTCCAATC
TGGTTATTCAGGAGTTTGTTTCATACGACTCTAGCATACACTCTTATTTTATCACTGATG
AGAAGAGTGGTGGTAGTAAGAGTGTTTGCACTGTTATAGATATTTTGTTGGATGATTTTG
TGGCTCTTGTTAAGTCACTTAATCTTAATTGTGTGAGTAAGGTTGTTAACGTTAACGTTG
ATTTTAAAGATTTTCAGTTCATGCTCTGGTGTAACGATGAGAAAGTTATGACTTTCTATC
CTCGTTTGCAAGCTGCATCTGACTGGAAGCCTGGTTATTCTATGCCTGTATTATATAAGT
ATTTGAATTCCCCAATGGAAAGAGTTAATCTCTGGAATTACGGGAAGCCAGTTACTTTGC
CTACAGGCTGTATGATGAATGTTGCTAAGTATACTCAGTTATGTCAATATCTGAATACTA
CAACATTAGCTGTACCTGTTAATATGCGAGTTTTGCATTTAGGTGCAGGTTCAGAAAAAG
GAGTAGCACCGGGTTCTGCAGTTCTTAGGCAGTGGTTGCCTGCTGGTACTATTCTTGTAG
ATAATGATTTACACCCATTTGTGAGTGACAGTGTCGCTTCATATTTTGGGGATTGTATAA
CCTTACCCTTTGATTGTCAATGGGATTTGATAATTTCTGATATGTATGACCCTATTACTA
AGAATATAGGGGAGTACAATGTAAGTAAAGATGGTTTCTTTACATACATTTGTCATATGA
TTCGCGACAAGTTAGCTCTGGGTGGCAGTGTTGCCATAAAAATAACAGAGTTTTCTTGGA
ATGCTGAATTATATAAGCTAATGGGTTGTTTTGCATTTTGGACGGTTTTCTGTACAAATG
CAAATGCTTCTTCTAGTGAGGGATTTTTAATTGGCATAAATTATTTGGGTAAGTCCAAGT
TTGATATAGATGGAAAAGTTATGCATGCCAATTATTTGTTTTGGAGAAATTC--------
TACAGTTTGGAATGGGGGTTCTTATAGCCTCTTTGATATGGCTAAATTCCCACTTAAACT
GGCTGGTACTGCTGTAATTAATTTGAGAGCAGACCAGATCAATGATATGGTTTACTCACT
TTTAGAGAAGGGTAAACTACTTATTAGAGATACAAGCAAAGAAGTTTTTGTTGGAGATAG
TTTGGTTAATGTAATCTAA-ACATAATTTTAAAATGTCTGTCGCTTACGCAGATAGGCCT
ACTCATTTTATTAATTTTCCATTAATCTCCTTTGAGGGATTCATGTTAAATTTTAAAGAT
TTGCAGTTTAGACTTCTTCATGAGGGAGTCGACTGCAAATTGCAAATGGTGCCCCACGTT
AGTCTTGCAATGCTTGACATTGTTCAAGACCAAATCAAATGTGTGGATACCAGTTTGCAA
CAAGTTATAGATGGTATATGCTGGGACGATGGTTTCCACATTAATTTTGGAAATCCAAAA
ATCCTTGGCAGATGTGTTGTTTTGGAAGTTAAAGGTTTAGAAGAATTGCATGGTGAAATA
GAAAGAAGTATCAGTGAGAAAGGTTGTGTAATTGGTCAGTCCCGTCCTTGGATTGCTCAT
TGTACTATAGCACAACTCACTGATGCGGCTTTAGTCATTAATGAGAATTTAGATTTTATA
AATTCTCTACAATTCAATTATACCATAACTATCAACCCTGCTTCACCTTCTAGGCTTGAA
TTAGTCAAGATTGGTGCAGAAAAGAAAGATGGTTTTTATAAGAGTGTTGTTAGCCATTGG
ATGGGTATTCGGTATTATTATAAACCGCCCACAGACAAGCTAGCAATGATTATGGGTTAT
TGTTGTTTAGAAAAGATAAGAGGAGAGCTTGATGGAGAAGATTTTCCCCAGCATGATGAT
GATGCATGGAGCAAGCTATCTTATCATTATGAAAATAACCTTTGGTTTTACAGGCATGTC
TATAGAAATAGTAGTTATTTTAGACTTGTCTGCAAGTTGAAAGATTGTATTTGTATGGGT
TATGATTCTTCTGAAGCGGAAGAAATCTAAACTCAGTTAAAATGTATTTGTTGCTGAAAT
TTTTGGCTATACTTGTTGCAGGTTCTTATGGTTTTCAAAACCCGCCTGTCAACATAGTAT
CTCATATTAATGAGGATTGGTTTTTATTTGGGGATAGTCGTTCTGACTGTAACCATATAA
ACACAATCAATCCTCGTAATTATTCTTATATGGACCTTAATCCTGAGTTGTGTAATTCTG
GTAAGATTTCTTCTAAAGCAGGAAATTCTCTGTTTAGGAGTTTTCATTTTACAGATTTTT
ACAACTATACTGGAGAAGGCCAGCAAATTATATTTTATGAGGGTGTTAACTTTACTCCTA
ATCATGGCTTTAAATGCACCGCTTCTGGTGATAATGCCGTCTGGATGCAAAATAAAGCCC
GGTTTTATGAGATTGTTTATAGGAGTATGGCTGTCTATCGCAGTCTTACTTTTAAGACCG
TTGCTTACAATTATAGTGGCACTGCTGTTGCTACTAATTTGTGTAAGCAAAGTTCATTGA
CTATGAATAACCCCACTTTCATAGCTAGGGAGAGTGGGCTTACAGATTATTATTATACTA
GCACAGCTAATTTTTCATTGCAGGGCTGTGATGAGTATATAATTCCGCTATGTTATTTTA
ATGGTAAGTTTCTTTCCAGTAGCAAGTATTATGATGATAGTATTTATTATTTTAATATTG
ATACTGGTGAAGTATTTGGTTTTAACTCAACCCGTCCCACTGAGGATGGTATTGATTTTA
ATTGTTTTTATTATAGAGTGCCCTCTGGTTTATATCAGGCCATCTCATATGAGCTGATGT
TAACAGTTCCGTCTAAGATCATTTGTTTGTCCAAGCCTAAGGATTTTACTCCTGTTCAGG
TTGTTGACTCTAGATGGAATTCAGCCAGGCGTTCTGATAACATGACGGCTATAGCATGTC
AATTGCCGTACTGTTATTTTCGTAATTCTACCTCAGATTATAAAGGGGTTTATGATATTA
ACCATGGTGATGCTGGTTTTACCAGTATACTTAGTGGTTTGTTATATAATTCTCCCTGTT
TTTCATGGCAGGGTGTTTACAGATTTGATAATGTTAGTACTGTTTGGCCTCTCTACCCTT
TTGGTAAATGCCCTACTGCTGCTAATCTTGCGAATGTTGATGGTCCAATTTGTGTGTATG
ACCCCTTACCCATTATATTGCTTGGCGTTTTGTTGGGTCTGGCTGTCATAATTATTATAG
CACTCCTATTTTATTTTATGGTGGATAATGGTACTAGGCTTCATGATGCTTAGATCATAA
TCTAAACATGGTCTTATTACTTT--TATTTTTCCTACCTACCGCTCTTGCTGTTGTAGGA
GATGTAAAATGTACTACTATAGGTGTTAACGATGTTAATACTGGTGCACCTGTTATAAGT
ACAGAGACTGTTGATGTTACTAACGGTCTTGGCACTTATTATGTGCTTGATCGTGTTTAT
TTAAATACCACATTGTTGCTCAATGGCTATTATCCCACTTCTGGTGCCAATTATCGCAAT
TTGGCACTTAAAGCTTCTGAATTATTGAGCACCTTATGGTATAAGCCACCCTTTTTGTCC
GAGTTTAATGATGGTGTTTTCGCTAAGGTCAAGAATACCAAAGTAACTAAAAATGGCATT
GTCTATAGTGAGTTCCCCACAATGGTTATTGGTACTACATTTGTTAATACCTCTTTTACT
GTTGTTGTGCAACCTAGGACTACCGTTGTTAATTCTAAATTACAAGGTCTTTTGGAGATT
ACTATTTGTCAATATTCTATGTGTGAATACCCTAACACTGTTTGCAACAGTGGTATTGGG
TCACCACGCAAAGAGTTGTGGCATTATGAGAAGGCTGTGGCCTCCTGTTTATATCGGCGT
AATTTTACGTACGATGTTAATTCTGATTGGCTTTACTTTCATTTTTATCAACAGGGTGGT
ACTTTTTATGCTTATTATACAGATAGTGGTTTTATTACCACTTTCTTGTTTAATATTTAC
CTTGGTACAAGTTTATCGCATTACTATGTGATGCCTTTATCTTGTAGTGGTAAGTTAGAT
CTGCAATATTGGGTTACACCACTCACTAATAGACAGTTTTTGTTGGTATTTAATCAGGAT
GGCATTATTTATAATGCAGTTGATTGTGCCAGTGATTACATGAGTGAGATTAAGTGT---
---AATACCCAAAATGTGAAACCTAGTACAGGTGTTTATGATTTAACTGGTTACACTGTT
CAACCTATAG------CTGATGTGTACCGGCGTATTCCTAATTTACCAGATTGTAATATG
GAGGATTGGCTTAGTGCTCCTACTGTTGCATCTCCTCTTAATTGGGAGCGTAGGACGTTC
TCTAATTGTAATTTTAATATGAGCAGCCTGCTGAGTCTCATTCAGGCTGACTCGTTTTCT
TGTTCCAATATTGATGCTGCTAAATTGTATGGTATGTGTTTTGGCAGTGTTACTATTGAT
AAATTTGCTATACCTAATAGCAGGAAGGTT----GACTTGCAATTAGGTAATTTGGGTTA
TTTACAGTCTTTTAATTATAGAATA------GACACCACAGCCACTAGCTGTCAATTATT
TTATAGTTTGGGTGCTGATAATGTCACTGTCACCCGCTCTAATCCTTCTGCCTGGAATAG
GCGGTATGGTTTTAATGATACAATGTTTAAACCTCAGCCTGCAGGTTTTTTTACTAACCA
TGATGTGGTTTATTCAAAACAGTGTTTTAAGGTTCCTAACACATATTGTCCTTGTAAGAA
TAATGGTGCTACCTGTGTAGGCAATGGTGTTTCTGCTGGAGTCAGTGGTACTACCACTGG
CTCTGGCACTTGTCCAGTAGGTACATCTTATCGCACTTGTTTTAATCCTATTCAATGTGC
ATGCACTTGTGATCCTGATCCTATTAATGCAATTTTAACCTCTGGCCCTCGAGCTTGTCC
TCAAGTCAAGTCTCTTGTTGGTATTGGAGAGCATTGCTCAGGTTTAGGCATACACGAAGA
TTTTTGCGGAGGCTCACCTTGTTCTTGTCCAGCCAATGCCTTTATGGCTTGGTCTGTAGA
TTCTTGTTTACAAGATGGACGCTGCAATATTTTTTCCAATTTAATTTTAAATGGTGTTAA
TA-------GTGGTGCTACTTGTTCTACTGATTTACAACGGTCCAATACTGAGATCGTTG
TTGGTGTTTGTGTTAAATATGACTTGTACGGCATTACAGGTCAAGGCATTTTTATTGAGG
TTAATG--------CCACTTATTATAATAGTTGGCAGAACCTCCTTTATGATTCTAACGG
TAATCTCTATGGTTTTAGGGATTACCTTACTAATAGAACTTTTATGAT------------
TCGTAGTTGTTATAGTGGTAGAGTTTCAGCTGCTTACCACTCTGATGCATCTGAGCCAGC
TCTTTTGTATCGTAATTTAAAATGCAACTACGTTTTTAATAATACTATTGCTAGAGAGGG
CAACCCTA------------------------TTAACTATTTTGATAGTTATTTAGGTTG
CATTGTTAATGCTGATAATAGCACTTCTAGTGTAGTGGATACTTGCGTTTTAACCATGGG
AAGTGGTTATTGTGTTGATTAT-----------------TCCACTGCACGTCGGCAGCGT
AGGTCACCTTCCACTGGATACCGTCTCACCAATTTTGAGCCATTCAATGTTAGATTGGTG
AATGATAGTGTAGAACCTGTTGGTGGTTTGTATGA---AATTCAGATCCCTTCCGAGTTT
ACTATAGGTAATTTTGAGGAGTTCATTCAAACTAACTCCCCTAAGGTTACTATTGATTGT
GCGGCATTTGTTTGTGGTGACTATGCTGCTTGTAGAGAACAGTTGGTTGAGTATGGCAGT
TTTTGTGATAACATCAATGCTATACTCACAGAAGTAAATGACCTACTTGATACTACCCAG
TTTCAGGTAGCT--------------AATAGTTTAATGAATGGTGTCACTCTAAGCTCTA
GGCTTAAGACTGGCATAAATTTTAATGTAGATGATATTAATTTTTCTTCTGTTTTGGGTT
GTGTAGGCAGTGATTGTAATACTGTCTCAAGT--------AGATCCGCTATAGAGGACTT
ACTTTTCAATAAAGTAAGGTTGTCTGATGTTGGCTTTGTAGAGGCTTATAACAATTGTAC
AGGAGGTGCCGAAATTAGGGATCTCCTTTGTGTACAAACTTTTAATGGAATTAAAGTTTT
ACCACCTGTTTTGTCTGAAAATCAGATTAGTGGTTATACTTTGGCTGCAACGTCTGCTAG
TCTCTTTCCACCATGGACTGCGGCTGCAGGTGTTCC--------------TTTTTATTTA
AATGTTCAGTATCGTATAAATGGACTCGGTGTAACTATGGATGTACTGAGCCAAAACCAG
AAAATGATTGCTAATGCATTTAACAATGCCCTTGGTGCTATTCAGAATGGGTTTGATGCT
ACCAATTCTGCTTTAGTCAAGATTCAGGCTGTTGTTAATGCTAATGCAGAAGCATTAAAT
AACTTATTACAGCAACTTTCTAATAGATTTGGTGCCATAAGTTCGTCTTTGCAAGAAATT
CTATCTCGTCTTGATGCTCTTGAAGCGCAAGCTCAGATAGACCGGTTGATTAATGGCAGA
TTAACTGCATTAAATGCTTATGTTTCGCAGCAGCTTAGTGACACTACTCTTGTTAAGTTT
AGTGCTTCACAGGCGATTGAGAAAGTTAATGAATGTGTTAAGAGTCAATCCCTTAGAGTT
AATTTCTGTGGTAATGGTAACCATATTATATCATTAGTGCAGAATGCTCCATATGGTTTG
TATTTTATTCACTTTAACTATGTCCCTAC------TAAGTATGTCACAGCGAAGGTTAGT
CCCGGTCTGTGCATTGCTGGTGATAGAGGTATAGCTCCTAAGAGCGGCTATTTTGTTAAT
GTAAATAATATGTGGATGTTTACTGGTAGCGGTTATTACTACCCTGAATCTATAACTGAA
AATAATGTTGTTGTTATGAATACCTGTGCTGTT--------AATTATACTAAAGCACCAG
ATGTAATGTTGAACATTTCTATACCCAACCTTCCTGATTTTAAGGAAGAGTTGGATCAAT
GGTTTAAAAACCAAACTTCAGTGGCACCAGATTT--GTCAC-TCGATTATATAAATGTTA
CATTCTTGAACCTACAAGATGAAATGAATAGGTTACAGGAGTCAATAAAAGTTTTAAATC
AGAGCTACATCAATCTCAAGGACATTGGTACATATGAATATTACGTAAAGTGGCCTTGGT
ATGTATGGC------TTTTAATCGGCCTTGCTGGTGTAGCTATGCTTGTTTTACTATTTT
TTATTTGCTGCTGTACAGGATGTGGGACTAGCTGTTTTAAGAAATGTGGTGGTTGTTGTG
ATGATTATACTGGACATCAA--------------GAGCTAGTTATTAAA-----------
ACCTCACATGACGATTAATTTCGTCATTT----AACTATTTTATATG-------------
---------------------------------------------ACAACCACTCATGGG
TGTACTAA-----TAATACTAGTACAG----------CTCTACATTGGC-----------
-------TTTAGGCATTTA-----------GTTAACACAGTCACCATCGGGTTAAACCGG
TTTATGGTGCT-------AGTGCTAAATT--------AT--TTTGTTATACTTTATAA--
------------CTTTAAGCAGTTGCTAAAGTTCTTAAGGCCAACCCTTATTA-------
------------------------ATGGACATCTGGAGACCTGAGAGGAAATTT---CTC
CGTTTTACTAACGGATTTAACGTCCCAGAATTAGAAGATGTCTGTTTTAAATTTAATTAC
CA-----------------ATTTCCTAAAGTAGGATATTGTAGAGTTCCTAATTATGCT-
--------TGGTGTCGTAATCAAGGTAGCTTTTGTGCTACATTTACCCTTTACGGCAAAT
CCAAACATTATGATAAA------TATTTTAGAATAATAACTGGTTTCACAGCGTTCGCTA
ATACTATAGAGGAGGCTGTTAACA--------------AACTGGTTTTAGAGGCTG---T
TGATTTTATTATCTGGCGTAGCCAGAATTTAAATGCTTATG-------------------
------------------------------------------------GCTGATTTTTA-
--------------------------TCTTGCAGACACTGTGTGGTATGT----------
---------------GGGGCAAATAATTTTTATAGTTGCCATTTGTTTATTGGTTATAAT
AGTTGTAGTGGCATTTTTGGCAACT---------------------TTTAAATTGTGTAT
TCAACTTTGCGGTATGTGTAATA------CGTTAGTACTGTCCCCTTCTATTTATGTGTT
TAATAGAGGTAGGCAGTTTTATGAGTTATACAATCAAGTAAAACCACCAGTCCTTAATGT
GGATGACGTTTAGTTAATCCAAACATTATG---------------AGTAGTACACCTACA
CCAGCACCAGGTTATACCTGGACT------GCTGATGAAGCTATTAAATTCCTAAAGGAA
TGGAATTTTTCTTTGGGTATTATACTACTTTTTATTACAGTCATATTGCAATTTGGTTAT
ACAAGTCGCAGTATGTTTGTTTATGTTGTTAAGATGATCATTTTGTGGCTTATGTGGCCC
CTTACTATCATCTTAACTATTTTCAACTGCGTATACGCGTTGAATAACGTTTATCTTGGC
TTTTCTATAGTTTTCACTATAGTGGCCATTATTATGTGGATTTTGTATTTTGTGAATAGT
ATCAGGTTATTTATTAGAACTGGTAGTTGGTGGAGTTTCAACCCAGAAACAAACAACCTG
ATGTGTGTAGATATGAAGGGTAAGATGTATGTCAGGCCTATTATTGAGGACCATCATACT
CTTACTGCCACTATAATACGTGGCCACCTTTATTTTCAAGGTGTAAAACTAGGAATCGGC
TATTCTTTGTCAGATTTGCCAGTTTATGTTACTGTTGCTAAGGTGTCGCACCTTTGCACA
TATAAGCGTGGTTTTCTTGACAAGATAGGCGATAATAGTGGTTTTGCTGTTTATGTTAAG
TCCAAAGTCGGTAATTACCGACTGCCCTCAACTCAAAAAGGTTCAGGCATGGACACCGCA
TTGTT-------------------------------------------------------
------GAGAAATCA---------------------------------------------
-----------------AATCTAAACTTTAAGGATGTCTTTCACTCCTGGCAAGCAGTC-
----CAGTAGTAGAGCATCCTCTGGAAATCG-----------------------------
------------------------------------------------------------
------------------------------------------------------------
--------------------------------------------------------TTCT
GGTAATGGAATCCTTAAGTGGGCCGACCAGT-------CCGACCAGTCT-------ACAA
ATTTTCAAACCAGAGGTAG---AAGAGCTCAACCC-------------------------
-------AAGCAAACTGCTACTTCTCAACCAGGAGGAGGGAA------------------
---------------------------------TGTTGTTCCCTACT-------------
---ACTCTTGGTTCTC---------------------TGGAATTACTCAGTTTCAAAAGG
GAAAGGAGTTTCAATTTGCTGAAGGACAAGGTGTGCCT--------ATTGCACCAGGAA-
----------------------------------------------------TCCCATCT
ACT--------------------------GAAGCTAAGG---------------------
--------------------------------------------GGTATTGGTA------
------------------------------------------------------------
------------------------------------------------------------
------------------------------------------------------------
-----------------------CAGACACAACCGACG----------------------
------------------------------------------------------------
--------------------------------------TTCTTTTAAAACAGCCGATGGC
AATCAACGCCAATTGTTG------------------------------------------
-------------------------------------CCACGCTGGTATTTTTACTACTT
GGGAACAGGCCCGCATGCTAAAGCCCAGTATGGCACCGACATTGACGGAGTCTTCTGGGT
CGCTAACAAGCAGGCTGATGTTAATACCCCAGCTGACGTTGTCGATCGGGACCCAAGCAG
TGATGAGGCTATTCCGACTAGGTTTCCGCCTGGTACGGTACTCCCTCAAGGTTACTATAT
TGAAGGCTCGGGAAG---------GTCTGTTTCTAATTCCAGATCTACTTCCCGCGCATC
CAGTAGAGCCTCTAGTGCAGGATCAAGAAGTAGAGCCAATTCCGGCACTAGAACATCTAC
CTCTGGTG---------------------TGACACCTGATATGGCTGATCAGATTGCTAG
TCTTGTG-CTGGCTAAGCTTGGTAAGGATGCCACAAAGCCGCAGCAAGTTACTAAGCAGA
CTGCCAAAGAAGTCAGGCAGAAAATTTTGAATAAGCCTCGCCAAAAGAGGAGCCCAAATA
AACAATGCACTGTTCAGCAGTGTTTTGGTAAAAGGGGTCCCAATCA---------AAATT
TTGGCGGAGCAGAAATGTTAAAACTGGGAACTAGTGATCCACAGTTCCCCATTCTTGCAG
AGCTTGCACCTACAGCAGGTGCATTTTTCTTTGGATCAAGACTAGAGTTGGCCAAAGTAC
AGAATTTGTCTGGGAGTTTTGATGAGCCCCAGAAGGATGTTTATGAATTGCGCTATAATG
GTGCGATTAGATTTGACAGCACACTTCCAGGTTTTGAAACTATAATGAAGGTGCTGAACG
AGAATTTGAATGCCTATCAACAACAGGATGATGGGACGAATATGAGCCCAAAACCACAGC
GACAACGTGGTCAAAAGAAGGGTGGAGAAAATGAAGATGTAAGTGTTGCAGCGCCTAAGA
GTCGCGTGCAGCAAAATAAGAGTAGAGAGTTGACTGCAGAGGACATCAGCCTTCTTAAGC
AGATGGATGATCCCCTCA---------------CCGAAGATAACTCTGAAATGTAAGAGA
ATGAACCTTATGTCGGCGCCTGGTGGTAACCCCTCGCAGGAAAGTCGGG-----------
------------------------ATAAGGTACTCTCTATCAGAATGGATGTCTTGCTGC
TATA----ATAGATAGAGAAGGTTATAGTAGACTATAGATTAATTAGTTGAAAATTTTGT
GTGGTAATGTAT----AGTATTGGAGAAAGTGAAAGACTTGCGGAAGTAATTGC------
-----------------------------------------------CGACAAGTGCCCA
ATGGGAAGAGCCAGCATGTTAAGTTACCACCCAGTAATTAGTAAATGAATGAAGTTAATC
----------------------------ATGGCCAATTGGAAGAATCAC-----------
-------------------------------------------
>ON453891.1 Equine coronavirus isolate CH-CVP3, complete genome
------------------------CATCCCGCT------------------TCACCGATC
TCTTGTTAGATCTCTTTTAATCTACACTTTA-----------------------------
--TAAAAACACCCACTCCCTGTAATCTATGCTTGCGAGCT--------------------
-----------------TAGACTTTTCATAGTGGTGTTTGTATTAATTTCTATTGTTAAC
AACTCTCAGCCAGGGACGTGTTGTATCCTA-------GTCAGTGGCCCTCCCATAGGTCA
CAATGGCGAAGATCA--ACAAATACGGTCTCGACCTGCAATGGGCTC-CAGAATTTCCGT
GGATG--TTTGAGGACACAGAGGAGAAGTT---------------------------GGA
TAACCCTAGTGGGTCAGAGGTGGGTATAA-------TTTGCCCCACC-------------
---ACTGCGCAAGAGTTGGGAACAGGTAGAATTGCTTTTGAGAATCATGTGATGGTTGAT
TGTCGCCGCCTCATTCAGGAGGGTTGTGTGCAGTCCAA----------------------
------CCTGATACGTGAAATAAAGATGAATACACG------TCCTGATGATATGGACCG
TGTTATTCAAGATGCCTTACTGTCCCGTGAGGCTGTGTT---GATTCCAACCCCGCGGCG
TTTGTCTATTGAGACATGCTATAAGTGGGGTTGTTGTCCACAAGGTTGGGCTATGGGACT
G----TTTAGACGTTGTAG-----------------------------------------
----CACCTGTTATGGTGGTTGCGACGTGAATAGTCATGTAGCCTACCAATT---GTTTT
TAATAGACCCACAAGGTGTCTGCTTAGGTGCTGGCA-----------ACTTTGTAGGGTG
GGTTGTGCCTCTAGCTAAGTTATCAAAAGAGGCACAAGCCAAAACTGTGCCCTGGACCAT
GTGGTTGCGT--------AAACGTGGAGAAAAGGGTGCTTATAATAAATATCACAAGCT-
-------TGATTTTGATGATGAAGTTTGTGATGTGCTGTTGGAAAGAGCCTATGATAGTG
TT----------------------------------------------------CTTGAT
GAACCTAAAGGTAAATTT---TCTGCAAAAGCATTTGCTCTTTTAAGAAGTTATCGTGGT
GTTAAGCCACTACTTTATGTAGACCAGTATGGCTGTGATTATACTGGTAGTCTTGCAGTT
GGTTTAGAGGCTTATGCTGATAAGACACTGCAGGAAATGAAGAGTTTATTTGGTGTTTGG
AGTCAGGAACTTTCTTATGATGTAGTTGTGGCA-TGGCATGTTGTGCGTGATACACGCTA
CAATATGAAATTAC-------AGAGTGCTGCTACTATACGTAGTATCACATATGTTGCCA
ATCCTACTGAAGATTTGTGTGATGGTTCTGTTGTTATACAAGAGCCAGTACATGTTTATG
CTGCTGATTCTATTATCCTTCGGCTACCTAAGTTAGTTGAAATTATGGATCATTTTTATA
TGGAAGAAGATAGTGCTCTTGACGCTATTTATGGTGTCAAGTTGGAAGAATGTGGTCTTG
TTATGCAATTTGGTTATATTGATTGCAAGCAAGATTCTTGCGATTTTAGAGGTTGGCTTC
CTGGCAATATGATAGATGGTTTTGTGTGCACAACTTGTGGTCATGTTTATGAAACAGGTG
AATTACTAGCTCAATCTTCAGGTGTTTTACCATCAAATCCTGTTTTGCGCACTAAGA---
--------------GTGCAGCAGGTTATGCTGGGTTTGGTTGTAAAGATTCTTTTACTTT
ATTTGACCAGACTGTAGTGTGTTTTGGTGGTTGTGTTTATTGGAACCCAGTGCCTAAGAT
ATGGATTCCAA--TATTAAAGTCATCTGTTAAGGCTTTTGATGGTTTGGTCTATACAG--
------------------------------GATCTGTAGGAATCAAGTCTG---------
-------TTGTAAAAGAGACTGCTCTTATTTGTAAGGCCTTGTATCTTGATTATGTTCAA
CATAAGTGTGGCAACTTGGATCAACGTGAGTTGTTAGGGTTGTCAGATGTGTGGCATAAA
CAATTGTTATTAAATAGAGGTGTCTATAAACCTTTGTTAGATCATATTGATTAT------
------TTTAATATGCGTCGTGCTAAATTTAGTTTAGAAACATTTACTGT--------TT
GTTCAGATGGCTTTATGCCTTTTTTAGTAGATGATTTAGTACCTCGTTCATATTATTTGA
TTAAAAGTGGCCAGGCCTTTTCTGAAAAGTTGAATCTGTTTGTTTCCAAGAGTAAGGAAT
TGATTGAAGTGTCTCTTGACTCCTTGGAAGCAGCGATGTGTTATCTGAATCT-------T
AAAATTGCAGAT-------TTGGCACAACATTTTAGTGCATTAGGCGCAGTTTTTG----
-TGTCAAAAATTATACATTATTTTAAAACTTTTACTACTAATACTGCTCGTGCATTTGCA
TGGGTTTTATTTCATGTGTTGCATGGGTTTTACATGGTAGTTGAGAGTAGTATATATTTT
GTTAAGAGCGTTCCCAGTTATGCCCGTTCTGTAGTACAGGCATTTCAAGACGTTGTTAGA
GTTGTAT-TGGAATCTTTAAGAGTTACTTTTATTAAAGGCCTTTCTGTTTTTAAGATAGG
ACGTAAAAGAATTTGTTTTTCAGGTAGCAATGTCTATGAACTTGAGCGTGGTTTGTTAGA
TTCATCGCACTTACCATCG-AGTGTTTATGATTTGACCATGCCTAGTAAAATTCAGAAAG
CCAACCAGAAGCCTATTTATTTAAAAGGTATGGGCTTTGATTTTTCATTAAGTGATGATG
TGGTTGAAGTTGTTACAGCTTCAAT------TGTACCA----------------TGTGGC
TATTCTAAACCACCTAAAATAGCAGAAAAAATCTGTG---TTGTGGATAATGTTTATATG
GCTAAGGCTGGTGATAAATATTATCCT--------GTAGTGGTAGATAAGCAGGCAGGGC
TTTTGGATCAGGCATGGAGGATTCCTTGCGCAGGTAGGCATGTTTCTTTTAAAGATGAAT
CTGTAGTTAAAGAAATTTCTACTTCATTAAAAATAAAGGTCTGTTATGAACTTGATGTGG
ATTTTAATTCTATATTAAACACTGCGTGTAGCGTGTTTGAGGTAGATACCACTGTAGATA
TGGAGGAATTTTCTGCTGTTGTTGCTGATG---------------------CAATAGAGG
ATAAACTTACTCCATGTAAGGAGCTTGATGGTGTAGGCGCTAAAGTCAGTGCCTTTTTGC
AGAAGTTGGAAGATAATGCTCTTTACTTCTTTGATGACGCTGGCGAATGCGTCTTAGCTT
CTAAATTGTATTGCACATTTTCAGCTCCTGTTGATGA------------AGATTTTGGAG
AGCCAGAATTTGAA---------------GAAGATGATGTTGATGTTGAT----------
--------GAAACTGACTCCATTGTTGCTACTACCTCGGATGAGGTTTG---------TG
CCAATGGACAGGAGGAGGCATCAGAAGTCTTAGATATTGTTGAGGTTGAAGATTCTATGG
AAGAACTTCATGTCAACACACAAGCGTATGATGAAGCAGATGTTGTATCTGCAGATTCTG
---ATGGTTTTGTGCATGATCATATAGATTTTGTTGATTATGATACCTTTTATCGTGACA
CTGTTTTTGGGTTTTATGCT---ACACAGCAGGAACCTGTTT---TTGTTAAGGTTCTTG
GTGTGTATGTACCTAAAGCAACGCGCAATAATTGTTGGTTGCGTTCTGTGTTGGCAGTTT
TTCAGAAATTACCATGTGTTTTTAAGGATAAAAATTTGCAGAGTTTGTGGTTGTCTTATA
AACAGCATTTTGATCAGTTGTT-----TATAGACACTATT----------ATGCAGAAGA
TAC--------CTGCAAACATAGTT------------------GTTCCACAGGGTGGTTA
TGTGGCTGATTTTGCTTATTGGCTACTTACTTTGTGTGATTGGCAAGCAACATCTCATTG
GAGATGTCTTAAATGTGATATGTATCTAAACCTTCAAGGTTTGGATGCTATGTTCTTTTA
TGGAGACATAGTGTCACATGTCTGTAAGTGTGGAGAACCTATGGTTCTTCTTAAAGTTAA
TGTGCCATTTACTGCGCATTTTGCTATGAAAGACAAGCAGTTTTGTGCTTTTACGACTCA
ACGTCGTATTTTTAAGGCT---------------------GCTTGTGT------TATTGA
TAAAAATGACCGTCATTCAATGGCTGTCATTGATGGTAAACAAGTTGATGACAAGCTTGT
TACTGATATC---------AACAGTGATAAGT------------------TTGATTTTAT
TATTGGGCATGAGATGACATTT---------AATATGTCGTCATTTGAAATTGCCCAGTT
GTATGGTTGTTGTATAACATCTAATGTTTGTTTTGTTAAGGGTGATGTGATAAGAATTGC
TCAGCTTGTA---------------TATGCTGATGTTGTTGTAAACCCAGCCAATGGTCA
TATGGCTCATGGTGGTGGTGTTGCAAAAGCTATAGCTAATGCAGCTGGTCAA--------
----AGTTTTGTTAAGGAGACTG------CCAATATGGTTAAAT---CTAAAGGAGTTTG
CGCTACTGGTGA--------------------------TTGTTATGTTTCATCAGGTGGC
AAATTATGTAAAACAGTGCTTAATGTTGTAGGTCCAGATGCTAGATCTCAGGGTAAGCAA
AGTTATGCATTGTTGGAAAAGACATATAAGCACCTTAACAAGTATGATTGTAGTATCACT
ACACTCATTTCAGCAGGCATATTTAGTGTGCCCTCAGATGTGTC------TTTGACATAC
CTACTTGGTGTTGTAGAAAAA-----CAAGTTA-------TTCTTGTTAGCAATAACAAA
GAAGATTTTGATATAATTTCTAAGTGTCAG------------------------------
------------------------------ATAACGGCTGTAG-----------AGGGCA
CTAGAAAATTTGCAGAGCGCCTTTCTATCAATGTAGGGCGCCATGTTAAATATGAAACAG
ATGCT----------AATAAATTGCTTATTAGCAGTGA-----------------CGTAG
TATTTGTTTCTACTTTTAATG-TGTTGCAGGATGTTATATCACTGCGGCACGATATTAGA
CTTGATGATGATGCGCGTGTTTTTGTGCAGTCAAATATGGAGAATTTGCCTGCAG-----
--ATTGGCGCATAGTTAATAAATTTGATCAGATTAATGGT-GTTAGAACCATTAAGTATT
TTGAATGTCCT------GGTGGTATAGATGTTTGCAGCCAGGGTAAAGAGTTTGGTTATG
TACAGCAAGGTTCTTTTTATAAGG--------CCGCTGTTAGCCAAATTAAG--GCTTTG
TTTGTTGATAAA----------ATAGATGTTTTGCTTACTGTTGATGGTGTTAATTTCAC
CACTCGATATGT-GCCGTGTGGGGAAGTTTTTGGCAAAACATTAGGTAATGTATTTTGTG
ATGCTATTAATGTTACTAAATGTAAAGCCGAACAGAAATATAAAGGAAAGGTGTTCTTTC
AGTTTGACAACCTGTCTAATGCAGATTTGAAAGCTGTTAAGAGTTCTTTCAATTTTGACC
AGAAAGAATTGTTGGCTTATTACAATGTCCTTGTGAATTGTG-GTAAGTGGCAAATTGTC
GTTAATGGTAAATAT--------------------TTTACTTTTAAGCAGGCAAATAATA
ATTGCTTTGTTAATGTTGCATGTCTTATGCTTCAGAATGTTAATCTGAAGTTT-GTAAGC
GTGCAATGGCAGGAGGCATGGCTCGAATTTAGAGCTGGTAAACCCCTTCGGTTTGTAGCA
CTTGTTTATGCTAAAGGTTCTTTTAAATTTGGAGATCCTGCTGATGCCAGAGATTTTATT
CGTGTGGTTCTTAGCCAAACTGATTTGGCTGATGCCGCATGTGATTATGAGATTGTTTGT
AAA---TGTGGTGTTAAGCAGGAGCAGCGTAAAGGTATTGACGCTGTTATGCATTTTGGA
ACATTGAGTCGTGAAGATCTTGAAAATGGCTACACAATTGATTGCAGTTGTGGT-GATAA
GCTAATTCATTGTACGCGAATTAAGGTTCCATTTTTAATTTG----CAGCAACAC-----
--------ACCAAAAGACAATGTTTTGCCTAAGGGTGTGATATGTGCAAATGTTTTTACT
GGTGATAATGTG---GGTCATTATACTCATTTGAGATGTGATTCAAGTTATCAACTTTTT
GATGCTTCTAATGTTAAAAAGATTACTACAGTCAGTGGTAAAATAACTGACTGTTTGTAT
CTTAAAAA---TTTGAAGCAAACATTTAGGTCTGTTTTGACGACCTATTATTTAGATGAT
GT------TATGAAGGTTGAGTATAAGCCTGATCTTACACAGTATTACTGTGAAGGAGGC
AAGTATTACACACAGAGAATTGTAAAGGCTCAGTTTAGAACTTTTGAGAAAGTTGATGGT
GCCTATAT-----------CAATTTTAAATTGGTAGGACACACCGTCTGTGATAGTCTCA
ATGCTAAATTGGGTTTTGATAGCTCTAAGGAGTTTGTTGAATATAAAGTGACTG------
AGTGGCCAACAGCTACA------------------GGTGATGTGGTGTTGGCTAATGATG
ATTTATATGTTAAGAGGTATGAGAGAGGGTGTATTACTTTTGGTAAGCCTGTTATTTGGT
ATAATCATGAGCAAGCATCCCTTAATTCTCTTACATATTTTAATCGA---CCTAGTTTGG
TTGATGTT-----------------------------AATAAGTTTGATGTTTTGAAAGT
TGATGATGTTGTTGCAGAAGTTGAATCCTGCAGCGCTAATTTGAGCCAAGGGAGTACAGG
TATTGGTGCGAGTACAGACAA----------------------------------TGTTG
AAGCTTGTGCTGCTGC--------TTTGGCTCCAGGCAACCAAGGGAGTTATGCAGCTAA
TGGTTTAGCCATTAGCAATAATATTG-----TTAAATTAAATGGTGTTAAAAAGCCTTTT
AAGGTTGAAAATAGTATTGTTATTAATGACAGTACTAGTGATACCAAATTTGTTAAGAGT
TTGTCTATTGTTGATGTTTATGATATGTGGCTGACTGGTTGTCGGTA-TGTTGTTAATGC
TGCTAATGCTTTAAGCGTTGCGGTTAACGTACCAACAATTAAGAGGTTTATAAAATTTGG
TATGACTGTTGTTAGTATACCAATAGATTTGTTAAATTTAAGAGAGATTAAGCCCGTTGA
TGTAGTTAAAGTGGTGCGTAATAAAATTTTTGCCTGCTTTAATTTTATTAGATGGCTTTT
TGTCTTATTATTTGGCTGGATTAAAATATCTGCTGATAATAAAGTAATATACATCACAGA
A--------------------ATTGCATCAAAGCTTACTTGTAAGCTTGTTGCTTTAGCT
GTCAAAAATGCATTTTTGACATTTAAGTGGAGTGTGGTTGCTAGAGGTGCTTGCATTATA
GCGACTATATTTCTATTGTGGTTTAATTT-----------TATATATGCCAATGTAATTT
TTAGTGATTTTTATTTGCCTAAAATT-------------------------GGTTTCTTG
CCGACTTTTGTTGGTAAG-------ATCGTACAGTGGATTAAGAATACTTTTAGTTTTGT
AACTATTTGTGATTTATATTCCATTCAGGATGTGGGCTTTAAGAATCAGTATTGTAATGG
AAGTATCGCATGTCAGTTCTGCTTGGCAGGATTTGATATGTTAGATAATTATAAAGCCAT
TGATGTAGTACAGTATGAAGCTGATAGGAGAGCATTTGTTGATTATACAGGTGTGTTAAA
GATTGTCATTGAATTGATAGTTAGTTAC----GCCCTGTATACGGCATGGTTTTACCCAT
TGTTCGCTCTTATTA-GTATTCAGATCTTGACCACTTGGCTGC----------------C
TGAGCTTTTTATGCTTAGTACATTACATTGG-AGTGTTAGGTTGCTGGTGTCCTTAGCTA
ATATGTTACCAGCACATGTGTTT---------ATGAGGTTTTATATTATTATTGCCTCTT
TTATTAAGCTGTTTAGCTTGTTTAGGCATGTTGCCTATGGTTGTAGTAAACCTGGTTGTT
TGTTTTGTTACAAGAGGAATCGTAGTCTACGTGTTAAATGTAGTACTATTGTTGGTGGCA
TGATACGCTATTACGATGTTATGGCTAATGGTGGCACTGCCTTTTGTTCAAAACATCAAT
GGAATTGCATTGATTGTGATTCTTATAAACCAGGTAACACTTTTATTACTGTTGAGGCCG
CTCTTGATTTATCTAAGGAATTGAAACGGCCTATTCAGCCTACAGATGTTGCGTATCATA
CGGTTACGGATGTTAAGCAAGTTGGTTGTTATATGCGCTTGTTCTATGAGCGTAATGGAC
AGCGCACATATGATGATGTTAATGCTAGTTTGTTTGTGGATTATAGTAATTTGCTACATT
CTAAGGTTAAGGGTGTGCCTAATATGCATGTTGTGGT----AGTGGAAAATGATGCCGAT
AAAGCTAATTTTCTTAAT--GCTGCTGTATTTTATGCACAGTCTTTGTTTAGACCCATTT
TAATGGTTGATAAAAATCTTATAACTACTGCTAATACTGGTACGTCTGTTACAGAAACTA
TGTTTGATGTTTATGTGGACACATTTTTGTCTATGTTTGATGTGGATAAAAAGAGTCTTA
ATGCTTTAATAGCAATTGCGCATTCTTCTATAAAACAGGGTACGCAGATTTGTAAAGTTT
TGGATACCTTTTTAAGTTGTGCTCGTAAAAGTTGTTCTATTGATTCAGATGTTGATACTA
AGTGTTTAGCTGATTCTGTCATGTCTGCTGTATCGG-CAGGCCTTGAATTGACGGATGAA
AGTTGTAATAACTTGGTGCCAACATATTTGAAGAGTGATAACATTGTGGCAGCTGATTTA
GGTGTTCTGATTCAAAATTCTGCTAAGCATGTGCAGGGTAATGTTGCTAAAATAGCCGGT
GTTTCCTGTATATGGTCTGTGGATGCTTTTAATCAGCTTAGTTCTGATTTCCAGCATAA-
-ATTGAAGAAAGCATGTTGTAAAACTGG---------------TTTGAAACTGAAGCTTA
CTTATAATAAGCAGATGGCTAATGTCTCTGTTTTAACTACACCCTTTAGTCTTAAAGGGG
GTGCAGTTTTTAGTTAT------------TTTGTTTATGTATGTTTTGTGTTGAGTTTGG
TTTGTTTTATTGGATTGTGGTGCTTAATGCCCACTTACACAGTACACAAATCAGATTTTC
AGCTTCCCGTTTATGCCA---GTTATAAAGTTTTAGATAATGGTGTTATTAGAGATGTTA
GCGTTGAAGATGTTTGTTTCGCTAACAAATTTGAACAATTTGATCAATGGTATGAGTCTA
CATTTGGTCTAAGTTATTATAGTAACAGTATGGCTTGTCCCATTGTTGTTGCTGTAGTAG
ACCAGGATTTTGGCTCTACTGTGTTTAATGTCCCTACCAAAGTGTTACG---ATATGGTT
ACCATGTGTTGCATTTTATTACACATGCACTTTCTGCTGATGGAGTGCAGTGTTATACGC
CACATAGTCAAATATCGTATTCTAATTTTTATGCTAGTGGCTGTGTGCTTTCCTCTGCTT
GTACTATGTTTGCAATGGCCGATGGTAGTCCACAACCTTATTGTTATACAGAGGGGCTTA
TGCAGAACGCTTCTCTGTATAGTTCATTGGTACCTCATGTGCGGTATAATCTTGCTAATG
CTAAAGGTTTTATCCGTTTTCCAGAAGTGTTGCGAGAAGGACTTGTGCGTATTGTGCGTA
CTCGTTCTATGTCGTATTGCAGAGTTGGATTATGTGAGGAAGCTGATGAGGGTATATGCT
TTAATTTTAATGGTTCTTGGGTGCTTAATAATGATTATTATAGATCATTGCCTGGGACCT
TTTGTGGTAGAGATGTTTCTGACTTAATTTATCAGCTTTTTAAAGGTTTAGCACAGCCTG
TGGATTTTTTGGCATTGACTGCTAGTTCTATTGCTGGTGCTATACTTGCTGTAATTGTTG
TTTTGGTGTTTTATTACTTAATAAAGCTTAAACGTGCTTTTGGTGATTACACCAGTATTG
TTTTTGTTAATGTGATTGTGTGGTGTGTAAATTTTATGATGCTTTTTGTGTTTCAAGTTT
ACCCTACATTTTCTTGTGTATATGCTATTTGTTATTTTTATGCCACGCTTTATTTCCCTT
CGGAGATAAGTGTGATAATGCATTTACAATGGCTAGTTATGTATGGCACTATTATGCCTT
TATGGTTTTGTTTGCTATATATATCTGTTGTTGTTTCAAATCATGCTTTTTGGGTATTTG
CTTACTGCAGACGGCTTGGTACGTCTGTTCATAGTG------ATGGTACATTTGAAGAAA
TGGCTCTTACTACTTTTATGATTACAAAAGATTCTTATTGTAAGCTTAAGAATTCTTTGT
CTGATGTTGCTTT----------TAATAGATATTTGAGTTTGTATAATAAATATAGGTAT
TACAGCGGTAAAATGGATACTGCTGCATATAGGGAGGCTGCTTGTTCTCAGTTGGCTAAA
GCAATGGATACATTTACCAATAATAATGGTAGTGATGTGCTTTACCAACCACCTACTGCT
TCCGTTTCAACTTCATTCTTGCAATCTGGTATTGTGAAAATGGTTAACCCTACTTCTAAA
GTAGAACCATGTATTGTCAGTGTTACCTATGGTAATATGACATTGAATGGTTTATGGTTG
GATGATAAGGTCTACTGTCCCAGACATGTGATATGTTCTGCTTCAGATATGACTAATCCA
GATTATACAAATTTGTTGTGTAGAGTAACATCAAGTGATTTTACTGTATTGTTTGATCGT
TTAAGCCTTACAGTGATGTCTTATCAAATGCAGGGTTGTATGCTTGTTCTTACAGTGACC
CTGCAAAATTCTCGTACGCCAAAATATACATTTGGTGTGGTTAAACCTGGTGAGACTTTT
ACTGTTTTAGCTGCGTATAACGGCAAACCACAAGGAGCCTTTCATGTGACTATGCGTAGT
AGTTATACCATTAAGGGTTCCTTTTTATGCGGATCTTGTGGATCTGTTGGTTATGTGCTA
ATGGGTGATTGTGTTAAATTTGTGTATATGCATCAATTGGAGCTTAGTACTGGTTGTCAT
ACTGGTACCGATTTCAATGGGGACTTTTATGGTCCTTATAAGGATGCTCAGGTTGTTCAA
TTGCCCGTTCAGGATTATATACAATCTGTTAATTTTGTAGCATGGCTTTATGCTGCTATA
CTTAATAATTGTAATTGGTTTGTACAAAGTGATAAGTGTTCTGTTGAAGATTTTAATGTG
TGGGCTTTGTCTAATGGGTTTAGCCAAGTTAAGTCTGATCTTGTTA------TAGATGCT
TTAGCTTCTATGACTG---------------------GTGTGTCTTTGGAAACATTATTG
GCTGCTATTAAGCGTCTCAAGAATGGTTTTCAAGGACGTCAGATTATGGGTAGTTGCTCC
TTTGAGGACGAATTGACACCTAGCGATGTTTATCAACAACTTGCTGGTATCAAGTTACAA
TCAAAGCGTACT----AGATTGGTTAAAGGCA-----------TTGTTTGTTGGATTATG
GCTTCTACATTTTTGTTTAGTTGTATAATTACAGCATTTGTGAAATGGACTATG------
TTTATGTATGTAA------------CTACTAATATGCTTAGTATTACTTTTTGTGCACTT
TGTGTTATAAGTTTGGCCATGTTGTTGGTTAAACATAAGCATCTTTATTTGACTATGTAT
ATAATTCCTGTGCTTTTTACACTG-----------------CTGTATAACAACTATTTG-
--GTTGTGTACAAGCAGACATTTAGA------------------GGCTATGTTTATGCAT
GGCTATCATATTATGT-TCCATCAGTTG-AGTA-TACTTATACTGATGAAGTTATTTATG
GTGTGTTAT--TGCTTATAGGAATGGTCTTTGTTACATTACGTAGCATTAACCATGATTT
G-TTTTCTTTTATAATGTT-----TGGTGGTCGTGTGATTTCTGTTGTCTCTTTGTGGTA
CATGGGTTCTAACTTAGAGGAAGAAATTCTTCTTATGTTGGCTTCTCTTTTTGGTACTTA
TACCTGGACAACAGCTTTATCTATGGCTGCAGCAAAGGTTATTGCTAAGTGGGTTGCTGT
GAATGTTTTGTATTTCACA------GATATACCTCAAATTAAGATAGTGCTTATATGCTA
TTTGTTTATAGGTTATATTATTAGCTGTTATTGGGGTTTGTTTTCCTTGATGAACAGTTT
GTTTAGAATGCCTTTGGGTGTTTACAATTATAAAATTTCAGTACAGGAGTTAAGATATAT
GAATGCTAATGGATTGCGCCCTCCTAAGAATAGTTTTGAAGCCCTTATGCTTAATTTTAA
GCTTTTGGGTATTGGAGGTGTGCCAATTATTGAAGTATCTCAATTTCAATCAAAATTGAC
TGATGTTAAATGTGCTAATGTTGTCTTGCTTAATTGCTTGCAACATTTGCATGTTGCTTC
TAATTCTAAGTTGTGGCAGTATTGTAGCACTTTGCACAATGAAATACTTGCCACTTCTGA
TCTGGGTGTTGCTTTTGAAAAGCTTGCTCAGTTGTTAATTGTTTTGTTTGCTAATCCAGC
TGCTGTGGATAGCAAGTGCCTGACTAGTATTGAAGAAGTTTGCGATGATTATGCAAAGGA
CAATACTGTTTTGCAGGCTTTACAGAGTGAATTTGTTAATATGGCTAGCTTCGTTGAATA
TGAAGTTGCTAAGAAAAATCTTGATGAGGCGCGTTCTAGTGGTTCTGCTAATCAACAGCA
GCTAAAACAGCTAGAGAAAGCCTGTAATATTGCTAAATCTGCTTATGAACGCGACCGTGC
TGTAGCAAGAAAGTTGGAGCGTATGGCAGATTTGGCTCTCACTAATATGTATAAAGAAGC
TAGAATTAATGATAAGAAGAGTAAGGTTGTTTCTGCCTTGCAAACTATGCTTTTTAGTAT
GGTGCGTAAGTTAGATAATCAAGCTCTGAATTCAATATTAGATAATGCTGTGAAGGGTTG
TGTACCATTGAATGCCATCCCTTCATTGGCTGCAAATACTCTGACTATAATTGTACCAGA
TAAAAGTGTTTACGATCAGGTAGTTGACAATGTCTATGTTACCTATGCGGGTAATGTATG
GCAGATTCAAACTATCCAAGATTCAGATGGTACAAATAAGCAGTTGAATGAGATATCTGA
TGAT------TGTAACTGGCCACTAGTTATTATTGCAAATCGGCATAATGAGGTA--TCT
GCTACCGTTTTGCAAAATAATGAATTAATGCCTGCTAAGTT------GAAAACTCAGGTT
GTTAATAGTGGTCCAGATCAGACTTGTAATACACCTACTCAATGTTACTATAACAATAGT
AACAGTGGGAAGATTGTTTATGCTATACTTAGTGATGTTGATGGTCTTAAGTATACAAAA
ATTCTTAAAGATGATGGCAATTTTGTTGTTT---TGGAGTTAGATCCTCCTTGTAAATTT
ACTGTTCAAGCTGTTAAAGGTCTTAAAATTAAGTACCTTTATTTTGTAAAAGGTTGTAAC
ACACTAGCAAGAGGCTGGGTTGTTGGTACAATTTCTTCTACAGTTAGATTGCAAGCTGGA
ACTGCTACTGAGTATGCTTCCAACTCATCTATATTATCTTTATGTGCGTTTTCTGTAGAT
CCTAAGAAAACGTATTTAGATTTTATACAACAGGGAGGAACACCTATTGCCAATTGTGTT
AAAATGTTGTGTGACCATGCTGGTACCGGTATGGCCATAACTATTAAACCTGAAGCTACC
ACTAGTCAGGATTCGTATGGTGGTGCGTCTGTTTGTATATATTGTCGCTCACGAGTTGAA
CACCCAGATGTTGATGGGTTGTGCAAATTACGCGGCAAGTTTGTACAAGTGCCTGTAG--
-GTATAAAAGATCCTGTGTCTTATGTTTTGACACATGATGTTTGTCAAGTTTGTGGATTT
TGGCGGGATGGAAGTTGTTCATGTGTTAG---CACTGACACTACTGTTCAGTCAAAAGAT
ACTAA---TTTTTTAAACGGGTTCGGGGTACGAGTGTAGATGCCCGTCTCGTACCCTGTG
CCAGTGGTTTATCTACTGATGTACAATTAAGGGCATTTGACATTTGCAATGCTAGTGTTG
CTGGCATTGGTTTACATTTAAAAGTTAATTGCTGCCGTTTTCAGCGTGTTGATGAGAACG
GTGCTAAATTAGATCAGTTCTTTGTTGTTAAGAGGACAGATCTGACTATATATAATAGAG
AGATGGAATGCTATGAGCGTGTTAAAGATTGTAAGTTTGTGGCAGAGCACGATTTTTTCA
CATTTGATGTAGAAGGTAGTCGTGTGCCACATATTGTACGCAAGGATTTAACAAAGTACA
CTATGTTGGATCTTTGCTATGCATTGCGACATTTTGATCGCAATGATTGCGCTCTGCTTT
GTGATATACTCTCTATGTATGCTGATTGTGAACAATCCTATTTTACTAAGAAGGATTGGT
ATGATTTTGTTGAAAATCCTGATATTATTAATGTGTATAAAAAGCTTGGACCTATCTTTA
ACAGAGCTCTAGTTAGCGCTACTGAGTTTGCAGACAAATTAGTGGAGGTAGGCTTAGTAG
GTGTTTTAACACTTGATAATCAAGATTTAAATGGTAAATGGTATGACTTTGGTGATTTTG
TTATTGCAACCCCAGGGTGTGGTGTTGCTATAGCAGATTCTTACTATTCATATATGATGC
CTATGCTGACTATGTGTCATGCGTTGGACTGTGAATTATATATAAATGGTG---------
---CTTATAGGCAATTTGATCTTGTACAGTATGATTTTACTGATTACAAGCTCGAATTGT
TTAATAAGTATTTTAAGCACTGGAGTATGCCATACCATCCTAACACGGTTGATTGTCAGG
ATGATCGTTGTATCATACATTGTGCTAATTTTAACATACTTTTTAGTATGGTTTTACCTA
ATACATGTTTTGGGCCTCTTGTTAGGCAAATTTTTGTGGATGGTGTTCCTTTTGTTGTTT
CAATTGGATACCATTATAAAGAACTTGGTATTGTGATGAATATGGATGTGGATACACATC
GTTACCGCTTGTCTTTAAAAGACTTGCTTTTATATGCTGCTGATCCAGCTTTGCATGTAG
CTTCTGCTAGTGCATTGTATGATTTACGCACTTGCTGTTTTAGTGTTGCGGCTATAACAA
GCGGTGTAAAATTTCAAACAGTTAAACCTGGTAATTTTAATCAGGATTTTTATGATTTTA
TTTTAAGTAAGGGCCTGCTTAAAGAGGGTAGTTCAGTTGACCTGAAGCACTTTTTCTTTA
CGCAGGATGGTAATGCTGCTATTACTGATTATAATTATTATAAGTACAATTTGCCCACCA
TGGTGGACATTAAGCAGTTGTTGTTTGTTTTGGAAGTTGTTTATAAGTATTTTGAGATTT
ATGATGGTGGGTGTATACCGGCATCACAAGTCATTGTTAATAATTATGATAAGAGCGCTG
GCTATCCATTTAATAAATTTGGAAAAGCCAGGCTCTATTATGAAGCATTATCATTTGAGG
AGCAGGATGAAATTTACGCCTATACTAAGCGTAATGTCCTGCCAACACTTACTCAAATGA
ATTTGAAATATGCTATTAGTGCTAAGAATAGAGCCCGTACTGTTGCTGGTGTTTCTATAC
TTAGTACTATGACTGGCAGAATGTTTCATCAAAAATGTTTGAAAAGTATAGCGGCTACAC
GTGGTGTTCCTGTTGTTATAGGCACCACTAAGTTCTATGGCGGCTGGGATGATATGTTAC
GTCGCCTTATTAAAGATGTTGATAATCCTGTACTTATGGGTTGGGATTATCCTAAGTGTG
ATCGTGCTATGCCTAACTTACTACGTATCGTCAGTAGTCTTGTATTGGCCCGAAAACATG
AGGCATGTTGTTCGCAAAGCGATAGGTTTTATCGACTTGCGAATGAATGCGCACAAGTTT
TGAGTGAAATTGTTATGTGTGGTGGCTGTTATTATGTTAAGCCTGGTGGCACTAGTAGTG
GTGATGCAACTACTGCTTTTGCTAATTCAGTTTTTAACATATGTCAAGCTGTTTCAGCCA
ATGTATGCGCTTTAATGTCATGCAATGGTAATAAGATTGAAGATTTGAGTATACGTGCTC
TTCAGAAGCGCTTATACTCACATGTGTATAGAAGTGATATGGTTGATTCAACCTTCGTCA
CAGAATATTATGATTTTTTAAATAAGCATTTTAGTATGATGATTTTGAGTGATGATGGCG
TTGTGTGTTATAATTCTGATTATGCGTCCAAAGGGTATATTGCTAATATAAGTGCCTTTC
AACAGGTGTTGTATTATCAAAATAACGTCTTTATGTCAGAATCCAAATGTTGGGTTGAAA
ATGACATAAATAATGGACCACACGAATTTTGTTCACAACATACAATGCTAGTAAAGATGG
ATGGTGATGATGTCTACCTTCCATATCCTGATCCTAGTCGTATATTAGGAGCTGGGTGTT
TTGTAGATGATTTGTTAAAGACTGATAGCGTTCTCTTAATAGAACGATTTGTAAGTCTTG
CAATAGATGCTTATCCACTTGTGTATCACGAAAATGAAGAATACCAAAAGGTTTTTCGTG
TTTATTTGGAGTATATAAAGAAGTTATACAATGACCTTGGTAACCAGATCTTGGATAGCT
ACAGTGTTATTTTAAGTACTTGTGATGGACAAAAGTTCACTGATGAGTCCTTTTACAAGA
ACATGTATTTAAGAAGTGCAGTTATGCAGAGTGTTGGAGCTTGCGTGGTCTGCTCTTCTC
AAACATCATTACGTTGTGGCAGTTGCATCAGAAAGCCTCTTCTTTGCTGCAAGTGTTGTT
ATGATCATGTTATGGCGACTGATCATAAATATGTCTTGAGTGTTTCACCATATGTGTGTA
ATGCACCAGGATGTGATGTAAATGATGTTACCAAATTGTATTTAGGTGGTATGTCATATT
ATTGTGAAGATCATAAGCCACAATATTCATTCAAATTGGTAATGAATGGCATGGTTTTTG
GTCTATATAAACAATCTTGTACAGGATCTCCGTACATAGACGATTTTAATCGTATAGCTA
GTTGTAAATGGACCGATGTGGATGATTACATACTGGCTAATGAATGTACAGAGCGCTTGA
AATTGTTTGCTGCAGAAACCCAAAAGGCAACTGAAGAAGCCTTTAAGCAGAGTTATGCAT
CAGCAACAATACAAGAAATTGTTAGCGAGCGCGAATTGATTCTCTCTTGGGAGATTGGAA
AAGTGAAGCCACCACTTAATAAAAATTATGTTTTTACTGGCTACCATTTTACTAAAAATG
GCAAGACAGTTTTAGGTGAGTATGTTTTTGATAAGAGTGAGTTGAATAATGGTGTGTATT
ACCGCGCCACAACCACTTATAAGCTATCTGTAGGAGATGTTTTTGTTTTAACCTCTCATT
CAGTAGCTAATTTAAGTGCTCCTACGCTTGTGCCGCAGGAGAATTATAGTAGTATTAGAT
TTGCTAGTGTTTA-----TAGTGTGCCTGAGACGTTTCAGAGCAATGTCGTTAATTATCA
ACACATTGGAATGAAACGTTATTGTACCGTGCAAGGACCCCCTGGCACGGGTAAATCACA
TCTTGCTATCGGTTTGGCTGTATATTATTGTACAGCTAGAGTTGTATACACTGCCGCCAG
CCATGCTGCTGTTGATGCATTGTGTGAAAAGGCATATAAATTTTTAAATATTAATGATTG
CACGCGTATAGTACCTGCTAAGGTGCGTGTTGATTGTTATGATAAATTTAAAATTAATGA
CACCACTCGTAAGTATGTGTTTACTACTATAAATGCATTACCTGAGATGGTGACTGATAT
TGTTGTTGTTGATGAAGTAAGTATGCTTACCAATTACGAGTTGTCTGTTATTAATGCTCG
TATTCGTGCTAAGCATTATGTTTATATAGGTGATCCTGCTCAATTGCCAGCACCTCGTGT
GTTGTTGAGTAAAGGATCCCTAGAACCTAAATATTTTAACACTGTAACTAAGCTAATGTG
TTGCTTAGGTCCTGATATCTTCTTGGGAACATGTTATCGTTGTCCCAAGGAAATTGTGGA
TACAGTCTCGGCCTTGGTTTATGATAATAAGCTTAAGGCTAAAAATG--AAAGTAGCTCA
TTGTGTTTTAAGGTTTACTTTAAGGGCGTTACAACACATGAGAGTTCTAGTGCTGTTAAT
ATGCAGCAGATTTATTTAATTAGTAAGTTTTTGAAGGCTAATCCCTTGTGGCATAATGCC
GTTTTTATTAGTCCATATAATAGTCAGAACTTTGCTGCTAAGCGCGTTTTGGGTCTTCAA
ACCCAAACCGTAGATTCAGCGCAGGGTTCTGAATATGATTATGTTATCTATTCACAGACT
GCTGAAACAGCGCATTCTGTTAATGTTAACCGCTTCAACGTTGCCATTACTAGGGCCAAG
AAAGGTATTCTTTGTGTCATGTGTAATATGCAGCTTTTTGAGGCGTTACAATTTACAGCA
CTGACTTTGGACAAAGTTCC-------------------CTCCAAATTGCAGTGTACTAC
TAATTTATTTAAAGATTGTAGCAAGAGCTATGTTGGCTACCATCCAGCTCATGCTCCTTC
GTTTTTAGCAGTGGATGAAAAGTACAAGGTTAATGGTGATTTGGCTGTTTGCCTTGGAGT
AGGTGATTCCTCTGTAACATACTCAAGACTAATATCACTCATGGGTTTTAAGTTAGATTT
GACACTTGAGGGATATTGTAAGTTATTTATTACTAAAGAAGAGGCTGTCAAACGTGTTAG
AGCATGGGTTGGGTTTGATGCTGAAGGCGCTCATGCTACGCGTGACAACATAGGGACTAA
CTTCCCACTTCAATTAGGGTTTTCCACTGGAATAGATTTTGTAGTGGAAGCCACTGGTTT
GTTCTCTGAGAGAGATGGTTACAGTTTTAAAAAGGCTGTGGCGAAAGCTCCACCAGGCGA
ACAATTTAAGCACCTTATCCCTTTGATGACTAGAGGTCAGCGATGGGATGTTGTTAGACC
TAGAATAGTACAAATGTTTTCAGATCATTTAGTTGATCTGTCTGATAGCGTTGTACTTGT
TACATGGGCTGCCAGCTTTGAGCTCACTTGTCTTCGATACTTTGCTAAGTTAGGTAAGGA
GACTTGTTGTAATGTGTGTACTAACCGTGCCACAGTTTATAATTCTAGAACTGGTTACTA
TGGCTGCTGGCGTCATAGTGTTTCGTGTGATTACTTATACAACCCACTTATTGTTGATAT
TCAACAGTGGGGCTATTCAGGCTCTTTGTCAAGTAATCATGATATGTATTGTAGCATCCA
TAAAGGGGCTCATATTGCTTCATCTGATGCTATAATGACACGGTGTTTGGCCATTTATGA
TTGTTTTTGCAATAATATAAATTGGAACGTGGAGTATCCCATCATTTCAAATGAGTTAAG
TATTAATTCCTCTTGTAGGACGTTGCAGCGTGTTATGCTTAAAGCAGCAATGCTTTGCAA
CAGGTATAGTTTATGCTACGATATAGGCAATCCAAAGGCGATT--GCTTGTATCAAAGGC
TA----TGATTTTAAGTTTTATGATTCTCAACC----AATTGTTAAGTCTGTTA-----A
GACTTTGGTTTATTCTTATGAGGCACATAAAGACAGTTTTAAAGATGGTTTGTGTATGTT
TTGGAACTGCAATGTAGATAAGTATCCACCTAATGCAGTTGTATGTAGATTTGACACGAG
AGTGTTGAATAATTTAAATTTGCCTGGCTGTAATGGTGGAAGTTTGTATGTTAATAAACA
TGCATTCCACACCAATCCCTTTTCTAGGGCAGCCTTTGAATATTTAAAGCCTATGCCATT
TTTTTATTATTCAGATACGCCTTGTGTGTATATGGATGGCATGGACAATAAGCAG-----
---GTTGATTATGTACCTTTGAAATCTGCTACCTGCATCACTAGATGTAATTTAGGTGGC
GCTGTTTGTCTAAAACATGCTGAAGAGTATCGTGAATACCTTGAATCTTATAACACAGCT
ACTACAGCAGGTTTTACTTTTTGGGTCTATAAGACCTTTGATTTTTATAATTTGTGGAAC
ACATTCACCAAGCTACAAAGCTTGGAGAATGTTGTTTATAATTTAGTCAAGACTGGATAT
TATACTGGCCAAGCTGGCGAAATGCCTTGCGCCATTATAAATGACAAAGTAGTGGCTAAG
GTTGAACAGGAGGATGTTGTTGTTTTTACTAATAATACAACATACCCTACTAACATTGCA
GTTGAATTGTTTGCCAAACGTAGTGTGCGTCATCATCCCGAGCTTAAGCTCTTTAGAAAT
TTGAATATTGACGTGTGTTGGAAACACGTCATTTGGGATTATGTTAGA-------CAGAG
TATATACTGCAGTAATACCTTTGGTGTCTGC------ACATATACAGATTTAAAGTGCAT
TGATA------------AATTGAATGTCCTTTTTGATGGTCGTGATAATGGTGCTCTTGA
AGCATTTAAACGCTCTAATAATGGCGTCTACATTTCCACGACAAAAGTTAAGAGTTTTTC
GATGATTAGAGGTCCACCACGTGCTGAATTAAATGGCGTAGTGGTAGATAAAGTTGGAGA
CGCGGATTGTGCGTTTTATTTCGCTGTGCGTAAAGATGGTCAAGATGTCATCTTCAGCCA
ATCTGACAGCTCTAACCAGAGCCCACAAGGTAATCTGGGGAGTAATGTCGGTGGTAATGA
TGCTCTGACAATCTCT----ACCATCTTTACACAAAGTCGTGTTATTAGCTCTTTTACAT
GTCGCACTGATATGGAAAAAGATTTTATAGCTTTAGATCAAGATGTGTTCATTCAGAAGT
ATGGTTTGGAGGACTATGCCTTTGAACACATTGTTTATGGTAATTTCAACCAGAAGATTA
TTGGTGGTTTGCATTTGTTAATAGGCTT------GTACCGAAGACAGCAAACTTCCAATC
TGGTTATTCAGGAGTTTGTTTCATACGACTCTAGCATACACTCTTATTTTATCACTGATG
AGAAGAGTGGTGGTAGTAAGAGTGTTTGCACTGTTATAGATATTTTGTTGGATGATTTTG
TGGCTCTTGTTAAGTCACTTAATCTTAATTGTGTGAGTAAGGTTGTTAACGTTAACGTTG
ATTTTAAAGATTTTCAGTTCATGCTCTGGTGTAACGATGAGAAAGTTATGACTTTCTATC
CTCGTTTGCAAGCTGCATCTGACTGGAAGCCTGGTTATTCTATGCCTGTATTATATAAGT
ATTTGAATTCCCCAATGGAAAGAGTTAATCTCTGGAATTACGGGAAGCCAGTTACTTTGC
CTACAGGCTGTATGATGAATGTTGCTAAGTATACTCAGTTATGTCAATATCTGAATACTA
CAACATTAGCTGTACCTGTTAATATGCGAGTTTTGCATTTAGGTGCAGGTTCAGAAAAAG
GAGTAGCACCGGGTTCTGCAGTTCTTAGGCAGTGGTTGCCTGCTGGTACTATTCTTGTAG
ATAATGATTTACACCCATTTGTGAGTGACAGTGTCGCTTCATATTTTGGGGATTGTATAA
CCTTACCCTTTGATTGTCAATGGGATTTGATAATTTCTGATATGTATGACCCTATTACTA
AGAATATAGGGGAGTACAATGTAAGTAAAGATGGTTTCTTTACATACATTTATCATATGA
TTCGCGACAAGTTAGCTCTGGGTGGCAGTGTTGCCATAAAAATAACAGAGTTTTCTTGGA
ATGCTGAATTATATAAGCTAATGGGTTGTTTTGCATTTTGGACGGTTTTCTGTACAAATG
CAAATGCCTCTTCTAGTGAGGGATTTTTAATTGGCATAAATTATTTGGGTAAGTCCAAGT
TTGATATAGATGGAAATGTTATGCATGCCAATTATTTGTTTTGGAGAAATTC--------
TACAGTTTGGAATGGGGGTTCTTATAGCCTCTTTGATATGGCTAAATTCCCACTTAAACT
GGCTGGTACTGCTGTAATTAATTTGAGAGCAGACCAGATCAATGATATGGTTTACTCACT
TTTAGAGAAGGGTAAACTACTTATTAGAGATACAAGCAAAGAAGTTTTTGTTGGAGATAG
TTTGGTTAATGTAATCTAA-ACATAATTTTAAAATGTCTGTCGCTTACGCAGATAGGCCT
ACTCATTTTATTAATTTTCCATTAATCTCCTTTGAGGGATTCATGTTAAATTTTAAAGAT
TTGCAGTTTAGACTTCTTCATGAGGGAGTCGACTGCAAATTGCAAATGGTGCCCCACGTT
AGTCTTGCAATGCTTGACATTGTTCAAGACCAAATCAAATGTGTGGATACCAGTTTGCAA
CAAGTTATAGATGGCATATGCTGGGACGATGGTTTCCACATTAATTTTGGAAATCCAAAA
ATCCTTGGCAGATGTGTTGTTTTGGAAGTTAAAGGTTTAGAAGAATTGCATGGTGAAATA
GAAAGAAGTATCAGTGAGAAAGGTTGTGTAATTGGTCAGTCCCGTCCTTGGATTGCTCAT
TGTACTATAGCACAACTCACTGATGCGGCTTTAGTCATTAATGAGAATTTAGATTTTATA
AATTCTCTACAATTCAATTATACCATAACTATCAACCCTGCTTCACCTTCTAGGCTTGAA
TTAGTCAAGATTGGTGCAGAAAAGAAAGATGGTTTTTATAAGAGTGTTGTTAGCCATTGG
ATGGGTATTCGGTTTTATTATAAACCGCCCACAGACAAGCTAGCAATGATTATGGGTTAT
TGTTGTTTAGAAAAGATAAGAGGAGAGCTTGATGGAGAAGATTTTCCCCAGCATGATGAC
GATGCATGGAGCAAGCTATCTTATCATTATGAAAATAACCTTTGGTTTTACAGGCATGTC
TATAGAAATAGTAGTTATTTTAGACTTGTCTGCAAGTTGAAAGATTGTATTTGTATGGGT
TATGATTCTTCTGAAGCGGAAGAAATCTAAACTCAGTTAAAATGTATTTGTTGCTGAAAT
TTTTGGCTATACTTGTTGCAGGTTCTTATGGTTTTCAAAACCCGCCTGTCAACATAGTAT
CTCATATTAATGAGGATTGGTTTTTATTTGGGGATAGTCGTTCTGACTGTAACCATATAA
ACACAATCAATCCTCGTAATTATTCTTATATGGACCTTAATCCTGAGTTGTGTAATTCTG
GTAAGATTTCTTCTAAAGCAGGAAATTCTCTGTTTAGGAGTTTTCATTTTACAGATTTTT
ACAACTATACTGGAGAAGGCCAGCAAATTATATTTTATGAGGGTGTTAACTTTACTCCTA
ATCATGGCTTTAAATGCACCGCTTCTGGTGATAATGCCGTTTGGATGCAAAATAAAGCTC
GGTTTTATGAGATTGTTTATAGGAGTATGGCTGTTTATCGCAGTCTTACTTTTAAGACCG
TTGCTTACAATTATAGTGGCACTGCTGTTGCTACTACTTTGTGTAAGCAAAGTTCATTGA
CTATGAATAACCCCACTTTCATAGCTAGGGAGAGTGGGCTTACAGATTATTATTATACTA
GCACAGCTAATTTTTCATTGCAGGGCTGTGATGAGTATATAATTCCGTTATGTTATTTTA
ATGGTAAGTTTCTTTCCAGTAGCAAGTATTATGATGATAGTGTTTATTATTTTAATATTG
ATACTGGTGAAGTATTTGGTTTTAACTCAACCCGTCCCACTGAGGATGGTATTGATTTTA
ATTGTTTTTATTATAGAGTGCCCTCTGGTTTATATCAGGCCATCTCATATGAGCTGATGT
TAACAGTTCCGTCTAAGATCATTTGTTTGTCCAAGCCTAAGGATTTTACTCCTGTTCAGG
TTGTTGACTCTAGATGGAATTCAGCCAGGCGTTCTGATAACATGACGGCTATAGCATGTC
AATTGCCGTACTGTTATTTTCGTAATTCTACCTCAGATTATAAAGGGGTTTATGATATTA
ACCATGGTGATGCTGGTTTTACCAGTATACTCAGTGGTTTGTTATATAATTCTCCCTGTT
TTTCATGGCAGGGTGTTTACAGATTTGATAATGTTAGTACTGTTTGGCCTCTTTATCCTT
TTGGTAAATGCCCTACTGCTGCTAATCTTGCGAATGTTGATGGCCCAATTTGTGTGTATG
ACCCCTTACCCATTATATTGCTTGGCGTTTTGTTGGGTCTGGCCGTCATAATTATTATAG
CACTCCTATTTTATTTTATGGTGGATAATGGTACTAGGCTTCATGATGCTTAGATCATAA
TCTAAACATGGTCTTATTAATTT--TATTTTTCCTACCTACCGCTCTTGCTGTTGTAGGA
GATGTAAAATGTACTACTATAGGTGTTAACGATGTTAATACTGGTGCACCTGTTATAAGT
ACTGAGACTGTTGATGTTACTAACGGTCTTGGCACTTATTATGTGCTTGATCGTGTTTAT
TTAAATACCACATTGTTGCTCAATGGTTATTATCCCACTTCTGGTGCCAATTTTCGCAAT
TTGGCACTTAAAGCTTCTGAATTATTGAGCACCTTATGGTATAAGCCACCCTTTTTGTCC
GAGTTTAATGATGGTGTTTTCGCTAAGGTCAAGAATACCAAAGTAACTAAAAATGGCATT
GTCTATAGTGAGTTCCCCACAATGGTTATTGGTACTACATTTGTTAATACCTCTTATACT
GTTGTTGTGCAACCTAGGACTACCGTTGTTAATTCTAAATTACAAGGTCTTTTGGAGATT
ACTATTTGTCAATATTCTATGTGTGAATACCCTAACACTGTTTGCAACAGTGGTATTGGG
TCACCACGCAAAGAGTTGTGGCATTATGAGAAGGCTGTGGCCTCCTGTTTATATCGGCGT
AATTTTACGTACGATGTTAATTCTGATTGGCTTTACTTTCATTTTTACCAACAGGGTGGT
ACTTTTTATGCTTATTATACAGATAGTGGTTTTATTACCACTTTCTTGTTTAATATTTAC
CTTGGTACAAGTTTATCGCAGTACTATGTGATGCCTTTATCTTGTAGTGGTAAGTTAGAC
CTGCAATATTGGGTTACACCACTCACTAATAGACAGTTTTTGTTGGTATTTAATCAGGAT
GGCATTATTTATAATGCAGTTGATTGTGCCAGTGATTACATGAGTGAGATTAAGTGT---
---AATACCCAAAATGTGAAACCTAGTACAGGCGTTTATGATTTAACTGGTTACACTGTT
CAACCTATAG------CTGATGTGTACCGGCGTATTCCTAATTTACCAGATTGTAATATG
GAGGATTGGCTTATTGCTCCTACTGTTGCATCTCCTCTTAATTGGGAGCGTAGGACGTTC
TCTAATTGTAATTTTAATATGAGCAGCCTGCTGAGTATCATTCAGGCTGACTCGTTTTCT
TGTTCCAATATTGATGCTGCTAAATTGTATGGTATGTGTTTTGGCAGTGTTACTATTGAT
AAATTTGCTATACCTAATAGCAGGAAGGTT----GACTTGCAATTAGGTAATTTGGGTTA
TTTACAGTCCTTTAATTATAGAATA------GACACCACAGCCACCAGCTGTCAATTATT
TTATAGTTTGGGTGCTGATAATGTCACTGTCACCCGCTCTAATCCCTCTGCCTGGAATAG
GCGGTATGGTTTTAATGATACAATGTTTAAACCTCAGCCTGCAGGGTTTTTTACTAACCA
TGATGTGGTTTATTCAAAACAGTGTTTTAAGGTTCCTAACACATATTGTCCTTGTAAGAA
TAATGGTGCAACCTGTGTAGGCAATGGTGTTTCTGCTGGCGTCAGTGGTACTACCACTGG
CTCTGGCACTTGTCCAGTAGGTACATCTTATCGCACTTGTTTTAATCCTATTCAATGTGC
ATGCACTTGTGATCCTGAGCCTATTAATGCAATTTTAACCTCCGGCCCTCGTGCTTGTCC
TCAAGTCAAGTCTCTTGTTGGTATTGGAGAGCATTGCTCAGGTTTAGGCATACATGAAGA
TTTTTGCGGAGGCTCACCTTGTTCTTGTCCAGCCAATGCCTTTATGGCTTGGTCTGTAGA
TTCTTGTTTACAAGATGGACGCTGCAATATTTTTTCCAATTTAATTTTAAATGGTGTTAA
TA-------GTGGTGCTACTTGTTCTACTGATTTACAACGGTCCAATACTGAGATCGTTG
TTGGTGTCTGTGTTAAATATGACTTGTACGGTATTACAGGTCAAGGCATTTTTATTGAGG
TTAAGG--------CCACTTATTATAATAGTTGGCAGAACCTCCTTTATGACTCTAATGG
TAATCTCTATGGTTTTAGGGATTACCTTACTAATAGAACTTTTATGAT------------
TCGTAGTTGTTATAGTGGTAGAGTTTCAGCCGCTTACCACTCTGATGCATCTGAGCCAGC
TCTTTTGTATCGTAATTTAAAATGCAACTACGTTTTTAATAATACTATTGCTAGAGAGGG
CAACCCTA------------------------TTAACTATTTTGATAGTTATTTAGGTTG
CATTGTTAATGCTGATAATAGCACTTCTAGTGTAGTGGATACTTGCGTATTAACCATGGG
AAGTGGTTATTGTGTTGATTAT-----------------TCCACTGCACATCGTCAGCGT
AGGTCACCCTCTACTGGATACCGTCTCACCAATTTTGAGCCATTCAATGTTAGATTGGTG
AATGATAGTGTAGAACCTGTTGGTGGTTTGTATGA---AATTCAGATCCCTTCCGAGTTT
ACTATAGGTAATTTTGAGGAGTTCATTCAAACTAACTCCCCTAAGGTTACTATTGATTGT
GCGGCATTTGTTTGTGGTGACTATGCTGCTTGTAGAGAACAGTTGGTTGAGTATGGCAGT
TTTTGTGATAACATCAATGCTATACTCACAGAAGTAAATGACCTACTTGATACTACCCAG
TTTCAGGTAGCT--------------AATAGTTTAATGAATGGTGTCACTCTAAGCTCTA
GGCTTAAGACTGGCATAAATTTTAATGTAGACGATATTAATTTTTCTTCTGTTTTGGGTT
GTGTAGGCAGTGATTGTAATACTGTCTCAAGT--------AGATCCGCTATAGAGGACTT
ACTTTTCAATAAAGTAAGGTTGTCTGATGTTGGCTTTGTAGAGGCTTATAACAATTGTAC
AGGAGGTGCCGAAATTAGGGATCTCCTTTGTGTACAAACTTTTAATGGAATTAAAGTTTT
ACCACCTGTTTTGTCTGAAAATCAGATTAGTGGTTATACTTTGGCTGCAACGTCTGCTAG
TCTCTTTCCACCATGGACTGCGGCTGCAGGTGTTCC--------------TTTTTATTTA
AATGTTCAGTATCGTATAAATGGACTCGGTGTAACTATGGATGTACTGAGCCAAAACCAG
AAAATGATTGCTAATGCATTTAACAATGCCCTTGGTGCTATTCAGAATGGGTTTGATGCT
ACCAATTCTGCTTTAGTCAAGATTCAGGCTGTTGTTAATGCTAATGCAGAAGCATTAAAT
AACTTATTACAGCAACTTTCTAATAGATTTGGTGCCATAAGTTCGTCTTTGCAAGAAATT
CTATCTCGTCTTGATGCTCTTGAAGCGCAAGCTCAGATAGACCGGTTGATTAATGGCAGA
TTAACTGCATTAAATGCTTATGTTTCGCAGCAGCTTAGTGACACTACTCTTGTTAAGTTT
AGTGCCTCACAGGCGATTGAGAAAGTTAATGAATGTGTTAAGAGTCAATCCCTTAGAGTT
AATTTCTGTGGTAATGGTAACCATATTATATCATTAGTGCAGAATGCTCCATATGGTTTG
TATTTTATTCACTTTAACTATGTTCCTAC------TAAGTATGTCACAGCGAAGGTTAGT
CCCGGTCTGTGCATTGCTGGTGATAGAGGTATAGCTCCTAAGAGCGGCTATTTTGTTAAT
GTAAATAATATGTGGATGTTTACTGGTAGCGGTTATTACTACCCTGAACCTATAACTGAA
AATAATGTTGTTGTTATGAATACCTGTGCTGTC--------AATTATACTAAAGCACCAG
ATGTAATGTTGAACATTTCTATACCCAACCTTCCTGATTTTAAGGAAGAGTTGGATCAAT
GGTTTAAAAACCAAACTTCAGTGGCACCAGATTT--GTCAC-TCGATTATATAAATGTTA
CATTCTTGAACCTACAAGATGAAATGAATAGGTTACAGGAGTCAATAAAAGTTTTAAATC
AGAGCTACATCAATCTCAAGGACATTGGTACATATGAATATTACGTAAAGTGGCCTTGGT
ATGTATGGC------TTTTAATCGGCCTTGCTGGTGTAGCTATGCTTGTTTTACTATTTT
TTATTTGCTGCTGTACAGGATGTGGGACTAGCTGTTTTAAGAAATGTGGTGGTTGTTGTG
ATGATTATACTGGACATCAA--------------GAGCTAGTTATTAAA-----------
ACCTCACATGACGATTAATTTCGTCATTT----AACTATTTTATATG-------------
---------------------------------------------ACAACCACTCATGGG
TGTACTAA-----TAATACTAGTACAG----------CTCTACATTGGC-----------
-------TTTAGGCATTTA-----------GTTAACACAGTCACCATCGGGTTAAACCGG
TTTATGGTGCT-------AGTGCTAAATT--------A-----TGTTATACTTTATAA--
------------CTTTAAGCAGTTGCTAAAGTTCTTAAGGCCAACCCTTATTA-------
------------------------ATGGACATCTGGAGACCTGAGAGGAAATTT---CTC
CGTTTTACTAACGGATTTAACGTCCCAGAATTAGAAGATGTCTGTTTTAAATTTAATTAC
CA-----------------ATTTCCTAAAGTAGGATATTGTAGAGTTCCTAATTATGCT-
--------TGGTGTCGTAATCAAGGTAGCTTTTGTGCTACATTTACCCTTTACGGCAAAT
CCAAACATTATGATAAA------TATTTTAGAATAATAACTGGTTTCACAGCGTTCGCTA
ATACTATAGAGGAGGCTGTTAACA--------------AACTGGTTTTAGAGGCTG---T
TGATTTTATTATCTGGCGTAGCCAGAATTTAAATGCTTATG-------------------
------------------------------------------------GCTGATTTTTA-
--------------------------TCTTGCAGACACTGTGTGGTATGT----------
---------------GGGGCAAATAATTTTTATAGTTGCCATTTGTTTATTGGTTATAAT
AGTTGTAGTGGCATTTTTGGCAACT---------------------TTTAAATTGTGTAT
TCAACTTTGCGGTATGTGTAATA------CCTTAGTACTGTCCCCTTCTATTTATGTGTT
TAATAGAGGTAGGCAGTTTTATGAGTTATACAATCAAGTAAAACCACCAGTCCTTAATGT
GGATGACGTTTAGTTAATCCAAACATTATG---------------AGTAGTACACCTACA
CCAGCACCAGGTTACACCTGGACT------GCTGATGAAGCTATTAAATTCCTAAAGGAA
TGGAATTTTTCTTTGGGTATTATACTACTTTTTATTACAGTCATATTGCAATTTGGTTAT
ACAAGTCGCAGTATGTTTGTTTATGTTGTTAAGATGATCATTTTGTGGCTTATGTGGCCC
CTTACTATCATTTTAACTATTTTCAACTGCGTATACGCGTTGAATAACGTTTATCTTGGC
TTTTCTATAGTTTTCACTATAGTGGCCATTATTATGTGGATTTTGTATTTTGTGAATAGT
ATCAGGTTATTTATTAGAACTGGTAGTTGGTGGAGTTTCAACCCAGAAACAAACAACCTG
ATGTGTGTAGATATGAAGGGTAAGATGTATGTTAGGCCTATTATTGAGGACCATCATACT
CTTACTGCCACTATAATACGTGGCCACCTTTATTTTCAAGGTGTAAAACTAGGAATCGGC
TATTCTTTGTCAGATTTGCCAGTTTATGTTACTGTTGCTAAGGTGTCGCACCTTTGCACA
TATAAGCGTGGTTTTCTTGACAAGATAGGCGATAATAGTGGTTTTGCTGTTTATGTTAAG
TCCAAAGTCGGTAATTATCGACTGCCTTCAACTCAAAAAGGTTCAGGCATGGACACCGCA
TTGTT-------------------------------------------------------
------GAGAAATCA---------------------------------------------
-----------------AATCTAAACTTTAAGGATGTCTTTCACTCCTGGCAAGCAGTC-
----CAGTAGTAGAGCATCCTCTGGAAATCG-----------------------------
------------------------------------------------------------
------------------------------------------------------------
--------------------------------------------------------TTCT
GGTAATGGAATCCTTAAGTGGGCCGACCAGT-------CCGACCAGTCT-------ACAA
ATTTTCAAACCAGAGGTAG---AAGAGCTCAACCC-------------------------
-------AAGCAAACTGCTACTTCTCAATCAGCAGGAGGGAA------------------
---------------------------------TGTTGTTCCCTACT-------------
---ACTCTTGGTTCTC---------------------TGGAATTACTCAGTTTCAAAAGG
GAAGGGAGTTTCAATTTGCTGAAGGACAAGGTGTGCCT--------ATTGCACCAGGAA-
----------------------------------------------------TCCCATCT
ACT--------------------------GAAGCTAAGG---------------------
--------------------------------------------GGTATTGGTA------
------------------------------------------------------------
------------------------------------------------------------
------------------------------------------------------------
-----------------------CAGACACAACCGACG----------------------
------------------------------------------------------------
--------------------------------------TTCTTTTAAGACAGCCGATGGC
AATCAACGCCAATTGTTG------------------------------------------
-------------------------------------CCACGCTGGTATTTTTACTACTT
GGGAACAGGCCCGCATGCTAAAGCCCAGTATGGCACCAACATTGACGGAGTCTTCTGGGT
CGCTAACAAGCAGGCTGATGTTAATACCCCAGCTGACGTTGTCGATCGGGACCCAAGCAG
TGATGAGGCTATTCCGACTAGGTTTCCGCCTGGTACGGTACTCCCTCAAGGTTACTATAT
TGAAGGCTCGGGAAG---------GTCTGTTTCTAATTCCAGATCTACTTCCCGCGCATC
CAGTAGAGCCTCTAGTGCAGGATCAAGAAGTAGAGCCAATTCCGGCACTAGAACATCTAC
CTCTGGTG---------------------TGACACCTGATATGGCCGATCAGATTGCTAG
TCTTGTG-CTGGCTAAGCTTGGTAAGGATGCCACAAAGCCGCAGCAAGTTACTAAGCAGA
CTGCCAAAGAAGTCAGGCAGAAAATTTTGAATAAGCCTCGCCAAAAGAGGAGCCCAAATA
AACAATGCACTGTTCAGCAGTGTTTTGGTAAAAGGGGTCCCAATCA---------AAATT
TTGGCGGAGCAGAAATGTTAAAACTTGGAACTAGTGATCCACAGTTCCCCATTCTTGCAG
AGCTTGCACCTACAGCAGGTGCATTTTTCTTTGGATCAAGACTAGAGTTGGCCAAAGTAC
AGAATTTGTCTGGGAGTTTTGATGAGCCCCAGAAGGATGTTTATGAATTGCGCTATAATG
GCGCGATTAGATTTGACAGCACACTTCCAGGTTTTGAAACTATAATGAAGGTGCTGAACG
AGAATTTGAATGCCTATCAACAACAGGATGATGGGACGAATATGAGCCCAAAACCACAGC
GACAGCGTGGTCAAAAGAAGGGTGGAGAAAATGAAGATGTAAGTGTTGCAGCGCCTAAGA
GTCGCGTGCAGCAAAATAAGAGTAGAGAGTTGACTCCAGAGGACATCAGCCTTCTTAAGC
AGATGGATGATCCCCTCA---------------CCGAAGATAACTCTGAAATGTAAGAGA
ATGAACCTTATGTCGGCGCCTGGTGGTAACCCCTCGCAGGAAAGTCGGG-----------
------------------------ATAAGGCACTCTCTATCAGAATGGATGTCTTGCTGC
TATA----ATAGATAGAGAAGGTTATAGCAGACTATAGATTAATTAGTTGAAAGTTTTGT
GTGGTAATGTAT----AGTGTTGGAGAAAGTGAAAGACTTGCGGAAGTAATTGC------
-----------------------------------------------CGACAAGTGCCCA
AGGGGAAGAGCCAGCATGTTAAGTTGCCACCCAGTAATTAGTAAATGAATGAAGTTAATT
----------------------------ATGGCCAATTGGAAGA----------------
-------------------------------------------
>ON453890.1 Equine coronavirus isolate CH-ZH39, complete genome
-----TGAGCGAATTGCGTGCGTGCATCCCGCT------------------TCACCGATC
TCTTGTTAGATCTCTTTTAATCTAAACTTTA-----------------------------
--TAAAAACACCCACTCCCTGTAATCTATGCTTGCGAGCT--------------------
-----------------TAGACTTTTCATAGTGGTGTTTGTATTAATTTCTATTGTTAAC
AACTCTCAGCCAGGGACGTGTTGTATCCTA-------GTCAGTGGCCCTCCCATAGGTCA
CAATGGCGAAGATCA--ACAAATACGGTCTCGACCTGCAATGGGCTC-CAGAATTTCCGT
GGATG--TTTGAGGACACAGAGGAGAAGTT---------------------------GGA
TAACCCTAGTGGGTCAGAGGTGGGTATAA-------TTTGCCCCACC-------------
---ACTGCGCAAGAGTTGGGAACAGGTAGAATTGCTCTTGAGAATCATGTGATGGTTGAT
TGTCGCCGCCTCATTCAGGAGGGTTGTGTGCAGTCCAA----------------------
------CCTGATACGTGAAATAAAGATGAATACACG------TCCTGATGATATGGACCG
TGTTATTCAAGATGCCTTACTGTCCCGTGAGGCTGTGTT---GATTCCAACCCCGCGGCG
TTTGTCTATTGAGACATGCTATAAGTGGGGTTGTTGTCCACAAGGTTGGGCTATGGGACT
G----TTTAGACGTTGTAG-----------------------------------------
----CACCTGTTATGGTGGTTGCGACGTGAATAGTCATGTAGCCTACCAATT---GTTTT
TAATAGACCCACAAGGTGTCTGCCTAGGTGCTGGCA-----------ACTTTGTAGGGTG
GGTTGTGCCTCTAGCTAAGTTATCAAAAGAGGCACAAGCCAAAACTGTGCCCTGGACCAT
GTGGTTGCGT--------AAACGTGGAGAAAAGGGTGCTTATAATAAATATCACAAGCT-
-------TGATTTCGATGATGAAGTTTGTGATGTGCTGTTGGAAAGAGCCTATGATAGTG
TT----------------------------------------------------CTTGAT
GAACCTAAAGGTAAATTT---TCTGCAAAAGCATTTGCTCTTTTAAGAAGTTATCGTGGT
GTTAAGCCACTACTTTATGTAGACCAGTATGGCTGTGATTATACTGGTAGTCTTGCAGTT
GGTTTAGAGGCTTATGCTGATAAGACACTGCAGGAAATGAAGAGTTTATTTGGTGTTTGG
AGTCAGGAACTTTCTTATGATGTAGTTGTGGCA-TGGCATGTTGTGCGTGATACACGCTA
CAATATGAAATTAC-------AGAGTGCTGCTACTATACGTAGTATCACATATGTTGCCA
ATCCTACTGAAGATTTGTGTGATGGTTCTGTTGTTATACAAGAGCCAGTACATGTTTATG
CTGCTGATTCTATTATCCTTCGGCTACCTAAGTTAGTTGACATTATGGATCATTTTTATA
TGGAAGAAGATAGGGCTCTTGACGCTATTTATGGTGTCAAGTTGGAAGAATGTGGTCTTG
TTATGCAATTTGGTTATATTGATTGCAAGCAAGATTCTTGCGATTTTAGAGGTTGGCTTC
CTGGCAATATGATAGATGGTTTTGTGTGCACAACTTGTGGTCATGTTTATGAAACAGGTG
AATTACTAGCTCAATCTTCAGGTGTTTTACCATCAAATCCTGTTTTGCGCACTAAGA---
--------------GTGCAGCAGGTTATGCTGGGTTTGGTTGTAAAGATTCTTTTACTTT
ATTTGACCAGACTGTAGTGTGTTTTGGTGGTTGTGTTTATTGGAACCCAGTGCCTAAGAT
ATGGATTCCAA--TATTAAAGTCATCTGTTAAGGCTTTTGATGGTTTGGTCTATACAG--
------------------------------GATCTGTAGGAATCAAGTCTG---------
-------TTGTAAAAGAGACTGCTCTTATTTGTAAGGCCTTGTATCTTGATTATGTTCAA
CATAAGTGTGGCAACTTGGATCAACGTGAGTTGTTAGGGTTGTCAGATGTGTGGCATAAA
CAATTGTTATTAAATAGAGGTGTCTATAAACCTTTGTTAGATCATATTGATTAT------
------TTTAATATGCGTCGTGCTAAATTTAGTTTAGAAACATTTACTGT--------TT
GTTCAGATGGCTTTATGCCTTTTTTAGTAGATGATTTAGTACCTCGTTCATATTATTTGA
TTAAAAGTGGCCAGGCCTTTTCTGAAAAGTTGAATCTGTTTGTTTCCAAGAGTAAGGAAT
TGATTGAAGTGTCTCTTGACTCCTTGGAAGCAGCGATGTGTTATCTAAATCT-------T
AAAATTGCAGAT-------TTGGCACAACATTTTAGTGCATTAGGCGCAGTTTTTG----
-TGTCAAAAATTATACATTATTTTAAAACTTTTACTACTAATACTGCTCGTGCATTTGCA
TGGGTTTTATTTCATGTGTTGCATGGGTTTTACATGGTAGTTGAGAGTAGTATATATTTT
GTTAAGAGCGTTCCCAGTTATGCCCGTTCTGTAGTACAGGCATTTCAAGACGTTGTTAGA
GTTGTAT-TGGAATCTTTAAGAGTTACTTTTATTAAAGGCCTTTCTGTTTTTAAGATAGG
ACGTAAAAGAATTTGTTTTTCAGGTAGCAATGTCTATGAACTTGAGCGTGGTTTGTTAGA
TTCATCGCACTTACCATCG-AGTGTTTATGATTTGACCATGCCTAGTAAAATTCAGAAAG
CCAACCAGAAGCCTATTTATTTAAAAGGTGTGGGCTTTGATTTTTCATTAAGTGATGATG
TGGTTGAAGTTGTTACAGCTTCAAT------TGTACCA----------------TGTGGC
TATTCTAAACCACCTAAAATAGCAGAAAAAATCTGTG---TTGTGGATAATGTTTATATG
GCTAAGGCTGGTGATAAATATTATCCT--------GTAGTGGTAGATAAGCAGGCAGGGC
TTTTGGATCAGGCATGGAGGATTCCTTGCGCAGGTAGGCATGTTTCTTTTAAAGATGAAT
CTGTAGTTAAAGAAATTTCTACTTCATTAAAAATAAAGGTCTGTTATGAACTTGATGTGG
ATTTTAATTCTATATTAAACACTGCGTGTAGCGTGTTTGAGGTAGATACCACTGTAGATA
TGGAGGAATTTTCTGCTGTTGTTGCTGATG---------------------CAATAGAGG
ATAAACTTACTCCATGTAAGGAGCTTGATGGTGTAGGCGCTAAAGTCAGTGCCTTTTTGC
AGAAGTTGGAAGATAATGCTCTTTACTTCTTTGATGACGCTGGCGAATGCGTCTTAGCTT
CTAAATTGTATTGCACATTTTCAGCTCCTGTTGATGA------------AGATTTTGGAG
AGCCAGAATTTGAA---------------GAAGATGATGTTGATGTTGAT----------
--------GAAACTGACTCCATTGTTGCTACTACCTCGGATGAGGTTTG---------TG
CCAATGGACAGGAGGAGGCATCAGAAGTCTTAGATATTGTTGAGGTTGAAGATTCTATGG
AAGAACTTCATGTCAACATACAAGTGTATGATGAAGCAGATGTTGTATCTGCGGATTCTG
---ATGGTTTTGTGCATGATCATATAGATGTTGTTGATTATGATACCTTTTATTGTGACA
CTGTTTTTGAGTTTTATGCT---ACACAGCAGGAACCTGTTT---TTGTTAAGGTTCTTG
GTGTGTATGTACCTAAAGCAACGCGCAATAATTGTTGGTTGCGTTCTGTGTTGGCAGTTT
TTCAGAAATTACCATGTGTTTTTAAGGATAAAAATTTGCAGAGTTTGTGGTTGTCTTATA
AACAGCATTTTGATCAGTTGTT-----TATAGACACTATT----------ATGCAGAAGA
TAC--------CTGCAAACATAGTT------------------GTTCCACAGGGTGGTTA
TGTGGCTGATTTTGCTTATTGGCTACTTACTTTGTGTGATTGGCAAGCAACATCTCATTG
GAGATGTCTTAAATGTGATATGGATCTAAACCTTCAAGGTTTGGATGCTATGTTCTTTTA
TGGAGACATAGTGTCACATGTCTGTAAGTGTGGAGAACCTATGGTTCTTCTTAAAGTTAA
TGTGCCATTTACTGCGCATTTTGCTATGAAAGACAAGCAGTTTTGTGCTTTTACGACTCA
ACGTCGTATTTTTAAGGCT---------------------GCTTGTGT------TATTGA
TAAAAATGACCGTCATTCAATGGCTGTCATTGATGGTAAACAAGTTGATGACAAGCTTGT
TACTGATATC---------AACAGTGATAAGT------------------TTGATTTTAT
TATTGGGCATGAGATGACATTT---------AATATGTCGTCATTTGAAATTGCCCAGTT
GTATGGTTGTTGTATAACATCTAATGTTTGTTTTGTTAAGGGTGATGTGATAAGAATTGC
TCAGCTTGTA---------------TATGCTGATGTTGTTGTAAACCCAGCCAATGGTCA
TATGGCTCATGGTGGTGGTGTTGCAAAAGCTATAGCTAATGCAGCTGGTCAA--------
----AGTTTTGTTAAGGAGACTG------CCAATATGGTTAAAT---CTAAAGGAGTTTG
CGCTACTGGTGA--------------------------TTGTTATGTTTCATCAGGTGGC
AAATTATGTAAAACAGTGCTTAATGTTGTAGGTCCAGATGCTAGATCTCAGGGTAAGCAA
AGTTATGCATTGTTGGAAAAGACATATAAGCACCTTAACAAGTATGATTGTAGTATCACT
ACACTCATTTCAGCAGGCATATTTAGTGTGCCCTCAGATGTGTC------TTTGACATAC
CTACTTGGTGTTGTAGAAAAA-----CAAGTTA-------TTCTTGTTAGCAATAACAAA
GAAGATTTTGATATAATTTCTAAGTGTCAG------------------------------
------------------------------ATAACGGCTGTAG-----------AGGGCA
CTAGAAAATTTGCAGAGCGCCTTTCTATCAATGTAGGGCGCCATGTTAAATATGAAACAG
ATGCT----------AATAAATTGCTTATTAGCAGTGA-----------------CGTAG
TATTTGTTTCTACTTTTAATG-TGTTGCAGGATGTTATATCACTGCGGCACGATATTAGA
CTTGATGATGATGCGCGTGTTTTTGTGCAGTCAAATATGGAGAATTTGCCTGCAG-----
--ATTGGCGCATAGTTAATAAATTTGATCAGATTAATGGT-GTTAGAACCATTAAGTATT
TTGAATGTCCT------GGTGGTATAGATGTTTGCAGCCAGGGTAAAGAGTTTGGTTATG
TACAGCAAGGTTCTTTTTATAAGG--------CCACTGTTAGCCAAATTAAG--GCTTTG
TTTGTTGATAAA----------ATAGATGTTTTGCTTACTGTTGATGGTGTTAATTTCAC
CACTCGATATGT-GCCGTGTGGTGAAGTTTTTGGCAAAACATTAGGTAATGTATTTTGTG
ATGCTATTAATGTTACTAAATGTAAAGCTGAACAGAAATATAAAGGAAAGGTGTTCTTTC
AGTTTGACAACCTGTCTAATGCAGATTTGAAAGCTGTTAAGAGTTCTTTCAATTTTGACC
AGAAAGAATTGTTGGCTTATTACAATGTCCTTGTGAATTGTG-GTAAGTGGCAAATTGTC
GTTAATGGTAAATAT--------------------TTTACTTTTAAGCAGGCAAATAATA
ATTGCTTTGTTAATGTTGCATGTCTTATGCTTCAGAATGTTAATCTGAAGTTT-GTAAGC
GTGCAATGGCAGGAGGCATGGCTCGAATTTAGAGCTGGTAAACCCCTTCGGTTTGTAGCA
CTTGTTTATGCTAAAGGTTCTTTTAAATTTGGAGATCCTGCTGATGCCAGAGATTTTATT
CGTGTGGTTCTTAGCCAAGCTGATTTGGCTGATGCCGCATGTGATTATGAGATTGTTTGT
AAA---TGTGGTGTTAAGCAGGAGCAGCGTAAAGGTATTGACGCTGTTATGCATTTTGGA
ACATTGAGTCGTGAAGATCTCGAAAATGGCTACACAATTGATTGCAGTTGTGGT-GATAA
GCTAATTCATTGTACGCGAATTAAGGTTCCATTTTTAATTTG----CAGCAACAC-----
--------ACCAAAAGACAATGTTTTGCCTAAGGGTGTGATATGTGCAAATGTTTTTATT
GGTGATAATGTG---GGTCATTATACTCATTTGAGATGTGATTCAAGTTATCAACTTTTT
GATGCTTCTAATGTTAAAAAGATTACTACAGTCAGTGGTAAAATCACTGACTGTTTGTAT
CTTAAAAA---TTTGAAGCAAACATTTAGGTCTGTTTTGACGACCTATTATTTAGATGAT
GT------TATGAAGGTTGAGTATAAGCCTGATCTTACACAGTATTACTGTGAAGGAGGC
AAGTATTACACACAGAGAATTGTAAAGGCTCAGTTTAGAACTTTTGAGAAAGTTGCTGGT
GCCTATAT-----------CAATTTTAAATTGGTAGGACACACCGTCTGTGATAGTCTCA
ATGCTAAATTGGGTTTTGATAGCTCTAAGGAGTTTGTTGAATATAAAGTGACTG------
AGTGGCCAACAGCTACA------------------GGCGATGTGGTGTTGGCTAATGATG
ATTTATATGTTAAGAGGTATGAAAGAGGGTGTATTACTTTTGGTAAGCCTGTTATTTGGT
ACAATCATGAGCAAGCATCCCTTAATTCTCTTACATATTTTAATCGA---CCTAGTTTGG
TTGATGTT-----------------------------AATAAGTTTGATGTTTTGAAAGT
TGATGATGTTGTTGCAGAAGTTGAATCCTGCAGCGCTAATTTGAGCCAAGGGAGTACAGG
TATTGGTGCGAGTACAGACAA----------------------------------TGTTG
AAGCTTGTGCTGCTGC--------TTTGGCTCCAGGCAACCAAGGGAGTTATGCAGCTAA
TGGTTTAGCCATTAGCAATAATATTG-----TTAAATTAAATGGTGTTAAAAAGCCTTTT
AAGGTTGAAAATAGTATTGTTATTAATGACAGTACTAGTGATACCAAATTTGTTAAGAGT
TTGTCTATTGTGGATGTTTATGATATGTGGCTGACTGGTTGTCGGTA-TGTTGTTAATGC
TGCTAATGCTTTAAGCGTTGCGGTTAACGTACCAACAATTAAGAGGTTTATAAAATTTGG
TATGACTGTTGTTAGTATACCAATAGATTTGTTAAATTTAAGAGAGATTAAGCCCGTTGA
TGTAGTTAAAGTGGTGCGTAATAAAATTTTTGCCTGCTTTAATTTTATTAGATGGCTTTT
TGTCTTATTATTTGGCTGGATTAAAATATCTGCTGATAATAAAGTAATATACATCACAGA
A--------------------ATTGCATCAAAGCTTACTTGTAAGCTTGTTGCTTTAGCT
GTCAAAAATGCATTTTTGACATTTAAGTGGAGTGTGGTTGCTAGAGGTGCTTGCATTATA
GCGACTATATTTCTGTTGTGGTTTAATTT-----------TATATATGCCAATGTAATTT
TTAGTGATTTTTATTTGCCTAAAATT-------------------------GGTTTCTTG
CCGACTTTTGTTGGTAAG-------ATCGTACAGTGGATTAAGAATACTTTTAGTCTTTT
AACTATTTGTGATTTATATTCCATTCAGGATGTGGGCTTTAAGAATCAGTATTGTAATGG
AAGTATTGCATGTCAGTTCTGCTTGGCGGGATTTGATATGTTAGATAATTATAAAGCCAT
TGATGTAGTACAGTATGAAGCTGATAGGAGAGCATTTGTTGATTATATGGGTGTGTTAAA
GATTGTTATTGAATTGATAGTTAGTTAC----GCCCTGTATACGGCATGGTTTTATCCAT
TGTTTGCTCTTATCA-GTATTCAGATTTTGACAACTTGGCTGC----------------C
TGAGCTTTTTATGCTTAGTACGTTACATTGG-AGTTTTAGGTTGCTGGTGTCTTTAGCTA
ATATGTTACCAGCACATGTGTTT---------ATGAGGTTTTATATTATTATTGCCTCTT
TTATTAAGCTGTTTAGCTTGTTTAGGCATGTTGCCTATGGTTGTAGTAAATCTGGTTGTT
TGTTTTGTTACAAGAGAAATCGTAGTCTACGTGTTAAATGTAGTACTATTGTTGGTGGCA
TGATACGCTATTACGATGTTATGGCTAATGGTGGCACTGGCTTTTGTTCAAAACATCAAT
GGAATTGCATAGATTGTGATTCTTATAAACCAGGTAATACTTTTATTACTGTTGAGGCCG
CTCTTGATTTATCTAAGGAATTGAAACGGCCTATTCAGCCTACAGACGTTGCTTATCATA
CTGTGACGGATGTTAAGCAAGTTGGTTGTTTTATGCGACTGTTCTATGACCGTGATGGAC
AGCGCATGTATGATGATGTTAATGCTAGTTTGTTTGTGGATTATAGTAATTTGCTACATT
CTAAGGTTAAGAGTGTGCCGAATATGCACGTAGTTGT----GGTTGAAAATGAAGCTGAT
AAAGCTAATTTTTTGAAT--GCTGCTGTGTTTTATGCACAGTCTTTGTTTAGACCTATTT
TAATGGTAGATAAAAATTTGATAACTACTGCTAATACTGGTACGTCTGTTACAGAAACTA
TGTTTGATGTTTATGTGGACACATTTTTGTCTATGTTTGATGTGGATAAAAAGAGTCTTA
ATGCTTTAATAGCAACTGCGCATTCTTCTATAAAACAGGGTACGCAGATTTGTAAAGTTT
TGGATACCTTTTTAAGCTGTGCTCGTAAAAGTTGTTCTATTGATTCAGATGTTGATACTA
AGTGTTTAGCTGATTCTGTCATGTCTGCTGTATCGG-CAGGCCTTGAATTGACGGATGAA
AGTTGTAATAACTTGGTGCCAACATATTTGAAGAGTGATAACATTGTGGCAGCTGATTTA
GGTGTTCTGATTCAAAATTCTGCTAAGCATGTGCAGGGTAATGTTGCTAAAATAGCCGGT
GTTTCCTGTATATGGTCTGTGGATGCTTTTAATCAGCTTAGTTCTGATTTCCAGCATAA-
-ATTGAAGAAAGCATGTTGTAAAACTGG---------------TTTGAAACTGAAGCTTA
CTTATAATAAGCAGATGGCTAATGTCTCTGTTTTAACTACACCCTTTAGTCTTAAAGGTG
GTGCAGTTTTTAGTTAT------------TTTGTTTATGTATGTTTTGTGTTGAGTTTGG
TTTGTTTTATTGGATTGTGGTGCTTAATGCCCACTTACACAGTACACAAATCAGATTTTC
AGCTTCCCGTCTATGCCA---GTTATAAAGTTTTAGATAATGGTGTTATTAGAGATGTTA
GCGTTGAAGATGTTTGTTTCGCTAACAAATTTGAACAATTTGATCAATGGTATGAGTCTA
CATTTGGTCTAAGTTATTATAGTAACAGTATGGCTTGTCCCATTGTTGTTGCTGTAGTAG
ACCAGGATTTTGGCTCTACTGTGTTTAATGTCCCTACCAAAGTGTTACG---ATATGGTT
ACCATGTGTTGCACTTTATTACACATGCACTTTCTGTTGATGGGGTGCAGTGTTATACGC
CACATAGTCAAATATCGTATTCTAATTTTTATGCTAGTGGCTGTGTGCTTTCCTCCGCTT
GTACTATGTTTGCAATGGCCGATGGTAGTCCACAACCTTATTGTTATACAGAGGGGCTTA
TGCAGAACGCTTCTCTGTATAGTTTATTGGTACCTCATGTGCGGTATAATCTTGCTAATG
CTAAAGGTTTTATCCGTTTTCCAGAAGTGTTGCGAGAAGGACTTGTGCGTATTGTGCGTA
CTCGTTCTATGTCGTATTGCAGAGTTGGATTATGTGAGGAAGCCGATGAGGGTATATGCT
TTAACTTTAATGGTTCTTGGGTGCTTAATAATGATTATTATAGATCATTGCCTGGGACCT
TTTGTGGTAGAGATGTTTCTGACTTAATTTATCAGCTTTTTAAAGGTTTAGCACAGCCTG
TGGATTTTTTGGCATTGACTGCTAGTTCTATTGCTGGTGCTATACTAGCTGTAATTGTTG
TTTTGGTGTTTTATTACTTAATAAAGCTTAAACGTGCTTTTGGTGATTACACCAGTATTG
TTTTTGTTAATGTGATTGTGTGGTGTGTAAATTTTATGATGCTTTTTGTGTTTCAAGTTT
ACCCTACACTTTCTTGTGTATATGCTATTTGTTATTTTTATGCCACGCTTTATTTCCCTT
CGGAGATAAGTGTGATAATGCATTTACAATGGCTAGTTATGTATGGCACTATTATGCCTT
TATGGTTTTGTTTGCTATATATATCTGTTGTTGTTTCAAATCATGCTTTTTGGGTATTTG
CTTACTGCAGACGGCTTGGTACTTCTGTTCGTAGTG------ATGGTACATTTGAAGAAA
TGGCTCTTACTACTTTTATGATTACAAAAGATTCTTATTGTAAGCTTAAGAATTCTTTGT
CTGATGTTGCTTT----------TAATAGATATTTGAGTTTGTATAATAAATATAGGTAT
TACAGCGGTAAAATGGATACTGCTGCATATAGGGAGGCTGCTTGTTCTCAGTTGGCTAAA
GCAATGGATACATTTACCAATAATAATGGTAGTGATGTGCTTTACCAACCACCTACTGCT
TCCGTTTCAACTTCATTCTTGCAATCTGGTATTGTGAAAATGGTTAATCCTACTTCTAAA
GTAGAACCATGTATTGTCAGCGTTACCTATGGTAATATGACATTGAATGGTTTATGGTTG
GATGATAAGGTCTACTGTCCCAGACATGTGATATGTTCTGCTTCGGATATGACTAATCCA
GATTATACAAATTTGTTGTGTAGAGTAACATCAAGTGATTTTACTGTATTGTTTGATCGT
TTAAGCCTTACAGTGATGTCTTATCAAATGCAGGGTTGTATGCTTGTTCTTACAGTGACC
CTGCAAAATTCTCGTACGCCAAAATATACATTTGGTGTGGTTAAACCTGGTGAGACTTTT
ACTGTTTTAGCTGCTTATAACGGTAAACCACAAGGAGCCTTTCATGTGACTATGCGTAGT
AGTTATACCATTAAGGGTTCCTTTTTATGCGGATCTTGTGGATCTGTTGGTTATGTGCTA
ATGGGTGATTGTGTTAAATTTGTGTATATGCATCAATTGGAGCTTAGTACTGGTTGTCAT
ACTGGTACCGATTTCAATGGGGACTTTTATGGTCCTTATAAGGATGCTCAGGTTGTTCAA
TTGCCCGTTCAGGATTATATACAATCTGTTAATTTTGTAGCATGGCTTTATGCTGCTATA
CTTAATAATTGTAATTGGTTTGTACAAAGTGATAAGTGTTCTGTTGAAGATTTTAATGTG
TGGGCTTTGTCTAATGGGTTTAGCCAAGTTAAGTCTGATCTTGTTA------TAGATGCT
TTAGCTTCTATGACTG---------------------GTGTGTCTTTGGAAACATTATTG
GCTGCTATTAAGCGTCTCAAGAATGGTTTTCAAGGACGTCAGATTATGGGTAGTTGCTCC
TTTGAGGATGAATTGACACCTAGCGATGTTTATCAACAACTCGCTGGTATCAAGTTACAA
TCAAAGCGTACT----AGATTGGTTAAAGGCA-----------TTGTTTGTTGGATTATG
GCTTCTACATTTTTGTTTAGTTGTATAATTACAGCATTTGTGAAATGGACTATG------
TTTATGTATGTAA------------CTACTAATATGCTTAGTATTACTTTTTGTGCACTT
TGTGTTATAAGTTTGGCCATGTTGTTGGTTAAACATAAGCATCTTTATTTGACTATGTAT
ATAATTCCTGTGCTTTTTACACTG-----------------CTGTATAACAACTATTTG-
--GTTGTGTACAAGCAGACATTTAGA------------------GGCTATGCTTATGCAT
GGCTATCATATTATGT-TCCATCAGTTG-AGTA-TACTTATACTGATGAAGTTATTTATA
GCGTGTTAT--TGCTTATAGGAATGGTCTTTGTTACATTACGTAGCATTAACCATGATTT
G-TTTTCTTTTATAATGTT-----TGGTGGTCGTGTGATTTCTGTTGTCTCTTTGTGGTA
CATGGGTTCTAACTTAGAGGAAGAAATTCTTCTTATGTTGGCTTCTCTTTTTGGTACTTA
TACCTGGACAACAGCTTTATCTATGGCTGCATCAAAGGTTATTGCTAAGTGGGTTGCTGT
GAATGTTTTGTATTTCACA------GATATACCTCAAATTAAGATAGTGCTTATATGCTA
TTTGTTTATAGGTTATATTATTAGCTGTTATTGGGGTTTGTTTTCCTTGATGAACAGTTT
GTTTAGAATGCCTTTGGGTGTTTATAATTATAAGATTTCAGTACAGGAGTTAAGATATAT
GAATGCTAATGGATTGCGCCCTCCTAAGAATAGTTTTGAAGCCCTTATGCTTAATTTTAA
GCTTTTGGGTATTGGAGGTGTGCCAATTATTGAAGTATCTCAATTTCAATCAAAATTGAC
TGATGTTAAATGTGCTAATGTTGTCTTGCTTAATTGCTTGCAACATTTGCATGTTGCTTC
TAATTCTAAGTTGTGGCAGTATTGTAGCACTTTGCACAATGAAATACTTGCCACTTCTGA
TCTGGGTGTTGCTTTTGAAAAGCTTGCTCAGTTGTTAATTGTTTTGTTTGCTAATCCAGC
TGCTGTGGATAGCAAGTGCCTGACTAGTATTGAAGAAGTTTGCGATGATTATGCAAAGGA
CAATACTGTTTTGCAGGCTTTACAGAGTGAATTTGTTAATATGGCTAGCTTCGTTGAATA
TGAAGTTGCTAAGAAAAATCTTGATGAGGCGCGTTCTAGTGGTTCTGCTAATCAACAGCA
GTTAAAACAGCTAGAGAAAGCCTGTAATATTGCTAAATCTGCTTATGAACGCGACCGTGC
TGTAGCAAGAAAGTTGGAGCGTATGGCAGATTTGGCTCTCACTAATATGTATAAAGAAGC
TAGAATTAATGATAAGAAGAGTAAGGTTGTTTCTGCCTTGCAAACTATGCTTTTTAGTAT
GGTGCGTAAGTTAGATAATCAAGCTCTGAATTCAATATTAGATAATGCTGTGAAGGGTTG
TGTACCATTGAATGCAATCCCTTCATTGGCTGCAAACACTCTGACTATAATTGTACCAGA
TAAAAGTGTTTACGATCAGGTAGTTGACAATGTCTATGTTACCTATGCGGGTAATGTATG
GCAGATTCAAACTATCCAAGATTCAGATGGTACAAATAAGCAGTTGAATGAGATATCTGA
TGAT------TGTAACTGGCCACTAGTTATTATTGCAAATCGGCATAATGAGGTA--TCT
GCTACCGTTTTGCAAAATAATGAATTAATGCCTGCTAAGTT------GAAAACTCAGGTT
GTTAATAGTGGTCTAGATCAGACTTGTAATACACCTACTCAATGTTACTATAACAATAGT
AACAATGGGAAGATTGTTTATGCTATACTTAGTGATGTTGATGGTCTTAAGTATACAAAA
ATTCTTAAAGATGATGGCAATTTTGTTGTTT---TGGAGTTAGATCCTCCTTGTAAATTT
ACTGTTCAAGATGTTAAAGGTCTTAAAATTAAGTACCTTTATTTTGTAAAAGGTTGTAAC
ACACTAGCAAGAGGCTGGGTTGTTGGTACAATTTCTTCTACAGTTAGATTGCAAGCTGGA
ACTGCTACTGAGTATGCTTCCAACTCATCTATATTATCTTTATGTGCGTTTTCTGTAGAT
CCTAAGAAAACGTATTTAGATTTTATACAACAGGGAGGAACACCTATTGCCAATTGTGTT
AAAATGTTGTGTGACCATGCTGGTACCGGTATGGCCATAACTATTAAACCTGAAGCTACC
ACTAGTCAGGATTCTTATGGTGGTGCGTCTGTTTGTATATATTGTCGCTCACGAGTTGAA
CATCCAGATGTTGATGGGTTGTGCAAATTACGCGGCAAGTTTGTACAAGTGCCTGTAG--
-GTATAAAAGATCCTGTGTCTTATGTTTTGACACATGATGTTTGTCAAGTTTGTGGATTT
TGGCGGGATGGAAGTTGTTCATGTGTTAG---CACTGACACTACTGTTCAGTCAAAAGAT
ACTAA---TTTTTTAAACGGGTTCGGGGTACGAGTGTAGATGCCCGTCTCGTACCCTGTG
CCAGTGGTTTATCTACTGATGTACAATTAAGGGCATTTGACATTTGCAATGCTAGTGTTG
CTGGCATTGGTTTACATTTAAAAGTTAATTGCTGCCGTTTTCAGCGTGTTGATGAGAACG
GTGATAAATTAGATCAGTTCTTTGTTGTTAAGAGGACAGATCTGACTATATATAATAGAG
AGATGGAGTGCTACGAGCGTGTAAAAGATTGTAAGTTTGTGGCTGAACACGATTTCTTTA
CGTTTGATGTAGAAGGTAGTCGTGTGCCACATATTGTACGCAAGGATTTAACAAAGTATA
CTATGTTGGATCTTTGCTATGCATTGCGACATTTTGATCGCAATGATTGCGCTCTGCTTT
GTGATATACTCTCTATGTATGCTGATTGTGAACAATCCTATTTTACTAAGAAGGATTGGT
ATGATTTTGTTGAAAATCCTGATATTATTAATGTGTATAAAAAGCTTGGACCTATCTTTA
ACAGAGCTCTAGTTAGCGCTACTGAGTTTGCAGACAAATTAGTGGAGGTAGGCTTAGTAG
GTGTTTTAACACTTGATAATCAAGATTTAAATGGTAAATGGTATGACTTTGGTGATTTTG
TTATTGCAACCCCAGGGTGTGGTGTTGCTATAGCAGATTCTTACTATTCATATATGATGC
CTATGCTGACTATGTGTCATGCGTTGGACTGTGAATTATATATAAATGGTG---------
---CTTATAGGCAATTTGATCTTGTACAGTATGATTTTACTGATTACAAGCTCGAATTGT
TTAATAAGTATTTTAAGCACTGGAGTATGCCATACCATCCTAACACGGTTGATTGTCAGG
ATGATCGTTGTATCATACATTGTGCTAATTTTAACATACTTTTTAGTATGGTTTTACCTA
ATACATGTTTTGGGCCTCTTGTTAGGCAAATTTTTGTGGATGGTGTTCCTTTTGTTGTTT
CAATTGGATACCATTATAAAGAACTTGGTATTGTGATGAATATGGATGTGGATACACATC
GTTACCGCTTGTCTTTAAAAGACTTGCTTTTATATGCTGCTGATCCAGCTTTGCATGTAG
CTTCTGCTAGTGCATTGTATGATTTACGCACTTGCTGTTTTAGTGTTGCGGCTATAACAA
GCGGTGTAAAATTTCAAACAGTTAAACCTGGTAATTTTAATCAGGATTTTTATGATTTTA
TTTTAAGTAAGGGCCTGCTTAAAGAGGGTAGTTCAGTTGACCTGAAGCACTTTTTCTTTA
CGCAGGATGGTAATGCTGCTATTACTGATTATAATTATTATAAGTACAATTTGCCCACCA
TGGTGGACATTAAGCAGTTGTTGTTTGTTTTGGAAGTTGTTTATAAGTATTTTGAGATTT
ATGATGGTGGGTGTATACCGGCATCACAAGTCATTGTTAATAATTATGATAAGAGCGCTG
GCTATCCATTTAATAAATTTGGAAAAGCCAGGCTCTATTATGAAGCATTATCATTTGAGG
AGCAGGATGAAATTTACGCCTATACTAAGCGCAATGTCCTGCCAACACTTACTCAAATGA
ATTTGAAATATGCTATTAGTGCTAAGAATAGAGCCCGTACTGTTGCTGGTGTTTCTATAC
TTAGTACTATGACTGGCAGAATGTTTCATCAAAAATGTTTGAAAAGTATAGCGGCTACAC
GTGGTGTTCCTGTTGTTATAGGCACCACTAAGTTTTATGGCGGCTGGGATGATATGTTAC
GTCGCCTTATTAAAGATGTTGATAATCCTGTACTTATGGGTTGGGATTATCCTAAGTGTG
ATCGTGCTATGCCTAACTTACTACGTATCGTCAGTAGTCTGGTTTTGGCCCGAAAACATG
AGGCATGTTGTTCGCAAAGCGATAGGTTTTATCGACTTGCGAATGAATGCGCACAAGTTC
TGAGTGAAATTGTTATGTGTGGTGGCTGTTATTATGTTAAGCCTGGTGGCACTAGTAGTG
GTGATGCAACTACTGCTTTTGCTAATTCAGTTTTTAACATATGTCAAGCTGTTTCAGCCA
ATGTATGCGCTTTAATGTCATGCAATGGTAATAAGATTGAAGATTTGAGTATACGTGCTC
TTCAGAAGCGCTTATACTCACATGTGTATAGAAGTGATATGGTTGATTCAACCTTCGTCA
CAGAATATTATGAATTTTTAAATAAGCATTTTAGTATGATGATTTTGAGTGATGATGGCG
TTGTGTGTTATAATTCTGATTATGCGTCCAAAGGGTATATTGCTAATATAAGTGCCTTTC
AACAGGTGTTGTATTATCAAAATAACGTCTTTATGTCAGAATCCAAATGTTGGGTTGAAA
ATGACATAAATAATGGACCACACGAATTTTGTTCACAACATACAATGCTAGTAAAGATGG
ATGGTGATGATGTCTACCTTCCATATCCTGATCCTAGTCGTATATTAGGAGCTGGGTGTT
TTGTAGATGATTTGTTAAAGACTGATAGCGTTCTCTTAATAGAACGATTTGTAAGTCTTG
CAATAGATGCTTATCCACTTGTGTATCACGAAAATGAAGAATACCAAAAGGTTTTTCGTG
TTTATTTGGAGTATATAAAGAAGTTATACAATGACCTTGGTAACCAGATCTTGGATAGCT
ACAGTGTTATTTTAAGTACTTGTGATGGACAAAAGTTCACTGATGAGTCCTTTTACAAGA
ACATGTATTTAAGAAGTGCAGTTATGCAGAGTGTTGGAGCTTGCGTGGTCTGCTCTTCTC
AAACATCATTACGTTGTGGCAGTTGCATCAGAAAGCCTCTTCTTTGCTGCAAGTGTTGTT
ATGATCATGTTATGGCGACTGATCATAAATATGTCTTGAGTGTTTCACCATATGTGTGTA
ATGCACCAGGATGTGATGTAAATGATGTTACCAAATTGTATTTAGGTGGTATGTCATATT
ATTGTGAAGATCATAAGCCACAATATTCATTCAAATTGGTAATGAATGGCATGGTTTTTG
GTCTATATAAACAATCTTGTACAGGATCTCCGTACATAGACGATTTTAATCGTATAGCTA
GTTGTAAATGGACCGATGTGGATGATTACATACTGGCTAATGAATGTACAGAGCGCTTGA
AATTGTTTGCTGCAGAAACCCAAAAGGCAACTGAAGAAGCCTTTAAGCAGAGTTATGCAT
CAGCAACAATACAAGAAATTGTTAGCGAGCGCGAATTGATTCTCTCTTGGGAGATTGGAA
AAGTGAAGCCACCACTTAATAAAAATTATGTTTTTACTGGCTACCATTTTACTAAAAATG
GCAAGACAGTTTTAGGTGAGTATGTTTTTGATAAGAGTGAGTTGACTAATGGTGTGTATT
ATCGCGCCACAACCACTTATAAGCTATCTGTAGGAGATGTTTTTGTTTTAACCTCTCATT
CAGTAGCTAATTTAAGTGCTCCTACGCTTGTGCCGCAGGAGAATTATAGTAGTATTAGAT
TTGCTAGTGTTTA-----TAGTGTGCCTGAGACGTTTCAGAGCAATGTCGTTAATTATCA
ACACATTGGAATGAAACGTTATTGTACCGTGCAAGGACCCCCTGGCACGGGTAAATCACA
TCTTGCTATCGGTTTGGCTGTATATTATTGTACAGCTAGAGTTGTATACACTGCCGCCAG
CCATGCTGCTGTTGATGCATTGTGTGAAAAGGCATATAAATTTTTAAATATTAATGATTG
CACGCGTATAGTACCTGCTAAGGTGCGTGTTGATTGTTATGATAAATTTAAAATTAATGA
CACCACTCGTAAGTATGTGTTTACTACTATAAATGCATTACCTGAGATGGTGACTGATAT
TGTTGTTGTTGATGAAGTAAGTATGCTTACCAATTACGAGTTGTCTGTTATTAATGCTCG
TATTCGTGCTAAGCATTATGTTTATATAGGTGATCCTGCTCAATTGCCAGCACCTCGTGT
GTTGTTGAGTAAAGGATCCCTAGAACCTAAATATTTTAACACTGTAACTAAGCTAATGTG
TTGCTTAGGTCCTGATATTTTCTTGGGAACATGTTATCGTTGTCCCAAGGAAATTGTGGA
TACAGTCTCGGCCTTGGTTTATGATAATAAGCTTAAGGCTAAAAATG--AAAGTAGCTCA
TTGTGTTTTAAGGTTTACTTTAAGGGCGTTACAACACATGAGAGTTCTAGTGCTGTTAAT
ATGCAGCAGATTTATTTAATTAGTAAGTTTTTGAAGGCTAATCCCTTGTGGCATAATGCC
GTTTTTATTAGTCCATATAATAGTCAGAACTTTGCTGCTAAGCGCGTTTTGGGTCTTCAA
ACCCAAACCGTAGATTCAGCGCAGGGTTCTGAATATGATTATGTTATCTATTCACAGACT
GCTGAAACAGCGCATTCTGTTAATGTTAACCGCTTCAACGTTGCTATTACTAGGGCCAAG
AAAGGTATTCTTTGTGTCATGTGTAATATGCAGCTTTTTGAGGCATTACAATTTACAGCA
CTGACTTTGGACAAAGTTCC-------------------CTCCAAATTGCAGTGTACTAC
TAATTTATTTAAAGATTGTAGCAAGAGCTATGTTGGCTACCATCCAGCTCATGCTCCTTC
GTTTTTAGCAGTGGATGAAAAGTACAAGGTTAATGGTGATTTGGCTGTTTGCCTTGGAGT
AGGTGATTCCTCTGTAACATACTCAAGACTAATATCACTCATGGGTTTTAAGTTAGATTT
GACACTTGAGGGATATTGTAAGTTATTTATTACTAAAGAAGAGGCTGTCAAACGTGTTAG
AGCATGGGTTGGGTTTGATGCTGAAGGCGCTCATGCTACGCGTGACAACATAGGGACTAA
CTTCCCACTTCAATTAGGGTTTTCCACTGGAATAGATTTTGTAGTGGAAGCCACTGGTTT
GTTCTCTGAGAGAGATGGTTACAGTTTTAAAAAGGCTGTGGCGAAAGCTCCACCAGGCGA
ACAATTTAAGCACCTTATCCCTTTGATGACTAGAGGTCAGCGATGGGATGTTGTTAGACC
TAGAATAGTACAAATGTTTTCAGATCATTTAGTTGATCTGTCTGATAGCGTTGTACTTGT
TACATGGGCTGCCAGCTTTGAGCTCACTTGTCTTCGATACTTTGCTAAGTTAGGTAAGGA
GACTTGTTGTAATGTGTGTACTAACCGTGCCACAGTTTATAATTCTAGAACTGGTTACTA
TGGCTGCTGGCGTCATAGTGTTTCGTGTGATTACTTATACAACCCACTTATTGTTGATAT
TCAACAGTGGGGCTATTCAGGCTCTTTGTCAAGTAATCATGATATGTATTGTAGCATCCA
TAAAGGGGCTCATATTGCTTCATCTGATGCTATAATGACACGGTGTTTGGCCATTTATGA
TTGTTTTTGCAATAATATAAATTGGAACGTGGAGTATCCCATCATTTCAAATGAGTTAAG
TATTAATTCCTCTTGTAGGACGTTGCAGCGTGTTATGCTTAAAGCAGCAATGCTTTGCAA
CAGGTATAGTTTGTGCTACGATATAGGCAATCCAAAGGCGATT--GCTTGTATCAAAGGC
TA----TGATTTTAAGTTTTATGATTCTCAACC----AATTGTTAAGTCTGTTA-----A
GACTTTGGTTTATTCTTATGAGGCACATAAAGACAGTTTTAAAGATGGTTTGTGTATGTT
TTGGAACTGCAATGTAGATAAGTATCCACCTAATGCAGTTGTATGTAGATTTGACACGAG
AGTGTTGAATAATTTAAATCTGCCTGGCTGTAATGGTGGAAGTTTGTATGTTAATAAACA
TGCATTCCACACCAATCCCTTTTCTAGGGCAGCCTTTGAATATTTAAAGCCTATGCCATT
TTTTTATTATTCAGATACGCCTTGTGTGTATATGGATGGCATGGACAATAAGCAG-----
---GTTGATTATGTACCTTTGAAATCCGCTACCTGCATCACTAGATGTAATTTAGGTGGC
GCTGTTTGTCTAAAACATGCTGAAGAGTATCGTGAATACCTTGAATCTTATAACACAGCT
ACTACAGCAGGTTTTACTTTTTGGGTCTATAAGACCTTTGAGTTTTATAATTTGTGGAAC
ACATTCACCAAGCTACAAAGCTTGGAGAATGTTGTTTATAATTTAGTCAAGACTGGATAT
TATACTGGCCAAGCTGGTGAAATGCCTTGCGCCATTATAAATGATAAAGTAGTGGCTAAG
GTTGAACAGGAGGATGTTGTTGTTTTTATTAATAATACAACATACCCTACTAACATTGCA
GTTGAATTGTTTGCCAAACGTAGTGTGCGTCATCATCCCGAGCTTAAGCTCTTTAGAAAT
TTGAATATTGACGTGTGTTGGAAACACGTCATTTGGGATTATGTTAGA-------CAGAG
TATATACTGCAGTAATACCTTTGGTGTCTGC------ACATATACAGATTTAAAGTGCGT
TGATA------------AATTGAATGTCCTTTTTGATGGTCGTGATAATGGTGCTCTTGA
AGCATTTAAACGCTCTAATAATGGCGTCTACATTTCCACGACAAAAGTTAAGAGTCTTTT
GATGATTAGAGGTCCACCACGTGCTGAATTAAATGGCGTAGTGGTAGATAAAGTTGGAGA
CGCGGATTGTGCGTTTTATTTCGCTGTGCGTAAAGATGGGCAAGATGTCATCTTCAGCCA
ATCTGACAGCTCTAACCAGAGCCCACAAGGTAATCTGGGGAGTAATGTCGGTGGTAATGA
TGCTCTGACAATCTCT----ACCATCTTTACACAAAGTCGTGTTATTAGCTCTTTTACAT
GTCGCACTGATATGGAAAAAGATTTTATAGCTTTAGATCAAGATGTGTTCATTCAGAAGT
ATGGTTTGGAGGACTATGCCTTTGAACACATTGTTTATGGTAATTTCAACCAGAAGATTA
TTGGTGGTTTGCATTTGTTAATAGGCTT------GTACCGAAGACAGCAAACTTCAAATC
TGGTTATTCAGGAGTTTGTTTCATACGACTCCAGCATACATTCTTATTTTATCACTGATC
AGAAGAGTGGTGGTAGTAAGAGTGTTTGCACTGTTATAGATATTTTGTTGGATGATTTTG
TGGCTCTTGTTAAGTCACTTAATCTTAACTGTGTGAGTAAGGTTGTTAATGTTAACGTTG
ATTTTAAAGATTTTCAGTTCATGCTTTGGTGTAACGATGAGAAAGTTATGACTTTCTACC
CTCGTTTACAAGCTGCATCTGACTGGAAGCCTGGTTATTCTATGCCTGTATTATATAAGT
ATTTGAATTCCCCAATGGAAAGAGTTAGTCTCTGGAATTACGGGAAGCCAGTTACTTTGC
CTACAGGCTGTATGATGAATGTTGCTAAGTATACTCAGTTATGTCAATATCTGAATACTA
CAACATTAGCTGTACCTGTTAATATGCGAGTTTTGCATTTAGGTGCAGGTTCAGAAAAAG
GAGTAGCACCGGGTTCTGCAGTTCTTAGGCAGTGGTTGCCTGCTGGTACTATTCTTGTAG
ATAATGATTTACACCCATTTGTGAGTGACAGTGTCGCTTCATATTTTGGGGATTGTATAA
CCTTACCTTTTGATTGTCAATGGGATTTGATAATTTCTGATATGTATGACCCTATTACTA
AGAATATAGGGGAGTACAATGTAAGTAAAGATGGTTTCTTTACATACATTTGTCATATGA
TTCGCGACAAGTTAGCTCTGGGTGGCAGTGTTGCCATAAAAATAACAGAGTTTTCTTGGA
ATGCTGAATTATATAAGCTAATGGGTTGTTTTGCATTTTGGACGGTTTTCTGTACAAATG
CAAATGCTTCTTCTAGTGAGGGATTTTTAATTGGCATAAATTATTTGGGTAAGTCCAAGG
TTGATATAGATGGAAATGTTATGCATGCCAATTATTTGTTTTGGAGAAATTC--------
TACAGTTTGGAATGGGGGTTCTTATAGCCTCTTTGATATGGCTAAATTCCCACTTAAACT
GGCTGGTACTGCTGTAATTAATTTGAGAGCAGACCAGATCAATGATATGGTTTACTCACT
TTTAGAGAAGGGTAAACTACTTATTAGAGATACAAGTAAAGAAGTTTTTGTTGGAGATAG
TTTGGTTAATGTAATCTAATACATAATTTTAAAATGTCTGTCGCTTACGCAGATAGGCCT
ACTCATTTTATTAATTTTCCATTAATCTCCTTTGAGGGATTCATGTTAAATTTTAAAGAT
TTGCAGTTTAGACTTCTTCATGAGGGAGTCGACTGCAAATTGCAAATGGTGCCCCACGTT
AGTCTTGCAATGCTTGACATTGTTCAAGACCAAATCAAATGTGTGGATACCAGTTTGCAA
CAAGTTATAGATGGTATATGCTGGGACGATGGTTTCCATATTAATTTTGGAAATCCAAAA
ATCCTTGGCAGATGTGTTGTTTTGGAAGTTAAAGGTTTAGAAGAATTGCATGGTGAAATA
GAAAGAAGTATCAGTGAGAAAGGTTGTGTAATTGGTCAGTCCCGTCCTTGGATTGCTCAT
TGTACTATAGCACAACTCACTGATGCGGCTTTAGTCATTAATGAGAATTTAGATTTTATA
AATTCTCTACAATTCAATTATACCATAACTATCAACCCTGCTTCACCTTCTAGGCTTGAA
TTAGTCAAGATTGGTGCAGAAAAGAAAGATGGTTTTTATAAGAGTGTTGTTAGCCATTGG
ATGGGTATTCGGTTTTATTATAAACCGCCCACAGACAAGCTAGCAATGATTATGGGTTAT
TGTTGTTTAGAAAAGATAAGAGGAGAGCTTGATGGAGAAGATTTTCCCCAGCATGATGAT
GATGCATGGAGCAAGCTATCTTATCATTATGAAAATAACCTTTGGTTTTACAGGCATGTC
TATAGAAATAGTAGTTATTTTAGACTTGTCTGCAAGTTGAAAGATTGTATTTGTATGGGT
TATGATTCTTCTGAAGCGGAAGAAATCTAAACTCAGTTAAAATGTATTTGTTGCTGAAAT
TTTTGGCTATACTTGTTGCAGGTTCTTATGGTTTTCAAAACCCGCCTGTCAACATAGTAT
CTCATATTAATGAGGATTGGTTTTTATTTGGGGATAGTCGTTCTGACTGTAACCATATAA
ACACAATCAATCCTCGTAATTATTCTTATATGGACCTTAGTCCTGAGTTGTGTAATTCTG
GTAAGATTTCTTCTAAAGCAGGAAATTCTCTGTTTAGGAGTTTTCATTTTACAGATTTTT
ACAACTATACTGGAGAAGGCCAGCAAATTATATTTTATGAGGGTGTTAACTTTACTCCTA
ATCATGGCTTTAAATGCACCGCTTCTGGTGATAATGCCGTTTGGATGCAAAATAAAGCTC
GGTTTTATGAGATTGTTTATAGGAGTATGGCTGTTTATCGCAGTCTTACTTTTAAGACCG
TTGCTTACAATTATAGTGGCACTGCTGTTGCTACTAATTTGTGTAAGCAAAGTTCATTGA
CTATGAATAACCCCACTTTCATAGCTAGGGAGAGTGGGCTTACAGATTATTATTATACTA
GCACAGCTAATTTTTCATTGCAGGGCTGTGATGAGTATATAATTCCGCTATGTTATTTTA
ATGGTAAGTTTCTTTCCAGTAGCAAGTATTATGATGATAGTGTTTATTATTTTAATATTG
ATACTGGTGAAGTATTTGGTTTTAACTCAACCCGTCCCACTGAGGATGGTATTGATTTTA
ATTGTTTTTATTATAGAGTGCCCTCTGGTTTATATCAGGCCATCTCATATGAGCTGATGT
TAACAGTTCCGTCTAAGATCATTTGTTTGTCCAAGCCTAAGGATTTTACTCCTGTTCAGG
TTGTTGACTCTAGATGGAATTCAGCCAGGCGTTCTGATAACATGACGGCTATAGCATGTC
AATTGCCGTACTGTTATTTTCGTAATTCTACCTCAGATTATAAAGGGGTTTATGATATTA
ACCATGGTGATGCTGGTTTTACCAGTATACTCAGTGGTTTGTTATATAATTCTCCCTGTT
TTTCATGGCAGGGTGTTTACAGATTTGATAATGTTAGTACTGTTTGGCCTCTCTATCCTT
TTGGTAAATGCCCTACTGCTGCTAATCTTGCGAATGTTGATGGTCCAATTTGTGTGTATG
ACCCCTTACCCATTATATTGCTTGGCGTTTTGTTGGGTCTGGCCGTCATAATTATTATAG
CACTCTTATTTTATTTTATGGTGGATAATGGTACTAGGCTTCATGATGCTTAGATCATAA
TCTAAACATGGTCTTATTACTTT--TATTTTTCCTACCTACCGCTCTTGCTGTTGTAGGA
GATGTAAAATGTACTACTATAGGTGTTAACGATGTTAATACTGGTGCACCTGTTATAAGT
ACTGAGACTGTTGATGTTACTAACGGTCTTGGCACTTATTATGTGCTTGATCGTGTTTAT
TTAAATACCACATTGTTGCTCAATGGCTATTATCCCACTTCTGGTGCCAATTTTCGTAAT
TTGGCACTTAAAGCTTCTGAATTATTGAGCACCTTATGGTATAAGCCACCCTTTTTGTCC
GAGTTTAATGATGGTGTTTTCGCTAAGGTCAAGAATACCAAAGTAACTAAAAATGGCATT
GTCTATAGTGAGTTCCCCACAATGGTTATTGGTACTACATTTGTTAATACCTCTTATACT
GTTGTTGTGCAACCTAGGACTACCGTTGTTAATTCTAAATTACAAGGTCTTTTGGAGATT
ACTATTTGTCAATATTCTATGTGTGAATACCCTAACACTGTTTGCAACAGTGGTATTGGG
TCACCACGCAAAGAGTTGTGGCATTATGAGAAGGCTGTGGCCTCCTGTTTATATCGGCGT
AATTTTACGTACGATGTTAATTCTGATTGGCTTTACTTTCATTTTTACCAACAGGGTGGT
ACTTTTTATGCTTATTATACAGATAGTGGTTTTATTACCACTTTCTTGTTTAATATTTAC
CTTGGTACAAGTTTATCGCATTACTATGTGATGCCTTTATCTTGTACTGGTAAGTTAGAT
CTGCAATATTGGGTTACACCACTCACTAATAGACAGTTTTTGTTGGTATTTAATCAGGAT
GGCATTATTTATAATGCAGTTGATTGTGCCAGTGATTACATGAGTGAGATTAAGTGT---
---AATACCCAAAATGTGAAACCTAGTACAGGTGTTTATGATTTAACTGGTTACACTGTT
CAACCTATAG------CTGATGTGTACCGGCGTATTCCTAATTTACCAGATTGTAATATG
GAGGATTGGCTTAGTGCTCCTACTGTTGCATCTCCTCTTAATTGGGAGCGTAGGACGTTC
TCTAATTGTAATTTTAATATGAGCAGCCTGCTGAGTCTCATTCAGGCTGACTCGTTTTCT
TGTTCCAATATTGATGCTGCTAAATTGTATGGTATGTGTTTTGGCAGTGTTACTATTGAT
AAATTTGCTATACCTAATAGCAGGAAGGTT----GACTTGCAATTAGGTAATTTGGGTTA
TTTACAGTCCTTTAATTATAGAATA------GACACCACAGCCACCAGCTGTCAATTATT
TTATAGTTTGGGTGCTGATAATGTCACTGTCACCCGCTCTAATCCCTCTGCCTGGAATAG
GCGGTATGGTTTTAATGATACAATGTTTAAACCTCAGCCTGCAGGGTTTTTTACTAACCA
TGATGTGGTTTATTCAAAACAGTGTTTTAAGGTTCCTAACACATATTGTCCTTGTAAGAA
TAATGGTGCAACCTGTGTAGGCAATGGTGTTTCTGCTGGCGTCAGTGGTACTACCACTGG
CTCTGGCACTTGTCCAGTTGGTACATCTTATCGCACTTGTTTTAATCCTATTCAATGTGC
ATGCACTTGTGATCCTGAGCCTATTAATGCAATTTTAACCTCCGGCCCTCGTGCTTGTCC
TCAAGTCAAGTCTCTTGTTGGTATTGGAGAGCATTGCTCAGGTTTAGGCATACATGAAGA
TTTTTGCGGAGGCTCACCTTGTTCTTGTCCAGCCAATGCCTTTATGGCTTGGTCTGTAGA
TTCTTGTTTACAAGATGGACGCTGCAATATTTTTTCCAATTTAATTTTAAATGGTGTTAA
TA-------GTGGTGCTACTTGTTCTACTGATTTACAACGGTCCAATACTGAGATCGTTG
TTGGTGTTTGTGTTAAATATGACTTGTACGGTATTACAGGTCAAGGCATTTTTATTGAGG
TTAAGG--------CCACTTATTATAATAGTTGGCAGAACCTCCTTTATGACTCTAATGG
TAATCTCTATGGTTTTAGGGATTACCTTACTAATAGAACTTTTATGAT------------
TCGTAGTTGTTATAGTGGTAGAGTTTCAGCCGCTTACCACTCTGATGCATCTGAGCCAGC
TCTTTTGTATCGTAATTTAAAATGCAACTACGTTTTTAATAATACTATTGCTAGAGAGGG
CAACCCTA------------------------TTAACTATTTTGATAGTTATTTAGGTTG
CATTGTTAATGCTGATAATAGCACTTCTAGTGTAGTGGATACTTGCGTTTTAACCATGGG
AAGTGGTTATTGTGTTGATTAT-----------------TCCACTGCACATCGTCAGCGT
AGGTCACCTTCTACTGGATACCGTCTCACCAATTTTGAGCCATTCAATGTTAGATTGGTG
AATGATAGTGTAGAACCTGTTGGTGGTTTGTATGA---AATTCAGATCCCTTCCGAGTTT
ACTATAGGTAATTTTGAGGAGTTCATTCAAACTAACTCCCCTAAGGTTACTATTGATTGT
GCGGCATTTGTTTGTGGTGACTATGCTGCTTGTAGAGAACAGTTGGTTGAGTATGGCAGT
TTTTGTGATAACATCAATGCTATACTCACAGAAGTAAATGACCTACTTGATACTACCCAG
TTCCAGGTAGCT--------------AATAGTTTAATGAATGGTGTCACTCTAAGCTCTA
GGCTTAAGACTGGCATAAATTTTAATGTAGACGATATTAATTTTTCTTCTGTTTTGGGTT
GTGTAGGCAGTGATTGTAATACTGTCTCAAGT--------AGATCCGCTATAGAGGACTT
ACTTTTCAATAAAGTAAGGTTGTCTGATGTTGGCTTTGTAGAGGCTTATAATAATTGTAC
AGGAGGTGCCGAAATTAGGGATCTCCTTTGTGTACAAACTTTTAATGGAATCAAAGTTTT
ACCACCTGTTTTGTCTGAAAATCAGATTAGTGGTTATACTTTGGCTGCAACATCTGCTAG
TCTCTTTCCACCATGGACTGCGGCTGCAGGTATTCC--------------TTTTTATTTA
AATGTTCAGTATCGTATAAATGGACTCGGTGTAACTATGGATGTACTGAGCCAAAACCAG
AAAATGATTGCTAATGCATTTAACAATGCCCTTGTTGCTATTCAGAATGGGTTTGATGCT
ACCAATTCTGCTTTAGTCAAGATTCAGGCTGTTGTTAATGCTAATGCTGAAGCATTAAAT
AACTTATTACAGCAACTTTCTAATAGATTTGGTGCCATAAGTTCGTCTTTGCAAGAAATT
CTATCTCGTCTTGATGCTCTTGAAGCGCAAGCTCAGATAGACCGGTTGATTAATGGCAGA
TTAACTGCATTAAATGCTTATGTTTCTCAGCAGCTTAGTGACACTACTCTTGTTAAGTTT
AGTGCTTCACAGGCGATTGAGAAAGTTAATGAATGTGTTAAGAGTCAATCCCTTAGAGTC
AATTTCTGTGGTAATGGCAACCACATTATATCATTAGTGCAGAATGCTCCATATGGTTTG
TATTTTATTCACTTTAACTATGTCCCTAC------TAAGTATGTCACAGCGAAGGTTAGT
CCCGGTCTGTGCATTGCTGGTGATAGAGGTATAGCTCCTAAGAGCGGCTATTTTGTTAAT
GTAAATAATATGTGGATGTTTACTGGTAGCGGTTATTACTACCCTGAACCTATAACTGAA
AATAATGTTGTTGTTATGAATACCTGTGCTGTC--------AATTATACTAAAGCACCAG
ATGTAATGTTGAACATTTCTATACCCAACCTTCCTGATTTTAAGGAAGAGTTGGATCAAT
GGTTTAAAAACCAAACTTCAGTGGCACCAGATTT--GTCAC-TCGATTATATAAATGTTA
CATTCTTGAACCTACAAGATGAAATGAATAGGTTACAGGAGTCAATAAAAGTTTTAAATC
AGAGCTACATCAATCTCAAGGACATTGGTACATATGAATATTATGTAAAGTGGCCTTGGT
ATGTATGGC------TTTTAATCGGCCTTGCTAGTGTAGCTATGCTTGTTTTACTATTTT
TTATTTGCTGCTGCACAGGATGTGGGACTAGCTGTTTTAAGAAATGTGGTGGTTGTTGTG
ATGATTATACTGGACATCAA--------------GAGCTAGTTATTAAA-----------
ACCTCACATGACGATTAATTTCGTCATTT----AACTATTTTATATG-------------
---------------------------------------------ACAACCACTCATGTG
TGTACTAA-----TAATACTAGTACAG----------CTCTACATTGGC-----------
-------TTTAGGCATTTT-----------GTTAATACAGCCACCATCGGGTTAAACCGG
TTTATGGTGCT-------AGTGCTAAATT--------ATATTTTGTTATACTTTATAA--
------------CTTTAAGCATTTGCTAAAGTTTTTAAGGCCAACCCTTATTA-------
------------------------ATGGACATCTGGAGACCTGAGAGGAAATTT---CTC
CGTTTTACTAACGGATTTAACGTCCCAGAATTAGAAGATGTCTGTTTTAAATTTAATTAC
CA-----------------ATTGCCTAAAGTAGGATATTGTAGAGTTCCTAATTATGCT-
--------TGGTGTCGTAATCAAGGTAGCTTTTGTGCTACATTTACCCTTTACGGCAAAT
CCAAACATTATGATAAA------TATTTTAGAATAATAACTGGTTTCACAGCGTTCGCCA
ATACTATAGAGGAGGCTGTTAACA--------------AACTGGTTTTAGAGGCTG---T
TGATTTTATTATCTGGCGTAGCCAGAATTTAAATGCTTATG-------------------
------------------------------------------------GCTGATTTTTA-
--------------------------TCTTGCAGACACTGTGTGGTATGT----------
---------------GGGGCAAATAATTTTTATAGTTGCCATTTGTTTACTGGTTATAAT
AGTTGTAGTGGCATTTTTGGCAACT---------------------TTTAAATTGTGTAT
TCAACTTTGCGGTATGTGTAATA------CCTTAGTACTGTCCCCTTCTATTTATGTGTT
TAATAGAGGTAGGCAGTTTTATGAGTTATACAATCAAGTAAAACCACCAGTCCTTAATGT
GGATGACGT----TTAATCCAAACATTATG---------------AGTAGTACACCTACA
CCAGCACCAGGTTATAACTGGACT------GCTGATGAAGCTATTAAATTCCTAAAGGAA
TGGAATTTTTCTTTGGGTATTATACTACTTTTTATTACAGTCATATTGCAATTTGGTTAT
ACAAGTCGCAGTATGTTTGTTTATGTTGTTAAGATGATCATTTTGTGGCTTATGTGGCCC
CTTACTATCATCTTAACTATTTTCAACTGCGTATACGCGTTGAATAACGTTTATCTTGGT
TTTTCTATAGTTTTCACTATAGTGGCCATTATTATGTGGATTTTGTATTTTGTGAATAGT
ATCAGGTTATTTATTAGAACTGGTAGTTGGTGGAGCTTCAACCCAGAAACAAACAACCTG
ATGTGTGTAGATATGAAGGGTAAGATGTATGTTAGGCCTATTATTGAGGACCATCATACT
CTTACTGCCACAATAATACGTGGCCACCTTTATTTTCAAGGTGTAAAACTAGGAATCGGC
TATTCTTTGTCAGATTTGCCAGTTTATGTTACTGTTGCTAAGGTGTCGCACCTTTGCACA
TATAAGCGTGGTTTTCTTGACAAGATAGGCGATAATAGTGGTTTTGCTGTTTATGTTAAG
TCCAAAGTCGGTAATTATCGACTGCCTTCAACTCAAAAAGGTTCAGGCATGGACACCGCA
TTGTT-------------------------------------------------------
------GAGAAATCA---------------------------------------------
-----------------AATCTAAACTTTAAGGATGTCTTTCACTCCTGGCAAGCAGTC-
----CAGTAGTAGAGCATCCTCTGGAAATCG-----------------------------
------------------------------------------------------------
------------------------------------------------------------
--------------------------------------------------------TTCT
GGTAATGGAATCCTTAAGTGGGCCGACCAGT-------CCGACCAGTCT-------ACAA
ATTTTCAAACCAGAGGTAG---AAGAGCTCAACCC-------------------------
-------AAGCAAACTGCTACTTCTCAACCAGCAGGAGGGAA------------------
---------------------------------TGTTGTTCCCTACT-------------
---ACTCTTGGTTCTC---------------------TGGAATTACTCAGTTTCAAAAGG
GAAAGGAGTTTCAATTTGCTGAAGGACAAGGTGTGCCT--------ATTGCACCAGGAA-
----------------------------------------------------TCCCATCT
ACT--------------------------GAAGCTAAGG---------------------
--------------------------------------------GGTATTGGTA------
------------------------------------------------------------
------------------------------------------------------------
------------------------------------------------------------
-----------------------CAGACACAACCGACG----------------------
------------------------------------------------------------
--------------------------------------TTCTTTTAAAACAGCCGATGGC
AATCAACGCCAATTGTCG------------------------------------------
-------------------------------------CCACGCTGGTATTTTTACTACTT
GGGAACAGGCCCGCATGCTAAAGCCCAGTATGGCACCGACATTGACGGAGTCTTCTGGGT
CGCTAACAAGCAGGCTGATGTTAATACCCCAGCTGACGTTGTCGATCGGGACCCAAGCAG
TGATGAGGCTATTCCGACTAGGTTTCCGCCTGGTACGGTACTCCCTCAAGGTTACTATAT
TGAAGGCTCGGGAAG---------GTCTGTTTCTAATTCCAGATCTACTTCCCGCGCATC
CAGTAGAGCCTCTAGTGCAGGATCAAGAAGTAGAGCCAATTCCGGCACTAGAACATCTAC
CTCTGGTG---------------------TGACACCTGATATGGCTGATCAGATTGCTAG
TCTTGTG-CTGGCTAAGCTTGGTAAGGATGCCACAAAGCCGCAGCAAGTTACTAAGCAGA
CTGCCAAAGAAGTCAGGCAGAAAATTTTGAATAAGCCTCGCCAAAAGAGGAGCCCAAATA
AACAATGCACTGTTCAGCAATGTTTTGGTAAAAGGGGTCCCAATCA---------AAATT
TTGGCGGAGCAGAAATGTTAAAACTGGGAACTAGTGATCCACAGTTCCCCATTCTTGCAG
AGCTTGCACCTACAGCAGGTGCATTTTTCTTTGGATCAAGATTAGAGTTGGCCAAAGTAC
AGAATTTGTCTGGGAGTTTTGATGAGCCCCAGAAGGATGTTTATGAATTGCGCTATAACG
GCGCGATTAGATTTGACAGCACACTTCCAGGTTTTGAAACTATAATGAAGGTGCTGAACG
AGAATTTGAATGCCTATCAGCAACAGGATGATGGGACGAATATGAGCCCAAAACCACAGC
GACAGCGTGGTCAAAAGAAGGGTGGAGAAAATGAAGATGTAAGTGTTGCAGCGCCTAAGA
GTCGCGTGCAGCAAAATAAGAGTAGAGAGTTGACTGCAGAGGACATCAGCCTTCTTAAGC
AGATGGATGATCCCCTCA---------------CCGAAGATAACTCTGAAATGTAAGAGA
ATGAACCTTATGTCGGCGCCTGGTGGTAACCCCTCGCAGGAAAGTCGGG-----------
------------------------ATAAGGCACTCTCTATCAGAATGGATGTCTTGCTGC
TATA----ATAGATAGAGAAGGTTATAGTAGACTATAGATTAATTAGTTGAAAATTTTGT
GTGGTAATGTAT----AGTATTGGAGAAAGTGAAAGACTTGCGGAAGTAATTGC------
-----------------------------------------------CGACAAGTGCCCA
AGGGGAAGAGCCAGCATGTTAAGTTACCACCCAGTAATTAGTAAATGAATGAAGTTAATC
----------------------------ATGGCCAATTGGAAGAATCACAAG--------
-------------------------------------------
>OM937885.1 Equine coronavirus strain ECoV 2020/7881, complete genome
-------AGCGAATTGCGTCCGTGCATCCCGCT------------------TCACCGATC
TCTTGTTAGATCTCTTTTAATCTAAACTTTA-----------------------------
--TAAAAACACCCACTCCCTGTAATCTATGCTTGCGAGCT--------------------
-----------------TAGACTTTTCATAGTGGTGTTTGTATTAATTTCTATTGTTAAC
AACTCTCAGCCAGGGACGTGTTGTATCCTA-------GTCAGTGGCCCTCCCATAGGTCA
CAATGGCGAAGATCA--ACAAATACGGTCTCGACCTGCAATGGGCTC-CAGAATTTCCGT
GGATG--TTTGAGGACACAGAGGAGAAGTT---------------------------GGA
TAACCCTAGTGGGTCAGAGGTGGGTATAA-------TTTGCCCCACC-------------
---ACTGCGCAAGAGTTGGGAACAGGTAGAATTGCTTTTGAGAATCATGTGATGGTTGAT
TGTCGCCGCCTCATTCAGGAGGGTTGTGTGCAGTCCAA----------------------
------CCTAATACGTGAAATAAAGATGAATACACG------TCCTGATGATATGGACCG
TGTTATTCAAGATGCCTTACTGTCCCGTGAGGCTGTGTT---GATTCCACCCCCGCGGCG
TTTGTCTATTGAGACATGCTATAAGTGGGGTTGTTGTCCACAAGGTTGGGCTATGGGACT
G----TTTAGACGTTGTAG-----------------------------------------
----CACCTGTTATGGTGGTTGCGACGTGAATAGTCATGTGGCCTACCAATT---GTTTT
TAATAGACCCACAAGGTTGCTGCCTAGGTGCTGGCA-----------ACTTTGTAGGGTG
GGTGGTGCCTCTAGCTAAGTTATCAAAAGAGGCACAAGTTAAAACTGTGCCCTGGACCAT
GTGGTTGCGT--------AAACGTGGAGAAAAGGGTGCTTATAATAAATACCACAAGCT-
-------TGATTTTGATGATGAAGTTTGTGATGTGCTGTTGGAAAGAGCCTATGATAGTG
TT----------------------------------------------------CTTGAT
GACCCTAAAGGTAAATTT---TCTGCAAAAGCATTTGCTCTTTTAAGAAGTTATCGTGGT
GTTAAGCCACTACTTTATGTAGACCAGTATGGCTGTGATTATACTGGTAGTCTTGCAGTT
GGTTTAGAGGCTTATGCTGACAAGACACTGCAGGAAATGAAGAGTTTATTTGGTGCTTGG
AGTCAGGAACTTCCTTATGAGGTAGTTGTGGCA-TGGCATGTTGTGCGTGATACACGCTA
CACTATGAAATTAC-------AGAGTGCTGCTACTATACGTAGTATCACATATGTTGCCA
ATCCTACTGAAGATTTGTGTGATGGTTCTGTTGTTATACAAGAGCCAGTACATATTTATG
CTGCTGATTCTATTATCCTTCGGCTACCTAAGTTAGTTGACATTATGGATCATTTTTATA
TGGAAGAAGATAGGGCTCTTGACGCTATTTATGGTGTCAATTTGGAAGAATGTGGTCTTG
TTATGCAATTTGGTTATATTGATTGCAAGCAAGATTCTTGCGATTTTAGAGGTTGGCTTC
CTGGCAATATGATAGATGGTTTTGTGTGCACAACTTGTGGTCATGTTTATGAAACAGGTG
AATTATTAGCTCAATCTTCAGGTGTTTTACCATCAAATCCTGTTTTGCGCACTAATA---
--------------GTGCAGCAGGTTATGCTGGTTTTGGTTGTAAAGATTCTTTTACTTT
ATTTGACCAGACTGTAGTGTGTTTTGGTGGTTGTGTTTATTGGAACCCAGTGCCTAAGAT
ATGGATTCCAA--TATTAAAGTCATCTGTTAAGGCTTTTGATGGTTTGGTTTATACAG--
------------------------------GATCTGTAGGAATCAAGTCTG---------
-------TTGTAAAAGAGACTGCTCTTATTTGTAAGGCCTTGTATCTTGATTATGTTCAA
CATAAGTGTGGCAACTTGGATCAGCGTGAGTTGTTAGGGTTGTCAGATGTGTGGCATAAG
CAATTGTTATTAAATAGAGGTGTTTACAAACCTTTGTTAGATCATATTGATTAT------
------TTTAATATGCGTCGTGCTAAATTTAGTTTAGAAACATTTACTGT--------TT
GTTCAGATGGCTTTATGCCTTTTTTAGTAGATGATTTAATACCTCGTTCATATTATTTGA
TTAAAAGTGGCCAGGCCTTTTTTGAAAGGTTTGATCAGTTTGTTTCCAAGAGTAAAGAAT
TAATTGAAGTGTCTCTTGACTCTTTGGAGGCAGCGATGTGTTATTTAAATTT-------T
AAAATTGCAGAT-------TTGGCACAACATTTTAGTGCATTAGGCGCAGTTTTTG----
-TGTCAAAAATTATACATTATTTTAAAACTTTTACTACTAATACTGCTCGTGCATTTGCA
TGGGTTTTATTTCATGTGTTGCATGGGTTTTACATGGTAGTTGAGAGTAGTATATATTTT
GTTAGGAGCGTTCCCATTTATGCCCGTTCTGTAGTACAGGCATTTCAGGACGTTGTTAGA
GTTGTAT-TGGAATCTTTAAGAGTTACTTTTATTAAAGGCCTTTCTGTTTTTAAGATAGG
ACGTAAAAGAATTTGTTTTTCAGGTAGCAATGTCTATGAACTTGAGCGTGGTTTGTTAGA
TTCATCACACTTACCATCG-AGTGTTTATGATTTGACCATGCCTAGTAAAATTCAGAAAG
CCAACCAGAAGCCTATTTATTTAAAAGGCGTGGGCTTTGATTTTTCATTAAGTGATGATG
TGGTTGAAGTTGTTACAGCTTCAAT------TATACCA----------------TGTGGC
TATTCTAAACCACCTAAAATAGTAGAAAAAATCTGTG---TTGTGGATAATGTTTATATG
GCTAAGGCTGGTGATAAATATTATCCT--------GTAGTGGTAGATAAACAGGCTGGAC
TTTTGGATCAGGCATGGAGGATTCCTTGTGCAGGTAGGCATGTTTCTTTTAAAGAGGAAT
CTGCAGTTAAAGAAATTTCTACTTCAAAATTAATTAAGGTTTGTTATGAACTTGATGTAG
ATTTTAATTTTATATTAAATACCGCTTGTGGCGTGTTTGAGGTAGATACCACTGTAGATA
TGGAGGAATTTTCTGCTGTTGTTGCTGATG---------------------CAATAGAGG
ATAAACTTACTCTATGTAAGGAGATTGATGGTGTAGGCGCTAAAGTTAGTGCCTTTTTGC
AGAAGTTGGAAGATAATGCTCTTCACTTCTTTGATGATGCTGGTGATTGCGTCCTAGCTT
CTAAATTGTATTGCACATTTTCAGCTCCTGTTGATGA------------AGATTTTGGAG
AGCCAGAATTTGAA---------------GAAGATGATGTTGATGTTGAT----------
--------GAAACTGATTTTATTGTTACTAGTGCCTCGGATGAGGTTTG---------TG
CCAATGAACAGGAGGAGGCATTAGAAGTTTTA------GTTCAGGCTGAAGAGTCTATGG
AAGAACTTCACGTCAACATACAAGCATATGATGAAGCAGATGTTGTATCTGCGGATTTTG
ATTATGTCTTTGTGCATGATCACATAGATGTTGTTGATTATGATACCTTCTATTGTGACA
GTGTCTTTGAGTTCTATGCT---ACACAGCAGGAACCTGCTT---TTGTTAAGGTTCTAG
GTGTGTATGTACCTAAAGCAACGCGCAATAATTGTTGGTTGCGGTCTGTTTTGACAGTTT
TTCAGAAACTGCCATGTGTTTTTAAGGATAAAAATTTGCAGAGTTTGTGGTTGTCCTATA
AACAACATTTTGATCAGTTGTT-----TATAGACACTATT----------ATGCAGAAGA
TAC--------CTGCAAATATAGTT------------------GTACCACAGGGTGGTTA
TGTGGCTGATTTTGCTTATTGGTTGTTTACTTTGTGTGAATGGCAAGCGACATCTCATTG
GAGGTGTCTTAAATGTGATATGGCACTAAACCTTCAAGGTTTGGATGCTATGTTCTTTTA
TGGAGACATAGTGTCTCATGTTTGTAATTGTGGAGAACCTATGGTTCTTCTTAAAGTTAA
TGTGCCATTTACTGCGCATTTTGCTATGAAAGACAAGCAGTTTTGTGCTTTTACGACTCA
ACGTCGTATTTTTAAGGCT---------------------GCTTGTGT------TATTGA
TACAAATGACCGTCATTCAATGGCTGTCATTGATGGTAAACAAGTTGATGACAAGCTTGT
TACTGATCTT---------AACAGTGATAAGT------------------TTGATTTTAT
TATTGGGCATGAGATGACATTT---------AATATGTCGTCATTTGAAATTGCCCAATT
GTATGGTAGCTGTATAACATCTAATGTTTGTTTTGTTAAGGGTGATGTGATAAGAATTGC
TCAGCTTGTA---------------TATGCTGATGTTGTTGTAAATCCAGCCAACGGTCA
TATGGCTCATGGTGGTGGTGTTGCAAAAGCTATAGCTAATGCAGCTGGTCAA--------
----AGTTTTGTTAAGGAGACTG------CCAATATGGTTAAAT---CTAAAGGAGTTTG
CGCTATTGGTGA--------------------------TTGTTATGTTTCATCAGGTGGC
AAATTATGTAAAACAGTGCTTAATGTTGTAGGCCCAGATGCTAGATCTCAGGGTAAGCAA
AGTTATGCATTGTTGGAAAAGACATATAAGCACCTTAACAAGTACGATTGTAGTCTTACT
ACACTCATTTCAGCTGGCATATTTAGTGTGCCTTCTGATGTGTC------TTTGACATAC
TTACTTGGTGTTGTAGAAAAA-----CAAGTTA-------TTCTTGTTAGCAATAACAAA
GAAGATTTTGATATAATTTCTAAGTGTCAG------------------------------
------------------------------ATAACGGCTGTAG-----------AGGGCA
CTAGAAAATTTGCAGAGCGCCTTTCTATTAATGTAGGGCGCCATGTTAAATATGAAACAG
ATGCT----------AATAAATTGCTTCTTAGCAGTGA-----------------CGTAG
TATTTGTTTCTACTTTTAATG-TGTTGCAGGATGTTACATCACTGCGGCACGATATTAGA
CTTGATGATGATTCGCGTGTTTTTGTGCAGTCAAATATGGAGAATTTGCCTGCAG-----
--ATTGGCGCATAGTTAATAAATTTGATCAGATTAATGGT-GTTAGAACCATTAAGTATT
TTGAATGTCCT------GGTGGTATAGATGTTTGCAGCCAGGGTAAAGAGTTTGGTTATG
TACAGCAAGGTTCTTTTTATAAGG--------CCACTGTTAGCCAAATTAAG--GCTTTG
TTTGTTGATAAA----------ATAGATGTTTTGCTTACTGTTGATGGTGTTAATTTCAC
CACTCGATATGT-GCCGTGTGGTGAAGTTTTTGGCAAAACATTAGGTAATGTATTTTGTG
ATGCTATTAATGTTACTAAATGCAAAGCCGAACAGAAATATAAAGGAAAGGTGTTCTTTC
AGTTTGACAACCTGTCTAATGCAGATTTGAAAGCTGTTAAGAGTTCTTTTAATTTTGACC
AGAAAGAATTGTTGGCTTATTACAATGTCCTTGTGAATTGTG-ATAAGTGGCAAATTGTT
GTTAATGGTAAATAT--------------------TTTACTTTTAAGCAGGCAAATAATA
ATTGCTTTGTTAATGTTGCATGTCTTATGCTTCAGAATGTTAATCTGAAGTTT-GTAAGC
GTGCAATGGCAGGAGGCATGGCTCGAATTTAGAGCTGGTAAACCCTTTCGGTTTGTAGCA
CTTGTCTATGCTAAAGGTGCCTTTAAATTTGGAGAGCCTGCTGATTCCAGAGATTTTATT
CGTGTGGTTCTTAGCCAAACTGATTTGGCTGATGCCGCATGTGATTATGAGATTGTTTGT
AAA---TGTGGTGTTAAGCAGGAGCAGCGTAAAGGTATTGACGCTGTTATGCATTTTGGA
ACATTGAGTCGTGAAGATCTTGAAAATGGCTACACAATTGAGTGCAGTTGTGGT-GATAA
GCTAATTCATTGTACGCGAATTAAGGTTCCATTTTTAATTTG----CAGCAACAC-----
--------ACCAAAAGACAATGTTTTGCCTAAGGGTGTGATATGTGCAAATGTCTTTACT
GGTGATAATGTG---GGTCATTATACTCATTTGAGATGTGATTCAAGTTATCAACTTTTT
GATGCTTCTAAGGTTAAAAAGATTACTACAGTCAGTGGTAAAATCACTGACTGTTTGTAT
CTTAAAGA---TTTGAAGCAAACATTTAAGTCTGTTTTGACGACCTATTATTTGGATGAT
GT------TATGAAGGTTGAGTATAAGCCTGATCTTACACAGTATTACTGTGAAGGAGGC
AAGTATTACACTCAGAGAATTATAAAGGCTCAGTTTAGAACTTTTGAGAAAGTTGATGGT
GCCTATAT-----------CAATTTTAAATTGGTAGGACACACCATCTGTGATAGTCTCA
ATGCTAAATTGGGTTTTGATAGCTCTAAGGATTTTGTTGAATATAACGTGACTG------
AGTGGCCAACAGCTACA------------------GGTGATGTGGTGTTGGCTAATGACG
ATTTGTATGTTAGGAGGTATGAAAGAGGGTGTATTACTTTTGGTAAGCCTGTTATTTGGT
ATAATCATGAGCAAGCATCCCTTAATTCTCTTACATATTTTAATCGA---CCTAGTTTGG
TTGATGTT-----------------------------AATAAGTTTGATGTTTTGAAATT
TGATGATGCTGTTGCAGAAGTTGAATCCTGCAGCGCTAATTTGAGCCAAGGGAGTACATG
TATTGGTGCGAGTACAGACAATTCTTACCTGAGCCTACAAGGTAGTCAGG-GTAATGTCG
AAGCTTGTGCTGCTGC--------TTTAACTCCAGGCAACCAAGAGAGTTATGCAGCTAA
TGGTTTAGCCATTAGCAATAATATTG-----TTAAATTAAATGGTGTTAAAAAGCCTTTT
AAGGTTGAAAATAGTATTGTTATTAATGACAATACTAGCGATACCAAATTTGTTAAGAGT
TTGTCTATTGTGGATGTTTATGATATGTGGCTGACTGGTTGTCGGTA-TGTTGTTAAGGC
TGCTAATGCTTTAAGCGTTGCGGTTAACGTACCAACAATTAAGAGGTTTATAAAATTTGG
TATGACTGTTGTTAGTATACCAATAGATTTGTTAAATTTAAGAGATATTAAGCCCGTTGA
TGTAGTTAAAGTGGTGCG---TAAAACTTTTGCCTGCTTTAATTTTATTAGATGGCTTTT
TGTCTTATTATTCGGCTGGATTAAAATATCTGCTGATAATAAAGTAATATACATCACAGA
A--------------------ATTGCATCAAAGCTTACTTATAAGCTTGTTGCTTTAGCT
TTTAAAAATGCATTTTTGACATTTAAGTGGAGTGTGGTTGCTAGAGGTGCTTGCATTATA
GCGACTATATTTTTACTGTGGTTTAATTT-----------TATATATGCCAATGTAATTT
TTAGTGATTTTTATTTGCCTAATATT-------------------------GGTTTCTTG
CCGACTTTTGTTGGTAAG-------ATCGCACAGTGGATTAAGAACACTTTTAGTCTTGT
AACTATTTGTGATCTATATTCCATTCAGGATGTGGGCTTTAAGAATCAGTATTGTAATGG
AAGTATCGTATGTCAGTTCTGCTTGGCAGGATTTGATATGTTAGATAATTATAAAGCCAT
TGATGTAGTACAGTATGAAGCTGATAGGAGAGCATTTGTTGATTATACAGGTGTGTTAAA
GCTTGTCATTGAATTGATAGTTAGTTAC----GCCCTGTATACGGCATGGTTTTATCCAT
TGTTTGCTCTTATCA-GTATTCAGATCTTGACAACTTGGCTGC----------------C
TGAGCTTTTTATGCTTAGTACGTTACATTGG-AGTTTTAGGTTGCTGGTGTCTTTAGCTA
ATATGTTACCAGCACATGTGTTT---------ATGAGGTTTTATATTATTATTGCCTCTT
TTATTAAGCTGTTTAGCTTGTTTAGGCATGTTGCCTACGGTTGTAGTAAATCTGGTTGTT
TGTTTTGTTACAAGAGGAATCGTAGTCTACGTGTTAAATGTAGTACGATCGTCGGTGGCA
TGATACGCTATTACGATGTTATGGCTAATGGTGGCACTGGCTTTTGTTCAAAACATCAAT
GGAATTGCATAGATTGTGATTCTTATAAACCAGGTAATACTTTTATTACTGTTGAGGCCG
CTCTTGATCTATCTAAGGAATTGAAACGGCCTATTCAGCCTACAGACGTTGCTTATCATA
CTGTGACGGATGTTAAGCAAGTTGGTTGTTTTATGCGACTGTTCTATGACCGTGATGGAC
AGCGCATGTATGATGATGTTAATGCTAGTTTGTTTGTGGATTATAGTAATTTGCTACATT
CTAAGGTTAAGAGTGTGCCGAATATGCACGTAGTTGT----GGTTGAAAATGAAGCTGAT
AAAGCTAATTTTTTGAAT--GCTGCTGTGTTTTATGCACAGTCTTTGTTTAGACCTATTT
TAATGGTAGATAAAAATTTGATAACTACTGCTACTACTGGTACGTCTGTTACAGAAACTA
TGTTTGATGTTTATGTGGATACATTTTTGTCTATGTTTGATGTGGACAAAAAGAGTCTTA
ATGCTTTAATAGCAACTGCGCATTCTTCTATAAAACAGGGTACGCAGATTTGTAAAGTTT
TGGATACCTTTTTAAGCTGTGCTCGTAAAAGTTGTTCTATTGATTCAGATGTTGATACTA
AGTGTTTAGCTGATTCTGTCATGTCTGCTGTATCGG-CAGGCCTTGAATTGACGGATGAA
AGTTGCAATAACTTGGTGCCAACATATTTGAAGGGTGATAACATTGTGGCAGCTGATTTA
GGTGTTCTGATTCAAAATTCTGCTAAGCATGTGCAGGGTAATGTTGCTAAAATAGCCGGT
GTTTCCTGTATATGGTCTGTGGATGCTTTTAATCAGCTTAGTTCTGATTTCCAGCATAA-
-ATTGAAGAAAGCATGTTGTAAAACTGG---------------TTTGAAACTGAAGCTTA
CTTATAATAAGCAGATGGCTAATGTCTCTGTTTTAACTACACCCTTTAGTCTTAAAGGGG
GTGCAGTTTTTAGTTAT------------TTTGTTTATGTATGTTTTGTGTTGAGTTTGG
TTTGTTTTATTGGATTGTGGTGCTTAATGCCCACTTACACAGTACACAAATCAGATTTTC
AGCTTCCCGTTTATGCCA---GTTATAAAGTTTTAGATAATGGTGTTATTAGAGATGTTA
GTGTTGAAGATGTTTGTTTCGCTAACAAATTTGAACAATTTGATCAATGGTATGAGTCTA
CATTCGGTCTAAGTTATTATAGTAACAGTATGGCTTGTCCCATTGTTGTTGCTGTAGTAG
ACCAGGATTTTGGCTCTACTGTGTTTAATGTCCCTACCAAAGTGTTACG---ATATGGTT
ACCATGTGTTGCACTTTATTACACATGCACTTTCTGCTGATGGAGTGCAGTGTTATACGC
CACATAGTCAAATATCGTATTCTAATTTTTATGCTAGTGGCTGTGTGCTTTCCTCTGCTT
GTACTATGTTTGCAATGGCTGATGGTAGTCCACAACCTTATTGTTATACAGAGGGGCTTA
TGCAGAACGCTTCTCTGTATAGTTCATTGGTACCTCATGTGCGGTATAATCTTGCTAATG
CTAAAGGTTTTATCCGTTTTCCAGAAGTGCTGCAAGAAGGACTTGTGCGTATTGTTCGTA
CGCGTTCTATGTCGTATTGCAGAGTTGGTTTATGTGAGGAAGCCGATGAGGGTATATGTT
TTAATTTTAATGGTTCTTGGGTTCTTAATAATGAATATTATAGATCATTGCCAGGGACAT
TTTGTGGTAGAGATGTTTTTGATTTAATGTACCAGCTTTTTAAGGGTTTAGCACAGCCTG
TAGACTTTCTGGCATTGACTGTTAGTTCTATTGCTGGTGCTATACTTGCTGTAATTGTTG
TGTTGGTGTTTTATTACTTAATAAAGCTTAAACGTGCTTTTGGTGATTACACCAGTATTG
TTTTTGTTAATGTGATTGTGTGGTGTGTAAATTTTATGATGCTTTTCGTGTTTCAAGTTT
ATCCTACACTTTCTTGTGTATATGCGATTTGTTATTTTTATGCCACGCTTTATTTCCCTT
CGGAGATAAGTGTGATAATGCATTTACAATGGCTAGTTATGTATGGCACTATTATGCCTT
TATGGTTTTGTTTGCTATATATATCTGTTGTTGTTTCAAATCATGCTTTCTGGGTATTTT
CTTACTGCAGACGGATTGGTACTTCTGTTCGTAGTG------ATGGTACATTTGAAGAAA
TGGCTCTTACTACTTTTATGATTACAAAAGATTCTTATTGTAAGCTTAAGAATTCTTTGT
CTGATGTTGCTTT----------TAATAGATATTTGAGTTTGTATAATAAATATAGGTAT
TACAGCGGTAAAATGGATACTGCTGCATATAGGGAGGCTGCTTGTTCTCAGTTGGCTAAA
GCAATGGATACATTTACCAATAATAATGGTAGTGATGTGCTTTACCAACCACCTACTGCT
TCCCTTTCAACTTCATTCTTGCAATCTGGTATTGTGAAAATGGTTAATCCTACTTCTAAG
GTAGAACCATGTATTGTCAGTGTTACCTATGGTAATATGACATTGAATGGTTTATGGTTG
GATGATAAGGTCTACTGTCCCAGACATGTGATATGTTCTGCTTCAGATATGACTAATCCA
GATTATACAAATTTGTTGTGTAGAGTAACATCAAGTGATTTTACTGTATTGTTTGATCGT
TTGAGCCTTACAGTGATGTCTTATCAAATGCAGGGTTGTATGCTTGTTCTTACAGTGACC
CTGCAAAATTCTCGTACGCCAAAATATACATTTGGTGTGGTTAAACCTGGTGAGACTTTT
ACTGTTTTAGCTGCTTATAACGGCAAACCACAAGGAGCCTTTCATGTGACTATGCGTAGT
AGTTATACCATTAAGGGTTCCTTTTTATGCGGATCTTGTGGATCTGTTGGTTATGTGCTA
ATGGGTGATTGTGTTAAATTTGTGTATATGCATCAATTGGAGCTTAGTACTGGTTGTCAT
ACTGGTACTGATTTCAATGGGGATTTTTATGGTCCTTATAAGGATGCTCAGGTTGTCCAA
TTGCCCGTTCAGGATTATATACAATCTGTTAATTTTGTAGCATGGCTTTATGCTGCTATA
CTTAATAATTGTAATTGGTTTGTACAAAGTGATAAGTGTTCTGTTGAAGATTTTAATGTG
TGGGCTTTGTCTAATGGGTTTAGCCAAGTTAAGTCTGATCTTGTTA------TAGATGCT
TTAGCTTCTATGACTG---------------------GTGTGTCTTTGGAAACACTATTG
GCTGCTATTAAGCGTCTCAAGAATGGTTTTCAAGGACGTCAGATTATGGGTAGTTGCTCC
TTTGAGGATGAATTGACACCTAGCGATGTTTATCAACAACTCGCTGGTATCAAGTTACAA
TCAAAGCGTATT----AGATTGGTTAAAGGCA-----------TTGTTTGTTGGATTATG
GCTTCTACATTTTTGTTTAGTTGTATAATTACAGCATTTGTGAAATGGACTATG------
TTTATGTATGTAA------------CTACTAATATGCTTAGTATTACTTTTTGTGCACTT
TGTGTTATAAGTTTGGCTATGTTGTTGGTTAAACATAAGCATCTTTATTTGACTATGTAT
ATAATTCCTGTGCTTTTTACACTG-----------------CTGTATAACAACTATTTG-
--GTTGTGTACAAGCAGACATTTAGA------------------GGCTATGTTTATGCAT
GGCTATCATATTATGT-TCCATCAGTTG-AGTA-TACTTATACTGATGAAGTTATTTATG
GCGTGTTAT--TGCTTATAGGAATGGTTTTTGTTACATTACGTAGCATTAACCATGATTT
G-TTTTCTTTTATAATGTT-----TGGTGGTCGTGTGATTTCTGTTGTTTCTTTGTGGTA
CATGGGTTCTAACTTAGAGGAAGAAATTCTTCTTATGTTGGCTTCTCTTTTTGGTACTTA
TACATGGACAACAGCTTTATCTATGGCTGCAGCAAAGGTTATTGCTAAGTGGGTTGCTGT
GAATGTTTTGTATTTCACA------GACATACCTCAAATTAAGATAGTGCTTATATGCTA
TTTGTTTATAGGTTATATTATTAGCTGTTATTGGGGTTTGTTTTCCTTGATGAACAGTTT
GTTTAGAATGCCTTTGGGTGTTTATAATTATAAAATTTCAGTACAGGAGTTAAGATATAT
GAATGCTAATGGATTGCGCCCTCCTAAGAATAGTTTTGAAGCCCTTATGCTTAATTTTAA
GCTTTTGGGTATTGGAGGTGTGCCAATTATTGAAGTATCTCAATTTCAATCAAAATTGAC
TGATGTTAAATGTGCTAATGTTGTCTTGCTTAATTGCTTGCAACATTTGCATGTTGCTTC
TAATTCTAAGTTGTGGCAGTATTGTAGCACTTTGCACAATGAAATACTAGCCACTTCTGA
TCTGGGTGTTGCTTTTGAAAAGCTTGCTCAGTTGTTAATTGTTTTGTTTGCTAATCCAGC
TGCTGTGGATAGCAAGTGCCTGATTAGTATTGAAGAAGTTTGCGACGATTACGCAAAGGA
CAATACTGTTTTGCAGGCTTTACAGAGTGAATTTGTTAATATGGCTAGCTTCGTTGAATA
TGAAGTTGCTAAGAAAAATCTTGATGAGGCGCGTTCTAGTGGTTCTGCTAATCAACAGCA
GTTAAAACAGCTAGAGAAAGCCTGTAATATTGCTAAATCTGCTTATGAACGCGACCGTGC
TGTAGCAAGAAAGTTGGAGCGTATGGCAGATTTGGCTCTCACTAATATGTATAAAGAAGC
TAGAATTAATGATAAGAAGAGTAAGGTTGTTTCTGCCTTGCAAACTATGCTTTTTAGTAT
GGTGCGTAAGTTAGATAATCAAGCTCTGAATTCAATATTAGATAATGCTGTGAAGGGTTG
TGTACCATTGAACGCAATCCCTTCATTGGCTGCAAATACTCTGACTATAATTGTACCAGA
TAAAAGTGTTTACGATCAGGTAGTTGACAATGTCTATGTTACCTATGCGGGTAATGTATG
GCAGATTCAAACTATCCAAGATTCAGATGGTACAAATAAGCAGTTGAATGAGATATCTGA
TGAT------TGTAACTGGCCACTAGTTATTATTGCAAATCGGCATAATGAGGTA--TCT
GCTACCGTTTTGCAAAATAATGAATTAATGCCTGCTAAGTT------GAAAACTCAGGTT
GTTAATAGTGGTCCAGATCAGATTTGTAATACACCTACTCAATGTTACTATAACAATAGT
AACAATGGGAAGATTGTTTATGCTATACTTAGTGATGTTGATGGTCTTAAGTATACAAAA
ATTCTTAGAGATGATGGCAATTTTGTTGTTT---TGGAGTTAGACCCTCCTTGTAAATTT
ACTGTTCAAGATGTTAAAGGTCTTAAAATTAAGTACCTTTATTTTGTAAAAGGTTGTAAC
ACACTAGCAAGAGGCTGGGTTGTTGGTACAATTTCTTCTACAGTTAGATTGCAAGCTGGA
ACTGCTACTGAGTATGCTTCCAACTCATCTATATTATCTTTATGTGCGTTTTCTGTAGAT
CCTAAGAAAACGTATTTAGATTTTATACAGCAGGGAGGAACACCTATTGCCAATTGTGTT
AAAATGTTGTGTGACCATGCTGGTACCGGTATGGCCATTACTGTTAAACCCGATGCTACC
ACTAATCAGGATTCATATGGTGGTGCGTCTGTTTGTATATATTGCCGCGCACGAGTTGAA
CACCCAGATGTTGATGGGTTGTGCAAATTACGCGGCAAGTTTGTACAAGTGCCTGTAG--
-GTATAAAAGATCCTGTGTCTTATGTTTTGACACATGATGTTTGTCAAGTTTGTGGATTT
TGGCGGGATGGAAGTTGTTCATGTGTTAG---CACTGACACTACTGTTCAGTCAAAAGAT
ACTAA---TTTTTTAAACGGGTTCGGGGTACGAGTGTAGATGCCCGTCTCGTACCCTGTG
CCAGTGGTTTATCTACTGATGTACAATTAAGGGCATTTGATATTTGCAATGCTAGTGTTG
CTGGCATTGGCTTACATTTAAAAGTTAATTGCTGCCGTTTTCAGCGTGTTGATGAGAACG
GTGATAAATTAGATCAGTTCTTTGTTGTTAAGAGGACAGATCTGACTATATATAATAGAG
AGATGGAATGCTATGAGCGTGTAAAAGATTGTAAGTTTGTGGCTGAACACGATTTCTTTA
CATTTGATGTAGAAGGTAGTCGTGTGCCACATATTGTACGCAAGGATTTAACAAAGTATA
CTATGTTGGATCTTTGCTATGCATTGCGACATTTTGATCGCAATGATTGCGCTATGCTTT
GTAATATACTCTCTATGTATGCTGATTGTGAACAATCCTATTTTACTAAGAAGGATTGGT
ATGATTTTGTTGAAAATCCTGATATTATTAATGTGTATAAAAAGCTTGGACCTATCTTTA
ACAGAGCTCTAGTTAGCGCTACTGAGTTTGCAGATAAATTAGTGGAGGTAGGCTTAGTAG
GTGTTTTAACACTTGATAACCAAGACTTAAATGGTAAATGGTATGATTTTGGTGATTTTG
TTATTGCAACCCCAGGGTGTGGTGTTGCTATAGCAGATTCTTACTATTCATATATGATGC
CTATGCTGACTATGTGTCATGCGTTGGATTGTGAATTGTATATAAAAGGTG---------
---CTTATAGGCAATTTGATCTTGTACAGTATGATTTTACTGATTATAAGCTCGAATTGT
TTAATAAGTATTTTAAACACTGGAGTATGCCATACCATCCTAACACGGTTGATTGTCAGG
ATGATCGGTGTATCATACATTGTGCTAATTTTAACATACTTTTTAGTATGGTTTTACCTA
ATACATGTTTTGGGCCTCTTGTTAGGCAAATTTTTGTGGATGGTGTGCCTTTTGTTGTTT
CAATTGGTTACCATTATAAAGAACTTGGTATTGTGATGAACATGGATGTGGATACACATC
GTTATCGCTTGTCTTTAAAAGACTTGCTTTTATATGCTGCTGATCCGGCTTTGCATGTAG
CTTCTGCTAGTGCATTGTATGATTTACGCACTTGCTGTTTTAGTGTTGCGGCTATAACAA
GCGGTGTAAAATTTCAAACAGTCAAACCTGGTAATTTTAATCAGGATTTTTATGATTTTA
TTTTAAGTAAGGGCCTGCTTAAAGAGGGTAGTTCAGTTGACCTGAAGCACTTCTTCTTTA
CGCAGGATGGTAATGCTGCTATTACTGATTATAATTATTATAAGTACAATTTGCCCACCA
TGGTGGACATTAAGCAGTTGTTGTTTGTTTTGGAAGTTGTTTATAAGTATTTTGAGATTT
ATGATGGTGGGTGTATACCGGCATCACAAGTCATTGTTAATAATTATGATAAGAGTGCTG
GCTATCCATTTAATAAATTTGGAAAAGCCAGGCTCTATTATGAAGCATTATCATTTGAGG
AGCAGGATGAAATTTATGCCTATACTAAGCGCAATGTCCTGCCAACACTTACTCAAATGA
ATTTGAAATATGCTATTAGTGCTAAGAATAGAGCCCGCACTGTTGCTGGTGTTTCCATAC
TTAGTACTATGACTGGCAGAATGTTTCATCAAAAGTGTTTGAAAAGTATAGCAGCTACAC
GTGGTGTTCCTGTTGTTATAGGCACCACTAAATTTTATGGCGGCTGGGATGATATGTTAC
GTCGCCTTATTAAAGATGTTGATAATCCTGTACTTATGGGTTGGGATTACCCTAAGTGTG
ATCGTGCTATGCCAAACATATTACGTATTGTTAGTAGTCTGGTTTTGGCTCGAAAACATG
AGGCATGTTGTTCGCAAAGCGATAGGTTTTATCGACTTGCGAATGAATGCGCACAAGTTC
TGAGTGAAATTGTTATGTGTGGTGGCTGTTATTATGTTAAGCCTGGTGGCACTAGTAGTG
GTGATGCAACTACTGCTTTTGCTAATTCAGTTTTTAACATATGTCAAGCTGTTTCAGCCA
ATGTATGTGCTTTAATGTCATGCAATGGTAATAAGATTGAAGATTTGAGTATACGTGCTC
TTCAGAAGCGCTTATACTCACATGTGTATAGAAGTGATATGGTTGATTCAACCTTTGTCA
CAGAATATTATGAATTTTTAAATAAGCATTTTAGTATGATGATTTTGAGTGATGATGGCG
TTGTGTGTTATAATTCTGATTATGCGTCCAAAGGGTATATTGCTAATATAAGTGCCTTTC
AACAGGTATTATATTATCAAAATAACGTTTTTATGTCAGAATCCAAATGTTGGGTTGAAA
ATGACATAAACAATGGACCTCATGAATTCTGTTCACAACACACAATGCTTGTAAAGATGG
ATGGGGACGATGTCTATCTTCCATATCCTGATCCTAGTCGTATATTAGGAGCTGGATGTT
TTGTAGATGATTTGTTAAAGACTGATAGCGTTCTTTTAATAGAACGATTTGTAAGTCTTG
CAATAGATGCTTATCCACTTGTGTACCACGAAAATGAAGAATACCAAAAGGTTTTTCGTG
TTTATTTGGAGTATATAAAGAAGTTGTACAATGACCTGGGTAATCAGATCTTGGATAGCT
ACAGTGTTATTTTAAGTACTTGTGATGGACAAAAGTTTACTGATGAGTCCTTTTACAAGA
ACATGTATTTAAGAAGTGCAGTTATGCAGAGTGTTGGAGCTTGCGTTGTCTGCTCTTCTC
AAACATCATTACGTTGTGGCAGTTGCATCAGAAAGCCTCTTCTTTGCTGCAAGTGTTGTT
ACGATCACGTTATGGCAACTGATCATAAATATGTTTTGAGTGTTTCACCATATGTGTGTA
ACGCACCAGGATGTGATGTAAATGATGTTACCAAATTGTATCTAGGTGGTATGTCATATT
ATTGTGAAGATCATAAGCCACAATATTCGTTTAAGTTGGTAATGAATGGTATGGTTTTTG
GTCTATATAAACAATCTTGTACAGGATCTCCGTACATAGATGATTTTAATCGTATAGCTA
GTTGTAAATGGACTGATGTTGATGATTACATACTGGCTAATGAATGTACAGAGCGCTTGA
AATTGTTTGCTGCAGAAACCCAAAAGGCAACTGAAGAAGCCTTTAAGCAGAGTTATGCAT
CAGCAACAATACAAGAAATTGTAAGCGAGCGCGAATTGATTCTCTCTTGGGAGATTGGAA
AAGTGAAGCCACCACTTAATAAAAATTATGTGTTTACTGGCTACCATTTTACCAAGAATG
GTAAGACAGTTTTGGGCGAGTATGTTTTTGATAAGAGTGAGTTGACTAATGGTGTGTATT
ATCGCGCCACAACCACTTATAAGCTATCTGTAGGAGATGTCTTTGTTTTGACCTCTCACT
CAGTAGCTAATTTAAGTGCTCCTACGCTTATTCCGCAGGAGAATTATAGTAGCATAAGAT
TTGCTAGTGTTTA-----TAGTGTGCCTGAGACGTTTCAGAGCAATGTCGTTAATTACCA
ACACATTGGAATGAAACGTTATTGCACCGTGCAAGGACCCCCAGGCACGGGTAAGTCACA
TCTTGCTATCGGTTTGGCTGTATATTATTGTACAGCTAGAGTTGTGTACACTGCCGCCAG
CCATGCTGCTGTTGATGCATTGTGTGAAAAGGCATATAAGTTTTTAAATATTAACGATTG
CACGCGTATAGTACCTGCTAAGGTGCGTGTCGATTGCTATGATAAATTTAAAATTAATGA
CACCACTCGTAAGTATGTGTTTACTACTATAAATGCATTACCTGAGATGGTGACTGACAT
TGTTGTTGTTGATGAAGTAAGTATGCTTACCAATTACGAGTTGTCTGTTATTAATGCTCG
TATTCGTGCTAAGCATTATGTTTATATAGGTGATCCTGCTCAATTGCCAGCACCTCGTGT
GTTGTTGAGTAAAGGATCCCTAGAACCTAAATATTTTAACACTGTAACTAAGCTAATGTG
TTGCTTAGGTCCTGATATTTTCTTGGGAACATGTTATCGTTGTCCCAAGGAAATTGTGGA
TACAGTTTCGGCCTTGGTTTATGATAATAAGCTTAAGGCTAAAAATG--AAAATAGCTCA
TTGTGTTTTAAGGTTTATTTTAAGGGCGTTACAACACATGAGAGTTCTAGTGCTGTTAAT
ATGCAGCAGATTTATTTAATTAGTAAGTTTTTGAAGGCTAATCCCTTGTGGCATAATGCC
GTTTTTATTAGTCCATATAATAGTCAGAACTTTGCTGCTAAGCGCGTTTTGGGTCTTCAA
ACCCAAACCGTAGATTCAGCGCAGGGTTCTGAATATGATTATGTTATTTATTCACAGACT
GCTGAAACAGCGCATTCTGTTAATGTTAACCGCTTCAACGTTGCTATTACTAGGGCCAAG
AAAGGTATTCTTTGTGTCATGTGTAATATGCAGCTTTTTGAGGCGTTACAATTTACAGCA
CTGACTTTGGACAAAGTTCC-------------------CTCCAAATTGCAGTGTACTAC
TAATTTATTTAAAGATTGTAGCAAGTGCTATGTTGGCTACCATCCAGCTCATGCTCCTTC
GTTTTTAGCAGTGGATGAAAAGTACAAGGTTAATGGTGATTTGGCTGTTTGCCTTGGAGT
AGGTGATTCTTCTGTAACATATTCAAGATTAATATCACTCATGGGTTTTAAGTTAGATTT
GACACTTGAGGGATATTGTAAGTTATTTATTACTAAAGAAGAGGCTGTCAAACGTGTTAG
AGCATGGGTTGGGTTCGATGCTGAAGGCGCTCATGCTACGCGTGACAACATAGGGACTAA
CTTCCCACTTCAATTAGGGTTTTCCACTGGAATTGATTTTGTAGTGGAAGCCACTGGTTT
GTTCTCTGAGAGAGATGGTTACAGTTTTAAAAAGGCTGTGGCGAAAGCTCCACCAGGCGA
ACAATTTAAGCACCTTATCCCTTTGATGACTAGAGGTCAGAGATGGGATGTTGTTAGACC
TAGAATAGTACAAATGTTTTCAGATCATTTAGTTGATCTGTCTGATAGCGTTGTACTTGT
TACATGGGCTGCCAGCTTTGAGCTCACTTGTCTCCGATACTTTGCTAAGTTAGGTAAGGA
GACTTGTTGTAATGTGTGTACTAACCGTGCCACAGTTTATAATTCTAGAACTGGTTACTA
TGGCTGCTGGCGTCATAGTGTTTCGTGTGATTACTTATACAACCCACTTATTGTAGATAT
TCAACAGTGGGGCTATTCAGGCTCTTTGTCAAGTAATCATGATATGTATTGTAGCATCCA
TAAAGGGGCTCATATTGCTTCATCTGATGCTATAATGACACGGTGTTTGGCCATTTATGA
TTGTTTTTGCAATAATATAAATTGGAATGTGGAGTATCCCATCATTTCAAATGAGTTAAG
TATTAATTCCTCTTGTAGGACGTTGCAGCGTGTTATGCTTAAAGCAGCAATGCTTTGCAA
CAGGTATAGTTTGTGCTACGATATAGGTAATCCAAAGGCGATT--GCTTGTATCAAAGGC
TA----TGATTTTAAGTTTTATGATTCTCAACC----AATTGTTAAGTCTGTTA-----A
GACTTTGGTTTATTCTTATGAGGCACATAAAGACAGTTTTAAAGATGGTTTGTGTATGTT
TTGGAACTGCAATGTAGATAAGTATCCACCTAATGCAGTTGTATGTAGATTTGACACGAG
AGTGTTGAATAATTTAAATCTGCCTGGCTGTAATGGTGGAAGTTTGTATGTTAATAAACA
TGCATTCCACACCAATCCCTTTTCTAGGGCAGCCTTTGAATATTTAAAGCCTATGCCATT
TTTCTATTATTCAGATACGCCTTGTGTGTATATGGATGGCATGGACAATAAGCAG-----
---GTTGATTATGTACCTTTGAAATCCGCTACCTGCATCACTAGATGTAATTTAGGTGGC
GCTGTTTGTCTAAAACATGCTGAAGAGTATCGTGAATATCTTGAATCTTACAACACAGCT
ACTACAGCAGGTTTTACTTTTTGGGTCTATAAGACCTTTGATTTTTATAATTTGTGGAAC
ACATTCACCAAGCTACAAAGCTTGGAGAATGTTGTTTATAATTTAGTCAAGACTGGATAT
TATACTGGCCAAGCTGGTGAAATGCCTTGCGCCATTATAAATGATAAAGTAGTGGCTAAG
CTTGAACAGGAGGATGTTGTTGTTTTTACTAATAACACAACATACCCTACTAACGTTGCT
GTTGAATTGTTCGCCAAACGTAGTGTTCGGCACCACCCTGAGCTTAAGCTCCTTAGAAAT
TTGAATATTGATGTGTGTTGGAAGCACGTCATTTGGGATTATGTTAGA-------CAGAG
TATATACTGTAGTAATACCTTTGGTGTCTGC------ACATATACAGATTTAAAGTGCAT
TGATA------------AATTGAATGTCCTTTTTGATGGTCGTGATAATGGTGCTCTTGA
AGCATTTAAATGCTCTAACAATGGCGTCTACATTTCCACGACAAAAGTTAAGAGTCTTTC
GATGACTAGAGGTCCACCACGTGCTGAATTAAATGGCGTAGTGGTAGATAAAGTTGGAGA
CGCGGATTGTGCGTTTTATTTCGCTGTGCGTAAAGAGGGGCAAGATGTCATCTTCAGCCA
ATCTGACAGCTCTAACCAGAGCCCACAAGGTAATCTGGGGAGTAATGTCGGTGGTAATGA
GGCTCTGACAATCTCT----ACCATCTTTACACAAAGTCGTGTCATTAGCTCTTTTACAT
GTCGCACTGATATGGAAAAAGATTTTATAGCTTTAGATCAAGATGTGTTCATTCAGAAGT
ATGGTTTGGAGGACTATGCCTTTGAACACATTGTTTATGGTAATTTTAACCAGAAGATTA
TTGGTGGTTTGCATTTGTTAATAGGCTT------GTACCGAAGACAGCAAACTTCCAATC
TGGCTATTCAGGAGTTTGTTTCATACGACTCCAGCATACACTCTTATTTTATCACTGATC
AGAAGAGTGGTGGTAGTAAGAGTGTTTGCACTGTTATAGATATTTTGTTGGATGATTTTG
TGGCTCTTGTTAAGTCACTTAATCTTACCTGTGTGAGTAAGGTTGTTAACGTTAACGTTG
ATTTTAAAGATTTTCAGTTCATGCTTTGGTGTAACGATGAGAAAGTTATGACTTTCTATC
CTCGTTTACAAGCTGCATCTGACTGGAAGCCTGGTTATTCTATGCCTGTATTATATAAGT
ATTTGAATTCCCCAATGGAAAGAGTTAGTCTCTGGAATTACGGGAAGCCAGTTACTTTGC
CTATAGGCTGTATGATGAATGTTGCTAAGTATACTCAGTTATGTCAATATCTGAATACTA
CAACATTAGCTGTACCTGTTAATATGCGAGTTTTGCATTTAGGTGCAGGTTCAGAAAAAG
GAGTAGCACCGGGTTCTGCAGTTCTTAGGCAGTGGTTGCCTGCTGGTACTATTCTTGTAG
ATAATGATTTACACCCATTTGTGAGTGACAGTGTTGCTTCATATTTTGGGGATTGTATAA
CCTTACCCTTTGAGTGTCAATGGGATTTGATAATTTCTGATATGTATGACCCTATTACTA
AGAACATAGGGGAGTACAATGTAAGTAAAGATGGTTTCTTTACATACATTTGTCATATGA
TTCGCGACAAGTTAGCTCTGGGTGGCAGTGTTGCCATAAAAATAACAGAGTTTTCTTGGA
ATGCTGAATTATATAAGTTAATGGGTTGTTTTGCATTTTGGACGGTTTTCTGTACAAATG
CAAATGCTTCTTCTAGTGAGGGATTTTTAATTGGCATAAATTATTTGGGTAAGTCCAAGG
TTGATATAGATGGAAATGTTATGCATGCCAATTATTTGTTTTGGAGAAACTC--------
TACAGTTTGGAATGGGGGTTCTTATAGCCTCTTTGATATGGCTAAATTCCCACTTAAACT
GGCTGGTACTGCTGTAATTAATTTGAGAGCAGACCAGATCAATGATATGGTTTACTCACT
TTTAGAGAAGGGTAAACTACTTATTAGAGATACAAATAAAGAAGTTTTTGTTGGTGACAG
TTTGGTTAATGTAATCTAA-----ACTTTAATAATGGCATTTGCTTATGCAGATAAGCCT
AATCATTTTATTAATTTTCCACTTGCCCAATTTGAGGGTTTTGTGTTAAATTATAAGGGT
TTACAATCTCAACTTCTCGAACAAGGAGTGGATTGTAAAATACAAACAGCGCCTCACATT
AGTCTTACTATGCTTGATATTCAGCCTGAAGACTATAATAGTGTTGATGTTGCTATTCAA
GAAGCTATTGATGATATGCATAGGGGTGATGGTTTTCAGATTAAATTTTGTAACCCTCAC
ATCCTGGGAAGATGCATAGTTTTAGATGTTCAAGGTATACAAGAGTTGCATGATGATTTA
GTTAATTATATTCGTGACAAAGGTTGTGTTGCGGACCAATCCAGAAGATGGATAGGTCAT
TGCACCATAGCTCAACTCACAGATACTGCACTTTCCCTTAAGGAAAATGTAGATTTTATA
AACACCATGCAATTTAATTATAAAATTACTATCAATCCCTCATCACCGGCTAGACTTGAA
ATAGTTAAGCTTGGTGCTGAAAAGGTTGATGGTTTTTATGAAACCATAGTTAGCCACTGG
ATGAGAATTCG---TTAATATAATCCACCCACTTATAAGCTAGCTATGATTATGGGTTAT
TGTTGTTTAGAAAAGATAAGAGAAGAGCTTGATGGAGAAGATTTTCCCCAGCATGATGAT
GATGCATGGAGCAAGCTATCTTATCATTATGAAAATAACCTTTGGTTTTACAGGCATGTC
TATAGAAA-------TATTTTAGACTTGTCTGCAAGTTGAAAGATTGTATTTGTATGGGT
TATGATTCTTCTGAAGTGGAAGAAATCTAAACTCAGTTAAAATGTATTTGTTGCTGAAAG
TTTTGGCTATACTTGTTGCAGGTTCTTATGGTCTTGAAAACCCGCCTGTCAACATAGTAT
CTCATATTAATGAGGATTGGTTTTTATTTGGGGATAGTCGTTCTGACTGTAACCATATAA
ATACAATCAATCCTCGTAATTATTCTTATATGGACCTTAATCCTGCGTTGTGTAATTCTG
GTAAGATTTCTTCTAAAGCAGGAAATTCTCTGTTTAAGAGTTTTCACTTTACAGATTTTT
ACAACTATACTGGAGAAGGCCAGCAAATTATATTTTATGAGGGTGTTAATTTTAGTCCTA
ATCATGGCTTTAAATGCACCGCTTCTGGTGATAACGCCGTTTGGATGCAAAATAAAGCCC
GGTTTTATGAGATTCTTTATAGGAGTATGGCTGTATATCGCAGTCTTACTTTTAAGACCG
TTGCTTACAATTATAGTGGTACTGCTGGTGCTACTAATCTTTGCAAGCAAAGTTCATTGA
CTATGAATAACCCCACCTTCATAGCTAGGGAGGGTGGGTTTACAGATTATTATTATACTA
GCACAGCTAATTTTTCATTGCAGGGCTGTGATGAGTATATAATTCCGCTATGTTATTTTA
ATGGTAAGTTTCTTTCCAGTAGCAAGTATTATGATGATAGTGTTTATTATTTTAATATTG
ATACTGGTGAAGTATTTGGTTTTAACTCAACCCGTCCCACGGAAGATGGTATTGATTTTA
ATTGCTTTTATTATAGAGTGCCCTCTGGTTTATATCAGGCCATCTCATATGAGCTGATGT
TAACAGTTCCGTCTAAGATCATTTGTTTGTCTAAGCCTAAGGAATTTACTCCTGTTCAGG
TTGTTGACTCTAGATGGAATTCAGCCAGGCGTTCTGATAACATGACGGCTATTGCATGTC
AATTGCCGTACTGTTATTTTCGCAATTCTACCTCAGACTATAAAGGGGTTTATGATATTA
ACCATGGTGATGCTGGTTTTACCAGTATACTCAGTGGTTTGTTATATAACTATCCCTGTT
TTTCACAACAGGGTGTTTACAGATTTGACAATGTTAGTACTGTTTGGCCTCTCTACCCTT
TTGGTAAATGCCCTACTGCTGCTAACCTTGCGAATATTGATGGTCCAATTTGTGTGTATG
ACCCCTTACCCATTATATTGCTCGGCGTTTTGTTGTGTTTGGCTGTCTTAATTATTATAG
CACTCCTATTTTATTTTATGGTGGATAATGGTACTAGGCTTCATGAAGCTTAGATCATAA
TCTAAACATGGTCTTATTACTTT--TATTTTTTCTACCTACCGCTTTTGCTGTTGTAGGA
GACGTAAAATGTACTACTATAGGTGTTAACGATGTTAATTCTGGTGCACCTGGTATAAGT
ACTGAGACTGTTGATGTTACTAACGGCCTTGGCACTTATTATGTGCTTGATCGTGTTTAT
TTAAATACCACATTGTTGCTCAATGGCTATTATCCCACTTCTGGTGCCAATTATCGCAAT
TTGGCACTTAAAGCTTCTGAATTATTGAGCACCTTATGGTATAAGCCACCCTTTTTGTCC
GAGTTTAATGATGGTGTTTTCGCTAAGGTCAAGAATACCAAAGTAACTAAAAATGGCATT
GTCTATAGTGAGTTCCCCACAATGGTTATTGGTACTACATTTGTTAATACCTCTTACACT
GTTGTTGTGCAACCTAGGACTACCGTTGTTAATTCTAAATTACAAGGTCTTTTGGAGATT
ACTATTTGTCAATATTCTATGTGTGAATACCCTAATACTGTTTGCAACAGTGGTATTGGG
TCACCACGCAAAGAGTTGTGGCATTATGAGAAGGCTGTGGCCTCATGTTTATATCGGCGT
AATTTTACGTACGATGTTAATTCTGATTGGCTTTATTTTCATTTTTACCAACAGGGTGGT
ACTTTTTATGCTTATTATACAGATAGTGGCTTTATTACCACTTTCTTGTTTAATATTTAC
CTTGGTACAAGTTTATCGCATTACTATGTGATGCCTTTATCTTGTAGTGGTAAGTTAGAA
TTGCAATATTGGGTTACACCACTCACTATTAGACAGTTTTTGTTGGCATTTAATCAGGAT
GGCATTATTTATAATGCAGTTGATTGTGCCAGTGATTACATGAGTGAGATTAAGTGT---
---AATACCCAAAATGTGAAACCTAGTACAGGTGTTTATGATTTAACCGGTTACACTGTT
CAACCTATAG------CTGATGTGTACCGGCGTATTCCTAATTTACCAGATTGTAATATT
GAGGAGTGGCTTAGTGCTCCTACTGTTGCATCTCCTCTTAATTGGGAGCGCAGGACGTTT
TCTAATTGTAATTTTAATATTAGTAGCCTGATGAGCTTTATTCAGGCTGACTCATTTTCT
TGTTCCAATATTGATGCTGCTAAATTGTATGGTATGTGTTTTGGCAGTGTTACTATTGAT
AGATTTGCTATACCTAATAGCAGGAAGGTT----GATTTGCAATTAGGTAATTTGGGCTA
TTTACAGTCTTTTAATTATAGAATA------GATCCTACAGCTACCAGCTGTCAATTATA
TTATAGTTTGGGTGCTGATAATGTTACTGTTATCCGCTCCAATCCTTCTTCCTGGAACAG
GCGGTATGGTTTTAATGATACAATGTTTAAGCCGCAGTCTGCAGGTTTTTTTACTAACCA
TGATGTGGTTTATTCAAAACAGTGTTTTAAGGTTCCTAACACATATTGCCCTTGTAAGAA
TAGTGGTGCAACCTGTGTAGGTAATGGTGTTTCTGCTGGAGTCAGTGGTACTACCACTGG
CTCTGGCACTTGTCCTGTAGGCACATCTTATCGCACTTGTTTTAATCCCATACAATGTGC
ATGCACTTGTGATCCTGAGCCTATTAATGCAATTTTAACCTCTGGCCCTCGTGCTTGTCC
TCAAGTCAAGTCTCTTGTTGGTCTTGGAGAGCATTGCTCAGGTTTAGGCATACATGAAGA
CTTTTGCGGAGGCTCACCTTGTACTTGTCCAGCCAATGCCTTTATGGCTTGGTCTGTAGA
TTCTTGTTTACAAGATGGACGCTGCAATATTTTTTCCAATTTAATTTTAAATGGTGTTAA
TA-------GTGGTGCTACTTGTTCTACTGATTTACAACGGTCCAATACTGAGATCGTTG
TTGGTGTTTGTGTTAAATATGACTTGTACGGTATTACAGGTCAAGGCATTTTTATTGAGG
TTAATG--------CCACTTATTATAATAGTTGGCAGAACCTCCTTTATGACTCTAATGG
TAACCTCTATGGTTTTAGGGATTACCTTACTAATAGAACTTTTATGAT------------
TCGTAGTTGTTATAGTGGTAGAGTTTCAGCCGCCTACCATTCTGATGCATCTGAGCCAGC
TCTTTTGTATCGTAATTTAAAATGCAACTACGTTTTTAATAATACTATTGCTAGAGAGGG
CAACCCTA------------------------TTAACTATTTTGATAGTTATTTAGGTTG
CATTGTTAATGCTGATAATAGTACTTCTAGTGTAGTGGATACTTGCGCTTTAACCATGGG
AAGTGGTTATTGTGTTGATTAC-----------------TCCACCGCACGTCGTCAGCGT
AGGTCACCTTCTACTGGATACCGTCTCACCAATTTTGAGCCATTTAATGTTAGATTGGTG
AATGATAGTGTAGAACCTGTTGGTGGTTTGTACGA---TATTCAGATCCCTTCAGAGTTT
ACTATAGGTAATTTTGAGGAGTTTATTCAAACTAACTCCCCTAAGGTTACTATTGATTGT
GCGGCATTTGTTTGTGGTGACTATGCTGCTTGTAGAGAACAGTTGGTTGAGTATGGCACT
TTTTGTGATAACATCAATGCTATACTCACAGAAGTAAATGACCTACTTGACACAACCCAG
TTTCAGGTAGCT--------------AATAGTTTAATGAATGGTGTCACTCTAAGCTCTA
GGCTTAAGACTGGCATAAATTTTAATGTAGATGATATTAATTTTTCTTCTGTTTTGGGTT
GTGTAGGCAGTGATTGCAATACTGTCTCAAGT--------AGATCTGCTATAGAGGACTT
ACTTTTCAATAAAGTAAGGTTGTCTGATGTTGGCTTTGTAGAGGCTTATAATAATTGTAC
AGGAGGTGCCGAAATCAGGGATCTCCTTTGTGTACAAACTTTTAATGGAATTAAAGTTTT
ACCACCTGTTTTGTCTGAAAATCAGATTAGTGGTTACACTTTGGCTGCAACATCTGCTAG
TCTCTTTCCACCATGGACTGCGGCTGCAGGTGTCCC--------------TTTTTATTTA
AATGTTCAGTATCGTATAAATGGACTCGGTGTAACTATGGACGTACTGAGCCAAAATCAG
AAAATGATTGCTAATGCATTTAACAATGCCCTTGGTGCTATTCAGAATGGGTTTGATGCT
ACCAATTCTGCTTTAGTCAAGATTCAGGCCGTTGTTAATGCTAATGCTGAAGCATTAAAT
AACTTATTGCAGCAACTTTCTAATAGATTTGGTGCCATAAGTTCTTCTTTGCAAGAGATC
TTATCCCGTCTTGATAATCTTGAAGCGCAAGCTCAGATAGACCGCTTGATTAATGGCAGG
TTAACTGCATTAAATGCTTATGTTTCTCAGCAGCTTAGTGACACTACTCTTGTTAAGTTT
AGTGCTTCACAGGCTATTGAGAAGGTTAATGAATGTGTTAAAAGCCAATCTTCTAGGATA
AATTTTTGTGGTAATGGTAACCATATTATATCATTAGTGCAGAATGCTCCGTATGGTTTG
TATTTTATTCACTTTAACTATGTTCCCAC------TAAGTATGTCACAGCGAAGGTCAGT
CCCGGTCTGTGCATTGCGGGTGATAGAGGTATAGCTCCTAAGAGCGGCTATTTTGTTAAT
GTAAATAATATGTGGATGTTTACTGGTAGTGGTTATTACTACCCTGAACCTATAACTGAA
AATAATGTTGTTGTTATGAGTACCTGTGCTGTT--------AATTATACTAAAGCACCGG
ATGTAATGTTGAACATTTCTATACCCAACCTTCCTGATTTTAAGGAAGAGTTGGACCAAT
GGTTTAAAAATCAAACTTCAGTGGCACCAGATTT--GTCAC-TCGATTATATAAATGTTA
CATTCTTGAACCTACAAGATGAAATGAATAGGTTACAGGAGTCAATAAAAGTTTTAAATC
AGAGCTACATCAATCTCAAGGACATTGGTACATATGAATATTACGTAAAGTGGCCTTGGT
ATGTATGGC------TTTTAATTGGCCTTGTTGGTGTAGCTATGCTTGTTTTACTATTTT
TTATTTGTTGTTGTACAGGATGTGGGACTAGCTGTTTTAAGAAATGTGGTGGTTGTTGTG
ATGATTATACTGGACATCAA--------------GAGCTAGTTATTAAA-----------
ACTTCACATGACGATTAATTTCGTCATTTAATAAATTATTTTATAAGACCTGCCTTTGTG
GGTTAAATT--------------------------------TGCTACAACCATTTATGGT
TGTAC--------TAAGATTAGTACAG----------CTTTACAATGGCT----------
-------TATATGCATTTTTATATGG----TTTGACACCACCACCATCGGGTTAAACCGG
TTTATGGTGCT-------AGTGCCAAATT--------ATATTTTGTTATACTCTATAA--
------------CTTTAAGCATTTGCTAAAGTTCTTAAAGCCAACCCTTATTA-------
------------------------ATGGACATCTGGAGACCTGAGAGGAAATTT---CTT
CGTTTTACTAACGGATTTAAAGTCCCAGAATTAGAAGATGTCTGTTTTAAATTTAATTAC
CA-----------------ATTTCCTAAAGTAGGATATTGTAGAGTTCCTAATTATGCT-
--------TGGTGTCGTAATCAAGGTAGCTTTTGTGCTACATTTACCCTTTACGGCAAAT
CCAAACATTATTATAAA------TATTTTAGAATAATAACTGGTTTCACAGCGTTCGCCA
ATACTATAGAGGAGGCTGTTAATA--------------AACTGGTTTTAGAGGCTG---T
TGATTTTATTATCTGGCGTAGCCAGAATTTAAATGCTTATG-------------------
------------------------------------------------GCTGATTTTTA-
--------------------------TCTTGCAGACACTGTGTGGTATGT----------
---------------GGGGCAAATGATTTTTATAGTTGCCATTTGTTTACTGGTTATAAT
AGTTGTAGTGGCATTTTTGGCAACT---------------------TTTAAATTGTGTAT
TCAACTTTGCGGTATGTGTAATA------CCTTAGTACTGTCCCCTTCTATTTATGTGTT
TAATAGAGGTAGGCAGTTTTATGAGTTATACAATCAAGTAAAACCACCAGTCCTTAATGT
GGATGACGTTTAGTTAATCCAAACATTATG---------------AGTAGTACACTTACA
CCAGCACCAGGTTACACCTGGACT------GCTGATGAAGCTATTAAATTCCTAAAGGAA
TGGAATTTTTCTTTGGGCATTATACTACTTTTTATTACAGTCATATTGCAATTTGGTTAT
ACAAGTCGCAGTATGTTTGTTTATGTTGTTAAGATGATTATTTTGTGGCTTATGTGGCCC
CTTACTATCATCTTAACTATTTTCAACTGCGTATACGCGTTGAATAACATCTACCTTGGC
TTTTCTATAGTTTTCACTATAGTGGCCATTATTATGTGGATTTTGTATTTTGTGAATAGT
ATCAGGTTATTTATTAGAACTGGTAGTTGGTGGAGTTTCAACCCAGAAACAAACAACCTG
ATGTGTGTAGATATGAAGGGTAAGATGTATGTTAGGCCTATAATTGAGGACCACCATACT
CTTACCGCCACAATAATACGTGGCCACCTGTATTTTCAAGGTGTAAAATTAGGAATCGGC
TATTCTTTGTCAGATTTGCCAGTTTATGTTACTGTAGCTAAGGTGTCACACCTTTGCACA
TATAAGCGTGGTTTTCTTGACAAGATAGGCGATAATAGTGGCTTTGCTGTTTATGTTAAG
TCCAAAGTCGGTAATTATCGACTGCCTTCAACTCAAAAAGGTTCAGGCATGGACACCGCA
TTGTT-------------------------------------------------------
------GAAAAATCA---------------------------------------------
-----------------AATCTAAACTTTAAGGATGTCTTTCACTCCTGGCAAGCAGTC-
----CAGTAGTAGAGCATCCTCTGGAAATCG-----------------------------
------------------------------------------------------------
------------------------------------------------------------
--------------------------------------------------------TGCT
GGTAATGGAATCCTTAAATGGGCCGACCAGT-------CCGACCAGTCT-------ACAA
ATTTTCAAACCAGAGGTAG---AAGAGCTCAACCC-------------------------
-------AAGCAAACTGCTACTTCTCAACCAGCAGGAGGGAA------------------
---------------------------------TGTTGTTCCCTACT-------------
---ACTCTTGGTTCTC---------------------TGGAATTACTCAGTTTCAAAAGG
GAAAGGAGTTTCAATTTGCCGACGGACAAGGTGTGCCT--------ATTGCACCAGGAA-
----------------------------------------------------TCCCAGCT
ACT--------------------------GAAGCTAAGG---------------------
--------------------------------------------GGTATTGGTA------
------------------------------------------------------------
------------------------------------------------------------
------------------------------------------------------------
-----------------------TAGACACAACCGACG----------------------
------------------------------------------------------------
--------------------------------------TTCTTTTAAAACAGCCGATGGC
AATCAACGCCAATTGTTG------------------------------------------
-------------------------------------CCACGCTGGTATTTTTACTACTT
GGGAACAGGCCCGCATGCTAAAGCCCAGTATGGCACCGACATTGATGGAGTCTTCTGGGT
CGCTAACAAGCAGGCTGATGTTAATACCTCAGCTGACATTGTCGATCGGGACCCAAGCAG
TGATGAGGCTATTCCGACTAGGTTTCCGCCTGGTACGGTACTCCCTCAAGGTTACTATAT
TGAAGGCTCGGGAAG---------GTCTCTTTCTAATTCCAGATCTACTTCCCGCGCATC
CAGTAGAGCCTCTAGTGCAGGATCAAGAAGTAGAGCCAATTCCGGCACTAGAACACCTAC
CTCTGGTG---------------------TGACACCTGATATGGCTGATCAGATTGCTAG
TCTTGTG-CTGGCTAAGCTTGGTAAGGATGCCACAAAGCCGCAGCAAGTTACTAAGCAGA
CTGCCAAAGAAGTCAGGCAGAAAATTTTGAATAAGCCTCGCCAAAAGAGGAGCCCAAACA
AACAATGCACTGTTCAGCAGTGTTTTGGAAAAAGGGGTCCTAATCA---------AAATT
TTGGCGGAGCAGAAATGTTAAAACTTGGAACTAGTGATCCACAGTTCCCCATTCTTGCAG
AGCTTGCACCTACAGCAGGTGCATTTTTCTTTGGATCAAGACTAGAGTTGGCCAAAGTAC
AGAATTTGTCTGGGAGTTTTGATGAGCCCCAGAAGGATGTTTATGAATTGCGCTATAATG
GCGCGATTAGATTTGACAGCACACTTCCAGGTTTTGAAACTATAATGAAGGTGCTGAACG
AGAATTTGAATGCCTATCAACAACAGGATGATGGGACGAATATGAGCCCAAAACCACAGC
GACAGCGTGGTCAAAAGAAGGGTGGAGATAATGAAGATGTAAGCGTTGCAGCGCCTAAGA
GTCGCGTGCAGCAAAATAAGAGTAGAGAGTTGACTGCAGAGGATATCAGCCTTCTTAAGA
AGATGGATGAGCCCTCCA---------------CAGAGGATAACTCTGAAATGTAAGAGA
ATGAACCTTATGTCGGCACCTGGTGGTAACCCCTCGCAGGAAAGTCGGG-----------
------------------------ATAAGGCACTCTCTATCAGAATGGATGTCTTGCTGT
TATA----ATAGATAGAGAAGGTTATAGCAGACTATAGATTAATTAGTTGAAAGTTTTGT
GTGGTAATGTAT----AGTGTTGGAGAATGTGAAAGACTTGCGGAAGTAATTGC------
-----------------------------------------------CGACAAGTGCCAT
AAGGGAAGAGCCAGCATGTTAAGTTACCATGCAGTAATTAGTAAATGAATGAAGTTAATC
----------------------------ATGGCCAATTGGAAGAATCACAAAAA------
-------------------------------------------
>OL770366.1 Equine coronavirus strain ECoV 2021/464693, complete genome
-------------TTGCGTCCGTGCATCCCGCT------------------TCACCGATC
TCTTGTTAGATCTCTTTTAATCTAAACTTTA-----------------------------
--TAAAAACACCCACTCCCTGTAATCTATGCTTGCGAGCT--------------------
-----------------TAGACTTTTCATAGTGGTGTTTGTATTAATTTCTATTGTTAAC
AACTCTCAGCCAGGGACGTGTTGTATCCTA-------GTCAGTGGCCCTCCCATAGGTCA
CAATGGCGAAGATCA--ACAAATACGGTCTCGACCTGCAATGGGCTC-CAGAATTTCCGT
GGATG--TTTGAGGACACAGAGGAGAAGTT---------------------------GGA
TAACCCTAGTGGGTCAGAGGTGGGTATAA-------TTTGCCCCACC-------------
---ACTGCGCAAGAGTTGGGAACAGGTAGAATTGCTTTTGAGAATCATGTGATGGTTGAT
TGTCGCCGCCTCATTCAGGAGGGTTGTGTGCAGTCCAA----------------------
------CCTAATACGTGAAATAAAGATGAATACACG------TCCTGATGATATGGACCG
TGTTATTCAAGATGCCTTACTGTCCCGTGAGGCTGTGTT---GATTCCACCCCCGCGGCG
TTTGTCTATTGAGACATGCTATAAGTGGGGTTGTTGTCCACAAGGTTGGGCTATGGGACT
G----TTTAGACGTTGTAG-----------------------------------------
----CACCTGTTATGGTGGTTGCGACGTGAATAGTCATGTGGCCTACCAATT---GTTTT
TAATAGACCCACAAGGTTGCTGCCTAGGTGCTGGCA-----------ACTTTGTAGGGTG
GGTGGTGCCTCTAGCTAAGTTATCAAAAGAGGCACAAGTTAAAACTGTGCCCTGGACCAT
GTGGTTGCGT--------AAACGTGGAGAAAAGGGTGCTTATAATAAATACCACAAGCT-
-------TGATTTTGATGATGAAGTTTGTGATGTGCTGTTGGAAAGAGCCTATGATAGTG
TT----------------------------------------------------CTTGAT
GACCCTAAAGGTAAATTT---TCTGCAAAAGCATTTGCTCTTTTAAGAAGTTATCGTGGT
GTTAAGCCACTACTTTATGTAGACCAGTATGGCTGTGATTATACTGGTAGTCTTGCAGTT
GGTTTAGAGGCTTATGCTGACAAGACACTGCAGGAAATGAAGAGTTTATTTGGTGCTTGG
AGTCAGGAACTTCCTTATGAGGTAGTTGTGGCA-TGGCATGTTGTGCGTGATACACGCTA
CACTATGAAATTAC-------AGAGTGCTGCTACTATACGTAGTATCACATATGTTGCCA
ATCCTACTGAAGATTTGTGTGATGGTTCTGTTGTTATACAAGAGCCAGTACATATTTATG
CTGCTGATTCTATTATCCTTCGGCTACCTAAGTTAGTTGACATTATGGATCATTTTTATA
TGGAAGAAGATAGGGCTCTTGACGCTATTTATGGTGTCAATTTGGAAGAATGTGGTCTTG
TTATGCAATTTGGTTATATTGATTGCAAGCAAGATTCTTGCGATTTTAGAGGTTGGCTTC
CTGGCAATATGATAGATGGTTTTGTGTGCACAACTTGTGGTCATGTTTATGAAACAGGTG
AATTATTAGCTCAATCTTCAGGTGTTTTACCATCAAATCCTGTTTTGCGCACTAATA---
--------------GTGCAGCAGGTTATGCTGGTTTTGGTTGTAAAGATTCTTTTACTTT
ATTTGACCAGACTGTAGTGTGTTTTGGTGGTTGTGTTTATTGGAACCCAGTGCCTAAGAT
ATGGATTCCAA--TATTAAAGTCATCTGTTAAGGCTTTTGATGGTTTGGTTTATACAG--
------------------------------GATCTGTAGGAATCAAGTCTG---------
-------TTGTAAAAGAGACTGCTCTTATTTGTAAGGCCTTGTATCTTGATTATGTTCAA
CATAAGTGTGGCAACTTGGATCAGCGTGAGTTGTTAGGGTTGTCAGATGTGTGGCATAAG
CAATTGTTATTAAATAGAGGTGTTTACAAACCTTTGTTAGATCATATTGATTAT------
------TTTAATATGCGTCGTGCTAAATTTAGTTTAGAAACATTTACTGT--------TT
GTTCAGATGGCTTTATGCCTTTTTTAGTAGATGATTTAATACCTCGTTCATATTATTTGA
TTAAAAGTGGCCAGGCCTTTTTTGAAAGGTTTGATCAGTTTGTTTCCAAGAGTAAAGAAT
TAATTGAAGTGTCTCTTGACTCTTTGGAGGCAGCGATGTGTTATTTAAATTT-------T
AAAATTGCAGAT-------TTGGCACAACATTTTAGTGCATTAGGCGCAGTTTTTG----
-TGTCAAAAATTATACATTATTTTAAAACTTTTACTACTAATACTGCTCGTGCATTTGCA
TGGGTTTTATTTCATGTGTTGCATGGGTTTTACATGGTAGTTGAGAGTAGTATATATTTT
GTTAGGAGCGTTCCCATTTATGCCCGTTCTGTAGTACAGGCATTTCAGGACGTTGTTAGA
GTTGTAT-TGGAATCTTTAAGAGTTACTTTTATTAAAGGCCTTTCTGTTTTTAAGATAGG
ACGTAAAAGAATTTGTTTTTCAGGTAGCAATGTCTATGAACTTGAGCGTGGTTTGTTAGA
TTCATCACACTTACCATCG-AGTGTTTATGATTTGACCATGCCTAGTAAAATTCAGAAAG
CCAACCAGAAGCCTATTTATTTAAAAGGCGTGGGCTTTGATTTTTCATTAAGTGATGATG
TGGTTGAAGTTGTTACAGCTTCAAT------TATACCA----------------TGTGGC
TATTCTAAACCACCTAAAATAGTAGAAAAAATCTGTG---TTGTGGATAATGTTTATATG
GCTAAGGCTGGTGATAAATATTATCCT--------GTAGTGGTAGATAAACAGGCTGGAC
TTTTGGATCAGGCATGGAGGATTCCTTGTGCAGGTAGGCATGTTTCTTTTAAAGAGGAAT
CTGCAGTTAAAGAAATTTCTACTTCAAAATTAATTAAGGTTTGTTATGAACTTGATGTAG
ATTTTAATTTTATATTAAATACCGCTTGTGGCGTGTTTGAGGTAGATACCACTGTAGATA
TGGAGGAATTTTCTGCTGTTGTTGCTGATG---------------------CAATAGAGG
ATAAACTTACTCTATGTAAGGAGATTGATGGTGTAGGCGCTAAAGTTAGTGCCTTTTTGC
AGAAGTTGGAAGATAATGCTCTTCACTTCTTTGATGATGCTGGTGATTGCGTCCTAGCTT
CTAAATTGTATTGCACATTTTCAGCTCCTGTTGATGA------------AGATTTTGGAG
AGCCAGAATTTGAA---------------GAAGATGATGTTGATGTTGAT----------
--------GAAACTGATTTTATTGTTACTAGTGCCTCGGATGAGGTTTG---------TG
CCAATGAACAGGAGGAGGCATTAGAAGTTTTA------GTTCAGGCTGAAGAGTCTATGG
AAGAACTTCACGTCAACATACAAGCATATGATGAAGCAGATGTTGTATCTGCGGATTTTG
ATTATGTCTTTGTGCATGATCACATAGATGTTGTTGATTATGATACCTTCTATTGTGACA
GTGTCTTTGAGTTCTATGCT---ACACAGCAGGAACCTGCTT---TTGTTAAGGTTCTAG
GTGTGTATGTACCTAAAGCAACGCGCAATAATTGTTGGTTGCGGTCTGTTTTGACAGTTT
TTCAGAAACTGCCATGTGTTTTTAAGGATAAAAATTTGCAGAGTTTGTGGTTGTCCTATA
AACAACATTTTGATCAGTTGTT-----TATAGACACTATT----------ATGCAGAAGA
TAC--------CTGCAAATATAGTT------------------GTACCACAGGGTGGTTA
TGTGGCTGATTTTGCTTATTGGTTGTTTACTTTGTGTGAATGGCAAGCGACATCTCATTG
GAGGTGTCTTAAATGTGATATGGCACTAAACCTTCAAGGTTTGGATGCTATGTTCTTTTA
TGGAGACATAGTGTCTCATGTTTGTAATTGTGGAGAACCTATGGTTCTTCTTAAAGTTAA
TGTGCCATTTACTGCGCATTTTGCTATGAAAGACAAGCAGTTTTGTGCTTTTACGACTCA
ACGTCGTATTTTTAAGGCT---------------------GCTTGTGT------TATTGA
TACAAATGACCGTCATTCAATGGCTGTCATTGATGGTAAACAAGTTGATGACAAGCTTGT
TACTGATCTT---------AACAGTGATAAGT------------------TTGATTTTAT
TATTGGGCATGAGATGACATTT---------AATATGTCGTCATTTGAAATTGCCCAATT
GTATGGTAGCTGTATAACATCTAATGTTTGTTTTGTTAAGGGTGATGTGATAAGAATTGC
TCAGCTTGTA---------------TATGCTGATGTTGTTGTAAATCCAGCCAACGGTCA
TATGGCTCATGGTGGTGGTGTTGCAAAAGCTATAGCTAATGCAGCTGGTCAA--------
----AGTTTTGTTAAGGAGACTG------CCAATATGGTTAAAT---CTAAAGGAGTTTG
CGCTATTGGTGA--------------------------TTGTTATGTTTCATCAGGTGGC
AAATTATGTAAAACAGTGCTTAATGTTGTAGGCCCAGATGCTAGATCTCAGGGTAAGCAA
AGTTATGCATTGTTGGAAAAGACATATAAGCACCTTAACAAGTACGATTGTAGTCTTACT
ACACTCATTTCAGCTGGCATATTTAGTGTGCCTTCTGATGTGTC------TTTGACATAC
TTACTTGGTGTTGTAGAAAAA-----CAAGTTA-------TTCTTGTTAGCAATAACAAA
GAAGATTTTGATATAATTTCTAAGTGTCAG------------------------------
------------------------------ATAACGGCTGTAG-----------AGGGCA
CTAGAAAATTTGCAGAGCGCCTTTCTATTAATGTAGGGCGCCATGTTAAATATGAAACAG
ATGCT----------AATAAATTGCTTCTTAGCAGTGA-----------------CGTAG
TATTTGTTTCTACTTTTAATG-TGTTGCAGGATGTTACATCACTGCGGCACGATATTAGA
CTTGATGATGATTCGCGTGTTTTTGTGCAGTCAAATATGGAGAATTTGCCTGCAG-----
--ATTGGCGCATAGTTAATAAATTTGATCAGATTAATGGT-GTTAGAACCATTAAGTATT
TTGAATGTCCT------GGTGGTATAGATGTTTGCAGCCAGGGTAAAGAGTTTGGTTATG
TACAGCAAGGTTCTTTTTATAAGG--------CCACTGTTAGCCAAATTAAG--GCTTTG
TTTGTTGATAAA----------ATAGATGTTTTGCTTACTGTTGATGGTGTTAATTTCAC
CACTCGATATGT-GCCGTGTGGTGAAGTTTTTGGCAAAACATTAGGTAATGTATTTTGTG
ATGCTATTAATGTTACTAAATGCAAAGCCGAACAGAAATATAAAGGAAAGGTGTTCTTTC
AGTTTGACAACCTGTCTAATGCAGATTTGAAAGCTGTTAAGAGTTCTTTTAATTTTGACC
AGAAAGAATTGTTGGCTTATTACAATGTCCTTGTGAATTGTG-ATAAGTGGCAAATTGTT
GTTAATGGTAAATAT--------------------TTTACTTTTAAGCAGGCAAATAATA
ATTGCTTTGTTAATGTTGCATGTCTTATGCTTCAGAATGTTAATCTGAAGTTT-GTAAGC
GTGCAATGGCAGGAGGCATGGCTCGAATTTAGAGCTGGTAAACCCTTTCGGTTTGTAGCA
CTTGTCTATGCTAAAGGTGCCTTTAAATTTGGAGAGCCTGCTGATTCCAGAGATTTTATT
CGTGTGGTTCTTAGCCAAACTGATTTGGCTGATGCCGCATGTGATTATGAGATTGTTTGT
AAA---TGTGGTGTTAAGCAGGAGCAGCGTAAAGGTATTGACGCTGTTATGCATTTTGGA
ACATTGAGTCGTGAAGATCTTGAAAATGGCTACACAATTGAGTGCAGTTGTGGT-GATAA
GCTAATTCATTGTACGCGAATTAAGGTTCCATTTTTAATTTG----CAGCAACAC-----
--------ACCAAAAGACAATGTTTTGCCTAAGGGTGTGATATGTGCAAATGTCTTTACT
GGTGATAATGTG---GGTCATTATACTCATTTGAGATGTGATTCAAGTTATCAACTTTTT
GATGCTTCTAAGGTTAAAAAGATTACTACAGTCAGTGGTAAAATCACTGACTGTTTGTAT
CTTAAAGA---TTTGAAGCAAACATTTAAGTCTGTTTTGACGACCTATTATTTGGATGAT
GT------TATGAAGGTTGAGTATAAGCCTGATCTTACACAGTATTACTGTGAAGGAGGC
AAGTATTACACTCAGAGAATTATAAAGGCTCAGTTTAGAACTTTTGAGAAAGTTGATGGT
GCCTATAT-----------CAATTTTAAATTGGTAGGACACACCATCTGTGATAGTCTCA
ATGCTAAATTGGGTTTTGATAGCTCTAAGGATTTTGTTGAATATAACGTGACTG------
AGTGGCCAACAGCTACA------------------GGTGATGTGGTGTTGGCTAATGACG
ATTTGTATGTTAGGAGGTATGAAAGAGGGTGTATTACTTTTGGTAAGCCTGTTATTTGGT
ATAATCATGAGCAAGCATCCCTTAATTCTCTTACATATTTTAATCGA---CCTAGTTTGG
TTGATGTT-----------------------------AATAAGTTTGATGTTTTGAAATT
TGATGATGCTGTTGCAGAAGTTGAATCCTGCAGCGCTAATTTGAGCCAAGGGAGTACATG
TATTGGTGCGAGTACAGACAATTCTTACCTGAGCCTACAAGGTAGTCAGG-GTAATGTCG
AAGCTTGTGCTGCTGC--------TTTAACTCCAGGCAACCAAGAGAGTTATGCAGCTAA
TGGTTTAGCCATTAGCAATAATATTG-----TTAAATTAAATGGTGTTAAAAAGCCTTTT
AAGGTTGAAAATAGTATTGTTATTAATGACAATACTAGCGATACCAAATTTGTTAAGAGT
TTGTCTATTGTGGATGTTTATGATATGTGGCTGACTGGTTGTCGGTA-TGTTGTTAAGGC
TGCTAATGCTTTAAGCGTTGCGGTTAACGTACCAACAATTAAGAGGTTTATAAAATTTGG
TATGACTGTTGTTAGTATACCAATAGATTTGTTAAATTTAAGAGATATTAAGCCCGTTGA
TGTAGTTAAAGTGGTGCG---TAAAACTTTTGCCTGCTTTAATTTTATTAGATGGCTTTT
TGTCTTATTATTCGGCTGGATTAAAATATCTGCTGATAATAAAGTAATATACATCACAGA
A--------------------ATTGCATCAAAGCTTACTTATAAGCTTGTTGCTTTAGCT
TTTAAAAATGCATTTTTGACATTTAAGTGGAGTGTGGTTGCTAGAGGTGCTTGCATTATA
GCGACTATATTTTTACTGTGGTTTAATTT-----------TATATATGCCAATGTAATTT
TTAGTGATTTTTATTTGCCTAATATT-------------------------GGTTTCTTG
CCGACTTTTGTTGGTAAG-------ATCGCACAGTGGATTAAGAACACTTTTAGTCTTGT
AACTATTTGTGATCTATATTCCATTCAGGATGTGGGCTTTAAGAATCAGTATTGTAATGG
AAGTATCGTATGTCAGTTCTGCTTGGCAGGATTTGATATGTTAGATAATTATAAAGCCAT
TGATGTAGTACAGTATGAAGCTGATAGGAGAGCATTTGTTGATTATACAGGTGTGTTAAA
GCTTGTCATTGAATTGATAGTTAGTTAC----GCCCTGTATACGGCATGGTTTTATCCAT
TGTTTGCTCTTATCA-GTATTCAGATCTTGACAACTTGGCTGC----------------C
TGAGCTTTTTATGCTTAGTACGTTACATTGG-AGTTTTAGGTTGCTGGTGTCTTTAGCTA
ATATGTTACCAGCACATGTGTTT---------ATGAGGTTTTATATTATTATTGCCTCTT
TTATTAAGCTGTTTAGCTTGTTTAGGCATGTTGCCTACGGTTGTAGTAAATCTGGTTGTT
TGTTTTGTTACAAGAGGAATCGTAGTCTACGTGTTAAATGTAGTACGATCGTCGGTGGCA
TGATACGCTATTACGATGTTATGGCTAATGGTGGCACTGGCTTTTGTTCAAAACATCAAT
GGAATTGCATAGATTGTGATTCTTATAAACCAGGTAATACTTTTATTACTGTTGAGGCCG
CTCTTGATCTATCTAAGGAATTGAAACGGCCTATTCAGCCTACAGACGTTGCTTATCATA
CTGTGACGGATGTTAAGCAAGTTGGTTGTTTTATGCGACTGTTCTATGACCGTGATGGAC
AGCGCATGTATGATGATGTTAATGCTAGTTTGTTTGTGGATTATAGTAATTTGCTACATT
CTAAGGTTAAGAGTGTGCCGAATATGCACGTAGTTGT----GGTTGAAAATGAAGCTGAT
AAAGCTAATTTTTTGAAT--GCTGCTGTGTTTTATGCACAGTCTTTGTTTAGACCTATTT
TAATGGTAGATAAAAATTTGATAACTACTGCTACTACTGGTACGTCTGTTACAGAAACTA
TGTTTGATGTTTATGTGGATACATTTTTGTCTATGTTTGATGTGGACAAAAAGAGTCTTA
ATGCTTTAATAGCAACTGCGCATTCTTCTATAAAACAGGGTACGCAGATTTGTAAAGTTT
TGGATACCTTTTTAAGCTGTGCTCGTAAAAGTTGTTCTATTGATTCAGATGTTGATACTA
AGTGTTTAGCTGATTCTGTCATGTCTGCTGTATCGG-CAGGCCTTGAATTGACGGATGAA
AGTTGCAATAACTTGGTGCCAACATATTTGAAGGGTGATAACATTGTGGCAGCTGATTTA
GGTGTTCTGATTCAAAATTCTGCTAAGCATGTGCAGGGTAATGTTGCTAAAATAGCCGGT
GTTTCCTGTATATGGTCTGTGGATGCTTTTAATCAGCTTAGTTCTGATTTCCAGCATAA-
-ATTGAAGAAAGCATGTTGTAAAACTGG---------------TTTGAAACTGAAGCTTA
CTTATAATAAGCAGATGGCTAATGTCTCTGTTTTAACTACACCCTTTAGTCTTAAAGGGG
GTGCAGTTTTTAGTTAT------------TTTGTTTATGTATGTTTTGTGTTGAGTTTGG
TTTGTTTTATTGGATTGTGGTGCTTAATGCCCACTTACACAGTACACAAATCAGATTTTC
AGCTTCCCGTTTATGCCA---GTTATAAAGTTTTAGATAATGGTGTTATTAGAGATGTTA
GTGTTGAAGATGTTTGTTTCGCTAACAAATTTGAACAATTTGATCAATGGTATGAGTCTA
CATTCGGTCTAAGTTATTATAGTAACAGTATGGCTTGTCCCATTGTTGTTGCTGTAGTAG
ACCAGGATTTTGGCTCTACTGTGTTTAATGTCCCTACCAAAGTGTTACG---ATATGGTT
ACCATGTGTTGCACTTTATTACACATGCACTTTCTGCTGATGGAGTGCAGTGTTATACGC
CACATAGTCAAATATCGTATTCTAATTTTTATGCTAGTGGCTGTGTGCTTTCCTCTGCTT
GTACTATGTTTGCAATGGCTGATGGTAGTCCACAACCTTATTGTTATACAGAGGGGCTTA
TGCAGAACGCTTCTCTGTATAGTTCATTGGTACCTCATGTGCGGTATAATCTTGCTAATG
CTAAAGGTTTTATCCGTTTTCCAGAAGTGCTGCAAGAAGGACTTGTGCGTATTGTTCGTA
CGCGTTCTATGTCGTATTGCAGAGTTGGTTTATGTGAGGAAGCCGATGAGGGTATATGTT
TTAATTTTAATGGTTCTTGGGTTCTTAATAATGAATATTATAGATCATTGCCAGGGACAT
TTTGTGGTAGAGATGTTTTTGATTTAATGTACCAGCTTTTTAAGGGTTTAGCACAGCCTG
TAGACTTTCTGGCATTGACTGTTAGTTCTATTGCTGGTGCTATACTTGCTGTAATTGTTG
TGTTGGTGTTTTATTACTTAATAAAGCTTAAACGTGCTTTTGGTGATTACACCAGTATTG
TTTTTGTTAATGTGATTGTGTGGTGTGTAAATTTTATGATGCTTTTCGTGTTTCAAGTTT
ATCCTACACTTTCTTGTGTATATGCGATTTGTTATTTTTATGCCACGCTTTATTTCCCTT
CGGAGATAAGTGTGATAATGCATTTACAATGGCTAGTTATGTATGGCACTATTATGCCTT
TATGGTTTTGTTTGCTATATATATCTGTTGTTGTTTCAAATCATGCTTTCTGGGTATTTT
CTTACTGCAGACGGATTGGTACTTCTGTTCGTAGTG------ATGGTACATTTGAAGAAA
TGGCTCTTACTACTTTTATGATTACAAAAGATTCTTATTGTAAGCTTAAGAATTCTTTGT
CTGATGTTGCTTT----------TAATAGATATTTGAGTTTGTATAATAAATATAGGTAT
TACAGCGGTAAAATGGATACTGCTGCATATAGGGAGGCTGCTTGTTCTCAGTTGGCTAAA
GCAATGGATACATTTACCAATAATAATGGTAGTGATGTGCTTTACCAACCACCTACTGCT
TCCCTTTCAACTTCATTCTTGCAATCTGGTATTGTGAAAATGGTTAATCCTACTTCTAAG
GTAGAACCATGTATTGTCAGTGTTACCTATGGTAATATGACATTGAATGGTTTATGGTTG
GATGATAAGGTCTACTGTCCCAGACATGTGATATGTTCTGCTTCAGATATGACTAATCCA
GATTATACAAATTTGTTGTGTAGAGTAACATCAAGTGATTTTACTGTATTGTTTGATCGT
TTGAGCCTTACAGTGATGTCTTATCAAATGCAGGGTTGTATGCTTGTTCTTACAGTGACC
CTGCAAAATTCTCGTACGCCAAAATATACATTTGGTGTGGTTAAACCTGGTGAGACTTTT
ACTGTTTTAGCTGCTTATAACGGCAAACCACAAGGAGCCTTTCATGTGACTATGCGTAGT
AGTTATACCATTAAGGGTTCCTTTTTATGCGGATCTTGTGGATCTGTTGGTTATGTGCTA
ATGGGTGATTGTGTTAAATTTGTGTATATGCATCAATTGGAGCTTAGTACTGGTTGTCAT
ACTGGTACTGATTTCAATGGGGATTTTTATGGTCCTTATAAGGATGCTCAGGTTGTCCAA
TTGCCCGTTCAGGATTATATACAATCTGTTAATTTTGTAGCATGGCTTTATGCTGCTATA
CTTAATAATTGTAATTGGTTTGTACAAAGTGATAAGTGTTCTGTTGAAGATTTTAATGTG
TGGGCTTTGTCTAATGGGTTTAGCCAAGTTAAGTCTGATCTTGTTA------TAGATGCT
TTAGCTTCTATGACTG---------------------GTGTGTCTTTGGAAACACTATTG
GCTGCTATTAAGCGTCTCAAGAATGGTTTTCAAGGACGTCAGATTATGGGTAGTTGCTCC
TTTGAGGATGAATTGACACCTAGCGATGTTTATCAACAACTCGCTGGTATCAAGTTACAA
TCAAAGCGTATT----AGATTGGTTAAAGGCA-----------TTGTTTGTTGGATTATG
GCTTCTACATTTTTGTTTAGTTGTATAATTACAGCATTTGTGAAATGGACTATG------
TTTATGTATGTAA------------CTACTAATATGCTTAGTATTACTTTTTGTGCACTT
TGTGTTATAAGTTTGGCTATGTTGTTGGTTAAACATAAGCATCTTTATTTGACTATGTAT
ATAATTCCTGTGCTTTTTACACTG-----------------CTGTATAACAACTATTTG-
--GTTGTGTACAAGCAGACATTTAGA------------------GGCTATGTTTATGCAT
GGCTATCATATTATGT-TCCATCAGTTG-AGTA-TACTTATACTGATGAAGTTATTTATG
GCGTGTTAT--TGCTTATAGGAATGGTTTTTGTTACATTACGTAGCATTAACCATGATTT
G-TTTTCTTTTATAATGTT-----TGGTGGTCGTGTGATTTCTGTTGTTTCTTTGTGGTA
CATGGGTTCTAACTTAGAGGAAGAAATTCTTCTTATGTTGGCTTCTCTTTTTGGTACTTA
TACATGGACAACAGCTTTATCTATGGCTGCAGCAAAGGTTATTGCTAAGTGGGTTGCTGT
GAATGTTTTGTATTTCACA------GACATACCTCAAATTAAGATAGTGCTTATATGCTA
TTTGTTTATAGGTTATATTATTAGCTGTTATTGGGGTTTGTTTTCCTTGATGAACAGTTT
GTTTAGAATGCCTTTGGGTGTTTATAATTATAAAATTTCAGTACAGGAGTTAAGATATAT
GAATGCTAATGGATTGCGCCCTCCTAAGAATAGTTTTGAAGCCCTTATGCTTAATTTTAA
GCTTTTGGGTATTGGAGGTGTGCCAATTATTGAAGTATCTCAATTTCAATCAAAATTGAC
TGATGTTAAATGTGCTAATGTTGTCTTGCTTAATTGCTTGCAACATTTGCATGTTGCTTC
TAATTCTAAGTTGTGGCAGTATTGTAGCACTTTGCACAATGAAATACTAGCCACTTCTGA
TCTGGGTGTTGCTTTTGAAAAGCTTGCTCAGTTGTTAATTGTTTTGTTTGCTAATCCAGC
TGCTGTGGATAGCAAGTGCCTGATTAGTATTGAAGAAGTTTGCGACGATTACGCAAAGGA
CAATACTGTTTTGCAGGCTTTACAGAGTGAATTTGTTAATATGGCTAGCTTCGTTGAATA
TGAAGTTGCTAAGAAAAATCTTGATGAGGCGCGTTCTAGTGGTTCTGCTAATCAACAGCA
GTTAAAACAGCTAGAGAAAGCCTGTAATATTGCTAAATCTGCTTATGAACGCGACCGTGC
TGTAGCAAGAAAGTTGGAGCGTATGGCAGATTTGGCTCTCACTAATATGTATAAAGAAGC
TAGAATTAATGATAAGAAGAGTAAGGTTGTTTCTGCCTTGCAAACTATGCTTTTTAGTAT
GGTGCGTAAGTTAGATAATCAAGCTCTGAATTCAATATTAGATAATGCTGTGAAGGGTTG
TGTACCATTGAACGCAATCCCTTCATTGGCTGCAAATACTCTGACTATAATTGTACCAGA
TAAAAGTGTTTACGATCAGGTAGTTGACAATGTCTATGTTACCTATGCGGGTAATGTATG
GCAGATTCAAACTATCCAAGATTCAGATGGTACAAATAAGCAGTTGAATGAGATATCTGA
TGAT------TGTAACTGGCCACTAGTTATTATTGCAAATCGGCATAATGAGGTA--TCT
GCTACCGTTTTGCAAAATAATGAATTAATGCCTGCTAAGTT------GAAAACTCAGGTT
GTTAATAGTGGTCCAGATCAGATTTGTAATACACCTACTCAATGTTACTATAACAATAGT
AACAATGGGAAGATTGTTTATGCTATACTTAGTGATGTTGATGGTCTTAAGTATACAAAA
ATTCTTAGAGATGATGGCAATTTTGTTGTTT---TGGAGTTAGACCCTCCTTGTAAATTT
ACTGTTCAAGATGTTAAAGGTCTTAAAATTAAGTACCTTTATTTTGTAAAAGGTTGTAAC
ACACTAGCAAGAGGCTGGGTTGTTGGTACAATTTCTTCTACAGTTAGATTGCAAGCTGGA
ACTGCTACTGAGTATGCTTCCAACTCATCTATATTATCTTTATGTGCGTTTTCTGTAGAT
CCTAAGAAAACGTATTTAGATTTTATACAGCAGGGAGGAACACCTATTGCCAATTGTGTT
AAAATGTTGTGTGACCATGCTGGTACCGGTATGGCCATTACTGTTAAACCCGATGCTACC
ACTAATCAGGATTCATATGGTGGTGCGTCTGTTTGTATATATTGCCGCGCACGAGTTGAA
CACCCAGATGTTGATGGGTTGTGCAAATTACGCGGCAAGTTTGTACAAGTGCCTGTAG--
-GTATAAAAGATCCTGTGTCTTATGTTTTGACACATGATGTTTGTCAAGTTTGTGGATTT
TGGCGGGATGGAAGTTGTTCATGTGTTAG---CACTGACACTACTGTTCAGTCAAAAGAT
ACTAA---TTTTTTAAACGGGTTCGGGGTACGAGTGTAGATGCCCGTCTCGTACCCTGTG
CCAGTGGTTTATCTACTGATGTACAATTAAGGGCATTTGATATTTGCAATGCTAGTGTTG
CTGGCATTGGCTTACATTTAAAAGTTAATTGCTGCCGTTTTCAGCGTGTTGATGAGAACG
GTGATAAATTAGATCAGTTCTTTGTTGTTAAGAGGACAGATCTGACTATATATAATAGAG
AGATGGAATGCTATGAGCGTGTAAAAGATTGTAAGTTTGTGGCTGAACACGATTTCTTTA
CATTTGATGTAGAAGGTAGTCGTGTGCCACATATTGTACGCAAGGATTTAACAAAGTATA
CTATGTTGGATCTTTGCTATGCATTGCGACATTTTGATCGCAATGATTGCGCTATGCTTT
GTAATATACTCTCTATGTATGCTGATTGTGAACAATCCTATTTTACTAAGAAGGATTGGT
ATGATTTTGTTGAAAATCCTGATATTATTAATGTGTATAAAAAGCTTGGACCTATCTTTA
ACAGAGCTCTAGTTAGCGCTACTGAGTTTGCAGATAAATTAGTGGAGGTAGGCTTAGTAG
GTGTTTTAACACTTGATAACCAAGACTTAAATGGTAAATGGTATGATTTTGGTGATTTTG
TTATTGCAACCCCAGGGTGTGGTGTTGCTATAGCAGATTCTTACTATTCATATATGATGC
CTATGCTGACTATGTGTCATGCGTTGGATTGTGAATTGTATATAAAAGGTG---------
---CTTATAGGCAATTTGATCTTGTACAGTATGATTTTACTGATTATAAGCTCGAATTGT
TTAATAAGTATTTTAAACACTGGAGTATGCCATACCATCCTAACACGGTTGATTGTCAGG
ATGATCGGTGTATCATACATTGTGCTAATTTTAACATACTTTTTAGTATGGTTTTACCTA
ATACATGTTTTGGGCCTCTTGTTAGGCAAATTTTTGTGGATGGTGTGCCTTTTGTTGTTT
CAATTGGTTACCATTATAAAGAACTTGGTATTGTGATGAACATGGATGTGGATACACATC
GTTATCGCTTGTCTTTAAAAGACTTGCTTTTATATGCTGCTGATCCGGCTTTGCATGTAG
CTTCTGCTAGTGCATTGTATGATTTACGCACTTGCTGTTTTAGTGTTGCGGCTATAACAA
GCGGTGTAAAATTTCAAACAGTCAAACCTGGTAATTTTAATCAGGATTTTTATGATTTTA
TTTTAAGTAAGGGCCTGCTTAAAGAGGGTAGTTCAGTTGACCTGAAGCACTTCTTCTTTA
CGCAGGATGGTAATGCTGCTATTACTGATTATAATTATTATAAGTACAATTTGCCCACCA
TGGTGGACATTAAGCAGTTGTTGTTTGTTTTGGAAGTTGTTTATAAGTATTTTGAGATTT
ATGATGGTGGGTGTATACCGGCATCACAAGTCATTGTTAATAATTATGATAAGAGTGCTG
GCTATCCATTTAATAAATTTGGAAAAGCCAGGCTCTATTATGAAGCATTATCATTTGAGG
AGCAGGATGAAATTTATGCCTATACTAAGCGCAATGTCCTGCCAACACTTACTCAAATGA
ATTTGAAATATGCTATTAGTGCTAAGAATAGAGCCCGCACTGTTGCTGGTGTTTCCATAC
TTAGTACTATGACTGGCAGAATGTTTCATCAAAAGTGTTTGAAAAGTATAGCAGCTACAC
GTGGTGTTCCTGTTGTTATAGGCACCACTAAATTTTATGGCGGCTGGGATGATATGTTAC
GTCGCCTTATTAAAGATGTTGATAATCCTGTACTTATGGGTTGGGATTACCCTAAGTGTG
ATCGTGCTATGCCAAACATATTACGTATTGTTAGTAGTCTGGTTTTGGCTCGAAAACATG
AGGCATGTTGTTCGCAAAGCGATAGGTTTTATCGACTTGCGAATGAATGCGCACAAGTTC
TGAGTGAAATTGTTATGTGTGGTGGCTGTTATTATGTTAAGCCTGGTGGCACTAGTAGTG
GTGATGCAACTACTGCTTTTGCTAATTCAGTTTTTAACATATGTCAAGCTGTTTCAGCCA
ATGTATGTGCTTTAATGTCATGCAATGGTAATAAGATTGAAGATTTGAGTATACGTGCTC
TTCAGAAGCGCTTATACTCACATGTGTATAGAAGTGATATGGTTGATTCAACCTTTGTCA
CAGAATATTATGAATTTTTAAATAAGCATTTTAGTATGATGATTTTGAGTGATGATGGCG
TTGTGTGTTATAATTCTGATTATGCGTCCAAAGGGTATATTGCTAATATAAGTGCCTTTC
AACAGGTATTATATTATCAAAATAACGTTTTTATGTCAGAATCCAAATGTTGGGTTGAAA
ATGACATAAACAATGGACCTCATGAATTCTGTTCACAACACACAATGCTTGTAAAGATGG
ATGGGGACGATGTCTATCTTCCATATCCTGATCCTAGTCGTATATTAGGAGCTGGATGTT
TTGTAGATGATTTGTTAAAGACTGATAGCGTTCTTTTAATAGAACGATTTGTAAGTCTTG
CAATAGATGCTTATCCACTTGTGTACCACGAAAATGAAGAATACCAAAAGGTTTTTCGTG
TTTATTTGGAGTATATAAAGAAGTTGTACAATGACCTGGGTAATCAGATCTTGGATAGCT
ACAGTGTTATTTTAAGTACTTGTGATGGACAAAAGTTTACTGATGAGTCCTTTTACAAGA
ACATGTATTTAAGAAGTGCAGTTATGCAGAGTGTTGGAGCTTGCGTTGTCTGCTCTTCTC
AAACATCATTACGTTGTGGCAGTTGCATCAGAAAGCCTCTTCTTTGCTGCAAGTGTTGTT
ACGATCACGTTATGGCAACTGATCATAAATATGTTTTGAGTGTTTCACCATATGTGTGTA
ACGCACCAGGATGTGATGTAAATGATGTTACCAAATTGTATCTAGGTGGTATGTCATATT
ATTGTGAAGATCATAAGCCACAATATTCGTTTAAGTTGGTAATGAATGGTATGGTTTTTG
GTCTATATAAACAATCTTGTACAGGATCTCCGTACATAGATGATTTTAATCGTATAGCTA
GTTGTAAATGGACTGATGTTGATGATTACATACTGGCTAATGAATGTACAGAGCGCTTGA
AATTGTTTGCTGCAGAAACCCAAAAGGCAACTGAAGAAGCCTTTAAGCAGAGTTATGCAT
CAGCAACAATACAAGAAATTGTAAGCGAGCGCGAATTGATTCTCTCTTGGGAGATTGGAA
AAGTGAAGCCACCACTTAATAAAAATTATGTGTTTACTGGCTACCATTTTACCAAGAATG
GTAAGACAGTTTTGGGCGAGTATGTTTTTGATAAGAGTGAGTTGACTAATGGTGTGTATT
ATCGCGCCACAACCACTTATAAGCTATCTGTAGGAGATGTCTTTGTTTTGACCTCTCACT
CAGTAGCTAATTTAAGTGCTCCTACGCTTATTCCGCAGGAGAATTATAGTAGCATAAGAT
TTGCTAGTGTTTA-----TAGTGTGCCTGAGACGTTTCAGAGCAATGTCGTTAATTACCA
ACACATTGGAATGAAACGTTATTGCACCGTGCAAGGACCCCCAGGCACGGGTAAGTCACA
TCTTGCTATCGGTTTGGCTGTATATTATTGTACAGCTAGAGTTGTGTACACTGCCGCCAG
CCATGCTGCTGTTGATGCATTGTGTGAAAAGGCATATAAGTTTTTAAATATTAACGATTG
CACGCGTATAGTACCTGCTAAGGTGCGTGTCGATTGCTATGATAAATTTAAAATTAATGA
CACCACTCGTAAGTATGTGTTTACTACTATAAATGCATTACCTGAGATGGTGACTGACAT
TGTTGTTGTTGATGAAGTAAGTATGCTTACCAATTACGAGTTGTCTGTTATTAATGCTCG
TATTCGTGCTAAGCATTATGTTTATATAGGTGATCCTGCTCAATTGCCAGCACCTCGTGT
GTTGTTGAGTAAAGGATCCCTAGAACCTAAATATTTTAACACTGTAACTAAGCTAATGTG
TTGCTTAGGTCCTGATATTTTCTTGGGAACATGTTATCGTTGTCCCAAGGAAATTGTGGA
TACAGTTTCGGCCTTGGTTTATGATAATAAGCTTAAGGCTAAAAATG--AAAATAGCTCA
TTGTGTTTTAAGGTTTATTTTAAGGGCGTTACAACACATGAGAGTTCTAGTGCTGTTAAT
ATGCAGCAGATTTATTTAATTAGTAAGTTTTTGAAGGCTAATCCCTTGTGGCATAATGCC
GTTTTTATTAGTCCATATAATAGTCAGAACTTTGCTGCTAAGCGCGTTTTGGGTCTTCAA
ACCCAAACCGTAGATTCAGCGCAGGGTTCTGAATATGATTATGTTATTTATTCACAGACT
GCTGAAACAGCGCATTCTGTTAATGTTAACCGCTTCAACGTTGCTATTACTAGGGCCAAG
AAAGGTATTCTTTGTGTCATGTGTAATATGCAGCTTTTTGAGGCGTTACAATTTACAGCA
CTGACTTTGGACAAAGTTCC-------------------CTCCAAATTGCAGTGTACTAC
TAATTTATTTAAAGATTGTAGCAAGTGCTATGTTGGCTACCATCCAGCTCATGCTCCTTC
GTTTTTAGCAGTGGATGAAAAGTACAAGGTTAATGGTGATTTGGCTGTTTGCCTTGGAGT
AGGTGATTCTTCTGTAACATATTCAAGATTAATATCACTCATGGGTTTTAAGTTAGATTT
GACACTTGAGGGATATTGTAAGTTATTTATTACTAAAGAAGAGGCTGTCAAACGTGTTAG
AGCATGGGTTGGGTTCGATGCTGAAGGCGCTCATGCTACGCGTGACAACATAGGGACTAA
CTTCCCACTTCAATTAGGGTTTTCCACTGGAATTGATTTTGTAGTGGAAGCCACTGGTTT
GTTCTCTGAGAGAGATGGTTACAGTTTTAAAAAGGCTGTGGCGAAAGCTCCACCAGGCGA
ACAATTTAAGCACCTTATCCCTTTGATGACTAGAGGTCAGAGATGGGATGTTGTTAGACC
TAGAATAGTACAAATGTTTTCAGATCATTTAGTTGATCTGTCTGATAGCGTTGTACTTGT
TACATGGGCTGCCAGCTTTGAGCTCACTTGTCTCCGATACTTTGCTAAGTTAGGTAAGGA
GACTTGTTGTAATGTGTGTACTAACCGTGCCACAGTTTATAATTCTAGAACTGGTTACTA
TGGCTGCTGGCGTCATAGTGTTTCGTGTGATTACTTATACAACCCACTTATTGTAGATAT
TCAACAGTGGGGCTATTCAGGCTCTTTGTCAAGTAATCATGATATGTATTGTAGCATCCA
TAAAGGGGCTCATATTGCTTCATCTGATGCTATAATGACACGGTGTTTGGCCATTTATGA
TTGTTTTTGCAATAATATAAATTGGAATGTGGAGTATCCCATCATTTCAAATGAGTTAAG
TATTAATTCCTCTTGTAGGACGTTGCAGCGTGTTATGCTTAAAGCAGCAATGCTTTGCAA
CAGGTATAGTTTGTGCTACGATATAGGTAATCCAAAGGCGATT--GCTTGTATCAAAGGC
TA----TGATTTTAAGTTTTATGATTCTCAACC----AATTGTTAAGTCTGTTA-----A
GACTTTGGTTTATTCTTATGAGGCACATAAAGACAGTTTTAAAGATGGTTTGTGTATGTT
TTGGAACTGCAATGTAGATAAGTATCCACCTAATGCAGTTGTATGTAGATTTGACACGAG
AGTGTTGAATAATTTAAATCTGCCTGGCTGTAATGGTGGAAGTTTGTATGTTAATAAACA
TGCATTCCACACCAATCCCTTTTCTAGGGCAGCCTTTGAATATTTAAAGCCTATGCCATT
TTTCTATTATTCAGATACGCCTTGTGTGTATATGGATGGCATGGACAATAAGCAG-----
---GTTGATTATGTACCTTTGAAATCCGCTACCTGCATCACTAGATGTAATTTAGGTGGC
GCTGTTTGTCTAAAACATGCTGAAGAGTATCGTGAATATCTTGAATCTTACAACACAGCT
ACTACAGCAGGTTTTACTTTTTGGGTCTATAAGACCTTTGATTTTTATAATTTGTGGAAC
ACATTCACCAAGCTACAAAGCTTGGAGAATGTTGTTTATAATTTAGTCAAGACTGGATAT
TATACTGGCCAAGCTGGTGAAATGCCTTGCGCCATTATAAATGATAAAGTAGTGGCTAAG
CTTGAACAGGAGGATGTTGTTGTTTTTACTAATAACACAACATACCCTACTAACGTTGCT
GTTGAATTGTTCGCCAAACGTAGTGTTCGGCACCACCCTGAGCTTAAGCTCCTTAGAAAT
TTGAATATTGATGTGTGTTGGAAGCACGTCATTTGGGATTATGTTAGA-------CAGAG
TATATACTGTAGTAATACCTTTGGTGTCTGC------ACATATACAGATTTAAAGTGCAT
TGATA------------AATTGAATGTCCTTTTTGATGGTCGTGATAATGGTGCTCTTGA
AGCATTTAAATGCTCTAACAATGGCGTCTACATTTCCACGACAAAAGTTAAGAGTCTTTC
GATGACTAGAGGTCCACCACGTGCTGAATTAAATGGCGTAGTGGTAGATAAAGTTGGAGA
CGCGGATTGTGCGTTTTATTTCGCTGTGCGTAAAGAGGGGCAAGATGTCATCTTCAGCCA
ATCTGACAGCTCTAACCAGAGCCCACAAGGTAATCTGGGGAGTAATGTCGGTGGTAATGA
GGCTCTGACAATCTCT----ACCATCTTTACACAAAGTCGTGTCATTAGCTCTTTTACAT
GTCGCACTGATATGGAAAAAGATTTTATAGCTTTAGATCAAGATGTGTTCATTCAGAAGT
ATGGTTTGGAGGACTATGCCTTTGAACACATTGTTTATGGTAATTTTAACCAGAAGATTA
TTGGTGGTTTGCATTTGTTAATAGGCTT------GTACCGAAGACAGCAAACTTCCAATC
TGGCTATTCAGGAGTTTGTTTCATACGACTCCAGCATACACTCTTATTTTATCACTGATC
AGAAGAGTGGTGGTAGTAAGAGTGTTTGCACTGTTATAGATATTTTGTTGGATGATTTTG
TGGCTCTTGTTAAGTCACTTAATCTTACCTGTGTGAGTAAGGTTGTTAACGTTAACGTTG
ATTTTAAAGATTTTCAGTTCATGCTTTGGTGTAACGATGAGAAAGTTATGACTTTCTATC
CTCGTTTACAAGCTGCATCTGACTGGAAGCCTGGTTATTCTATGCCTGTATTATATAAGT
ATTTGAATTCCCCAATGGAAAGAGTTAGTCTCTGGAATTACGGGAAGCCAGTTACTTTGC
CTATAGGCTGTATGATGAATGTTGCTAAGTATACTCAGTTATGTCAATATCTGAATACTA
CAACATTAGCTGTACCTGTTAATATGCGAGTTTTGCATTTAGGTGCAGGTTCAGAAAAAG
GAGTAGCACCGGGTTCTGCAGTTCTTAGGCAGTGGTTGCCTGCTGGTACTATTCTTGTAG
ATAATGATTTACACCCATTTGTGAGTGACAGTGTTGCTTCATATTTTGGGGATTGTATAA
CCTTACCCTTTGAGTGTCAATGGGATTTGATAATTTCTGATATGTATGACCCTATTACTA
AGAACATAGGGGAGTACAATGTAAGTAAAGATGGTTTCTTTACATACATTTGTCATATGA
TTCGCGACAAGTTAGCTCTGGGTGGCAGTGTTGCCATAAAAATAACAGAGTTTTCTTGGA
ATGCTGAATTATATAAGTTAATGGGTTGTTTTGCATTTTGGACGGTTTTCTGTACAAATG
CAAATGCTTCTTCTAGTGAGGGATTTTTAATTGGCATAAATTATTTGGGTAAGTCCAAGG
TTGATATAGATGGAAATGTTATGCATGCCAATTATTTGTTTTGGAGAAACTC--------
TACAGTTTGGAATGGGGGTTCTTATAGCCTCTTTGATATGGCTAAATTCCCACTTAAACT
GGCTGGTACTGCTGTAATTAATTTGAGAGCAGACCAGATCAATGATATGGTTTACTCACT
TTTAGAGAAGGGTAAACTACTTATTAGAGATACAAATAAAGAAGTTTTTGTTGGTGACAG
TTTGGTTAATGTAATCTAA-----ACTTTAATAATGGCATTTGCTTATGCAGATAAGCCT
AATCATTTTATTAATTTTCCACTTGCCCAATTTGAGGGTTTTGTGTTAAATTATAAGGGT
TTACAATCTCAACTTCTCGAACAAGGAGTGGATTGTAAAATACAAACAGCGCCTCACATT
AGTCTTACTATGCTTGATATTCAGCCTGAAGACTATAATAGTGTTGATGTTGCTATTCAA
GAAGCTATTGATGATATGCATAGGGGTGATGGTTTTCAGATTAAATTTTGTAACCCTCAC
ATCCTGGGAAGATGCATAGTTTTAGATGTTCAAGGTATACAAGAGTTGCATGATGATTTA
GTTAATTATATTCGTGACAAAGGTTGTGTTGCGGACCAATCCAGAAGATGGATAGGTCAT
TGCACCATAGCTCAACTCACAGATACTGCACTTTCCCTTAAGGAAAATGTAGATTTTATA
AACACCATGCAATTTAATTATAAAATTACTATCAATCCCTCATCACCGGCTAGACTTGAA
ATAGTTAAGCTTGGTGCTGAAAAGGTTGATGGTTTTTATGAAACCATAGTTAGCCACTGG
ATGAGAATTCG---TTAATATAATCCACCCACTTATAAGCTAGCTATGATTATGGGTTAT
TGTTGTTTAGAAAAGATAAGAGAAGAGCTTGATGGAGAAGATTTTCCCCAGCATGATGAT
GATGCATGGAGCAAGCTATCTTATCATTATGAAAATAACCTTTGGTTTTACAGGCATGTC
TATAGAAA-------TATTTTAGACTTGTCTGCAAGTTGAAAGATTGTATTTGTATGGGT
TATGATTCTTCTGAAGTGGAAGAAATCTAAACTCAGTTAAAATGTATTTGTTGCTGAAAG
TTTTGGCTATACTTGTTGCAGGTTCTTATGGTCTTGAAAACCCGCCTGTCAACATAGTAT
CTCATATTAATGAGGATTGGTTTTTATTTGGGGATAGTCGTTCTGACTGTAACCATATAA
ATACAATCAATCCTCGTAATTATTCTTATATGGACCTTAATCCTGCGTTGTGTAATTCTG
GTAAGATTTCTTCTAAAGCAGGAAATTCTCTGTTTAAGAGTTTTCACTTTACAGATTTTT
ACAACTATACTGGAGAAGGCCAGCAAATTATATTTTATGAGGGTGTTAATTTTAGTCCTA
ATCATGGCTTTAAATGCACCGCTTCTGGTGATAACGCCGTTTGGATGCAAAATAAAGCCC
GGTTTTATGAGATTCTTTATAGGAGTATGGCTGTATATCGCAGTCTTACTTTTAAGACCG
TTGCTTACAATTATAGTGGTACTGCTGGTGCTACTAATCTTTGCAAGCAAAGTTCATTGA
CTATGAATAACCCCACCTTCATAGCTAGGGAGGGTGGGTTTACAGATTATTATTATACTA
GCACAGCTAATTTTTCATTGCAGGGCTGTGATGAGTATATAATTCCGCTATGTTATTTTA
ATGGTAAGTTTCTTTCCAGTAGCAAGTATTATGATGATAGTGTTTATTATTTTAATATTG
ATACTGGTGAAGTATTTGGTTTTAACTCAACCCGTCCCACGGAAGATGGTATTGATTTTA
ATTGCTTTTATTATAGAGTGCCCTCTGGTTTATATCAGGCCATCTCATATGAGCTGATGT
TAACAGTTCCGTCTAAGATCATTTGTTTGTCTAAGCCTAAGGAATTTACTCCTGTTCAGG
TTGTTGACTCTAGATGGAATTCAGCCAGGCGTTCTGATAACATGACGGCTATTGCATGTC
AATTGCCGTACTGTTATTTTCGCAATTCTACCTCAGACTATAAAGGGGTTTATGATATTA
ACCATGGTGATGCTGGTTTTACCAGTATACTCAGTGGTTTGTTATATAACTATCCCTGTT
TTTCACAACAGGGTGTTTACAGATTTGACAATGTTAGTACTGTTTGGCCTCTCTACCCTT
TTGGTAAATGCCCTACTGCTGCTAACCTTGCGAATATTGATGGTCCAATTTGTGTGTATG
ACCCCTTACCCATTATATTGCTCGGCGTTTTGTTGTGTTTGGCTGTCTTAATTATTATAG
CACTCCTATTTTATTTTATGGTGGATAATGGTACTAGGCTTCATGAAGCTTAGATCATAA
TCTAAACATGGTCTTATTACTTT--TATTTTTTCTACCTACCGCTTTTGCTGTTGTAGGA
GACGTAAAATGTACTACTATAGGTGTTAACGATGTTAATTCTGGTGCACCTGGTATAAGT
ACTGAGACTGTTGATGTTACTAACGGCCTTGGCACTTATTATGTGCTTGATCGTGTTTAT
TTAAATACCACATTGTTGCTCAATGGCTATTATCCCACTTCTGGTGCCAATTATCGCAAT
TTGGCACTTAAAGCTTCTGAATTATTGAGCACCTTATGGTATAAGCCACCCTTTTTGTCC
GAGTTTAATGATGGTGTTTTCGCTAAGGTCAAGAATACCAAAGTAACTAAAAATGGCATT
GTCTATAGTGAGTTCCCCACAATGGTTATTGGTACTACATTTGTTAATACCTCTTACACT
GTTGTTGTGCAACCTAGGACTACCGTTGTTAATTCTAAATTACAAGGTCTTTTGGAGATT
ACTATTTGTCAATATTCTATGTGTGAATACCCTAATACTGTTTGCAACAGTGGTATTGGG
TCACCACGCAAAGAGTTGTGGCATTATGAGAAGGCTGTGGCCTCATGTTTATATCGGCGT
AATTTTACGTACGATGTTAATTCTGATTGGCTTTATTTTCATTTTTACCAACAGGGTGGT
ACTTTTTATGCTTATTATACAGATAGTGGCTTTATTACCACTTTCTTGTTTAATATTTAC
CTTGGTACAAGTTTATCGCATTACTATGTGATGCCTTTATCTTGTAGTGGTAAGTTAGAA
TTGCAATATTGGGTTACACCACTCACTATTAGACAGTTTTTGTTGGCATTTAATCAGGAT
GGCATTATTTATAATGCAGTTGATTGTGCCAGTGATTACATGAGTGAGATTAAGTGT---
---AATACCCAAAATGTGAAACCTAGTACAGGTGTTTATGATTTAACCGGTTACACTGTT
CAACCTATAG------CTGATGTGTACCGGCGTATTCCTAATTTACCAGATTGTAATATT
GAGGAGTGGCTTAGTGCTCCTACTGTTGCATCTCCTCTTAATTGGGAGCGCAGGACGTTT
TCTAATTGTAATTTTAATATTAGTAGCCTGATGAGCTTTATTCAGGCTGACTCATTTTCT
TGTTCCAATATTGATGCTGCTAAATTGTATGGTATGTGTTTTGGCAGTGTTACTATTGAT
AGATTTGCTATACCTAATAGCAGGAAGGTT----GATTTGCAATTAGGTAATTTGGGCTA
TTTACAGTCTTTTAATTATAGAATA------GATCCTACAGCTACCAGCTGTCAATTATA
TTATAGTTTGGGTGCTGATAATGTTACTGTTATCCGCTCCAATCCTTCTTCCTGGAACAG
GCGGTATGGTTTTAATGATACAATGTTTAAGCCGCAGTCTGCAGGTTTTTTTACTAACCA
TGATGTGGTTTATTCAAAACAGTGTTTTAAGGTTCCTAACACATATTGCCCTTGTAAGAA
TAGTGGTGCAACCTGTGTAGGTAATGGTGTTTCTGCTGGAGTCAGTGGTACTACCACTGG
CTCTGGCACTTGTCCTGTAGGCACATCTTATCGCACTTGTTTTAATCCCATACAATGTGC
ATGCACTTGTGATCCTGAGCCTATTAATGCAATTTTAACCTCTGGCCCTCGTGCTTGTCC
TCAAGTCAAGTCTCTTGTTGGTCTTGGAGAGCATTGCTCAGGTTTAGGCATACATGAAGA
CTTTTGCGGAGGCTCACCTTGTACTTGTCCAGCCAATGCCTTTATGGCTTGGTCTGTAGA
TTCTTGTTTACAAGATGGACGCTGCAATATTTTTTCCAATTTAATTTTAAATGGTGTTAA
TA-------GTGGTGCTACTTGTTCTACTGATTTACAACGGTCCAATACTGAGATCGTTG
TTGGTGTTTGTGTTAAATATGACTTGTACGGTATTACAGGTCAAGGCATTTTTATTGAGG
TTAATG--------CCACTTATTATAATAGTTGGCAGAACCTCCTTTATGACTCTAATGG
TAACCTCTATGGTTTTAGGGATTACCTTACTAATAGAACTTTTATGAT------------
TCGTAGTTGTTATAGTGGTAGAGTTTCAGCCGCCTACCATTCTGATGCATCTGAGCCAGC
TCTTTTGTATCGTAATTTAAAATGCAACTACGTTTTTAATAATACTATTGCTAGAGAGGG
CAACCCTA------------------------TTAACTATTTTGATAGTTATTTAGGTTG
CATTGTTAATGCTGATAATAGTACTTCTAGTGTAGTGGATACTTGCGCTTTAACCATGGG
AAGTGGTTATTGTGTTGATTAC-----------------TCCACCGCACGTCGTCAGCGT
AGGTCACCTTCTACTGGATACCGTCTCACCAATTTTGAGCCATTTAATGTTAGATTGGTG
AATGATAGTGTAGAACCTGTTGGTGGTTTGTACGA---TATTCAGATCCCTTCAGAGTTT
ACTATAGGTAATTTTGAGGAGTTTATTCAAACTAACTCCCCTAAGGTTACTATTGATTGT
GCGGCATTTGTTTGTGGTGACTATGCTGCTTGTAGAGAACAGTTGGTTGAGTATGGCACT
TTTTGTGATAACATCAATGCTATACTCACAGAAGTAAATGACCTACTTGACACAACCCAG
TTTCAGGTAGCT--------------AATAGTTTAATGAATGGTGTCACTCTAAGCTCTA
GGCTTAAGACTGGCATAAATTTTAATGTAGATGATATTAATTTTTCTTCTGTTTTGGGTT
GTGTAGGCAGTGATTGCAATACTGTCTCAAGT--------AGATCTGCTATAGAGGACTT
ACTTTTCAATAAAGTAAGGTTGTCTGATGTTGGCTTTGTAGAGGCTTATAATAATTGTAC
AGGAGGTGCCGAAATCAGGGATCTCCTTTGTGTACAAACTTTTAATGGAATTAAAGTTTT
ACCACCTGTTTTGTCTGAAAATCAGATTAGTGGTTACACTTTGGCTGCAACATCTGCTAG
TCTCTTTCCACCATGGACTGCGGCTGCAGGTGTCCC--------------TTTTTATTTA
AATGTTCAGTATCGTATAAATGGACTCGGTGTAACTATGGACGTACTGAGCCAAAATCAG
AAAATGATTGCTAATGCATTTAACAATGCCCTTGGTGCTATTCAGAATGGGTTTGATGCT
ACCAATTCTGCTTTAGTCAAGATTCAGGCCGTTGTTAATGCTAATGCTGAAGCATTAAAT
AACTTATTGCAGCAACTTTCTAATAGATTTGGTGCCATAAGTTCTTCTTTGCAAGAGATC
TTATCCCGTCTTGATAATCTTGAAGCGCAAGCTCAGATAGACCGCTTGATTAATGGCAGG
TTAACTGCATTAAATGCTTATGTTTCTCAGCAGCTTAGTGACACTACTCTTGTTAAGTTT
AGTGCTTCACAGGCTATTGAGAAGGTTAATGAATGTGTTAAAAGCCAATCTTCTAGGATA
AATTTTTGTGGTAATGGTAACCATATTATATCATTAGTGCAGAATGCTCCGTATGGTTTG
TATTTTATTCACTTTAACTATGTTCCCAC------TAAGTATGTCACAGCGAAGGTCAGT
CCCGGTCTGTGCATTGCGGGTGATAGAGGTATAGCTCCTAAGAGCGGCTATTTTGTTAAT
GTAAATAATATGTGGATGTTTACTGGTAGTGGTTATTACTACCCTGAACCTATAACTGAA
AATAATGTTGTTGTTATGAGTACCTGTGCTGTT--------AATTATACTAAAGCACCGG
ATGTAATGTTGAACATTTCTATACCCAACCTTCCTGATTTTAAGGAAGAGTTGGACCAAT
GGTTTAAAAATCAAACTTCAGTGGCACCAGATTT--GTCAC-TCGATTATATAAATGTTA
CATTCTTGAACCTACAAGATGAAATGAATAGGTTACAGGAGTCAATAAAAGTTTTAAATC
AGAGCTACATCAATCTCAAGGACATTGGTACATATGAATATTACGTAAAGTGGCCTTGGT
ATGTATGGC------TTTTAATTGGCCTTGTTGGTGTAGCTATGCTTGTTTTACTATTTT
TTATTTGTTGTTGTACAGGATGTGGGACTAGCTGTTTTAAGAAATGTGGTGGTTGTTGTG
ATGATTATACTGGACATCAA--------------GAGCTAGTTATTAAA-----------
ACTTCACATGACGATTAATTTCGTCATTTAATAAATTATTTTATAAGACCTGCCTTTGTG
GGTTAAATT--------------------------------TGCTACAACCATTTATGGT
TGTAC--------TAAGATTAGTACAG----------CTTTACAATGGCT----------
-------TATATGCATTTTTATATGG----TTTGACACCACCACCATCGGGTTAAACCGG
TTTATGGTGCT-------AGTGCCAAATT--------ATATTTTGTTATACTCTATAA--
------------CTTTAAGCATTTGCTAAAGTTCTTAAAGCCAACCCTTATTA-------
------------------------ATGGACATCTGGAGACCTGAGAGGAAATTT---CTT
CGTTTTACTAACGGATTTAAAGTCCCAGAATTAGAAGATGTCTGTTTTAAATTTAATTAC
CA-----------------ATTTCCTAAAGTAGGATATTGTAGAGTTCCTAATTATGCT-
--------TGGTGTCGTAATCAAGGTAGCTTTTGTGCTACATTTACCCTTTACGGCAAAT
CCAAACATTATTATAAA------TATTTTAGAATAATAACTGGTTTCACAGCGTTCGCCA
ATACTATAGAGGAGGCTGTTAATA--------------AACTGGTTTTAGAGGCTG---T
TGATTTTATTATCTGGCGTAGCCAGAATTTAAATGCTTATG-------------------
------------------------------------------------GCTGATTTTTA-
--------------------------TCTTGCAGACACTGTGTGGTATGT----------
---------------GGGGCAAATGATTTTTATAGTTGCCATTTGTTTACTGGTTATAAT
AGTTGTAGTGGCATTTTTGGCAACT---------------------TTTAAATTGTGTAT
TCAACTTTGCGGTATGTGTAATA------CCTTAGTACTGTCCCCTTCTATTTATGTGTT
TAATAGAGGTAGGCAGTTTTATGAGTTATACAATCAAGTAAAACCACCAGTCCTTAATGT
GGATGACGTTTAGTTAATCCAAACATTATG---------------AGTAGTACACTTACA
CCAGCACCAGGTTACACCTGGACT------GCTGATGAAGCTATTAAATTCCTAAAGGAA
TGGAATTTTTCTTTGGGCATTATACTACTTTTTATTACAGTCATATTGCAATTTGGTTAT
ACAAGTCGCAGTATGTTTGTTTATGTTGTTAAGATGATTATTTTGTGGCTTATGTGGCCC
CTTACTATCATCTTAACTATTTTCAACTGCGTATACGCGTTGAATAACATCTACCTTGGC
TTTTCTATAGTTTTCACTATAGTGGCCATTATTATGTGGATTTTGTATTTTGTGAATAGT
ATCAGGTTATTTATTAGAACTGGTAGTTGGTGGAGTTTCAACCCAGAAACAAACAACCTG
ATGTGTGTAGATATGAAGGGTAAGATGTATGTTAGGCCTATAATTGAGGACCACCATACT
CTTACCGCCACAATAATACGTGGCCACCTGTATTTTCAAGGTGTAAAATTAGGAATCGGC
TATTCTTTGTCAGATTTGCCAGTTTATGTTACTGTAGCTAAGGTGTCACACCTTTGCACA
TATAAGCGTGGTTTTCTTGACAAGATAGGCGATAATAGTGGCTTTGCTGTTTATGTTAAG
TCCAAAGTCGGTAATTATCGACTGCCTTCAACTCAAAAAGGTTCAGGCATGGACACCGCA
TTGTT-------------------------------------------------------
------GAAAAATCA---------------------------------------------
-----------------AATCTAAACTTTAAGGATGTCTTTCACTCCTGGCAAGCAGTC-
----CAGTAGTAGAGCATCCTCTGGAAATCG-----------------------------
------------------------------------------------------------
------------------------------------------------------------
--------------------------------------------------------TGCT
GGTAATGGAATCCTTAAATGGGCCGACCAGT-------CCGACCAGTCT-------ACAA
ATTTTCAAACCAGAGGTAG---AAGAGCTCAACCC-------------------------
-------AAGCAAACTGCTACTTCTCAACCAGCAGGAGGGAA------------------
---------------------------------TGTTGTTCCCTACT-------------
---ACTCTTGGTTCTC---------------------TGGAATTACTCAGTTTCAAAAGG
GAAAGGAGTTTCAATTTGCCGACGGACAAGGTGTGCCT--------ATTGCACCAGGAA-
----------------------------------------------------TCCCAGCT
ACT--------------------------GAAGCTAAGG---------------------
--------------------------------------------GGTATTGGTA------
------------------------------------------------------------
------------------------------------------------------------
------------------------------------------------------------
-----------------------TAGACACAACCGACG----------------------
------------------------------------------------------------
--------------------------------------TTCTTTTAAAACAGCCGATGGC
AATCAACGCCAATTGTTG------------------------------------------
-------------------------------------CCACGCTGGTATTTTTACTACTT
GGGAACAGGCCCGCATGCTAAAGCCCAGTATGGCACCGACATTGATGGAGTCTTCTGGGT
CGCTAACAAGCAGGCTGATGTTAATACCTCAGCTGACATTGTCGATCGGGACCCAAGCAG
TGATGAGGCTATTCCGACTAGGTTTCCGCCTGGTACGGTACTCCCTCAAGGTTACTATAT
TGAAGGCTCGGGAAG---------GTCTCTTTCTAATTCCAGATCTACTTCCCGCGCATC
CAGTAGAGCCTCTAGTGCAGGATCAAGAAGTAGAGCCAATTCCGGCACTAGAACACCTAC
CTCTGGTG---------------------TGACACCTGATATGGCTGATCAGATTGCTAG
TCTTGTG-CTGGCTAAGCTTGGTAAGGATGCCACAAAGCCGCAGCAAGTTACTAAGCAGA
CTGCCAAAGAAGTCAGGCAGAAAATTTTGAATAAGCCTCGCCAAAAGAGGAGCCCAAACA
AACAATGCACTGTTCAGCAGTGTTTTGGAAAAAGGGGTCCTAATCA---------AAATT
TTGGCGGAGCAGAAATGTTAAAACTTGGAACTAGTGATCCACAGTTCCCCATTCTTGCAG
AGCTTGCACCTACAGCAGGTGCATTTTTCTTTGGATCAAGACTAGAGTTGGCCAAAGTAC
AGAATTTGTCTGGGAGTTTTGATGAGCCCCAGAAGGATGTTTATGAATTGCGCTATAATG
GCGCGATTAGATTTGACAGCACACTTCCAGGTTTTGAAACTATAATGAAGGTGCTGAACG
AGAATTTGAATGCCTATCAACAACAGGATGATGGGACGAATATGAGCCCAAAACCACAGC
GACAGCGTGGTCAAAAGAAGGGTGGAGATAATGAAGATGTAAGCGTTGCAGCGCCTAAGA
GTCGCGTGCAGCAAAATAAGAGTAGAGAGTTGACTGCAGAGGATATCAGCCTTCTTAAGA
AGATGGATGAGCCCTCCA---------------CAGAGGATAACTCTGAAATGTAAGAGA
ATGAACCTTATGTCGGCACCTGGTGGTAACCCCTCGCAGGAAAGTCGGG-----------
------------------------ATAAGGCACTCTCTATCAGAATGGATGTCTTGCTGT
TATA----ATAGATAGAGAAGGTTATAGCAGACTATAGATTAATTAGTTGAAAGTTTTGT
GTGGTAATGTAT----AGTGTTGGAGAATGTGAAAGACTTGCGGAAGTAATTGC------
-----------------------------------------------CGACAAGTGCCAT
AAGGGAAGAGCCAGCATGTTAAGTTACCATGCAGTAATTAGTAAATGAATGAAGTTAATC
----------------------------ATGGCCAATT----------------------
-------------------------------------------
>EF446615.1 Equine coronavirus strain NC99, complete genome
GATTGTGAGCGAATTGCGTGCGTGCATCCCGCT------------------TCACTGATC
TCTTGTTAGATCTCTTTTAATCTAAACTTTA-----------------------------
--TAAAAACACCCACTCCCTGTAATCTATGCTTGCGAGCT--------------------
-----------------TAGACTTTTCATAGTGGTGTTTGTATTAATTTCTACTGTTAAC
AACTCTCAGCCAGGGACGTGTTGTATCCTA-------GTCAGTGGCCCTCCCATAGGTCA
CAATGGCGAAGATCA--ACAAATACGGTCTCGACCTGCAATGGGCTC-CAGAATTTCCGT
GGATG--TTTGAGGACACAGAGGAGAAGTT---------------------------GGA
TAACCCTAGTGGGTCAGAGGTGGGTATAA-------TTTGCCCCACC-------------
---ACTGCGCAAGAGTTGGGAACATGTAGAATTACTTTTGAGAATCATGTGATGGTTGAT
TGTCGCCGCCTCATTCAAGAGGGTTGTGTGCAGTCTAA----------------------
------CCTGATACGTGAAATAAAGATGAATACACG------TCCTTATGATATGGACCG
TGTTATTCAAGATGCCTTACTGTCCCGTGAGGCTGTGTT---GATTCCACCCCCGCGGCG
TTTGTCTATTGAGACATGCTATAAGTGGGGTTGTTGTCCACAAGGTTGGGCTATGGGACT
G----TTTAGACGTTGTAG-----------------------------------------
----CACCTGTTATGGAGGTTGCGACGTGAATAGTCATGTAGCCTACCAATT---GTTCT
TAATAGACCCACAAGGTTGCTGCCTAGGTGCTGGCA-----------ACTTTGTAGGGTG
GGTGGTGCCTCTAGCTAAGTTATCAAAAGAGGCACAAGCCAAAACTGTGCCCTGGACCAT
GTGGTTGCGT--------AAACGTGGAGAAAAGGGTGCTTATAATAAATACCACAAGCT-
-------TGATTTTGATGATGAAGTTTGTGATGTGCTGTTGGAAAGAGCCTATGATAGTG
TT----------------------------------------------------CTTGAT
GACCCTAAAGGTAAATTT---TCTGCAAAAGCATTTGCTCTTTTAAGAAGTTATCGTGGT
GTTAAGCCACTACTTTATGTAGACCAGTATGGCTGTGATTATACTGGTAGTCTTGCAGTT
GGTTTAGAGGCTTATGCTGACAAGACACTGCAGGAAATGAAGAGTTTATTTGGTGATTGG
AGTCAGGAACTTCCTTATGAGGTAGTTGTGGCA-TGGCATGTTGTGCGTGATACACGCTA
CAATATGAAATTAC-------AGAGTGCTGCTACTATACGTAGTATCACATATGTTGCCA
ATCCTACTGAAGATTTGTGTGATGGTTCTGTTGTTATACAAGAGCCAGTACATGTTTATG
CTGCTGATTCTATTATCCTTCGGCTACCTAAGTTAGTTGACATTATGGATCATTTTTATA
TGGAAGAAGATAGGGCTCTTGACGCTATTTATGGTGTCAAGTTGGAAGAATGTGGTCTTG
TTATGCAATTTGGTTATATTGATTGCAAGCAAGATTCTTGCGATTTTAGAGGTTGGCTTC
CTGGCAATATGATAGATGGTTTTGTGTGCACAACTTGTGGTCATGTTTATGAAACAGGTG
AACTACTAGCTCAATCTTCAGGTGTTTTACCATCAAACCCTGTTTTGCGCACTAAGA---
--------------GTGCAGCAGGTTATGCGGGTTTTGGTTGTAAAGATTCTTTTACTTT
ATTTGACCAGACTGTAGTGTGTTTTGGTGGTTGTGTTTATTGGAACCCAGTGCCTAAGAT
ATGGATTCCAA--TATTAAAGTCATCTGTTAAGGCTTTTGATGGTTTGGTTTATACAG--
------------------------------GATCTGTAGGAATCAAGTCTG---------
-------TTGTAAAAGAGACTGCTCTTATTTGTAAGGCCTTGTATCTTGATTATGTTCAA
CATAAGTGTGGCAACTTGGATCAGCGTGAGTTGTTAGGGTTGTCAGATGTGTGGCATAAG
CAATTGTTATTAAATAGAGGTGTTTACAAACCTTTGTTAGATCATATTGATTAT------
------TTTAATATGCGTCGTGCTAAATTTAGTTTAGAAACATTTACTGT--------TT
GTTCAGATGGCTTTATGCCTTTTTTAGTAGATGATTTAATACCTCGTTCATATTATTTGA
TTAAAAGTGGCCAGGCCTTTTCTGAAAAGTTTGATCAGTTTGTTTCCAAGAGTAAAGAAT
TAATTGAAGTGTCTCTTGACTCTTTGGAGGCAGCGATGTGTTATTTAAATCT-------T
AAAATTGCAGAT-------TTGGCACAACATTTTAGTGCATTAGGCGCATGTTTTG----
-TGTCAAAAATTATACATTATTTTAAAACGTTTACTACTAACACTGCTCGTGCATTTGCA
TGGGTTTTATTTCATGTGTTGCATGGGTTTTACATGGTAGTTGAGAGTAGTATATATTTT
GTTAAGAGCGTTCCCTATTATGCCCGTTCTGTTGTACAGGCATTTCAGGACGTTGTTAGA
GTTGTAT-TGGACTCTTTAAGAGTTACTTTTATTAAAGGCCTTTCTGTTTTTAAGATAGG
ACGTAAAAGAATTTGTTTTTCAGGCAGCAATGTTTATGAACTTGAGCGTGGTTTGTTAGA
TTTATCGCAACTACCATCG-AGTGTTTATGATTTGACCATGCCTAGTAAAATTCAGAAAG
CCAACCAGAAGCCTATTTATTTAAAAGGCGAGGGCTTTGATTTTTCATTAAGTGATGATG
TGGTTGAAGTTGTTACAGCTTCAAT------TATACCA----------------TGTGGC
TATTCTAAACCACCTAAAATAGCAGAAAAAATTTGTG---TTGTGGATAATGTTTATATG
GCTAAGGCTGGTGATAAATATTATCCT--------GTAGTGGTAGATAAGCATGCAGGGC
TTTTGGATCAGGCATGGAGGATTCCTTGTGCAGGTAGGCATGTTTCTTTTAAAGATGAAT
CTGTAGTCAAAGAAATTTCTACTTCATTAAAAATAAAGGTTTGTTATGAACTTGATGTGG
ATTTTAATTCTATATTAAACACTGCGTGTAGCGTGTTTGAGGTAGATACCACTGTAGATA
TGGAGGAATTTTCTGCTGTTGTTGCTGATG---------------------CAATAGAGG
ATAAACTTACTCCATGTAAGGAGCTTGATGGTGTAGGCGCTAAAGTCAGTGCCTTTTTGC
AGAAGTTGGAAGATAATGCTCTTCACTTCTTTGATGACGCTGGTGAATGCGTCTTAGCTT
CTAAATTGTATTGCACATTTTCAGCTCCTGTTGATGA------------AGATTTTGGAG
AGCCAGAACTTGAA---------------GAAGATGATGTTGATGTTGAT----------
--------GAAACTGACTCCATTGTTGCTAGTACCTCGGATGAGGTTTG---------TG
CCAATGGACAAGAGGATGCATCAGAAGTCTTAGATATAGTTGAGGTTGAAGATTCTATGG
AAGAACTTCATGTCAACATACAAGCGTATGATGAAGCAGATGTTGTATCTGCGGATTCTG
---ATGGTTTTGTGCATGATCATATAGATGTTGTTGATTATGATACCTTTTATTGTGACA
CTGTTTTTGAGTTTTATGCT---ACACAGCAGGAACCTGCTT---TTGTTAAGGTTCTTG
GTGTGTATGTACCTAAAGCAACGCGCAATAATTGTTGGTTGCGTTCTGTGTTGGCAGTTT
TTCAGAAATTACCATGTGTTTTTAAGGATAAAAATTTGCAGAGTTTGTGGTTGTCTTATA
AACAGCATTTTGATCAGTTGTT-----TATAGACACTATT----------ATGCAGAAGA
TAC--------CTGCAAATATAGTT------------------GTTCCACAGGGTGGTTA
TGTGGCTGATTTTGCTTATTGGCTACTTACTTTGTGTGATTGGCAAGCAACATCTCATTG
GAGATGTCTTAAATGTGATATGGAACTAAACCTTCATGGTTTGGATGCTATATTCTTTTA
TGGAGACATAGTGTCACATGTTTGTAAGTGTGGAGCATCCATGGTTCTTCTTAAAATTGA
TGTGCCATTTACTGCGCATTTTGCTATGAAAAACAAGCAGTTTTGTGCTTTTACGACTCA
GCGTCGTATTTTTAAGGCT---------------------GCTTGTGT------TATTGA
TAAAAATGACCGTCATTCAATGGCTGTCATTGATGGTAAACAAGTTGATGACAAGCTTGT
TACTGATATC---------AACAGTGATAAGT------------------TTGATTTTAT
TATTGGGCATGAGATGACATTT---------AATATGTCGTCATTTGAAATTGCCCAGTT
GTATGGTTGTTGTATAACATCTAATGTTTGTTTTGTTAAGGGTGATGTCATAAGAATTGC
TCAGCTTGTA---------------TATGCTGATGTTGTTGTAAACCCAGCCAATGGTCA
TATGGCTCATGGTGGTGGTGTTGCAAAAGCTATAGCTAATGCAGCTGGTCAA--------
----AGTTTTGTTAAGGAGACTG------CCAATATGGTTAAAT---CTAAAGGAGTTTG
TGCTACTGGTGA--------------------------TTGTTATGTTTCATCAGGTGGC
AAATTATGTAAAACAGTGCTTAATGTTGTAGGCCCAGATGCTAGATCTCAGGGTAAGCAA
AGTTATGCATTGTTGGAAAAGACATATAAGCACCTTAACAAGTATGATTGTAGTCTTACT
ACACTCATTTCAGCTGGCATATTTAGTGTGCCCTCTGATGTATC------TTTGACATAC
TTACTTGGTGTTGTAGAAAAA-----CAAGTTA-------TTCTTGTTAGCAATAACAAA
GAAGATTTTGATATAATTTCTAAGTGTCAG------------------------------
------------------------------ATAACGGCTGTAG-----------AGGGCA
CTAGAAAATTTGCAGAGCGCCTCTCTATTAATGTAGGGCGTCATGTTAAATATGAAACAG
ATGCT----------AATAAATTGCTTATTAGCAGTGA-----------------TGTAG
TATTTGTTTCTACTTTTAATG-TGTTGCAGGATGTTACATCACTGCGGCACGATATTAAA
CTTGATGATGATGCGCGTGTTTTTGTGCAGTCAAATATGGAGAATTTGCCTGCAG-----
--ATTGGCGCATAGTTAATAAATTTGATCAGATTAATGGT-GTTAGAACCATTAAGTATT
TTGAATGTCCT------GGTGGTATAGATGTTTGCAGCCAGGGTAAAGAGTTTGGTTATG
TACGGCAAGGTTCTTTTTATAAGG--------CCACTGTTAGCCAAATTAAG--GCTTTG
TTTGTTGATAAA----------ATAGATGTTTTGCTTACTGTTGATGGTGTTAATTTCGC
CACTCGATATGT-GCCGTGTGGTGAAGTTTTTGGCAAAACATTAGGTAATGTATTTTGTG
ATGCTATTAATGTTACTAAATGTAAAGCCGAACAGAAATATAAAGGAAAGGTGTTCTTTC
AGTTTGACAACCTGTCTAATGCAGATTTGAAAGCTGTTAAGAGTTCTTTCAATTTTGACC
AGAAAGAATTGTTGGCTTATTACAATGTCCTTGTGAATTGTG-GTAAGTGGCAAATTGTC
GTTAATGGTAAATAT--------------------TTTACTTTTAAGCAGGCAAATAATA
ATTGCTTTGTTAATGTTGCATGTCTTATGCTTCAGAATGTTAATCTGAAGTTT-GTAAGC
GTGCAATGGCAGGAGGCATGGCTCGAATTTAGAGCTGGTAAACCCCTTCGGTTTGTAGCA
CTTGTTTATGCTAAAGGTTCTTTTAAATTTGGAGATCCTGCTGATGCCAGAGATTTTATT
CGTGTGGTTCTTAGCCAAACTGATTTGGCTGATGCCGCATGTGATTATGAGATTGTTTGT
AAA---TGTGGTGTTAAGCAGGAGCAGCGTAAAGGTATTGACGCTGTTATGCATTTTGGA
ACATTGAGTCGTGAAGATCTCGAAAATGGCTACACAATTGATTGCAGTTGTGGT-GATAA
GCTAATTCATTGTACGCGAATTAAGGTTCCATTTTTAATTTG----CAGCAACAC-----
--------ACCAAAAGACAATGTTTTGCCTAAGGGTGTGATATGTGCAAATGTTTTTACT
GGTGATAATGTG---GGTCATTATACTCATTTGAGATGTGATTCAAGTTATCAACTTTTT
GATGCTTCTAATGTTAAAAAGATTACTACAGTCAGTGGTAAAATCACTGACTGTTTGTAT
CTTAAAAA---TTTGAAGCAAACATTTAGGTCTGTTTTGACGACCTATTATTTAGATGAT
GT------TATGAAGGTTGAGTATAAGCCTGATCTTACACAGTATTACTGTGAAGGAGGC
AAGTATTACACACAGAGAATTGTAAAGGCTCAGTTTAGAACTTTTGAGAAAGTTGATGGT
GCCTATAT-----------CAATTTTAAATTGGTAGGACACACCGTCTGTGATAGTCTCA
ATGCTAAATTGGGTTTTGATAGCTCTAAGGAGTTTGTTGAATATAAAGTGACTG------
AGTGGCCAACAGCTACA------------------GGCGATGTGGTGTTGGCTAATGATG
ATTTATATGTTAAGAGGTATGAAAGAGGGTGTATTACTTTTGGTAAGCCTGTTATTTGGT
ATAATCATGAGCAAGCATCCCTTAATTCTCTTACATATTTTAATCGA---CCTAGTTTGG
TTGATGTT-----------------------------AATAAGTTTGATGTTTTGAAAGT
TGATGATGTTGTTGCAGAAGTTGAATCCTGCAGCGCTAATTTGAGCCAAGGGAGTACAGG
TATTGGTGCGAGTACAGACAATTTTTACCTGAGCCCACAAGGTAGTCAGG-GTACTGTCG
AAGCTTGTGCTGCTGC--------TTTGGCTCCAGGCAACCAAGGGAGTTATGCAGCTAA
TGGTTTAGCCATTAGCAATAATATTG-----TTAAATTAAATGGTGTTAAAAAGCCTTTT
AAGGTTGAAAATAGTATTGTTATTAATGACAGTACTAGTGATACCAAATTTGTTAAGAGT
TTGTCTATTGTGGATGTTTATGATATGTGGCTGACTGGTTGTCGGTA-TGTTGTTAATGC
TGCTAATGCTTTAAGCGTTGCGGTTAACGTACCAACAATTAAGAGGTTTATAAAATTTGG
TATGACTGTTGTTAGTATACCAATAGATTTGTTAAATTTAAGAGAGATTAAGCCCGTTGA
TGTAGTTAAAGTGGTGCGTAATAAAATTTTTGCCTGCTTTAATTTTATTAGATGGCTTTT
TGTCTTATTATTTGGCTGGATTAAAATATCTGCTGATAATAAAGTAATATACATCACAGA
A--------------------ATTGCATCAAAGCTTACTTGTAAGCTTGTTGCTTTAGCT
GTCAAAAATGCATTTTTGACATTTAAGTGGAGTGTGGTTGCTAGAGGTGCTTGCATTATA
GCGACTATATTTCTATTGTGGTTTAATTT-----------TATATATGCCAATGTAATTT
TTAGTGATTTTTATTTGCCTAAAATT-------------------------GGTTTCTTG
CCGACTTTTGTTGGTAAG-------ATCGTACAGTGGATTAAGAATACTTTTAGTTTTGT
AACTATTTGTGATTTATATTCCATTCAGGATGTGGGCTTTAAGAATCAGTATTGTAATGG
AAGTATCGCATGTCAGTTCTGCTTGGCAGGATTTGATATGTTAGATAATTATAAAGCCAT
TGATGTAGTACAGTATGAAGCTGATAGGAGAGCATTTGTTGATTATACAGGTGTGTTAAA
GATTGTCATTGAATTGATAGTTAGTTAC----GCCCTGTATACGGCATGGTTTTACCCAT
TGTTTGCTCTTATTA-GTATTCAGATCTTGACCACTTGGCTGC----------------C
TGAGCTTTTTATGCTTAGTACATTACATTGG-AGTGTTAGGTTGCTGGTGTCCTTAGCTA
ATATGTTACCAGCACATGTGTTT---------ATGAGGTTTTATATTATTATTGCCTCTT
TTATTAAGCTGTTTAGCTTGTTTAGGCATGTTGCCTATGGTTGTAGTAAACCTGGTTGTT
TGTTTTGTTACAAGAGGAATCGTAGTCTACGTGTTAAATGTAGTACTATTGTTGGTGGCA
TGATACGCTATTACGATGTTATGGCTAATGGTGGCACTGCCTTTTGTTCAAAACATCAAT
GGAATTGCATTGATTGTGATTCTTATAAACCAGGTAATACTTTTATTACTGTTGAGGCCG
CTCTTGATTTATCTAAGGAATTGAAACGGCCTATTCAGCCTACAGATGTTGCTTATCATA
CGGTTACGGATGTTAAGCAAGTTGGTTGTTATATGCGCTTGTTCTATGAGCGTGATGGAC
AGCGCACATATGATGATGTTAATGCTAGTTTGTTTGTGGATTATAGTAATTTGCTACATT
CTAAGGTTAAGGGTGTGCCTAATATGCATGTTGTGGT----AGTGGAAAATGATGCCGAT
AAAGCTAATTTTCTTAAT--GCTGCTGTATTTTATGCACAGTCTTTGTTTAGACCCATTT
TAATGGTTGATAAAAATCTGATAACTACTGCTAATACTGGTACGTCTGTTACAGAAACTA
TGTTTGATGTTTATGTGGACACATTTTTGTCTATGTTTGATGTGGATAAAAAGAGTCTTA
ATGCTTTAATAGCAACTGCGCATTCTTCTATAAAACAGGGTACGCAGATTTGTAAAGTTT
TGGATACCTTTTTAAGCTGTGCTCGTAAAAGTTGTTCTATTGATTCAGATGTTGATACTA
AGTGTTTAGCTGATTCTGTCATGTCTGCTGTATCGG-CAGGCCTTGAATTGACGGATGAA
AGTTGTAATAACTTGGTGCCAACATATTTGAAGGGTGATAACATTGTGGCAGCTGATTTA
GGTGTTCTGATTCAAAATTCTGCTAAGCATGTGCAGGGTAATGTTGCTAAAATAGCCGGT
GTTTCCTGTATATGGTCTGTGGATGCTTTTAATCAGCTTAGTTCTGATTTCCAGCATAA-
-ATTGAAGAAAGCATGTTGTAAAACTGG---------------TTTGAAACTGAAGCTTA
CTTATAATAAGCAGATGGCTAATGTCTCTGTTTTAACTACACCCTTTAGTCTTAAAGGGG
GTGCAGTTTTTAGTTAT------------TTTGTTTATGTATGTTTTGTGTTGAGTTTGG
TTTGTTTTATTGGATTGTGGTGCTTAATGCCCACTTACACAGTACACAAATCAGATTTTC
AGCTTCCCGTTTATGCCA---GTTATAAAGTTTTAGATAATGGTGTTATTAGAGATGTTA
GCGTTGAAGATGTTTGTTTCGCTAACAAATTTGAACAATTTGATCAATGGTATGAGTCTA
CATTTGGTCTAAGTTATTATAGTAACAGTATGGCTTGTCCCATTGTTGTTGCTGTAGTAG
ACCAGGATTTTGGCTCTACTGTGTTTAATGTCCCTACCAAAGTGTTACG---ATATGGTT
ACCATTTGTTGCACTTTATTACACATGCACTTTCTGCTGATGGAGTGCAGTGTTATACGC
CACATAGTCAAATATCGTATTCTAATTTTTATGCTAGTGGCTGTGTGCTTTCCTCCGCTT
GTACTATGTTTGCAATGGCCGATGGTAGTCCACAACCTTATTGTTATACAGAGGGGCTTA
TGCAGAACGCTTCTCTGTATAGTTCATTGGTACCTCATGTGCGGTATAATCTTGCTAATG
CTAAAGGTTTTATCCGTTTTCCAGAAGTGTTGCGAGAAGGACTTGTGCGTATTGTGCGTA
CTCGTTCTATGTCGTATTGCAGAGTTGGATTATGTGAGGAAGCTGATGAGGGTATATGCT
TTAATTTTAATGGTTCTTGGGTGCTTAATAATGATTATTATAGATCATTGCCTGGGACCT
TTTGTGGTAGAGATGTTTCTGACTTAATTTATCAGCTTTTTAAAGGTTTAGCACAGCCTG
TGGATTTCTTGGCATTGACTGCTAGTTCTATTGCTGGTGCTATACTTGCTGTAATTGTTG
TTTTGGTGTTTTATTACTTAATAAAGCTTAAACGTGCTTTTGGTGATTACACCAGTATTG
TTTTTGTTAATGTGATTGTGTGGTGTGTAAATTTTATGATGCTTTTTGTGTTTCAAGTTT
ACCCTACATTTTCTTGTGTATATGCTATTTGTTATTTTTATGCCACGCTTTATTTCCCTT
CGGAGATAAGTGTGATAATGCATTTACAATGGCTAGTTATGTATGGCACTATTATGCCTT
TATGGTTTTGTTTGCTATATATATCTGTTGTTGTTTCAAATCATGCTTTTTGGGTATTTG
CTTACTGCAGACGGCTTGGTACTTCTGTTCGTAGTG------ATGGTACATTTGAAGAAA
TGGCTCTTACTACTTTTATGATTACAAAAGATTCTTATTGTAAGCTTAAGAATTCTTTGT
CTGATGTTGCTTT----------TAATAGATATTTGAGTTTGTATAATAAATATAGGTAT
TACAGCGGTAAAATGGATACTGCTGCATATAGGGAGGCTGCTTGTTCTCAGTTGGCTAAA
GCAATGGATACATTTACCAATAATAATGGTAGTGATGTGCTTTACCAACCACCTACTGCT
TCCGTTTCAACTTCATTCTTGCAATCTGGTATTGTGAAAATGGTTAATCCTACTTCTAAA
GTAGAACCATGTATTGTCAGTGTTACCTATGGTAATATGACATTGAATGGTTTATGGTTG
GATGATAAGGTCTACTGTCCCAGACATGTGATATGTTCTGCTTCAGATATGACTAATCCA
GATTATACAAATTTGTTGTGTAGAGTAACATCAAGTGATTTTACTGTATTGTTTGATCGT
TTAAGCCTTACAGTGATGTCTTATCAAATGCAGGGTTGTATGCTTGTTCTTACAGTGACC
CTGCAAAATTCTCGTACGCCAAAATATACATTTGGTGTGGTTAAACCTGGTGAGACTTTT
ACTGTTTTAGCTGCTTATAACGGCAAACCACAAGGAGCCTTTCATGTGACTATGCGTAGT
AGTTATACCATTAAGGGTTCCTTTTTATGCGGATCTTGTGGATCTGTTGGTTATGTGCTA
ATGGGTGATTGTGTTAAATTTGTGTATATGCATCAATTGGAGCTTAGTACTGGTTGTCAT
ACTGGTACCGATTTCAATGGGGACTTTTATGGTCCTTATAAGGATGCTCAGGTTGTCCAA
TTGCCCGTTCAGGATTATATACAATCTGTTAATTTTGTAGCATGGCTTTATGCTGCTATA
CTTAATAATTGTAATTGGTTTGTACAAAGTGATAAGTGTTCTGTTGAAGATTTTAATGTG
TGGGCTTTGTCTAATGGGTTTAGCCAAGTTAAGTCTGATCTTGTTA------TAGATGCT
TTAGCTTCTATGACTG---------------------GTGTGTCTTTGGAAACATTATTG
GCTGCTATTAAGCGTCTCAAGAATGGTTTTCAAGGACGTCAGATTATGGGTAGTTGCTCC
TTTGAGGATGAATTGACACCTAGCGATGTTTATCAACAACTCGCTGGTATCAAGTTACAA
TCAAAGCGTACT----AGATTGGTTAAAGGCA-----------TTGTTTGTTGGATTATG
GCTTCTACATTTTTGTTTAGTTGTATAATTACAGCATTTGTGAAATGGACTATG------
TTTATGTATGTAA------------CTACTAATATGCTTAGTATTACTTTTTGTGCACTT
TGTGTTATAAGTTTGGCCATGTTGTTGGTTAAACATAAGCATCTTTATTTGACTATGTAT
ATAATTCCTGTGCTTTTTACACTG-----------------CTGTATAACAACTATTTG-
--GTTGTGTACAAGCAGACATTTAGA------------------GGCTATGTTTATGCAT
GGCTATCATATTATGT-TCCATCAGTTG-AGTA-TACTTATACTGATGAAGTTATTTATG
GCGTGTTAT--TGCTTATAGGAATGGTCTTTGTTACATTACGTAGCATTAACCATGATTT
G-TTTTCTTTTATAATGTT-----TGGTGGTCGTGTGATTTCTGTTGTCTCTTTGTGGTA
CATGGGTTCTAACTTAGAGGAAGAAATTCTTCTTATGTTGGCTTCTCTTTTTGGTACTTA
TACCTGGACAACAGCTTTATCTATGGCTGCAGCAAAGGTTATTGCTAAGTGGGTTGCTGT
GAATGTTTTGTATTTCACA------GATATACCTCAAATTAAGATAGTGCTTATATGCTA
TTTGTTTATAGGTTATATTATTAGCTGTTATTGGGGTTTGTTTTCCTTGATGAACAGTTT
GTTTAGAATGCCTTTGGGTGTTTATAATTATAAAATTTCAGTACAGGAGTTAAGATATAT
GAATGCTAATGGATTGCGCCCTCCTAAGAATAGTTTTGAAGCCCTTATGCTTAATTTTAA
GCTTTTGGGTATTGGAGGTGTGCCAATTATTGAAGTATCTCAATTTCAATCAAAATTGAC
TGATGTTAAATGTGCTAATGTTGTCTTGCTTAATTGCTTGCAACATTTGCATGTTGCTTC
TAATTCTAAGTTGTGGCAGTATTGTAGCACTTTGCACAATGAAATACTTGCCACTTCTGA
TCTGGGTGTTGCTTTTGAAAAGCTTGCTCAGTTGTTAATTGTTTTGTTTGCTAATCCAGC
TGCTGTGGATAGCAAGTGCCTGACTAGTATTGAAGAAGTTTGCGACGATTATGCAAAGGA
CAATACTGTTTTGCAGGCTTTACAGAGTGAATTTGTTAATATGGCTAGCTTCGTTGAATA
TGAAGTTGCTAAGAAAAATCTTGATGAGGCGCGTTCTAGTGGTTCTGCTAATCAACAGCA
GTTAAAACAGCTAGAGAAAGCCTGTAATATTGCTAAATCTGCTTATGAACGCGACCGTGC
TGTAGCAAGAAAGTTGGAGCGTATGGCAGATTTGGCTCTCACTAATATGTATAAAGAAGC
TAGAATTAATGATAAGAAGAGTAAGGTTGTTTCTGCCTTGCAAACTATGCTTTTTAGTAT
GGTGCGTAAGTTAGATAATCAAGCTCTGAATTCAATATTAGATAATGCTGTGAAGGGTTG
TGTACCATTGAATGCAATCCCTTCATTGGCTGCAAATACTCTGACTATAATTGTACCAGA
TAAAAGTGTTTACGATCAGGTAGTTGACAATGTCTATGTTACCTATGCGGGTAATGTATG
GCAGATTCAAACTATCCAAGATTCAGATGGTACAAATAAGCAGTTGAATGAGATATCTGA
TGAT------TGTAACTGGCCACTAGTTATTATTGCAAATCGGCATAATGAGGTA--TCT
GCTACCGTTTTGCAAAATAATGAATTAATGCCTGCTAAGTT------GAAAACTCAGGTT
GTTAATAGTGGTCCAGATCAGACTTGTAATACACCTACTCAATGTTACTATAACAATAGT
AACAATGGGAAGATTGTTTATGCTATACTTAGTGATGTTGATGGTCTTAAGTATACAAAA
ATTCTTAAAGATGATGGCAATTTTGTTGTTT---TGGAGTTAGATCCTCCTTGTAAATTT
ACTGTTCAAGATGTTAAAGGTCTTAAAATTAAGTACCTTTATTTTGTAAAAGGTTGTAAC
ACACTAGCAAGAGGCTGGGTTGTTGGTACAATTTCTTCTACAGTTAGATTGCAAGCTGGA
ACTGCTACTGAGTATGCTTCCAACTCATCTATATTATCTTTATGTGCGTTTTCTGTAGAT
CCTAAGAAAACGTATTTAGATTTTATACAACAGGGAGGAACACCTATTGCCAATTGTGTT
AAAATGTTGTGTGACCATGCTGGTACCGGTATGGCCATAACTATTAAACCTGAAGCTACC
ACTAGTCAGGATTCATATGGTGGTGCGTCTGTTTGTATATATTGTCGCTCACGAGTTGAA
CATCCAGATGTTGATGGGTTGTGCAAATTACGCGGCAAGTTTGTACAAGTGCCTGTAG--
-GTATAAAAGATCCTGTGTCTTATGTTTTGACACATGATGTTTGTCAAGTTTGTGGATTT
TGGCGGGATGGAAGTTGTTCATGTGTTAG---CACTGACACTACTGTTCAGTCAAAAGAT
ACTAA---TTTTTTAAACGGGTTCGGGGTACGAGTGTAGATGCCCGTCTCGTACCCTGTG
CCAGTGGTTTATCTACTGATGTACAATTAAGGGCATTTGACATTTGCAATGCTAGTGTTG
CTGGCATTGGTTTACATTTAAAAGTTAATTGCTGCCGTTTTCAGCGTGTTGATGAGAACG
GTGATAAATTAGATCAGTTCTTTGTTGTTAAGAGGACAGATCTGACTATATATAATAGAG
AGATGGAGTGCTATGAGCGTGTAAAAGATTGTAAGTTTGTGGCTGAACACGATTTCTTTA
CATTTGATGTAGAAGGTAGTCGTGTGCCACACATTGTACGCAAGGATTTAACAAAGTATA
CTATGTTGGATCTTTGCTATGCGTTGCGACATTTTGATCGCAATGATTGCATGCTGCTTT
GTGACATTCTCTCTATATATGCTGGTTGTGAACAATCCTACTTTACTAAGAAGGATTGGT
ATGATTTTGTTGAAAATCCTGATATTATTAATGTTTATAAAAAGCTAGGACCTATTTTTA
ATAGAGCCCTAGTTAGCGCTACTGAGTTTGCAGACAAATTAGTGGAGGTAGGCTTAGTAG
GTGTTTTAACACTTGATAATCAAGACTTAAATGGTAAATGGTATGACTTTGGTGATTTTG
TTATTGCAACCCCAGGGTGTGGTGTTGCTATAGCAGATTCTTACTATTCATATATGATGC
CTATGCTGACTATGTGTCATGCGTTGGACTGTGAATTATATATAAATGGTG---------
---CTTATAGGCAATTTGATCTTGTACAGTATGATTTTACTGATTACAAGCTCGAATTGT
TTAATAAGTATTTTAAGCACTGGAGTATGCCATACCATCCTAACACGGTTGATTGTCAGG
ATGATCGTTGTATCATACATTGTGCTAATTTTAACATACTTTTTAGTATGGTTTTACCTA
ATACATGTTTTGGGCCTCTTGTTAGGCAAATTTTTGTGGATGGTGTTCCTTTTGTTGTTT
CAATTGGATACCATTATAAAGAACTTGGTATTGTGATGAATATGGATGTGGATACACATC
GTTATCGCTTGTCTTTAAAAGACTTGCTTTTATATGCTGCTGATCCAGCTTTGCATGTAG
CTTCTGCTAGTGCATTGTATGATTTACGCACTTGCTGTTTTAGTGTTGCGGCTATAACAA
GCGGTGTAAAATTTCAAACAGTTAAACCTGGTAATTTTAATCAGGATTTTTATGATTTTA
TTTTAAGTAAGGGCCTGCTTAAAGAGGGTAGTTCAGTTGACCTGAAGCACTTTTTCTTTA
CGCAGGATGGTAATGCTGCTATTACTGATTATAATTATTATAAGTACAATTTGCCCACCA
TGGTGGACATTAAGCAGTTGTTGTTTGTTTTGGAAGTTGTTTATAAGTATTTTGAGATTT
ATGATGGTGGGTGTATACCGGCATCACAAGTCATTGTTAATAATTATGATAAGAGTGCTG
GCTATCCATTTAATAAATTTGGAAAAGCCAGGCTCTATTATGAAGCATTATCATTTGAGG
AGCAGGATGAAATTTACGCCTATACTAAGCGCAATGTCCTGCCAACACTTACTCAAATGA
ATTTGAAATATGCTATTAGTGCTAAGAATAGAGCCCGTACTGTTGCTGGTGTTTCTATAC
TTAGTACTATGACTGGCAGAATGTTTCATCAAAAATGTTTGAAAAGTATAGCGGCTACAC
GTGGTGTTCCTGTTGTTATAGGCACCACTAAGTTTTATGGCGGCTGGGATGATATGTTAC
GTCGCCTTATTAAAGATGTTGATAATCCTGTACTTATGGGTTGGGATTATCCTAAGTGTG
ATCGTGCTATGCCTAACTTACTACGTATCGTCAGTAGTCTGGTTTTGGCCCGAAAACATG
AGGCATGTTGTTCGCAAAGCGATAGGTTTTATCGACTTGCGAATGAATGCGCACAAGTTC
TGAGTGAAATTGTTATGTGTGGTGGCTGTTATTATGTTAAGCCTGGTGGCACTAGTAGTG
GTGATGCAACTACTGCTTTTGCTAATTCAGTTTTTAACATATGTCAAGCTGTTTCAGCCA
ATGTATGTGCTTTAATGTCATGCAATGGTAATAAGATTGAAGATTTGAGTATACGTGCTC
TTCAGAAGCGCTTATACTCACATGTGTATAGAAGTGATATGGTTGATTCAACCTTCGTCA
CAGAATATTATGAATTTTTAAATAAGCATTTTAGTATGATGATTTTGAGTGATGATGGCG
TTGTGTGTTATAATTCTGATTATGCGTCCAAAGGGTATATTGCTAATATAAGTGCCTTTC
AACAGGTGTTGTATTATCAAAATAACGTTTTTATGTCAGAATCCAAATGTTGGGTTGAAA
ATAACATAAACAATGGACCTCACGAATTCTGTTCACAACACACAATGCTTGTAAAGATGG
ATGGTGATGATGTCTATCTTCCATATCCTGATCCTAGTCGTATATTAGGAGCTGGATGTT
TTGTAGATGATTTGTTAAAGACTGATAGTGTTCTTTTAATAGAACGATTTGTAAGTCTTG
CCATAGATGCTTATCCACTTGTGTACCACGAAAATGAAGAATACCAAAAGGTTTTTCGTG
TTTATTTGGAGTATATAAAGAAGTTGTACAATGACCTGGGTAATCAGATCTTGGATAGCT
ACAGTGTTATTTTAAGTACTTGTGATGGACAAAAGTTTACTGATGAGTCCTTTTACAAGA
ACATGTATTTAAGAAGTGCAGTTATGCAGAGTGTTGGAGCTTGCGTGGTCTGCTCTTCTC
AAACATCATTACGTTGTGGCAGTTGCATCAGAAAGCCTCTTCTTTGCTGCAAGTGTTGTT
ACGATCACGTTATGGCAACTGATCATAAATATGTTTTGAGTGTTTCACCATATGTGTGTA
ACGCACCAGGATGTGATGTAAATGATGTTACCAAATTGTATCTAGGTGGTATGTCATATT
ATTGTGAAGATCATAAGCCACAATATTCGTTTAAGTTGGTAATGAATGGTATGGTTTTTG
GTCTATATAAACAATCTTGTACAGGATCTCCGTACATAGATGATTTTAATCGTATAGCTA
GTTGTAAATGGACTGATGTTGATGATTACATACTGGCTAATGAATGTACAGAGCGCTTGA
AATTGTTCGCTGCAGAAACGCAAAAGGCGACTGAGGAAGCCTTTAAGCAGAGTTATGCAT
CAGCAACAATACAAGAGATTGTTAGCGAGCGCGAATTGATTCTCTCTTGGGAGATTGGAA
AAGTGAAGCCACCACTTAATAAAAATTATGTTTTTACTGGCTACCATTTTACTAAAAATG
GCAAGACAGTTTTAGGTGAGTATGTTTTTGATAAGAGTGAGTTGACTAATGGTGTGTATT
ATCGCGCCACAACCACTTATAAGCTATCTGTAGGAGATGTTTTTGTTTTAACCTCTCATT
CAGTAGCTAATTTAAGTGCTCCTACGCTTGTGCCGCAGGAGAATTATAGTAGTATTAGAT
TTGCTAGTGTTTA-----TAGTGTGCCTGAGACGTTTCAGAGCAATGTCGTTAATTATCA
ACACATTGGAATGAAACGTTATTGTACCGTGCAAGGACCCCCTGGCACGGGTAAATCACA
TCTTGCTATCGGTTTGGCTGTATATTATTGTACAGCTAGAGTTGTATACACTGCCGCCAG
CCATGCTGCTGTTGATGCATTGTGTGAAAAGGCATATAAATTTTTAAATATTAATGATTG
CACGCGTATAGTACCTGCTAAGGTGCGTGTTGATTGCTATGATAAATTTAAAATTAATGA
CACCACTCGTAAGTATGTGTTTACTACTATAAATGCATTACCTGAGATGGTGACTGATAT
TGTTGTTGTTGATGAAGTAAGTATGCTTACCAATTACGAGTTGTCTGTTATTAATGCTCG
TATTCGTGCTAAGCATTATGTTTATATAGGTGATCCTGCTCAATTGCCAGCACCTCGTGT
GTTGTTGAGTAAAGGATCCCTAGAACCTAAATATTTTAACACTGTAACTAAGCTAATGTG
TTGCTTAGGTCCTGATATTTTCTTGGGAACATGCTATCGTTGTCCCAAGGAAATTGTGGA
TACAGTCTCGGCCTTGGTTTATGATAATAAGCTTAAGGCTAAAAATG--AAAATAGCTCA
TTGTGTTTTAAGGTTTACTTTAAGGGCGTTACAACACATGAGAGTTCTAGTGCTGTTAAT
ATGCAGCAGATTTATTTAATTAGTAAGTTTTTGAAGGCTAATCCCTTGTGGCATAATGCC
GTTTTTATTAGTCCATATAATAGTCAGAACTTTGCTGCTAAGCGCGTTTTGGGTCTTCAA
ACCCAAACCGTAGATTCAGCGCAGGGTTCTGAATATGATTATGTTATCTATTCACAGACT
GCTGAAACAGCGCATTCTGTTAATGTTAACCGCTTCAACGTTGCTATTACTAGGGCCAAG
AAAGGTATTCTTTGTGTCATGTGTAATATGCAGCTTTTTGATGCGTTACAATTTACAGCA
CTGACTTTGGACAAAGTTCC-------------------CTCCAAATTGCAGTGTACTAC
TAATTTATTTAAAGATTGTAGCAAGAGCTATGTTGGCTACCATCCAGCTCATGCTCCTTC
GTTTTTAGCAGTGGATGAAAAGTACAAGGTTAATGGTGATTTGGCTGTTTGCCTTGGAGT
AGGTGATTCCTCTGTAACATATTCAAGACTAATATCACTCATGGGTTTTAAGTTAGATTT
GACACTTGAGGGATATTGTAAGTTATTTATTACTAAAGAAGAGGCTGTCAAACGTGTTAG
AGCATGGGTTGGGTTCGATGCTGAAGGCGCTCATGCTACGCGTGACAACATAGGGACTAA
CTTCCCACTTCAATTAGGGTTTTCCACTGGAATTGATTTTGTAGTGGAAGCCACTGGTTT
GTTCTCTGAGAGAGATGGTTACAGTTTTAAAAAGGCTGTGGCGAAAGCTCCACCAGGCGA
ACAATTTAAGCACCTTATCCCTTTGATGACTAGAGGTCAGAGATGGGATGTTGTTAGACC
TAGAATAGTACAAATGTTTTCAGATCATTTAGTTGATCTGTCTGATAGCGTTGTACTTGT
TACATGGGCTGCCAGCTTTGAGCTCACTTGTCTCCGATACTTTGCTAAGTTAGGTAAGGA
GACTTGTTGTAATGTGTGTACTAACCGTGCCACAGTTTATAATTCTAGAACTGGTTACTA
TGGCTGCTGGCGTCATAGTGTTTCGTGTGATTACTTATACAACCCACTTATTGTTGATAT
TCAACAGTGGGGCTATTCAGGCTCTTTGTCAAGTAATCATGATATGTATTGTAGCATCCA
TAAAGGGGCTCATATTGCTTCATCTGATGCTATAATGACACGGTGTTTGGCCATTTATGA
TTGTTTTTGCAATAATATAAATTGGAATGTGGAGTATCCCATCATTTCAAATGAGTTAAG
TATTAATTCCTCTTGTAGGACGTTGCAGCGTGTTATGCTTAAAGCAGCAATGCTTTGCAA
CAGGTATAGTTTGTGCTACGATATAGGCAATCCAAAGGCGATT--GCTTGTATCAAAGGC
TA----TGATTTTAAGTTTTATGATTCTCAACC----AATTGTTAAGTCTGTTA-----A
GACTTTGGTTTATTCTTATGAGGCACATAAAGACAGTTTTAAAGATGGTTTGTGTATGTT
TTGGAACTGCAATGTAGATAAGTATCCACCTAATGCAGTTGTATGTAGATTTGACACGAG
AGTGTTGAATAATTTAAATCTGCCTGGCTGTAATGGTGGAAGTTTGTATGTTAATAAACA
TGCATTCCACACCAATCCCTTTTCTAGGGCAGCCTTTGAATATTTAAAGCCTATGCCATT
TTTTTATTATTCAGATACGCCTTGTGTGTATATGGATGGCATGGACAATAAGCAG-----
---GTTGATTATGTACCTTTGAAATCCGCTACCTGCATCACTAGATGTAACTTAGGTGGC
GCTGTTTGTCTAAAACATGCTGAAGAGTATCGTGAATACCTTGAATCTTATAACACAGCT
ACTACAGCAGGTTTTACTTTTTGGGTCTATAAGACCTTTGATTTTTATAATTTGTGGAAC
ACATTCACCAAGCTACAAAGCTTGGAGAATGTTGTTTATAATTTAGTCAAGACTGGATAT
TATACTGGCCAAGCTGGTGAAATGCCTTGTGCCATTATAAATGATAAAGTAGTGGCTAAG
ATTGAACAGGAGGATGTTGTTGTTTTTACTAATAACACAACATACCCTACTAACATTGCT
GTTGAATTGTTCGCCAAACGTAGTATTCGGCACCACCCTGAGCTTAAGCTCCTTAGAAAT
TTGAATATTGATGTGTGTTGGAAGCACGTCATTTGGGATTATGTTAGA-------CAGAG
TATATATTGCAGTAATACCTTTGGTGTCTGC------ACATATACAGATTTAAAGTGCAT
TGATA------------AATTGAATGTCCTTTTTGATGGTCGTGATAATGGTGCTTTTGA
AGCATTTAAACGCTCTAATAATGGCGTCTACATTTCCACGACAAAAGTTAATAGTCTTTC
GATGATTAGAGGTCCACCACGTGCTGAATTAAATGGCGTAGTGGTAGATAAAGTTGGAGA
CGCGTATTGTGCGTTTTATTTCGCTGTACGTAAAGAGGGGCAAGATGTCATCTTCAGCCA
ATCTGACAGCTCTAACCAGAGCCCACAAGGTAATCTGGGGAGTAATGTCGGTGGTAATGA
TGCTCTGACAGTCTCT----ACCATCTTTACACAAAGTCGTGTTATTAGCTCTTTTACAT
GTCGCACCGACATGGAAAAAGATTTTATAGCTTTAGAGCAAGATGTGTTCATTCAAAAGT
ATGGTTTAGAGGATTATGCCTTTGAACACATTGTTTATGGTAATTTTAACCAGAAAATTA
TTGGTGGTTTGCATTTGTTAATAGGATT------GTACCGAAGACAGCAAACTTCCAATC
TGGTTATTCAGGAGTTTGTTTCATACGACTCTAGCATACACTCTTATTTTATCACTGATG
AGAAGAGTGGTGGTAGTAAGAGTGTTTGCACTGTTATAGATATTTTGTTGGATGATTTTG
TGGCTCTTGTTAAGTCACTTAATCTTAATTGTGTGAGTAAGGTTGTTAACGTTAACGTTG
ATTTTAAAGATTTTCAGTTCATGCTTTGGTGTAACGATGAGAAAGTTATGACTTTCTATC
CTCGTTTGCAAGCTGCATCTGACTGGAAGCCTGGTTATTCTATGCCTGTATTATATAAGT
ATTTGAATTCCCCAATGGAAAGAGTTAGTCTCTGGAATTATGGGAAGCCAGTTACTTTGC
CTACAGGCTGTATGATGAATGTTGCTAAGTATACTCAGTTATGTCAATATCTGAATACTA
CAACATTAGCTGTACCTGTTAATATGCGAGTTTTGCATTTAGGTGCAGGTTCAGAAAAAG
GAGTAGCACCGGGTTCTGCAGTTCTTAGGCAGTGGTTGCCTTCTGGTACTATTCTTGTAG
ATAATGATTTACACCCATTTGTGAGTGACAGTGTCGCTTCATATTTTGGGGATTGTATAA
CCTTACCCTTTGATTGTCAATGGGATTTGATAATTTCTGATATGTATGACCCTATTACTA
AGAACATAGGGGAGTACAATGTAAGTAAAGATGGTTTCTTTACATACATTTGTCATATGA
TTCGCGACAAGTTAGCTCTGGGTGGCAGTGTTGCCATAAAAATAACAGAGTTTTCTTGGA
ATGCTGAATTATATAAGTTAATGGGTTGTTTTGCATTTTGGACGGTTTTCTGTACAAATG
CAAATGCTTCTTCTAGTGAGGGATTTTTAATTGGCATAAATTATTTGGGTAAGTCCAAGG
TTGATATAGACGGAAATGTTATGCATGCCAATTATTTGTTTTGGAGAAATTC--------
TACAGTTTGGAATGGGGGTTCTTATAGCCTCTTTGATATGGCTAAATTCCCACTTAAACT
GGCTGGTACTGCTGTAATTAATTTGAGAGCAGACCAGATCAATGATATGGTTTACTCACT
TTTAGAGAAGGGTAAACTACTTATTCGAGATACAAGCAAAGAAGTTTTTGTTGGAGATAG
TTTGGTTAATGTAATCTAAAATATAATTTTAAAATGTCTGTCGCTTACGCAGATAGGCCC
ACCCATTTTATTAATTTTCCATTAATCTCCTTTGAGGGATTCATGTTAAATTTTAAAGAT
TTGCAGTTTAGACTTCTTGAGGAGGGAGTTGACTGCAAATTGCAAATGGTGCCCCACGTT
AGTCTTGCAATGCTTGACATTGTTCAAGACCAAATCAAATGTGTGGATACCAGTTTGCAA
CAAGTTATAGATTGTATATGCTGGGACGATGGTTTCCACATTAATTTTGGAAATCCAAAA
ATCCTAGGCAGATGTGTTGTTTTGGAAGTTAAAGGTTTAGAAGAATTGCATGGTGAAATA
GAAAGAAGTATCAGTGAGAAAGGTTGTGTAGTTGGTCAGTCCCGTCCTTGGATTGCCCAT
TGTACTATTGCACAACTCACTGATGCGGCTCTAGTCATAAATGAGAATTTAGATTTTATA
AATTCTTTGCAATTCAATTATACCATAACTATCAACCCTGCTTCACCTTCTAGGCTTGAA
CTAGTCAAGATTGGTGCAGAAAAGAAAGATGGTTTTTATAAGAGTGTTGTTAGCCATTGG
ATGGGTATTCGGTTTTATTATAAACCGCCCACAGACAAGCTAGCAATGATTATGGGTTAT
TGTTGTTTAGAAAAGATAAGAGAAGAGCTTGATGGAGAAGATTTTCCCCAGCATGATGAT
GATGCATGGAGCAAGCTATCTTATCATTATGAAAATAACCTTTGGTTTTTCAGGCATGTC
TATAGAAATAGTAGTTATTTTAGACTTGTCTGTAAGTTGAAAGATTGTATTTGTATGGGT
TATGATTCTTCTGAAGTGGAAGAAATCTAAACTCAGTTAAAATGTATTTGTTGCCGAAAT
TTTTGGCTATACTTGTTGCAGGTTCTTTTGGTTTTGAAAACCCGCCTGTCAACATAGTAT
CTCATATTAATGAGGATTGGTTTTTGTTTGGGGATAGTCGTTCTGACTGTAACCATATAA
ACACAATTAATCCTCGTAATTATTCTTATATGGACCTTAATCCTGAGTTGTGTAATTCTG
GTAAGATTTCTTCTAAAGCAGGAAATTCTCTGTTTAGGAGTTTTCATTTTACAGATTTTT
ACAACTATACTGGTGAAGGCCAGCAAATTATATTTTATGAGGGTGTTGATTTTACTCCTA
ATCATGGCTTTAAATGCACCGCTTCTGGTGATAACGCCGTTTGGATGCAAAATAAAGCCC
GGTTTTATGAGATTGTTTATAGGAGTATGGCTGTATATCGCAGTCTTACTTTTAAGACCG
TTGCTTACAATTATAGTGGTACTGCTGTTGCTACTAATTTGTGTAAGCAAAGTTCATTGA
CTATGAATAACCCCACTTTCATTGCTAAGGAGAGTGGTTTTACAGATTATTATTATACTA
GCATAGCTAATTTTTCATTGCAGGGCTGTGATGAGTATATAATTCCGCTATGTTATTTTA
ATGGTAAGTTTCTTTCCAGTAGCAAGTATTATGATGATAGTGTTTATTATTTTAATATTG
ATACTGGTGAAGTATTTGGTTTTAACTCAACCCGCCCCACTGCGGATGGTATTGATTTTA
ATTGTTTTTATTATAGAGTGCCCTCTGGTTTATATCAGGCCATTTCATATGAGCTGATGT
TAACAGTTCCGTCTAAGATCATTTGTTTGTCTAAGCCTAAGGATTTTACTCCTGTTCAGG
TTGTTGACTCTAGATGGAATTCAGCCAGGCGTTCTGATAACATGACGGCTATTGCATGCC
AATTGCCGTACTGTTATTTTCGTAATTCTACCTCAGATTATAAAGGGGTTTATGATATTA
ACCATGGTGATGCTGGTTTTACCAGTATACTCAGTGGTTTGTTATATAATTCTCCCTGTT
TTTCATGGCAGGGTGTTTACAGATTTGATAATGTTAGTACTGTTTGGCCTCTCTACCCTT
TTGGTAAATGCCCTACTGCTGCTAACCTTGCGAATGTTGATGGTCCAATTTGTGTGTATG
ACCCCTTACCTATTATATTGCTTGGCGTTTTGTTGGGTCTGGCTGTCATAATTATTATAG
CACTCCTATTTTATTTTATGGTGGATAATGGTACTAGGCTTCATGAAGCTTAGATCATAA
TCTAAACATGGTTTTATTACTTT--TATTTTTCCTACCTGGTGCTTTTGCTGTTGTAGGA
GATGTAAAATGTACTACTACAGGTGTTAACAATTTTAATTCTGGTGCACCTGTTATAAGT
ACTGAGACTGTTGATGTTACTAACGGTCTTGGCACTTATTATGTGCTTGATCGTGTTTAT
TTAAATACCACATTGTTGCTCAATGGCTATTATCCCACCTCTGGTGCCAATTATCGCAAT
TTGGCACTTAAAGCTTCTGGATTATTGAGCACCTTATGGTATAAGCCACCCTTTTTGTCC
GAGTTTAATGATGGTGTTTTTGCTAAGGTCAAGAATACCAAAGTAACTAAAAATGGCATT
GTCTATAGTGAGTTCCCCACAATGGTTATTGGTACTACATTTGTTAATACCTCTTATACT
GTTGTTGTGCAACCTAGGACTACCGTTGTTAATTCTAAATTACAAGGTCTTTTGGAGATT
ACTATTTGTCAATATTCTATGTGTGAATACCCTAACACTGTTTGCAACAGTGGTATTGGG
TCACCACGCAAAGAGTTGTGGCATTATGAGAAGGCTGTGGCCTCCTGTTTATATCGGCGT
AATTTTACGTACGATGTTAATTCTGATTGGCTTTATTTTCATTTTTACCAACAGGGTGGT
ACTTTTTATGCTTATTATACAGATAGTGGTTTTATTACCACTTTCTTGTTTAATATTTAC
CTTGGTACAAGTTTATCGCATTACTATGTGATGCCTTTATCTTGTAGTGGTAAGTTAGAC
CTGCAATATTGGGTTACACCACTCACTAATAGACAGTTTTTGTTGGTATTTAATCAGGAT
GGCATTATTTATAATGCAGTTGATTGTGCCAGTGATTACATGAGTGAGATTAAGTGT---
---AATACCCAAAATGTGAAACCTAGTACAGGTGTTTATGATTTAACTGGTTACACTGTT
CAACCTATAG------CTGATGTGTACCGGCGTATTCCTAATTTACCAGATTGTAATATG
GAGGATTGGCTTAGTGCTCCTACTGTTGCATCTCCTCTTAATTGGGAGCGTAGGACGTTC
TCTAATTGTAATTTTAATATGAGCAGCCTGATGAGTTTTATTCAGGCTGACTCGTTTTCT
TGTTCCAATATTGATGCTGCTAAATTGTATGGTATGTGTTTTGGCAGTGTTACTATTGAT
AAATTTGCTATACCTAATAGCAGGAAGGTT----GACTTGCAATTAGGTAATTTGGGTTA
TTTACAGTCCTTTAATTATAGAATA------GATACCACAGCTACTAGCTGTCAATTATA
TTATAGTTTGGGTGCTGATAATGTTACTGTTACCCGATCTAATCCTTCTGCCTGGAATAG
GCGGTATGGTTTTAATGATACAATGTTTAAGCCTCAGCCTGCAGGTTTTTTTACTAACCA
TGATGTGGTTTATTCAAAACAGTGCTTTAAGGTTCCTAACACATATTGCCCTTGTAAGAA
CAATGGTGCAACCTGTGTAGGCAATGGTATTTCTGCTGGAGTCAGTGGTACTACCACTGG
CTCTGGCACTTGTCCTGTAGGTACATCTTATCGCACTTGTTTTAATCCTATACAATGTGC
ATGCACTTGTGATCCTGAGCCTATTAATGCAATTTTAACCTCTGGCCCTCGTGCTTGTCC
TCAAGTCAAGTCTCTTGTTGGTCTTGGAGAGCATTGCTCAGGTTTAGGCATACATGAAGA
TTTTTGCGGAGGCTCACCTTGTTCTTGTCCAGCCAATGCCTTTATGGCTTGGTCTGCAGA
TTCTTGTTTACAAGATGGACGCTGCAATATTTTTTCCAATTTAATTTTAAATGGTGTTAA
TA-------GTGGTGCTACTTGTTCTACTGATTTACAACGGTCCAATACTGAGATCGTTG
TTGGTGTTTGTGTTAAATATGACTTGTACGGTATTACAGGTCAAGGCATTTTTATTGAGG
TTAATG--------CCACTTATTATAATAGTTGGCAGAACCTCCTTTATGACTCTAATGG
TAATCTCTATGGTTTTAGGGATTACCTTACTAATAGAACTTTTATGAT------------
TCGTAGTTGTTATAGTGGTAGAGTTTCAGCCGCTTACCACTCTGATGCATCTGAGCCAGC
TCTTTTGTATCGTAATTTAAAATGCAACTACGTTTTTAATAATACTATTGCTAGAGAGGG
CAACCCTA------------------------TTAACTATTTTGATAGTTATTTAGGTTG
CATTGTTAATGCTGATAATAGCACTTCTAGTGTAGTGGATACTTGCGTTTTAACCATGGG
AAGTGGTTATTGTGTTGATTAT-----------------TCCACTGCACGTCGTCAGCGT
AGGTCACCTTCTACTGGATACCGTCTCACCAATTTTGAGCCATTCAATGTTAGATTGGTG
AATGATAGTGTAGAACCTGTTGGTGGTTTGTATGA---AATTCAGATCCCTTCCGAGTTT
ACTATAGGTAATTTTGAGGAGTTCATTCAAACTAACTCCCCTAAGGTTACTATTGATTGT
GCGGCATTTGTTTGTGGTGACTATGCTGCTTGTAGAGAACAGTTGGTTGAGTATGGCAGT
TTTTGTGATAACATCAATGCTATACTCACAGAAGTAAATGACCTACTTGATACTACCCAG
TTTCAGGTAGCT--------------AATAGTTTAATGAATGGTGTCACTCTAAGCTCTA
GGCTTAAGACTGGCATAAATTTTAATGTAGATGATATTAATTTTTCTTCTGTTTTGGGTT
GTGTAGGCAGTGATTGTAATACTGTCTCAAGT--------AGATCCGCTATAGAGGACTT
ACTTTTCAATAAAGTAAGGTTGTCTGATGTTGGCTTTGTAGAGGCTTATAATAATTGTAC
AGGAGGTGCCGAAATTAGGGATCTCCTTTGTGTACAAACTTTTAATGGAATTAAAGTTTT
ACCACCTGTTTTGTCTGAAAATCAGATTAGTGGTTATACTTTGGCTGCAACGTCTGCTAG
TCTCTTTCCACCATGGACTGCGGCTGCAGGTATTCC--------------TTTTTATTTA
AATGTTCAGTATCGTATAAATGGACTCGGTGTAACTATGGATGTACTGAGCCAAAACCAG
AAAATGATTGCTAATGCATTTAACAATGCCCTTGGTGCTATTCAGAATGGGTTTGATGCT
ACCAATTCTGCTTTAGTCAAGATTCAGGCTGTTGTTAATGCTAATGCAGAAGCATTAAAT
AACTTATTACAGCAACTTTCTAATAGATTTGGTGCCATAAGTTCGTCTTTGCAAGAAATT
CTATCTCGTCTTGATGCTCTTGAAGCGCAAGCTCAGATAGACCGGTTGATTAATGGCAGA
TTAACTGCATTAAATGCTTATGTTTCGCAGCAGCTTAGTGACACTACTCTTGTTAAGTTT
AGTGCTTCACAGGCGATTGAGAAAGTTAATGAATGTGTTAAGAGTCAATCCCTTAGAGTT
AATTTCTGTGGTAATGGTAATCATATTATATCATTAGTGCAGAATGCTCCATATGGTTTG
TATTTTATCCACTTTAATTATGTTCCTAC------TAAGTATGTTACAGCGAAGGTTAGT
CCCGGTTTGTGCATTGCTGGTGATAAAGGTATAGCTCCTAAGAGCGGCTATTTTGTTAAT
GTAAATAATATTTGGATGTTTACTGGTAGTGGTTATTACTACCCTGAACCTATAACTGAA
AATAATGTTGTTGTTATGAGTACCTGCGCTGTT--------AATTATACTAAAGCACCGG
ATGTAATGTTGAACATTTCTATACCCAACCTTCCTGACTTTAAGGAAGAGTTGGATCAAT
GGTTTAAAAATCAAACTTCAGTGGCACCAGATTT--GTCAC-TCGATTATATAAATGTTA
CATTCTTGAACCTACAAGATGAAATGAATAGGTTACAGGAGTCAATAAAAGTTTTAAATC
AGAGCTACATCAATCTCAAGGACATTGGTACATATGAATATTACGTAAAGTGGCCTTGGT
ATGTATGGC------TTTTAATCGGCCTTGCTGGTGTAGCTATGCTTGTTTTACTATTTT
TTATTTGCTGCTGTACAGGATGTGGGACTAGCTGTTTTAAGAAATGTGGTGGTTGTTGTG
ATGATTATACTGGACATCAA--------------GAGCTAGTTATTAAA-----------
ACCTCACATGACGATTAATTTCGTCATTTT---AACTATTTTATATGACCTGCCTTTGTG
GGTTAAACT--------------------------------TGCTACAACCACTCATGGG
TGTACTAAT--ATTAATACTAGTACAG----------CTCTACATTGGCTT---------
------ATTTAGGCATTTTTATATGT----GTTAACACCACCACCATCGGGTTAAACCGG
TTTATGGTGCT-------AGTGCCAAATT--------ATATTTTGTTATACTTTATAA--
------------CTTTAAGCAGTTGCTAAAGTTCTTAAGGCCAACCCTTATTA-------
------------------------ATGGACATCTGGAGACCTGAGAGGAAATTT---CTC
CGTTTTACTAACGGATTTAACGTCCCAGAATTAGAAGATGTCTGTTTTAAATTTAATTAC
CA-----------------ATTTCCTAAAGTAGGATATTGTAGAGTTCCTAATTATGCT-
--------TGGTGTCGTAATCAAGGTAGCTTTTGTGCTACATTCACCCTTTACGGCAAAT
CCAAACATTATGATAAA------TATTTTAGAATAATAACTGGTTTCACAGCGTTCGCCA
ATACTATAGAGGAGGCTGTTAACA--------------AACTGGTTTTAGAGGCTG---T
TGATTTTATTATCTGGCGTAGCCAGAATTTAAATGCTTATG-------------------
------------------------------------------------GCTGATTTTTA-
--------------------------TCTTGCAGACACTGTGTGGTATGT----------
---------------GGGGCAAATAATTTTTATAGTTGCCATTTGTTTACTGGTTATAAT
AGTTGTAGTGGCATTTTTGGCAACT---------------------TTTAAATTGTGTAT
TCAACTTTGCGGTATGTGTAATA------CCTTAGTACTGTCCCCTTCTATTTATGTGTT
TAATAGAGGTAGGCAGTTTTATGAGTTATACAATCAAGTAAAACCACCAGTCCTTAATGT
GGATGACGTTTAGTTAATCCAAACATTATG---------------AGTAGTACACCTACA
CCAGCTCCAGGTTATACCTGGACT------GCTGATGAAGCTATTAAATTCCTAAAGGAA
TGGAATTTTTCTTTGGGTATTATACTACTTTTTATTACAGTCATATTGCAATTTGGTTAT
ACAAGTCGCAGTATGTTTGTTTATGTTGTTAAGATGATCATTTTGTGGCTTATGTGGCCC
CTTACTATCATCTTAACTATTTTCAACTGCGTATACGCGTTGAATAACGTTTATCTTGGC
TTTTCTATAGTTTTCACTATAGTGGCCATTATTATGTGGATTTTGTATTTTGTGAATAGT
ATCAGGTTATTTATTAGAACTGGTAGTTGGTGGAGTTTCAACCCAGAAACAAACAACCTG
ATGTGTGTAGATATGAAGGGTAAGATGTATGTTAGGCCTATTATTGAGGACCATCATACT
CTTACTGCCACAATAATACGTGGCCACCTTTATTTTCAAGGTGTAAAACTAGGAATCGGC
TATTCTTTGTCAGATTTGCCAGTTTATGTTACTGTTGCTAAGGTGTCGCACCTTTGCACA
TATAAGCGTGGTTTTCTTGACAAGATAGGCGATAATAGTGGTTTTGCTGTTTATGTTAAG
TCCAAAGTCGGTAATTATCGACTGCCTTCAACTCAAAAAGGTTCAGGCATGGACACCGCA
TTGTT-------------------------------------------------------
------GAGAAATCA---------------------------------------------
-----------------AATCTAAACTTTAAGGATGTCTTTCACTCCTGGCAAGCAGTC-
----CAGTAGTAGAGCATCCTCTGGAAATCG-----------------------------
------------------------------------------------------------
------------------------------------------------------------
--------------------------------------------------------TGCT
GGTAATGGAATCCTTAAGTGGGCCGACCAGT-------CCGACCAGTCT-------TCAA
ATTTTCAAACCAGAGGTAG---GAGAGCTCAACCC-------------------------
-------AAGCAAACTGCTACTTCTCAACCAGCAGGAGGGAA------------------
---------------------------------TGTTGTTCCCTACT-------------
---ACTCTTGGTTCTC---------------------TGGAATTACTCAGTTTCAAAAGG
GAAAGGAGTTTCAATTTGCTGAAGGACAAGGTGTGCCT--------ATTGCACCAGGAA-
----------------------------------------------------TCCCAGCT
ACT--------------------------GAAGCTAAGG---------------------
--------------------------------------------GGTATTGGTA------
------------------------------------------------------------
------------------------------------------------------------
------------------------------------------------------------
-----------------------CAGACACAACCGACG----------------------
------------------------------------------------------------
--------------------------------------TTCTTTTAAAACAGCCGATGGC
AATCAACGCCAATTGTTG------------------------------------------
-------------------------------------CCACGCTGGTATTTTTACTACTT
GGGAACAGGCCCGCATGCTAAAGCCCAGTATGGCACCAACATTGACGGAGTCTTCTGGGT
CGCTAACAAGCAGGCTGATGTTAATACCCCAGCTGACGTTGTTGATCGGGACCCAAGCAG
TGATGAGGCTATTCCGACTAGGTTTCCGCCTGGTACGGTACTCCCTCAAGGCTACTATAT
TGAAGGCTCGGGAAG---------GTCTGTTCCTAATTCCAGATCTACTTCCCGCGCATC
CAGTAGAGCCTCTAGTGCAGGATCAAGAAATAGATCCAATTCCGGCACTAGAACACCCAC
CTCTGGTG---------------------TGACATCTGATATGGCTGATCAGATTGCTAG
TCTTGTG-CTGGCTAAGCTTGGTAAGGATGCCACAAAGCCGCAGCAAGTTACTAAGCAGA
CTGCCAAAGAAGTCAGGCAGAAAATTTTGAATAAGCCTCGCCAAAAGAGGAGCCCAAATA
AACAATGCACTGTTCAGCAGTGCTTTGGAAAAAGGGGTCCCAATCA---------AAATT
TTGGCGGAGCGGAAATGTTAAAACTTGGAACTAGTGATCCGCAGTTCCCCATTCTTGCAG
AGCTTGCACCTACAGCAGGTGCATTTTTCTTTGGATCAAGACTAGAGTTGGCCAAAGTAC
AGAATTTGTCTGGGAACTTTGATGAGCCCCAGAAGGATGTTTATGAATTGCGCTATAATG
GCGCGATTAGATTTGACAGCACACTTCCAGGTTTTGAAACTATAATGAAGGTGCTGAACG
AGAATTTGAATGCCTATCAACAACAGGATGATGGGACGAATATGAGCCCAAAACCACAGC
GCCAGCGTGGTCAACAGAAGGGTGGAGAAAATGAAGATGTAAGTGTTGCAGCGCCTAAGA
GTCGCGTGCAGCAAAATAAGAGTAGAGAGTTGACTGCAGAGGACATCAGCCTTCTTAAGC
AGATGGATGATCCCCTCA---------------CCGAAGATAACTCTGAAATGTAAGAGA
ATGAACCTTATGTCGGCACCTGGTGGTAACCCCTCGCAGGAAAGTCGGG-----------
------------------------ATAAGGCACTCTCTATCAGAATGGATGTCTTGCTGC
TATA----ATAGATAGAGAAGGTTATAGCAGACTATAGATTAATTAGTTGAAAGTTTTGT
GTGGTAATGTAT----AGTGTTGGAGAAAGTGAAAGACTTGCGGAAGTAATTGC------
-----------------------------------------------CGACAAGTGCCCA
AGGGGAAGAGCCAGCATGTTAAGTTACCACCCAGTAATTAGTAAATGAATGAAGTTAATT
----------------------------ATGGCCAATTGGAAGAATCGC-----------
-------------------------------------------
>OQ541850.1 UNVERIFIED: Equine coronavirus isolate JL, complete genome
--------------------------------------------------------GATC
TCTTGTTAGATCTCTTTTAATCTAAACTTTA-----------------------------
--TAAAAACACCCACTCCCTGTAATCTATGCTTGCGAGCT--------------------
-----------------TAGACTTTTCATAGTGGTGTTTGTATTAATTTCTACTGTTAAC
AACTCTCAGCCAGGGACGTGTTGTATCCTA-------GTCAGTGGCCCTCCCATAGGTCA
CAATGGCGAAGATCA--ACAAATACGGTCTCGACCTGCAATGGGCTC-CAGAATTTCCGT
GGATG--TTTGAGGACACAGAGGAGAAGTT---------------------------GGA
TAACCCTAGTGGGTCAGAGGTGGGTATAA-------TTTGCCCCACC-------------
---ACTGCGCAAGAGTTGGGAACAGGTAGAATTGCTTTTGAGAATCATGTGATGGTTGAT
TGTCGCCGCCTCATTCAGGAGGGTTGTGTGCAGTCCAA----------------------
------CCTGATACGTGAAATAAAGATGAATACACG------TCCTGATGATATGGACCG
TGTTATTCAAGATGCCTTACTGTCCCGTGAGGCTGTGTT---GATTCCACCCCCGCGGCG
TTTGTCTATTGAGACATGCTATAAGTGGGGTTGTTGTCCACAAGGTTGGGCTATGGGACT
G----TTTAGACGTTGTAG-----------------------------------------
----CACCTGTTATGGTGGTTGCGACGTGAATAGTCATGTAGCCTACCAATT---GTTTT
TAATAGACCCACAAGGTTGCTGCCTAGGTGCTGGCA-----------ACTTTGTAGGGTG
GGTGGTGCCTCTAGCTAAGTTATCAAAAGAGGCACAAGCCAAAACTGTGCCCTGGACCAT
GTGGTTGCGT--------AAACGTGGAGAAAAGGGTGCTTATAATAAATATCACAAGCT-
-------TGATTTCGATGATGAAGTTTGTGATGTGCTGTTGGAAAGAGCCTATGATAGTG
TT----------------------------------------------------CTTGAT
GACCCTAAAGGTAAATTT---TCTGCAAAAGCATTTGCTCTTTTAAGAAGTTATCGTGGT
GTTAAGCCACTACTTTATGTAGACCAGTATGGCTGTGATTATACTGGTAGTCTTGCAGTT
GGTTTAGAGGCTTATGCTGACAAGACACTGCAGGAAATGAAGAGTTTATTTGGTGCTTGG
AGTCAGGAACTTCCTTATGAGGTAGTTGTGGCA-TGGCATGTTGTGCGTGATACACGCTA
CACTATGAAATTAC-------AGAGTGCTGCTACTATACGTAGTATCACATATGTTGCCA
ATCCTACTGAAGATTTGTGTGATGGTTCTGTTGTTATACAAGAGCCAGTACATGTTTATG
CTGCTGATTCTATTATCCTTCGGCTACCTAAGTTAGTTGACATTATGGATCATTTTTATA
TGGAAGAAGATAGGGCTCTTGACGCTATTTATGGTGTCAATTTGGAAGAATGTGGTCTTG
TTATGCAATTTGGTTATATTGATTGCAAGCAAGATTCTTGCGATTTTAGAGGTTGGCTTC
CTGGCAATATGATAGATGGTTTTGTGTGCACAACTTGTGGTCATGTTTATGAAACAGGTG
AATTATTAGCTCAATCTTCAGGTGTTTTACCATCAAATCCTGTTTTGCGCACTAAGA---
--------------GTGCAGCAGGTTATGCTGGTTTTGGTTGTAAAGATTCTTTTACTTT
ATTTGACCAGACTGTAGTGTGTTTTGGTGGTTGTGTTTATTGGAACCCAGTGCCTAAGAT
ATGGATTCCAA--TATTAAAGTCATCTGTTAAGGCTTTTGATGGTTTGGTTTATACAG--
------------------------------GATCTGTAGGAATCAAGTCTG---------
-------TTGTAAAAGAGACTGCTCTTATTTGTAAGGCCTTGTATCTTGATTATGTTCAA
CATAAGTGTGGCAACTTGGATCAGCGTGAGTTGTTAGGGTTGTCAGATGTGTGGCATAAG
CAATTGTTATTAAATAGAGGTGTTTACAAACCTTTGTTAGATCATATTGATTAT------
------TTTAATATGCGTCGTGCTAAATTTAGTTTAGAAACATTTACTGT--------TT
GTTCAGATGGCTTTATGCCTTTTTTAGTAGATGATTTAATACCTCGTTCATATTATTTGA
TTAAAAGTGGCCAGGCCTTTTTTGAAAAGTTTGATCAGTTTGTTTCCAAGAGTAAAGAAT
TAATTGAAGTGTCTCTTGACTCTTTGGAGGCAGCGATGTGTTATTTAAATTT-------T
AAAATTGCAGAT-------TTGGCACAACATTTTAGTGCATTAGGCGCAGTTTTTG----
-TGTCAAAAATTATACATTATTTTAAAACTTTTACTACTAATACTGCTCGTGCATTTGCA
TGGGTTTTATTTCATGTGTTGCATGGGTTTTACATGGTAGTTGAGAGTAGTATATATTTT
GTTAAGAGCGTTCCCATTTATGCCCGTTCTGTAGTACAGGCATTTCAGGACGTTGTTAGA
GTTGTAT-TGGAATCTTTAAGAGTTACTTTTATTAAAGGCCTTTCTGTTTTTAAGATAGG
ACGTAAAAGAATTTGTTTTTCAGGTAGCAATGTCTATGAACTTGAGCGTGGTTTGTTAGA
TTTATCGCAATTACCATCG-AGTGTTTATGATTTGACCATGCCTAGTAAAATTCAGAAAG
CCAACCAGAAGCCTATTTATTTAAAAGGCGTGGGCTTTGATTTTTCATTAAGTGATGATG
TGGTTGAAGTTGTTACAGCTTCAAT------TATACCA----------------TGTGGC
TATTCTAAACCACCTAAAATAGCAGAAAAAATCTGTG---TTGTGGATAATGTTTATATG
GCTAAGGCTGGTGATAAATATTATCCT--------GTAGTGGTAGATAAACAGGCAGGAC
TTTTGGATCAGGCATGGAGGATTCCTTGCGCAGGTAGGCATGTTTCTTTTAAAGAGGAAT
CTGTAGTTAAAGAAATTTCTACTTCATTAAAAATAAAGGTTTGTTATGAACTTGATGTAG
ATTTTAATTCTATATTAAATACTGCTTGTGGCGTGTTTGAGGTAGATACCACTGTAGATA
TGGAGGAATTTTCTGCTGTTGTTGCTGATG---------------------CAATAGAGG
ATAAACTTACTCCATGTAAGGAGATTGATGGTGTAGGCGCTAAAGTCAGTGCCTTTTTGC
AGAAGTTGGAAGATAATGCTCTTCACTTCTTTGATGATGCTGGTGATTGCGTCCTAGCTT
CTAAATTGTATTGCACATTTTCAGCTCCTGTTGATGA------------AGATTTTGGAG
AGCCAGAATTTGAA---------------GAAGATGATGTTGATGTTGAT----------
--------GAAACTGATTCCATTGTTACTAGTGCCTCGGATGAGGTTTG---------TG
CCAATGAACAGGAGGAGGCATCAGAAGTCTTAGATATAGTTCAGGTTGAAGATTCTATGG
AAGAACTTCATGTCAACATACAAGCATATGATGAAGCAGATGTTGTATCTGCGGATTTTG
ATTATGTCTTTGTGCATGATCACATAGATGTTGTTGATTATGATACCTTCTATTGTGACA
CTGTCTTTGAGTTCTATGCT---ACACAGCAGGAACCTGCTT---TTGTTAAGGTTCTAG
GTGTGTATGTACCTAAAGCAACGCGCAATAATTGTTGGTTGCGTTCTGTGTTGGCAGTTT
TTCAGAAATTACCATGTGTTTTTAAGGATAAAAATTTGCAGAGTTTGTGGTTGTCTTATA
AACAGCATTTTGATCAGTTGTT-----TATAGACACTATT----------ATGCAGAAGA
TAC--------CTGCAAATATAGTT------------------GTACCACAGGGTGGTTA
TGTGGCTGATTTTGCTTATTGGTTACTTACTTTGTGTGAATGGCAAGCAACATCTCATTG
GAGATGTCTTAAATGTGATATGGAACTAAACCTTCATGGTTTGGATGCTATATTCTTTTA
TGGAGACATAGTGTCTCATGTTTGTAATTGTGGAGCATCTATGGTTCTTCTTAAAATTGA
TGTGCCATTTACTGCGCATTTTGCTATGAAAGACAAGCAGTTTTGTGCTTTTACGACTCA
GCGTCGTATTTTTAAGGCT---------------------GCTTGTGT------TATTGA
TACAAATGACCGTCATTCAATGGCTGTCATTGATGGTAAACAAGTTGATGACAAGCTTGT
TACTGATCTC---------AACAGTGATAAGT------------------TTGATTTTAT
TATTGGGCATGAGATGACATTT---------AATATGTCGTCATTTGAAATTGCCCAATT
GTATGGTTGTTGTATAACATCTAATGTTTGTTTTGTTAAGGGTGATGTGATAAGAATTGC
TCAGCTTGTA---------------TATGCTGATGTTGTTGTAAACCCAGCCAATGGTCA
TATGGCTCATGGTGGTGGTGTTGCAAAAGCTATAGCTAATGCAGCTGGTCAA--------
----AGTTTTGTTAAGGAGACTG------CCAATATGGTTAAAT---CTAAAGGAGTTTG
TGCTATTGGTGA--------------------------TTGTTATGTTTCATCAGGTGGC
AAATTATGTAAAACAGTGCTTAATGTTGTAGGCCCAGATGCTAGATCTCAGGGTAAGCAA
AGTTATGCATTGTTGGAAAAGACATATAAGCACCTTAACAAGTACGATTGTAGTCTTACT
ACACTCATTTCAGCTGGCATATTTAGTGTGCCTTCAGATGTATC------TTTGACATAC
CTACTTGGTGTTGTAGAAAAA-----CAAGTTA-------TTCTTGTTAGCAATAACAAA
GAAGATTTTGATATAATTTCTAAGTGTCAG------------------------------
------------------------------ATAACGGCTGTAG-----------AGGGCA
CTAGAAAATTTGCAGAGCGCCTTTCTATTAATGTAGGGCGTCATGTTAAATATGAAACAG
ATGCT----------AATAAATTGCTTCTTAGCAGTGA-----------------TGTAG
TATTTGTTTCTACTTTTAATG-TGTTGCAGGATGTTACATCACTGCGGCACGATATTAGA
CTTGATGATGATTCGCGTGTTTTTGTGCAGTCAAATATGGAGAATTTGCCTGCAG-----
--ATTGGCGCATAGTTAATAAATTTGATCAGATTAATGGT-GTTAGAACCATTAAGTATT
TTGAATGTCCT------GGTGGTATAGATGTTTGCAGCCAGGGTAAAGAGTTTGGTTATG
TACAGCAAGGTTCTTTTTATAAGG--------CCACTGTTAGCCAAATTAAG--GCTTTG
TTTGTTGATAAA----------ATAGATGTTTTGCTTACTGTTGATGGTGTTAATTTCAC
CACTCGATATGT-GCCGTGTGGTGAAGTTTTTGGCAAAACATTAGGTAATGTATTTTGTG
ATGCTATTAATGTTACTAAATGCAAAGCCGAACAGAAATATAAAGGAAAGGTGTTCTTTC
AGTTTGACAACCTGTCTAATGCAGATTTGAAAGCTGTTAAGAGTTCTTTTAATTTTGACC
AGAAAGAATTGTTGGCTTATTACAATGTCCTTGTGAATTGTG-ATAAGTGGCAAATTGTT
GTTAATGGTAAATAT--------------------TTTACTTTTAAGCAGGCAAATAATA
ATTGCTTTGTTAATGTTGCATGTCTTATGCTTCAGAATGTTAATCTGAAGTTT-GTAAGC
GTGCAATGGCAGGAGGCATGGCTCGAATTTAGAGCTGGTAAACCCCTTCGGTTTGTAGCA
CTTGTCTATGCTAAAGGTTCTTTTAAATTTGGAGATCCTGCTGATGCCAGAGATTTTATT
CGTGTGGTTCTTAGCCAAACTGATTTGGCTGATGCCGCATGTGATTATGAGATTGTTTGT
AAA---TGTGGTGTTAAGCAGGAGCAGCGTAAAGGTATTGACGCTGTTATGCATTTTGGA
ACATTGAGTCGTGAAGATCTCGAAAATGGCTACACAATTGATTGCAGTTGTGGT-GATAA
GCTAATTCATTGTACGCGAATTAAGGTTCCATTTTTAATTTG----CAGCAACAC-----
--------ACCAAAAGACAATGTTTTGCCTAAGGGTGTGATATGTGCAAATGTTTTTACT
GGTGATAATGTG---GGTCATTATACTCATTTGAGATGTGATTCAAGTTATCAACTTTTT
GATGCTTCTAATGTTAAAAAGATTACTACAGTCAGTGGTAAAATCACTGACTGTTTGTAT
CTTAAAAA---TTTGAAGCAAACATTTAGGTCTGTTTTGACGACCTATTATTTAGATGAT
GT------TATGAAGGTTGAGTATAAGCCTGATCTTACACAGTATTACTGTGAAGGAGGC
AAGTATTACACACAGAGAATTGTAAAGGCTCAGTTTAGAACTTTTGAGAAAGTTGATGGT
GCCTATAT-----------CAATTTTAAATTGGTAGGACACACCGTCTGTGATAGTCTCA
ATGCTAAATTGGGTTTTGATAGCTCTAAGGAGTTTGTTGAATATAAAGTGACTG------
AGTGGCCAACAGCTACA------------------GGCGATGTGGTGTTGGCTAATGACG
ATTTATATGTTAGGAGGTATGAAAGAGGGTGTATTACTTTTGGTAAGCCTGTTATTTGGT
ATAATCATGAGCAAGCATCCCTTAATTCTCTTACATATTTTAATCGA---CCTAGTTTGG
TTGATGTT-----------------------------AATAAGTTTGATGTTTTGAAATT
TGATGATGTTGTTGCAGAAGTTGAATCCTGCAGCGCTAATTTGAGCCAAGGGAGTACAGG
TATTGGTGCGAGTACAGACAATTCTTACCTGAGCCTACAAGGTAGTCAGG-GTACTGTCG
AAGCTTGTGCTGCTGC--------TTTAACTCCAGGCAACCAAGAGAGTTATGCAGCTAA
TGGTTTAGCCATTAGCAATAATATTG-----TTAAATTAAATGGTGTTAAAAAGCCTTTT
AAGGTTGAAAATAGTATTGTTATTAATGACAGTACTAGTGATACCAAATTTGTTAAGAGT
TTGTCTATTGTTGATGTTTATGATATGTGGCTGACTGGTTGTCGGTA-TGTTGTTAATGC
TGCTAATGCTTTAAGCGTTGCGGTTAACGTACCAACAATTAAGAGGTTTATAAAATTTGG
TATGACTGTTGTTAGTATACCAATAGATTTGTTAAATTTAAGAGATATTAAGCCCGTTGA
TGTAGTTAAAGTGGTGCGTAATAAAACTTTTGCCTGCTTTAATTTTATTAGATGGCTTTT
TGTCTTATTATTTGGCTGGATTAAAATATCTGCTGATAATAAAGTAATATACATCACAGA
A--------------------ATTGCATCAAAGCTTACTTATAAGCTTGTTGCTTTAGCT
GTCAAAAATGCATTTTTGACATTTAAGTGGAGTGTGGTTGCTAGAGGTGCTTGCATTATA
GCGACTATATTTCTATTGTGGTTTAATTT-----------TATATATGCCAATGTAATTT
TTAGTGATTTTTATTTGCCTAAAATT-------------------------GGTTTCTTG
CCGACTTTTGTTGGTAAG-------ATCGTACAGTGGATTAAGAATACTTTTAGTTTTGT
AACTATTTGTGATTTATATTCCATTCAGGATGTGGGCTTTAAGAATCAGTATTGTAATGG
AAGTATCGCATGTCAGTTCTGCTTGGCAGGATTTGATATGTTAGATAATTATAAAGCCAT
TGATGTAGTACAGTATGAAGCTGATAGGAGAGCATTTGTTGATTATACAGGTGTGTTAAA
GATTGTCATTGAATTGATAGTTAGTTAC----GCCCTGTATACGGCATGGTTTTACCCAT
TGTTTGCTCTTATTA-GTATTCAGATCTTGACCACTTGGCTGC----------------C
TGAGCTTTTTATGCTTAGTACATTACATTGG-AGTGTTAGGTTGCTGGTGTCCTTAGCTA
ATATGTTACCAGCACATGTGTTT---------ATGAGGTTTTATATTATTATTGCCTCTT
TTATTAAGCTGTTTAGCTTGTTTAGGCATGTTGCCTATGGTTGTAGTAAATCTGGTTGTT
TGTTTTGTTACAAGAGGAATCGTAGTCTACGTGTTAAATGTAGTACTATTGTTGGTGGCA
TGATACGCTATTACGATGTTATGGCTAATGGTGGCACTGGCTTTTGTTCAAAACATCAAT
GGAATTGCATAGATTGTGATTCTTATAAACCAGGTAATACTTTTATTACTGTTGAGGCCG
CTCTTGATTTATCTAAGGAATTGAAACGGCCTATTCAGCCTACAGACGTTGCTTATCATA
CTGTGACGGATGTTAAGCAAGTTGGTTGTTATATGCGCCTGTTCTATGACCGTGATGGAC
AGCGCATGTATGATGATGTTAATGCTAGTTTGTTTGTGGATTATAGTAATTTGCTACATT
CTAAGGTTAAGAGTGTGCCGAATATGCACGTAGTTGT----GGTTGAAAATGAAGCTGAT
AAAGCTAATTTTTTGAAT--GCTGCTGTATTTTATGCACAGTCTTTGTTTAGACCCATTT
TAATGGTTGATAAAAATCTGATAACTACTGCTAATACTGGTACGTCTGTTACAGAAACTA
TGTTTGATGTTTATGTGGACACATTTTTGTCTATGTTTGATGTGGATAAAAAGAGTCTTA
ATGCTTTAATAGCAACTGCGCATTCTTCTATAAAACAGGGTACGCAGATTTGTAAAGTTT
TGGATACCTTTTTAAGCTGTGCTCGTAAAAGTTGTTCTATTGATTCAGATGTTGATACTA
AGTGTTTAGCTGATTCTGTCATGTCTGCTGTATCGG-CAGGCCTTGAATTGACGGATGAA
AGTTGTAATAACTTGGTGCCAACATATTTGAAGGGTGATAACATTGTGGCAGCTGATTTA
GGTGTTCTGATTCAAAATTCTGCTAAGCATGTGCAGGGTAATGTTGCTAAAATAGCCGGT
GTTTCCTGTATATGGTCTGTGGATGCTTTTAATCAGCTTAGTTCTGATTTCCAGCATAA-
-ATTGAAGAAAGCATGTTGTAAAACTGG---------------TTTGAAACTGAAGCTTA
CTTATAATAAGCAGATGGCTAATGTCTCTGTTTTAACTACACCCTTTAGTCTTAAAGGGG
GTGCAGTTTTTAGTTAT------------TTTGTTTATGTATGTTTTGTGTTGAGTTTGG
TTTGTTTTATTGGATTGTGGTGCTTAATGCCCACTTACACAGTACACAAATCAGATTTTC
AGCTTCCCGTTTATGCCA---GTTATAAAGTTTTAGATAATGGTGTTATTAGAGATGTTA
GCGTTGAAGATGTTTGTTTCGCTAACAAATTTGAACAATTTGATCAATGGTATGAGTCTA
CATTCGGTCTAAGTTATTATAGTAACAGTATGGCTTGTCCCATTGTTGTTGCTGTAGTAG
ACCAGGATTTTGGCTCTACTGTGTTTAATGTCCCTACCAAAGTGTTACG---ATATGGTT
ACCATGTGTTGCACTTTATTACACATGCACTTTCTGCTGATGGAGTGCAGTGTTATACGC
CACATAGTCAAATATCGTATTCTAATTTTTATGCTAGTGGCTGTGTGCTTTCCTCTGCTT
GTACTATGTTTGCAATGGCCGATGGTAGTCCACAACCTTATTGTTATACAGAGGGGCTTA
TGCAGAACGCTTCTCTGTATAGTTCATTGGTACCTCATGTGCGGTATAATCTTGCTAATG
CTAAAGGTTTTATCCGTTTTCCAGAAGTATTGCGAGAAGGACTTGTGCGTATTGTGCGTA
CTCGTTCTATGTCGTATTGCAGAGTTGGATTATGTGAGGAAGCTGATGAGGGTATATGCT
TTAATTTTAATGGTTCTTGGGTGCTTAATAATGATTATTATAGATCATTGCCTGGGACCT
TTTGTGGTAGAGATGTTTCTGACTTAATTTATCAGCTTTTTAAAGGTTTAGCACAGCCTG
TAGACTTTCTGGCATTGACTGCTAGTTCTATTGCTGGTGCTATACTTGCTGTAATTGTTG
TTTTGGTGTTTTATTACTTAATAAAGCTTAAACGTGCTTTTGGTGATTACACCAGTATTG
TTTTTGTTAATGTGATTGTGTGGTGTGTAAATTTTATGATGCTTTTTGTGTTTCAAGTTT
ACCCTACATTTTCTTGTGTATATGCTATTTGTTATTTTTATGCCACGCTTTATTTCCCTT
CGGAGATAAGTGTGATAATGCATTTACAATGGCTAGTTATGTATGGCACTATTATGCCTT
TATGGTTTTGTTTGCTATATATATCTGTTGTTGTTTCAAATCATGCTTTTTGGGTATTTG
CTTACTGCAGACGGCTTGGTACGTCTGTTCATAGTG------ATGGTACATTTGAAGAAA
TGGCTCTTACTACTTTTATGATTACAAAAGATTCTTATTGTAAGCTTAAGAATTCTTTGT
CTGATGTTGCTTT----------TAATAGATATTTGAGTTTGTATAATAAATATAGGTAT
TACAGCGGTAAAATGGATACTGCTGCATATAGGGAGGCTGCTTGTTCTCAGTTGGCTAAA
GCAATGGATACATTTACCAATAATAATGGTAGTGATGTGCTTTACCAACCACCTACTGCT
TCCGTTTCAACTTCATTCTTGCAATCTGGTATTGTGAAAATGGTTAATCCTACTTCTAAG
GTAGAACCATGTATTGTCAGTGTTACCTATGGTAATATGACATTGAATGGTTTATGGTTG
GATGATAAGGTCTACTGTCCCAGACATGTGATATGTTCTGCTTCAGATATGACTAATCCA
GATTATACAAATTTGTTGTGTAGAGTAACATCAAGTGATTTTACTGTATTGTTTGATCGT
TTAAGCCTTACAGTGATGTCTTATCAAATGCAGGGTTGTATGCTTGTTCTTACAGTGACC
CTGCAAAATTCTCGTACGCCAAAATATACATTTGGTGTGGTTAAACCTGGTGAGACTTTT
ACTGTTTTAGCTGCTTATAACGGCAAACCACAAGGAGCCTTTCATGTGACTATGCGTAGT
AGTTATACCATTAAGGGTTCCTTTTTATGCGGATCTTGTGGATCTGTTGGTTATGTGCTA
ATGGGTGATTGTGTTAAATTTGTGTATATGCATCAATTGGAGCTTAGTACTGGTTGTCAT
ACTGGTACCGATTTCAATGGGGACTTCTATGGTCCTTATAAGGATGCTCAGGTTGTCCAA
TTGCCCGTTCAGGATTATATACAATCTGTTAATTTTGTAGCATGGCTTTATGCTGCTATA
CTTAATAATTGTAATTGGTTTGTACAAAGTGATAAGTGTTCTGTTGAAGATTTTAATGTG
TGGGCTTTGTCTAATGGGTTTAGCCAAGTTAAGTCTGATCTTGTTA------TAGATGCT
TTAGCTTCTATGACTG---------------------GTGTGTCTTTGGAAACACTATTG
GCTGCTATTAAGCGTCTCAAGAATGGTTTTCAAGGACGTCAGATTATGGGTAGTTGCTCC
TTTGAGGACGAATTGACACCTAGCGATGTTTATCAACAACTCGCTGGTATCAAGTTACAA
TCAAAGCGTATT----AGATTGGTTAAAGGCA-----------TTGTTTGTTGGATTATG
GCTTCTACATTTTTGTTTAGTTGTATAATTACAGCATTTGTGAAATGGACTATG------
TTTATGTATGTAA------------CTACTAATATGCTTAGTATTACTTTTTGTGCACTT
TGTGTTATAAGTTTGGCCATGTTGTTGGTTAAACATAAGCATCTTTATTTGACTATGTAT
ATAATTCCTGTGCTTTTTACACTG-----------------CTGTATAACAACTATTTG-
--GTTGTGTACAAGCAGACATTTAGA------------------GGCTATGTTTATGCAT
GGCTATCATATTATGT-TCCATCAGTTG-AGTA-TACTTATACTGATGAAGTTATTTATG
GCGTGTTAT--TGCTTATAGGAATGGTCTTTGTTACATTACGTAGCATTAACCATGATTT
G-TTTTCTTTTATAATGTT-----TGGTGGTCGTGTGATTTCTGTTGTTTCTTTGTGGTA
CATGGGTTCTAACTTAGAGGAAGAAATTCTTCTTATGTTGGCTTCTCTTTTTGGTACTTA
TACCTGGACAACAGCTTTATCTATGGCTGCAGCAAAGGTTATTGCTAAGTGGGTTGCTGT
GAATGTTTTGTATTTCACA------GACATACCTCAAATTAAGATAGTGCTTATATGCTA
TTTGTTTATAGGTTATATTATTAGCTGTTATTGGGGTTTGTTTTCCTTGATGAACAGTTT
GTTTAGAATGCCTTTGGGTGTTTACAATTATAAAATTTCAGTACAGGAGTTAAGATATAT
GAATGCTAATGGATTGCGCCCTCCTAAGAATAGTTTTGAAGCCCTTATGCTTAATTTTAA
GCTTTTGGGTATTGGAGGTGTGCCAATTATTGAAGTATCTCAATTTCAATCAAAATTGAC
TGATGTTAAATGTGCTAATGTTGTCTTGCTTAATTGCTTGCAACATTTGCATGTTGCTTC
TAATTCTAAGTTGTGGCAGTATTGTAGCACTTTGCACAATGAAATACTTGCCACTTCTGA
TCTGGGTGTTGCTTTTGAAAAGCTTGCTCAGTTGTTAATTGTTTTGTTTGCTAATCCAGC
TGTTGTGGATAGCAAGTGCCTGACTAGTATTGAAGAAGTTTGCGACGATTACGCAAAGGA
CAATACTGTTTTGCAGGCTTTACAGAGTGAATTTGTTAATATGGCTAGCTTCGTTGAATA
TGAAGTTGCTAAGAAAAATCTTGATGAGGCGCGTTCTAGTGGTTCTGCTAATCAACAGCA
GTTAAAACAGCTAGAGAAAGCCTGTAATATTGCTAAATCTGCTTATGAACGCGACCGTGC
TGTAGCAAGAAAGTTGGAGCGTATGGCAGATTTGGCTCTCACTAATATGTATAAAGAAGC
TAGAATTAATGATAAGAAGAGTAAGGTTGTTTCTGCCTTGCAAACTATGCTTTTTAGTAT
GGTGCGTAAGTTAGATAATCAAGCTCTGAATTCAATATTAGATAATGCTGTGAAGGGTTG
TGTACCATTGAATGCCATCCCTTCATTGGCTGCAAATACTCTGACTATAATTGTACCAGA
TAAAAGTGTTTACGATCAGGTAGTTGACAATGTCTATGTTACCTATGCGGGTAATGTATG
GCAGATTCAAACTATCCAAGATTCAGATGGTACAAATAAGCAGTTGAATGAGATATCTGA
TGAT------TGTAACTGGCCACTAGTTATTATTGCAAATCGGCATAATGAGGTA--TCT
GCTACCGTTTTGCAAAATAATGAATTAATGCCTGCTAAGTT------GAAAACTCAGGTT
GTTAATAGTGGTCCAGATCAGACTTGTAATACACCTACTCAATGTTACTATAACAATAGT
AACAATGGGAAGATTGTTTATGCTATACTTAGTGATGTTGATGGTCTTAAGTATACAAAA
ATTCTTAAAGATGATGGCAATTTTGTTGTTT---TGGAGTTAGATCCTCCTTGTAAATTT
ACTGTTCAAGATGTTAAAGGTCTTAAAATTAAGTACCTTTATTTTGTAAAAGGTTGTAAC
ACACTAGCAAGAGGCTGGGTTGTTGGTACAATTTCTTCTACAGTTAGATTGCAAGCTGGA
ACTGCTACTGAGTATGCTTCCAACTCATCTATATTATCTTTATGTGCGTTTTCTGTAGAT
CCTAAGAAAACGTATTTAGATTTTATACAACAGGGAGGAACACCTATTGCCAATTGTGTT
AAAATGTTGTGTGACCATGCTGGTACCGGTATGGCCATAACTATTAAACCTGATGCTACC
ACTAATCAGGATTCATATGGTGGTGCGTCTGTTTGTATATATTGTCGCTCACGAGTTGAA
CATCCAGATGTTGATGGGTTGTGCAAATTACGCGGCAAGTTTGTACAAGTGCCTGTAG--
-GTATAAAAGATCCTGTGTCTTATGTTTTGACACATGATGTTTGTCAAGTTTGTGGATTT
TGGCGGGATGGAAGTTGTTCATGTGTTAG---CACTGACACTACTGTTCAGTCAAAAGAT
ACTAA---TTTTTTAAACGGGTTCGGGGTACGAGTGTAGATGCCCGTCTCGTACCCTGTG
CCAGTGGTTTATCTACTGATGTACAATTAAGGGCATTTGACATTTGCAATGCTAGTGTTG
CTGGCATTGGTTTACATTTAAAAGTTAATTGCTGCCGTTTTCAGCGTGTTGATGAGAACG
GTGCTAAATTAGATCAGTTCTTTGTTGTTAAGAGGACAGATCTGACTATATATAATAGAG
AGATGGAATGCTATGAGCGTGTAAAAGATTGTAAGTTTGTGGCTGAACACGATTTCTTTA
CATTTGATGTAGAAGGTAGTCGTGTGCCACACATTGTACGCAAGGATTTAACAAAGTATA
CTATGTTGGATCTTTGCTATGCGTTGCGACATTTTGATCGCAATGATTGCATGCTGCTTT
GTAATATACTCTCTATGTATGCTGGTTGTGAACAATCCTATTTTACTAAGAAGGATTGGT
ATGATTTTGTTGAAAATCCTGATATTATTAATGTTTATAAAAAGCTAGGACCTATTTTTA
ATAGAGCCCTAGTTAGCGCTACTGAGTTTGCAGACAAATTAGTGGAGGTAGGCTTAGTAG
GTGTTTTAACACTTGATAATCAAGACTTAAATGGTAAATGGTATGACTTTGGTGATTTTG
TTATTGCAACCCCAGGGTGTGGTGTTGCTATAGCAGATTCTTACTATTCATATATGATGC
CTATGCTGACTATGTGTCATGCGTTGGACTGTGAATTGTATATAAATGGTG---------
---CTTATAGGCAATTTGATCTTGTACAGTATGATTTTACTGATTATAAGCTCGAATTGT
TTAATAAGTATTTTAAACACTGGAGTATGCCATACCATCCTAACACGGTTGATTGTCAGG
ATGATCGGTGTATCATACATTGTGCTAATTTTAACATACTTTTTAGTATGGTTTTACCTA
ATACATGTTTTGGGCCTCTTGTTAGGCAAATTTTTGTGGATGGTGTTCCTTTTGTTGTTT
CAATTGGATACCATTATAAAGAACTTGGTATTGTGATGAATATGGATGTGGATACACATC
GTTATCGCTTGTCTTTAAAAGACTTGCTTTTATATGCTGCTGATCCAGCTTTGCATGTAG
CTTCTGCTAGTGCATTGTATGATTTACGCACTTGCTGTTTTAGTGTTGCGGCTATAACAA
GCGGTGTAAAATTTCAAACAGTCAAACCTGGTAATTTTAATCAGGATTTTTATGATTTTA
TTTTAAGTAAGGGCCTGCTTAAAGAGGGTAGTTCAGTTGACCTGAAGCACTTTTTCTTTA
CGCAGGATGGTAATGCTGCTATTACTGATTATAATTATTATAAGTACAATTTGCCCACCA
TGGTGGACATTAAGCAGTTGTTGTTTGTTTTGGAAGTTGTTTATAAGTATTTTGAGATTT
ATGATGGTGGGTGTATACCGGCATCACAAGTCATTGTTAATAATTATGATAAGAGTGCTG
GCTATCCATTTAATAAATTTGGAAAAGCCAGGCTCTATTATGAAGCATTATCATTTGAGG
AGCAGGATGAAATTTACGCCTATACTAAGCGCAATGTCCTGCCAACACTTACTCAAATGA
ATTTGAAATATGCTATTAGTGCTAAGAATAGAGCCCGTACTGTTGCTGGTGTTTCTATAC
TTAGTACTATGACTGGCAGAATGTTTCATCAAAAATGTTTGAAAAGTATAGCGGCTACAC
GTGGTGTTCCTGTTGTTATAGGCACCACTAAGTTTTATGGCGGCTGGGATGATATGTTAC
GTCGCCTTATTAAAGATGTTGATAATCCTGTACTTATGGGTTGGGATTATCCTAAGTGTG
ATCGTGCTATGCCTAACTTACTACGTATCGTCAGTAGTCTGGTTTTGGCCCGAAAACATG
AGGCATGTTGTTCGCAAAGCGATAGGTTTTATCGACTTGCGAATGAATGCGCACAAGTTC
TGAGTGAAATTGTTATGTGTGGTGGCTGTTATTATGTTAAGCCTGGTGGCACTAGTAGTG
GTGATGCAACTACTGCTTTTGCTAATTCAGTTTTTAACATATGTCAAGCTGTTTCAGCCA
ATGTATGTGCTTTAATGTCATGCAATGGTAATAAGATTGAAGATTTGAGTATACGTGCTC
TTCAGAAGCGCTTATACTCACATGTGTATAGAAGTGATATGGTTGATTCAACCTTCGTCA
CAGAATATTATGAATTTTTAAATAAGCATTTTAGTATGATGATTTTGAGTGATGATGGCG
TTGTGTGTTATAATTCTGATTATGCGTCCAAAGGGTATATTGCTAATATAAGTGCCTTTC
AACAGGTATTATATTATCAAAATAACGTTTTTATGTCAGAATCCAAATGTTGGGTTGAAA
ATGACATAAACAATGGACCTCACGAATTCTGTTCACAACACACAATGCTTGTAAAGATGG
ATGGTGATGATGTCTATCTTCCATATCCTGATCCTAGTCGTATATTAGGAGCTGGATGTT
TTGTAGATGATTTGTTAAAGACTGATAGTGTTCTTTTAATAGAACGATTTGTAAGTCTTG
CCATAGATGCTTATCCACTTGTGTACCACGAAAATGAAGAATACCAAAAGGTTTTTCGTG
TTTATTTGGAGTATATAAAGAAGTTGTACAATGACCTGGGTAATCAGATCTTGGATAGCT
ACAGTGTTATTTTAAGTACTTGTGATGGACAAAAGTTTACTGATGAGTCCTTTTACAAGA
ACATGTATTTAAGAAGTGCAGTTATGCAGAGTGTTGGAGCTTGCGTTGTCTGCTCTTCTC
AAACATCATTACGTTGTGGCAGTTGCATCAGAAAGCCTCTTCTTTGCTGCAAGTGTTGTT
ACGATCACGTTATGGCAACTGATCATAAATATGTTTTGAGTGTTTCACCATATGTGTGTA
ACGCACCAGGATGTGATGTAAATGATGTTACCAAATTGTATCTAGGTGGTATGTCATATT
ATTGTGAAGATCATAAGCCACAATATTCGTTTAAGTTGGTAATGAATGGTATGGTTTTTG
GTCTATATAAACAATCTTGTACAGGATCTCCGTACATAGATGATTTTAATCGTATAGCTA
GTTGTAAATGGACTGATGTTGATGATTACATACTGGCTAATGAATGTACAGAGCGCTTGA
AATTGTTTGCTGCAGAAACCCAAAAGGCAACTGAAGAAGCCTTTAAGCAGAGTTATGCAT
CAGCAACAATACAAGAAATTGTTAGCGAGCGCGAATTGATTCTCTCTTGGGAGATTGGAA
AAGTGAAGCCACCACTTAATAAAAATTATGTTTTTACTGGCTACCATTTTACTAAAAATG
GTAAGACAGTTTTAGGTGAGTATGTTTTTGATAAGAGTGAGTTGACTAATGGTGTGTATT
ATCGCGCCACAACCACTTATAAGCTATCTGTAGGAGATGTTTTTGTTTTAACCTCTCATT
CAGTAGCTAATTTAAGTGCTCCTACGCTTATGCCGCAGGAGAATTATAGTAGTATTAGAT
TTGCTAGTGTTTA-----TAGTGTGCCTGAGACGTTTCAGAGCAATGTCGTTAATTATCA
ACACATTGGAATGAAACGTTATTGCACCGTGCAAGGACCCCCAGGCACGGGTAAGTCACA
TCTTGCTATCGGTTTGGCTGTATATTATTGTACAGCTAGAGTTGTATACACTGCCGCCAG
CCATGCTGCTGTTGATGCATTGTGTGAAAAGGCATATAAATTTTTAAATATTAATGATTG
CACGCGTATAGTACCTGCTAAGGTGCGTGTTGATTGCTATGATAAATTTAAAATTAATGA
CACCACTCGTAAGTATGTGTTTACTACTATAAATGCATTACCTGAGATGGTGACTGATAT
TGTTGTTGTTGATGAAGTAAGTATGCTTACCAATTACGAGTTGTCTGTTATTAATGCTCG
TATTCGTGCTAAGCATTATGTTTATATAGGTGATCCTGCTCAATTGCCAGCACCTCGTGT
GTTGTTGAGTAAAGGATCCCTAGAACCTAAATATTTTAACACTGTAACTAAGCTAATGTG
TTGCTTAGGTCCTGATATTTTCTTGGGAACATGTTATCGTTGTCCCAAGGAAATTGTGGA
TACAGTCTCGGCCTTGGTTTATGATAATAAGCTTAAGGCTAAAAATG--AAAATAGCTCA
TTGTGTTTTAAGGTTTACTTTAAGGGCGTTACAACACATGAGAGTTCTAGTGCTGTTAAT
ATGCAGCAGATTTATTTAATTAGTAAGTTTTTGAAGGCTAATCCCTTGTGGCATAATGCC
GTTTTTATTAGTCCATATAATAGTCAGAACTTTGCTGCTAAGCGCGTTTTGGGTCTTCAA
ACCCAAACCGTAGATTCAGCGCAGGGTTCTGAATATGATTATGTTATCTATTCACAGACT
GCTGAAACAGCGCATTCTGTTAATGTTAACCGCTTCAACGTTGCTATTACTAGGGCCAAG
AAAGGTATTCTTTGTGTCATGTGTAATATGCAGCTTTTTGAGGCGTTACAATTTACAGCA
CTGACTTTGGACAAAGTTCC-------------------CTCCAAATTGCAGTGTACTAC
TAATTTATTTAAAGATTGTAGCAAGTGCTATGTTGGCTACCATCCAGCTCATGCTCCTTC
GTTTTTAGCAGTGGATGAAAAGTACAAGGTTAATGGTGATTTGGCTGTTTGCCTTGGAGT
AGGTGATTCTTCTGTAACATATTCAAGATTAATATCACTCATGGGTTTTAAGTTAGATTT
GACACTTGAGGGATATTGTAAGTTATTTATTACTAAAGAAGAGGCTGTCAAACGTGTTAG
AGCATGGGTTGGGTTCGATGCTGAAGGCGCTCATGCTACGCGTGACAACATAGGGACTAA
CTTCCCACTTCAATTAGGGTTTTCCACTGGAATTGATTTTGTAGTGGAAGCCACTGGTTT
GTTCTCTGAGAGAGATGGTTACAGTTTTAAAAAGGCTGTGGCGAAAGCTCCACCAGGCGA
ACAATTTAAGCACCTTATCCCTTTGATGACTAGAGGTCAGAGATGGGATGTTGTTAGACC
TAGAATAGTACAAATGTTTTCAGATCATTTAGTTGATCTGTCTGATAGCGTTGTACTTGT
TACATGGGCTGCCAGCTTTGAGCTCACTTGTCTCCGATACTTTGCTAAGTTAGGTAAGGA
GACTTGTTGTAATGTGTGTACTAACCGTGCCACAGTTTATAATTCTAGAACTGGTTACTA
TGGCTGCTGGCGTCATAGTGTTTCGTGTGATTACTTATACAACCCACTTATTGTTGATAT
TCAACAGTGGGGCTATTCAGGCTCTTTGTCAAGTAATCATGATATGTATTGTAGCATCCA
TAAAGGGGCTCATATTGCTTCATCTGATGCTATAATGACACGGTGTTTGGCCATTTATGA
TTGTTTTTGCAATAATATAAATTGGAATGTGGAGTATCCCATCATTTCAAATGAGTTAAG
TATTAATTCCTCTTGTAGGACGTTGCAGCGTGTTATGCTTAAAGCAGCAATGCTTTGCAA
CAGGTATAGTTTGTGCTACGATATAGGCAATCCAAAGGCGATT--GCTTGTATCAAAGGC
TA----TGATTTTAAGTTTTATGATTCTCAACC----AATTGTTAAGTCTGTTA-----A
GACTTTGGTTTATTCTTATGAGGCACATAAAGACAGTTTTAAAGATGGTTTGTGTATGTT
TTGGAACTGCAATGTAGATAAGTATCCACCTAATGCAGTTGTATGTAGATTTGACACGAG
AGTGTTGAATAATTTAAATCTGCCTGGCTGTAATGGTGGAAGTTTGTATGTTAATAAACA
TGCATTCCACACCAATCCCTTTTCTAGGGCAGCCTTTGAATATTTAAAGCCTATGCCATT
TTTTTATTATTCAGATACGCCTTGTGTGTATATGGATGGCATGGACAATAAGCAG-----
---GTTGATTATGTACCTTTGAAATCCGCTACCTGCATCACTAGATGTAACTTAGGTGGC
GCTGTTTGTCTAAAACATGCTGAAGAGTATCGTGAATATCTTGAATCTTATAACACAGCT
ACTACAGCAGGTTTTACTTTTTGGGTCTATAAGACCTTTGATTTTTATAATTTGTGGAAC
ACATTCACCAAGCTACAAAGCTTGGAGAATGTTGTTTATAATTTAGTCAAGACTGGATAT
TATACTGGCCAAGCTGGTGAAATGCCTTGCGCCATTATAAATGATAAAGTAGTGGCTAAG
ATTGAACAGGAGGATGTTGTTGTTTTTACTAATAACACAACATACCCTACTAACATTGCT
GTTGAATTGTTCGCCAAACGTAGTATTCGGCACCACCCTGAGCTTAAGCTCCTTAGAAAT
TTGAATATTGATGTGTGTTGGAAGCACGTCATTTGGGATTATGTTAGA-------CAGAG
TATATACTGCAGTAATACCTTTGGTGTCTGC------ACATATACAGATTTAAAGTGCAT
TGATA------------AATTGAATGTCCTTTTTGATGGTCGTGATAATGGTGCTCTTGA
AGCATTTAAATGCTCTAACAATGGCGTCTACATTTCCACGACAAAAGTTAAGAGTCTTTC
GATGACTAGAGGTCCACCACGTGCTGAATTAAATGGCGTAGTGGTAGATAAAGTTGGAGA
CGCGTATTGTGCGTTTTATTTCGCTGTGCGTAAAGAGGGGCAAGATGTCATCTTCAGCCA
ATCTGACAGCTCTAACCAGAGCCCACAAGGTAATCTGGGGAGTAATGTCGGTGGTAATGA
TGCTCTGACAGTCTCT----ACCATCTTTACACAAAGTCGTGTTATTAGCTCTTTTACAT
GTCGCACTGATATGGAAAAAGATTTTATAGCTTTAGATCAAGATGTGTTCATTCAGAAGT
ATGGTTTGGAGGACTATGCCTTTGAACACATTGTTTATGGTAATTTTAACCAGAAAATTA
TTGGTGGTTTGCATTTGTTAATAGGCTT------GTACCGAAGACAGCAAACTTCCAATC
TGGTTATTCAGGAGTTTGTTTCATACGACTCTAGCATACACTCTTATTTTATCACTGATC
AGAAGAGTGGTGGTAGTAAGAGTGTTTGCACTGTTATAGATATTTTGTTGGATGATTTTG
TGGCTCTTGTTAAGTCACTTAATCTTACTTGTGTGAGTAAGGTTGTTAACGTTAACGTTG
ATTTTAAAGATTTTCAGTTCATGCTTTGGTGTAACGATGAGAAAGTTATGACTTTCTATC
CTCGTTTGCAAGCTGCATCTGACTGGAAGCCTGGTTATTCTATGCCTGTATTATATAAGT
ATTTGAATTCCCCAATGGAAAGAGTTAATCTCTGGAATTACGGGAAGCCAGTTACTTTGC
CTACAGGCTGTATGATGAATGTTGCTAAGTATACTCAGTTATGTCAATATCTGAATACTA
CAACATTAGCTGTACCTGTTAATATGCGAGTTTTGCATTTAGGTGCAGGTTCAGAAAAAG
GAGTAGCACCGGGTTCTGCAGTTCTTAGGCAGTGGTTGCCTGCTGGTACTATTCTTGTAG
ATAATGATTTACACCCATTTGTGAGTGACAGTGTCGCTTCATATTTTGGGGATTGTATAA
CCTTACCCTTTGATTGTCAATGGGATTTGATAATTTCTGATATGTATGACCCTATTACTA
AGAACATAGGGGAGTACAATGTAAGTAAAGATGGTTTCTTTACATACATTTGTCATATGA
TTCGCGACAAGTTAGCTCTGGGTGGCAGTGTTGCCATAAAAATAACAGAGTTTTCTTGGA
ATGCTGAATTATATAAGTTAATGGGTTGTTTTGCATTTTGGACGGTTTTCTGTACAAATG
CAAATGCTTCTTCTAGTGAGGGATTTTTAATTGGCATAAATTATTTGGGTAAGTCCAAGG
TTGATATAGATGGAAATGTTATGCATGCCAATTATTTGTTTTGGAGAAATTC--------
TACAGTTTGGAATGGGGGTTCTTATAGCCTCTTTGATATGGCTAAATTCCCACTTAAACT
GGCTGGTACTGCTGTAATTAATTTGAGAGCAGACCAGATCAATGATATGGTTTACTCACT
TTTAGAGAAGGGTAAACTACTTATTCGAGATACAAGCAAAGAAGTTTTTGTTGGAGATAG
TTTGGTTAATGTAATCTAAAACATAATTTTAAAATGTCTGTCGCTTACGCAGATAGGCCT
ACCCATTTTATTAATTTTCCATTAATCTCCTTTGAGGGATTCATGTTAAATTTTAAAGAT
TTGCAGTTTAGACTTCTTGAGGAGGGAGTTGACTGCAAATTGCAAATGGTGCCCCACGTT
AGTCTTGCAATGCTTGACATTGTTCAAGACCAAATCAAATGTGTGGATACCAGTTTGCAA
CAAGTTATAGATTGTATATGCTGGGACGATGGTTTCCATATTAATTTTGGAAATCCAAAA
ATCCTTGGCAGATGTGTTGTTTTGGAAGTTAAAGGTTTAGAAGAATTGCATGGTGAAATA
GAAAGAAGTATCAGTGAGAAAGGTTGTGTAGTTGGTCAGTCCCGTCCTTGGATTGCTCAT
TGTACTATAGCACAACTCACTGATGCGGCTTTAGTCATAAATGAGAATTTAGATTTTATA
AATTCTTTGCAATTCAATTATACCATAACTATCAACCCTGCTTCACCTTCTAGGCTTGAA
TTAGTCAAGATTGGTGCAGAAAAGAAAGATGGTTTTTATAAGAGTGTTGTTAGCCATTGG
ATGGGTATTCGGTTTTATTATAAACCGCCCACAGACAAGCTAGCAATGATTATGGGTTAT
TGTTGTTTAGAAAAGATAAGAGAAGAGCTTGATGGAGAAGATTTTCCCCAGCATGATGAT
GATGCATGGAGCAAGCTATCTTATCATTATGAAAATAACCTTTGGTTTTACAGGCATGTC
TATAGAAATAGTAGTTATTTTAGACTTGTCTGCAAGTTGAAAGATTGTATTTGTATGGGT
TATGATTCTTCTGAAGTGGAAGAAATCTAAACTCAGTTAAAATGTATTTGTTGCTGAAAT
TTTTGGCTATACTTGTTGCAGGTTCTTATGGTTTTGAAAACCCGCCTGTCAACATAGTAT
CTCATATTAATGAGGATTGGTTTTTATTTGGGGATAGTCGTTCTGACTGTAACCATATAA
ACACAATCAATCCTCGTAATTATTCTTATATGGACCTTAATCCTGAGTTGTGTAATTCTG
GTAAGATTTCTTCTAAAGCAGGAAATTCTCTGTTTAGGAGTTTTCACTTTACAGATTTTT
ACAACTATACTGGAGAAGGCCAGCAAATTATATTTTATGAGGGTGTTAATTTTACTCCTA
ATCATGGCTTTAAATGCACCGCTTCTGGTGATAACGCCGTTTGGATGCAAAATAAAGCCC
GGTTTTATGAGATTGTTTATAGGAGTATGGCTGTATATCGCAGTCTTACTTTTAAGACCG
TTGCTTACAATTATAGTGGTACTGCTGGTGCTACTAATTTGTGTAAGCAAAGTTCATTGA
CTATGAATAACCCCACTTTCATAGCTAGGGAGAGTGGTTTTACAGATTATTATTATACTA
GCACAGCTAATTTTTCATTGCAGGGCTGTGATGAGTATATAATTCCGCTATGTTATTTTA
ATGGTAAGTTTCTTTCCAGTAGCAAGTATTATGATGATAGTGTTTATTATTTTAATATTG
ATACTGGTGAAGTATTTGGTTTTAACTCAACCCGTCCCACTGAGGATGGTATTGATTTTA
ATTGCTTTTATTATAGAGTGCCCTCTGGTTTATATCAGGCCATCTCATATGAGCTGATGT
TAACAGTTCCGTCTAAGATCATTTGTTTGTCTAAGCCTAAGGATTTTACTCCTGTTCAGG
TTGTTGACTCTAGATGGAATTCAGCCTGGCGTTCTGATAACATGACGGCTATTGCATGTC
AATTGCCGTACTGTTATTTTCGCAATTCTACCTCAGACTATAAAGGGGTTTATGATATTA
ACCATGGTGATGCTGGTTTTACCAGTATACTCAGTGGTTTGTTATATAATTCTCCCTGTT
TTTCATGGCAGGGTGTTTACAGATTTGACAATGTTAGTACTGTTTGGCCTCTCTACCCTT
TTGGTAAATGCCCTACTGCTGCTAACCTTGCGAATGTTGATGGTCCAATTTGTGTGTATG
ACCCCTTACCCATTATATTGCTTGGCCTTTTGTTGGGTTTGGCTGTCTTAATTATTATAG
CACTCCTATTTTATTTTATGGTGGATAATGGTACTAGGCTTCATGAAGCTTAGATCATAA
TCTAAACATGGTCTTATTACTTT--TATTTTTCCTACCTACCGCTTTTGCTGTTGTAGGA
GATGTAAAATGTACTACTATAGGTGTTAACGATGTTAATTCTGGTGCACCTGTTATAAGT
ACTGAGACTGTTGATGTTACTAACGGTCTTGGCACTTATTATGTGCTTGATCGTGTTTAT
TTAAATACCACATTGTTGCTCAATGGCTATTATCCCACTTCTGGTGCCAATTATCGCAAT
TTGGCACTTAAAGCTTCTGAATTATTGAGCACCTTATGGTATAAGCCACCCTTTTTGTCC
GAGTTTAATGATGGTGTTTTTGCTAAGGTCAAGAATACCAAAGTAACTAAAAATGGCATT
GTCTATAGTGAGTTCCCCACAATGGTTATTGGTACTACATTTGTTAATACCTCTTATACT
GTTGTTGTGCAACCTAGGACTACCGTTGTTAATTCTAAATTACAAGGTCTTTTGGAGATT
ACTATTTGTCAATATTCTATGTGTGAATACCCTAATACTGTTTGCAACAGTGGTATTGGG
TCACCACGCAAAGAGTTGTGGCATTATGAGAAGGCTGTGGCCTCATGTTTATATCGGCGT
AATTTTACGTACGATGTTAATTCTGATTGGCTTTATTTTCATTTTTACCAACAGGGTGGT
ACTTTTTATGCTTATTATACAGATAGTGGTTTTATTACCACTTTCTTGTTTAATATTTAC
CTTGGTACAAGTTTATCGCATTACTATGTGATGCCTTTATCTTGTAGTGGTAAGTTAGAC
CTGCAATATTGGGTTACACCACTCACTAATAGACAGTTTTTGTTGGTATTTAATCAGGAT
GGCATTATTTATAATGCAGTTGATTGTGCCAGTGATTACATGAGTGAGATTAAGTGT---
---AATACCCAAAATGTGAAACCTAGTACAGGTGTTTATGATTTAACTGGTTACACTGTT
CAACCTATAG------CTGATGTGTACCGGCGTATTCCTAATTTACCAGATTGTAATATG
GAGGAGTGGCTTAGTGCTCCTACTGTTGCATCTCCTCTTAATTGGGAGCGTAGGACGTTC
TCTAATTGTAATTTTAATATGAGCAGCCTGATGAGTTTTATTCAGGCTGACTCGTTTTCT
TGTTCCAATATTGATGCTGCTAAATTGTATGGTATGTGTTTTGGCAGTGTTACTATTGAT
AAATTTGCTATACCTAATAGCAGGAAGGTT----GACTTGCAATTAGGTAATTTGGGCTA
TTTACAGTCCTTTAATTATAGAATA------GATACCACAGCTACCAGCTGTCAATTATA
TTATAGTTTGGGTGCTGATAATGTTACTGTTACCCGATCTAATCCTTCTTCCTGGAACAG
GCGGTATGGTTTTAATGATACAATGTTTAAGCCTCAGCCTGCAGGTTTTTTTACTAACCA
TGATGTGGTTTATTCAAAACAGTGTTTTAAGGTTCCTAACACATATTGCCCTTGTAAGAA
TAATGGTGCAACCTGTGTAGGCAATGGTGTTTCTGCTGGAGTCAGTGGTACTACCACTGG
CTCTGGCACTTGTCCTGTAGGTACATCTTATCGCACTTGTTTTAATCCTATACAATGTGC
ATGCACTTGTGATCCTGAGCCTATTAATGCAATTTTAACCTCTGGCCCTCGTGCTTGTCC
TCAAGTCAAGTCTCTTGTTGGTCTTGGAGAGCATTGCTCAGGTTTAGGCATACATGAAGA
TTTTTGCGGAGGCTCACCTTGTACTTGTCCAGCCAATGCCTTTATGGCTTGGTCTGTAGA
TTCTTGTTTACAAGATGGACGCTGCAATATTTTTTCCAATTTAATTTTAAATGGTGTTAA
TA-------GTGGTGCTACTTGTTCTACTGATTTACAACGGTCCAATACTGAGATCGTTG
TTGGTGTTTGTGTTAAATATGACTTGTACGGTATTACAGGTCAAGGCATTTTTATTGAGG
TTAATG--------CCACTTATTATAATAGTTGGCAGAACCTCCTTTATGACTCTAATGG
TAATCTCTATGGTTTTAGGGATTACCTTACTAATAGAACTTTTATGAT------------
TCGTAGTTGTTATAGTGGTAGAGTTTCAGCCGCCTACCATTCTGATGCATCTGAGCCAGC
TCTTTTGTATCGTAATTTAAAATGCAACTACGTTTTTAATAATACTATTGCTAGAGAGGG
CAACCCTA------------------------TTAACTATTTTGATAGTTATTTAGGTTG
CATTGTTAATGCTGATAATAGCACTTCTAGTGTAGTGGATACTTGCGTTTTAACCATGGG
AAGTGGTTATTGTGTTGATTAT-----------------TCCACTGCACGTCGTCAGCGT
AGGTCACCTTCTACTGGATACCGTCTCACCAATTTTGAGCCATTCAATGTTAGATTGGTG
AATGATAGTGTAGAACCTGTTGGTGGTTTGTATGA---ATTTCAGATCCCTTCCGAGTTT
ACTATAGGTAATTTTGAGGAGTTCATTCAAACTAACTCCCCTAAGGTTACTATTGATTGT
GCGGCATTTGTTTGTGGTGACTATGCTGCTTGTAGAGAACAGTTGGTTGAGTATGGCAGT
TTTTGTGATAACATCAATGCTATACTCACAGAAGTAAATGACCTACTTGACACAACCCAG
TTTCAGGTAGCT--------------AATAGTTTAATGAATGGTGTCACTCTAAGCTCTA
GGCTTAAGACTGGCATAAATTTTAATGTAGATGATATTAATTTTTCTTCTGTTTTGGGTT
GTGTAGGCAGTGATTGTAATACTGTCTCAAGT--------AGATCCGCTATAGAGGACTT
ACTTTTCAATAAAGTAAGGTTGTCTGATGTTGGCTTTGTAGAGGCTTATAATAATTGTAC
AGGAGGTGCCGAAATCAGGGATCTCCTTTGTGTACAAACTTTTAATGGAATTAAAGTTTT
ACCACCTGTTTTGTCTGAAAATCAGATTAGTGGTTATACTTTGGCTGCAACATCTGCTAG
TCTCTTTCCACCATGGACTGCGGCTGCAGGTGTTCC--------------TTTTTATTTA
AATGTTCAGTATCGTATAAATGGACTCGGTGTAACTATGGATGTACTGAGCCAAAACCAG
AAAATGATTGCTAATGCATTTAACAATGCCCTTGGTGCTATTCAGAATGGGTTTGATGCT
ACCAATTCTGCTTTAGTCAAGATTCAGGCTGTTGTTAATGCTAATGCTGAAGCATTAAAT
AACTTATTACAGCAACTTTCTAATAGATTTGGTGCCATAAGTTCGTCTTTGCAAGAAATT
CTATCTCGTCTTGATGCTCTTGAAGCGCAAGCTCAGATAGACCGCTTGATTAATGGCAGA
TTAACTGCATTAAATGCTTATGTTTCTCAGCAGCTTAGTGACACTACTCTTGTTAAGTTT
AGTGCTTCACAGGCGATTGAGAAGGTTAATGAATGTGTTAAGAGTCAATCCCTTAGAGTT
AATTTCTGTGGTAATGGTAACCATATTATATCATTAGTGCAGAATGCTCCATATGGTTTG
TATTTTATCCACTTTAACTATGTTCCTAC------TAAGTATGTCACAGCGAAGGTTAGT
CCCGGTCTGTGCATTGCTGGTGATAAAGGTATAGCTCCTAAGAGCGGCTATTTTGTTAAT
GTAAATAATATGTGGATGTTTACTGGTAGTGGTTATTACTACCCTGAACCTATAACTGAA
AATAATGTTGTTGTTATGAGTACCTGTGCTGTT--------AATTATACTAAAGCACCGG
ATGTAATGTTGAACATTTCTATACCCAACCTTCCTGATTTTAAGGAAGAGTTGGATCAAT
GGTTTAAAAATCAAACTTCAGTGGCACCAGATTT--GTCAC-TCGATTATATAAATGTTA
CATTCTTGAACCTACAAGATGAAATGAATAGGTTACAGGAGTCAATAAAAGTTTTAAATC
AGAGCTACATCAATCTCAAGGACATTGGTACATATGAATATTACGTAAAGTGGCCTTGGT
ATGTATGGC------TTTTAATCGGCCTTGCTGGTGTAGCTATGCTTGTTTTACTATTTT
TTATTTGTTGTTGTACAGGATGTGGGACTAGCTGTTTTAAGAAATGTGGTGGTTGTTGTG
ATGATTATACTGGACATCAA--------------GAGCTAGTTATTAAA-----------
ACCTCACATGACGATTAATTTCGTCATTTT---AATTATTTTATAAGACCTGCCTTTGTG
GGTTAAATT--------------------------------TGCTACAACCACTCATGGG
TGTACTAAT--ATTAATACTAGTACAG----------CTTTACATTGGCTT---------
------ATTTAGGCATTTTTATATGG----TTTAACACCACCACCATCGGGTTAAACCGG
TTTATGGTGCT-------AGTGCCAAATT--------ATATTTTGTTATACTTTATAA--
------------CTTTAAGCAGTTGCTAAAGTTCTTAAAGCCAACCCTTATTA-------
------------------------ATGGACATCTGGAGACCTGAGAGGAAATTT---CTC
CGTTTTACTAACGGATTTAAAGTCCCAGAATTAGAAGATGTCTGTTTTAAATTTAATTAC
CA-----------------ATTTCCTAAAGTAGGATATTGTAGAGTTCCTAATTATGCT-
--------TGGTGTCGTAATCAAGGTAGCTTTTGTGCTACATTTACCCTTTACGGCAAAT
CCAAACATTATGATAAA------TATTTTAGAATAATAACTGGTTTCACAGCGTTCGCCA
ATACTATAGAGGAGGCTGTTAATA--------------AACTGGTTTTAGAGGCTG---T
TGATTTTATTATCTGGCGTAGCCAGAATTTAAATGCTTATG-------------------
------------------------------------------------GCTGATTTTTA-
--------------------------TCTTGCAGACACTGTGTGGTATGT----------
---------------GGGGCAAATAATTTTTATAGTTGCCATTTGTTTACTGGTTATAAT
AGTTGTAGTGGCATTTTTGGCAACT---------------------TTTAAATTGTGTAT
TCAACTTTGCGGTATGTGTAATA------CCTTAGTACTGTCCCCTTCTATTTATGTGTT
TAATAGAGGTAGGCAGTTTTATGAGTTATACAATCAAGTAAAACCACCAGTCCTTAATGT
GGATGACGTTTAGTTAATCCAAACATTATG---------------AGTAGTACACCTACA
CCAGCACCAGGTTACACCTGGACT------GCTGATGAAGCTATTAAATTCCTAAAGGAA
TGGAATTTTTCTTTGGGTATTATACTACTTTTTATTACAGTCATATTGCAATTTGGTTAT
ACAAGTCGCAGTATGTTTGTTTATGTTGTTAAGATGATCATTTTGTGGCTTATGTGGCCC
CTTACTATCATCTTAACTATTTTCAACTGCGTATACGCGTTGAATAACGTTTATCTTGGC
TTTTCTATAGTTTTCACTATAGTGGCCATTATTATGTGGATTTTGTATTTTGTGAATAGT
ATCAGGTTATTTATTAGAACTGGTAGTTGGTGGAGTTTCAACCCAGAAACAAACAACCTG
ATGTGTGTAGATATGAAGGGTAAGATGTATGTTAGGCCTATTATTGAGGACCACCATACT
CTTACTGCCACAATAATACGTGGCCACCTGTATTTTCAAGGTGTAAAATTAGGAATCGGC
TATTCTTTGTCAGATTTGCCAGTTTATGTTACTGTTGCTAAGGTGTCGCACCTTTGCACA
TATAAGCGTGGTTTTCTTGACAAGATAGGCGATAATAGTGGTTTTGCTGTTTATGTTAAG
TCCAAAGTCGGTAATTATCGACTGCCTTCAACTCAAAAAGGTTCAGGCATGGACACCGCA
TTGTT-------------------------------------------------------
------GAGAAATCA---------------------------------------------
-----------------AATCTAAACTTTAAGGATGTCTTTCACTCCTGGCAAGCAGTC-
----CAGTAGTAGAGCATCCTCTGGAAATCG-----------------------------
------------------------------------------------------------
------------------------------------------------------------
--------------------------------------------------------TGCT
GGTAATGGAATCCTTAAGTGGGCCGACCAGT-------CCGACCAGTCT-------TCAA
ATTTTCAAACCAGAGGTAG---AAGAGCTCAACCC-------------------------
-------AAGCAAACTGCTACTTCTCAACCAGCAGGAGGGAA------------------
---------------------------------TGTTGTTCCCTACT-------------
---ACTCTTGGTTCTC---------------------TGGAATTACTCAGTTTCAAAAGG
GAAAGGAGTTTCAATTTGCCGAAGGACAAGGTGTGCCT--------ATTGCACCAGGAA-
----------------------------------------------------TCCCAGCT
ACT--------------------------GAAGCTAAGG---------------------
--------------------------------------------GGTATTGGTA------
------------------------------------------------------------
------------------------------------------------------------
------------------------------------------------------------
-----------------------TAGACACAACCGACG----------------------
------------------------------------------------------------
--------------------------------------TTCTTTTAAAACAGCCGATGGC
AATCAACGCCAATTGTTG------------------------------------------
-------------------------------------CCACGCTGGTATTTTTACTACTT
GGGAACAGGCCCGCATGCTAAAGCCCAGTATGGCACCGACATTGATGGAGTCTTCTGGGT
CGCTAACAAGCAGGCTGATGTTAATACCCCAGCTGACATTGTCGATCGGGACCCAAGCAG
TGATGAGGCTATTCCGACTAGGTTTCCGCCTGGTACGGTACTCCCTCAAGGTTACTATAT
TGAAGGCTCGGGAAG---------GTCTGTTTCTAATTCCAGATCTACTTCCCGCGCATC
CAGTAGAGCCTCTAGTGCAGGATCAAGAAGTAGAGCCAATTCCGGCACTAGAACATCTAC
CTCTGGTG---------------------TGACACCTGATATGGCTGATCAGATTGCTAG
TCTTGTG-CTGGCTAAGCTTGGTAAGGATGCCACAAAGCCGCAGCAAGTTACTAAGCAGA
CTGCCAAAGAAGTCAGGCAGAAAATTTTGAATAAGCCTCGCCAAAAGAGGAGCCCAAATA
AACAATGCACTGTTCAGCAGTGTTTTGGAAAAAGGGGTCCCAATCA---------AAATT
TTGGCGGAGCAGAAATGTTAAAACTTGGAACTAGTGATCCACAGTTCCCCATTCTTGCAG
AGCTTGCACCTACAGCAGGTGCATTTTTCTTTGGATCAAGACTAGAGTTGGCCAAAGTAC
AGAATTTGTCTGGGAATTTTGATGAGCCCCAGAAGGATGTTTATGAATTGCGCTATAATG
GCGCGATTAGATTTGACAGCACACTTCCAGGTTTTGAAACTATAATGAAGGTGCTGAACG
AGAATTTGAATGCCTATCAACAACAGGATGATGGGACGAATATGAGCCCAAAACCACAGC
GCCAGCGTGGTCAAAAGAAGGGTGGAGAAAATGAAGATGTAAGTGTTGCAGCGCCTAAGA
GTCGCGTGCAGCAAAATAAGAGTAGAGAGTTGACTGCAGAGGACATCAGCCTTCTTAAGC
AGATGGATGATCCCCTCA---------------CCGAAGATAACTCTGAAATGTAAGAGA
ATGAACCTTATGTCGGCACCTGGTGGTAACCCCTCGCAGGAAAGTCGGG-----------
------------------------ATAAGGCACTCTCTATCAGAATGGATGTCTTGCTGC
TATA----ATAGATAGAGAAGGTTATAGCAGACTATAGATTAATTAGTTGAAAGTTTTGT
GTGGTAATGTAT----AGTGTTGGAGAAAGTGAAAGACTTGCGGAAGTAATTGC------
-----------------------------------------------CGACAAGTGCCCA
AGGGGAAGAGCCAGCA--------------------------------------------
------------------------------------------------------------
-------------------------------------------
>LC592689.1 Equine coronavirus Tokyo2020 RNA, nearly complete genome
------------------------------------------------------------
------------------------------------------------------------
--------------------GTAATCTATGCTTGCGAGCT--------------------
-----------------TAGACTTTTCATAGTGGTGTTTGTATTAATTTCTATTGTTAAC
AACTCTCAGCCAGGGACGTGTTGTATCCTA-------GTCAGTGGCCCTCCCATAGGTCA
CAATGGCGAAGATCA--ACAAATACGGTCTCGACCTGCAATGGGCTC-CAGAATTTCCGT
GGATG--TTTGAGGACACAGAGGAGAAGTT---------------------------GGA
TAACCCTAGTGGGTCAGAGGTGGGTATAA-------TTTGCCCCACC-------------
---ACTGCGCAAGAGTTGGGAACAGGTAGAATTGCTTTTGAGAATCATGTGATGGTTGAT
TGTCGCCGCCTCATTCAGGAGGGTTGTGTGCAGTCCAA----------------------
------CCTGATACGTGAAATAAAGATGAATACACG------TCCTGATGATATGGACCG
TGTTATTCAAGATGCCTTACTGTCCCGTGAGGCTGTGTT---GATTCCACCCCCGCGGCG
TTTGTCTATTGAGACATGCTATAAGTGGGGTTGTTGTCCACAAGGTTGGGCTATGGGACT
G----TTTAGACGTTGTAG-----------------------------------------
----CACCTGTTATGGTGGTTGCGACGTGAATAGTCATGTAGCCTACCAATT---GTTTT
TAATAGACCCACAAGGTGTCTGCCTAGGTGCTGGCA-----------ACTTTGTAGGGTG
GGTTGTGCCTCTAGCTAAGTTATCAAAAGAGGCACAAGCCAAAACTGTGCCCTGGACCAT
GTGGTTGCGT--------AAACGTGGAGAAAAGGGTGCTTATAATAAATATCACAAGCT-
-------TGATTTCGATGATGAAGTTTGTGATGTGCTGTTGGAAAGAGCCTATGATAGTG
TT----------------------------------------------------CTTGAT
GAACCTAAAGGTAAATTT---TCTGCAAAAGCATTTGCTCTTTTAAGAAGTTATCGTGGT
GTTAAGCCACTACTTTATGTAGACCAGTATGGCTGTGATTATACTGGTAGTCTTGCAGTT
GGTTTAGAGGCTTATGCTGATAAGACACTGCAGGAAATGAAGAGTTTATTTGGTGTTTGG
AGTCAGGAACTTTCTTATGATGTAGTTGTGGCA-TGGCATGTTGTGCGTGATACACGCTA
CAATATGAAATTAC-------AGAGTGCTGCTACTATACGTAGTATCACATATGTTGCCA
ATCCTACTGAAGATTTGTGTGATGGTTCTGTTGTTATACAAGAGCCAGTACATGTTTATG
CTGCTGATTCTATTATCCTTCGGCTACCTAAGTTAGTTGACATTATGGATCATTTTTATA
TGGAAGAAGATAGGGCTCTTGACGCTATTTATGGTGTCAAGTTGGAAGAATGTGGTTTTG
TTATGCAATTTGGTTATATTGATTGCAAGCAAAATTCTTGCGATTTTAGAGGTTGGCTTC
CTGGCAATATGATAGATGGTTTTGTGTGCACAACTTGTGGCCATGTTTATGAAACAGGTG
AATTACTAGCTCAATCTTCAGGTGTTTTACCATCAAATCCTGTTTTGCGCACTAAGA---
--------------GTGCAGCAGGTTATGCTGGTTTTGGTTGTAAAGATTCTTTTACTTT
ATTTGACCAGACTGTAGTGTGTTTTGGTGGTTGTGTTTATTGGAACCCAGTGCCTAAGAT
ATGGATTCCAA--TATTAAAGTCATCTGTTAAGGCTTTTGATGGTTTGGTTTATACAG--
------------------------------GATCTGTAGGAATCAAGTCTG---------
-------TTGTAAAAGAGACTGCTCTTATTTGTAAGGCCTTGTATCTTGATTATGTTCAA
CATAAGTGTGGCAACTTGGATCAACGTGAGTTGTTAGGGTTGTCAGATGTGTGGCATAAA
CAATTGTTATTAAATAGAGGTGTCTATAAACCTTTGTTAGATCATATTGATTAT------
------TTTAATATGCGTCGTGCTAAATTTAGTTTAGAAACATTTACTGT--------TT
GTTCAGAGGGCTTTATGCCTTTTTTAGTAGATGATTTAGTACCTCGTTCATATTATTTGA
TTAAAAGTGGCCAGGCCTTTTCTGAAAAGTTGAATCAGTTTGTTTCCAAGAGTAAAGAAT
TGATTGAAGTGTCTCTTGACTCCTTGGAAGCAGCGATGTGTTATCTAAATCT-------T
AAAATTGCAGAT-------TTGGCACAACATTTTAGTGCATTAGGCGCAGTTTTTG----
-TGTCAAAAATTATACATTATTTTAAAACTTTTACTACTAATACTGCTCGTGCATTTGCA
TGGGTTTTATTTCATGTGTTGCATGGGTTTTACATGGTAGTTGAGAGTAGTATATATTTT
GTTAAGAGCGTTCCCAGTTATGCCCGTTCTGTAGTACAGGCATTTCAGGACGTTGTTAGA
GTTGTAT-TGGAATCTTTAAGAGTTACTTTTATTAAAGGCCTTTCTGTTTTTAAGATAGG
ACGTAAAAGAATTTGTTTTTCAGGTAGCAATGTCTATGAACTTGAGCGTGGTTTGTTAGA
TTTATCGCACTTACCATCG-AGTGTTTATGATTTGACCATGCCTAGTAAAATTCAGAAAG
CCAATCAGAAGCCTATTTATTTAAAAGGTTTGGGCTTTGATTTTTCATTAAGTGATGATG
TGGTTGAAGTTGTTACAGCTTCAAT------TATACCA----------------TGTGGC
TATTCTAAACCACCTAAAATAGCAGAAAAAATCTGTG---TTGTGGATAATGTTTATATG
GCTAAGGCTGGTGATAAATATTATCCT--------GTAGTGGTAGATAAGCAGGCAGGGC
TTTTGGATCAGGCATGGAGGATTCCTTGCGCAGGTAGGCATGTTTCTTTTAAAGATGAAT
CTGTAGTCAAAGAAATTTCTACTTCATTAAAAATAAAGGTCTGTTATGAACTTGATGTGG
ATTTTAATTCTATATTAAACACTGCGTGTAGCGTGTTTGAGGTAGATACCACTGTAGATA
TGGAGGAATTTTCTGCTGTTGTTGCTGATG---------------------CAATAGAGG
ATAAACTTACTCCATGTAAGGAGCTTGATGGTGTAGGCGCTAAAGTCAGTGCCTTTTTGC
AGAAGTTGGAAGATAATGCTTTGTACTTCTTTGATGATGCTGGCGAATGCGTCCTAGCTT
CTAAATTGTATTGCACATTTTCAGCTCCTGTTGATGA------------AGATTTTGGAG
AGCCAGAATTTGAA---------------GAAGATGATGTTGATGTTGAT----------
--------GAAACTGACTCCATTGTTGCTACTACCTCGGATGAGGTTTG---------TG
CCAATGGACAGGAGGAGGCATCAGAAGTCTTAGATATTGTTGAGGTTGAAGATTCTATGG
AAGAACTTCATGTCAACATACAAGCGTATGATGAAGCAGATGTTGTATCTGCGGATTCTG
---ATGGTTTTGTGCATGATTATATAGATGTAGTTGATTATGATATCTTTTATTGTGACA
CTGTTTTGGAGTTTTATGCT---ACACAGCAGGAACCTGCTT---TTGTTAATGTTCTTG
GTGTGTATGTACCTAAAGCAACGCGCAATAATTGTTGGTTGCGTTCTGTGTTGGCAGTTT
TTCAGAAATTACCATGTGTTTTTAAGGATAAAAATTTGCAGAGTTTGTGGTTGTCTTATA
AACAGCATTTTGATCATTTGTT-----TATAGACACTATT----------ATGCAGAAGA
TAC--------CTGCAAACATAGTT------------------GTTCCACAGGGTGGTTA
TGTGGCTGATTTTGCTTATTGGCTACTTACTTTGTGTGATTGGCAAGCAACATCTCATTG
GAGATGTCTTGAATGTGATATGGATCTAAACCTTCATGGTTTGGATGCTATATTCTTTTA
TGGAGACATAGTGTCACATGTTTGTAAGTGTGGAGCATCCATGGTTCTTCTTAAAATTGA
TGTGCCATTTACTGCGCATTTTGCTATGAAAAACAAGCAGTTTTGTGCTTTTACGACTCA
GCGTCGTATTTTTAAGGCT---------------------GCTTGTGT------TATTGA
TAAAAATGACCGTCATTCAATGGCTGTCATTGATGGTAAACAAGTTGATGACAAGCTTGT
TACTGATATC---------AACAGTGATAAGT------------------TTGATTTTAT
TATTGGGCATGAGATGACATTT---------AATATGTCGTCATTTGAAATTGCCCAGTT
GTATGGTTGTTGTATAACATCTAATGTTTGTTTTGTTAAAGGTGATGTGATAAGAATTGC
TCAGCTTGTA---------------TATGCTGATGTTGTTGTAAACCCTGCCAATGGTCA
TATGGCTCATGGTGGTGGTGTTGCAAAAGCTATAGCTAATGCAGCTGGTCAA--------
----AGTTTTGTTAAGGAGACTG------CAAATATGGTTAAAT---CTAAAGGAGTTTG
TGCTACTGGTGA--------------------------TTGTTATGTTTCATCAGGTGGC
AAATTATGTAAAACAGTGCTTAATGTTGTAGGCCCAGATGCTAGATCTCAGGGTAAGCAA
AGTTATGCATTGTTGGAAAAGACATATAAGCACCTTAACAAGTATGATTGTAGTCTTACT
ACACTTATTTCAGCTGGCATATTTAGTGTGCCCTCTGATGTATC------TTTGACATAC
TTACTTGGTGTTGTAGAAAAA-----CAAGTTA-------TTCTTGTTAGCAATAACAAA
GAAGATTTTGATATAATTTCTAAGTGTCAG------------------------------
------------------------------ATAACGGCTGTAG-----------AGGGCA
CTAGAAAATTTGCAGATCGCCTCTCTATTAATGTAGGGCGTCATGTTAAATATGAAACAG
ATGCT----------AATAAATTGCTTATTAGCAGTGA-----------------TGTAG
TATTTGTTTCTACTTTTAATG-TGTTGCAGGATGTCATATCACTGCGGCACGATATTAAA
CTTGATGATGATGCGCGTGTTTTTGTGCAGTCAAATATGGAGAATTTGCCTGCAG-----
--ATTGGCGCATAGTTAATAAATTTGATCAGATTAATGGT-GTTAGAACCATTAAGTATT
TTGAATGTCCT------GGTGGTATAGATGTTTGCAGCCAGGGTAAAGAGTTTGGTTATG
TACGGCAGGGTTCTTTTTATAAGG--------CCACTGTTAGCCAAATTAAG--GCTTTG
TTTGTTGATAAA----------ATAGATGTTTTACTTACTGTTGATGGTGTTAATTTCGT
CACTCGATATGT-GCCGTGTGGTGAAGTTTTTGGCAAAACATTAGGTAATGTATTTTGTG
ATGCTATTAATGTTACTAAATGTAAAGCCGAACAGAAATATAAAGGAAAGGTGTTCTTTC
AGTTTGACAACCTGTCTAATGCAGATTTGAAAGCTGTTAAGAGTTCTTTCAATTTTGACC
AGAAAGAATTGTTGGCTTATTACAATGTCCTTGTGAATTGTG-GTAAGTGGCAAATTGTC
GTTAATGGTAAATAT--------------------TTTACTTTTAAGCAGGCAAATAATA
ATTGCTTTGTTAATGTTGCATGTCTTATGCTTCAGAATGTTAATCTGAAGTTT-GTAAGC
GTGCAATGGCAGGAGGCATGGCTCGAATTTAGAGCTGGTAAACCCCTTCGGTTTGTAGCA
CTTGTTTATGCTAAAGGTTCTTTTAAATTTGGAGATCCTGCTGATGCCAGAGATTTTATT
CGTGTGGTTCTTAGCCAAACTGATTTGGCTGATGCCGCATGTGATTATGAGATTGTTTGT
AAA---TGTGGTGTTAAGCAGGAGCAGCGTAAAGGTATTGACGCTGTTATGCATTTTGGA
ACATTGAGTCGTGAAGATCTTGAAAATGGCTACACAATTGATTGCAGTTGTGGT-GATAA
GCTAATTCATTGTACGCGAATTAAGGTTCCATTTTTAATTTG----CAGCAACAC-----
--------ACCAAAAGACAATGTTTTGCCTAAGGGTGTGATATGTGCAAATGTTTTTACT
GGTGATAATGTG---GGTCATTATACTCATTTGAGATGTGATTCAAGTTATCAACTTTTT
GATGCTTCTAATGTTAAAAAGATTACTACAGTCAGTGGTAAAATAACTGACTGTTTGTAT
CTTAAAAA---TTTGAAGCAAACATTTAGGTCTGTTTTGACGACCTATTATTTAGATGAT
GT------TATGAAGGTTGAGTATAAGCCTGATCTTACACAGTATTACTGTGAAGGAGGC
AAGTATTACACACAGAGAATTGTAAAGGCTCAGTTTAGAACTTTTGAGAAAGTTGATGGT
GCCTATAT-----------CAATTTTAAATTGGTAGGACACACCGTCTGTGATAGTCTCA
ATGCTAAATTGGGTTTTGATAGCTCTAAGGAGTTTGTTGAATATAAAGTGACTG------
AGTGGCCAACAGCTACA------------------GGTGATGTGGTGTTGGCTAATGATG
ATTTATATGTTAAGAGGTATGAGAGAGGGTGTATTACTTTTGGTAAGCCTGTTATTTGGT
ATAATCATGAGCAAGCATCCCTTAATTCTCTTACATATTTTAATCGA---CCTAGTTTGG
TTGATGTT-----------------------------AATAAGTTTGATGTTTTGAAAGT
TGATGATGTTGTTGCAGAAGTTGAATCCTGCAGCGCTAATTTGAGCCAAGGGAGTACAGG
TATTGGTGCGAGTACAGACAA----------------------------------TGTTG
AAGCTTGTGCTGCTGC--------TTTGGCTCCAGGCAACCAAGGGAGTTATGCAGCTAA
TGGTTTAGCCATTAGCAATAATATTG-----TTAAATTAAATGGTGTTAAAAAGCCTTTT
AAGGTTGAAAATAGTATTGTTATTAATGACAGTACTAGTGATACCAAATTTGTTAAGAGT
TTGTCTATTGTTGATGTTTATGATATGTGGCTGACTGGTTGTCGGTA-TGTTGTTAATGC
TGCTAATGCTTTAAGCGTTGCGGTTAACGTACCAACAATTAAGAGGTTTATAAAATTTGG
TATGACTGTTGTTAGTATACCAATAGATTTGTTAAATTTAAGAGAGATTAAGCCCGTTGA
TGTAGTTAAAGTGGTGCGTAATAAAATTTTTGCCTGCTTTAATTTTATTAGATGGCTTTT
TGTCTTATTATTTGGCTGGATTAAAATATCTGCTGATAATAAAGTAATATACATCACAGA
A--------------------ATTGCATCAAAGCTTACTTGTAAGCTTGTTGCTTTAGCT
GTCAAAAATGCATTTTTGACATTTAAGTGGAGTGTGGTTGCTAGAGGTGCTTGCATTATA
GCGACTATATTTCTATTGTGGTTTAATTT-----------TATATATGCCAATGTAATTT
TTAGTGATTTTTATTTGCCTAAAATT-------------------------GGTTTCTTG
CCGACTTTTGTTGGTAAG-------ATCGTACAGTGGATTAAGAATATTTTTAATTTTGT
AACTATTTGTGATTTATATTCCATTCAGGATGTGGGCTTTAAGAATCAGTATTGTAATGG
AAGTATCGCATGTCAGTTCTGCTTGGCAGGATTTGATATGTTAGATAATTATAAAGCCAT
TGATGTAGTACAGTATGAAGCTGATAGGAGAGCATTTGTTGATTATACAGGTGTGTTAAA
GATTGTCATTGAATTGATAGTTAGTTAC----GCCCTGTATACGGCATGGTTTTACCCAT
TGTTCGCTCTTATTA-GTATTCAGATCTTGACCACTTGGCTGC----------------C
TGAGCTTTTTATGCTTAGTACATTACATTGG-AGTGTTAGGTTGCTGGTGTCCTTAGCTA
ATATGTTACCAGCACATGTGTTT---------ATGAGGTTTTATATTATTATTGCCTCTT
TTATTAAGCTGTTTAGCTTGTTTAGGCATGTTGCCTATGGTTGTAGTAAACCTGGTTGTT
TGTTTTGTTACAAGAGGAATCGTAGTCTACGTGTTAAATGTAGTACTATTGTTGGTGGCA
TGATACGCTATTACGATGTTATGGCTAATGGTGGCATTGCCTTTTGTTCAAAACATCAAT
GGAATTGCATTGATTGTGATTCTTATAAACCAGGTAACACTTTTATTACTGTTGAGGCCG
CTCTTGATTTATCTAAGGAATTGAAACGGCCTATTCAGCCTACAGATGTTGCGTATCATA
CGGTTACGGATGTTAAGCAAGTTGGTTGTTATATGCGCTTGTTCTATGAGCGTAATGGAC
AGCGCACATATGATGATGTTAATGCTAGTTTGTTTGTGGATTATAGTAATTTGCTACATT
CTAAGGTTAAGGGTGTGCCTAATATGCATGTTGTGGT----AGTGGAAAATGATGCCGAT
AAAGCTAATTTTCTTAAT--GCTGCTGTATTTTATGCACAGTCTTTGTTTAGACCCATTT
TAATGGTTGATAAAAATCTTATAACTACTGCTAATACTGGTACGTCTGTTACAGAAACTA
TGTTTGATGTTTATGTGGACACATTTTTGTCTATGTTTGATGTGGATAAAAAGAGTCTTA
ATGCTTTAATAGCAACTGCGCATTCTTCTATAAAACAGGGTACGCAGATTTGTAAAGTTT
TGGATACCTTTTTAAGCTGTGCTCGTAAAAGTTGTTCTATTGATTCGGATGTTGATACTA
AGTGTTTAGCTGATTCTGTCATGTCTGCTGTATCGG-CAGGCCTTGAATTGACGGATGAA
AGTTGTAATAACTTGGTGCCAACATATTTGAAGAGTGATAACATTGTGGCAGCTGATTTA
GGTGTTCTGATTCAAAATTCTGCTAAGCATGTGCAGGGTAATGTTGCTAAAATAGCCGGT
GTTTCCTGTATATGGTCTGTGGATGCTTTTAATCAGCTTAGTTCTGATTTCCAGCATAA-
-ATTGAAGAAAGCATGTTGTAAAACTGG---------------TTTGAAACTGAAGCTTA
CTTATAATAAGCAGATGGCTAATGTCTCTGTTTTAACTACACCCTTTAGTCTTAAAGGGG
GTGCAGTTTTTAGTTAT------------TTTGTTTATGTATGTTTTGTGTTGAGTTTGG
TTTGCTTTATTGGATTGTGGTGCTTAATGCCCACTTACACAGTACACAAATCAGATTTTC
AGCTTCCCGTTTATGCCA---GTTATAAAGTTTTAGATAATGGTGTTATTAGAGATGTTA
GCGTTGAAGATGTTTGTTTCGCTAACAAATTTGAACAATTTGATCAATGGTATGAGTCTA
CATTTGGTCTAAGTTATTATAGTAACAGTATGGCTTGTCCCATTGTTGTTGCTGTAGTAG
ACCAGGATTTTGGCTCTACTGTGTTTAATGTCCCTACCAAAGTGTTACG---ATATGGTT
ACCATGTGTTGCACTTTATTACACATGCACTTTCTGCTGATGGAGTGCAGTGTTATACGC
CACATAGTCAAATATCGTATTCTAATTTTTATGCTAGTGGCTGTGTGCTTTCTTCTGCTT
GTACTATGTTTGCAATGGCCGATGGTAGTCCACAACCTTATTGTTATACAGAGGGGCTTA
TGCAGAACGCTTCTCTGTATAGTTCATTGGTACCTCATGTGCGGTATAATCTTGCTAATG
CTAAAGGTTTTATCCGTTTTCCAGAAGTGTTGCGAGAAGGACTTGTGCGTATTGTGCGTA
CTCGTTCTATGTCGTATTGCAGAGTTGGATTATGTGAGGAAGCTGATGAGGGTATATGCT
TTAATTTTAATGGTTCTTGGGTGCTTAATAATGATTATTATAGATCATTGCCTGGGACCT
TTTGTGGTAGAGATGTTTCTGACTTAATTTATCAGCTTTTTAAAGGTTTAGCACAGCCTG
TGGATTTCTTGGCATTGACTGCTAGTTCTATTGCTGGTGCTATACTTGCTGTAATTGTTG
TTTTGGTGTTTTATTACTTAATAAAGCTTAAACGTGCTTTTGGTGATTACACCAGTATTG
TTTTTGTTAATGTGATTGTGTGGTGTGTAAATTTTATGATGCTTTTTGTGTTTCAAGTTT
ACCCTACATTTTCTTGTGTATATGCTATTTGTTATTTTTATGCCACGCTTTATTTCCCTT
CGGAGATAAGTGTGATAATGCATTTACAATGGCTAGTTATGTATGGCACTATTATGCCTT
TATGGTTTTGTTTGCTATATATATCTGTTGTTGTTTCAAATCATGCTTTTTGGGTATTTG
CTTACTGCAGACGGCTTGGTACGTCTGTTCATAGTG------ATGGTACATTTGAAGAAA
TGGCTCTTACTACTTTTATGATTACAAAAGATTCTTATTGTAAGCTTAAGAATTCTTTGT
CTGATGTTGCTTT----------TAATAGATATTTGAGTTTGTATAATAAATATAGGTAT
TACAGCGGTAAAATGGATACTGCTGCATATAGGGAGGCTGCTTGTTCTCAGTTGGCTAAA
GCAATGGATACATTTACCAATAATAATGGTAGTGATGTGCTTTACCAACCACCTACTGCT
TCCGTTTCAACTTCATTCTTGCAATCTGGTATTGTGAAAATGGTTAACCCTACTTCTAAA
GTAGAACCATGTATTGTCAGTGTTACCTATGGTAATATGACATTGAATGGTTTATGGTTG
GATGATAAGGTCTACTGTCCCAGACATGTGATATGTTCTGCTTCAGATATGACTAATCCA
GATTATACAAATTTGTTGTGTAGAGTAACATCAAGTGATTTTACTGTATTGTTTGATCGT
TTAAGCCTTACAGTGATGTCTTATCAAATGCAGGGTTGTATGCTTGTTCTTACAGTGACC
CTGCAAAATTCTCGTACGCCAAAATATACATTTGGTGTGGTTAAACCTGGTGAGACTTTT
ACTGTTTTAGCTGCTTATAACGGCAAACCACAAGGAGCCTTTCATGTGACTATGCGTAGT
AGTTATACCATTAAGGGTTCCTTTTTATGCGGATCTTGTGGATCTGTTGGTTATGTGCTA
ATGGGTGATTGTGTTAAATTTGTGTATATGCATCAATTGGAGCTTAGTACTGGTTGTCAT
ACTGGTACCGATTTCAATGGGGACTTTTATGGTCCTTATAAGGATGCTCAGGTTGTTCAA
TTGCCTGTTCAGGATTATATACAATCTGTTAATTTTGTAGCATGGCTTTATGCTGCTATA
CTTAATAATTGTAATTGGTTTGTACAAAGTGATAAGTGTTCTGTTGAAGATTTTAATGTG
TGGGCTTTGTCTAATGGGTTTAGCCAATTTAAGTCTGATCTTGTTA------TAGATGCT
TTAGCTTCTATGACTG---------------------GTGTGTCTTTGGAAACATTATTG
GCTGCTATTAAGCGTCTCAAGAATGGTTTTCAAGGACGTCAGATTATGGGTAGTTGCTCC
TTTGAGGACGAATTGACACCTAGCGATGTTTATCAACAACTCGCTGGTATCAAGTTACAA
TCAAAGCGTACT----AGATTGGTTAAAGGCA-----------TTGTTTGTTGGATTATG
GCTTCTACATTTTTGTTTAGTTGTATAATTACAGCATTTGTGAAATGGACTATG------
TTTATGTATGTAA------------CTACTAATATGCTTAGTATTACTTTTTGTGCACTT
TGTGTTATAAGTTTGGCCATGTTGTTGGTTAAACATAAGCATCTTTATTTGACTATGTAT
ATAATTCCTGTGCTTTTTACACTG-----------------CTGTATAATAACTATTTG-
--GTTGTGTACAAGCAGACATTTAGA------------------GGCTATGTTTATGCAT
GGCTATCATATTATGT-TCCATCAGTTG-AGTA-TACTTATACTGATGAAGTTATTTATG
GTGTGTTAT--TGCTTATAGGAATGGTCTTTGTTACATTACGTAGCATTAACCATGATTT
G-TTTTCTTTTATAATGTT-----TGGTGGTCGTGTGATTTCTGTTGTCTCTTTGTGGTA
TATGGGTTCTAACTTAGAGGAAGAAATTCTTCTTATGTTGGCTTCTCTTTTTGGTACTTA
TACCTGGACAACAGCTTTATCTATGGCTGCAGCAAAGGTTATTGCTAAGTGGGTTGCTGT
GAATGTTTTGTATTTCACA------GATATACCTCAAATTAAGATAGTGCTTATATGCTA
TTTGTTTATAGGTTATATTATTAGCTGTTATTGGGGTTTGTTTTCCTTGATGAACAGTTT
GTTTAGAATGCCTTTGGGTGTTTACAATTATAAAATTTCAGTACAGGAGTTAAGATATAT
GAATGCTAATGGATTGCGCCCTCCTAAGAATAGTTTTGAAGCCCTTATGCTTAATTTTAA
GCTTTTGGGTATTGGAGGTGTGCCAATTATTGAAGTATCTCAATTTCAATCAAAATTGAC
TGATGTTAAATGTGCTAATGTTGTCTTGCTTAATTGCTTGCAACATTTGCATGTTGCTTC
TAATTCTAAGTTGTGGCAGTATTGTAGCACTTTGCACAATGAAATACTTGCCACTTCTGA
TCTGGGTGTTGCTTTTGAAAAGCTTGCTCAGTTGTTAATTGTTTTGTTTGCTAATCCAGC
TGCTGTGGATAGCAAGTGCCTGACTAGTATTGAAGAAGTTTGCGATGATTATGCAAAGGA
CAATACTGTTTTGCAGGCTTTACAGAGTGAATTTGTTAATATGGCTAGCTTCGTTGAATA
TGAAGTTGCTAAGAAAAATCTTGATGAGGCGCGTTCTAGTGGTTCTGCTAATCAACAGCA
GTTAAAACAGCTAGAGAAAGCCTGTAATATTGCTAAATCTGCTTATGAACGCGACCGTGC
TGTAGCAAGAAAGTTGGAGCGTATGGCAGATTTGGCTCTCACTAATATGTATAAAGAAGC
TAGAATTAATGATAAGAAGAGTAAGGTTGTTTCTGCCTTGCAAACTATGCTTTTTAGTAT
GGTGCGTAAGTTAGATAATCAAGCTCTGAATTCAATATTAGATAATGCTGTGAAGGGTTG
TGTACCATTGAATGCCATCCCTTCATTGGCTGCAAATACTCTGACTATAATTGTACCAGA
TAAAAGTGTTTACGATCAGGTAGTTGACAATGTCTATGTTACCTATGCGGGTAATGTATG
GCAGATTCAAACTATCCAAGATTCAGATGGTACAAATAAGCAGTTGAATGAGATATCTGA
TGAT------TGTAACTGGCCACTAGTTATTATTGCAAATCGGCATAATGAGGTA--TCT
GCTACCGTTTTGCAAAATAATGAATTAATGCCTGCTAAGTT------GAAAACTCAGGTT
GTTAATAGTGGTCCAGATCAGACTTGTAATACACCTACTCAATGTTACTATAACAATAGT
AACAATGGGAAGATTGTTTATGCTATACTTAGTGATGTTGATGGTCTTAAGTATACAAAA
ATTCTTAAAGATGATGGCAATTTTGTTGTTT---TGGAGTTAGATCCTCCTTGTAAATTT
ACTGTTCAAGATGTTAAAGGTCTTAAAATTAAGTACCTTTATTTTGTAAAAGGTTGTAAC
ACACTAGCAAGAGGCTGGGTTGTTGGTACAATTTCTTCTACAGTTAGATTGCAAGCTGGA
ACTGCTACTGAGTATGCTTCCAACTCATCTATATTATCTTTATGTGCGTTTTCTGTAGAT
CCTAAGAAAACGTATTTAGATTTTATACAACAGGGAGGAACACCTATTGCCAATTGTGTT
AAAATGTTGTGTGACCATGCTGGTACCGGTATGGCCATAACTATTAAACCTGAAGCTACC
ACCAGTCAGGATTCGTATGGTGGTGCGTCTGTTTGTATATATTGTCGCTCACGAGTTGAA
CACCCAGATGTTGATGGGTTGTGCAAATTACGCGGCAAGTTTGTACAAGTGCCTGTAG--
-GTATAAAAGATCCTGTGTCTTATGTTTTGACACATGATGTTTGTCAAGTTTGTGGATTT
TGGCGGGATGGAAGTTGTTCATGTGTTAG---CACTGACACTACTGTTCAGTCAAAAGAT
ACTAA---TTTTTTAAACGGGTTCGGGGTACGAGTGTAGATGCCCGTCTCGTACCCTGTG
CCAGTGGTTTATCTACTGATGTACAATTAAGGGCATTTGACATTTGCAATGCTAGTGTTG
CTGGCATTGGTTTACATTTAAAAGTTAATTGCTGCCGTTTTCAGCGTGTTGATGAGAACG
GTGCTAAATTAGATCAGTTCTTTGTTGTTAAGAGGACAGATCTGACTATATATAATAGAG
AGATGGAATGCTATGAGCGTGTTAAAGATTGTAAGTTTGTGGCAGAGCACGATTTTTTCA
CATTTGATGTAGAAGGTAGTCGTGTGCCACATATTGTACGCAAGGATTTAACAAAGTATA
CTATGTTGGATCTTTGCTATGCATTGCGACATTTTGATCGCAATGATTGCGCTTTGCTTT
GTGATATACTCTCTATGTATGCTGATTGTGAACAATCCTATTTTACTAAGAAGGATTGGT
ATGATTTTGTTGAAAATCCTGATATTATTAATGTGTATAAAAAGCTTGGACCTATCTTTA
ACAGAGCTCTAGTTAGCGCTACTGAGTTTGCAGACAAATTAGTGGAGGTAGGCTTAGTAG
GTGTTTTAACACTTGATAATCAAGACTTAAATGGTAAATGGTATGACTTTGGTGATTTTG
TTATTGCAACCCCAGGGTGTGGTGTTGCTATAGCAGATTCTTACTATTCATATATGATGC
CTATGCTGACTATGTGTCATGCGTTGGACTGTGAATTATATATAAATGGTG---------
---CTTATAGGCAATTTGATCTTATACAGTACGATTTTACTGATTACAAGCTCGAATTGT
TTAATAAGTATTTTAAGCACTGGAGTATGCCATACCATCCTAACACGGTTGATTGTCAGG
ATGATCGTTGTATCATACATTGTGCTAATTTTAACATACTTTTTAGTATGGTTTTACCTA
ATACATGTTTTGGGCCTCTTGTTAGGCAAATTTTTGTGGATGGTGTTCCTTTTGTTGTTT
CAATTGGATACCATTATAAAGAACTTGGTATTGTGATGAATATGGATGTGGATACACATC
GTTACCGCTTGTCCTTAAAAGACTTGCTTTTATATGCTGCTGATCCAGCTTTGCATGTAG
CTTCTGCTAGTGCATTGTATGATTTACGCACTTGCTGTTTTAGTGTTGCGGCTATAACAA
GCGGTGTAAAATTTCAAACAGTTAAACCTGGTAATTTTAATCAGGATTTTTATGATTTTA
TTTTAAGTAAGGGCCTGCTTAAAGAGGGTAGTTCAGTTGACCTGAAGCACTTTTTCTTTA
CGCAGGATGGTAATGCTGCTATTACTGATTATAATTATTATAAGTACAATTTGCCCACCA
TGGTGGACATTAAGCAGTTGTTGTTTGTTTTGGAAGTTGTTTATAAGTATTTTGAGATTT
ATGATGGTGGGTGTATACCGGCATCACAAGTCATTGTTAATAATTATGATAAGAGTGCTG
GCTATCCATTTAATAAATTTGGAAAAGCCAGGCTCTATTATGAAGCATTATCATTTGAGG
AGCAGGATGAAATTTACGCCTATACTAAGCGCAATGTCCTGCCAACACTTACTCAAATGA
ATTTGAAATATGCTATTAGTGCTAAGAATAGAGCCCGTACTGTTGCTGGTGTTTCTATAC
TTAGTACTATGACTGGCAGAATGTTTCATCAAAAATGTTTGAAAAGTATAGCGGCTACAC
GTGGTGTTCCTGTTGTTATAGGCACCACTAAGTTTTATGGCGGCTGGGATGATATGTTAC
[truncated: 157,215 more chars]
