# Supplementary material for: Broad-spectrum CRISPR-Cas13d-mediated strategy for combating human coronaviruses
Source: Mol Ther Nucleic Acids. 2026 Mar 6;37(2):102888. doi: 10.1016/j.omtn.2026.102888 (PMC13126349; doi:10.1016/j.omtn.2026.102888)
Supplement: Data S1. Animal coronavirus sequences [file mmc2.zip › File S1/alignment wuhan with feline coronavirus.fasta]

>NC_045512.2 Severe acute respiratory syndrome coronavirus 2 isolate Wuhan-Hu-1, complete genome
attaaaggtttataccttcccaggtaacaaacca---------accaactttcgatctc-
--------------ttgtagatctgttctctaaacgaactttaaaatctgtgtggctgtc
actcggctgcatgcttagtgcactcacgcagtataattaataactaattactgtcgttga
caggacacgagtaactcgtctatcttctgcaggctgcttacggtttcg-tccgtgttgca
gccgatcatcagcacatctaggtttcgtccgggtgtgaccgaaaggtaagatggagagcc
ttgtccctggtttcaacgagaaaacacacgtccaactcagtttgc---ctgttttacagg
ttcgcgacgtgctcgtacgtggctttggagactccgtggaggaggtcttatcagaggcac
gtcaacatcttaaagatggcacttgtggcttagtagaagttgaaaaaggcgttttgcctc
aacttgaacagccctatgtgttcatcaaacgttcggatgctcgaactgcacctcatggtc
a-tgttatggttgagctggtagcagaactcgaaggcattcagtacggtcgtagtggtgag
---------------acacttggtgtccttgtccctcatgtg--------ggcgaaatac
cagtggcttacc----------gcaaggttcttcttcgtaagaacggtaataaaggagct
ggtggccatagttacggcgccgatctaaagtcatt--tgacttaggcgacgag-------
--------------cttggcactgatccttatgaagattttcaagaaaactggaacacta
aacatagcagtggtgttacccgtgaactcat-------------gcgtgagcttaacgga
ggggcatacactcgctatgtcgataacaacttctgtggccctgatggctaccctcttg--
---agtgcattaaagaccttctagcacgtgctggtaaagcttcatgcactttgtccgaac
aactggactttattgacactaagaggggtgtatactgctgccgtgaacatgagcatgaaa
ttgcttggtacacggaacgttctgaaaagagctatgaattgcagacaccttttgaaatta
aattggcaaagaaatttgacaccttcaatggggaatgtccaaattttgtatttccc----
------ttaaattccataatcaagactattcaaccaagggttgaaaagaa----------
--------------------aaagcttgatggc---------------tttatgggtaga
attcgatctgtctatccagttgcgtcaccaaatgaatgcaaccaaatgtgcctttcaact
ctcatgaagtgtgatcattgtggtgaaact-----tcatggcagacgggc-gattttgtt
aaagccacttgcgaattttgtggcactgagaatttgactaaagaaggtgccactacttgt
ggttacttaccccaaaatgctgttgt--------------------------taaaattt
attgtc--cagcatgtcacaattcagaagtaggacctgagcatagtcttgccgaatacca
taatgaatctggcttgaaaa------------ccattcttcgtaagggtggtcgcactat
tgcctttggaggc-----------------------------------------tgtgtg
ttctcttatgttggttgccataacaagtgtgcctattgggttccacgtgctagcgctaac
ataggttgtaaccatacaggtgttgttggagaaggttccgaaggtcttaatgacaacctt
cttgaaa-----------tactccaaaaaga-----------------------------
-----------------gaaagtcaacatcaatattgttggtgactttaaactta---at
gaagagatcgccattattttggcatctttttctgcttccacaagtgcttttgtggaa---
---------------------------actgtgaaaggtttggattataaagcattcaaa
caaattgttgaatcctgtggtaatt------------ttaaagttacaaaaggaaaagct
aaaaaaggtgcctggaatattggtgaacagaaatcaatactgagtcctctttatgcattt
gcatcagaggctgctcgtgttgtacgatcaattttctcccgcactcttgaaactgctcaa
aattctgtgcgtgttttacagaaggccgctataacaatactagatggaatttcacagtat
tcactgagactcattgatgctatgatgttcacatctgatttggctactaacaatctagtt
gtaatg------------------gcctacatta------------caggtggtgttgtt
-------------------------cagttgacttcgcagtggctaactaacatctttgg
cactgttt----atgaaaaactcaaacccgtccttgattggcttgaagagaagtttaagg
aaggtgtagagtttcttagagacggttgggaaattgttaaatttatctcaacctgtgctt
gtgaaattgtcggtggacaaattgtcacctgtgcaaaggaaattaaggagagtgttcaga
cattctttaagcttgtaaataaatttttggctttgtgtgctgactctatcattattggtg
gagctaaacttaaagccttgaatttaggtgaaacatttgtcacgcactcaaagggattgt
acagaaagtgtgttaaatccagagaagaaactggcctactcatgcctctaaaagccccaa
aa----gaaattatcttcttagagggagaaacacttcccacagaagtgttaacagaggaa
gttgtcttgaaaac--tggtgatttacaaccattagaacaacctacta-gtgaagctgtt
gaagctccattggttggtacaccagtttgtattaacgggcttatgttgctcgaaatcaaa
gacacaga----------------aaagtactgtgcccttgcacctaatatga-------
------------tggtaacaaacaataccttcacactcaaaggcggtgcaccaacaaagg
ttacttttggtgatgacactgtgatagaagtgcaaggttacaagagtgtgaatatcactt
ttgaacttgatgaaaggattgataa------agtacttaatgagaagtgctctgcctata
cagttgaactcggtacagaagtaaatgagttcgcctgtgttgtggcagatgctgtcataa
aaactttgcaaccagtatctgaattacttacaccactgggca--ttgatttagatgagtg
gagtatggctacatactacttattt----gatgagtctggtgagtttaaattggcttcac
atatgtattgttctttctaccctccagatgaggatgaagaagaaggtgattgtgaagaag
aaga---------------------gtttgagccatcaactcaatatgagtatggtactg
aagatgattaccaaggtaaacctttggaatttggtgccacttctgctgctcttcaacctg
aagaagagcaagaagaagat--------------tggttagatgatgatagtcaacaaac
tgttggtcaacaagacggcagtgaggacaatcagacaactactattcaaacaattgttga
ggttcaacctcaattagagatggaacttacaccagttgttcagacta----ttgaagtg-
aatagttt-tagtggttattt----------aaaacttactgacaatgtataca---tta
aaaatgcagacattgtggaagaagctaaaaaggtaaaaccaacagtggttgttaatgcag
ccaatgtttaccttaaacatggaggaggtgttgcaggagccttaaataagg---------
----------ctactaacaa---------tgccatgcaagttgaatctgatgattacata
gctactaatggaccacttaaagtgggtggtagttgtgttttaagcggacacaatcttgct
aaacactgtcttcatgt-tgtcggcccaaatgttaacaaaggtgaagacattcaacttct
ta---------------------agagtgcttatgaaaattttaatcagcacgaagttct
acttgcaccattattatcagctggtatttttggtgctgaccctatacattctttaagagt
ttgtgtagatactgttcgcacaaatgtct-acttagctgtctttgataaaaatctctatg
acaaacttgtttcaagctttttggaaatgaagagtgaaaagc--------------aagt
tgaacaaaagatcgctgagattcctaaagaggaagttaagccatttataact--------
---------gaaagtaaaccttca-------gttgaacagagaaaacaagatgataagaa
aatcaaagcttgtgttgaagaagttacaacaact-----ctggaagaaactaagttcctc
acagaaaacttgttactttatattgacattaatggcaatcttcatccagattctgccact
cttgtta-gtgacattgacatcactttcttaaagaaagatgctccatatatagtgggtga
tgttgttcaagagggtgtttta----------actgctgtggttatacctactaaaaagg
ctggtggcactactgaaatgctagcgaaagctttgagaaaagtgccaacagacaattata
taaccacttacc---cgggtcagggtttaaatggttacactgtagaggaggcaaagacag
tgcttaaaaagtgtaaaagtgccttttacattctaccatctattatctctaatgagaagc
aagaaattcttggaactgtttcttggaatttgcgagaaatgcttgcacatgcag------
-aagaaacacgcaaattaatgcctgtctgtgtggaaactaaagccatagtttcaactata
cagcgtaaat-ataagggtattaaaatacaagagggtgtggttgattatggtgctagatt
ttacttttacac------------cagtaaaacaactgtagcgtcacttatcaacacact
taacgatctaaatgaaactcttgttacaatgccacttggctatgtaacacat--ggctta
aatttggaagaagctgctcggtatatgagatctctcaaagtgccagctacagtttc----
-----------------------------tgtttcttcacctgatgc---tgttacagcg
tataatggttatcttacttcttcttctaaaacacctgaagaacattttattgaaaccatc
tcacttgctggttcctataaagattggtcctattctggacaatctacacaactaggtata
gaatttcttaagagaggtgataaaagtgtatattacactagtaatcctaccacattccac
ctagatggtgaagttatcacctttgacaat---cttaagacacttctttctttgagagaa
gtgaggactattaaggtgtttacaacagtaga--caacattaacctccac----------
acgcaagttgtggacatgtcaatgacatatggacaacagtttggtccaacttatttggat
ggagctgatgttactaaaataaaacctcataattcacatgaaggtaaaacattttatgtt
ttacctaatgatgacactctacgtgttgaggcttttgagtactaccacacaactgatcct
agttttctgggtaggtacatgtcagcattaaatcacactaaaaagtggaaatacccacaa
gttaatggtttaacttctattaaatgggcagataacaactgttatcttgccactgcattg
ttaacactccaacaaatagagttgaagtttaatccacctgctctacaagatgcttattac
agagcaagggctggtgaagctgctaacttttgtgcacttatcttagcctactgtaataag
acagtaggtgagttaggtgatgttagagaaacaatgagttacttgtttcaacatgccaat
ttagattcttgcaaaagagtcttgaacgtggtgtgtaaaacttgtggacaacagcagaca
acccttaagggtgtagaagctgttatgtacatgggcacactttcttatgaacaatttaag
aaaggtgttcagataccttgtacgtgtggtaaacaagctacaaaatatctagtacaacag
gagtcaccttttgttatgatgtcagcaccacctgctcagtatgaacttaagcatggtaca
tttacttgtgctagtgagtacactggtaattaccagtgtggtcactataaacatataact
tctaaagaaactttgtattgcatagacggtgctttacttacaaagtcctcagaatacaaa
ggtcctattacggatgttttctacaaagaaaacagttacacaacaaccataaaaccagtt
acttataaattggatggtgttgtttgtacagaaattgaccctaagttggacaattattat
aagaaagacaattcttatttcacagagcaaccaattgatcttgtaccaaaccaaccatat
ccaaacgcaagcttcgataattttaagtttgtatgtgataatatcaaatttgctgatgat
ttaaaccagttaactggttataagaaacctgcttcaagagagcttaaagttacatttttc
cctgacttaaatggtgatgtggtggctattgattataaacactacacaccctcttttaag
aaaggagctaaattgttacataaacctattgtttggcatgttaacaatgcaactaataaa
gccacgtataaaccaaatac--------------------------ctggtgtatacgtt
gtctttggagcacaaaaccagttgaaacatcaaattcgtttgatgtactgaagtcagagg
acgcgcagggaatggataatcttgcctgcgaagatc-taaaaccagtctctgaagaagta
gtggaaaatcctaccatacagaaagacgttcttgagtgtaatgtgaaaactaccgaagtt
gtaggagacattatacttaaaccagcaaataatagtttaaaaattacagaagaggttggc
cacacagatc----taatgg-----ctgcttatgtagacaattctagtcttactattaag
aaacctaatgaattatctagagtattaggtttgaaaacccttgctactcatggtttagct
gctgttaatagtgtcccttgggatactatagc------taattatgctaagccttttctt
a---------acaaagttgttag--------tacaactactaacatagttacacggtgtt
taaac-cgtgtttgtactaattatatgccttatttctttactttattgctacaattgtgt
acttttactagaagtacaaattctagaattaaagcatctatgccgactactatagcaaag
aatactgttaagagtgtcggtaaattttgtctagaggcttcatttaattatttgaagtca
cctaatttttctaaactgataaatattataatttggtttttactattaagtgtttgccta
ggttctttaatctactcaaccgctgctttaggtgttttaatgtctaatttaggcatgcct
tcttactgtactggttacagagaaggctatttgaactctactaatgtcactattgcaacc
tactgtactggttctataccttgtagtgtttgtcttagtggtttagattctttagacacc
tatccttctttagaaactatacaaattaccatttcatcttttaaatgggatttaactgc-
------ttttggcttagttgcagagtggtttttggcatatattcttttcactaggttttt
ctatgtacttggattggctgca----atcatgcaattgtttttcagctattttgcagtac
attttattagtaattcttggctt----atgtggttaataattaatc--------------
ttgtacaaatggccccgattt------cagctatggttagaatgtacatcttctttgcat
cattttattatgtatggaaaagttatgtgcatgttgtagacggttgtaattcatcaactt
gtatgatgtgttacaaacgtaatagagcaacaagagtcgaatgtacaactattgttaatg
gtgttagaaggtccttttatgtctatgctaatggaggtaaaggcttttgcaaactacaca
attggaattgtgttaattgtgatacattctgtgctggtagtacatttattagtgatgaag
ttgcgagagacttgtcactacagtttaaaagaccaataaatcctactgaccagtcttctt
acatcgttgatagtgttacagtgaagaatggttccatccatctttactttgataaag---
---------------------------------------ctggtcaaaagacttatgaaa
gacattctctctctcattttgttaacttagacaacctgagagctaataacactaaaggtt
cattgcctattaatgttatagtttttgatggtaaatcaaaatgtgaagaatcatctgcaa
aatcagcgtctgtttactacagtcagcttatgtgtcaacctatactgttactaga-----
--tcaggcattagtgtctgatgttggtgatagtgcggaagttgcagttaaaatgtttgat
gctta------cgttaatacgttttcatcaacttttaacgtacc--aatggaaaaactca
aaacactagttgcaactgcagaagctgaacttgcaaagaatgtgtccttagacaatgtct
tatctacttttatttcagcagctcggcaagggtttgttgattcagatgtagaaactaaag
atgttgttgaatgtcttaaattgtcacatcaatctgacatagaagttactggcgatagtt
gtaataactatatgctcacctataacaaagttgaa-------aacatgacaccccgtgac
cttggtgcttgtattgactgtagtgcgcgtcatattaatgcgcaggtagcaaaaagtcac
aacattgctttgatatggaacgttaaagatttc-------------------------at
gtcattgtctgaacaactacgaaaacaaatacgtagtgctgctaaaaagaataacttacc
ttt-------taagttgacatgtgcaactactagacaag----ttgttaatgttgtaaca
acaaagatagcacttaagggtggtaaaattgttaataattggttgaagcagttaattaaa
gttacacttgtgttcctttttgtt-gctgctattttctatttaataacacctgttcatgt
catgtctaaacatactgacttttcaagtgaaatcataggatacaaggctattgatggtgg
tgtcactcgtgacatagcatctacagatact------tgttttgctaacaaacatgctga
ttttgacacatggtttag---ccagcgtggtggtagttatactaatgacaaagcttgccc
attgattgctgcagtcataacaagagaagtgggttttgtcgtgcctggtttg--------
-cctggcacgatattacgcacaac---taatggtgactttttgcatttcttacctagagt
ttttagtgcagttggtaacatctgttacacaccatcaaaacttatag------agtacac
tgactttgcaacatcagcttgtgttttggctgctgaatgtacaatttttaaagatgcttc
tggtaagccagtaccatattgttatgataccaatgtactagaaggttctgttgcttatga
aagtttacgccctgacacacgttatgtgctcatggatggctctattattcaatttcctaa
cacctaccttgaaggttctg---ttagagtggtaacaacttttgattctgagtactgtag
gcacggcacttgtgaaagatcagaagctggtgtttgtgtatctactagtggtagatgggt
acttaacaatgattattacagatctttaccaggagttt-------------tctgtggtg
tagatgctgtaaatttacttactaatatgtttacaccactaattcaacctattggtgctt
tggacatatcagcatctatagtagctggtggtattgtagcta---tcgtagtaacatgcc
ttgc------------ctactattttatgaggtttagaagagcttttggtgaatacagtc
atgtagttgcctttaatactttactattccttatgtcattcac--tgtactctgtttaac
accagtttactcattcttacctggtgtttattctgttatttacttgtacttgacatttta
tcttactaatgatgtttcttttttagcacatattcagtggatggttatgttcacaccttt
agtacctttctggataacaattgcttatatcat-ttgtatttccacaaagcatttctatt
ggttctttagtaattacctaaagagacgtgtagtcttt-----aatggtgtttcctttag
tacttttgaagaagctgcgctgtgcacctttttgttaaataaagaaatgtatctaaagtt
gcgtagtgatgtgctattacct---cttacgcaatataatagatacttagctctttataa
taagtacaagtattttagtggagcaatggatacaactagctacagagaagctgcttgttg
tcatctcgcaaaggctctcaatgacttcagtaactcaggttctgatgttctttaccaacc
accacaaacctctatcacctcagctgttttgcagagtggttttagaaaaatggcattccc
atctggtaaagttgagggttgtatggtacaagtaacttgtggtacaactacacttaacgg
tctttggcttgatgacgtagtttactgtccaagacatgtgatctgcacctctgaagacat
gcttaaccctaattatgaagatttactcattcgtaagtctaatcataatttcttggtaca
ggctggtaatgttcaactcagggttattggacattctatgcaaaattgtgta---cttaa
gcttaaggttgatacagccaatcctaagacacctaagtataagtttgttcgcattcaacc
aggacagactttttcagtgttagcttgttacaatggttcaccatctggtgtttaccaatg
tgctatgaggcccaatttcactattaagggttcattccttaatggttcatgtggtagtgt
tggttttaacatagattatgactgtgtctctttttgttacatgcaccatatggaattacc
aactggagttcatgctggcacagacttagaaggtaacttttatggaccttttgttgacag
gcaaacagcacaagcagctggtacggacacaactattacagttaatgttttagcttggtt
gtacgctgctgttataaatggagacaggtggtttctcaatcgatttaccacaactcttaa
tgactttaaccttgt----------ggctatgaagtacaattat---gaacctctaacac
aagaccatgttgacatactaggacctctttctgctcaaactggaattgccgttttagata
------tgtgtgcttcattaaaagaattactgcaaaatggtatgaatggacgtaccatat
tgggtagtgctttattagaagatgaatttacaccttttgatgttgttagacaatgctcag
gtgttactttccaaagtgcagtgaaaagaacaatcaagggtacacaccactggttgttac
tcacaattttgacttcacttttagttttagtccagagtactcaatggtctttgttctttt
ttttgtatgaaaatgcctttt-------------taccttttgctatgggtattattgct
at------gtctgcttttgcaatgatgtttgtcaaacataagcat---gcatttctctgt
ttgtttttgttaccttctcttgccactgtagcttattt---taatatggtctatatgcct
gctagttgggtgatgcgtattatgacatggt-----------tggatatggttgatacta
gtttgtctggttttaagctaaaagactgtgttatgtatgcatcagctgtagtgttactaa
tccttatgacagcaagaactgtgtatgatgatggtgctaggaga--------gtgtggac
acttatgaatgtcttgacactcgtttataaagtttattatggtaatgctttagatcaagc
catttccatgtgggct-------------------------------------cttataa
tctctgttact-----------tctaactactcaggtgtagttacaactgtcatgttttt
ggccagaggtattgttttt-------atgtgtgttgagtattgccctattttcttcataa
ctggtaatacacttcagtgtataatgctagtttattgtttcttaggctatttttgtactt
gttactttggcctcttttgtttactcaaccgctactttagactgactcttggtgtt---t
atgattacttagtttctacacaggagtttagatatatgaattcacagggactactcccac
ccaagaatagcatagatgccttcaaactcaacattaaattgttgggtgttggtggcaaac
cttgtatcaaagtagccactgtacagtctaaaatgtcagatgtaaagtgcacatcagtag
tcttactctcagttttgcaacaactcagagtagaatcatcatctaaattgtgggctcaat
gtgtccagttacacaatgacattctcttagctaaagatactactgaagcctttgaaaaaa
tggtttcactactttctgttttgctttccatgcagggtgctgtagacataaacaagcttt
gtgaagaaatgctggacaacagggcaaccttacaagctatagcctcagagtttagttccc
ttccatcatatgcagcttttgctactgctcaagaagcttatgagcaggctgttgctaatg
gtgattctgaagttgttcttaaaaagttgaagaagtctttgaatgtggctaaatctgaat
ttgaccgtgatgcagccatgcaacgtaagttggaaaagatggctgatcaagctatgaccc
aaatgtataaacaggctagatctgaggacaagagggcaaaagttactagtgctatgcaga
caatgcttttcactatgcttagaaagttggataatgatgcactcaacaacattatcaaca
atgcaagagatggttgtgttcccttgaacataatacctcttacaacagcagccaaactaa
tggttgtcataccagactataacaca-tataaaaatacgtgtgatggtacaacatttact
tatgcatcagcattgtgggaaatccaacaggttgtagatgcagatagtaaaattgttcaa
cttagtgaaattagtatggacaattcacctaatttagcatggcctcttattgtaacagct
ttaagggccaattctgctgtcaaattacagaataatgagcttagtcctgttgcactacga
cagatgtcttgtgctgccggtactacacaaactgcttgcactgatgacaatgcgttagct
tactacaacacaacaaagggaggtaggtttgtacttgcactgttatc---------cgat
ttacaggatttgaaatgggctagattccctaagagtgatggaactggtactatctataca
gaactggaaccaccttgtaggtttgttacagacacacctaaaggtcctaaagtgaagtat
ttatactttattaaaggattaaacaacctaaatagaggtatggtacttggtagtttagct
gccacagtacgtctacaagctggtaatgcaacagaagtgcctgccaattcaactgtatta
tctttctgtgcttttgctgtagatgctgctaaagcttacaaagattatctagctagtggg
ggacaaccaatcactaattgtgttaagatgttgtgtacacacactggtactggtcaggca
ataacagttacaccggaagccaatatggatcaagaatcctttggtggtgcatcgtgttgt
ctgtactgccgttgccacatagatcatccaaatcctaaaggattttgtgacttaaaaggt
aagtatgtacaaatacctacaacttgtgctaatgaccctgtgggttttacacttaaaaac
acagtctgtaccgtctgcggtatgtggaaaggttatggctgtagttgtgatcaactccgc
gaacccatgcttcagtcagctgatgcacaatcgtttttaaacgggtttgcggtgtaagtg
cagcccgtcttacaccgtgcggcacaggcactagtactgatgtcgtatacagggcttttg
acatctacaatgataaagtagctggttttgctaaattcctaaaaactaattgttgtcgct
tccaagaaaaggacgaagatgacaatttaattgattcttactttgtagttaagagacaca
ctttctctaactaccaacatgaagaaacaatttataatttacttaaggattgtccagctg
ttgctaaacatgacttctttaagtttagaatagacggtgacatggtaccacatatatcac
gtcaacgtcttactaaatacacaatggcagacctcgtctatgctttaaggcattttgatg
aaggtaattgtgacacattaaaagaaatacttgtcacatacaattgttgtgatgatgatt
atttcaataaaaaggactggtatgattttgtagaaaacccagatatattacgcgtatacg
ccaacttaggtgaacgtgtacgccaagctttgttaaaaacagtacaattctgtgatgcca
tgcgaaatgctggtattgttggtgtactgacattagataatcaagatctcaatggtaact
ggtatgatttcggtgatttcatacaaaccacgccaggtagtggagttcctgttgtagatt
cttattattcattgttaatgcctatattaaccttgaccagggctttaactgcagagtcac
atgttgacactgacttaacaaagccttacattaagtgg---gatttgttaaaatatgact
tcacggaagagaggttaaaactctttgaccgttattttaaatattgggatcagacatacc
acccaaattgtgttaactgtttggatgacagatgcattctgcattgtgcaaactttaatg
ttttattctctacagtgttcccacctacaagttttggaccactagtgagaaaaatatttg
ttgatggtgttccatttgtagtttcaactggataccacttcagagagctaggtgttgtac
ataatcaggatgtaaacttacatagctctagacttagttttaaggaattacttgtgtatg
ctgctgaccctgctatgcacgctgcttctggtaatctattactagataaacgcactacgt
gcttttcagtagctgcacttactaacaatgttgcttttcaaactgtcaaacccggtaatt
ttaacaaagacttctatgactttgctgtgtctaagggtttctttaaggaaggaagttctg
ttgaattaaaacacttcttctttgctcaggatggtaatgctgctatcagcgattatgact
actatcgttataatctaccaacaatgtgtgatatcagacaactactatttgtagttgaag
ttgttgataagtactttgattgttacgatggtggctgtattaatgctaaccaagtcatcg
tcaacaacctagacaaatcagctggttttccatttaataaatggggtaaggctagacttt
attatgattcaatgagttatgaggatcaagatgcacttttcgcatatacaaaacgtaatg
tcatccctactataactcaaatgaatcttaagtatgccattagtgcaaagaatagagctc
gcaccgtagctggtgtctctatctgtagtactatgaccaatagacagtttcatcaaaaat
tattgaaatcaatagccgccactagaggagctactgtagtaattggaacaagcaaattct
atggtggttggcacaacatgttaaaaactgtttatagtgatgtagaaaaccctcacctta
tgggttgggattatcctaaatgtgatagagccatgcctaacatgcttagaattatggcct
cacttgttcttgctcgcaaacatacaacgtgttgtagcttgtcacaccgtttctatagat
tagctaatgagtgtgctcaagtattgagtgaaatggtcatgtgtggcggttcactatatg
ttaaaccaggtggaacctcatcaggagatgccacaactgcttatgctaatagtgttttta
acatttgtcaagctgtcacggccaatgttaatgcactttta---------tctactgatg
gtaacaaaattgccgataagtatgtccgcaatttacaacacagactttatgagtgtctct
atagaaatagagatgttgacacagactttgtgaatgagttttacgcatatttgcgtaaac
atttctcaatgatgatactctctgacgatgctgttgtgtgtttcaatagcacttatgcat
ctcaaggtctagtggctagcataaagaactttaagtcagttctttattatcaaaacaatg
tttttatgtctgaagcaaaatgttggactgagactgaccttactaaaggacctcatgaat
tttgctctcaacatacaatgctagttaaacagggtgatgattatgtgtaccttccttacc
cagatccatcaagaatcctaggggccggctgttttgtagatgatatcgtaaaaacagatg
gtacacttatgattgaacggttcgtgtctttagctatagatgcttacccacttactaaac
atcctaatcaggagtatgctgatgtctttcatttgtacttacaatacataagaaagctac
atgatgagttaacaggacacatgttagacatgtattctgttatgcttactaatgataaca
cttcaaggtattgggaacctgagttttatgaggctatgtacacaccgcatacagtcttac
aggctgttggggcttgtgttctttgcaattcacagacttcattaagatgtggtgcttgca
tacgtagaccattcttatgttgtaaatgctgttacgaccatgtcatatcaacatcacata
aattagtcttgtctgttaatccgtatgtttgcaatgctccaggttgtgatgtcacagatg
tgactcaactttacttaggaggtatgagctattattgtaaatcacataaaccacccatta
gttttccattgtgtgctaatggacaagtttttggtttatataaaaatacatgtgttggta
gcgataatgttactgactttaatgcaattgcaacatgtgactggacaaatgctggtgatt
acattttagctaacacctgtactgaaagactcaagctttttgcagcagaaacgctcaaag
ctactgaggagacatttaaactgtcttatggtattgctactgtacgtgaagtgctgtctg
acagagaattacatctttcatgggaagttggtaaacctagaccaccacttaaccgaaatt
atgtctttactggttatcgtgtaactaaaaacagtaaagtacaaataggagagtacacct
ttgaaaaaggtgactatggtgatgctgttgtttacc---gaggtacaacaacttacaaat
taaatgttggtgattattttgtgctgacatcacatacagtaatgccattaagtgcaccta
cactagtgccacaagagcactatgttagaattactggcttatacccaacactcaatatct
cagatgagttttctagcaatgttgcaaattatcaaaaggttggtatgcaaaagtattcta
cactccagggaccacctggtactggtaagagtcattttgctattggcctagctctctact
acccttctgctcgcatagtgtatacagcttgctctcatgccgctgttgatgcactatgtg
agaaggcattaaaatatttgcctatagataaatgtagtagaattatacctgcacgtgctc
gtgtagagtgttttgataaattcaaagtgaattcaacattagaacagtatgtcttttgta
ctgtaaatgcattgcctgagacgacagcagatatagttgtctttgatgaaatttcaatgg
ccacaaattatgatttgagtgttgtcaatgccagattacgtgctaagcactatgtgtaca
ttggcgaccctgctcaattacctgcaccacgcacattgctaactaagggcacactagaac
cagaatatttcaattcagtgtgtagacttatgaaaactataggtccagacatgttcctcg
gaacttgtcggcgttgtcctgctgaaattgttgacactgtgagtgctttggtttatgata
ataagcttaaagcacataaagacaaatcagctcaatgctttaaaatgttttataagggtg
ttatcacgcatgatgtttcatctgcaattaacaggccacaaataggcgtggtaagagaat
tccttacacgtaaccctgcttggagaaaagctgtctttatttcaccttataattcacaga
atgctgtagcctcaaagattttgggactaccaactcaaactgttgattcatcacagggct
cagaatatgactatgtcatattcactcaaaccactgaaacagctcactcttgtaatgtaa
acagatttaatgttgctattaccagagcaaaagtaggcatactttgcataatgtctgata
gagacctttatgacaagttgcaatttacaagtcttgaaattccacgtaggaatgtggcaa
ctttacaagctgaaaatgtaaca---ggactctttaaagattgtagtaaggtaatcactg
ggttacatcctacacaggcacctacacacctcagtgttgacactaaattcaaaac---tg
aaggtttatgtgttgacatacctggcatacctaaggacatgacctatagaagactcatct
ctatgatgggttttaaaatgaattatcaagttaatggttaccctaacatgtttatcaccc
gcgaagaagctataagacatgtacgtgcatggattggcttcgatgtcgaggggtgtcatg
ctactagagaagctgttggtaccaatttacctttacagctaggtttttctacaggtgtta
acctagttgctgtacctacaggttatgttgatac------acctaataatacagattttt
ccagagttagtgctaaaccaccgcctggagatcaatttaaacacctcataccacttatgt
acaaaggacttccttggaatgtagtgcgtataaagattgtacaaatgttaagtgacacac
ttaaaaatctctctgacagagtcgtatttgtcttatgggcacatggctttgagttgacat
ctatgaagtattttgtgaaaataggacctgagcgcacctgttgtctatgtgatagacgtg
ccacatgcttttccactgcttcagacacttatgcctgttggcatcattctattggatttg
attacgtctataatccgtttatgattgatgttcaacaatggggttttacaggtaacctac
aaagcaaccatgatctgtattgtcaagtccatggtaatgcacatgtagctagttgtgatg
caatcatgactaggtgtctagctgtccacgagtgctttgttaagcgtgttgactggacta
ttgaatatcctataattggtgatgaactgaagattaatgcggcttgtagaaaggttcaac
acatggttgttaaagctgcattattagcagacaaattcccagttcttcacgacattggta
accctaaagctattaagtgtgtacctcaagctgatgtagaatggaagttctatgatgcac
agccttgtagtgacaaagcttataaaatagaagaattattctattcttatgccacacatt
ctgacaaattcacagatggtgtatgcctattttggaattgcaatgtcgatagatatcctg
ctaattccattgtttgtagatttgacactagagtgctatctaaccttaacttgcctggtt
gtgatggtggcagtttgtatgtaaataaacatgcattccacacaccagcttttgataaaa
gtgcttttgttaatttaaaacaattaccatttttctattactctgacagtccatgtgagt
ctcatggaaaacaagtagtgtcagatatagattatgtaccactaaagtctgctacgtgta
taacacgttgcaatttaggtggtgctgtctgtagacatcatgctaatgagtacagattgt
atctcgatgcttataacatgatgatctcagctggctttagcttgtgggtttacaaacaat
ttgatacttataacctctggaacacttttacaag---------acttcagagtttagaaa
atgtggcttttaatgttgtaaataagggacactttgatggacaacagggtgaagtaccag
tttctatcattaataacactgtttacacaaaagttgatggtgttgatgtagaattgtttg
aaaataaaacaacattacctgttaatgtagcatttgagctttgggctaagcgcaacatta
aaccagtaccagaggtgaaaatactcaataatttgggtgtggacattgctgctaatactg
tgatctgggactacaaaagagatgctccagcacatatatctactattggtgtttgttcta
tgactgacatagccaagaaaccaactgaaacgatttgtgcaccactcactgtcttttttg
atggtagagttgatggtcaagtagacttatttagaaatgcccgtaatggtgttcttatta
cagaaggtagtgttaaagg---------------tttacaa------------------c
catctgtaggtccc-----aaacaagctagtcttaatggagtcacattaattggagaagc
cgtaaaaacacagttcaattattataagaaagttgatggtgttgtccaacaattacctga
aacttactttactcagagtagaaatttacaagaatttaaacccaggagtcaaatggaaat
tgatttcttagaattagctatggatgaattcattgaacggtataaattagaaggctatgc
cttcgaacatatcgtttatggagattttagtcatagtcagttaggtggtttacatctact
gattggactagctaaacgttttaa---ggaatcaccttttgaattagaagattttattcc
tatggacagtacagttaaaaactatttcataacagatgcgcaaacaggttcatctaagtg
tgtgtgttctgttattgatttattacttgatgattttgttgaaataataaaatcccaaga
tttatctgtagtttctaaggttgtcaaagtgactattgactatacagaaatttcatttat
gctttggtgtaaagatggccatgtagaaacattttacccaaaattacaatctagtcaagc
gtggcaaccgggtgttgctatgcctaatctttacaaaatgcaaagaatgctattagaaaa
gtgtgaccttcaaaattatggtgatagtgcaacattacctaaaggcataatgatgaatgt
cgcaaaatatactcaactgtgtcaatatttaaacacattaacattagctgtaccctataa
tatgagagttatacattttggtgctggttctgataaaggagttgcaccaggtacagctgt
tttaagacagtggttgcctacgggtacgctgcttgtcgattcagatcttaatgactttgt
ctctgatgcagattcaactttgattggtgattgtgcaactgtacatacagctaataaatg
ggatctcattattagtgatatgtacgaccctaagactaaaaatgttacaaaagaaaatga
ctctaaagagggttttttcacttacatttgtgggtttatacaacaaaagctagctcttgg
aggttccgtggctataaagataacagaacattcttggaatgctgatctttataagctcat
gggacacttcgcatggtggacagcctttgttactaatgtgaatgcgtcatcatctgaagc
atttttaattggatgtaattatcttggcaaaccacgcgaaca------aatagatggtta
tgtcatgcatgcaaattacatattttggaggaatacaaatccaattcagttgtcttccta
ttctttatttgacatgagtaaatttccccttaaattaaggggtactgctgttatgtcttt
aaaagaaggtcaaatcaatgatatgattttatctcttcttagtaaaggtagacttataat
tagagaaaacaacagagttgttatttctagtgatgttcttgttaaca----actaaacga
acaatgtttgtttttcttg---ttttattgccactagtctctagtcagtgtgttaatctt
acaaccagaactcaattaccccctgcata----------------------cactaattc
-------------tttcacacgtggtgtttattaccctgacaaag---------------
----------------ttttcagatcctcagttttacattcaactcaggacttgttctta
cctttcttttccaatgttacttggttccatgctatacatgtctctgggaccaatgg----
--tactaagaggtttgataaccctgtcc--------------------------------
-----------------------------ta-----------------------------
---------------------------ccatttaatgatggtgtttattttgcttccact
gagaagtctaacataataa-------------------------------gaggctggat
ttttggtactactttagattcgaagacccag---tccctacttattgttaataacgctac
t--------------------------aatgttgttattaaagtctgtga----------
------------------------------------------------------------
------------------------------------------------------------
-atttcaat---------------------tttgtaatgatccatttttgggtgtttatt
accaca----aaaacaacaaaagttggatggaaagtgagttcagagtttattctagtgcg
aataattgcacttttgaatatgtctctcagccttttcttatggaccttgaaggaaaacag
ggtaatttcaaaaatcttagggaatttgtgtttaagaatattgatggttattttaaa---
atata-----------ttctaagcacacgcctattaatttagtgcgtgatctccctcagg
gtttttcggctttagaacc-attggtagatttgccaatagg-tattaacatcactaggtt
tcaaactttacttgctttacatagaagttatttgactcctggtgattcttcttcag----
----------------gt-tggacagctggtgctgcagcttattatgtgggttatcttca
acctaggacttttctattaaaatataatga------------------------------
----aaatggaaccattacagatgctgtagactgtgcacttgaccctctctcagaaacaa
agtg---tacgttgaaatcc----------------ttcactgtaga-------------
--------------------aaaaggaatctatcaaacttctaac--tttagagtccaac
caacagaatctattgt------tagatttcctaatatta---------------------
--------------------------caaacttgtgcccttttggtgaagtttt------
-------------------------------------taacgccaccagatttgcatctg
tttatgcttggaacaggaagagaatcagcaactgtgttgctgatta--------------
-----------------------------------------------------ttctgtc
ctat-------------------------------------------------------a
taattccgcatcattttccacttttaagtgttatggagtgtctcctactaa---------
-attaaatgatctctgctttactaatgt--------------------------------
--------------------ctatgcaga-------------------------------
-----------------------ttcatttgtaattaga----ggtgatgaagtcagaca
aat---------------------------------------cgctccagggcaaactgg
aaagattgctgattataattataaattaccagatgattttacaggctgcgttatagcttg
gaatt-------ctaacaatcttgattctaaggttggtgg--------------------
----------------taattataattacctgtatagattgtttaggaagtctaatctca
aaccttttgag-agagatatttcaactgaaatctatcaggccggtagc------------
---------acaccttgtaat--------------ggtgttgaaggttttaatt-gttac
tttcctttacaatcatatggtttcca---accca----ctaatggtgttggttac--caa
ccatacagagtagtagtactttcttttgaacttctacatgcaccagcaactgtttgtgga
cctaaaaagtctactaatttggttaaaaacaaatgtgtcaatttcaacttcaatggttta
acaggcacaggtgttcttactgagtctaacaaaaagtttctgcctttccaacaatttggc
agagacattgctgacactactgatgctgtccgtgatccacagacacttgagattcttgac
attacaccatgttcttttggtgg---------------------------tgtca-gtgt
tataacaccaggaacaaatacttctaaccaggttgctgttctttatcaggatgttaactg
cacagaagtccctgttgctattcatgcagatcaacttactcctacttggcgtgtttattc
tacaggttctaatgtttttcaaacacgtgcaggctgtttaataggggctg--------aa
catgtcaacaactcatatgagtgtgacatacccattg--------------gtgcaggta
tatgcgctagttatcagactcagactaattctcctcggcgggcacgtagtgtagctagtc
aa-------------------tccatc--attgcctacacta------------------
---tgtcacttggtgcagaaaattcagttg--------------------cttactctaa
taactc--------tattgccatacccacaaattttactattagtgttaccacagaaatt
ctaccagtgtctatgaccaagacatcagtagattgtacaatgtacatttgtggtgattca
actgaatgcagcaatcttttgttgcaatatggcagtttttgt-acacaattaaaccgtgc
tttaact----------------ggaatagctgttg---aacaagacaaaaacacc-caa
ga----------------agtttttgcacaagtca-----------aacaaatttacaaa
acaccac-----------------caattaaagatt-----ttggtggttttaattt---
---ttcacaaatattaccagatccatcaaaaccaagcaag---------aggtcatttat
tgaagatctacttttcaacaaagtgacacttgcagatgctggcttcat---caaacaata
tggtgattgccttggtgatattgctgctagagacctcatttgtgcacaaaagtttaacgg
ccttactgttttgccaccttt------------------------------gctcacaga
tgaaatgattgctcaatacacttctgcactgttagcgggtacaatcacttctggttggac
ct--ttggtgcaggtgctgcattacaaataccatttgctatgcaaatggcttataggttt
aatggtattggagttacacagaatgttctctatgagaaccaaaaattgattgccaaccaa
tttaatagtgctattggcaaaatt------------------------------------
------caagactcactttcttccacagcaagtgcacttggaaaacttcaagatgtggtc
aaccaaaatgcacaagctttaaacacgcttgttaaacaacttagctccaattttggtgca
atttcaagtgttttaaatgatatcctttcacgtcttgacaaagttgaggctgaagtgcaa
attgataggttgatcacaggcagacttcaaagtttgcagacatatgtgactcaacaatta
attagagctgcagaaatcagagcttctgctaatcttgctgctactaaaatgtcagagtgt
gtacttggacaatcaaaaagagttgatttttgtggaaagggctatcatcttatgtccttc
cctcagtcagcacctcatggtgtagtcttcttgcatgtgacttatgtc----cctgcaca
agaaaagaacttcacaactgctcctgccatttgtcat------gatggaa-aagcacact
ttcctcgtgaaggtgtcttt----gtttcaaatggcacacactggtttgtaacacaaagg
aatttttatgaaccacaaatcattactacagacaacacatttgtgtctggtaact-----
----gtgatgttgt------------------aataggaattgtcaacaacac-------
----------agtttatgatcctttgca---acctgaattagactcattcaaggaggagt
tagataaatattttaagaat-catacatcaccagatgttgatttagg---tgacatctct
ggcattaatgcttcagttgtaaacattcaaaaagaaattgacc-----------------
----gcctcaatgaggttgc---------------------caagaatttaaatgaatct
ctcatcgatctccaagaacttggaaagtatgagcagtatataaaatggccatggtacatt
tggctaggttttatagctggcttgattgccatagtaatggtg--------acaatta---
-tgctttgctgtatgacca------------gttgctgtagttgtctcaagggctgttgt
tcttgtggatcctgctgca---aatttga--------------tgaagacgactctgagc
cagtgctcaaaggagtca------------------------------------------
aattacat------------------------tacacataaacgaacttatgga----tt
tgtttatgagaatcttcacaattggaactgta----------------------------
-------------------------------------------actttgaagcaaggtga
aatcaaggatgctactccttcagattttgttcg--cgctactgcaacg------------
---------------------------------------ataccgatacaagcc-tcact
ccctttcggatggcttattgttggc-----------------------------------
-------------------------------gttgcacttcttgctg-------------
----------tttttcagagcgcttccaaaatcataaccctcaaaaag------agatgg
caactagcactctccaagggtgttc---------------actttgtttgcaacttgctg
ttgttgtttgtaacag----tttactcacaccttttgct----------cgttgctgctg
gccttgaagccccttttctctatctttatgctttagtctacttcttgcagagta------
-----taaactttgtaagaataataatgaggctt-----------------------tgg
ctttgctggaaatgccgttccaaaaacccattactttatgatgccaactattttctttgc
-------tggcatactaattgttacgactattgtataccttacaatagtgtaacttcttc
aattgtcattacttcaggtgatggcacaacaagtcctatttctgaacatgactaccagat
tggtggttatactgaaaaatgggaatctggagtaaaagactgt------------gttgt
attacacagttacttcacttcagactattaccagctgtactcaactcaattgagtacaga
c---actggtgttgaacatgttaccttcttcatctacaataaaattgttgatgagcctga
agaacatgtccaaattcacacaatcgacggttcatccggagttgttaatccagt------
-------------aatggaaccaatttatga---------------tgaaccgacgacga
ctactagcgtgcctttgtaagcacaagctgatgagtacgaacttatgt-actcattcgtt
tcggaagagacaggtacgttaatagttaatagcgtacttctttttcttgctttcgtgg--
-----tattcttgctagttacactagccatccttactgcgcttcgattgtgtgcgtactg
ctgcaatattgttaacgtgagtcttgtaaaaccttctttttacgtttactctcgtgttaa
aaatctgaattcttctagagttcctgatc------------ttctggtctaaacgaacta
aa--------tattatattagtttttctgtttggaactttaattttagccatggcagatt
--------------------------------------------ccaacggtactattac
cg------------------------ttgaagagcttaaaaagctccttgaacaatggaa
cc---------------tagtaataggtttcctattccttacatggatttgtcttctaca
atttgcctatgccaacaggaataggtttttgtatataattaagttaattttcctctggct
gttatggccagtaactttagcttgttttgtgcttgctgc---------------tgttta
cagaataaattggatcaccggtggaattgctatcgcaatggcttgtcttgtaggcttgat
gtggctcagctacttcattgcttctttcagactgtttgcgcgtacgcgttccatgtggtc
attcaatccagaaactaacattcttctcaacgtgccactccatggcactattctgaccag
a---------ccgcttctagaaagtgaactcgtaatcggagctgtgatccttcgt---gg
acatcttcgtattgctggacaccatcta---ggacgctgtgacatcaaggacctgcctaa
agaaatcactgttgctacatcacgaacgctttcttattacaaattgggagcttcgcagcg
tgtagcaggtgactca-------ggttttgctgcatacagtcgctacaggattggcaact
at------aaattaaacacagaccattccagtagcagtgaca---------atattgctt
tgcttgtacagtaagtgacaacagatgtttcatctcgttgact-------ttcaggttac
tatagcagagatattactaattattat-----gaggacttttaaagtttccatttggaat
cttgattacatcataaac--ctcataattaaaaatttatctaagtcactaactgagaata
aatattctcaattagatgaagagcaaccaatggagattgattaaacgaacatgaaaatta
ttcttttcttggcactgataacactcgctacttgtgagctttatcactaccaagagtgtg
ttagaggtacaacagtacttttaaaagaaccttgctcttctggaacatacgagggcaatt
caccatttcatcctctagctgataacaaatttgca--------------------ctgac
ttgc-------------------------------tttagcactcaatttgcttttgctt
gtcctgacggcgtaaaacacgtctatcagttacgtgccagatcagtttcacctaaactgt
tcatcagacaagaggaagttcaagaac---tttactctccaatttttcttattgttgcgg
caatagtgtttataacactttgcttcacactcaaaagaaagacagaatgattgaactttc
attaattgacttctatttgtgctttttagcctttctgctattccttgttttaattatgct
tattatcttttggttctcacttgaactgcaagatcataatgaaacttgtcacgcctaaac
gaacatgaaatttcttgttttcttaggaatcatcacaactgtagctgcatttcaccaaga
atgtagttta----cagtcatg---tactcaacatcaaccatatgtagttgatgacccgt
gtcctattcacttctattctaaatggtatattagagtaggagctagaaaatcagcacctt
taattg-----aattgtgcgtggatgaggctggttctaaatcacccattcagtacatcga
tatcggtaattatacagtttcctgtttaccttttacaattaattgccaggaacctaaatt
gggtagtcttgtagtgcgttgttcgttctatgaagactttttagagtatcatgacgttcg
tgttgttttagatttcatctaaacgaacaaactaaaatgtctgataatggaccccaaaat
cagcgaaatgcaccccgcattacgtttggtggaccctcagattcaactggcagtaaccag
aatggagaacgcagtggggcgcgatcaaaacaacgtcggccccaaggtttacccaataat
actgcgtcttggttcaccgctctcactca--------acatggcaaggaagaccttaaat
tccctcgaggacaaggcgttccaattaacaccaatagcagtccagatgaccaaattggct
actaccgaagagctaccagacgaattcgtggtggtgacggtaaaatgaaagatctcagtc
caagatggtatttctactacctaggaactgggccagaagctggacttccctatggtgcta
acaaagac----------------ggcatcatatgggttg---caactgagggagccttg
aatacaccaaaagatcacattggcacccgcaatcctgctaacaatgctgcaatcgtgcta
caacttcctcaaggaacaacattgccaaaaggcttctacgcagaagggagcagaggcggc
agtcaagcctcttctcgttcctcatcacgtagtcgcaacagttcaagaaattcaactcca
ggcagcagtaggggaacttctcctgctagaatggctggcaatggcggtgatgctgctctt
gctttgc-tgctgcttgacagattgaaccagcttgagagcaaaatgtctggtaaaggcca
acaacaacaaggccaaactgtcactaagaaatctgctgctgaggcttctaagaagcctcg
g----------------------------------------caaaaacgtactgccacta
aagcata----------caatgtaacacaagctttcggcagacgtggtccagaacaaacc
caaggaaattttggggaccaggaactaatcagacaaggaactgattacaa----------
------------acattggccgcaaattgcacaatttgcccccagcgcttcag-------
----------------------------------------cgttcttcggaatgtcgcgc
attggcatggaagtc---------------------------------------acacct
tcgggaacgtggttgac-----ctacacaggtgccatcaaattggatgacaaagatccaa
atttcaa-agatcaagt-----------------------------cattttgctgaata
agcatattgacgcatacaaaacattcccaccaac------------agagcctaaaaagg
acaaaaagaagaaggctgatgaaactcaagccttac------cgcagagacagaagaaac
agcaaactgtgactcttcttcctgctgcagatttgga---tgatttctccaaacaattgc
aacaatccatgagcagtgctgactcaactcaggcctaaactcatgcagaccacacaaggc
agatgggctatataa-------acgttt-----tcgcttttccgttta---------cga
tatatagtctactcttgtgcagaatg-------------------aattctcgtaactac
atagcacaagtagatgtagttaactttaatctcacatagcaatctttaatcagtgtgtaa
cattagggaggacttgaaagagccaccacattttcaccgaggccacgcggagtacgatcg
agtgtacagtgaacaatgctagggagagctgccta--tatggaagagccctaatgtgtaa
aattaattttagtagtgctatccccatgtgattttaatagctt--cttaggagaatgaca
aaaaaaaaaaaaaaaaaaaaaaaaaaaaaaaa----------------------------
------------------------------------------------------------
------------------------------------------------------------
------------------------------------------------------------
------------------------------------------------------------
------------------------------------------------------------
------------------------------------------------------------
------------------------------------------------------------
------------------------------------------------------------
------------------------------------------------------------
------------------------------------------------------------
------------------------------------------------------------
------------------------------------------------------------
------------------------------------------------------------
------------------------------------------------------------
------------------------------------------------------------
------------------------------------------------------------
------------------------------------------------------------
------------------------------------------------------------
------------------------------------------------------------
------------------------------------------------------------
------------------------------------------------------------
------------------------------------------------------------
------------------------------------------------------------
------------------------------------------------------------
------------------------------------------------------------
------------------------------------------------------------
------------------------------------------------------------
------------------------------------------------------------
------------------------------------------------------------
------------------------------------------------------------
------------------------------------------------------------
------------------------------------------------------------
------------------------------------------------------------
------------------------------------------------------------
------------------------------------------------------------
------------------------------------------------------------
------------------------------------------------------------
------------------------------------------------------------
------------------------------------------------------------
------------------------------------------------------------
------------------------------------------------------------
------------------------------------------------------------
------------------------------------------------------------
------------------------------------------------------------
------------------------------------------------------------
------------------------------------------------------------
------------------------------------------------------------
------------------------------------------------------------
------------------------------------------------------------
------------------------------------------------------------
------------------------------------------------------------
------------------------------------------------------------
------------------------------------------------------------
------------------------------------------------------------
------------------------------------------------------------
------------------------------------------------------------
------------------------------------------------------------
------------------------------------------------------------
------------------------------------------------------------
------------------------------------------------------------
------------------------------------------------------------
------------------------------------------------------------
------------------------------------------------------------
------------------------------------------------------------
------------------------------------------------------------
------------------------------------------------------------
------------------------------------------------------------
------------------------------------------------------------
------------------------------------------------------------
-----------------
>KX722530.1 Feline coronavirus isolate Cat 1 Karlslunde, complete genome
------------------------------------------------------------
---------------------------------------------------gtgagtgta
gcgtggct----------------------------------------------------
----------ataactc-ttcttttactttaactagctttgtgctaga-tttgtctt---
--cggacaccaactc---------------------gaactaaacgaaatat--------
ttgtctctctatgaaaccatagaagacaagcgttgattatttcac-t-cagtttggcaat
cac----------------------------tcctaggaacggggttgagagaacggcgc
gccag---------------------ggttccgtccctgtttggtaagtcgtctagtatt
agctgcggcggttccgcccgtc-----gtagttgggtagaccgggttccgtcctgtgatc
tccctcgccggccgccaggagtatgagttccaaacaatttaagatcctcgt--taatgag
gactaccaagtcaacgtgcctagccaccctttccgtgacgtgctgcaggaaattaagtac
tgctaccgtaacggtttcgatggctatgttttcgtgcctgaataccgtcgtgacctagtt
gattgcgatcgtaaggatcactac-----gtcattggtgttctgggtaacggaataagtg
atcttaaacctgttctcctcaccgaaccttccgtcatgttgcaag---gctttatcatta
aggctaactgcaatggcgttcttgaggactttgaccttaaaattgcccgtactggaaatg
gtgccata-------tatgtggaccaatacatgtgtggtgctgatggaaaaccagttatt
gaaggcgagtttaaggactat--------------------------------ttcggtg
atgaggacattatcatctatgaaggagaggagtaccattg--------------------
-cgcttggctaacagtgcgtgatgaaaaacctttatgtcaacaaactctcctcacaatt-
-------agggaaatccaatac--------------------aatctggacatcccacat
aagttgcctaattgtgctattagagaagtagcaccaccagtcaagaagaactctaaggtt
gttctttctgaagagtatagaaaactctatgacatcttcggttcaccatttatgggt--a
atggagacagtcttaacagctgttttg----------gcagtcttcatttcatcgccgct
actcttaagtgtccttgtggtgctgaaagtagtggtgttggtgattggactggttttaag
accgcttgttgtggtcttcatggcaaagtta------------aaggtgtcacattgggt
actgttaaaccaggtgatgctgttatcactagcatgagtgctggcaagggtgtgaaattc
tttgctaatactgtactccaat----------------------atgctggtgatgtgga
aaatgtctctgtttggaaagtgattaagactttcactgttaatgagactgtttgcactac
tgattttgaaggcgaattgaatgacttcatcaagccagagagtacttcacctgtttcatg
ctctattaagagagctttcatcactggtgaagttgatg--------------------at
gcagtccatgattgtattatcactg-----gaaagtt----ggaccttagtaccaacctc
tttggtagtgctagcctgctttttaagaagacaccctggtttgtgcaaaagtgtggtgca
atctttgctgatgcttggaaagttgttgaagaactgctttgttctcttaaacttacatac
aagcaaatttatgatgtagtggcatcactttgcacttctgcttttactattatggactac
aaacctgtatttgtagtttcgtctaatagtgttaaggatcttgttgacaagtgtgttaaa
attcttgtgaaggctttcgatgtcttcacacagtcaattaccattgcaggtgtggaggct
a---------------------------agtgctttgtgcttggttctaagtacttgctt
-------------------------------tttaacaacgcacttgtcaagcttgtcag
tgtt-----------------------------aaaatactaggcaagc-----------
-gacagaaaggtcttgatagtgcattctttgccaccaatttaattggtgctactgttaat
gtgacaccacagaggactgaggctgctaacattagcctgaataaggtagatgatgttgtt
acaccaggtgaaggtcatattgtcattgttggcgatatggctttctacaagagtggtgag
tactattttatgatggcaagtcctgattcagtccttgttaat------------------
---------aatgtttttaaagcagctcgagtgccat--------------------cct
ataacattgtgtacaatgtggatgatgctaccaagagtaagatgttacctgaaatcggaa
catcatttgaatttgatggtga------------------------tgtggatgctgcta
ttactaaggttaatgactta----------------------------------------
--------cttgttgcgttcagacaagaaa-------agctttgtttcagagcacttaag
gatagtgaaagcatcttaattgagg--------cataccttaagaaatacaagatgccaa
tttgtctcaaaaatcatgttggtttg-------tgggacatcataagacgcgattctgac
aagaagggtttccttgacactttcagtcatcttaatga------actggaggatgttaag
gatgtaaaaattcaggctatcaaaaatatcctttgtccagaccttctgttggaattggat
tttggtgctatttggtacagatgtatgccaacatgctctgacacctc-------------
-tatcttaggtaatgttaaaattatgttag---------gtaatggtgttaaagtaattt
gcgacggtggtcacaaccttgctaatcgtttaacaattaattataataaactgtgtgaca
cggctcgtaaagatgttgaaattggtggttt-----------------------------
----------accattttccacatttaaaacaccatctaacagttttattgacatgaaag
------------atgctatttattccgtagtcgaatacggcgaa----------------
----gcatt-ttcttttaagactgcaagtgtgcctgtaactaatagtggcaccattaaaa
ctgatgattgggctgaacccattttgttggagcctgcagattatgttgaac------cta
aagacaatggc---------------------gatgtaattgtcattgctggatacacct
tttataaggatgaagatgatcatttctatccgtatggctctggcatggttgtgcagaaaa
tgta---caacaagatgg--gtggtggtgacaagtcagtttcgtttgcagacaatgtcaa
tgtcaa---------ggagataaaacctgttacacgtg-tcaagctagagtttgagttt-
gacaatg--aggtagtaacacaggtgcttgaacaagtcattggcactaaatacaagttta
caggtaca---acttgggaagaatttgaagattctatctctgaggaacttgacaacatct
tcgacacgctagctgaaaagggtgtagaaattgaaggctacttcatttacgatacctgtg
gtggatttg-acattaacagcccggatggtgttatgatttcacagtatgatcttaacaca
tctgttgatgt-----caaaagtgact-----------------ctgacgcaagcatgga
agacacctcttccatttctgacaacgaagatattgaacaaaatgaagaagagaatgtctc
aa---------------------ctgctgatgtaggagaa--------------------
-------------gaaactgtagca------gttgcaagtgttgaggattctg-------
ttgaacaagttagctctgcagaggaactt------------------acaagtcctgatg
agcaactttcctca--------------gtagaggaaatagttgaggtctctgctaaaaa
tgatccatgggctgctgctgttgatgaacaggaagctgaacaaattaaaccttccttgtc
accttttaggacaacagatcttaatggtaaaattatacttaaacaacaagataataa---
-----------ttgttgggtaaatgcttgctgttaccaactgcaagcctttgacttcttc
aagcatgatctgtgggacaattttaagaatggtgatgttatgccc-----tttgtgaatt
tttgttatgcagctctaac--------tttacagcaaggtgcatctggagatgcagagta
tctc-ttggagacgatgctcaatgattatagtacagcaaaagttgttcttaatgccaagt
gcggctgtggtaataaggagatcgt-----tttggagagaaccg------------tgtt
taaacttacaccacttaagagtgagtttaaatatggtgtctgtggtgactgtaaacaaa-
---tcaatatgtgtaaatttgcaagtgtagagggatctggtgtttttgtccatgatagaa
tagagaaacaaacgccagcgtcacaatttgttgtgacacctgtcatgcatgcagtttaca
caggtacatcacagaatggtcattacatgattgaagattgcattcatgat--------ta
ctgtgtggatggtatgggaattaagcctcg------------------------taaaca
taagttttacacatccactctgttccttaatgcaaatgtactgatagct------aaacc
caagacca------------------ctaagaaggatcagtgtgtagaaaa---atgtca
aagtcctaaagatct--------tttaacacctttctatacggtaggtaaagtttcattt
tatcaaggagatttagatgttttgatcagctttcttgagccagatgttgttgttaatgcc
gctaatggtgacctt-------------aatcacacaggaggtg--tagctcgggccatc
---------------------gatgtatttacgggcggcaatttaacaaaacgctctaga
gaatatcgcag----------------atccaacaagccactagctcc------------
-----tggcaatgctgtacttttcgaagatgtaattgagcatcttagtgtgttaaatgct
gtaggacc-----acgtaatggtgatagtagagttgaaggcaaactttgtaacgtctata
aagcaattgccaagtgtgaaggtaaaatattaacaccactt----------------att
agtgttggtattttcaaagtcaaactcgaaacatcac-----------------------
-----------------------ttcagtgtttaattagtactatcactgatagggattt
gaatgtcttcgtttacactgaccatgagagaactaccgtagaaaat-----------ttc
tttaaaggtactatcccagtcaaggtaacggaagacactgtaaatcacaagcgtgtgtct
gtggcactt-----gataaaacttatggtgaa-----caacttaaagggactgttgttat
taaa--------gataaagatgtca---------------------------ctaaccag
ttgcctaatgtgtctgatgttggtgaaaaaatcgtcaa------ggctttagacattgac
tggagcgcacattatggtttttcaaatgcagc-----agtttttagcgccagttctcatg
atgcttaccaat-ttgatgttgtaacacataacaacttcattgtgcataagcaaactgat
aa----------------------------------------------------------
----------taattgttggattaatgcgatttgtttagcat------------------
------------------------------------------------------------
--tacagagacttaaaccaacatggaagtttcctggcgttaaaggtttgtgggatga---
----------------atttct-------------------------------------c
acgtgtaaaactgctggatttgtacatatg----------ctgtatcatgtctctggctt
aaagaa-----------------aggacagcctggcgatgctgagttga-----------
ctttacataagcttgg-------tgatttgatgtcaagtgatagtgcagtcactg-----
-ttacacacacaacagcctgtgacaagtgcgc------------aaaagttgaaactttt
actggacc---------tgtggtggct------------------gcacctcttatgatc
tgtggcactg---------atgaaacttgtgtc---cacggtgtaagtgttaatgttaaa
gtaacaagtgttaaaggtacagtggctatcactagcctcataggtcctgtggtaggagat
gttattgatgca----------------actggctacatctgttatactggcttgaatac
acgt----------ggccattacacctactacgataatcgtaatggtttaatggttgatg
ctgagaaggcctaccattttgagaagaacctttta-------------------caggtt
acgacagccattgctagtaattttgttgttaa------aacacataaaccagagaatgtg
cctgagaatc---------------aagttaaagaaccaagcaaggcccgtgtttttagt
gctgttgaagaaactcctaaaa-acatagtgcatgagtcaaaattg--------ttggct
attgagagtggtgtagattatacaatctcaacgttcggtaaatgtgctgacgtgttcttt
atgactggtgacaaaattcttaggtttctccttgaagtctttaaatatctgttggtcgtt
tttatgtgtcttagaaaatctaagatgcctaaagttaaggtcaaaccaccacatgtat--
-------ttaaagacttaggtgctaaagttaggacattga--------attacg------
--------taagacaattgaacaaaccatccctatggcgttatgcaa------------a
attagtattact------tttaatagcattataccatttcttctatc-------------
tgtttgtcagcatac-------------------cagtaatgcacaaattgg--------
----catgtagtggtagtgttcaagcatatagtaactctagttttgtaaaatcggaggt-
--ttgtggtaattctattctgtgtaaggcatgtttggcatcttatgatgaattggcagat
tttgatcatctgcaagtgtcatgggattataagtcagacccactatggaatagagttata
caattgtcctacttcaccttcttggctgtctttggtaataattatgtcag--atgttttc
ttatgtactttgtcttccagtaccttaacctgtggttatct------tattttg------
gttatgttaaatacagctggttcttgcatgtcgtcaactttgaatcaatttctgttgaat
ttgtgatcatagttgtggtttttaaggcagttctcgcacttaaacacattttctttccat
------------------------------------------gcaataatccgtca---t
gtaaaacttgctctaaggttgctaggcagacacgtattcctatacaggttgtggttaacg
gttcaatgaagactgtttatgtccatgctaatggtactggtaaactctgtaaaaagcata
acttttattgtaagaattgtgactcttatgggtttgatcatacatttatttgttatgaaa
ttgtgcgtgatctaagtaacagtgttaggcagactgtttatgctactgacaagtcatacc
aagaagtcacaaaagttgaatgttctgatgggttttacaggttctacgttggtgaggagt
tcacggcatatgactatgatgtaaaacacaagaagtacagtagccaggaggtgcttaaga
ctatgtttcttttg---------------gatgacttcattgtctatagtccatcaggtt
catctcttgctagtgtta--------------------------------------gaaa
tgtctgtgtttatttttcacaactaattggtaggcctattaagattgttaatagtgaatt
gcttgaggatttgtctgtagactttaagggagcac-----------------tctttaat
gctaaaaagaatgttattaaaaattcttttaatgtggacgtctcagactgtaagaatctt
gaagagtg----------------------ttacaagttgtgtaacctt-gatgtgacat
tctctactttt---------------------------------gaaatggcagttaata
atgct---------------------cacagatttggtatattaattacagaccgatctt
ttaacaatt-tttggccatcgaagattaagcccggttcttttggtgtttctgctatggac
atcggtaagtgcatgacttttgatgctaagattgttaatgcaaaggttttaacccaacgc
ggtaaaagtgttgtatggctcagtcaggatttctctactcttagttctacagcacaaaag
gttctggttaaaacatttgtggaggaaggtgtgaacttct------------cactcacg
tttaatgctgtgggttctgatgaagatctgccatatgagcgattcactgaatctgtgtcg
tcaaaga------------gcggttcaggcttctttgatgtacttaagcagcttaagcaa
atttt-ctggtgtttggttttgttcattactatttacggtctgtgctcggtctacagtgt
tgctactcagtcttatgttgattctgctgacggttatgattacatggttattaagaatgg
tgttgttca------accatttgatgattctattaactgtgtacataatacatacaaagg
ctttgcagtgtggtttaaagctaaatacggctttgtacctacatttgataagtcctgtcc
tattgtgtt---------------gggaactgtttttgatctaggtaatatgagaccaat
ccctgatgtgccagcatatgtagcacttgttggtagatccttagtcttcgcaatcaatgc
tgcatttggtgttaccaatgtgtgttatgatcatacgggtgcttctgtaagtaagaattc
ttactttgaca------cttgtgtcttcaactctgcatgcaccactct---ggccggcct
tggtggtacagttgtctattgtgctaaacaaggacttgtagagggtgctaagctttatag
cgagttgatgcctgattattattatgagcacgctagtggtaatatggttaaaataccagc
tat---tattaggggttttggtttgagatttgtaaaaacacaggctacaacttattgtag
agtcggagagtgtactgaaagtcaagttggtttttgc---tttggtggtgacaactggtt
tgtctatgata-------------------aagagtttggagatggttacatttgtggaa
gttctgtattaggattcttcaaaaatgtgctcgcactctt---------------taact
ctaacatgtctgtagtagccacatctggtgcaatgttagtcaacattgtcatcgcatgtc
tggctattgcagtctgttatggtgttcttaagtttaaaaagatctttggtgattgcactc
ttctagtagttatga-----ttattgttacattgattgttaacaatgtttcttactttgt
gacccaaaacacattctttatgattgtttatgccatcatttattatttcacaacaagaaa
gcttgcctaccctggtatctt------agatgctggttttattattgcatatttcaatat
ggctccgtggtatgttcttgttttgtacataatggtattcctctacgactccttaccatc
actattcaa------acttaaggtaacaacaaacctatttgaaggtgataagtttgtggg
tagttttgaatcagcagctatgggtacttttgttatagacatgcgttcatatgagacact
tgttaattctacatctttagatagaattaagtcatatgctaacagctt---------taa
caagtacaagtactatactggttcaatgggcgaggctgattaccgcatggcttgttatgc
tcatttgggtaaggcattaatggattattctgtttcaagaaatgacatgctttacacgcc
accaacagttagtgttaattcaac---actacagtctggattgagaaaaatggcacagcc
tagcggtattgtggaaccctgtattgtaagggtggcttatggtaataatgtccttaatgg
tttatggattggcgacgaagttatttgccctagacatgtcat---tgctagtgatacatc
gcgtgtgatcaattatgagaatgagttgtctagtgtgcgtctacataacttttctata--
-gcaaaaaataatgtgtttttgggtgttgtgtctgccaaatataagggtgtaaatctcgt
acttaaagtgaatcaggtaaaccctaacacaccagaacacaaatttaagtctgtgaaacc
aggtgagagttttaacattcttgcttgttatgagggttgtcctggtagtgtctatggtgt
gaacatgaggagtcagggtactatcaagggttcattcattgctggtacttgtgggtcagt
aggttatgtgttagaaaatggaactctctactttgtatacatgcaccacttagagctagg
taatggctcccatgttggttcaaaccttgaaggggaaatgtatggcggttatgaagatca
acctagcatgcaactggaaggtactaacgtcatgtcatcagataacgtaatcgcattttt
gtatgctgcgcttatcaacggtgagagatggtttgtca----------caaatgcatcaa
tgtcgttagaatcttacaatgcatgggctaaaaccaacagtttcacggaaattgtgtcaa
ctgatgcttttaacatgttgg---------ccgcaaaaactgg--ttacagtgttgaaaa
gttacttgagtgtattgttag-------actcaacaaaggttttggcggccgcaccatat
tgtcctatggctcactatgtgatgaattcacacctacggaagttataagacaaatgtatg
gtgttaatcttcagagtg--gtaaagtgaaatctttgttttaccctgtgttgaccgctat
ggcta--------ttcttttcgcattttggttagaa------------------------
tttttcatgtatacaccctttacgtggattaacccaacatttgttagtgctattcttgct
atcacaacgtttgtatctgtgatattagttgctggaattaagcacaaaatgttgttcttt
atgtcatttgtaatgcctagtgttgttttagccactgtgcataatgtggtctg-------
-------ggatatgacttattatgaaagtttacagtttcttgtagaaaatgttaacacca
ccttcttaccagttgacatgcagg---gtgttatgcttgcactg--ttttgtgttg----
------------------ttgtgtttgttacatacactataagattttttacgtgtaaac
aatcatggctttca------ttgtttgtaacaactgtttttgtggtgtttaacattgtta
aattactaggtatggtaggcgaaccatggaccgacgaccacattttgctgtgctttgtaa
acatgcttaccatgctgataagtcttactacaaaggattggtt-----tgtagtttttgc
atcatacaaacttgcttattatatagttgtatatgtaatgcagccggcttttgttcaagc
tt-ttggttttgttaaatgtgtaagcttagtttatatggcgtgtggctacctgttctgtt
cttattatggtgttctctattgggttaataggtttacatgcatgacgtgtggtgtt---t
atcagttcacggtttcaccggctgagcttaaatacatgactgctaataatttatctgcac
ctaagacagcatatgatgctatgattcttagtgttaagttgatgggcattggtggagaga
gaaatatcaaaatttccactgtgcaatctaaacttacagagatgaaatgtacgaacattg
tcttgctcggcctgctgtctaaaatgcatgttgaatctaactcaaaagagtggaactact
gtgttggtttgcacaatgagatcaatttgtgtgatgacccggaagttgtccttgaaaaat
tacttgcgctcattgcattcttcttgtctaaacacaacacatgtgatcttagtgatctta
ttgattcatattttgaaaacaccaccattctacagagtgtagcatctgcttatgcagcgt
tgcctagctggattgcctatgaaaaagctcgtgccgacttagaagaggctaaaaagaatg
atgttagccctcaacttctgaaacagcttacaaaggcttgtaacatcgctaagagcgaat
ttgagcgagaagcttccgtccagaagaagcttgacaaaatggcagagcaggctgcagcta
gcatgtacaaagaagcacgtgctgtggataggaagtcaaaaatagtttcagctatgcata
gtctactttttggtatgcttaagaaactcgacatgtccagtgttaatactattattgaac
aggcccgtaatggcgtgttaccattgagtattataccagctgcctcagctacaagactta
ttgttgtgacgcctaaccttgaagtgctttccaaggttagacaagagaataatgtaca-t
tatgcaggtgctatttggtcaattgttgaagttaaggatgctaatggcgctcaagtccac
ttgaaggaagttaccgctgccaatgagttaaatataacctggcccctgagtataacttgt
gagagaacca---------caaagttgcagaataatgaaatcttgccaggtaaacttaaa
gaaaaagctgttaaagcatctgccacaattgatggtgatgcttatggtagcggtaaagca
cttatggcttctgaatgtggtaagagttttatatatgcatttatagcatcagacagcaac
cttaagtatgttaaatggg------------agagcaacaa---tgatgtaatacctatc
gaacttgaggctccattgcgcttctatgttgatggtgctaatggtcctgaagttaaatat
ttgtatttcgtgaaaaacttaaacactcttagacgtggtgctgttcttggttatattggt
gcaacagttcgtctgcaagctggtaagcctacggaacacccatctaatagtagtttgttg
acgttatgtgctttctcacctgaccctgctaaagcatatgtcgatgctgttaaacgaggt
atgcagccagttaacaattgtgtaaaaatgctctctaatggtgctggtaatggtatggct
gttacaaacggtgttgaatctaacacacaacaggattcttatggtggtgcatctgtatgt
atttattgtagatgtcatgtagaacatcctgcaattgatggattgtgccgctttaaaggt
aaatttgtccaggtac---caatcgggactcaggatcctattagattctgtattgaaaat
gaagtctgtgttgtttgcggttgctggcttaataatggttgtatgtgtgat------cgc
acttctatgcaaggcgccactattgatcagagttatttaaacgagtgcggggttctagtg
cagctcgactagaaccctgtaat---ggtactgatccagaccatgttagtagagcttttg
acatctataataaagatgttgcatgtattggtaaattcctcaagactaattgttcacgct
ttaggaatttagacaaacatgatg------------cctactacgtagtcaagcggtgta
ctaagagcgttatggaccatgagcaagtctgttataacgatcttaaagattcaggtgcag
ttgctgaacatgacttctttttgtataaggaaggtcgatgtgaattcggtaatgttgcac
gtaaggatcttacaaagtacacaatgatggatctgtgttatgctattagaaactttgatg
aaaagaactgtgaagttcttaaagaaatacttgtgacactaggtgcctgcaatgaatctt
tctttgaaaataaggattggtttgatccagtagaaaatgaagctatacatgaagtatacg
caagactgggacctatagtagccaacgctatgcttaaatgtgtagcgttttgtgatgcta
ttgtagaaaaaggttacataggtattataactctcgataaccaagatctcaatggcaatt
tttacgattttggcgattttgtaaaaactgcaccaggttttggatgtgcttgcgttacat
cgtattattcttatatgatgcctttaatgggaatgacttcatgtttagagtctgaaaatt
ttgtgaaaagcgaaatctatggttctgattataagcagtatgatttattagcttatgatt
ttacagaccataaggaaaaacttttccaaaagtactttaaacactgggatcaaacatacc
accctaattgctctgattgtacaagtgatgagtgcattattcattgtgccaactttaaca
cattgttttcaatgaccatacctaatactgcatttggacctcttgtacgtaaagtccaca
tagatggtgtgccagtcgttgtcactgctggttaccatttcaaacagttgggtattgtgt
ggaatcttgatgttaaattagacactatgaagttgactatgacagatcttcttaggtttg
tcactgatcctacgttacttgtagcatcaagccctgcattattagatcagcgcactgtat
gtttctccattgcagctttgagtactggtgttacatatcagacagtgaaaccgggtcact
ttaacaaggatttctacgattttataacagagcgtggattctttgaggagggatctgagt
tgacattgaaacacttcttctttgcacagggtggtgaagccgctatgacagactttaact
actaccgttacaatagagttactgttttagatatctgtcaggcgcaatttgtttataaaa
ttgtgtgtaagtacttcgattgttacgatggtggttgcatcaatgctcgagaggttgttg
ttaccaattatgataagagtgctggttacccacttaataaatttggtaaggcaagacttt
actacgagactctatcatatgaggagcaggatgcgctttttgctttaacaaagagaaatg
ttctacccacaatgactcaaatgaatttgaaatatgctatatctggaaaggctagagctc
gtactgtgggaggagtgtcgcttctctctacaatgacaacgagacaataccaccagaaac
atttgaaatctattgctgctacacgtaatgccaccgtggttattggtactaccaagttct
acggtggttgggacaacatgttgaagaatttaatgcgcgatgtagataatggctgtttga
tgggatgggactatccaaagtgcgaccgtgctttgcctaatatgataagaatggtttctg
ccatggtattgggttctaaacacgttggctgttgcacacacagtgatagattctatcgac
tctctaatgaattagctcaagtactcacagaggttgtacattgtacaggtggattttata
taaaacctggtggtacaactagtggtgatggtactacagcgtatgctaattcagctttta
acatctttcaagctgtttctgctaatgttaataagcttttaggagttgactcaaacacct
gtaacaatgttacagttaagtcca---------tacagcgcaagatatatgataattgct
accgtagtagcagtgtagacgatgattttgttgttgaatattttagttatttaagaaagc
acttttctatgatgattttgtctgatgatggtgtggtttgttacaacaaagattatgctg
atcttggttatgtagcagacattggtgcttttaaggccactctatattatcagaataacg
tttttatgtctacagctaagtgttgggtagaaccagatcttaatgttggaccacatgaat
tctgttcgcaacacaccctacagattgtaggacctgatggtgattattacctaccttatc
cagacccctctagaattttgtcagcgggtgtttttgttgatgacattgttaagacggaca
acgttatcatgcttgaacgttatgtgtctttagcaattgatgcatatccacttacaaaac
accctaaacccgcatatcaaaaagtgttctacgccttgcttgactgggttaaacacttac
agaagactttaaatgcgggcatacttgattcgttctctgtcactatgttggaagatggtc
aagacaaattctggagtgaggaattttatgccagtctatacgagaagtctactgttttgc
aagctgctggcatgtgtgttgtttgtggttcacaaactgtgttacgttgcggagactgtt
taagaagaccccttttgtgtactaagtgtgcctatgaccatgttatgggtacaaagcata
aattcattatgtctatcacaccgtatgtgtgtagctataatggttgtactgttaatgatg
ttacaaaattgtttttgggaggtcttaattattactgtactgaacacaaaccacaattat
cattcccgctctgtgctaatggtaatgtgtttggtctgtacaagagtagtgcaattggtt
ctgaggatgttgatgatttcaataaacttgctgtttcagactggaccaatgtagaggatt
ataagcttgctaataacgttaaagaatctctgaaaatcttcgctgctgaaaccgtgaaag
caaaggaggaatctgttaaagctgaatatgcttatgccatattaaaggaggttgtcggac
ctaaggaagttgtactccaatgggaatcctctaagattaaacctccacttaacagaaatt
ctgttttcacgtgctttcagataaacaaggatactaaaattcagttaggtgaatttgtgt
ttgagcagtcagaatatggtagtgactctgtttactataaaagtactagcactactaagc
tggccccgggtatgattttcgtgttgacatctcataatgtgagtccacttaaagctaaca
ttttagtcaaccaagagaagtacaataccatatccaagctctatcccacgtttaacatag
cggaggcctataccacattggtgccttactatcaaatgatcggtaagcaaaaatttacaa
ctatccaaggtcctcctggtagtggtaaatcacattgtgttataggtttgggtatgtatt
atcctcaagctaggattgtttacacagcgtgttcacatgcagctgtggatgctttatgtg
aaaaagcctccaagaactttaatgttgataaatgttcaaggataatacctcaaagaatca
gagttgattgctatatgggttttaagcctaataataccaatgcacaatacttgttttgca
cagtcaatgctttgcctgaagctaactgtgatattgtagttgtggatgaagtctcaatgt
gtacaaattatgatcttagtgttataaatagtagactgagttacaaacatattgtctacg
taggagacccacaacaactaccagcacctaggaccttgatcaacaagggtacactccaac
ctgaggactacaatgttgtgactcagagaatgtgtaaactaggacctgatgtctttctgc
acaaatgttacagatgcccagctgaaattgttaagacagtctctgctcttgtttatgaga
ataaattcttacctgtcaaccctgagtcaaagcagtgcttcaagatgtttgtaaaaggtc
aagttcagattgaatctaactcctctataaacaacaagcaattagaggttgtcaaggcat
ttttagcacataatccaaaatggcgcaaagctgtttttatctcaccctataatagtcaga
attatgtagcccgacgtttactaggtctacaaacgcaaaccgttgactctgctcaaggta
gtgagtatgattatgtcatttacacacagacatccgatacacagcatgctattaatgtca
acagatttaatgttgcaattactagagcaaaggttggcattctctgtatcatgtgtgata
gaaagatgtatgataatcttggtttctatgaactcaaagattca---------aagattg
gcttacaagcaaaacctgaaacgtgtggtttgtttaaagaatgttcaaagaatgatcagt
acataccaccagcatatgctacgacatatatgagtttgtcagataattttaagacaagtg
atggcttagctgttaacat---cggtaca---aaggatgttaaatatgctaacgttatct
catatatggggttcaggtttgaggccaacgtaccaggctatcacacattgttttgcacac
gagactttgctatgcgtaatgtgagagcatggctaggttttgacgttgaaggtgcacatg
tctgtggcgataacattggaactaatgtaccactacagctgggcttttcaaatggtgttg
atttcgtagtacaaactgaagggtgtgttgttactgagaaaggtaatagcattgaggtt-
-----gtaaaagcaagggcaccaccgggtgagcaatttgcacatttgataccactcatga
ggagaggtcaatcctggcacattgttagacgtcgtatagtgcaaatggtttgcgactatt
tcgatggattgtccgacattttaatttttgtgctatgggctggtggtcttgagcttacaa
ctatgcgatactttgttaagattgga---aaaccacaaaaatgtgagtgcggcaaaattg
caacttgctatagtagctcccaatgcgtctatgcttgttttaaacatgcgttaggatgtg
attatttgtacaatccttattgcattgacattcaacaatggggctacacaggctctctga
gcatgaatcaccatgaagtttgtaacattcatagaaatgagcatgtagctagtggtgatg
ctatcatgactaggtgccttgctatatatgattgttttgtcaaacgtgtggattggtcca
ttgtgtacccttttattgaaaacgaagaaaaaatcaataaagctggtcgcattgtacaat
cacatgtcatgagagctgctcttaaggttttcaaccccgctgcaattcacgatgttggta
atccaaaaggtattcgttgtg---ctacgacacccataccatggttttgttatgatcgtg
atcctattaataacaatgttaggtgtctggag---------tatgattatatggtacat-
-ggacaaat----gaatggtttaatgttgttttggaattgtaatgtagacatgtacccag
agttctcaattgtttgtagatttgacactcgaacacgctcaaaactgtcattagaaggtt
gtaatggtggtgcattgtatgttaataatcatgcatttcacacaccagcttatgatagaa
gagcatttgccaagcttaaacctatgccattcttttattatgatgagactgactgcgagt
ttattgatggacaa------------ccaaattatgtaccacttaagtccaacgtttgca
taaccaaatgtaacattggtggtgcagtctgtaagagacatgctgcactctatagagcat
atgttgaggactacaatgtgtttgtacaagcaggttttacaatttggtgccctcaaaatt
ttgatacttatatgttgtggcaaggttttgttaatggcaaagcactccagagtttagaaa
atgtcgcttttaatgtcgtcaagaaaggtgccttcgctgatttaaaaggcgacttaccaa
cagcagttgtagctgacaagattatggtgagggatggacctactgacaaatgtattttca
caaataagactagtttgcctacaaatgtggctttcgagctatatgcaaaacgcaaacttg
gactcacacctccattaacaatacttagaaatctaggtgttgtcgcaacatacaaatttg
tgttgtgggattatgaagctgaatgtcctttctcaaactttactaagcaagtgtgtgctt
atactgatcttgatggtga---agttgtaaca---------------------tgttttg
ataatagtattagtggctcttttgaacgctttactactacgagagatgcagtgcttattt
ctaataacgctgtgaaaggacttagtgccattaaattacaatatggcttcttgaatgatt
tacctgtaagtactgtaggaaacaaacctgtc----------------------------
-------acatggtacatctatgtgcgcaagaatggcgagtacgttgaacagat---tga
tagttattatacacagggacgtacttttgaaacctttaaacctcgtagtacaatggaaga
agactttcttagtatggatactacactcttcatccaaaagtatggtcttgaggattatgg
ttttgaacacgttgtatttggagatgtttctaaaaccaccattggtggtatgcatcttct
tatatcacaagtgcgccttgcgaaaacgggtttgttttctgtccaagaatttatgaataa
ttctgacagtacactgaaaagttgttgtataacatatgctgatgatccatcttctaagaa
tgtgtgcacttatatggacatactcttggacgactttgtgactatcgttaagagcttaga
tcttaacgtcgtctcgaaagttgtggatgttattgtagattgtaaggcatggagatggat
gttgtggtgtgagaattcacagattaagaccttctatccacaactccaatctgcc---ga
atggaatcctggctatagcatgcctacactttacaaaatacagcgtatgtgtctcgaacg
gtgtaatctctacaattatggtgcacaagtgaggttacctgacggtattactactaatgt
cgttaagtacacccagttgtgtcagtatctcaacaccactacactgtgtgttccacataa
aatgcgtgttctgcatttaggagcagcaggtgctaatggtgttgctcctggtactaccgt
gttaaaaagatggttgccagatgatgccatattggttgataatgatatgagagattacgt
ttccgacgcagacttcagtgttacaggtgattgtactaacctctatattgaggataaatt
tgatttacttatatctgatttatatgatggctcaaccaagtctatagatggtgaaaatac
gtcgaaagatggcttctttacatacattaatggtttcattaatgagaagctagcacttgg
aggttctgtggccatcaaaatcactgaatttagttggaataaaagtttatatgaattaat
tcaaaggtttgagtattggactgtgttttgtacaagtgttaatacctcgtcatcagaagg
ttttctgataggtattaactacttaggaccatactgtgacaaggctatagtggatggcaa
tataatgcatgccaattatatattttggagaaactccacgattatggcattgtcacacaa
ctcagtcctagatactcctaaatttaagtgtcgttgtaataacgcacttgttgttaattt
aaaagaaagagaattaaatgatatggttgttgggttgctaaggaagggtaaaatactcat
tagaaataatggtaagttactaaactttggtaaccactttgttaatacaccatgatagtg
ttactatttgcaatctttagcatcgttaggtctgaagatgcacctcatggtgttacctt-
---accacgatttaacacttctaataata---------------------atgacaa---
-------------gtttgaacttaatttctacaattt-----------------------
----------------cttacaaacttgggatataccaccaaataca-------------
------------------------------------------------------------
------------------------------------------------------------
------------------------------------------------------------
------------------------------------------------------------
------------------------------------------------------------
------------------------------------------------------------
------------------------------------------------------------
------------------------------------------------------------
------------------------------------------------------------
------------------------------------------------------------
------------------------------------------------------------
------------------------------------------------------------
------------------------------------------------------------
-------------------------------------------gc-tggctatgctaaga
acgtctttgtgccaatt---gatggtaaaataccagaaagc-------------------
----------ttttctttcagtaactggtttctgttaacagataaatccactttggttca
aggacgcgttcttag----tactcagccagt-----------ccttgtacaatgccttag
gcctgtacc------gtcgtggtctaacaa------------------------------
-------tactgctgtggtgcattttaaaaatgactacttctgccctaacgttacggcag
a------tgtgctgaggttcaatttaaactttagt-gacactgatgt-------------
----atacacagattcaactaatgattaccagttgtttttcgta---tttgaagataata
caactgcctccatagcatgttatagcagtgccaatgtta-ctgatttccatcctgcaaac
aatagtgtctctcacaccccttttggcaagactatgcattcttatttctgttttgccaat
ttttctcattctgttgtgagcagacaatttttgggcatacttccaccaacagtgcgagaa
tttgcatttggtagagatggatc-----catttttgttaatggctataagtattttagtt
taccacccattaagagtgttaacttctccatcagtgcagtagagaattatggcttttgga
ctatagcttatactaactatacagatgtaatggtggatgttaatggcacaggtatcacaa
ggctattctattgtgactcacccctcaatagaatcaagtgtcaacaattgaaatatgaat
tgccagacgggttttactccgctagtatg---------------------------ctcg
ttaaaaaggac---------ctacctaa--------------------------------
-----------------------aacatttgttaccatgccacagttttacaactggatg
aacgtcacgttacatgttgtattaaatga-------------tatagcgaaacaagctga
catcattcttgcgaaagccc-------ctgagctagcatcactcgcagatgtacattttg
aaatagcccaggctaatggcagtgtaactaaggttactagcctatgtgtacaaacaagac
agttggcattattctacaagtacaccagcctacaaggcttgtaca------catattcta
acttggtggagcttcaaaattatgactgccccttctcgccacaacagtttaataattatt
tgcagtttgacactctatgttttgatgtgaacccatcagttgctggttgtaagtggtcgc
tagttcatgatgtccggtggcgcacg------------cagtttgccaccatcac---ag
tttcttataaagaaggtgctatgatc-------actactatgccaaatgcacagttgggt
tttcaagatatttctgttttggtaaaagataaatgcactgactataacatatatggattc
cagggcacaggcattattagaaatactac------------------ctcaagattagta
gcgggcctttactatacgtctattagtg---gtgaactactcgcctttaaaaatagtact
actg-gggaaatcttcactatag---------------------------taccatgtga
tttaacagcac------------------aagcggctgtgattaacgacgaaat------
------agttggagttataactgccgttaatcaaacagatctgtttgagtttgtaaacca
cactcagtc------------aagaagatcacgtgggccacctttagaat----------
-----taaatacctacacta-tgccacaattttattacataacaaagtggaataatgaca
cctcgactaattgtacatctgtcattacttactcatcttttgctatttgtaatactggtg
aa---------------------------attaaatatgttaat----------------
----gtcacaa-aagttgaagttgtggacgatagcataggagttattaaacccatttcaa
-------caggcaacatatctatacctaagaatttcactgttgcagtgcaagccgaatac
attcagattcaagtcaaacctgttgttgtggattgtgctaagtacgtttgcaatggcaat
agacattgccttagcttgctaacgcaatacacatcagcttgtcagacaattgaaaatgcc
cttaattttggtgcacgtctt---gaatctttaatgcttaaagaaatgattacagt----
---atcagatcgtagtttagagctcgcaactgttg-----------aaaaatttaacacc
acag-------------tgctaggtgatgaaaagt------tgggtggtttttattttga
cggtttaagagaactatta---ccaactacaattggtaag---------aggtctgctgt
tgaggatctattgtttgataaggtggtaaccagcggtcttggcactgttgacgatgatta
taaaaaatgttctgctggtaccgatgtagctgatttagcttgtgcgcagtactataacgg
tataatggtactaccaggtgt------------------------------tgttgatca
aaacaaaatggctatgtacacagcctcgttaataggcggtatggcg--------ctgggc
tc---tattacatcggctgtagc---tgttcctttcgccatgcaagttcaggctaggctt
aattatgttgcattacaaactgatgtcctacaggaaaatcagaaaatacttgctaatgcc
tttaataatgccattggtaacattacattagcacttggaaaggtttctgatgctattaca
actacctcggatggctttaatagtatggcctcagcactgactaagattcagagtgtagtt
aatcagcagggtgaagcgttgagtcaacttactagtcagttgcagaaaaatttccaggct
atcagcagttctattgctgaaatctacaataggctggaaaaagtggaagctgatgctcaa
gttgaccgcctcattactggtagattggctgcacttaatgcctatgtgtctcaaactcta
actcagtatgctgaagtcaaggccagtagacaattagcaatggagaaagttaatgagtgt
gtcaaatcacaatcggataggtatggtttctgtggtaatggaacccacctattttcactt
gtcaattctgcacctgatggtttacttttctttcacacagtcttgctt----cctacaga
atgggaagaagtgacggcatggtcaggaatatgtgtt--------------aataacact
t-----atgcatatgtgttgaaagattttgatcattccattttcagctat----------
------aacaacacgtatatggtgactcctcgtaatatgtttcaacctagaaaacctcag
atgagtgatttcgtgcaaattacgagttgtgaagtgacatttttgaacactacatatacg
acatttcaggagattgtgattgattatattgacattaacaagact--attgctgatatgt
ttgaacaatatagtcctaac-tacacaacatctgaattaaacttacagctagaaatt---
---ttcaatcagacaaagttaaacctcactgcagaaatagaccacttggagcagagagca
gacaacctcactaccattgcacatgaattacagcagtacattgacaatcttaataagact
cttgttgacctagaatggctcaacagagttgaaacttatgtaaaatggccatggtatgtg
tggcta---------------ctaatcggattagtagtagtattctgcataccattgtta
ctgttttgctgtctgagtactggttgctgtgggtgctttggttgtcttggaagttgttgc
aattctctctgtagtagaagacaatttgaaagttatgaacccattgaaaaggtccacatt
cattaactaaacgattta------------------------------------------
--------------------------------tggacactgtcaagtccatcggcatctc
tgttgacgctgtacttgacgaattagataccattgcgtttgctgtaacacttaaagtgtt
attcaattctggtaatttacttgtgtgtataggttttggtgatacctttgaggaggctga
acaaaaggcttatgc-----caaacttcagctg---gatattgaagagtcgcctaatcat
acgactgtttaatatcagagtttacgacttttgtgctaaaaattggtatatgttaccttt
tgcagtcaggcagcgtatcataaataatacaaaacctaaaacactaagtactataaaacg
tagaaagagagtcgcgccagattacagaagaattgccattctcaacgcatcgcgaaaatg
attggcggactgtttcttaacaccctaagttttatagttactaatcaacatgt--gactg
ttaataacacaccacatgttaattc------------------catagtacaacaacatc
atgttgttagtgctag------tattaaacgtttccacttagagttcagcattgctgttc
tctttg-----ttctatttctagctttgtaccgtagtacaaactttaaagtgtgtgtcag
tgtcttaatgtttaagatagtatcaatgacacttataggacctatgcttatagcatttgg
ttactatatagatggcattgtgacaacaactgtcttagctttaagattcgtttacttagc
atacttttggtatgttaatagtagatttgaatttatcttgtataatacaacgacactaat
gtttgt---------acatgacagagctgca----ccgtttatgagaagttctcacggct
ctatttatgtcacattatatggaggcataaattatatgttcgtgaatgatcttacgttgc
attttgtagaccctatgcttgtaggcat----agctatacgtggcctagtt-cgtgctga
cctaacagttgttagagcagttgaacttctca---atggtgactttatttat--------
-----------atattttcacaggaggccgt--agtaggagtttacaatgcagccttttc
tcaggcggttataaacgaaattgatttaaaagaagaagaagag---cgtgtctatgatgt
ttcctagggcttt----------------------tactatcatagat-gaccat-ggt-
---------------------atggttgtaagcgt----cttcttctggctcctgttgat
aattatattgatattgttttcaatagcattgctaaatgttattaagttatgcatggtttg
ttgcaatctgggtaagactattatagtactacctgcacgccatgcatatgatgcctacaa
gacttttatgcaaattaaggcatataatcccgacgaagcacttttggtttgaactaaaca
aaatgaagtacgttttgttcttacttgcgtgcttaattgca--tgcgtttatggagaac-
-----gttactgtgctatgcaatttgccaatcctacaagttgcatcaatgacaccggttc
cgctcaatgtcaaacctgcttcgaacgtggtgatcttatttggcatcttgctaactggaa
cttcagctggtctgtaatattgattgtctttataacagtactacaatatggcagaccaca
attcagct---------------ggctcgtttatggcattaaaatgctgctcatgtggct
attatggcctattgttctagcgcttacgatttttaatgcatactctgagtatcaagtttc
cagatatgtaatgttcggctttagtattgcaggtgcagttgtaacgtttgcactttggat
g------atgtattttgttagatctattcagctatatagaaggaccaaatcatggtggtc
ttttaatcctgaaactaatgcaatcctttgcat------------taatgcattgggtag
aagttatgtacttcctcttgatggcactcctacgggtgtgactcttactctactttcagg
aaatctatatgctgaaggctttaaaatggcaggtggtctcaccatcgaacatttacctaa
atacgtcatgattgctacacctagtagaaccatcgtttacacattggttggaaaacaatt
aaaagcaaccactgctacgggatgggcttactatgtaaaatc----taaagctggtgatt
actcaacagaagcacgtactgataatttgagtgaacatgaaaaattattacatatggtgt
aactaaacttctaaatggccacacagg-gacaacgcgtcaactggggagatggatattcc
aagagacgtggtcgttctaactctcgtggtcggaagaataatgatatacctctttcattc
tacaatcccattaccctcgaaacaggatcaaagttttg---gaacttatgtccgagagat
cttgttcccaa-------aggaataggtaatagggatcaacaaattggtta---------
--------ttggaacagacag------------gtgcgttatcgcattgtcaaaggtcag
cgtaaggaacttc----ctgagagatggttcttctacttcttaggtacagga--------
-----------cctcatgctgatgctaaatttaaagacaagattgatggtgtcttctggg
ttgcaagggatggagccatgaacaaacctacaactctaggcactcgtggaaccaataatg
aatccaaggcactgaaa----tttgatggtaagatacccccacaatttcagcttga-agt
gaatcgttctaggaacaactctaggtctggttctcagtctagatcagcttcaagaaacag
-----------------------gtctcaatccagaggaagacaacaa---------tcc
aataac------------------------------------------------------
----------------------------caaaataacaatg-------------------
----------------------ttgaggat----acaattgtagctgtgcttcagaaatt
aggtgtaact------gataag------cagcggtct-----------------------
--------cgctctaaatctggagaacgtggtcaatccaaacctagggatacaacaccta
agaatgccaacaaacacacctggaagaa--------------------------------
----------------------------------------aactgcaggtaagggagatg
tgacaaatttctatggtgctagaagtgcttcagccaacttt-----ggtgatagtgatct
cgttgcc----------------------aatggtaacgctgccaaatgctaccctcagc
tggctgaatgcgttccat-cagtgtctagcatgctct---------tcggtagtcaatgg
tctgctgaagaagatggtgatcaagtcaaa------------------------------
---------------gtcacagttactcacatctattacctgccaaagga----------
-----tgatgccaaaaccagccaattccta-----------------gaacagattgatg
cttataagcggccctctcatgtggctaaggag-----cagaggcaaagaaaacctcgctc
taag--------tctgctgataagaagcccga---------ggaattgtctgtaactctt
gtagaggcatacacagatgtgtttgatgacacacaggttgagatgattgatgaggttacg
aactaaacgcatgctcgttttcctccatgctgtaatcgttaca--gttttaatcttacta
ctaattggt---agaatccaattactggaaaggttat----------------------t
actcagtcatctgcttaatc------------ttacaacagtcagtaatgtttta-----
---------------------------ggtgtgcctgacagtagt-------ctgcgtgt
aaattgcttacagcttttgaaaccagactg------ttttaacatcttatataaagtttt
agca----gaaaccagattactagtagtagtactgcgagtgatctttctagttcttctag
ggttttcctgctatacattgttgggtgcattattttaacaccatgattgttgtagtcctt
gtgtgtatctttttggctaacggaatcaaagccaccatt-------gtgccagttgaccc
tcatgaacacccagt-------------cctaacttgggaattactgaggaaatttttgg
gaagcactctttacatt-acaacacat--cagatcttagcattaccgctcggatctcgtg
ttgagtgtgagagtattggaggtttcaattgcacatggcctggctttcaaaaacctgcac
atgatcacattgatttccactttgatctttctaaccctttctactcctttgtagatactt
tctatattgtaggtgaaggatatgatagaattaagcttagattagttggtgctgtgccaa
aacataagagattaaatgttggttgtcatacatcatttgctgtagaccttccatttggaa
ctcagatatac-catgacatgtcttttgaacaccctgttagtggtagacatctagagtgt
gcacacagagtttactttgtgaagtactgtccgtataacctgcacggttattgctttaat
gagaagctgaaagtttttgacttgaagcaactcagaa-----------------------
-----------------------gcaagaaggtcttcgacaaaatcaaccaacatcataa
aaatgagttataaggcaacccgatgtttaaaactggtctttccgaggaattactggtcat
cgcgctgcctactcttgtacagaatggtaagcacgtgtaataggaggtacaagcaaccct
attgcatattaggaagt--ttagatttgatttggcaatgctagatttagtaa--------
---tttagagaagtttaaagatccgcta--------------------------------
--tgacgagccaacaatggaagagctaacgtctgga-tctagtgattgtttaaaatgtaa
aattg---------------------------tttgaaaattttccttttgatagtgata
cacaaaaaaaaaaaaaa-------------------------------------------
------------------------------------------------------------
------------------------------------------------------------
------------------------------------------------------------
------------------------------------------------------------
------------------------------------------------------------
------------------------------------------------------------
------------------------------------------------------------
------------------------------------------------------------
------------------------------------------------------------
------------------------------------------------------------
------------------------------------------------------------
------------------------------------------------------------
------------------------------------------------------------
------------------------------------------------------------
------------------------------------------------------------
------------------------------------------------------------
------------------------------------------------------------
------------------------------------------------------------
------------------------------------------------------------
------------------------------------------------------------
------------------------------------------------------------
------------------------------------------------------------
------------------------------------------------------------
------------------------------------------------------------
------------------------------------------------------------
------------------------------------------------------------
------------------------------------------------------------
------------------------------------------------------------
------------------------------------------------------------
------------------------------------------------------------
------------------------------------------------------------
------------------------------------------------------------
------------------------------------------------------------
------------------------------------------------------------
------------------------------------------------------------
------------------------------------------------------------
------------------------------------------------------------
------------------------------------------------------------
------------------------------------------------------------
------------------------------------------------------------
------------------------------------------------------------
------------------------------------------------------------
------------------------------------------------------------
------------------------------------------------------------
------------------------------------------------------------
------------------------------------------------------------
------------------------------------------------------------
------------------------------------------------------------
------------------------------------------------------------
------------------------------------------------------------
------------------------------------------------------------
------------------------------------------------------------
------------------------------------------------------------
------------------------------------------------------------
------------------------------------------------------------
------------------------------------------------------------
------------------------------------------------------------
------------------------------------------------------------
------------------------------------------------------------
------------------------------------------------------------
------------------------------------------------------------
------------------------------------------------------------
------------------------------------------------------------
------------------------------------------------------------
------------------------------------------------------------
------------------------------------------------------------
------------------------------------------------------------
------------------------------------------------------------
------------------------------------------------------------
-----------------
>KX722529.1 Feline coronavirus isolate UG-FH8, complete genome
------------------------------------------------------------
---------------------------------------------------gtgagtgta
gcgtggct----------------------------------------------------
----------ataactc-ttcttttactttaactagccttgtgctaga-tttgtctt---
--cggacaccaactc---------------------gaactaaacgaaatat--------
ttgtctctctatgaaaccatagaagacaagcgttgattatttcac-c-cagtttggcaat
cac----------------------------tcctaggaacggggttgagagaacggcgc
accag---------------------ggttccgtccctgtttggtaagtcgtctagtatt
agctgcggcggttccgcccgtc-----gtagttgggtagaccgggttccgtcctgtgatc
tccctcgccggccgccaggagaatgagttccaaacaatttaagatcctcgt--taatgag
gactaccaagtcaacgtgcctagccttcctttccgtgacgtgctgcaggaagttaagtac
tgctaccgcaacggttttgatggctatgttttcgtgcctgaataccgtcgtgacctagtt
gattgcgatcgtaaggatcactac-----gtcataggtgttctgggtaacggaataagtg
atcttaaacctgttctccttaccgaaccttccgtcatgttgcagg---gctttatcgtta
aggccgactgcaatggcgtgcttgaggactttgaccttaaaattgcccgtactggaaatg
gtgccata-------tatgtagatcaatacatgtgtggtgctgatggaaagccagttatc
gaaggcgagtttaaggattac--------------------------------ttcggtg
atgaggacattatcatctatgaaggagaggaataccgttg--------------------
-tgcctggttaacagtgcgcgatgagaaacctttgtgtcaacaaactctcctcacaatt-
-------agggaaatccaatat--------------------aatctggacatcccgcat
aaattgccaaattgtgctgtcagagaggtagcaccaccagtcaagaagaactctaagatt
gttctttccgaagagtatagaaaactctatgacatcttcggttcgccattcatgaga--a
atggggacagtcttaacaagtgttttg----------acactctccacttcattgccgct
actcttaagtgtccttgtggcgctgaaagtagtggtgttggtgattggactggttttaag
actgcatgctgtggtctgcatggtaaagtta------------aaggtgtcacattaggt
gctgttaaaccaggtgatgctgttgtcactagcatgagtgctggcaagggtgtaaaattc
tttgctaatagcgtactccaat----------------------atgctggtgatgtgga
aaatgtctctgtttggaaagtgattaaaactttcactgttaatgagactgtctgcaccac
cgattttgaaggcgaattgaacgacttcatcaaaccagagagtaaatcacctactgcatg
ttctattaagaaagctttcatcacaggtgaagttgatg--------------------at
gcagtccatgattgtattatcacag-----gaaagtt----ggaccttagtactaacctt
tttggtagtgctaacctactttttaagaaaacaccctggtttgtacaaaagtgtggtgca
atttttgctgacgcttggaagattattgaagaactgctttgttctttcaaacttacatac
aagcagatctatgatgtagtggcatcactttgcacctctgcatttactattatggactac
aaacctgtgtttgtggttacatctaatagtgtcaaggaccttgttgacaagtgtgtcaaa
attcttgtgaaggcctttgatgtcttcacacagacaattacaattgcaggtgtggaggct
a---------------------------agtgttttgtccttggttctaaatacttgctt
-------------------------------tttaataatgcacttgtcaagcttgtcag
tgtt-----------------------------aaaatacttggcaagc-----------
-gacagaaaggtcttgatagtgcattctttgctactaacttaattggtgcgactgttaat
gtgacaccacagaggactgaggctgctaacattagcctgaataaggtggatgatgttgtt
acaccgggtgaaggtcatattgtcatcgttggcgatatggctttttacaagagtgaagaa
tactattttatgatggcaagccctgattcagtccttgttaat------------------
---------aatgtttttaaagcagctcgagtgccat--------------------ctt
ataatattgtttatgatgtggatgatgacaccaagagtaaaatggtggttaaaattggaa
catcatttgattttgatggtga------------------------ccttgatgctgcta
ttgctaaggttaatgactta----------------------------------------
--------cttattgagttcagacaagaaa-------agctgtgtttcagagcacttaag
gatggtgaaaacatcctagttgagg--------catactttaagaaatacaaaatgccag
tttgtcttaaaaaccatgttggtttg-------tgggacatcataagacgtgattctgat
aagaagggttttcttgatactttcaatcatcttaatga------attggatgatgtcaag
gacacaaaaattcaggctatcaaaaatatcctttgtcctgaccttctgttagaattggat
tttggtgctatttggtacagatgtatgccgacctgctctgacacctc-------------
-tatcttaggtaatgttaaaattatgttag---------gtaatggtgttaaagtgattt
gcgacggtggtcacaaccttgctaaccgtttaacaattaattataacaaactttgtgaca
cagctcgtaaagatgttgaaattggtggcct-----------------------------
----------accattttccacatttaaaacaccatctaacagttttattgatatgaaag
------------acgccatttattccgtagttgaatatggtgag----------------
----gcatt-ttcttttaagactgcaagtgtgcctgtaattaatagtggcaccaccacaa
ctgacgactggtcagatcccattttgttagaacctgcagactatgttgaac------cta
aagataacggt---------------------gatgtaattgtcattgctggatacacct
tctataaggatgaagatgatcatttttatccctatggttctggcatggttgtgcagaaga
tgta---caataagatgg--gtggtggtgataaatcagtttcattctcagacgatgttaa
tgttaa---------agagatcgaacctgttacacgtg-tcaggctagaatttgagttt-
gacaatg--aggtggtaacacaggtccttgaaaaggtcattggtgccaaatataagttta
taggtacc---acctgggaagagtttgaagattctatctctgagaaacttgacaacatct
ttgacaagcttgctgaacagggtgtagaacttgaaggttacttcatctacgacacatgtg
gtggatttg-acattaataacccagatggtgttatgatttcacagtatgaccttaacaca
gctattgatgt-----caaaagtgatt-----------------ctgatgcaagcatgga
agacacctcctcgatttctgacaacgaagatgttgaacaaattgaagaagagagtgtctc
aa---------------------ctgttgatgttgaagat---------------gtttc
att---------------------------------------tgatgattctg-------
ttgaacaagttacccttgtagaggataac------------------------cctgatg
agcaacttacctca--------------gtggatgaaaaagttgaaatctctgctaaaaa
cgatccatgggctgctgccgttgatgaacaggaagctgaacaacctaaaccttccttgtc
accttttaagacgacagatcttaatggtaaagtcatccttaaacaacaggacaacaa---
-----------ttgttggatgaatgcttgctgttaccagctgcaagcttttgacttcttt
aatcatgatttgtgggatggttttaagaaaggtgatgttatgcct-----tttgtaaatt
tctgttatgcagctctgac--------tttgaagcaaggagattcaggggatgcagaata
tctt-ttggagacggtgctcaatgattatagtacggctagagtcacacttagtgctaagt
gcggctgtggtgttaaagagatagt-----tttagaacgaactg------------tatt
taagctcacacctcttaagaatgagtttaaatatggcgtctgtggtgactgtaagcaaa-
---tcaacatgtgcaggtttgctagcgtagagggttctggtgtttttgttcacgatagaa
ttgaaaaacaaacacctgagtcacaattcattgtgacacctactatgcatgcagtttaca
caggtacaatacagaatggtcattatgcgattgaagattgcattcatgat--------ta
ctgtgtggatggtatgggaattaagcctcg------------------------taaaca
taagttttacacatccactttgttccttaatgcaaatgtaatgacagct------gaatc
taaggctacggttgaactacctgcgcccgtaaaggataagtgcgtagaaga---atgtca
aagtcctaaagatct--------tgcactacccttctataaagcgggaaaagtttcattt
taccaaggagatttggatgttttgattaactttcttgagcctgatgttgttgttaatgct
gctaatggtgatctt-------------aaacacatgggtggcg--ttgctaaagctatt
---------------------gatgtatttacaggtggtaagttaacaaagcgttctaaa
gcataccttaa----------------atctaacaaaccaatagctcc------------
-----tggtaatgctgtcctttttgaaaatgtacttgagcatcttagtgtgttgaatgct
gtaggacc-----acgtaatggtgacagtcgagtcgagggtaaactctgtaatgtctaca
aggcaattgctaagtgtgatggtaagatactaacaccactt----------------att
agtgttggtatcttcaaagtcaaacttgaaatctcat-----------------------
-----------------------tgcagtgtctacttaaaactgtcacagatagagaatt
gagtgtctttgtttacactgaccaagagaaaattgccatagaaaat-----------ttc
ttcaatggtactattcctgtcaaggtaacagaggacactgtgaaccaaaagcgtgtgtct
gtagcactt-----gataaaacttacggtgag-----caactcaaaggaacagttgttat
taaa--------gaccaagatgtca---------------------------ctaaccag
ttgccaagtgtgtcagatgctggtgaaaaagtcgttaa------ggcattggatgttgat
tggaatgcttattatggattttcaaatgcagc-----ggcttttagcgccagttcccatg
atgcttataaat-ttgatgttgtaacacataacaacttcattgttcataagcaaactgat
aa----------------------------------------------------------
----------taattgttgggttaatgcgatttgtttagcat------------------
------------------------------------------------------------
--tacagagacttaaacctacgtggaaatttcctggtgttaaaagtttgtgggatgc---
----------------ttttct-------------------------------------c
actcgtaaaactgctggatttgtccatatg----------ctatatcacatttcaggctt
aaagaa-----------------aggacaacctggtgatgctgagttga-----------
ctttacataagcttgg-------tgagttgatgtcaagtgatagtgtagtcactg-----
-tcacacatacaactgcatgtgataagtgtgc------------aaaagttgaaactttc
actggacc---------tgtggtagca------------------gcgcctcttttggtt
tatggttctg---------atgaaacttgtgtt---catggcgtgagtgtcaatgtcaaa
gtcacaagtgtaagaggcactgtggccatcacttcattaataggtcctgttgtaggagat
attattgatgca----------------actggttacatctgttacaccggtttgaattc
acgc----------ggccattatacctactacgataatcgtaatggtttaatggtcgatg
ctgagaaagcctaccattttgagaaaaatctttta-------------------caggtt
acaacagctattgctagtaattttgttgctaa------cacacctaaagagaaggtcatg
cctaagaatc---------------cagttaaagaaccaaatacggctcgtgtttttagt
gaggttgaagaaactcctaaaa-atatagttcgtaaagaaaaattg--------ttggct
attgagagtggtgtagattatacaatctcaacattcggtaaatatgctgacgtgttcttt
atgactggtgataaaattcttaggattttccttgaagtctttaaatacttgttggttgtt
tttatgtgtcttagaaagtctaagatgcctaaagttaaagtcaaaccgccccatgtat--
-------ttaaagacttaggtgctaaagttaggacattga--------attaca------
--------taagacaattgaacaaacctgccttatggcgttatgcaa------------a
actagtactact------tttaatagcattataccatttcttttacc-------------
tgtttgtcagcatac-------------------cattagtgcataaattag--------
----catgtagtggtagtgttcaagcgtatagtaactctagttttgtaaagtcagaggt-
--ttgtggtaactctattttgtgcaaggcgtgtctggcatcttatgatgaattggccgat
tttgatcatctccaagtgtcatgggattacaaatcagacccactatggaatagagttgta
caattgtcatattttacattcttggctgtttttggtaacaattatgtcag--atgtctcc
ttatgtactttgtcacacagtacctcaacctgtggttgtct------taccttg------
gttatgttaagtatagctggttcctgcatgttatcaactttgagtcaatttctgttgaat
ttgtgatcatagttgtagtttttaaggcagttctcgcacttaaacacatcttgtttccat
------------------------------------------gcagcaacccctca---t
gtaaaacctgttctaagattgctaggcagacccgtattcctatacaggttgtggttaacg
gttcaatgaaaactgtatatgtccatgctaatggtactggtaaactctgcaaaaggcaca
atttttattgtaaagattgtgactcttatggatttgatcatacattcatctgtgatgaga
ttgtgcgggatctgagcaacagcgttaagcaaacagtttacgctactgacaggtcatacc
aggaagtcacaaaagttgaatgttctgatgggttttacagattttatgttggtgaagaat
tcacggcatatgactatgatgtaaaacataagaagtatagtagtcaggaagtgcttaaga
ctatgtacctgctt---------------gatgattttattgtctatagtccatcagggt
cttctcttgctagtgtta--------------------------------------gaaa
tgtctgtgtttacttttcacaattaattggtaggcctattaagattgttaatagtgattt
gcttgaggatttgtctgtagactttaagggagcac-----------------ttttcaat
gccaaaaagaacgttattaaaaactctttcaatgttgatgtctcagaatgtaaaaacctg
gaggagtg----------------------ttataaggtgtgtaacctc-gatgttacat
tctccaccttc---------------------------------gaaatggcagttaata
atgct---------------------catagatttggcatattaattacagatcgatctt
ttaacaact-tctggccatcgaagattaagcctggttcttctggtgtttctgctatggac
atcggtaagtgcatgacttttgatgctaagattgttaatgcaaaggttttaacacaacgt
ggtaaaagtgttgtctggcttagtcaggatttttccatgctaagttctacagcccagaag
gttttagttaaaacatttgtggaagagggtgtgaactttt------------cacttacg
tttaatgctgtaggttcagacgaagatttgccttatgagcgattcactgaatcagtgtca
gcgaaga------------acggttcaggtttcttcgatgtacttaaacagcttaagcaa
atctt-ctggtgttttgttctgttcattatcatctatggtctatgctcagtctacagtgt
tgcaacgcagtcttacattgattctgctgaaggttatgattacatggttattaagaatgg
tgttgttca------atcatttgacgactccattaactgtgtacacaatacatacaaagg
ctttgcagtgtggtttaaagctaaatatggctttgtacctacatttgataagtcttgccc
tattgtctt---------------aggaactgtttttgatctaggtaatatgagaccaat
ccccgatgtgccagcgtatgtagcacttgttggtagatccttagtcttcgcaatcaatgc
tgcatttggtgttaccaatgtgtgttatgatcatacaggtgcttctgtaagtaagaattc
ttactttgaca------cttgtgtcttcaattctgcatgcactactct---ggccggcct
tggtggtacagttgtttattgtgctaagcaaggacttgttgagggtgccaaactttacag
cgaattgatgcctgattattattatgagcatgctagtggtaacatggttaaaataccagc
aat---tattaggggttttggtctgcggtttgtaaaaacacaggcgacaacttattgcag
agtgggagagtgtactgaaagtcaagctggtttttgc---tttggtggtgacaactggtt
tgtctatgata-------------------aagagtttggggatggatacatttgtggaa
gttccacactgggattctttaaaaatgtgttcgcactctt---------------taact
ctaacatgtctgtagtagccacatctggtgcaatgttggctaatattatcattgcatgtt
tggctattgcagtctgttatggtgttcttaagtttaaaaagatctttggtgattgcactc
tcctagtagttatga-----ttattgttacattgattgttaataatgtttcctactttgt
aacccaaaacacattctttatgattgtttatgctattgtctattatttcacaacaagaaa
acttgcataccctggcatatt------agatgcaggattcattattgcatacttgaatat
ggctccgtggtatgttcttgttttgtacataatggtattcctttatgattccctaccatc
actattcaa------acttaaggtgacaacaaacctctttgaaggtgataaatttgtagg
tagcttcgaatcagccgctatgggtacttttgttatagacatgcgttcatatgagacact
tgttaattctacacccttagatagaattaagtcatatgctaacagctt---------taa
caagtacaagtactatacaggttcaatgggagaggctgattaccgcatggcttgttatgc
tcatttgggtaaggcattaatggattattctgtttcaagaaatgatatgctttacacgcc
accaacagtcagtgttaattcaac---actgcagtctggcttgagaaaaatggcacagcc
tagtggtattgtggagccctgtattgtaagggtggcctatggcaacaatgttcttaatgg
tttgtggcttggcgacgaagtcatctgccctagacatgtcat---tgctagtgacacatc
gcgtgtgatcaattatgaaaatgagttgtctagtgtgcgtttacataacttttctata--
-gccaaaaataatgtgtttttgggtgttgtgtctgccaaatataagggtgtaaatcttgt
acttaaagtgaatcaggtaaaccctaacacaccagaacataaatttaagtccgtgaaacc
aggtgagagttttaacattcttgcttgttatgaaggttgtcctggtagtgtatatggtgt
gaacatgaggagtcagggtactatcaagggttcttttattgccggtacctgtgggtcagt
aggttatgtattagaaaatggagtgctctattttgtatacatgcaccacttagagttagg
taatggctcccatgttggttcaaaccttgaaggagaaatgtatggcggttatgaagatca
acctagcatgcaactggaaggtactaacgtcatgtcatcagataatgtaattgcattttt
gtatgctgctcttatcaatggtgagagatggtttgtta----------caaatgcatcta
tgtcgttagaatcttacaatgcatgggccaaaactaacagttttacggaaattgtgtcaa
ctgatgcttttaacatgttgg---------ccgcaaaaactgg--ttacagtgttgaaaa
gttacttgaatgtattgttag-------actcaacaaaggttttggaggacgcactatac
tatcttatggctcgttatgtgatgaattcacacctactgaagtcataaggcaaatgtatg
gtgttaatcttcagagtg--gtaaagtgaaatcactattttaccctgtgatgactgccat
ggcca--------ttctctttgcgttttggttagag------------------------
ttctttatgtatacaccctttacgtggattaatccgacatttgttagtgtcattctagct
atcacaacgctcctatctgcgatactagtcgttggaattaagcacaaaatgttgttcttc
atgtcctttgtgatgcctagtgttatcttagctactgcacacaatgtggtctg-------
-------ggatttgacctattatgaaagtttacaggttcttgtggaaaatattaacacca
cctttttaccagtagacatgcagg---gtatcatgcttgcactg--ttttgtgttg----
------------------ttgtgtttgtcacatacactataagatttttcacatgtaagc
aatcatggttttca------ttgtttgtaacaaccgtttttgtggtgtttaacattgtta
aattactaggtatggtaggtgaaccatggaatgacgaccacattttgctgtgccttgtaa
acatgcttaccatgttgataagtcttactacaaaggactggtt-----tgttgtttttat
atcatacaaatttgcttattatgtagttgtatatgtaatgcagccagcttttgttcaaga
ct-ttggtttcgttaagtgtgtaagcttagtctatatggcctgtggttacctgttctgtt
gttattatggtattctctattgggttaacaggtttacatgcatgacgtgtggtgtt---t
accaatttacggtttcaccagccgagcttaaatacatgactgctaataacttgtctgcac
ctaagactgcatatgatgctatgattcttagtgttaagttgatgggcattggtggagaga
gaaatatcaaaatctccactgtgcagtccaaacttacagagatgaaatgtacgaacgttg
ttttgcttggcctgttgtccaaaatgcatgttgaatctaattcaaaagaatggaattatt
gtgttggtttgcataatgagatcaatttgtgtgatgacccggaaattgtccttgaaaaac
tactagcactcattgcgttcttcttgtccaagcacaacacatgtgatcttagtgatctca
ttgattcctattttgagaataccaccattttacaaagcgtagcatctgcttatgcagcat
tgcctagctggattgcctatgaaaaagctcgtgccgacctagaagaggctaagaagaatg
atgttagccctcaacttttgaaacagcttacaaaggcttgtaatattgctaagagtgaat
ttgaacgagaggcttcagtgcaaaagaagcttgacaaaatggcagagcaggctgcagcta
gcatgtacaaagaggcacgtgctgtggacagaaagtcaaaaatagtttcagctatgcata
gtctactttttggtatgcttaagaaacttgacatgtccagtgttaacactattattgagc
aggctcgtaatggcgtgttaccactgagtatcataccggctgcctcagctacaagactcg
ttgttgtaacgcctaatcttgaagtgctttccaaggttagacaagaaaacaatgtaca-c
tatgcaggtgctatttggtcaatagttgaagttaaagatgctaatggctctcaagtccac
ttgaaggaaattacagctgccaacgagctaaatatcacctggcccttgagcataagttgt
gagagaacca---------caaagttacagaataatgaaattttgccaggtaaacttaaa
gagaaggctgttaaagcatctgctacaattgatggtgatgcttatggtagcggcaaagcg
cttatggcttctgaaggtggtaagagctttatatatgcatttatagcatcagacagcaac
cttaagtatgttaagtggg------------agagcaacaa---tgacgtaatacctatt
gaacttgaggccccattgcgcttttatgttgatggtgttaacggccctgaagttaaatat
ttgtattttgtgaaaaacctaaacactcttagacgtggtgctgtcctgggatatatcggt
gcaacagttcgtttgcaagcgggtaaacctacagaacacccttctaatagtggtttgttg
acattatgtgcttttgcacctgaccctgctaaagcatatgttgatgctgttaaaaaaggt
atgcaaccagttactaactgtgtcaaaatgctctcaaacggtgccggtaatggtatggct
atcacaaatggtgttgaatccaacacacaacaggactcttatggtggtgcatctgtgtgt
atctattgtagatgccatgtagaacatcctgcaattgatgggttgtgccgctttaaaggt
aaatttgtccaagtac---caaccggaacccaagatcctattagattctgcattgaaaac
gaagtttgtgttgtttgcggttgctggcttaataatggttgtatgtgtgat------cgt
acttctatgcaaggcgccactgttgatcagagttatttaaacgagtgcggggttctagtg
cagctcgactagaaccctgtaat---ggtacagatccggaccatgttagtagagctttcg
acatctacaacaaagatgttgcatgtattggtaaattccttaagaccaattgttctcgtt
ttaggaatttagacaagcaagatg------------cctactacgtagtcaagcgttgta
ctaagagcgttatggaccatgagcaagtctgttataacgatcttaaagattcaagtgcgg
ttgctgaacatgacttctttttgtataaggaaggtcgatgtgaattcggtaatgttgcac
gtaaggatcttacaaagtacacaatgatggatctgtgttatgctatcagaaactttgatg
aaaagaactgtgaagttcttaaagaaatacttgtgacgttaggcgcctgcaatgagtctt
tctttgaaaacaaggattggtttgacccagttgaaaatgaagctatacatgaagtatacg
caagactaggacctatagtagccaacgctatgctcaaatgtgtggcgttttgtgatgcta
ttgtggaaaaaggttacataggtattataactctagataaccaagatcttaatggcaatt
tttatgatttcggtgactttgtaaaaacagcgccaggttttggatgtgcttgcgttacat
catattactcttatatgatgcccttaatgggaatgacttcatgtttagagtctgaaaatt
ttgtgaaaagtgatatctatggttctgattataagcagtatgatttgttagcttatgatt
ttacagaccataaggaaaaactttttcaaaaatactttaagcactgggatcgaacatacc
accctaattgctctgattgtacaagtgatgattgcattattcattgtgctaattttaaca
cgttgttttcaatgaccatacccaatactgcatttggacctcttgtacgtaaagtccaca
tagatggtgtgccagttgttgttactgctggctaccattttaaacagttgggtattgtgt
ggaatcttgatgttaaattagacactatgaagttgaccatgacagatcttcttaggtttg
tcactgatcctacgttgcttgtagcatcaagccctgcgttattagatcaacgtactgtct
gtttttccattgcagctttgagtactggtgttacatatcagacagtgaagccaggtcact
ttaacaaagatttctatgattttataacagagcgtggattctttgaagagggatctgagt
tgacattgaaacacttcttctttgcacagggtggtgaagctgctatgacagattttaatt
attatcgttacaatagagttactgtcttagacatctgtcaggcgcaatttgtttataaaa
ttgtgtgtaagtattttgattgttatgatggtggttgcatcaatgctcgagaggttgttg
ttaccaattatgacaaaagtgctggctacccacttaataagtttggtaaagcaaggctct
attatgaaactttgtcatatgaagagcaggatgcactttttgctctaaccaagagaaatg
ttctacctacaatgacacaaatgaatcttaaatatgctatttctggtaaggcaagagctc
gtactgtcggaggagtatcacttctctctacaatgacgacgagacagtaccaccagaagc
atttgaaatctattgctgctacacgtaacgccaccgtagttattggaacaactaagttct
atggtggttgggacaatatgctaaagaatttgatgcgcgatgtagataatggctgtttga
tgggatgggactatccaaagtgtgaccgtgctttgcctaatatgataagaatggcttctg
ccatggtattgggttctaaacacattggctgttgcacacatagtgatagattctatcgac
tctctaatgagttagctcaagtactcacagaggttgtacattgtaccggtggcttttata
ttaaacctggtggtacaactagtggtgatggtactacagcttatgctaactctgctttta
acatctttcaagctgtttctgctaatgttaataagcttttaggagtggattcaaacacct
gtaacaacgttacagttaaggcca---------tacagcgcaagatatatgataactgtt
accgtagtagtagtattgatgacgactttgttgtcgaatattttagttacttaagaaagc
acttttctatgatgattttgtctgatgatggtgttgtttgttacaacaaagattatgccg
atcttggttatgtagcagacattggtgcgtttaaggccaccttgtattaccagaacaatg
tatttatgtctacagctaagtgttgggtagaaccagatcttaatgttggaccacatgaat
tttgttcacaacacaccctacagattgtaggaccagatggtgattactacttaccttacc
cagacccttctagaattttgtcagcaggtgtttttgttgatgatattgttaagacagata
acgtcattatgcttgaacgttatgtgtctttagcaattgatgcatatccgcttacaaaac
accctaaacctgcataccagaaggtgttttatgccttgcttgactgggttaaacacttgc
agaagacattaaatgctggtatacttgattcattctctgttaccatgttggaggatggtc
aagataaattctggagtgaagagttctatgccagtctttatgaaaagtccactgtcttgc
aagcagctggcatgtgtgttgtttgtggttcacaaactgtgttacgttgcggagactgtt
taaggagacctcttctgtgcactaagtgcgcctacgaccatgtcatgggcacaaagcata
aattcattatgtctatcacaccttatgtgtgtagctataatggttgtactgttaatgatg
ttacaaaactatttttgggaggtcttaactattactgtaccgaacacaaaccacaattat
cattcccgctctgtgctaatggtaatgtgtttggcctgtacaagagtagtgccattggct
ctgaggatgttgatgatttcaacaaactagctgtctcagattggaccaatgtagatgatt
acaaacttgctaataatgttaaagaatctctgaaaattttcgctgctgaaactgtgaaag
caaaggaggaatctgttaaagctgaatatgcatatgccatattaaaggaggtggtcggcc
ctaaggaagttgtactccaatgggaatcctctaaggttaaacctccacttaacagaaatt
ctgttttcacatgttttcagataaacaaggatactaaaattcagttaggtgaatttgtgt
ttgagcagtcagaatatggtagtgattctgtttactataagagtactagcactactaagc
tggcaccgggtatgatttttgtgttgacgtctcataatgtgagtccacttaaagctaaca
ttttagtcaaccaagagaagtacaataccatatccaagctctatcctacgttcaacatag
cggaagcctataccacattggtgccttactatcaaatgatcggtaagcaaaaatttacaa
ctattcaaggtcctcctggtagtggtaaatcacattgtgttataggtttgggtttgtatt
atcctcaggctagaattgtctacacagcatgttcacacgcagctgtggatgctttatgtg
aaaaagcttccaagaactttaatgttgataaatgttcaaggataatacctcaaagaatca
gagttgattgctatatgggttttaagcctaataatactaatgcacaatacttgttctgca
cagttaatgctttgcctgaagctaactgtgatattgtggttgtggatgaagtgtcaatgt
gtacaaactacgatcttagtgttataaatagtagattgagctacaaacatatcgtttatg
taggtgatccacaacaacttccagcacctagaaccttgattaataagggtacactccaac
ctgaggactacaatgttgtgactcagagaatgtgtaaactaggacctgatgtatttttgc
acaaatgttatagatgcccagctgaaattgttaaaacagtctctgctcttgtttacgaga
ataaatttttacctgtcaaccctgattcaaagcagtgcttcaaaatgtttgtaaaaggac
aagttcagattgaatctaactcttctataaacaataagcaactagaggttgtcaaggcat
ttttagcacataatccaaaatggcgtaaagctgtttttatctcaccctataacagtcaga
attatgtggcacgacgtctactaggtctgcaaacgcaaaccgtagactctgcgcaaggta
gtgagtatgattatgtcatttacacacagacatccgatacacagcacgctattaatgtca
acagatttaatgttgccattactagagcaaaggttggcattctttgtatcatgtgtgata
gaaagatgtatgataatcttgatttctatgaactcaaagattca---------aagattg
gcttacaagcaaaacctgaaatttgtggtttgttcaaagattgctcgaagaatgagcagt
acataccaccagcatatgctatcacatatatgagtttgtctgacaattttaagacaagtg
atggtttagctgttaacat---cggtaca---aaggatgttaaatatgctaacgttatct
catatatgggattcaggtttgaagccaatgtaccaggctatcacacattgttttgcacac
gagactttgccatgcgtaatgttagagcatggctaggttttgatgtcgaaggtgcacatg
tctgtggtgataacattggaactaatgtaccactacagctgggcttttcaaatggtgttg
atttcgtagtacaaactgaaggatgtgttgttactgaaaaaggtaatagcattgaagtt-
-----gtaaaagcaagggcaccaccgggtgagcaatttgcacacttgataccactcatgc
gaagaggtcaatcatggcatattgttaggcgtcgtatagtacagatggtctgtgactatt
tcgatggcttgtcagacatcttaatttttgtgctatgggctggtggtcttgagcttacga
ctatgcgatattttgttaagattgga---aaaccacaaaaatgtgagtgcggcaaaatag
caacctgctataacagctcacaatgtgtctatgcctgttttaagcatgcattaggatgtg
attacttatacaatccttattgcattgacattcaacaatggggctatacaggttctctga
gcatgaatcatcatgaagtttgtaacattcatagaaatgagcatgtggctagtggtgatg
ctatcatgactaggtgtcttgctatatatgattgttttgtcaaacgtgtagattggtcca
ttgtgtacccctttattgaaaatgaagaaaagattaataaagctggtcgcattgtacaat
cacatgtcatgagagctgctcttaaggtttttaatcctgctgcaattcacgatgttggta
atccaaaaggtattcgttgtg---ctacgacacccataccatggttttgttatgatcgtg
atcctattaataacaatgttagatgtctggag---------tatgattacatggtacat-
-ggccaaat----gaatggtttaatgttgttttggaattgtaatgtagacatgtacccag
agttctcaattgtttgtagatttgatactcgaactcgctcaaaactgtcattagaaggtt
gtaatggtggtgcactgtatgttaacaatcatgcatttcacacgccagcttatgatagaa
gagcatttgctaagcttaaacctatgccgttcttttactatgacgatagtgactgtgagt
ttattgatgggcaa------------cccaattacgtaccacttaagtctaatgtttgca
taaccaaatgtaacattggtggtgctgtctgcaagaaacatgctgcactctatagagcgt
atgttgaggattacaacttgtttgtacaagctggttttacaatttggtgccctcaaaatt
ttgatacttatatgttgtggcaaggttttgttaatggcaaagcactccagagtttggaaa
atgtagcttttaatgtcgttaagaaaggtgccttcgccgatttaaaaggcgacttaccaa
cagcagttgtagccgataagattatggtgagggatggacctactgacaagtgtattttca
caaataaaactagtttgcctacaaatgtggcttttgagctgtatgcaaaacgcaaacttg
gactcacacctcctttaacaatacttagaaatctaggtgttgtcgcaacacataaatttg
tgttgtgggattatgaagctgaatgtcctttctcaaactttactaagcaagtgtgtgctt
acactgatcttgatggtga---agttgtaaca---------------------tgttttg
ataatagtattagtggttcttttgaacgctttactactacgaaagatgcagtgcttattt
ctaataacgctgtgaagggacttagtgccataaaattacaatatggctttttgaatgact
tacctgtaagtactgtaggaaacaaacctgtc----------------------------
-------acatggtacatctatgtgcgcaagaatggcgagtacgtcgaacagat---tgc
cagttattacacacagggacgtacttttgaaacctttaaacctcgtagtacaatggaaga
agactttcttagtatggatactacactcttcattcaaaagtatggtcttgaggattatgg
ttttgaacacgttgtatttggagatgtttctaaaaccaccattggtggtatgcatcttct
tatatcacaagtgcgccttgcaaaaatgggtttgttttctgttcaagaatttatgaacaa
ttctgacagtacactgaaaagttgttgtataacatatgctgatgatccatcttctaagaa
tgtgtgcacttatatggacatactcttggacgattttgtgactatcgttaagagcttaga
ccttaacgtcgtgtcaaaagttgtggatgttattgtagattgtaaggcatggagatggat
gttgtggtgtgagaattcacaaattaaaaccttctatccacaactccaatcttct---ga
gtggaacccaggctatagcatgcctacactttacaaaatacagcgtatgtgtctcgaacg
gtgtaatctctacaattatggtgcgcaagtgaagttacctgacggcattactactaatgt
cgttaagtatacccagttgtgtcaatatctcaataccactacactgtgtgttccacacaa
aatgcgtgttctgcatttaggagcagcaggcgctaatggtgttgctcctggtaccactgt
attaaaaagatggttgccagatgatgccatattggttgataatgatatgagagattacgt
ttccgacgcagacttcagtgttacaggtgattgtactaacctctacattgaggacaaatt
tgatttacttatatctgatttatatgatggctcaaccaagtctatagacggtgaaaatac
gtcgaaagatggcttctttacatacattaatggttttattaatgagaagctagcgcttgg
aggttctgttgccatcaaaatcactgaatttagttggaataaaattttatatgaattgat
tcaaagatttgagtattggactgtgttttgtacaagtgttaatacctcgtcatcagaagg
ttttctgataggtatcaactacttaggaccatacagtgacaaggttgtagtggatggcaa
tataatgcatgccaattatatattttggagaaactccacaattatggcattgtcacacaa
ttcagtcctagacactccgaaatttaagtgtcgttgtaataacgcacttgttgttaattt
aaaagaaagagaattaaatgatatggttgttggattgctaaggaagggtaaaatactcat
tagaaacaatggtaagttactaaactttggtaatcactttgtcaacacaccatgatattg
ttgttgcttgcaattcttagcatcgccaagtgtgacgatgctcccaatggtgctatttt-
---accccactttaacacgtcctataata---------------------atgccaa---
-------------gttcgaacttaatttttacaattt-----------------------
----------------cttacaaacttggaatatacctccaaacactgagactattcttg
gtggctacttaccatattg-------------------------tggacggggtga----
--taattgtgggtggtataattttgtttaccagtcacagggtggcacatatgctaagtac
aaatacataaacacggaatacct-------------------------------------
-----------tata------------ccgaatgttcacggcgtctactttgatgtacga
g--------agtatggc--aattcagatggcgcgtggactgatatggat-aaagtcggct
tattaatagccataca----tggtacctc-----ccactacagtcttctcatggttttac
a-agaccgggtagaggagaacaagccccatgtcgctgttaaaatatgtcattggaagc--
-----caggtaatataagttcttaccaccaatttggtgttgatctaggagatagtggcca
atgtgtgt-----ttaaccggagattctcattggacaccaaattgacggctaatg-----
-acttctatggcttccagtggactgatacatatgtagatatctatttaggtggcactatt
actaaagtgtggattgacaatgactggagtgttgttgaatctagcatctcatactattgg
agtacttataataaaggatattacatgcaatttgtcaacc--------------------
-------------gcaccacttattacgcttataacagcactggtgg----ttcaaa---
ttatacacatcttcagttatcagagtgccatagtgaatactgtgc-tggttatgctaaga
atgtttttgtgccaatt---gaaggtaaaataccagaaagc-------------------
----------ttctcttttagtaattggtttctgttatcagataaatctactttggtaca
aggtcgcgttcttag----taaacaaccagt-----------ttttgtacaatgtcttag
acctgttcc------atcatggtccaataa------------------------------
-------cactgctgtggttctcttcactaacgattcatactgccctaatgtcactgcag
a------tgttttgaggtttaatctgaattttagt-gacactgatgt-------------
----ttacacagagtccactaatgatgatcagttgtatttcaca---tttgaggataata
caactgcatccatagcctgttatagcagtgctaatgtca-ctgatttccagcctgcaaat
aacagcgcttctcatattccttttggtaaaacaatgcattcttatttctgttttgccaat
ttttcacactctgttgtgagtagacagttcttgggtatactgccaccaactgtacgagag
tttgcattcggtagggacggatc-----cgtttttgttaatggttataaatattttagct
taccgcctatcaagagtgttaacttctctattagttcagttgaacagtatggcttttgga
ctatagcctatactaactatacagatgtaatggtggatgttaatggcacagttattacca
gattattctattgtgactcacccctcaatagaatcaagtgtcaacagttgaagcacgagc
taccagatgggttttattccgctagcatg---------------------------cttg
ttaaaaaggat---------ctacctaa--------------------------------
-----------------------gacatttgttaccatgccacagttttataactggatg
aatgtcacgttacatgttgtattaaatga-------------cacagagaaaaggcaaga
catcattcttgctaaggcct-------cagagctagcatcacttgcggacatacattttg
aaatagcccaggctaatggcagtgtaactaatgttactagcctatgtatccaagcaagac
agttagctttattctataagtataccagtttacaaggtttgtata------cttattcta
atttagtggaggtacaaaatcatgattgccctttctcgccacagcagtttaataattatt
tgcaatttgaaactttgtgttttgatgtgaatccagctgttgcaggttgtaaatggtcgc
tagtccatgacaatatatggcgcaca------------cagttcgccactatcac---tg
tttcctacaaagaaggtgctatgatt-------actaccatgccaaaagcacagctgggt
ttccaagacatctccgtcttggtaaaagatgaatgcactgattacaacatatatggattt
cagggcacaggcattattagaaatactac------------------ttcacgtttagtg
gctggcctttattatacatctattagtg---gtgaccttcttgcctttaagaatagtact
actg-gggaaatcttcactgtag---------------------------taccatgtga
tctaacagcac------------------aagcagctgtgattaatgatgaaat------
------agttggagctataacagccgtcaatcaaacggatttgtttgagtttgtaaatca
cacacaggt------------taaaagattacgtaggtcaacaccagaaa----------
--cagtacaaacctatacta-tgccacaattctattacataacaaagtggaataatgaca
cctcgactaattgtacgtctgtcattacttattcctcctttgctatttgtaatactggtg
aa---------------------------attaaatatgttaat----------------
----gtcacta-aagttgaaattgtggatgatagtataggggttatcaaacctgtctcaa
-------caggcaacatttctatacctaaaaatttcactgttgcagtgcaagccgaatac
attcagattcaagtcaaacctgttgttgtggattgcgctaagtatgtttgcaatggtaat
agacattgccttaacttgctaacacaatacacttcagcttgtcaaacaatcgaaaatgcc
cttaatcttggtgcacgtctt---gaatctttaatgcttaatgatatggttacagt----
---atcagatcgcagtctagagcttgcaactgttg-----------aaaagtttaacact
actc-------------ttgtaggtggtgaaaagc------ttggtggtttctattttga
tggcttgagcagcctatta---ccacccaaaataggtaag---------aggtctgctgt
tgaggatcttttgtttaacaaagtggtaaccagtggtcttggcactgttgatgatgatta
taaaaagtgctctgctggtacggatgtggccgatctagtttgtgcccaatattacaatgg
cataatggttctacctggcgt------------------------------tgtagatga
taataagatggccatgtatacagcctctttaataggcggtatggct--------atgggc
tc---tattacatctgctgtggc---tgtgccttttgctatgcaagtgcaggctaggctt
aattatgttgcattgcaaacggatgtcctacaggaaaaccagaaaatacttgctaatgcc
tttaataatgccattggtaacatcacactagcgcttgaaaaagtttccaatgctattaca
accatatcggatggttttaatagtatggcttcagcattgactaagattcagagtgtggtt
aatcaacaaggtgaagcgttggctcaacttaccagccagctacagaaaaacttccaggct
attagtagttctattgctgaaatctacaatagattggaaaaagtggaagctgatgctcag
gttgaccgtctcattactggcaggttagcggcacttaatgcttatgtgtctcaaacttta
actcagtatgctgaggtcaaggctagtaggcaactggcaatggaaaaagttaatgagtgt
gtcaaatcacagtcggataggtatggtttctgtggtaatggaacacacctattctcactt
gtcaattctgcacctgacggtttacttttctttcacacagtgttactt----cctactga
atgggaagaggtgacggcatggtcagggatatgtgtt--------------aacgacaca
t-----atgcatatgtgttgaaagactttgaatattctattttcagctac----------
------aataatacgtatatggtgactcctcgtaatatgttccaacccagaaaacctcag
atgagtgatttcgtgcgaattacgagctgtgaagtgacatttttgtacactacatatacg
gcatttcaggagattgtgattgattatattgacattaacaagact--atctctgatatgc
ttgaacaatataaccctaat-tacacaacacctgaattagatttacagctggaaatc---
---ttcaaccagacaaagttaaacctcactgcagaaattgaccaattggaagaaagagct
gacaacctcaccgttatagcacacgaactacagcagtatattgacaatcttaataagaca
cttgttgaccttgaatggctcaacagggttgaaacttatgtaaaatggccgtggtatgtg
tggcta---------------ctaattggattagtagtagtcttctgcataccattatta
ctgttttgctgtctgagtactggttgctgtgggtgctttggctgtcttggcagttgttgt
cattctctttgtagtagacgtcaatttgaaaactacgaacctattgaaaaggttcacatt
cattaactaaacgattta------------------------------------------
--------------------------------tggatactgtcaagtctattggcatctc
tgtggacgcagtacttgacgagttagattccattgcatttgctgtaacacttaaagtatt
atttacttccggtaaattacttgtgtgtataggttttggtgatacttttgaggaggctga
acaaaaagcttatgc-----caaacttcagctt---gatattgaagagtcgcctaattat
acgactgtttaatatcacagtttacgatttttgtgctaaaaattggtataagttgccttt
tgcggttagactacgtatcataaataacacaaaacctaaaacagcaagtactataaaacg
tagaaaaagagttgttccagactacagaaaaatcgctattctaaacgcagcgcgaaaatg
attggcggactgtttcttaacactctaagttttatagttactaaccaacatgt--gactg
taaacaacacaccacatgttaattc------------------tatagtacaacaacatc
atgttgttagtgctag------tatcaaaagttttcatttagagttcagcattgctgtgc
tctttg-----ttttatttttagctttgtaccgtagtacaaactttaaagtgtgtgtcgg
tgtcttaatgtttaagatagtatcaatgacacttataggacctatgcttatagcatttgg
ttactacatagatggcattgtgacaacaactgtcttagctttaagatttgtttacttagc
atacttttggtatgttaatagtagatttgaattcattttatacaatacaacgacactaat
gtttgt---------acatgacagagctgca----ccgtttatgagaagttctcacggct
ctatttatgtcacattatacggaggcataaattatatgttcgtgaatgatctcacgttgc
attttgtagaccctatgcttgtaggcat----agctatacgcggcttagtt-cgtgctga
cttaacagtagttagggcagttgaacttctca---atggtgactttatatat--------
-----------atattttcacaggaggccgt--cgtaggagtttacaatgcagccttttc
tcaggcggttataaacgaaattgatttgaaagaagaagaagaa---cgtgtctatgatgt
ttcctagggcatt----------------------tactatcatagat-gaccat-ggt-
---------------------atggttgttagcgt----cttcttttggctcctgttgat
aattatattgatattgttttcaatagcattgctaaatgttattaaattgtgcatggtttg
ttgcaatttgggtaagactatcatagtactacctgctcgccatgcatatgatgcctataa
gacgtttatgcaaattaaggcatataatcccgacgaagcatttttggtttgaactaaaca
aaatgaagtacattttgttcatactcgcgtgcataattgca--tgtgcttttggagaac-
-----gttactgtgctatgcaagatcaatcatccattacttgcatcaatggcactgattc
---ttcatgtcaaacctgctttgaacgtggtgatcttatttggcatcttgctaactggaa
cttcagctggtctgtaatattgattgtttttataacagtgttacaatatggcagaccaca
atttagct---------------ggctcgtttatggcattaaaatgctgatcatgtggct
attatggcccatcgttctagcgcttacgatttttaatgcatactctgagtataatgtttc
cagatatgtaatgttcggctttagtgttgcaggtgcaattgtaacgtttgcactttgggt
g------atgtattttgtgagatccattcagctatatagaaggaccaaatcatggtggtc
ttttaatcctgagaccaatgcaattctttgtgt------------taatgcattgggtag
aagttatgtactacctcttgatggcactcctacgggtgtgactctcactctactttcagg
aaatctatatgctgaaggctttaaaatggctggtggtcttaccatcgaccatttacctaa
atacgtcatgattgctacgcctagtagaaccatcgtttacacattagttggaaaacaatt
aaaagcaactactgccacgggatgggcttactatgtaaaatc----taaagccggtgatt
actcaacagaagcacgtactgataatttgagtgaacatgaaaaattattacatatggtat
aactaaacttctaaatggccgcacagg-gacaacgcgtcaactggggagatgaacctgcc
aaaagacgcggtcgttctaactctcgtggtcggaagaataatgatatacctttgtcattc
tacaatcctatcacccttgaacaaggatcaaaattttg---gaacttatgtccgagagat
ttggttcccaa-------aggaataggtaataaggatcaacaaattggtta---------
--------ttggaatagacag------------gcgcgttaccgcattgtcaaaggtcag
cgtaaggaacttc----ctgagaggtggttcttctacttcttaggtacagga--------
-----------cctcatgctgatgctaaatttaaagataagattgatggagtcttctggg
ttgcaagagatggtgctatgaacaagccaacatcacttggcactcgtggaaccaacaatg
aatccaaaccactgaaa----tttgatggtaagataccaccccaatttcagcttga-agt
gaaccgatctaggaacaattcaaggtcaggttctcagtctagatctgcctcaagaagtag
-----------------------gtcccaatccagaggaagacaacaa---------ccc
aataac------------------------------------------------------
----------------------------cagaatactaatg-------------------
----------------------ttgaggat----acaattgtagctgtgcttcaaaaatt
aggtgttact------gacaag------caaaggtca-----------------------
--------cgttctaaatcaaaagaacgtagtagttccaactccagggacacaacaccta
aaaatgccaacaaacacacctggaagaa--------------------------------
----------------------------------------aactgcaggtaagggagatg
tgacaaatttctatggtgctagaagtgcttcggctaacttt-----ggtgatagtgatct
cgttgcc----------------------aatggtaacgctgccaaatgctaccctcaga
tagctgaatgtgttccat-cagtgtctagcatgctct---------tcggtagtcaatgg
tctgctgaagaagccggagatcaagtgaaa------------------------------
---------------gtcacgcttactcacacttactacctgccaaaaga----------
-----tgatgccaaaaccagccaattccta-----------------gaacagattgacg
cttacaagcggccttctcaggtggctaaggat-----cagaggcaaagaaaatcccgttc
taag--------tctgctgataagaagcccga---------ggaattgtctgtaactctt
gtagaggcttacacggatgtgtttgatgacacacaggttgagatgattgatgaggtcacg
aactaaacgcatgctcgttttcctccatgctgtatttgtaaca--gctttaatcttacta
ctaattggt---agaatccaattactagaaagattag----------------------t
actcagtcatctgcttaatc------------tcacaacagttagtaatgtttta-----
---------------------------ggtgtgcctgacagcagc-------ctgcgtgt
aaattgcttacagcttttgaaaccagactgtcttgattttaacatcttacataaagtatt
agca----gaaaccagattactagtagtagtactgcgagtgatctttctagttcttctag
ggttttcctgctataccttgttaggtgcattattttaacatcatgattgttgtactcctt
gtgtgtggtttcttggctaatggaatcgaagctacaaat-------gtgcataatgacct
tcatgaacatccagt-------------tctaacttgggaactattacaacattttgtgg
gacacactctttacatt-acaacacat--caggtcttagcattaccgcttggatctcgtg
ttgagtgtgagagcattgaaggtttcaattgcacatggcctggctttcaaaattttgcac
atgatcatattgatttctattttgatctttctaaccctttctattcctttgtagataatt
tctatattgtaggtgagggaaatcaaagaattaatcttaggttagttggtgctgtgccaa
aacagaagagattaaatgttggttgtcatacatcatttgctgttgaccttccatttggaa
ctcagatatac-catgacagagatttccaataccctgtcaatggtcgtcatctagagtgt
actcatagagtttactttgtgaagtactgtccacataacctgcatggttattgctttgat
gagaagctgaaggtttatgacttgaagcaactcagaa-----------------------
-----------------------gcaagaaggtcttcgacaaacttaaccaacatcataa
aattgagttataaggcaacccgatgtttaaaactggtctttccgaggaattactggtcat
cgcgctgtctactcttgtacagaatggtaagcacgtgtaataggaggtacaagcaaccct
attgcatattaggaagt--ttagatttgatttggcaatgctagatttagtaa--------
---tttagagaagtttaaagatccgcta--------------------------------
--tgacgagccaaccaaaa-----------------------------------------
------------------------------------------------------------
------------------------------------------------------------
------------------------------------------------------------
------------------------------------------------------------
------------------------------------------------------------
------------------------------------------------------------
------------------------------------------------------------
------------------------------------------------------------
------------------------------------------------------------
------------------------------------------------------------
------------------------------------------------------------
------------------------------------------------------------
------------------------------------------------------------
------------------------------------------------------------
------------------------------------------------------------
------------------------------------------------------------
------------------------------------------------------------
------------------------------------------------------------
------------------------------------------------------------
------------------------------------------------------------
------------------------------------------------------------
------------------------------------------------------------
------------------------------------------------------------
------------------------------------------------------------
------------------------------------------------------------
------------------------------------------------------------
------------------------------------------------------------
------------------------------------------------------------
------------------------------------------------------------
------------------------------------------------------------
------------------------------------------------------------
------------------------------------------------------------
------------------------------------------------------------
------------------------------------------------------------
------------------------------------------------------------
------------------------------------------------------------
------------------------------------------------------------
------------------------------------------------------------
------------------------------------------------------------
------------------------------------------------------------
------------------------------------------------------------
------------------------------------------------------------
------------------------------------------------------------
------------------------------------------------------------
------------------------------------------------------------
------------------------------------------------------------
------------------------------------------------------------
------------------------------------------------------------
------------------------------------------------------------
------------------------------------------------------------
------------------------------------------------------------
------------------------------------------------------------
------------------------------------------------------------
------------------------------------------------------------
------------------------------------------------------------
------------------------------------------------------------
------------------------------------------------------------
------------------------------------------------------------
------------------------------------------------------------
------------------------------------------------------------
------------------------------------------------------------
------------------------------------------------------------
------------------------------------------------------------
------------------------------------------------------------
------------------------------------------------------------
------------------------------------------------------------
------------------------------------------------------------
------------------------------------------------------------
------------------------------------------------------------
------------------------------------------------------------
------------------------------------------------------------
-----------------
>HQ012372.1 Feline coronavirus UU34, complete genome
------------------------------------------------------------
------------------------------------------------------------
------------------------------------------------------------
-----------------------------------------tgctaga-tttgtctt---
--cggacaccaactc---------------------gaactaaacgaaatat--------
ttgtctctctatgaaaccatagaagacaagcgttgattatttcac-t-cagtttggcaat
cac----------------------------tcctaggaacggggttgagagaacggcgc
accag---------------------ggttccgtccctgtttggtaagtcgtctagtatt
agctgcggcggttccgcccgtc-----gtagttgggtagaccgggttccgtcctgtgatc
tccctcgccggccgccaggagaatgagttccaaacaatttaagatcctcgt--taatgag
gactaccaagtcaacgtgcctagccttcctttccgtgacgtgctgcaggaagttaagtac
tgctaccgtaacggttttgatggctatgttttcgtgcctgaataccgccgtgacctagtt
gattgcgatcgtaaggatcactac-----gtcattggtgttctgggtaacggaataagtg
atcttaaacctgttctcattaccgaaccttccgtcatgctgcaag---gcttcatcgtta
gagctaactgcaatggcgttcttgaggactttgaccttaaagtcgcccgtactggaaatg
gtgccata-------tatgtagaccaatacatgtgtggtgctgatggaaaaccagttatt
gaaggcgagtttaaggattat--------------------------------ttcggtg
atgaggacgtcatcatctatgaaggagaggagtaccattg--------------------
-tgcctggctaacagtgcgcgatgagaaaccgttatgtcaacagactctcctcacaatt-
-------cgggaaatccaatac--------------------aacctggacatcccgcat
aagttgccaaattgtgctaccagagaagtagcaccaccagtcaagaagaactctaaggtt
gttctatctgaagagtatcgaaaactttatgacatcttcggttcaccatttatgggc--a
atggagacagtcttaataagtgttttg----------ctagtctccatttcatcgctgcc
actcttaagtgtccttgtggtgctgaaagtagtggtgttggtgattggactggatttaag
actgcttgttgtggtcttcatggcaaagtta------------gaggtgtcacattgggt
gctgttaagcctggtgatgctgttatcactagcatgagtgctggcaagggtgtaaaattc
tttgctaatagtgtgctccaat----------------------atgctggtgatgttga
aaatgtctctgtttggaaagtgattaaaactttcactgttaatgagactgtttgcaccac
agacttcgaaggcggattgaacgacttcattaaacctgagagtacttcacctgtttcatg
ctctattaagagagcttttattactggtgaagttgatg--------------------at
gcagtccatgactgtatcatcacgg-----gaaagtt----agatcttagtactaaccta
tttggtagtgctaacctgctttttaagaaaacaccctggtttgttcaaaagtgtggtgag
atttttgcagatgcttggaaagttgttgaggaacttctttgttcgctcaaacttacatac
aagcagatttatgatgtagtggcatcactttgcacttctgctttcactattatggactac
aaacccgtgtttgtagtttcatctaatagtgttaagaacctcgttgacaagtgtgttaaa
attcttgtgaaggctttcgatgtcttcacacagacaattacaattgcaggtgtagaggct
a---------------------------agtgctttgtgcttggctctaaataccttctt
-------------------------------tttaataacgcacttgtcaagcttgtcag
tgtt-----------------------------aaaatacttggcaagc-----------
-ggcagaagggtcttgatagtgcattctttgctactaatttgattggtgctactgtcaat
gtgacaccacaaaggactgaagctgccaatattagtttgaataaagtagatgatgttgtt
acaccaggtgaaggtcacattgtcatcattggcgatatggctttttacaagagtgacgaa
tactattttatgatggcaagccctgattcagtccttgttaat------------------
---------aatgtttttaaagcagcccgagtgccat--------------------ctt
ataacattgtttatgatgtggacgatgacaccaagagtaagatggtggtcaaaattggaa
catcatttgactttgatggtga------------------------actcaatgctgcta
ttgttaaggttaatgactta----------------------------------------
--------cttgttgagtttagacaagaaa-------agctttgtttcagagcacttagg
gatggtgaaaacatcttggttgagg--------cataccttaagaagtacaaaatgccaa
tttgtcttaaaaaccatgttggtttg-------tgggacatcataaggcgtgattctgat
aagaagggttttcttgacactttcaatcatcttaatga------attggaggatgtcaag
gatgtaaaaattcaggccattaaaaacattctttgtcctgaccttctgcttgaattggac
tttggcgcaatctggtataggtgcatgccaacctgctctgacacctc-------------
-tattttaggtaatgttaaaattatgctag---------gtaatggtgttaaagtgattt
gcgatggtggtcacaaccttgctaaccgtttaacaattaattataacaaactttgtgaca
cagctcgtaaagatgttgaaattggtggtct-----------------------------
----------accattttcaacatttaaaacaccatctaacagttttattgacatgaaag
------------atgctatttactccgtagttgaatatggcgag----------------
----gcatt-ttcttttaagactgcaagtgtgcctgtaattaatagcggtactgtcaaaa
atgatgactggtcagatcctattttgttggagcctgcagattatgttgaac------cta
aaaacaatggt---------------------gatgtaattgtcattgctggatacacct
tttataaggatgaagatgaccatttctatccatatggttctggcatggttgtgcagaaaa
tgta---caacaagatgg--gtggtggtgacaagtcagtttcgttttcagacaatgtcaa
tgtcaa---------ggagataaaacctgttacacgcg-tcaagctagagtttgagttt-
gacaatg--aggtggtaacacaagttcttgaacaagtcattggcactaaatataagttta
caggtaca---acttgggaagaatttgaagattccatttcagaggaacttgataacatct
tcgacacgcttgccgaaaagggtgtagaacttgaaggctacttcatttatgacacctgtg
gtgggtttg-acattaataatccagatggtgttatgatttcacagtacgatcttaacaca
gctgttgatgt-----caaaagcgact-----------------ctgatgcaagcacgga
cgatacctcttcgatttctgacaacgaagatgttgaacaaattgaagaagagagtgtctc
aa---------------------ctgttgatgttgaagat---------------gtttc
atctgttgaagaggcaactgtagca------gttgcaaa---tgatgattctg-------
tcgaacaagttacccttgtagaggataac------------------------cctgatg
agcaacttacctca--------------gcagaggaaaaagttgagatctctgctaagaa
tgatccatgggctgctgctgttgatgaacaggaagctgaacaacctaaaccttccttgtc
cccttttaagacgacagatcttaatggtaaaatcatccttaaacaacaggacaataa---
-----------ttgttgggtgaatgcttgctgttaccagctgcaagcttttgatttcttt
aatcatgatttgtgggatggttttaagaaaggtgatgttatgcct-----tttgtgaatt
tctgttatgcagctctgac--------tttgaagcaaggagattcaggggatgcagaata
tctt-ttggagacgatgctcaatgattatagtacggctaaagtcacacttagtgctaagt
gcggctgtggtgttaaagagatagt-----tttagaacgaactg------------tatt
taagctcacacctcttaagaatgagtttaaatatggcgtctgtggtgactgtaagcaaa-
---tcaacatgtgcaagtttgccagtgttgaaggttccggtgtttttgttcatgatagaa
ttgaaaagcaaacacctgagtcacaatttattgtgccacctactatgcatgcagtttaca
caggtacaacacagagtggtcattatatgattgaagattgcactcatgat--------ta
ttgtgtggatggtatgggaattaaacctcg------------------------taaata
taagttttacacatccactttgtttcttaatgcaaatataatgacagct------gaatc
taaaactatggttaaactacctgtgcccgtaaaggataagggaatagaaga---atgtca
aagtcctaaagatct--------catattacccttttatacagcgggaaaagtttcattt
taccagggtgctttggatgttttgattaactttcttgagcctgatgttgttgttaatgct
gctaatggtgatctt-------------aagcacatgggtggcg--ttgctaaagctatt
---------------------gatgtattcacaggtggtaagttaacaatgcgttctaaa
gaataccttaa----------------atctaacaaaccaatagctcc------------
-----tggtaatgctgttctttttgaaaacatacttgagcatcttagtgtgttgaatgct
gtaggacc-----acgtaatggtgacagtcgagttgagggtaaactttgtaatgtctaca
aagcaattgctaagtgtgacggtaagatactaacaccactt----------------att
agtgttggtatcttcaaagtcaaactggaagtctcat-----------------------
-----------------------tgcagtgtttacttaaaactgtcacagatagagattt
aaatgtctttgtttacactgaccaagagagaactaccatagaaaat-----------ttc
ttcaatggtactatccccgtcaaggtaacggaagacactgtgaatcaaaagcgtgtgtct
gtagcactt-----gataaaacttatggtgag-----caactcaaaggaactgttgttat
taaa--------gataaagatgtta---------------------------ctaaccag
ttgccaagtgtgtcagatgccggtgaaaaagttgttaa------ggcactggatgttgat
tggactgcttactatggctttccaaatgcagc-----ggcttttagcgccagttcacatg
atgcttataaat-ttgatgttgtagcacataacaactttattgttcataagcaaactgat
aa----------------------------------------------------------
----------caattgttgggttaatgctatttgtttagcat------------------
------------------------------------------------------------
--tacagagacttaagccaacatggaagtttcctggtgttaaaagtttgtgggatga---
----------------ttttct-------------------------------------c
actcgtaaaactgctggattcgtccatatg----------ctatatcacatttcaggctt
aaagaa-----------------aggacaacctggtgatgctgagttga-----------
ctttacataagcttgg-------tgagttgatggcaagtgatagtgctgtcactg-----
-tcacacatacaactgcgtgtgataagtgtgc------------aaaagttgaaaccttc
actggacc---------tgtggtagcg------------------gcacctcttcttgtc
tgtggcactg---------atgaaacttgtgtt---catggtgtgagtgtcaatgttaaa
gtgacaagtgttagaggtacggtggctattacttctttaataggtcctgtagtgggagat
gctattgatgca----------------actggttacatctgttatactggtttgaactc
acgt----------ggtcattacacctactacgataatcgtaatggtttaatggttgatg
ctgagaaagcctaccattttgagagaaacctttta-------------------caggtt
acaacagccatcgccagtaattttgttgttaa------agcatctaagatagagactttg
cctaagaacc---------------aagttaaagaaccaagcaagacttgtgtttttagt
gaggctgaagagactcctaaaa-atatagtgcgtgagcctaaattg--------ttggct
attgagagtggtgcagattacacaatctcaacactcggtaaatatgctgatgtgttcttt
atgactggcgacaaaattcttaggctgcttcttgaagtctttaaatacttattggttgtt
tttatgtgtcttagaaaatctaagatgcctaaagttaaagtaaaaccaccacatgtat--
-------ttaaagacataagtgctaaagttagaacattga--------attacg------
--------tgagacaattgaacaaaccagccttatggcgttatgcaa------------a
actagtgttact------gttaatagcattataccatttcttttatt-------------
tgtttgtcagcatac-------------------cattagtgcataaattaa--------
----catgtagtggtagtgttcaagcatatagtaactctagttttgtaaaatcagaggt-
--ttgtggtaattctattctgtgtaaggcgtgtttggcatcttatgatgaattggcagat
tttgatcatctgcaagtgtcatgggattataagtcggacccactatggaatagagttatg
caattgtcctacttcacattcttggctgtctttggtaataattatatcag--attcgtcc
ttatgtactttgtttctcagtacctcaacctgtggttatcc------tattttg------
gttatgttaagtatagctggttcctgcatgtcatcaactttgaatcaatttctgttgaat
ttgtgatcatagttgtagtttttaaggcagttctcgcacttaaacacattttctttccat
------------------------------------------gcagcaacccttca---t
gtaaaacttgctctaaagttgctaggcagacacgtattcctatacaggttgtggttaacg
gttcaatgaagactgtctatgttcatgctaatggtactggtaaactctgtaaaaagcata
acttttattgcaagaattgtgactcttatgggtttgaccacacatttatttgtgatgaaa
ttgtgcgtgatctaagtaacagtgttaagcagactgtttatgctactgataggtcatacc
aagaagtcacaaaagttgaatgttctgatgggttttacagattatatgttggtgaagaat
tcacggcgtatgactacgatgtaaaacataagaagtatagtagccaggaagtgcttaaga
ctatgtttcttctt---------------gatgacttcattgtttacagcccgtcaggtt
cttctcttgctagtgtta--------------------------------------gaaa
tgtctgtgtttacttttcacaattaattggtaggcctattaagattgttaatagtgagtt
gcttgaggatttgtctgtagactttaagggagcac-----------------tctttaat
gccaaaaagaatgttatcaaaaattcttttaatgtggacgtctcagactgtaagaatctt
gaagagtg----------------------ttacaagttgtgtaacctt-gatgtgacat
tttccactttt---------------------------------gaaatggcagttaata
atgct---------------------cacagatttggtatattaattacagaccgatctt
ttaacaatt-tttggccatcgaagattaagcctggttcttctggtgtttctgctatggac
atcggtaagtgcatgacttttgatgctaagattgttaatgcaaaggttttaacccaacgc
ggtaaaagtgttgtatggctcagtcaggatttctctactcttagttctacagcacaaaag
gttctggttaaaacatttgttgaggaaggtgtgaacttct------------cacttacg
tttaatgctgtgggttctgatgaagatctgccatatgaacgattcactgaatctgtgtcg
tcaaaga------------gcggttcaggcttctttgatgtacttaagcagctcaaacaa
atctt-ctggtgtttggttttgttcgttactatttatggtctattctcagtctacagtgt
tgcaactcagtcttatattgattctgctgaaggttatgattacatggttattaagaatgg
tgttgttca------accatttgatgattctattaactgtgtacataatacgtataaagg
ctttgcagtgtggtttaaagctaaatatggctttgtacctacatttgataagtcttgccc
tattgtttt---------------aggaactgtctttgatttaggtaatatgagaccaat
ccccgatgtgccagcatatgtagcacttgttggtagatctcttgtgtttgcaattaatgc
tgcgtttggtgttactaatgtgtgctatgatcatacaggtgctgctgtaagtaaagactc
atactttgaca------cctgtgtcttcaattcggcatgcactactct---ggcaggact
tggtggtacagttgtttattgtgctaaacaaggacttgtagagggtgctaagctttatag
cgaattgatgcctgactactattatgagcatgctagtggtaacatggttaaaataccagc
tat---tattaggggctttggtttgagatttgtaaaaacacaggctacaacatattgcag
agtaggagagtgtattgaaagtcaagctggtttttgc---tttggtggtgataactggtt
tgtttatgaca-------------------aagattttggtgatggctacatttgtggga
gttccgctttgggatttttcaaaaatgtgttcgcactctt---------------taact
ctaacatgtccgtagtagctacatctggtgcaatgttggctaacattgttattgcatgtc
ttgctattgcagtctgttatggggtgctcaagtttaaaaagatttttggtgactgcactc
tcttagttgttatga-----ttattgttacattggttgttaataatgtttcatactttgt
gacccaaaacacattctttatgattgtttatgctattacctattacttcacaacaagaaa
acttgcataccctggcatctt------agacgcaggattcattattgcatacattaatat
ggctccatggtatgttcttgttctgtacacactggtgtttctctatgactccctaccatc
actattcaa------acttaaggtgacaacaaacctctttgaaggtgacaaatttgtagg
tagttttgaatcagcagctatgggtacgtttgttatagacatgcgttcatatgagacact
tgttaattctacatcattagatagaattaagtcatatgctaacagctt---------taa
caagtacaagtactatactggttcaatgggagaagctgattaccgcatggcttgttacgc
tcatttgggtaaagctttaatggattattctgtttcaaggaatgatatgctttacacgcc
accgacggttagtgttaattcaac---actgcagtctggcttgagaaaaatggcacaacc
tagcggcattgtggaaccctgtattgtaagggtggcttatggcaataatgtccttaatgg
tttgtggattggagatgaagttatctgtcctagacatgtcat---tgctagtgatacatc
acgtgtgatcaattacgataatgagttgtctagtgtgcgtttacataacttttctata--
-gccaaaaataatgtgtttttgggcgttgtgtctgctaaatataagggtgtaaatcttgt
gctcaaagtgaatcaggtaaaccctaacacaccagcacacaaatttaaatctgtgaaacc
aggtgagagttttaatattcttgcttgttatgagggttgtcctggtagtgtttatggtgt
gaacatgaggagtcagggtactattaagggttcatttattgctggtacttgtgggtcagt
aggttatgtgttagaaaatggaattctctattttgtgtacatgcaccatttagagttagg
taatggctcccatgttggttcaaaccttgaaggggaaatgtatggcggttatgaagatca
acctagcatgcaattggaaggtactaacgtcatgtcgtcagataatgtggttgcattttt
gtatgctgcgcttatcaatggtgagagatggtttgtca----------caaatgcatcaa
tgtctttagaatcttacaatgcatgggccaaaaccaacagttttacggaaattgtgtcaa
ctgatgcttttaacatgttgg---------ccgcaaaaactgg--ttacagtgttgaaaa
gttgcttgagtgtattgttag-------acttaacaaaggttttggaggtcgcactatat
tgtcttatggctcattatgtgatgaattcacacctacagaagttataaggcaaatgtatg
gtgttaatcttcagagtg--gtaaagtgaaatctctattttaccctgtgatgaccgctat
tgcta--------tcctttttgcattttggttagaa------------------------
tttttcatgtatacaccctttacgtggattaatccaacatttgttagtgttattctagct
gttacaacactcctatctgcaatactagtcgttggaattaagcacaaaatgttattcttt
atgtcctttgtaatgcctagtgttattttagctactgcacataatgtggtctg-------
-------ggatttgacctattatgaaagtttacaggttcttgtagaaaatattaatacta
cctttttaccagtagacatgcagg---gtgtcatgcttgcactg--ttttgtgttg----
------------------ttgtgtttgttacatacactataagatttttcacatgtaagc
aatcatggttttca------ttgtttgtaacaaccgtttttgtggtgtttaatattgtta
aattactaggtatggtaggcgaaccatggaatgaagaccacattctgctgtgccttgtaa
acatgcttaccatgttgataagtcttaccacaaaggactggtt-----tgttgtttttgc
atcatacaaatttgcttattatatagttgtatatgtaatgcagccagcttttgttcaaga
tt-ttggttttgtcaagtgtgtaagcataatttacatggcctgtggctacctcttctgct
gttattatggtattctttattgggttaacaggtttacatgcatgacgtgtggcgtt---t
accaatttacagtttcaccagccgagctcaaatacatgactgcaaacaatttgtctgcac
ctaagacagcatatgatgctatgattcttagtgttaagttgatgggcattggtggagagc
gaaacataaaaatctctactgtacagtctaaactcacagagatgaagtgtacgaatgttg
tgttgctcggccttttgtctaaaatgcatgttgaatctaattcaaaagagtggaactatt
gtgtaggtttgcataacgagattaatttgtgtgatgacccggaagttgttttggaaaaat
tacttgcgctcattgcattctttttgtctaagcacaacacatgtgatcttagtgatctta
ttgattcctattttgagaacaccactattctacagagtgtggcgtctgcttatgctgctt
tgcctagctggattgcctatgaaaaagctcgtgccgacctagaagaggctaagaaaaatg
atgttagccctcaacttttgaaacagcttacgaaggcttgtaatatcgctaggagtgaat
ttgagcgagaagcttccgtgcaaaagaagcttgataaaatggcggagcaggctgcagcta
gcatgtacaaagaggcacgtgccgtggacagaaagtcaaaaatagtttcagccatgcata
gtctactttttagtatgcttaagaaactcgacatgtccagtgttaataccatcattgagc
aggcccggaatggcgtgctaccactgagtattataccagctgcctcagctacaagactca
ttgttgtaacacctaatcttgaagtgctttccaagattagacaagaaaacaatgtaca-t
tatgcaggtgctatctggtcaattgttgaagttaaggacgccaatggtgctcaagtccac
ttaaaagaagtcacagcggccaatgaattaaacataacctggcccttgagtctaacttgt
gagagaacca---------caaagttgcagaataatgaaattttgccaggtaagcttaag
gagagagctgttaaagcatctgctacaattgatggtgatgcttgtggtagtggcaaagct
ctcatggcttctgaaagtggtaaaagtttcttgtatgcatttatagcatcagacagcaac
cttaagtatgttaaatggg------------agagcaacaa---tgatgtcatacctatt
gaacttgaggctccattgcgattctatgtagatggcgttaatggtccagaagttaaatat
ttgtattttgtgaaaaacttaaacactcttagacgcggcgctgttcttggctacatcggt
gcaacagttcgtctgcaagctggtaaacctacagaacacccatctaatagtagtttgttg
acgttatgtgcttttgcacctgaccctgctaaagcatatgttgatgctgttaaaagaggt
atgcagccagttactaactgtgtaaaaatgctctcaaatggtgccggtaatggtatggct
atcacaaatggtgtcgaatctaacacacaacaggactcttatggtggcgcatctgtgtgt
atttattgtagatgtcatgtagaacatcctgcaattgatgggttgtgccgctttaaaggt
aaatttgtccaagtac---caaccgggactcaagatcctattagattctgtattgaaaat
gaagtttgtgtcgtttgcggttgctggcttaataatggttgtatgtgtgat------cgt
acttccatgcaaggcgccactattgatcagagttatttaaacgagtgcggggttctagtg
cagctcgactagaaccctgtaat---ggtactgatccagaccatgttagtagagcttttg
acatctacaataaagatgttgcatgtattggtaaattccttaagactaattgttcccgtt
ttaggaatttagacaaacatgatg------------cctactacgtagtcaagcgttgta
ctaagagcgttatggaccatgagcaagtctgttataacgatcttaaagattcaggtgtaa
ttgctgaacatgacttctttttgtataaggaaggtcgatgtgaattcggtaatgttgcac
gtaaggatcttacaaagtacacaatgatggatctgtgttatgctattagaaactttgatg
aaaagaactgcgaagttcttaaagaaatacttgtgacgttaggcgcctgcaatgagtctt
tctttgaaaacaagtgttggtttgatccagttgaaaatgaagctatacatgaagtgtacg
caagactaggccctatagtagccaatgctatgctcaaatgtgtagcattttgtgatgcta
tcgtggaaaaaggttacataggtattataacacttgacaaccaagatcttaatggcaatt
tttatgatttcggtgactttgtaaaaacagcgccaggtcttggatgtgcttgcgttacat
catattactcatatatgatgcctttaatgggaatgacttcatgtttagagtctgaaaatt
ttgtgaaaagtgacatctatggttcagattataagcagtatgatttgttagcttatgatt
ttactgaccacaaggaaaaacttttccaaaaatattttaagcactgggatcgaacatatc
accctaattgctctgattgtacaagtgatgattgtattattcattgtgctaattttaaca
cattgttttcaatgaccatacctaatacggcatttggacctcttgtacgtaaagtccaca
tagatggtgtgccagttgttgttactgctggttaccattttaaacaattgggtattgtgt
ggaatcttgatgttaaattagacactatgaagttgactatgacggatcttcttaggtttg
tcactgaccctacgttacttgtagcatcaagccccgcattgttagatcagcgcactgtct
gtttctccattgcagctttgagtactggtgttacataccagacagtgaaaccaggtcact
ttaacaaagatttctacgattttataacagagcgtgggttctttgaagagggatctgagt
tgacattgaagcactttttctttgcacagggtggtgaagctgctatgacagatttcaatt
actatcgttacaatagagttactgttttagatatctgtcaggcgcaatttgtttataaaa
ttgtgtgtaagtactttgactgttacgatggtggttgcatcaatgctcgagaggtcgttg
ttaccaactatgataagagtgctggttacccacttaataaatttggtaaggcaagacttt
actatgagactctatcatatgaagagcaggatgcgctttttgctttaacaaagagaaatg
ttctacccacaatgactcaaatgaatttgaaatatgctatatctggaaaggctagagctc
gtactgttggaggggtgtcgcttctctcaacaatgacaacgagacaataccaccagaagc
atttgaaatctattgctgcaacccgtaacgccactgtggttattggtactaccaaattct
atggtggttgggacaatatgctaaagaatttgatgcgcgatgtagataatggctgtttga
tgggatgggactatccaaagtgcgaccgtgctttgcctaatatgataagaatggcttctg
ccatggtattgggttctaaacacattggctgttgcacacatagtgatagattctatcgac
tctctaatgagttagctcaagtactcacagaggttgtacattgtacaggtggtttttata
ttaaacctggtggtacaactagcggtgatggtactacagcttatgctaactctgctttta
acatctttcaagctgtttctgctaatgttaacaagctcttaggagtggattcaaacacct
gtaacaatgttacagttaaagcca---------tacagcgcaagatatatgataattgtt
accgtagtagcagtattgatgacgactttgttgtcgagtactttagttatttaagaaagc
acttttccatgatgattttgtctgatgatggtgttgtttgttacaacaaggattatgctg
atcttggttatgtagcagacatcggtgcatttaaagcaaccttatattatcagaataacg
tgtttatgtctacagctaagtgttgggtagaaccagaccttaatgttggaccacatgaat
tttgttcgcaacacacattacaaatcgtaggaccggaaggtgattattatttaccttacc
cggacccttccagaattttatcagcaggtgtttttgtcgatgatgttgttaagacggaca
acgttattatgcttgaacgttatgtgtctttggcaattgacgcatacccacttacaaaac
accctaagcctgcataccaaaaagtgttttatgccctgcttgattgggttaaacacttac
agaagactttaaacgctggtatacttgattccttctctgtcaccatgttagaggacggtc
aagataagttctggagtgaagagttttatgctagcctttatgaaaagtctactgttctgc
aagctgctggcatgtgtgttgtttgtggttcacaaactgttctacgttgcggagactgtt
taaggagacctctcttgtgcactaaatgcgcctacgaccatgtcatgggtacaaaacaca
aattcattatgtctatcacaccgtatgtgtgtagctataatggttgtactgttaatgatg
ttacaaaactgtttttgggaggtcttaactattactgtactgagcacaaaccacaattgt
cattcccactctgtgctaatggcaatgtgtttggactgtacaaaagtagtgccattggtt
ctgaggatgttgacgatttcaacaaacttgctgtctcagattggaccaatgtagatgatt
acaggcttgctaacaatgtcaaagaatctctgaaaattttcgctgctgaaactgtgaaag
caaaggaggaatctgttaaagctgaatatgcttatgccatattaaaggaggttgtcggac
ctaaggaagttgtactccaatgggaatcctctaagattaaacctccacttaacagaaatt
ctgttttcacgtgttttcagataaacaaggatactaaaattcagttaggtgaatttgtgt
ttgagcagtcagaatatggtagtgattctgtgtactataaaagtactagcactactaagc
tggcaccgggtatgatttttgtgttgacgtctcataatgtgagtccacttaaagctaata
ttttagtcaaccaagagaagtacaataccatatccaagctctatcctacgtttaacatag
cggaagcctacaccacactggtgccttactatcaaatgatcggtaagcaaaaatttacaa
ctatccaaggtcctcctggtagtggtaaatcacattgtgttataggtttgggtttgtatt
atcctcaagctagaattgtctacacagcatgttcacatgcagctgtggatgctttatgtg
aaaaagcttccaagaactttaatgttgataaatgttcaaggataatacctcaaagaatca
gagttgattgctatatgggttttaagcctaataatactaatgcacaatacttgttctgca
cagttaatgctttgcctgaagctaactgtgatattgtggttgtggatgaagtgtcaatgt
gtacaaactacgatcttagtgttataaatagtagattgagctacaaacatattgtttatg
taggtgatccacaacaactcccagcacctagaaccttgattaataagggtacactccaac
ctgaggattacaatgttgtaactcagaggatgtgtaaactaggacctgatgtatttctgc
acaaatgttatagatgcccagctgaaattgttaaaacagtctctgctcttgtttatgata
ataaatttttacctgtcaaccccgagtcaaagcagtgcttcaagatgtttgtaaaaggac
aagttcagattgaatctaactcttctataaacaataagcaactagaggttgtcaaggcgt
ttctagcacataatccaaaatggcgtaaagctgtttttatctcaccctataatagccaga
attacgtggcacgacgtctactaggtctgcaaacgcaaaccgtagactctgcgcaaggta
gtgagtatgattatgtcatttacacacagacttctgatacacagcatgctattaatgtca
acagatttaatgttgccattactagagcaaaggtcggcattctctgtatcatgtgtgata
gaaagatgtatgataatcttgatttctatgaactcaaagattcg---------aagattg
gcttgcaagcaaaacctgaaatttgtggtttgttcaaagattgctcaaagaatgatcagt
acataccaccagcatatgctaccacatatatgagtttgtctgacaattttaagacaagtg
atggtttagctgttaacat---cggcaca---aaggatgttaaatatgctaacgtcatct
catatatgggattcaggtttgaggccaatgtaccaggctatcacacattgttttgcacac
gagactttgctatgcgtaatgtaagagcatggctagggtttgatgtcgaaggtgcacatg
tctgtggtgataacattggaactaatgtaccactacagctgggcttctcaaatggtgttg
atttcgtagtacagactgaaggatgtgttgttactgaaaaaggtaatagcattgaagtt-
-----gtaaaagcaagggcaccaccgggtgagcaatttgcacatttgataccgctcatga
ggagaggtcaatcctggcacattgttaggcgtcgtatagtgcagatggtttgtgactatt
tcgatggtttgtcagacatcttaatttttgtgctatgggctggtggtcttgagcttacaa
ctatgcgatactttgtcaagattgga---aaaccacaaaaatgtgagtgcggcaaaatgg
caacttgttatagtagctcacaatgtgtctatgcttgttttaaacatgcattaggatgcg
attacttgtacaatccttattgcattgacattcaacaatggggctacacaggttctctga
gcatgaatcatcatgaagtttgtaacattcatagaaatgagcacgtggctagtggtgatg
ctatcatgactaggtgtcttgctatatatgattgttttgtcaaacgtgtagattggtcca
ttgtgtacccttttattgaaaacgaggaaaagatcaataaagctggtcgcattgtacaat
cacatgtcatgagagctgctcttaaggtcttcaaccctgctgcaattcacgatgttggta
atccaaaaggtattcgttgtg---ctacgacacccataccatggttttgttatgatcgcg
atcctattaataacaatgttagatgtctggag---------tatgattacatggtgcat-
-ggacaaat----gaatggtttaatgttattctggaattgtaacgtagacatgtacccag
agttctcaattgtttgtagatttgatactcgaacacgctcaaaattgtcattagaaggtt
gtaatggtggtgcattgtatgttaataaccatgcatttcacacaccagcttatgatagaa
gagcatttgctaagcttaaacctatgccattcttttactacgatgagagtgactgtgagt
ttattgatgggcaa------------cctaattatgtaccacttaagtccaatgtttgca
taaccaaatgtaacattggtggtgctgtctgtaagaaacatgcggcactttacagagcgt
atgttgaggattacaacatgtttgtacaagctggttttacaatttggtgccctcaaaatt
ttgatacttatatgttgtggcaaggttttgttaatggcaaagcactccagagtttggaaa
atgtagcttttaatgtcgtcaagaaaggtgccttcgctgatttaaaaggcgacttaccaa
cagcagttgtagctgataaggttctggtgagggatggacctactgacaagtgtattttca
caaataaaactagtttgcctacaaatgtggcttttgagctgtatgcaaaacgcaaactcg
gactcacacctccattaacaatacttaggaatctaggtgttgtcgcaacacataaatttg
tgttgtgggattatgaagctgactgtcctttctcaaactttactaagcaagtgtgtgctt
acactgatcttgatggtga---agttgtaaca---------------------tgttttg
ataatagtattagtggttcttttgaacgctttactactacaaaagatgcggtgcttattt
ctaataacgctgtgaaaggacttagtgccattaaattacaatatggctttttgaatgatt
tacctgtaagtactgtaggaaacaaacctgtc----------------------------
-------acatggtacatctatgtgcgcaagaatggtgagtacgttgaacagat---tga
tagctattacacacagggacgtacttttgaaacctttaaacctcgtagtacaatggaaga
agactttcttagtatggatactacactcttcatccaaaagtatggtcttgaggattatgg
ttttgaacacgttgtatttggagatgtttctaaaaccaccattggtggtatgcatcttct
catatcacaagtgcgccttgcaaaaatgggtttgttttctgtccaagaatttatgaataa
ttctgacagtacactgaaaagttgttgtataacatatgctgatgatccatcttctaagaa
tgtgtgcacttatatggacatactcttggacgattttgtgactatcgttaagagcttaga
tcttaacgttgtgtcgaaagttgtggacgttattgtagattgtaaggcatggagatggat
gttgtggtgtgagaattcacaaattaaaaccttctatccacaactacaatcttct---ga
gtggaacccaggctatagcatgcctacactttacaaaatacagcgtatgtgtctcgaacg
gtgtaatctctacaattatggtgcacaagtgaagttacctgacggcattactactaatgt
tgttaagtatacccagttgtgtcaatacctcaataccactacactgtgtgttccacataa
aatgcgtgttctgcatttaggagcagcaggtgctaatggtgttgcacctggtactaccgt
attaaagagatggttgccagatgatgccatattggttgataatgatatgagagattacgt
ttccgacgcagacttcagtgttacaggtgattgtactaacctctatatcgaggataaatt
tgatttacttatatctgatttatatgatggttcaacaaagtctatagacggtgaaaatac
gtcgaaagatggcttctttacatacattaatggctttatcaatgagaagctatcgcttgg
aggttctgttgccatcaaaatcactgaatttagttggaataagagtttatatgaattaat
tcaaagatttgagtattggactgtgttttgtacaagtgttaatacctcgtcatcagaagg
ctttctgataggtattaactacttaggaccatacagtgacaaggttgtagtggatggcaa
tataatgcatgccaattatatattttggagaaattccacaattatggcattgtcacacaa
ctcagtcctagatacgccaaaatttaagtgtcgttgtaacaacgcacttgttgttaattt
aaaagaaagagaattaaatgatatggttgttggattgctaaggaagggtaaaatactcat
tagaaataatggtaagttactaaactttggtaatcactttgttaatacaccatgatagtg
ctaatcatcgcacttcttggcactgttgaagctcaagatgctcctaatggtgtcgactt-
---accccacttcaatacgtccaccaata---------------------atagaaa---
-------------gtttgaaattagtttctacaattt-----------------------
----------------cttacaaacttgggctataccaccaaatacggaaactattattg
gtggttacttaccatattg-------------------------tggacaaggtga----
--taattgtgggtggtataattttctttatcagaggcctggtggcacaaatgctaagcat
agttacataaacacgcaaaacctg------------------------------------
---------aatata------------ccgaatgtccatggagtctactttgatgtacga
g--------aagcgtt-----tgacaatggcgcttgggatacttatgac-aaagttggct
tattgatagccattca----tggtacttc-----gcactacagccttcttatggttttac
a-agacaatgtggaggcgaataagccccacgtcgctgttaaaatctgccattggaatc--
-----caggcaacataagttcatatcatcaatttaatgttgatctaggagatgatggtca
atgcgtgt-----ttaaccagagattctcattggataccgtgttgaatgctaatg-----
-acttctatggcttccagtggtccaatacttatgtggacatttatttaggtggtactatc
actaaagtgtgggttgacaacgattggaatgttgttgaagctagcatttcctaccattgg
agtagcgttaaccggggatattacatgcaatttgtcaacc--------------------
-------------gtaccacttattatacttacaataatactggtgg----ctcaaa---
ttacacgcatctgcagttaaacgagtgcaacagtgattattgtgc-cggttatgctaaga
atgtctttgtgccaatt---gatggcaaaataccagaaagc-------------------
----------ttttcttttagtaactggtttctgttatcagataaatccactttagtgca
aggacgtgttcttag----taggcaaccagt-----------ttttgtacaatgcctcag
gcctgtgcc------atcgtggtctaacaa------------------------------
-------tagtgctgtagttttctttgataatgatgtcttttgtcctaacgccacagcgg
a------cgttctgaggttcaatttaaattttagt-gacactgatgt-------------
----ctatacagactcaattaaagacgagcagttgcacttcact---tttcaagataata
caactgcatccatagcttgttatagcagtgctaatgtta-cggatttccagcctgcaact
aacagcatctctcatattccctttggcaaaactacgtgttcatatttttgttttgccaac
ttctctcactctattgtgagtagacagtttttgggtatactcccaccaactgtacgagaa
tttgcatttggtagagatggttc-----tgtttttgttaatggctataaatattttagtt
taccacctattaagagtgttgacttctccatcagttctgttgaaaattatggcttttgga
ctatagcctatactacttatacagatgtaatggtagatgttaatggcacaggtattacta
ggttattctattgtgactcacccatcaatagaatcaagtgccaacagttgaagcatgaat
taccagatggtttctattctgctagcgca---------------------------cttg
ttaaaaagaat---------ttacccaa--------------------------------
-----------------------aacatttgttaccatgccacagttttacaattggatg
aatgttacgctacatgtcgttttaaatga-------------cactgagaaaaaagctga
cattattcttgctaaagctc-------cagaattagcatcacttgctgacatacatttcg
aaatagcccaggctaatggcagtgtaactaatgttactagtctatgtgttcagacgagac
agttagctttattctacaagtacactagcttacaaggtttgtaca------cttattcta
atctggtggagttacaaaactatgactgtcctttctcgccacagcagtttaacaattatt
tgcagtttgaaactctgtgttttgatgtgaacccagctgtggcaggttgtaggtggtcgc
tagttcatgatgttatgtggcgcaca------------cagttcgctactattac---tg
tttcctataaagatggtgctatgatt-------acgaccatgccgaaagcgcagctaggt
tttcaagatatttctaatttagtaaaagatcaatgcactgattataacatatatggattt
cagggcacaggcattattagaaataccac------------------ctcacgtttggtg
gctggcctttactacacatccattagtg---gtgaccttctcgcttttaaaaatagtact
actg-gtgagatttttactgtgg---------------------------tgccatgtga
tctaacagcac------------------aagcagctgtgattaacgatgaaat------
------agttggagctataacagccgttaatcagactgatctgtttgagtttgtaaatcg
cacacagtc------------aagaagatcacgtaggtctacatcaaact----------
--cagtaactacttatacta-tgccgcaattttattacataacaaagtggaataatgaca
cctcgactaattgtacgtctgtcattacttattcctcctttgctatttgtaacactggtg
aa---------------------------attaaatctgttaat----------------
----gtcacta-aagttgaaattgtggacgatagtataggtgttattaagcctgtttcaa
-------cgggtaacataactatacctaaaaatttcacagttgcagtacaagctgaatat
attcagattcaagttaaacctgtcgtcgtggattgtgccaagtatgtttgcaatggcaat
acacattgccttaccttgttaacacaatacacttcggcctgtcagacaattgaaaatgcc
cttaatcatggtgcacgtctt---gaatcgttaatgcttaatgacatgatcacagt----
---gtcagatcgtagtctagaacttgcaactgttg-----------aacaatttaacacc
acaa-------------ttctaggtggtgagaagt------tgggtggtttttattttga
tggtttgagagaattgtta---ccacctacaattggtaag---------agatctgctgt
tgaggacctattgttcaataaagtggtaactagcggtctcggcactgtagatgatgacta
taagaagtgttcatctggcacagatgtagctgatttagtttgtgcccaatattacaatgg
cataatggtgttacctggtgt------------------------------tgtagatga
taataagatggctatgtacacagcttctttaataggaggtatggcc--------atgggc
tc---tattacatctgctgtggc---cgttcctttcgccatgcaagtgcaggctaggctt
aattatgtcgcattgcaaactgacgttctacaggaaaaccagaaaatacttgctaacgcc
tttaataatgctattggtaacattacactggcgcttggaaaggtttctaacgccattaca
actatttcacatggttttaatagcatggcctcagcactgaccaagattcagagtgttgtt
aatcaacagggtgaagcgttgagtcaacttactagtcagttacagaaaaatttccaggct
attagtagttctattgctgaaatctacaataggctggaaaaagtggaagctgatgctcaa
gttgatcgcctcattactggcaggttggcggcacttaatgcttatgtgtctcaaactcta
actcagtatgctgaagtcaaggctagtaggcaactggccatggagaaagttaatgagtgt
gtgaaatcccagtcggataggtatgggttctgtggaaatggaacacacttattctcactt
gtcaattctgcacctgatggtttacttttctttcacacagtgttactt----cctacaga
atgggaagaggtgacggcatggtcaggaatatgtgtt--------------aatgacaca
t-----atgcatatgtgttgaaagactttgaatattctatttttagctat----------
------aataacacgtatatggtgactcctcgtaatatgttccaacccagaaaacctcag
atgagtgatttcgtgcaaattacgagttgtgaagtgacttttctgaacactacatatacg
atatttcaggagattgtgattgattatattgacattaacaagact--attgctgatatgc
ttgaacaatataaccctaat-tacacaacacctgaattagatctacagcttgaaatt---
---tttaaccagacaaagctaaacctcactgcagaaataaaccaattagagcaaagagct
gacaaccttactaatatagcacacgagctacaacagtatattgacaatctgaataagact
cttgttgaccttgaatggctcaacaggattgaaacttatgtaaaatggccgtggtatgtg
tggcta---------------ctaattggattagtagtagtattctgcataccattacta
ctgttttgttgtctgagtactggctgctgcggttgttttggttgtcttggcagttgttgc
cattctctttgcagtagacgtcaatttgaaagttacgaacctattgaaaaggttcacatt
cattaactaaacgattta------------------------------------------
--------------------------------tggacactgtcaagtctattggcatctc
tgtggacgctgtacttgacgagttaaactccattgcatttgctgtaacacttaaagtatt
atttacttctggtaaattacttgtgtgtataggttttggtgatacttttgaggaggctga
acaaaaagcttatgc-----caaacttcagctg---gatattgaagagccgcctaatcat
acgactatttaatatcacagtgtacgatttctgtgctaaaagttggtataagttaccttt
tgcagtcagactacgtatcataagtaatacaaaacctaaaacatcaagtactataaagcg
cagaagaagagttgttatagattacagaaaaatcgccatcctcaacgcagcgcgaaaatg
attggcggactgtttcttaacactctaagttttatagttactaatcaacatgt--gattg
ttaacaacacaccacatgtcaattc------------------tatagtacaacaacatc
atgttgttagtgctag------tatcaaaagttttcatttagagttcagcattgctgtgc
tctttg-----ttttattcctagctttgtaccgtagtacaaactttaaagtgtgtgtcgg
tgtcttaatgtttaagatagtatcaatgacacttataggacctatgcttatagcatttgg
ttactacatagatggcattgtgacaacaactgtcttagctttaagatttgtttacttagc
atacttttggtatgttaatagtagatttgaattcattctatacaatacaacgacacttat
gtttgt---------acatgacagagctgca----ccgtttatgagaagttctcacggtt
ctatttatgtcacattatatggcggcataaattatatgttcgtgaatgatcttacgttgc
attttgtagaccctatgcttgtaggcat----agctatacgtggcctagtt-cgtgctga
cctaacagttgttagagcagttgaacttctca---acggtgattttatttat--------
-----------atattttcacaggaggccgt--cgtaggagtttacaatgcagccttttc
tcaggcggttataaacgaaattgatttaaaagaagaagaagaa---cgtgtctatgatgt
ttcctagggcatt----------------------taccatcatagat-gaccat-ggc-
---------------------atggttgtcagtgt----cttcttttggctcctgttgat
aattatattgatattgttttcaatagcattgctaaatgttattaagttatgcatggtttg
ttgcaatttgggtaagactattatagtactacctgcacgccatgcatatgatgcctataa
gacttttatgcagattaaggcatataaccccgatgaagcatttttggtttgaactaaaca
aaatgaagcacgttttgttcatattcgcttgcataattgca--tgcgcctttggtgaac-
-----gttactgtgctatgcaagatgcgcaatccacaacttgcatcaatggcaccgagtc
gaattcatgtcaaacctgctttgaacgtggtgatcttatttggcatcttgctaactggaa
cttcagctggtctgtaatattgattatctttataacagtgctacaatatggtagaccaca
atttagct---------------ggctcgtttatggcattaaaatgctgatcatgtggct
gttatggcctattgttctagcgcttacgatttttaatgcatactctgagtatcaagtttc
cagatatgtaatgttcggctttagtatcgcaggtgcagttgtaacgtttgcactttggat
g------atgtattttgtgagatctattcagctatatagaaggaccaaatcatggtggtc
ttttaatcctgaaaccaatgctattctttgtgt------------taatgcattgggtag
aagttatgtacttcctcttgatggcactcctacgggtgtgactctcactctactttcagg
gaatctatatgctgaaggctttaaaatggctggtggtcttaccatcgagcatttgcctaa
atacgtcatgattgctacgcctagtagaaccatcgtctacacactagttggaaaacaatt
aaaagcaactactgccacaggatgggcttactatgtaaaatc----taaagctggtgatt
actcaacagaagcacgtactgataatttgagtgaacatgaaaaattattacatatggtgt
aactaaacttctaaatggccacacagg-gacagcgcgtcaactggggagatgaacctacc
aaaagacgtggtcgctctaactctcgtggtcggaagaataatgatatacctctatcattc
tataaccccatcaccctcgaatcaggatcaaaattttg---gaatgtttgtccgagagat
tttgttcccaa-------gggaataggtaataaggatcaacaaatcggtta---------
--------ttggaatagacag------------gtgcgctatcgcattgtcaaaggtcag
cgtaaggaacttt----ctgagagatggttcttctatttcttgggtacggga--------
-----------cctcatgctgatgctaaatttaaagataagattgatggagtcttctggg
ttgcaagagatggtgccatgaacaagccaacatcacttggcactcgtggaaccaacaatg
aatccaaaccactgaga----tttgatggtaagataccaccacaattccagcttga-agt
gaaccgttctaggaacaattcaaggtctggttctcagtctagatctgcctcaagaaatag
-----------------------gtctcaatctagaggaagacaacaa---------tcc
aataac------------------------------------------------------
----------------------------cagaataccaatg-------------------
----------------------ttgaggat----acaattgtagctgtgcttcaaaaatt
aggtgttact------gacaag------caaaggtca-----------------------
--------cgttctaaatctagagaacgtagtgactccaaatctagggacacgacaccta
aaaatgccaacaaacacacctggaagaa--------------------------------
----------------------------------------aactgcaggtaagggagatg
tgacaaatttctacggtgctagaagtgcttcggctaacttt-----ggtgatagtgacct
cgttgcc----------------------aatggtaacgcagccaaatgctaccctcaga
tagctgaatgcgttccat-cagtgtctagcataatct---------tcggtagtcaatgg
tctgctgaagaagctggagatcaagtgaaa------------------------------
---------------gtcacgctcactcatacctactacctgccaaaaga----------
-----tgatgccaaaactagccaattccta-----------------gagcagattgatg
cctacaagcggccttctcaagtggctaaggat-----cagaggcaaagaaaatctcgttc
taag--------tcagctgataagaagcctga---------ggaattgtctgtaactctt
gtagaggcatacacagatgtgtttgatgacacacaggttgagatgattgatgaggttacg
aactaaactaatgctcgttttcctccatgctgtacttgtaaca--gctttaatcttacta
ctaattggt---agaatccaattactggaaaggttgt----------------------t
actcagtcatctgcttaatc------------tcacaacagtcagtaatgtttta-----
---------------------------ggtgtgcctgacagtagt-------ctgcgtgt
aaattgcttacagcttttgaaaccagactgtcttgattttaacatcttacacaaagtctt
agca----gaaaccagattactagtagtagtactgcgagtgatctttctagttcttctag
ggttttcctgctatacattgttaggtgcattattttaacatcatgattgttgtattcctt
gtgtgtattttcttggctaatggaattaaagctactgct-------gtgcaacatgacct
tcatgaacatccagt-------------cctaacctgggagttattgcaacattttgtgg
gaagcactctttacatt-acaacacat--cagatcttagcattaccgcttggatctcgtg
ttgagtgtgagagcgttgaaggtttcaattgcacatggcctggctttcaaaatcctgcac
atgatcacattgatttctattttgatctttctaatcctttctattcctttgtagataatt
tttatattgtaggtgaggggaatcaaagaattaatctcagattagttggtgctgtgccaa
aacaaaagagattaaatgttggttgtcatacatcatttgctgttgaccttccatttggaa
ctcagatatac-catgacagagattgtcaacaccctgttagtggtagacatctagagtgt
actcacagagtttactttgtgaagtactgtccacacaacctgcatggttattgctttaat
gagaagctgaaggtttatgacttgcggcaactcagaa-----------------------
-----------------------gcaagaaggtcttcgacaaacttaaccaacatcataa
aattgagttataaggcaacccgatgtttaaaactggtctttccgaggaattactggtcat
cgcgctgtctactcttgtacagaatggtaagcacgtgtaataggaggtacaagcaaccct
attgcatattaggaagt--ttagatttgatttggcaatgctagatttagtaa--------
---tttagagaagtttaaagatccgcta--------------------------------
--tgacgagccaacaatggaagagctaacgtctgga-tctagtgattgtttaaaatgtaa
aattg---------------------------tttgaaaattt-----------------
------------------------------------------------------------
------------------------------------------------------------
------------------------------------------------------------
------------------------------------------------------------
------------------------------------------------------------
------------------------------------------------------------
------------------------------------------------------------
------------------------------------------------------------
------------------------------------------------------------
------------------------------------------------------------
------------------------------------------------------------
------------------------------------------------------------
------------------------------------------------------------
------------------------------------------------------------
------------------------------------------------------------
------------------------------------------------------------
------------------------------------------------------------
------------------------------------------------------------
------------------------------------------------------------
------------------------------------------------------------
------------------------------------------------------------
------------------------------------------------------------
------------------------------------------------------------
------------------------------------------------------------
------------------------------------------------------------
------------------------------------------------------------
------------------------------------------------------------
------------------------------------------------------------
------------------------------------------------------------
------------------------------------------------------------
------------------------------------------------------------
------------------------------------------------------------
------------------------------------------------------------
------------------------------------------------------------
------------------------------------------------------------
------------------------------------------------------------
------------------------------------------------------------
------------------------------------------------------------
------------------------------------------------------------
------------------------------------------------------------
------------------------------------------------------------
------------------------------------------------------------
------------------------------------------------------------
------------------------------------------------------------
------------------------------------------------------------
------------------------------------------------------------
------------------------------------------------------------
------------------------------------------------------------
------------------------------------------------------------
------------------------------------------------------------
------------------------------------------------------------
------------------------------------------------------------
------------------------------------------------------------
------------------------------------------------------------
------------------------------------------------------------
------------------------------------------------------------
------------------------------------------------------------
------------------------------------------------------------
------------------------------------------------------------
------------------------------------------------------------
------------------------------------------------------------
------------------------------------------------------------
------------------------------------------------------------
------------------------------------------------------------
------------------------------------------------------------
------------------------------------------------------------
------------------------------------------------------------
------------------------------------------------------------
------------------------------------------------------------
------------------------------------------------------------
-----------------
>HQ012369.1 Feline coronavirus UU21, complete genome
------------------------------------------------------------
--------------------------------------------------------tgta
gcgtggct----------------------------------------------------
----------ataactc-ttcttttactttaactagccttgtgctaga-tttgtctt---
--cggacaccaactc---------------------gaactaaacgaaattt--------
ttgtctctctatgaaaccatagaagacaagcgttgattatttcac-t-cagtttggcaat
cac----------------------------tcctaggaacggggttgagagaacggcgc
accag---------------------ggttccgtccctgtttggtaagtcgtctagtact
agctgcggcggttccgcccgtc-----gtagttgggtagaccgggttccgtcctgtgatc
tccctcgccggccgccaggagaatgagttccaaacaatttaagatcctcgt--taatgag
gactaccaagtcaacgtgcctagccttcctttccgtgacgtgctgcaggaagttaagtac
tgctaccgtaacggttttgatggctatgttttcgtgcctgaataccgccgtgacctagtt
gattgcgatcgtaaggatcactac-----gtcattggtgttctgggtaacggaataagtg
atcttaaacctgttctcattaccgaaccttccgtcatgctgcaag---gcttcatcgtta
gagctaactgcaatggcgttcttgaggactttgaccttaaggtcgcccgtactggaaatg
gtgccata-------tatgtagaccaatacatgtgtggtgctgatggaaaaccagttatt
gaaggcgagtttaaggattat--------------------------------ttcggtg
atgaggacgtcatcatctatgaaggagaggagtaccattg--------------------
-tgcctggctaacagtgcgcgatgagaaaccgttatgtcaacagactctcctcacaatt-
-------cgggaaatccaatac--------------------aacctggacatcccgcat
aagttgccaaattgtgctaccagagaagtagcaccaccagtcaagaagaactctaaggtt
gttctatctgaagagtatcgaaaactttatgacatcttcggttcaccatttatgggc--a
atggagacagtcttaataagtgttttg----------ctagtctccatttcatcgctgcc
actcttaagtgtccttgtggtgctgaaagtagtggcgttggtgattggactggatttaag
actgcttgttgtggtcttcatggcaaagtta------------gaggtgtcacattgggt
gctgttaagcctggtgatgctgttatcactagcatgagtgctggcaagggtgtaaaattc
tttgctaatagtgtgctccaat----------------------atgctggtgatgttga
aaatgtctctgtttggaaagtgattaaaactttcactgttaatgagactgtttgcaccac
agatttcgaaggcggattgaacgacttcattaaacctgagagtacttcacctgtctcatg
ctctattaagagagcttttattactggtgaagttgatg--------------------at
gcagtccatgactgtatcatcacgg-----gaaagtt----agatcttagtactaaccta
tttggtagtgctaacctgctttttaagaaaacaccctggtttgttcaaaagtgtggtgag
atttttgcagatgcttggaaagttgttgaggaacttctttgttcgctcaaacttacatac
aagcagatttatgatgtagtggcatcactttgcacttctgctttcactattatggactac
aaacccgtttttgtagtttcatctaatagtgttaagaacctcgttgacaagtgtgttaaa
attcttgtgaaggctttcgatgtcttcacacagacaattacaattgcaggtgtagaggct
a---------------------------agtgctttgtgcttggctctaaataccttctt
-------------------------------tttaataacgcacttgtcaagcttgtcag
tgtt-----------------------------aaaatacttggcaagc-----------
-ggcagaagggtcttgatagtgcattctttgctactaatttgattggtgctactgtcaat
gtgacaccacaaaggactgaagctgccaatattagtttgaataaagtagatgatgttgtt
acaccaggtgaaggtcacattgtcatcattggcgatatggctttttacaagagtgacgaa
tactattttatgatggcaagccctgattcagtccttgttaat------------------
---------aatgtttttaaagcaacccgagtgccat--------------------ctt
ataacattgtttatgatgtggacgatgacaccaggagtaagatggtggtcaaaattggaa
catcatttgactttgatggtga------------------------actcaatgctgcta
ttgctaaggttaatgactta----------------------------------------
--------cttgttgagtttagacaagaaa-------agctttgtttcagagcacttagg
gatggtgaaaacatcttggttgagg--------cataccttaagaagtacaaaatgccaa
tttgtcttaaaaaccatgttggtttg-------tgggacatcataaggcgtgattctgat
aagaagggttttcttgacactttcaatcatcttaatga------attggaggatgtcaag
gatgtaaaaattcaggccattaaaaacattctttgtcctgaccttctacttgaattggac
tttggcgcaatctggtataggtgcatgccaacctgctctgacacctc-------------
-tattttaggtaatgttaaaattatgttag---------gtaatggtgttaaagtgattt
gcgatggtggtcacaaccttgctaaccgtttaacaattaattataacaaactttgtgaca
cagctcgtaaagatgttgaaattggtggtct-----------------------------
----------accattttcaacatttaaaacaccatctaacagttttattgacatgaaag
------------atgctatttactccgtagttgaatacggcgag----------------
----gcatt-ttcttttaagactgcaagtgtgcctgtaattaatagcggtactgtcaaaa
atgatgactggtcagatcctattttgttggagcctgcagattatgttgaac------cta
aaaacaatggt---------------------gatgtaattgtcattgctggatacacct
tttataaggatgaagatgaccatttctatccatatggttctggcatggttgtgcagaaaa
tgta---caacaagatgg--gtggtggtgacaagtcagtttcgttttcagacaatgtcaa
tgtcaa---------ggagataaaacctgttacacgcg-tcaagctagagtttgagttt-
gacaatg--aggtggtaacacaagttcttgaacaagtcattggcactaaatataagttta
caggtaca---acttgggaagaatttgaagattccatttcagaggaacttgataacatct
tcgacacgcttgccgaaaagggtgtggaacttgaaggctacttcatttatgacacctgtg
gtgggtttg-acattaataatccagatggtgttatgatttcacagtacgatcttaacaca
gccgttgatgt-----caaaagcgact-----------------ctgatgcaagcacgga
cgatatctcttcgatttctgacaacgaagatgttgaacaaattgaagaagagagtgtctc
aa---------------------ctgttgatgttgaagat---------------gtttc
atctgttgaagaggcaactgtagca------gttgcaaa---tgatgattctg-------
tcgaacaagttacccttgtagaggataac------------------------cctgatg
agcaacttacctca--------------gcagaggaaaaagttgagatctctgctaagaa
tgatccatgggctgctgctgttgatgaacaggaagctgaacaacctaaaccttccttgtc
cccttttaagacgacagatcttaatggtaaaatcatccttaaacaacaggacaataa---
-----------ttgttgggtgaatgcttgctgttaccagctgcaagcttttgatttcttt
aatcatgatttgtgggatggttttaagaaaggtgatgttatgcct-----tttgtgaatt
tctgttatgcagctctgac--------tttgaagcaaggagattcaggggatgcagaata
tctt-ttggagacgatgctcaatgattatagtacggctaaagtcacacttagtgctaagt
gcggctgtggtgttaaagagatagt-----tttagaacgaactg------------tatt
taagctcacacctcttaagaatgagtttaaatatggcgtctgtggtgactgtaagcaaa-
---tcaacatgtgcaagtttgccagtgttgaaggttccggtgtttttgttcatgatagaa
ttgaaaagcaaacacctgagtcacaatttattgtgccacctactatgcatgcagtttaca
caggtacaacacagattggtcattatatgattgaagattgcactcatgat--------ta
ttgtgtggatggtacgggaattaaacctcg------------------------taaata
taagttttacacatccactttgtttcttaatgcaaatataatgacagct------gaatc
taaaactatggttaaactacctgtgcccgtaaaggataagggaatagaaga---atgtca
aagtcctaaagatct--------catattacccttttatacagcgggaaaagtttcattt
taccagggtgctttggatgttttgattaactttcttgagcctgatgttgttgttaatgct
gctaatggtgatctt-------------aagcacatgggtggcg--ttgctaaagctatt
---------------------gatgtattcacaggtggtaagttaacaatgcgttctaaa
gaataccttaa----------------atctaacaaaccaatagctcc------------
-----tggtaatgctgttctttttgaaaacatacttgagcatcttagtgtgttgaatgct
gtaggacc-----acgtaatggtgacagtcgagttgagggtaaactttgtaatgtctaca
aagcaattgctaagtgtgacggtaagatactaacaccactt----------------att
agtgttggtatcttcaaagtcaaactggaagtctcat-----------------------
-----------------------tgcagtgtttacttaaaactgtcacagatagagattt
aaatgtctttgtttacactgaccaagagagaactaccatagaaaat-----------ttc
ttcaatggtactatccccgtcaaggtaacggaagacactgtgaatcaaaagcgtgtgtct
gtagcactt-----gataaaacttatggtgag-----caactcaaaggaactgttgttat
taaa--------gataaagatgtta---------------------------ctaaccag
ttgccaagtgtgtcagatgccggtgaaaaagttgttaa------ggcactggatgttgat
tggactgcttactatggctttccaaatgcagc-----ggcttttagcgccagttcacatg
atgcttataaat-ttgatgttgtagcacataacaactttattgttcataagcaaactgat
aa----------------------------------------------------------
----------caattgttgggttaatgctatttgtttagcat------------------
------------------------------------------------------------
--tacagagacttaagccaacatggaagtttcctggtgttaaaagtttgtgggatga---
----------------ttttct-------------------------------------c
actcgtaaaactgctggattcgtccatatg----------ctatatcacatttcaggctt
aaagaa-----------------aggacaacctggtgatgctgagttga-----------
ctttacataagcttgg-------tgagttgatggcaagtgatagtgctgtcactg-----
-tcacacatacaactgcgtgtgataagtgtgc------------aaaagttgaaaccttc
actggacc---------tgtggtagcg------------------gcacctcttcttgtc
tgtggcactg---------atgaaacttgtgtt---catggtgtgagtgtcaatgttaaa
gtgacaagtgttagaggtacggtggctattacttctttaataggtcctgtagtgggagat
gctattgatgca----------------actggttacatctgttatactggtttgaactc
acgt----------ggtcattacacctactacgataatcataatggtttaatggttgatg
ctgagaaagcctaccattttgagagaaacctttta-------------------caggtt
acaacagccatcgccagtaattttgttgttaa------agcatctaagatagagactttg
cctaagaacc---------------aagttaaagaaccaagcaagacttgtgtttttagt
gaggctgaagagactcctaaaa-atatagtgcgtgagcctaaattg--------ttggct
attgagagtggtgcagattacacaatctcaacactcggtaaatatgctgatgtgttcttt
atkactggcgacaaaattcttaggctgcttcttgaagtctttaaatacttattggttgtt
tttatgtgtcttagaaaatctaagatgcctaaagttaaagtaaaaccaccacatgtat--
-------ttaaagacataagtgctaaagttagaacattga--------attacg------
--------tgagacaattgaacaaaccagccttatggcgttatgcaa------------a
actggtgttact------gttaatagcattataccatttcttttatt-------------
tgtttgtcagcatac-------------------cattagtgcataaattaa--------
----catgtagtggtagtgttcaagcatatagtaactctagttttgtaaaatcagaggt-
--ttgtggtaattctattctgtgtaaggcgtgtttggcatcttatgatgaattggcagat
tttgatcatctgcaagtgtcatgggattataagtcggacccactatggaatagagttatg
caattgtcctacttcacattcttggctgtctttggtaacaattatgtcag--attcgtcc
ttatgtactttgtttctcagtacctcaacctgtggttatcc------tattttg------
gttatgttaagtatagctggttcctgcatgtcatcaactttgaatcaatttctgttgaat
ttgtgatcatagttgtagtttttaaggcagttctcgcacttaaacacattttctttycat
------------------------------------------gcagcaacccttca---t
gtaaaacttgctctaaagttgctaggcagacacgtattcctatacaggttgtggttaacg
gttcaatgaagactgtctatgttcatgctaatggtactggtaaactctgtaaaaagcata
acttttattgcaagaattgcgactcttatgggtttgaccacacatttatttgtgatgaaa
ttgtgcgtgatctaagtaacagtgttaagcagactgtttatgctactgataggtcatacc
aagaagtcacaaaagttgaatgttctgatgggttttacagattatatgttggtgaagaat
tcacggcgtatgactacgatgtaaaacataagaagtatagtagccaggaagtgcttaaga
ctatgtttcttctt---------------gatgacttcattgtttacagcccgtcaggtt
cttctcttgctagtgtta--------------------------------------gaaa
tgtctgtgtttacttttcacaattaattggtaggcctattaagcttgttaatagtgagtt
gcttgaagatttgtctgtagactttaagggagcac-----------------tctttaat
gccaaaaagaatgttatcaaaaattcttttaatgtggacgtctcagactgtaagaatctt
gaagagtg----------------------ttacaagttgtgtaacctt-gatgtgacat
tttccactttt---------------------------------gaaatggcagttaata
atgct---------------------cacagatttggtatattaattacagaccgatctt
ttaacaatt-tttggccatcgaagattaagcctggttcttctggtgtttctgctatggac
atcggtaagtgcatgacttttgatgctaagattgttaatgcaaaggttttaacccaacgc
ggtaaaagtgttgtatggctcagtcaggatttctctactcttagttctacagcacaaaag
gttctggttaaaacatttgttgaggaaggtgtgaacttct------------cacttacg
tttaatgctgtgggttctgatgaagatctgccatatgaacgattcactgaatctgtgtcg
tcaaaga------------gcggttcaggcttctttgatgtacttaagcagctcaaacaa
atctt-ctggtgtttggttttgttcgttactatttatggtctattctcagtctacagtgt
tgcaactcagtcttatattgattctgctgaaggttatgattacatggttattaagaatgg
tgttgttca------accatttgatgattctattaactgtgtacataatacgtataaagg
ctttgcagtgtggtttaaagctaaatatggctttgtacctacatttgataagtcttgccc
tattgtttt---------------aggaactgtctttgatttaggtaatatgagaccaat
ccccgatgtgccagcatatgtagcacttgttggtagatctcttgtgtttgcaattaatgc
tgcgtttggtgttactaatgtgtgctatgatcatacaggtgctgctgtaagtaaagactc
atactttgaca------cctgtgtcttcaattcggcatgcactactct---ggcaggact
tggcggtacagttgtttattgtgctaaacaaggacttgtagagggtgctaagctttatag
cgaattgatgcctgactactattatgagcatgctagtggtaacatggttaaaataccagc
tat---tattaggggctttggtttgagatttgtaaaaacacaggctacaacatattgcag
agtaggagagtgtattgaaagtcaagctggtttttgc---tttggtggtgataactggtt
tgtttatgaca-------------------aagattttggtgatggctacatttgtggga
gttccgctttgggatttttcaaaaatgtgttcgcactctt---------------taact
ctaacatgtccgtagtagctacatctggtgcaatgttggctaacattgttattgcatgtc
ttgctattgcagtctgttatggggtgctcaagtttaaaaagatttttggtgactgcactc
tcttagttgttatga-----ttattgttacattggttgttaataatgtttcatactttgt
gacccaaaacacattctttatgattgtttatgctattacctattacttcacaacaagaaa
acttgcataccctggcatctt------agacgcaggattcattattgcatacattaatat
ggctccatggtatgttcttgttctgtacatactggtgtttctctatgactccctaccatc
actattcaa------acttaaggtgacaacaaacctctttgaaggtgacaaatttgtagg
tagttttgaatcagcagctatgggtacgtttgttatagacatgcgttcatatgagacact
tgttaattctacatcattagatagaattaagtcatatgctaacagctt---------taa
caagtacaagtactatactggttcaatgggagaagctgattaccgcatggcttgttacgc
tcatttgggtaaagctttaatggattattctgtttcaaggaatgatatgctttacacgcc
accgacggttagtgttaattcaac---actgcagtctggcttgagaaaaatggcacaacc
tagcggcattgtggaaccctgtattgtaagggtggcttatggcaataatgtccttaatgg
tttgtggattggagatgaagttatctgtcctagacatgtcat---tgctagtgatacatc
acgtgtgatcaattacgataatgagttgtctagtgtgcgtttacataacttttctata--
-gccaaaaataatgtgtttttgggcgttgtgtctgctaaatataagggtgtaaatcttgt
gctcaaagtgaatcaggtaaaccctaacacaccagcacacaaatttaaatctgtgaaacc
aggtgagagttttaatattcttgcttgttatgagggttgtcctggtagtgtctatggtgt
gaacatgaggagtcagggtactattaagggttcatttattgctggtacttgtgggtcagt
aggttatgtgttagaaaatggaattctctattttgtgtacatgcaccatttagagttagg
taatggctcccatgttggttcaaaccttgaaggggaaatgtatggcggttatgaagatca
acctagcatgcaattggaaggtactaacgtcatgtcgtcagataatgtggttgcattttt
gtatgctgcgcttatcaatggtgagagatggtttgtca----------caaatgcatcaa
tgtctttagaatcttacaatgcatgggccaaaaccaacagttttacggaaattgtgtcaa
ctgatgcttttaacatgttgg---------ccgcaaaaactgg--ttacagtgttgaaaa
gttgcttgagtgtattgttag-------acttaacaaaggttttggaggtcgcactatat
tgtcttatggctcattatgtgatgaattcacacctacagaagttataaggcaaatgtatg
gtgttaatcttcagagtg--gtaaagtgaaatctctattttaccctgtgatgaccgctat
tgcta--------tcctttttgcattttggttagaa------------------------
tttttcatgtatacaccctttacgtggattaatccaacatttgttagtgttattctagct
gttacaacactcctatctgcaatactagtcgttggaattaagcacaaaatgttattcttt
atgtcctttgtaatgcctagtgttattttagctactgcacataatgtggtctg-------
-------ggatttgacctattatgaaagtttacaggttcttgtagaaaatattaatacta
cctttttaccagtagacatgcagg---gtgtcatgcttgcactg--ttttgtgttg----
------------------ttgtgtttgttacatacactataagatttttcacatgtaagc
aatcatggttttca------ttgtttgtaacaaccgtttttgtggtgtttaatattgtta
aattactaggtatggtaggcgaaccatggaatgaagaccacattctgctgtgccttgtaa
acatgcttaccatgttgataagtcttacaacaaaggactggtt-----tgttgtttttgc
atcatacaaatttgcttattatatagttgtgtatgtaatgcagccagcttttgttcaaga
tt-ttggttttatcaagtgtgtaagcataatttacatggcctgtggctaccttttctgct
gttattatggtattctttattgggttaacaggtttacatgcatgacgtgtggcgtt---t
accaatttacagtttcaccagccgagctcaaatacatgactgcaaacaatttgtctgcac
ctaagacagcatatgatgctatgattcttagtgttaagttgatgggcattggtggagagc
gaaacataaaaatctctactgtacagtctaaactcacagagatgaagtgtacgaatgttg
tgttgctcggccttttgtctaaaatgcatgttgaatctaattcaaaagagtggaactatt
gtgtaggtttgcataacgagattaatttgtgtgatgacccggaagttgttttggaaaaat
tacttgcgctcattgcattctttttgtctaagcataacacatgtgatcttagtgatctta
ttgattcctattttgagaacaccactattctacagagtgtggcgtctgcttatgctgctt
tgcctagctggattgcctatgaaaaagctcgtgccgacctagaagaggctaagaaaaatg
atgttagccctcaacttttgaaacagcttacgaaggcttgtaatatcgctaggagtgaat
ttgagcgagaagcttccgtgcaaaagaagcttgataaaatggcggagcaggctgcagcta
gcatgtacaaagaggcacgtgccgtggacagaaagtcaaaaatagtttcagccatgcata
gtctactttttagtatgcttaagaaactcgacatgtccagtgttaataccatcattgagc
aggcccggaatggcgtgctaccactgagtattataccagctgcctcagctacaagactca
ttgttgtaacacctaatcttgaagtgctttccaagattagacaagaaaacaatgtaca-t
tatgcaggtgctatctggtcaattgttgaagttaaggacgccaatggtgctcaagtccac
ttaaaagaagtcacagcggccaatgaattaaacataacctggcccttgagtctaacttgt
gagagaacca---------caaagttgcagaataatgaaatcttgccaggtaagcttaag
gagagagctgttaaagcatctgctacaattgatggtgatgcttgtggtagtggcaaagct
ctcatggcttctgaaagtggtaaaagtttcttgtatgcatttatagcatcagacagcaac
cttaagtatgttaaatggg------------agagcaacaa---tgatgtcatacctatt
gaacttgaggctccattgcgattctatgtagatggcgttaatggtccagaagttaaatat
ttgtattttgtgaaaaacttaaacactcttagacgcggcgctgttcttggctacatcggt
gcaacagttcgtctgcaagctggtaaacctacagaacacccatctaatagtagtttgttg
acattatgtgcttttgcacctgaccctgctaaagcatatgttgatgctgttaaaagaggt
atgcagccagttaccaactgtgtaaaaatgctctcaaatggtgccggtaatggtatggct
atcacaaatggtgtcgaatctaacacacaacaggactcttatggtggcgcatctgtgtgt
atttattgtagatgtcatgtagaacatcctgcaattgatgggttgtgccgctttaaaggt
aaatttgtccaagtac---caaccgggactcaagatcctattagattctgtattgaaaat
gaagtttgtgtcgtttgtggttgctggcttaataatggttgtatgtgtgat------cgt
acttccatgcaaggcgccactattgatcagagttatttaaacgagtgcggggttctagtg
cagctcgactagaaccctgtaat---ggtactgatccagaccatgttagtagagcttttg
acatctacaataaagatgttgcatgtattggtaaattccttaagactaattgctcccgtt
ttaggaatttagacaaacatgatg------------cctactacgtagtcaagcgttgta
ctaagagcgttatggaccatgagcaagtctgttataacgatcttaaagattcaggtgtaa
ttgctgaacatgacttctttttgtataaggaaggtcgatgtgaattcggtaatgttgcac
gtaaggatcttacaaagtacacaatgatggatctgtgttatgctattagaaactttgatg
aaaagaactgcgaagttcttaaagaaatacttgtgacgttaggcgcctgcaatgagtctt
tctttgaaaacaagtgttggtttgatccagttgaaaatgaagctatacatgaagtgtacg
caagactaggccctatagtagccaatgctatgcttaaatgtgtagcattttgtgatgcta
tcgtggaaaaaggttacataggtattataacacttgacaaccaagatcttaatggcaatt
tttatgatttcggtgactttgtaaaaacagcaccaggtcttggatgtgcttgcgttacat
catattactcatatatgatgcctttaatgggaatgacttcatgtttagagtctgaaaatt
ttgtgaaaagtgacatctatggttcagattataagcagtatgatttattagcttatgatt
ttactgaccacaaggaaaaacttttccaaaaatattttaagcactgggatcgaacatatc
accctaattgctctgattgtacaagtgatgattgtattattcattgtgctaattttaaca
cattgttttcaatgaccatacctaatacggcgtttggacctcttgtacgtaaggtccaca
tagatggtgtgccagttgttgttactgctggttaccattttaaacaattgggtattgtgt
ggaatcttgatgttaaattagacactatgaagttgactatgacggatcttcttaggtttg
tcactgaccctacgttacttgtagcatcaagccccgcattgttagatcagcgcactgtct
gtttctccattgcagctttgagtactggtgttacataccagacagtgaaaccaggtcact
ttaacaaagatttctacgattttataacagagcgtgggttctttgaagagggatctgagt
tgacattgaagcactttttctttgcacagggtggtgaagctgctatgacagatttcaatt
actatcgttacaatagagttactgttttagatatctgtcaggcgcaatttgtttataaaa
ttgtgtgtaagtactttgactgttacgatggtggttgcatcaatgctcgagaggtcgttg
ttaccaactatgataagagtgctggttacccacttaataaatttggtaaggcaagacttt
actatgagactctatcatatgaagagcaggatgcgctttttgctttaacaaagagaaatg
ttctacccacaatgactcaaatgaatttgaaatatgctatatctggaaaggctagagctc
gtactgttggaggggtgtcgcttctctcaacaatgacaacgagacaataccaccagaaac
atttgaaatctattgctgcaacccgtaacgccactgtggttattggtactaccaaattct
atggtggttgggacaatatgctaaagaatttgatgcgcgatgtagataatggctgtttga
tgggatgggactatccaaagtgcgaccgtgctttgcctaatattataagaatggcttctg
ccatggtattgggttctaaacacattggctgttgcacacatagtgatagattctatcgac
tctctaatgagttagctcaagtactcacagaggttgtacattgtacaggtggtttttata
ttaaacctggtggtacaactagcggtgatggtactacagcttatgctaactctgctttta
acatctttcaagctgtttctgctaatgttaacaagctcttaggagtggattcaaacacct
gtaacaatgttacagttaaagcca---------tacagcgcaagatgtatgataattgtt
accgtagtagcagtattgatgacgactttgttgtcgagtactttagttatttaagaaagc
acttttccatgatgattttgtctgatgatggtgttgtttgttacaacaaggattatgctg
atcttggttatgtagcagacattggtgcatttaaagcaaccttatattatcagaataacg
tatttatgtctacagctaagtgttgggtagaaccagaccttaatgttggaccacatgaat
tttgttcgcaacacacattacaaatcgtaggaccggaaggtgattattatttaccttacc
cggacccttccagaattttatcagcaggtgtttttgtcgatgatgttgttaagacggaca
acgttattatgcttgaacgttatgtgtctttggcaattgacgcatacccacttacaaaac
accctaagcctgcataccaaaaagtgttttatgccctgcttgattgggttaaacacttac
agaagactttaaacgctggtatacttgattccttctctgtcaccatgttagaggacggtc
aagataagttctggagtgaagagttttatgctagcctttatgaaaagtctactgttctgc
aatctgctggcatgtgtgttgtttgtggttcacaaactgttctacgttgcggagactgtt
taaggagacctctcttgtgcactaaatgcgcctacgaccatgtcatgggtacaaaacaca
aattcattatgtctatcacaccgtatgtgtgtagctataatggttgtactgttaatgatg
ttacaaaactgtttttgggaggtcttaactattactgtactgagcacaaaccacaattgt
cattcccactctgtgctaatggcaatgtgtttggactgtacaaaagtagtgccattggtt
ctgaggatgttgacgatttcaacaaacttgctgtctcagattggaccaatgtagatgatt
acaggcttgctaacaatgtcaaagaatctctgaaaattttcgctgctgaaactgtgaaag
caaaggaggaatctgttaaagctgaatatgcttatgccatattaaaggaggttgtcggac
ctaaggaagttgtactccaatgggaatcctctaagattaaacctccacttaacagaaatt
ctgttttcacgtgttttcagataaacaaggatactaaaattcagttaggtgaatttgtgt
ttgagcagtcagagtatggtagtgattctgtgtactataaaagtactagcactactaagc
tggcaccgggtatgatttttgtgttgacgtctcataatgtgagtccacttaaagctaata
ttttagtcaaccaagagaagtacaataccatatccaagctctatcctacgtttaacatag
cggaagcctacaccacactggtgccttactatcaaatgatcggtaagcaaaaatttacaa
ctatccaaggtcctcctggtagtggtaaatcacattgtgttataggtttgggtttgtatt
atcctcaagctagaattgtctacacagcatgttcacatgcagctgtggatgctttatgtg
aaaaagcttccaagaactttaatgttgataaatgttcaaggataatacctcaaagaatca
gagttgattgctatatgggttttaagcctaataatactaatgcacaatacttgttctgca
cagttaatgctttgcctgaagctaactgtgatattgtggttgtggatgaagtgtcaatgt
gtacaaactacgatcttagtgttataaatagtagattgagctacaaacatattgtttatg
taggtgatccacaacaactcccagcacctagaaccttgattaataagggtacactccaac
ctgaggattacaatgttgtaactcagaggatgtgtaaactaggacctgatgtatttctgc
acaaatgttatagatgcccagctgaaattgttaaaacagtctctgctcttgtttatgaga
ataaatttttacctgtcaaccccgagtcaaagcagtgcttcaagatgtttgtaaaaggac
aagttcagattgaatctaactcttctataaacaataagcaactagaggttgtcaaggcgt
ttctagcacataatccaaaatggcgtaaagctgtttttatctcaccctataatagccaga
attacgtggcacgacgtctactaggtctgcaaacgcaaaccgtagactctgcgcaaggta
gtgagtatgattatgtcatttacacacagacttctgatacacagcatgctattaatgtca
acagatttaatgttgccattactagagcaaaggtcggcattctctgtatcatgtgtgata
gaaagatgtatgataatcttgatttctatgaactcaaagattcg---------aagattg
gcttgcaagcaaaacctgaaatttgtggtttgttcaaagattgctcaaagaatgatcagt
acataccaccagcatatgctaccacatatatgagtttgtctgacaattttaagacaagtg
atggtttagctgttaacat---cggcaca---aaggatgttaaatatgctaacgtcatct
catatatgggattcaggtttgaggccaatgtaccaggctatcacacattgttttgcacac
gagactttgctatgcgtaatgtaagagcatggctagggtttgatgtcgaaggtgcacatg
tctgtggtgataacattggaactaatgtaccactacagctgggcttttcaaatggtgttg
atttcgtagtacagactgaaggatgtgttgttactgaaaaaggtaatagcattgaagtt-
-----gtaaaagcaagggcaccaccgggtgagcaatttgcacatttgataccgctcatga
ggagaggtcaatcctggcacattgttaggcgtcgtatagtgcagatggtttgtgactatt
tcgatggtttgtcagacatcttaatttttgtgctatgggctggtggtcttgagcttacaa
ctatgcgatactttgtcaagattgga---aaaccacaaaaatgtgagtgcggcaaaatgg
caacttgttatagtagctcacaatgtgtctacgcttgttttaaacatgcattaggatgtg
attacttgtacaatccttattgcattgacattcaacaatggggctacacaggttctctga
gcatgaatcatcatgaagtttgtaacattcatagaaatgagcacgtggctagtggtgatg
ctatcatgactaggtgtcttgctatatatgattgttttgtcaaacgtgtagattggtcca
ttgtgtacccttttattgaaaacgaggaaaagatcaataaagctggtcgcattgtacaat
cacatgtcatgagagctgctcttaaggtcttcaaccctgctgcaattcacgatgttggta
atccaaaaggtattcgttgtg---ctacgacacccataccatggttttgttatgatcgcg
atcctattaataataatgttagatgtctggag---------tatgattacatggtgcat-
-ggacaaat----gaatggtttaatgttgttctggaattgtaacgtagacatgtacccag
agttctcaattgtttgtagatttgatactcgaacacgctcaaaattgtcattagaaggtt
gtaatggtggtgcattgtatgttaataaccatgcatttcacacaccagcttatgatagaa
gagcatttgctaagcttaaacctatgccattcttttactacgatgagagtgactgtgagt
ttattgatgggcaa------------cctaattatgtaccacttaagtccaatgtttgca
taaccaaatgtaacattggtggtgctgtctgcaagaaacatgcggcactttacagagcgt
atgttgaggattacaacatgtttgtacaagctggttttacaatttggtgccctcaaaatt
ttgatacttatatgttgtggcaaggttttgttaatatcaaagcactccagagtttggaaa
atgtagcttttaatgtcgtcaagaaaggtgccttcgctgatttaaaaggcgacttaccaa
cagcagttgtagctgataaggttatggtgagggatggacctactgacaagtgtattttca
caaataaaactagtttgcctacaaatgtggcttttgagctgtatgcaaaacgcaaacttg
gactcacacctccattaacaatacttaggaatctaggtgttgtcgcaacacataaatttg
tgttgtgggattatgaagctgactgtcctttctcaaactttactaagcaagtgtgtgctt
acactgatcttgatggtga---agttgtaaca---------------------tgttttg
ataatagtattagcggttcttttgaacgctttactactacaaaagatgcggtgcttattt
ctaataacgctgtgaaaggacttagtgccattaaattacaatatggctttttgaatgatt
tacctgtaagtactgtaggaaacaaacctgtc----------------------------
-------acatggtacatctatgtgcgcaagaatggtgagtacgttgaacagat---tga
tagctattacacacagggacgtacttttgaaacctttaaacctcgtagtacaatggaaga
agacttttttagtatggatactacactcttcatccaaaagtatggtcttgaggattatgg
ttttgaacacgttgtatttggagatgtttctaaaaccaccattggtggtatgcatcttct
catatcacaagtgcgccttgcaaaaatgggtttgttttctgtccaagaatttatgaataa
ttctgacagtacactgaaaagttgttgtataacatatgctgatgatccatcttctaagaa
tgtgtgcacttatatggacatactcttggacgattttgtgactatcgttaagagcttaga
tcttaacgtcgtgtcgaaagttgtggacgttattgtagattgtaaggcatggagatggat
gttgtggtgtgagaattcacaaattaaaaccttctatccacaactacaatcttct---ga
gtggaacccaggctatagcatgcctacactttacaaaatacagcgtatgtgtctcgaacg
gtgtaatctctacaattatggtgcacaagtgaagttacctgacggcattactactaatgt
tgttaagtatacccagttgtgtcaatacctcaataccactacactgtgtgttccacataa
aatgcgtgttctgcatttaggagcagcaggtgctaatggtgttgcacctggcactaccgt
attaaagagatggttgccagatgatgccatattggttgataatgatatgagagattacgt
ttccgacgcagacttcagtgttacaggtgattgtactaacctctatatcgaggataaatt
tgatttacttatatctgatttatatgatggttcaacaaagtctatagacggtgaaaatac
gtcgaaagatggcttctttacatacattaatggctttatcaatgagaagctatcgcttgg
aggttctgttgccatcaaaatcactgaatttagttggaataagagtttatatgaattaat
tcaaagatttgagtattggactgtgttttgtacaagtgttaatacctcgtcatcagaagg
ctttctgataggtattaactacttaggaccatacagtgacaaggttgtagtggatggcaa
tataatgcatgccaattatatattttggagaaattccacaattatggcattgtcacacaa
ctcagtcctagatacgccaaaatttaagtgtcgttgtaacaacgcacttgttgttaattt
aaaagaaagagaattaaatgatatggttgttggattgctaaggaagggtaaaatactcat
tagaaataatggtaagttactaaactttggtaatcactttgttaatacaccatgatagtg
ctaatcatcgcacttcttggcactgtta--------------------------------
------------------------------------------------------------
------------------------------------------------------------
------------------------------------------------------------
------------------------------------------------------------
------------------------------------------------------------
------------------------------------------------------------
------------------------------------------------------------
------------------------------------------------------------
------------------------------------------------------------
------------------------------------------------------------
------------------------------------------------------------
------------------------------------------------------------
------------------------------------------------------------
------------------------------------------------------------
------------------------------------------------------------
------------------------------------------------------------
---------------------------------------------------atgctaaga
atgtctttgtgccaatt---gatggcaaaataccagaaagc-------------------
----------ttttcttttagtaactggtttctgttatcagataaatccactttagtgca
tggacgtgttcttag----taggcaaccagt-----------ttttgtactatgcctcag
gcctgtgcc------atcgtggtctaacaa------------------------------
-------tagtgctgtagttttctttgataatgatgtcttttgtcctaacgccacagcgg
a------cgttctgaggttcaatttaaattttagt-gacactgatgt-------------
----ctatacagactcaattaaagacgatcagtttcacttcact---tttcaagataata
caactgcatccatagcttgttatagcagtgctaatgtta-cggatttacagcctgcaaat
atcagcatctctcatattctctttggcaaaactacgtattcatatttttgttttgccaac
ttctctcactcta---tgaatagacagtttttgggtatactcccaccaactgtacgagaa
tttgcatttggtagagatggttc-----tgtttttgttaatggctataaatattttagtt
taccacctattaagagtgttgacttctccatcagttctgttgaaaattatggcttttgga
ctatagcctacactacttatacagatgtaatggtagatgttaatggcacaggtattacta
ggttattctattgtgactcacccatcaatagaatcaagtgccaacagttgaagcatgaat
taccagatggtttctattctgctagcgcg---------------------------cttg
ttaaaaagaat---------ttacccaa--------------------------------
-----------------------aacatttgttaccttgccacagttttacaattgtatg
aatgttacgctacatgtcgttttaaatga-------------cactgagaaaaaagctga
cattattcttgctaatgctc-------cagaattagcatcacttgctgacatacatttcg
aaatagcccaggctaatggcagtgtaactaatgttactagtctatgtgttcagacgagac
agttagctttattctacaagtacactagcttacaaggtttgtaca------cttattcta
atctggtggagttacaaaactatgactgtcccttctcgccacagcagtttaacaattatt
tgcagtttgaaactctgtgttttgatgtgaacccagctgtggcaggttgtaggtggtcgc
tagttcatgatgttaggtggcgtaca------------cagttcgctactattac---tg
tttcctataaagatggtgctatgatt-------acgaccatgccgaaagcgcagctgggt
tttcaagatatttctaatttagtaaaagatcaatgcactgattataacatatatggattt
catggcacaggcattattagaaataccac------------------ctcacgtttggtg
gctggcctttactacacatccattagtg---gtgaccttctcgcttttaaaaatagtact
actg-gtgaaatcttcactgtag---------------------------tgccatgtga
tttaacagcac------------------aagcagctgtgattaacgatgagat------
------agtcggatttataacagctgtcaatcaaactgatttgtttgagtttgtcaatca
cacaagttc------------gagaaggtcacgttggtcagaaccaattg----------
--gagtacaaacctatacta-tgccacaattctattacataacaaagtggaataatgaca
catcgactaattgtacatctttcattagttattcttcctttgctatttgtaatactggtg
aa---------------------------attaaatatgttaat----------------
----gtcacta-aagttgcaattgtggatgatagtataggagttattaaacctatttcaa
-------caggtaatatatctatacctaaaaatttcactgttgcagtgcaggccgaatac
gtccagattcaagtcaaacctgttgttgtggattgtgccaagtacgtttgtaatggcaat
atacattgccttaaattgctaacacaatacacttcagcttgtcagacaattgaaaatgcc
cttaatcttggtgcacgtctt---gaatcgttaatgcttaatgatatgattacaat----
---atcagatcgtagtttggagcttgcaactgttg-----------agaagtttaacacc
acag-------------ctttaggtggtgaaaaat------taggtggtccatattttga
tggtctgagcagtctttta---ccgtctagaatgggtatg---------aggtctgctgt
tgaggatctattgttcaataaagtggtaaccagcggccttggcactgttgatgacgacta
taaaaagtgttcagctggtacagatgtagcagatctagtttgtgcccaatattacaatgg
cataatggttttacctggcgt------------------------------ggtggataa
taataagatggccatgtataccgcctctttaatagggggtatggct--------ttgggt
tc---tattacatccgctgtagc---tgtgcctttcgccatgcaagtgcaggcgaggctt
aattatgttgcattacagactgatgttctacaggaaaaccagaaaatacttgctaatgct
tttaataatgccattggtaatattacattagcgcttggcaaagtttctaatgctattaca
accatctcagatggatttaatactatggcttcagcattgactaagatccagagtgtggtt
aatcaacagggtgaagcgttgagtcaacttaccagccagttacagaaaaatttccaggct
attagtagctctattgctgaaatctacaatagattggaaaaagtggaagctgatgcgcac
gttgaccgtctcattactggcagattagcagcacttaatgcctatgtgtctcagacctta
actcagtatgctgaagtcaaggctagcagacaactagcaatggaaaaagttaatgaatgt
gttaaatcacagtctgataggtatggtttctgcggaaacggaacccacctattttcactt
gttaattctgcacctgatggtttgcttttctttcacacagttcttctt----cccacaga
atgggaagaagtgacggcatggtcaggaatatgtgtt--------------aatgatacg
t-----atgcatatgtgttgaaagattttgaatattccatttttagttac----------
------aatggtacgtatatggtgactcctcgtaatatgtttcaacccagaaaacctcag
atgagtgatttcgtgcaaattacgagttgtgaagcgactttcctgaacactacatatacg
acttttcatgagattgtgattgactatattgatgttaacaagact--attgctgacatgc
ttgaacaatataacctcaat-tacacaacacttgaattagacttacagc------tt---
---ttcaatcagacaaagttaaacctcactgcagaaatagaccaattggagcagagagct
gacaacctcactaatattgcacatgaactacagcagtacattgacaaccttaataagact
cttgttgaccttgaatggctcaacaggattgaaacttatgtaaaatggccgtggtatgtg
tggcta---------------ctaattggattagtagtagtattctgcataccattacta
ctgttttgttgtcttagtactggctgctgcggttgtttaggttgttttggcagttgttgc
cattctctttgcagtagacgtcaatttgaaagttacgaacctattgaaaaggttcacatt
cattaactaaacgattta------------------------------------------
--------------------------------tggacactgtcaagtctattggcatctc
tgtggacgctgtacttgacgagttaaactccattgcatttgctgtaacacttaaagtatt
atttacttctggtaaattacttgtgtgtataggttttggtgatacttttgaggaggctga
acaaaaagcttatgc-----caaacttcagctg---gatattgaagagccgcctaatcat
acgactatttaatatcacagtgtacgattactgtgctaaaagttggtataagttaccttt
tgcagtcagactacgtatcataagtaatacaaaacctaaaacatcaagtactataaagcg
cagaagaagagttgttatagattacagaaaaatcgccatcctcaacgcagcgcgaaaatg
attggctgactgtttcttaacactctaagttttatagttactaatcaacatgt--gattg
ttaacaacacaccacatgtcaattc------------------tatagtacaataacatc
atgttgttagtgctag------tatcaaaagttttcatttagagttcagcattgctgtgc
tctttg------tttattcctagctttgtaccgtagtacaaactttaaaatgtgtgtcgg
tgtcttaatgtttaagatagtatcaatgacacttataggacctatgcttatagcattcgg
ttactatatagatggcattgtgacaacaaccgtcttagctttaagattcatctacttagc
atacttctggtatgttaatagtagattcgaatt-----tatacaatacaacgacacttat
gtttgt---------acatgacagagctgca----ccgtttatgagaagttctcacggtt
ctatt-------------------------------tgttcgtgaatgatcttacgttgc
attttgtagaccctatgcttgtaggcat----agctatacgtggcctagtt-cgtgctga
cctaacagttgttagagcagttgaacttctca---atggtgattttatttat--------
-----------atattttcacaggaggccgt--cgtaggagtttacaatgcagccttttc
tcaggcggttataaacgaaattgatttaaaagaagaagaagaa---cgtgtctatgatgc
ttcctagggcatt----------------------taccatcatagat-gaccat-ggc-
---------------------atggttgtcagtgt----cttcttttggctcctgttgat
aattatattgatattgttttcaatagcattgctaaatgttattaagttatgcatggtttg
ttgcaatttgggtaagactattatagtactacctgcacgccatgcatatgatgcctataa
gacttttatgcagattaaggcatataaccccgatgaagcatttttggtttgaactaaaca
aaatgaagtacgttttgttcatattcgcttgcataattgca--tgcgcctttggtgaac-
-----gttactgtgctatgcaagaagcgaaatccacaacttgcatcaatggcaccgagcc
gggttcatgtcaaacctgctttgaacgtggtgatcttatttggcatctagctaactggaa
cttcagctggtctgtaatattgattatctttataacagtgctacaatatggtagaccaca
atttagct---------------ggctcgtttatggcattaaaatgctgatcatgtggct
gttatggcctattgttctagcgcttacgatttttaatgcatactctgagtatcaagtttc
cagatatgtaatgttcggctttagtatcgcaggtgcagttgtaacgtttgcactttggat
g------atgtattttgtgagatctattcagctatatagaaggaccaaatcatgttggtc
ttttaatcctgaaaccaatgctattctttgtgt------------taatgcattgggtag
aagttatgtacttcctcttgatggcactcctacgggtgtgactctcactctactttcagg
gaatctatatgctgaaggctttaaaatggctggtggtcttaccatcgagcatttgcctaa
atacgtcatgattgctacgcctagtagaaccatcgtctacacactagttggaaaacaatt
aaaagcaactactgccacaggatgggcttactatgtaaaatc----taaagctggtgatt
actcaacagaagcacgtactgataatttgagtgaacatgaaaaattattacatatggtgt
aactaaacttctaaatggccacacagg-gacagcgcgtcaactggggagatgaacctacc
aaaagacgtggtcgctctaactctcgtggtcggaagaataatgatatacctctatcattc
tataaccccatcaccctcgaatcaggatcaaaattttg---gaatgtttgtccgagagat
tttgttcccaa-------gggaataggtaataaggatcaacaaatcggtta---------
--------ttggaatagacag------------gtgcgctatcgcattgtcaaaggtcag
cgtaaggaacttt----ctgagagatggttcttctatttcttgggtacggga--------
-----------cctcatgctgatgctaaatttaaagataagattgatggagtcttctggg
ttgcaagagatggtgccatgaacaagccaacatcacttggcactcgtggaaccaacaatg
aatccaaaccactgaga----tttgatggtaagataccaccacaattccagcttga-agt
gaaccgttctaggaacaattcaagttctggttctcagtctagatctgccccaagaaatag
-----------------------gtctcaatctagaggaagacaacaa---------tcc
aataac------------------------------------------------------
----------------------------cagaataccaatg-------------------
----------------------ttgaggat----acaattgtagctgtgcttcaaaaatt
aggtgttact------gacaag------caaaggtca-----------------------
--------cgttctaaatctagagaacgtagtgactccaaatctagggacacgacaccta
aaaatgccaacaaacacacctggaagaa--------------------------------
----------------------------------------aactgcaggtaagggagatg
tgacaaatttctacggtgctagaagtgcttcagctaacttt-----ggtgatagtgacct
cgttgcc----------------------aatggtaacgcagccaaatgctaccctcaga
tagctgaatgcgttccat-cagtgtctagcataatct---------tcggtagtcaatgg
tctgctgaagaagctggacatcaagtgaaa------------------------------
---------------gtcacgctcactcatacctactacctgccaaaaga----------
-----tgatgccaaaactagccaattccta-----------------gagcagattgatg
cctacaagcggccttctcaagtggctaaggat-----cagaggcaaagaaaatctcgttc
taag--------tcagctgataagaagcctga---------ggaattgtctgtaactctt
gtagaggcatacacagatgtgtttgatgacacacaggttgagatgattgatgaggttacg
aactaaacttatgctcgttttcctccatgctgtacttgtaaca--gctttaatcttacta
ctaattggt---agaatccaattactggaaaggttgt----------------------t
actcagtcatctgcttaatc------------tcacaacagtcagtaatgtttta-----
---------------------------ggtgtgcctgacagtagt-------ctgcgtgt
aaattgcttacagcttttgaaaccagactgtcttgattttaacatcttacacaaagtttt
agca----gaaaccagattactagtagtagtactgcgagtgatctttctagttcttctag
ggttttcctgctatacattgttaggtgcattattttaacatcatgattgttgtattcctt
gtgtgtattttcttggctaatggaattaaagctactgct-------gtgcaacatgacct
tcatgaacatccagt-------------cctaacctgggagttattgcaacattttgtgg
gaagcactctttacatt-actacacat--cagatcttagcattaccgcttggatctcgtg
ttgagtgtgagagcgttgaaggtttcaattgcacatggcctggctttcaaaatcctgcac
atgatcacattgatttctattttgatctttctaatcctttctattcctttgtagataatt
tttatattgtaggtgaggggaatcaaagaattaatctcagattagttggtgctgtgccaa
aacaaaagagattaaatgttggttgtcatacatcatttgctgttgaccttccatttggaa
ctcagatatac-catgacagagattttcaacaccctgttagtggtagacatctagagtgt
actcacagagtttactttgtgaagtactgtccacacaacctgcatggttattgctttaat
gagaagctgaaggtttatgacttgcggcaactcagaa-----------------------
-----------------------gcaagaaggtcttcgacaaacttaaccaacatcataa
aagtgagttataaggcaacccgatgtttaaaactggtctttccgaggaattactggtcat
cgcgctgtctactcttgtacagaatggtaagcacgtgtaataggaggtacaagcaaccct
attgcatattaggaagt--ttagatttgatttggcaatgctagatttagtaa--------
---tttagagaagtttaaagatccgcta--------------------------------
--tgacgagccaacaatggaagagctaacgtctgga-tctagtgattgtttaaaatgtaa
aattg---------------------------tttgaaaattttccttttga--------
------------------------------------------------------------
------------------------------------------------------------
------------------------------------------------------------
------------------------------------------------------------
------------------------------------------------------------
------------------------------------------------------------
------------------------------------------------------------
------------------------------------------------------------
------------------------------------------------------------
------------------------------------------------------------
------------------------------------------------------------
------------------------------------------------------------
------------------------------------------------------------
------------------------------------------------------------
------------------------------------------------------------
------------------------------------------------------------
------------------------------------------------------------
------------------------------------------------------------
------------------------------------------------------------
------------------------------------------------------------
------------------------------------------------------------
------------------------------------------------------------
------------------------------------------------------------
------------------------------------------------------------
------------------------------------------------------------
------------------------------------------------------------
------------------------------------------------------------
------------------------------------------------------------
------------------------------------------------------------
------------------------------------------------------------
------------------------------------------------------------
------------------------------------------------------------
------------------------------------------------------------
------------------------------------------------------------
------------------------------------------------------------
------------------------------------------------------------
------------------------------------------------------------
------------------------------------------------------------
------------------------------------------------------------
------------------------------------------------------------
------------------------------------------------------------
------------------------------------------------------------
------------------------------------------------------------
------------------------------------------------------------
------------------------------------------------------------
------------------------------------------------------------
------------------------------------------------------------
------------------------------------------------------------
------------------------------------------------------------
------------------------------------------------------------
------------------------------------------------------------
------------------------------------------------------------
------------------------------------------------------------
------------------------------------------------------------
------------------------------------------------------------
------------------------------------------------------------
------------------------------------------------------------
------------------------------------------------------------
------------------------------------------------------------
------------------------------------------------------------
------------------------------------------------------------
------------------------------------------------------------
------------------------------------------------------------
------------------------------------------------------------
------------------------------------------------------------
------------------------------------------------------------
------------------------------------------------------------
------------------------------------------------------------
------------------------------------------------------------
------------------------------------------------------------
-----------------
>GU553362.1 Feline coronavirus UU23 isolate TCVSP-ROTTIER-00023, complete genome
------------------------------------------------------------
--------------------------------------------------------tgta
gcgtggct----------------------------------------------------
----------ataactc-ttcttttactttaactagccttgtgctaga-tttgtctt---
--cggacaccaactc---------------------gaactaaacgaaatat--------
ttgtctctctatgaaaccatagaagacaagcgttgattatttcac-t-cagtttggcaat
cac----------------------------tcctaggaacggggttgagagaacggcgc
accag---------------------ggttccgtccctgtttggtaagtcgtctagtatt
agctgcggcggttccgcccgtc-----gtagttgggtagaccgggttccgtcctgtgatc
tccctcgccggccgccaggagaatgagttccaaacaatttaagatcctcgt--caatgag
gactaccaagtcaacgtgcctagccttcctttccgtgacgtgctgcaggaagttaagtac
tgctaccgtaacggttttgacggctatgttttcgtgcctgaataccgccgtgacctagtt
gattgcgatcgtaaggatcactac-----gtcattggtgttctgggtaacggaataagtg
atcttaaacctgttctcattaccgaaccttccgtcatgctgcaag---gcttcatcgtta
gagctaactgcaatggcgttcttgaggactttgaccttaaagtcgcccgtactggaaatg
gtgccata-------tatgtagaccaatacatgtgtggtgctgatggaaaaccagttatt
gaaggcgagtttaaggattat--------------------------------ttcggtg
atgaggacgtcatcatctatgaaggagaggagtaccattg--------------------
-tgcctggctaacagtgcgcgatgagaaaccgttatgtcaacagactctcctcacaatt-
-------cgggaaatccaatac--------------------aacctggacatcccgcat
aagttgccaaattgtgctaccagagaagtagcaccaccagtcaagaagaactctaaggtt
gttctatctgaagagtatcgaaaactttatgacatcttcggttcaccatttatgggc--a
atggagacagtcttaataagtgttttg----------ctagtctccatttcatcgctgcc
actcttaagtgtccttgtggtgctgaaagtagtggtgttggtgattggactggatttaag
actgcttgttgtggtcttcatggcaaagtta------------gaggtgtcacattgggt
gctgttaagcctggtgatgctgttatcactagcatgagtgctggcaagggtgtaaaattc
tttgctaatagtgtgctccaat----------------------atgctggtgatgttga
aaatgtctctgtttggaaagtgattaaaactttcactgttaatgagactgtttgcaccac
agacttcgaaggcggattgaacgacttcattaaacctgagagtacttcacctgtttcatg
ctctattaagagagcttttattactggtgaagttgatg--------------------at
gcagtccatgactgtatcatcacgg-----gaaagtt----agatcttagtactaaccta
tttggtagtgctaacctgctttttaagaaaacaccctggtttgttcaaaagtgtggtgag
atttttgcagatgcttggaaagttgttgaggaacttctttgttcgctcaaacttacatac
aagcagatttatgatgtagtggcatcactttgcacttctgctttcactattatggactac
aaacccgtgtttgtagtttcatctaatagtgttaagaacctcgttgacaagtgtgttaaa
attcttgtgaaggctttcgatgtcttcacacagacaattacaattgcaggtgtagaggct
a---------------------------agtgctttgtgcttggctctaaataccttctt
-------------------------------tttaataacgcacttgtcaagcttgtcag
tgtt-----------------------------aaaatacttggcaagc-----------
-ggcagaagggtcttgatagtgcattctttgctactaatttgattggtgctactgtcaat
gtgacaccacaaaggactgaagctgccaatattagtttgaataaagtagatgatgttgtt
acaccaggtgaaggtcacattgtcatcattggcgatatggctttttacaagagtgacgaa
tactattttatgatggcaagccctgattcagtccttgttaat------------------
---------aatgtttttaaagcagcccgagtgccat--------------------ctt
ataacattgtttatgatgtggacgatgacaccaagagtaagatggtggtcaaaattggaa
catcatttgactttgatggtga------------------------actcaatgctgcta
ttgctaaggttaatgactta----------------------------------------
--------cttgttgagtttagacaagaaa-------agctttgtttcagagcacttagg
gatggtgaaaacatcttggttgagg--------cataccttaagaagtacaaaatgccaa
tttgtcttaaaaaccatgttggtttg-------tgggacatcataaggcgtgattctgat
aagaagggttttcttgacactttcaatcatcttaatga------attggaggatgtcaag
gatgtaaaaattcaggccattaaaaacattctttgtcctgaccttctgcttgaattggac
tttggcgcaatctggtataggtgcatgccaacctgctctgacacctc-------------
-tattttaggtaatgttaaaattatgctag---------gtaatggtgttaaagtgattt
gcgatggtggtcacaaccttgctaaccgtttaacaattaattataacaaactttgtgaca
cagctcgtaaagatgttgaaattggtggtct-----------------------------
----------accattttcaacatttaaaacaccatctaacagttttattgacatgaaag
------------atgctatttactccgtagttgaatatggcgag----------------
----gcatt-ttcttttaagactgcaagtgtgcctgtaattaatagcggtactgtcaaaa
atgatgactggtcagatcctattttgttggagcctgcagattatgttgaac------cta
aaaacaatggt---------------------gatgtaattgtcattgctggatacacct
tttataaggatgaagatgaccatttctatccatatggttctggcatggttgtgcagaaaa
tgta---caacaagatgg--gtggtggtgacaagtcagtttcgttttcagacaatgtcaa
tgtcaa---------ggagataaaacctgttacacgcg-tcaagctagagtttgagttt-
gacaatg--aggtggtaacacaagttcttgaacaagtcattggcactaaatataagttta
caggtaca---acttgggaagaatttgaagattccatttcagaggaacttgataacatct
tcgacacgcttgccgaaaagggtgtagaacttgaaggctacttcatttatgacacctgtg
gtgggtttg-acattaataatccagatggtgttatgatttcacagtacgatcttaacaca
gctgttgatgt-----caaaagcgact-----------------ctgatgcaagcacgga
cgatatctcttcgatttctgacaacgaagatgttgaacaaattgaagaagagagtgtctc
aa---------------------ctgttgatgttgaagat---------------gtttc
atctgttgaagcggcaactgtagca------gttgcaaa---tgatgattctg-------
tcgaacaagttacccttgtagaggataac------------------------cctgatg
agcaacttacctca--------------gcagaggaaaaagttgagatctctgctaagaa
tgatccatgggctgctgctgttgatgaacaggaagctgaacaacctaaaccttccttgtc
cccttttaagacgacagatcttaatggtaaaatcatccttaaacaacaggacaataa---
-----------ttgttgggtgaatgcttgctgttaccagctgcaagcttttgatttcttt
aatcatgatttgtgggatggttttaagaaaggtgatgttatgcct-----tttgtgaatt
tctgttatgcagctctgac--------tttgaagcaaggagattcaggggatgcagaata
tctt-ttggagacgatgctcaatgattatagtacggctaaagtcacacttagtgctaagt
gtggctgtggtgttaaagagatagt-----tttagaacgaactg------------tatt
taagctcacacctcttaagaatgagtttaaatatggcgtctgtggtgactgtaagcaaa-
---tcaacatgtgcaagtttgccagtgttgaaggttccggtgtttttgttcatgatagaa
ttgaaaagcaaacacctgagtcacaatttattgtgccacctactatgcatgcagtttaca
caggtacaacacagagtggtcattatatgattgaagattgcactcatgat--------ta
ttgtgtggatggtatgggaattaaacctcg------------------------taaata
taagttttacacatccactttgtttcttaatgcaaatataatgacagct------gaatc
taaaactatggttaaactacctgtgcccgtaaaggataagggaatagaaga---atgtca
aagtcctaaagatct--------catattacccttttatacagcgggaaaagtttcattt
taccagggtgctttggatgttttgattaactttcttgagcctgatgttgttgttaatgct
gctaatggtgatctt-------------aagcacatgggtggcg--ttgctaaagctatt
---------------------gatgtattcacaggtggtaagttaacaatgcgttctaaa
gaataccttaa----------------atctaacaaaccaatagctcc------------
-----tggtaatgctgttctttttgaaaacatacttgagcatcttagtgtgttgaatgct
gtaggacc-----acgtaatggtgacagtcgagttgagggtaaactttgtaatgtctaca
aagcaattgctaagtgtgacggtaagatactaacaccactt----------------att
agtgttggtatcttcaaagtcaaactggaagtctcat-----------------------
-----------------------tgcagtgtttacttaaaactgtcacagatagagattt
aaatgtctttgtttacacttaccaagagagaactaccatagaaaat-----------ttc
ttcaatggtactatccccgtcaaggtaacggaagacactgtgaatcaaaagcgtgtgtct
gtagcactt-----gataaaacttatggtgag-----caactcaaaggaactgttgttat
taaa--------gataaagatgtta---------------------------ctaaccag
ttgccaagtgtgtcagatgccggtgaaaaagttgttaa------ggcactggatgttgat
tggactgcttactatggctttccaaatgcagc-----ggcttttagcgccagttcacatg
atgcttataaat-ttgatgttgtagcacataacaactttattgttcataagcaaactgat
aa----------------------------------------------------------
----------caattgttgggttaatgctatttgtttagcat------------------
------------------------------------------------------------
--tacagagacttaagccaacatggaagtttcctggtgttaaaagtttgtgggatga---
----------------ttttct-------------------------------------c
actcgtaaaactgctggattcgtccatatg----------ctatatcacatttcaggctt
aaagaa-----------------aggacaacctggtgatgctgagttga-----------
ctttacataagcttgg-------tgagttgatggcaagtgatagtgctgtcactg-----
-tcacacatacaactgcgtgtgataagtgtgc------------aaaagttgaaaccttc
actggacc---------tgtggtagcg------------------gcacctcttcttgtc
tgtggcactg---------atgaaacttgtgtt---catggtgtgagtgtcaatgttaaa
gtgacaagtgttagaggtacggtggctattacttctttaataggtcctgtagtgggagat
gctattgatgca----------------actggttacatctgttatactggtttgaactc
acgt----------ggtcattacacctactacgataatcgtaatggtttaatggttgatg
ctgagaaagcctaccattttgagagaaacctttta-------------------caggtt
acaacagccatcgccagtaattttgttgttaa------agcatctaagatagagactttg
cctaagaacc---------------aagttaaagaaccaagcaagacttgtgtttttagt
gaggctgaagagactcctaaaa-atatagtgcgtgagcctaaattg--------ttggct
attgagagtggtgcagattacacaatctcaacactcggtaaatatgctgatgtattcttt
atgactggcgacaaaattcttaggctgcttcttgaagtctttaaatacttattggttgtt
tttatgtgtcttagaaaatctaagatgcctaaagttaaagtaaaaccaccacatgtat--
-------ttaaagacataagtgctaaagttagaacattga--------attacg------
--------tgagacaattgaacaaaccagccttatggcgttatgcaa------------a
actagtgttact------gttaatagcattataccatttcttttatt-------------
tgtttgtcagcatac-------------------cattagtgcataaattaa--------
----catgtagtggtagtgttcaagcatatagtaactctagttttgtaaaatcagaggt-
--ttgtggtaattctattctgtgtaaggcgtgtttggcatcttatgatgaattggcagat
tttgatcatctgcaagtgtcatgggattataagtcggacccactatggaatagagttatg
caattgtcctacttcacattcttggctgtctttggtaataattatatcag--attcgtcc
ttatgtactttgtttctcagtacctcaacctgtggttatcc------tattttg------
gttatgttaagtatagctggttcctgcatgtcatcaactttgaatcaatttctgttgaat
ttgtgatcatagttgtagtttttaaggcagttctcgcacttaaacacattttctttccat
------------------------------------------gcagcaacccttca---t
gtaaaacttgctctaaagttgctaggcagacacgtattcctatacaggttgtggttaacg
gttcaatgaagactgtctatgttcatgctaatggtactggtaaactctgtaaaaagcata
acttttattgcaagaattgtgactcttatgggtttgaccacacatttatttgtgatgaaa
ttgtgcgtgatctaagtaacagtgttaagcagactgtttatgctactgataggtcatacc
aagaagtcacaaaagttgaatgttctgatgggttttacagattatatgttggtgaagaat
tcacggcgtatgactacgatgtgaaacataagaagtatagtagccaggaagtgcttaaga
ctatgtttcttctt---------------gatgacttcattgtttacagcccgtcaggtt
cttctcttgctagtgtta--------------------------------------gaaa
tgtctgtgtttacttttcacaattaattggtaggcctattaagattgttaatagtgagtt
gcttgaggatttgtctgtagactttaagggagcac-----------------tctttaat
gccaaaaagaatgttatcaaaaattcttttaatgtggacgtctcagactgtaagaatctt
gaagagtg----------------------ttacaagttgtgtaacctt-gatgtgacat
tttccactttt---------------------------------gaaatggcagttaata
atgct---------------------cacagatttggtatattaattacagaccgatctt
ttaacaatt-tttggccatcgaagattaagcctggttcttctggtgtttctgctatggac
atcggtaagtgcatgacttttgatgctaagattgttaatgcaaaggttttaacccaacgc
ggtaaaagtgttgtatggctcagtcaggatttctctactcttagttctacagcacaaaag
gttctggttaaaacatttgttgaggaaggtgtgaacttct------------cacttacg
tttaatgctgtgggttctgatgaagatctgccatatgaacgattcactgaatctgtgtcg
tcaaaga------------gcggttcaggcttctttgatgtacttaagcagctcaaacaa
atctt-ctggtgtttggttttgttcgttactatttatggtctattctcagtctacagtgt
tgcaactcagtcttatattgattctgctgaaggttatgattacatggttattaagaatgg
tgttgttca------accatttgatgattctattaactgtgtacataatacgtataaagg
ctttgcagtgtggtttaaagctaaatatggctttgtacctacatttgataagtcttgccc
tattgtttt---------------aggaactgtctttgatttaggtaatatgagaccaat
ccccgatgtgccagcatatgtagcacttgttggtagatctcttgtgtttgcaattaatgc
tgcgtttggtgttactaatgtgtgctatgatcatacaggtgctgctgtaagtaaagactc
atactttgaca------cctgtgtcttcaattcggcatgcactactct---ggcaggact
tggtggtacagttgtttattgtgctaaacaaggacttgtagagggtgctaagctttatag
cgaattgatgcctgactactattatgagcatgctagtggtaacatggttaaaataccagc
tat---tattaggggctttggtttgagatttgtaaaaacacaggctacaacatattgcag
agtaggagagtgtattgaaagtcaagctggtttttgc---tttggtggtgataactggtt
tgtttatgaca-------------------aagattttggtgatggctacatttgtggga
gttccgctttgggatttttcaaaaatgtgttcgcactctt---------------taact
ctaacatgtccgtagtagctacatctggtgcaatgttggctaacattgttattgcatgtc
ttgctattgcagtctgttatggggtgctcaagtttaaaaagatttttggtgactgcactc
tcttagttgttatga-----ttattgttacattggttgttaataatgtttcatactttgt
gacccaaaacacattctttatgattgtttatgctattacctattacttcacaacaagaaa
acttgcataccctggcatctt------agacgcaggattcattattgcatacattaatat
ggctccatggtatgttcttgttctgtacacactggtgtttctctatgactccctaccatc
actattcaa------acttaaggtgacaacaaacctctttgaaggtgacaaatttgtagg
tagttttgaatcagcagctatgggtacgtttgttatagacatgcgttcatatgagacact
tgttaattctacatcattagatagaattaagtcatatgctaacagctt---------taa
caagtacaagtactatactggttcaatgggagaagctgattaccgcatggcttgttacgc
tcatttgggtaaagctttaatggattattctgtttcaaggaatgatatgctttacacgcc
accgacggttagtgttaattcaac---actgcagtctggcttgagaaaaatggcacaacc
tagcggcattgtggaaccctgtattgtaagggtggcttatggcagtaatgtccttaatgg
tttgtggattggagatgaagttatctgtcctagacatgtcat---tgctagtgatacatc
acgtgtgatcaattacgataatgagttgtctagtgtgcgtttacataacttttctata--
-gccaaaaataatgtgtttttgggcgttgtgtctgctaaatataagggtgtaaatcttgt
gctcaaagtgaatcaggtaaaccctaacacaccagcacacaaatttaaatctgtgaaacc
aggtgagagttttaatattcttgcttgttatgagggttgtcctggtagtgtttatggtgt
gaacatgaggagtcagggtactattaagggttcatttattgctggtacttgtgggtcagt
aggttatgtgttagaaaatggaattctctattttgtgtacatgcaccatttagagttagg
taatggctcccatgttggttcaaaccttgaaggggaaatgtatggcggttatgaagatca
acctagcatgcaattggaaggtactaacgtcatgtcgtcagataatgtggttgcattttt
gtatgctgcgcttatcaatggtgagagatggtttgtca----------caaatgcatcaa
tgtctttagaatcttacaatgcatgggccaaaaccaacagttttacggaaattgtgtcaa
ctgatgcttttaacatgttgg---------ccgcaaaaactgg--ttacagtgttgaaaa
gttgcttgagtgtattgttag-------acttaacaaaggttttggaggtcgcactatat
tgtcttatggctcattatgtgatgaattcacacctacagaagttataaggcaaatgtatg
gtgttaatcttcagagtg--gtaaagtgaaatctctattttaccctgtgatgaccgctat
tgcta--------tcctttttgcattttggttagaa------------------------
tttttcatgtatacaccctttacgtggattaatccaacatttgttagtgttattctagct
gttacaacactcctatctgcaatactagtcgttggaattaagcacaaaatgttattcttt
atgtcctttgtaatgcctagtgttattttagctactgcacataatgtggtctg-------
-------ggatttgacctattatgaaagtttacaggttcttgtagaaaatattaatacta
cctttttaccagtagacatgcagg---gtgtcatgcttgcactg--ttttgtgttg----
------------------ttgtgtttgttacatacactataagatttttcacatgtaagc
aatcatggttttca------ttgtttgtaacaaccgtttttgtggtgtttaatattgtta
aattactaggtatggtaggcgaaccatggaatgaagaccacattctgctgtgccttgtaa
acatgcttaccatgttgataagtcttaccacaaaggactggtt-----tgttgtttttgc
atcatacaaatttgcttattatatagttgtatatgtaatgcagccagcttttgttcaaga
tt-ttggttttgtcaagtgtgtaagcataatttacatggcctgtggctacctcttctgct
gttattatggtattctttattgggttaacaggtttacatgcatgacgtgtggcgtt---t
accaatttacagtttcaccagccgagctcaaatacatgactgcaaacaatttgtctgcac
ctaagacagcatatgatgctatgattcttagtgttaagttgatgggcattggtggagagc
gaaacataaaaatctctactgtacagtctaaactcacagagatgaagtgtacgaatgttg
tgttgctcggccttttgtctaaaatgcatgttgaatctaattcaaaagagtggaactatt
gtgtaggtttgcataacgagattaatttgtgtgatgacccggaagttgttttggaaaaat
tacttgcgctcattgcattctttttgtctaagcacaacacatgtgatcttagtgatctta
ttgattcctattttgagaacaccactattctacagagtgtggcgtctgcttatgctgctt
tgcctagctggattgcctatgaaaaagctcgtgccgacctagaagaggctaagaaaaatg
atgttagccctcaacttttgaaacagcttacgaaggcttgtaatatcgctaggagtgaat
ttgagcgagaagcttccgtgcaaaagaagcttgataaaatggcggagcaggctgcagcta
gcatgtacaaagaggcacgtgccgtggacagaaagtcaaaaatagtttcagccatgcata
gtctactttttagtatgcttaagaaactcgacatgtccagtgttaataccatcattgagc
aggcccggaatggcgtgctaccactgagtattataccagctgcctcagctacaagactca
ttgttgtaacacctaatcttgaagtgctttccaagattagacaagaaaacaatgtaca-t
tatgcaggtgctatctggtcaattgttgaagttaaggacgccaatggtgctcaagtccac
ttaaaagaagtcacagcggccaatgaattaaacataacctggcccttgagtctaacttgt
gagagaacca---------caaagttgcagaataatgaaatcttgccaggtaagcttaag
gagagagctgttaaagcatctgctacaattgatggtgatgcttgtggtagtggcaaagct
ctcatggcttctgaaagtggtaaaagtttcttgtatgcatttatagcatcagacagcaac
cttaagtatgttaaatggg------------agagcaacaa---tgatgtcatacctatt
gaacttgaggctccattgcgattctatgtagatggcgttaatggtccagaagttaaatat
ttgtattttgtgaaaaacttaaacactcttagacgcggcgctgttcttggctacatcggt
gcaacagttcgtctgcaagctggtaaacctacagaacacccatctaatagtagtttgttg
acattatgtgcttttgcacctgaccctgctaaagcatatgttgatgctgttaaaagaggt
atgcagccagttaccaactgtgtaaaaatgctctcaaatggtgccggtaatggtatggct
atcacaaatggtgtcgaatctaacacacaacaggactcttatggtggcgcatctgtgtgt
atttattgtagatgtcatgtagaacatcctgcaattgatgggttgtgccgctttaaaggt
aaatttgtccaagtac---caaccgggactcaagatcctattagattctgtattgaaaat
gaagtttgtgtcgtttgtggttgctggcttaataatggttgtatgtgtgat------cgt
acttccatgcaaggcgccactattgatcagagttatttaaacgagtgcggggttctagtg
cagctcgactagaaccctgtaat---ggtactgatccagaccatgttagtagagcttttg
acatctacaataaagatgttgcatgtattggtaaattccttaagactaattgttcccgtt
ttaggaatttagacaaacatgatg------------cctactatgtagtcaagcgttgta
ctaagagcgttatggaccatgagcaagtctgttataacgatcttaaagattcaggtgtaa
ttgctgaacatgacttctttttgtataaggaaggtcgatgtgaattcggtaatgttgcac
gtaaggatcttacaaagtacacaatgatggatctgtgttatgctattagaaactttgatg
aaaagaactgcgaagttcttaaagaaatacttgtgacgttaggcgcctgcaatgagtctt
tctttgaaaacaagtgttggtttgatccagttgaaaatgaagctatacacgaagtgtacg
caagactaggccctatagtagccaatgctatgctcaaatgtgtagcattttgtgatgcta
tcgtggaaaaaggttacataggtattataacacttgacaaccaagatcttaatggcaatt
tttatgatttcggtgactttgtaaaaacggcgccaggtcttggatgtgcttgcgttacat
catattactcatatatgatgcctttaatgggaatgacttcatgtttagagtctgaaaatt
ttgtgaaaagtgacatctatggttcagattataagcagtatgatttgttagcttatgatt
ttactgaccacaaggaaaaacttttccaaaaatattttaagcactgggatcgaacatatc
accctaattgctctgattgtacaagtgatgattgtattattcattgtgctaattttaaca
cattgttttcaatgaccatacctaatacggcatttggacctcttgtacgtaaagtccaca
tagatggtgtgccagttgttgttactgctggttaccattttaaacaattgggtattgtgt
ggaatcttgatgttaaattagacactatgaagttgactatgacggatcttcttaggtttg
tcactgaccctacgttacttgtagcatcaagccccgcattgttagatcagcgcactgtct
gtttctccattgcagctttgagtactggtgttacataccagacagtgaaaccaggtcact
ttaacaaagatttctacgattttataacagagcgtgggttctttgaagaggggtctgagt
tgacattgaagcactttttctttgcacagggtggtgaagctgctatgacagatttcaatt
actatcgttacaatagagttactgttttagatatctgtcaggcgcaatttgtttataaaa
ttgtgtgtaagtactttgactgttacgatggtggttgcatcaatgctcgagaggtcgttg
ttaccaactatgataagagtgctggttacccacttaataaatttggtaaggcaagacttt
actatgagactctatcatatgaagagcaggatgcgctttttgctttaacaaagagaaatg
ttctacccacaatgactcaaatgaatttgaaatatgctatatctggaaaggctagagctc
gtactgttggaggggtgtcgcttctctcaacaatgacaacgagacaataccaccagaagc
atttgaaatctattgctgcaacccgtaacgccactgtggttattggtactaccaaattct
atggtggttgggacaatatgctaaagaatttgatgcgcgatgtagataatggctgtttga
tgggatgggactatccaaagtgcgaccgtgctttgcctaatatgataagaatggcttctg
ccatggtattgggttctaaacacattggctgttgcacacatagtgatagattctatcgac
tctctaatgagttagctcaagtactcacagaggttgtacattgtacaggtggtttttata
ttaaacctggtggtacaactagcggtgatggtactacagcttatgctaactctgctttta
acatctttcaagctgtttctgctaatgttaacaagctcttaggagtggattcaaacacct
gtaacaatgttacagttaaagcca---------tacagcgcaagatatatgataattgtt
accgtagtagcagtattgatgacgactttgttgtcgagtactttagttatttaagaaagc
acttttccatgatgattttgtctgatgatggtgttgtttgttacaacaaggattatgctg
atcttggttatgtagcagacatcggtgcatttaaagcaaccttatattatcagaataacg
tgtttatgtctacagctaagtgttgggtagaaccagaccttaatgttggaccacatgaat
tttgttcgcaacacacattacaaatcgtaggaccggaaggtgattattatttaccttacc
cggacccttccagaattttatcagcaggtgtttttgtcgatgatgttgttaagacggaca
acgttattatgcttgaacgttatgtgtctttggcaattgacgcatacccacttacaaaac
accctaagcctgcataccaaaaagtgttttatgccctgcttgattgggttaaacacttac
agaagactttaaacgctggtatacttgattccttctctgtcaccatgttagaggacggtc
aagataagttctggagtgaagagttttatgctagcctttatgaaaagtctactgttctgc
aagctgctggcatgtgtgttgtttgtggttcacaaactgttctacgttgcggagactgtt
taaggagacctctcttgtgcactaaatgcgcctacgaccatgtcatgggtacaaaacaca
aattcattatgtctatcacaccgtatgtgtgtagctataacggttgtactgttaatgatg
ttacaaaactgtttttgggaggtcttaactattactgtactgagcacaaaccacaattgt
cattcccactctgtgctaatggcaatgtgtttggactgtacaaaagtagtgccattggtt
ctgaggatgttgacgatttcaacaaacttgctgtctcagattggaccaatgtagatgatt
acaggcttgctaacaatgtcaaagaatctctgaaaattttcgctgctgaaactgtgaaag
caaaggaggaatctgttaaagctgaatatgcttatgccatattaaaggaggttgtcggac
ctaaggaagttgtactccaatgggaatcctctaagattaaacctccacttaacagaaatt
ctgttttcacgtgttttcagataaacaaggatactaaaattcagttaggtgaatttgtgt
ttgagcagtcagaatatggtagtgattctgtgtactataaaagtactagcactactaagc
tggcaccgggtgtgatttttgtgttgacgtctcataatgtgagtccacttaaagctaata
ttttagtcaaccaagagaagtacaataccatatccaagctctatcctacgtttaacatag
cggaagcctacaccacactggtgccttactatcaaatgatcggtaagcaaaaatttacaa
ctatccaaggtcctcctggtagtggtaaatcacattgtgttataggtttgggtttgtatt
atcctcaagctagaattgtctacacagcatgttcacatgcagctgtggatgctttatgtg
aaaaagcttccaagaactttaatgttgagaaatgttcaaggataatacctcaaagaatca
gagttgattgctatatgggttttaagcctaataatactaatgcacaatacttgttctgca
cagttaatgctttgcctgaagctaactgtgatattgtggttgtggatgaagtgtcaatgt
gtacaaactacgatcttagtgttataaatagtagattgagctacaaacatattgtttatg
taggtgatccacaacaactcccagcacctagaaccttgattaataagggtacactccaac
ctgaggattacaatgttgtaactcagaggatgtgtaaactaggacctgatgtatttctgc
acaaatgttatagatgcccagctgaaattgttaaaacagtctctgctcttgtttatgata
ataaatttttacctgtcaaccccgagtcaaagcagtgcttcaagatgtttgtaaaaggac
aagttcagattgaatctaactcttctataaacaataagcaactagaggttgtcaaggcgt
ttctagcacataatccaaaatggcgtaaagctgtttttatctcaccctacaatagccaga
attacgtggcacgacgtctactaggtctgcaaacgcaaaccgtagactctgcgcaaggta
gtgagtatgattatgtcatttacacacagacttctgatacacagcatgctattaatgtca
acagatttaatgttgccattactagagcaaaggtcggcattctctgtatcatgtgtgata
gaaagatgtatgataatcttgatttctatgaactcaaagattcg---------aagattg
gcttgcaagcaaaacctgaaatttgtggtttgttcaaagattgctcaaagaatgatcagt
acataccaccagcatatgctaccacatatatgagtttgtctgacaattttaagacaagtg
atggtttagctgttaacat---cggcaca---aaggatgttaaatatgctaacgtcatct
catatatgggattcaggtttgaggccaatgtaccaggctatcacacattgttttgcacac
gagactttgctatgcgtaatgtaagagcatggctagggtttgatgtcgaaggtgcacatg
tctgtggtgataacattggaactaatgtaccactacagctgggcttctcaaatggtgttg
atttcgtagtacagactgaaggatgtgttgttactgaaaaaggtaatagcattgaagtt-
-----gtaaaagcaagggcaccaccgggtgagcaatttgcacatttgataccgctcatga
ggagaggtcaatcctggcacattgttaggcgtcgtatagtgcagatggtttgtgactatt
tcgatggtttgtcagacatcttaatttttgtgctatgggctggtggtcttgagcttacaa
ctatgcgatactttgtcaagattgga---aaaccacaaaaatgtgagtgcggcaaaatgg
caacttgttatagtagctcacaatgtgtctatgcttgttttaaacatgcattaggatgtg
attacttgtacaatccttattgcattgacattcaacaatggggctacacaggttctctga
gcatgaatcatcatgaagtttgtaacattcatagaaatgagcacgtggctagtggtgatg
ctatcatgactaggtgtcttgctatatatgattgttttgtcaaacgtgtagattggtcca
ttgtgtacccttttattgaaaacgaggaaaagatcaataaagctggtcgcattgtacaat
cacatgtcatgagagctgctcttaaggtcttcaaccctgctgcaattcacgatgttggta
atccaaaaggtattcgttgtg---ctacgacacccataccatggttttgttatgatcgcg
atcctattaataacaatgttagatgtctggag---------tatgattacatggtgcat-
-ggacaaat----gaatggtttaatgttattctggaattgtaacgtagacatgtacccag
agttctcaattgtttgtagatttgatactcgaacacgctcaaaattgtcattagaaggtt
gtaatggtggtgcattgtatgttaataaccatgcatttcacacaccagcttatgatagaa
gagcatttgctaagcttaaacctatgccattcttttactacgatgagagtgactgtgagt
ttattgatgggcaa------------cctaattatgtaccacttaagtccaatgtttgca
taaccaaatgtaacattggtggtgctgtctgtaagaaacatgcggcactttacagagcgt
atgttgaggattacaacatgtttgtacaagctggttttacaatttggtgccctcaaaatt
ttgatacttatatgttgtggcaaggttttgttaatggcaaagcactccagagtttggaaa
atgtagcttttaatgtcgtcaagaaaggtgccttcgctgctttaaaaggcgacttaccaa
cagcagttgtagctgataaggttatggtgagggatggacctactgacaagtgtattttca
caaataaaactagtttgcctacaaatgtggcttttgagctgtatgcaaaacgcaaactcg
gactcacacctccattaacaatacttaggaatctaggtgttgtcgcaacacataaatttg
tgttgtgggattatgaagctgactgtcctttctcaaactttactaagcaagtgtgtgctt
acactgatcttgatggtga---agttgtaaca---------------------tgttttg
ataatagtattagtggttcttttgaacgctttactactacaaaagatgcggtgcttattt
ctaataacgctgtgaaaggacttagtgccattaaattacaatatggctttttgaatgatt
tacctgtaagtactgtaggaaacaaacctgtc----------------------------
-------acatggtacatctatgtgcgcaagaatggtgagtacgttgaacagat---tga
tagctattacacacagggacgtacttttgaaacctttaaacctcgtagtacaatggaaga
agactttcttagtatggatactacactcttcatccaaaagtatggtcttgaggattatgg
ttttgaacacgttgtatttggagatgtttctaaaaccaccattggtggtatgcatcttct
catatcacaagtgcgccttgcaaaaatgggtttgttttctgtccaagaatttatgaataa
ttctgacagtacactgaaaagttgttgtataacatatgctgatgatccatcttctaagaa
tgtgtgcacttatatggacatactcttggacgattttgtgactatcgttaagagcttaga
tcttaacgttgtgtcgaaagttgtggacgttattgtagattgtaaggcatggagatggat
gttgtggtgtgagaattcacaaattaaaaccttctatccacaactacaatcttct---ga
gtggaacccaggctatagcatgcctacactttacaaaatacagcgtatgtgtctcgaacg
gtgtaatctctacaattatggtgcacaagtgaaattacctgacggcattactactaatgt
tgttaagtatacccagttgtgtcaatacctcaataccactacactgtgtgttccacataa
aatgcgtgttctgcatttaggagcagcaggtgctaatggtgttgcacctggcactaccgt
attaaagagatggttgccagatgatgccatattggttgataatgatatgagagattacgt
ttccgacgcagacttcagtgttacaggtgattgtactaacctctatatcgaggataaatt
tgatttacttatatctgatttatatgatggttcaacaaagtctatagacggtgaaaatac
gtcgaaagatggcttctttacatacattaatggctttatcaatgagaagctatcgcttgg
aggttctgttgccatcaaaatcactgaatttagttggaataagagtttatatgaattaat
tcaaagatttgagtattggactgtgttttgtacaagtgttaatacctcgtcatcagaagg
ctttctgataggtattaactacttaggaccatacagtgacaaggttgtagtggatggcaa
tataatgcatgccaattatatattttggagaaattccacaattatggcattgtcacacaa
ctcagtcctagatacgccaaaatttaagtgtcgttgtaacaacgcacttgttgttaattt
aaaagaaagagaattaaatgatatggttgttggattgctaaggaagggtaaaatactcat
tagaaataatggtaagttactaaactttggtaatcactttgttaatacaccatgatagtg
ctaatcatcgcacttcttggcactgttaaagctcaagatgctcttaatgatgtcgactt-
---accccacttcaatacgtccaacaata---------------------atagaaa---
-------------gtttgaaattagtttctacaattt-----------------------
----------------cttacaaacttgggctataccaccaaatacggaaactattattg
gtggttacttaccatattg-------------------------tggacaaggtga----
--taattgtgggtggtataattttctttatcaggggcctggtggcacaaatgctaagcat
cgttacataaacacgcaaaacctg------------------------------------
---------aatata------------ccgaatgtccatggagtctactttgatgtacga
g--------aagcgtta--tatgacaatggcgcttgggatactcatgat-aaagttggct
tattgatagccattca----tggtacctc-----gcgctacagccttcttatggttttac
a-agacgaagtggaggcgaatcagccccacgtcgctgttaaaatctgccattggaagc--
-----caggcaacataagttcatatcatcaatttaatgttgatctaggagatggtggtca
atgcgtgt-----ttaaccagagattctcattggataccgtgttgaatgctaatg-----
-acttctatggcttccagtggtccaacacttatgtggacatttatctaggtggtactatc
actaaagtgtgggttgacaacgattggagtgttgttgaagctagcatttcctactattgg
agtcactataaccagggatattacatgcaatttgtcaacc--------------------
-------------gtaccacttattatacttacaataatactggtgg----ctcaaa---
ttacacgcatctgcagttaaacgagtgcaacagtgattattgtgc-cggttatgctaaga
atgtctttgtgccaatt---gatggcaaaataccagaaagc-------------------
----------ttttcttttagtaactggtttctgttatcagataaatccactttagtgca
aggacgtgttcttag----taggcaaccagt-----------ttttgtacaatgcctcag
gcctgtgcc------atcgtggtctaacaa------------------------------
-------tagtgctgtagttttctttgataatgatgtcttttgtcctaacgccacagcgg
a------cgttctgcggttcaatttaaattttagt-gacactgatgt-------------
----ctatacagactcaattaaagacgagcagttgcacttcgct---tttcaagataata
caactgcatccatagcttgttatagcagtgctaatgtta-cggatttccagcctgcaact
aacagcatctctcatattccctttggcaaaactacgtattcatatttttgttttgccaac
ttctctcactctattgtgaatagacagtttttgggtatactcccaccaactgtacgagaa
tttgcatttggtagagatggttc-----tgtttttgttaatggctataaatattttagtt
taccacctattaagagtgttgacttctccatcagttctgttgaaaattatggcttttgga
ctatagcctatactacttatacagatgtaatggtagatgttaatggcacaggtattacta
ggttattctattgtgactcacccatcaatagaatcaagtgccaacagttgaagcatgaat
taccagatggtttctattctgctagcgca---------------------------cttg
ttaaaaagaat---------ttacccaa--------------------------------
-----------------------aacatttgttaccatgccacagttttacaattggatg
aatgttacgctacatgtcgttttaaatga-------------cactgagaaaaaagctga
cattattcttgctaaagctc-------cagaattagcatcacttgctgacatacatttcg
aaatagcccaggctaatggcagtgtaactaatgttactagtctatgtgttcagacgagac
agttagctttattctacaagtacactagcttacaaggtttgtaca------cttattcta
atctggtggagttacaaaactatgactgtcctttctcgccacagcagtttaacaattatt
tgcagtttgaaactctgtgttttgatgtgaacccagctgtggcaggttgtaggtggtcgc
tagttcatgatgttatgtggcgcaca------------cagttcgctactattac---tg
tttcctataaagatggtgctatgatt-------acgaccatgccgaaagcgcagctaggt
tttcaagatatttctaatttagtaaaagatcaatgtactgattataacatatatggattt
cagggcacaggcattattagaaataccgc------------------ctcaaggttagtg
gctggcctttactacacatccattagtg---gtgaccttctcgcttttaaaaatagtact
actg-gtgaaatcttcactgtag---------------------------tgccatgtga
tttaacagcac------------------aagcagctgtgattaacgatgagat------
------agtcggagttataacagctgtcaatcaaactgatttgtttgagtttgtcaatca
cacaagttc------------gagaaggtcacgtaggtcagaaccaattg----------
--gagtacaaacctatacta-tgccacaattctattacataacaaagtggaataatgaca
catcgactaattgtacatctgtcattacctattcttcctttgctatttgtaatactggtg
aa---------------------------attaaatatgttaat----------------
----gtcacta-aagttgcaattgtggatgatagtataggagttatcaaacctatttcaa
-------caggtaatatatctatacctaaaaatttcactgttgcagtgcaggccgaatac
gtccagattcaagtcaaacctgttgttgtggattgtgccaagtacgtttgtaatggcaat
atacattgccttaaactgctaacacaatacacttcagcttgtcagacaattgaaaatgcc
cttaatcttggtgcacgtatt---gaatcgttaatgcttaatgatatgattacaat----
---atcagatcgtagtttggatcttgcaactgttg-----------agaagtttaacacc
acag-------------ctttaggtggtgaaaaat------taggtggtctatatttcga
tggtctgagcagtctttta---ccgtctagaatgggtagg---------aggtctgctgt
tgaggatctattgttcaataaagtggtaaccagcggccttggcactgttgatgacgacta
taaaaagtgttcagctggtacagatgtagcagatctagtttgtgcccaatattacaatgg
cataatggttttacctggcgt------------------------------ggtggatga
taataagatggccatgtataccgcctctttaatagggggtatggct--------atgggt
tc---tattacatccgctgtagc---tgtgcctttcgccatgcaagtgcaggcgaggctt
aattatgttgcattacagactgatgttctacaggaaaaccagaaaacacttgctaatgct
tttaataatgccattggtaacattacattagcgcttggcaaagtttctaatgctattaca
accatctcagatggatttaatactatggcttcagcattgactaagatccagagtgtggtt
aatcaacagggtgaagcgttgagtcaacttaccagccagttacagaaaaatttccaggct
attagtagctctattgctgaaatctacaatagattggaaaaagtggaagctgatgcgcac
gttgaccgtctcattactggcagattagcagcacttaatgcctatgtgtctcagacctta
actcagtatgctgaagtcaaggctagcagacaactagcaatggaaaaagttaatgaatgt
gttaaatcacagtctgataggtatggtttctgcggaaacggaacccacctattttcactt
gttaattctgcacctgatggtttgcttttctttcacacagttcttctt----cccacaga
atgggaagaagtgacggcatggtcaggaatatgtgtt--------------aatgatacg
t-----atgcatatgtgttgaaagattttgaatactccatttttagttac----------
------aatggtacgtatatggtgactcctcgtaatatgtttcaacctagaaaacctcag
atgagtgatttcgtgcaaattacgagttgtgaagtgacttttctgaacactacatatacg
acttttcatgagattgtgattgactatattgatgttaacaagact--attgctgacatgc
ttgaacaatataacctcaat-tacacaacacctgaattagacttacagc------tg---
---ttcaatcagacaaagttaaacctcactgcagaaatagaccaattggagcagagagct
gacaacctcactaatattgcacatgaactacagcagtacattgacaaccttaataagact
cttgttgaccttgaatggctcaacaggattgaaacttatgtaaaatggccgtggtatgtg
tggcta---------------ctaattggattagtagtagtattctgcataccattacta
ctgttttgttgtctgagtactggctgctgcggttgttttggttgtcttggcagttgttgc
cattctctttgcagtagacgtcaatttgaaagttacgaacctattgaaaaggttcacatt
cattaactaaacgattta------------------------------------------
--------------------------------tggacactgtcaagtctattggcatctc
tgtggacgctgtacttgacgagttaaactccattgcatttgctgtaacacttaaagtatt
atttacttctggtaaattacttgtgtgtataggttttggtgatacttttgaggaggctga
acaaaaagcttatgc-----caaacttcagctg---gatattgaagagccgcctaatcat
acgactatttaatatcacagtgtacgatttctgtgctaaaagttggtataagttaccttt
tgcagtcagactacgtatcataagtaatacaaaacctaaaacatcaagtactataaagcg
cagaagaagagttgttatagattacagaaaaatcgccatcctcaacgcagcgcgaaaatg
attggcggactgtttcttaacactctaagttttatagttactaatcaacatgt--gattg
ttaacaacacaccacatgtcaattc------------------tatagtacaacaacatc
atgttgttagtgctag------tatcaaaagttttcatttagagttcagcattgctgtgc
tctttg-----ttttattcctagctttgtaccgtagtacaaactttaaagtgtgtgtcgg
tgtcttaatgtttaagatagtatcaatgacacttataggacctatgcttatagcatttgg
ttactacgtagatggcattgtgacaacaactgtcttagctttaagatttgtttacttagc
atacttttggtatgttaatagtagatttgaattcattctatacaatacaacgacacttat
gtttgt---------acatgacagagctgca----ccgtttatgagaagttctcacggtt
ctatttatgtcacattatatggcggcataaattatatgttcgtgaatgatcttacgttgc
attttgtagaccctatgcttgtaggcat----agctatacgtggcctagtt-cgtgctga
cctaacagttgttagagcagttgaacttctca---acggtgattttatttat--------
-----------atattttcacaggaggccgt--cgtaggagtttacaatgcagccttttc
tcaggcggttataaacgaaattgatttaaaagaagaagaagaa---cgtgtctatgatgt
ttcctagggcatt----------------------taccatcatagat-gaccat-ggc-
---------------------atggttgtcagtgt----cttcttttggctcctgttgat
aattatattgatattgttttcaatagcattgctaaatgttattaagttatgcatggtttg
ttgcaatttgggtaagactattatagtactacctgcacgccatgcatatgatgcctataa
gacttttatgcagattaaggcatataaccccgatgaagcatttttggtttgaactaaaca
aaatgaagcacgttttgttcatattcgcttgcataattgca--tgcgcctttggtgaac-
-----gttactgtgctatgcaagatgcgagatccacaacttgcatcaatggcaccgagtc
gggttcatgtcaaacctgctttgaacgtggtgatcttatttggcatcttgctaactggaa
cttcagctggtctgtaatattgattatctttataacagtgctacaatatggtagaccaca
atttagct---------------ggctcgtttatggcattaaaatgctgatcatgtggct
gttatggcctattgttctagcgcttacgatttttaatgcatactctgagtatcaagtttc
cagatatgtaatgttcggctttagtatcgcaggtgcagttgtaacgtttgcactttggat
g------atgtattttgtgagatctattcagctatatagaaggaccaaatcatggtggtc
ttttaatcctgaaaccaatgctattctttgtgt------------taatgcattgggtag
aagttatgtacttcctcttgatggcactcctacgggtgtgactctcactctactttcagg
gaatctatatgctgaaggctttaaaatggctggtggtcttaccatcgagcatttgcctaa
atacgtcatgattgctacgcctagtagaaccatcgtctacacactagttggaaaacaatt
aaaagcaactactgccacaggatgggcttactatgtaaaatc----taaagctggtgatt
actcaacagaagcacgtactgataatttgagtgaacatgaaaaattattacatatggtgt
aactaaacttctaaatggccacacagg-gacagcgcgtcaactggggagatgaacctacc
aaaagacgtggtcgctctaactctcgtggtcggaagaataatgatatacctctatcattc
tataaccccatcaccctcgaatcaggatcaaaattttg---gaatgtttgtccgagagat
tttgttcccaa-------gggaataggtaataaggatcaacaaatcggtta---------
--------ttggaatagacag------------gtgcgctatcgcattgtcaaaggtcag
cgtaaggaacttt----ctgagagatggttcttctatttcttgggtacggga--------
-----------cctcatgctgatgctaaatttaaagataagattgatggagtcttctggg
ttgcaagagatggtgccatgaacaagccaacatcacttggcactcgtggaaccaacaatg
aatccaaaccactgaga----tttgatggtaagataccaccacaattccagcttga-agt
gaaccgttctaggaacaattcaaggtctggttctcagtctagatctgcctcaagaaatag
-----------------------gtctcaatctagaggaagacaacaa---------tcc
aataac------------------------------------------------------
----------------------------cagaataccaatg-------------------
----------------------ttgaggat----acaattgtagctgtgcttcaaaaatt
aggtgttact------gacaag------caaaggtca-----------------------
--------cgttctaaatctagagaacgtagtgactccaaatctagggacacgacaccta
aaaatgccaacaaacacacctggaagaa--------------------------------
----------------------------------------aactgcaggtaagggagatg
tgacaaatttctacggtgctagaagtgcttcggctaacttt-----ggtgatagtgacct
cgttgcc----------------------aatggtaacgcagccaaatgctaccctcaga
tagctgaatgcgttccat-cagtgtctagcataatct---------tcggtagtcaatgg
tctgctgaagaagctggagatcaagtgaaa------------------------------
---------------gtcacgctcactcatacctactacctgccaaaaga----------
-----tgatgccaaaactagccaattccta-----------------gagcagattgatg
cctacaagcggccttctcaagtggctaaggat-----cataggcaaagaaaatctcgttc
taag--------tcagctgataagaagcctga---------ggaattgtctgtaactctt
gtagaggcatacacagatgtgtttgatgacacacaggttgagatgattgatgaggttacg
aactaaactaatgctcgttttcctccatgctgtacttgtaaca--gctttaatcttacta
ctaattggt---agaatccaattactggaaaggttgt----------------------t
actcagtcatctgcttaatc------------tcacaacagtcagtaatgtttta-----
---------------------------ggtgtgcctgacagtagt-------ctgcgtgt
aaattgcttacagcttttgaaaccagactgtcttgattttaacatcttacacaaagtctt
agca----gaaaccagattactagtagtagtactgcgagtgatctttctagttcttctag
ggttttcctgctatacattgttaggtgcattattttaacatcatgattgttgtattcctt
gtgtgtattttcttggctaatggaattaaagctactgct-------gtgcaacatgacct
tcatgaacatccagt-------------cctaacctgggagttattgcaacattttgtgg
gaagcactctttacatt-acaacacat--cagatcttagcattaccgcttggatctcgtg
ttgagtgtgagagcgttgaaggtttcaattgcacatggcctggctttcaaaatcctgcac
atgatcacattgatttctattttgatctttctaatcctttctattcctttgtagataatt
tttatattgtaggtgaggggaatcaaagaattaatctcagattagttggtgctgtgccaa
aacaaaagagattaaatgttggttgtcatacatcatttgctgttgaccttccatttggaa
ctcagatatac-catgacagagattgtcaacaccctgttagtggtagacatctagagtgt
actcacagagtttactttgtgaagtactgtccacacaacctgcatggttattgctttaat
gagaagctgaaggtttatgacttgcggcaactcagaa-----------------------
-----------------------gcaagaaggtcttcgacaaacttaaccaacatcataa
aattgagttataaggcaacccgatgtttaaaactggtctttccgaggaattactggtcat
cgcgctgtctactcttgtacagaatggtaagcacgtgtaataggaggtacaagcaaccct
attgcatattaggaagt--ttagatttgatttggcaatgctagatttagtaa--------
---tttagagaagtttaaagatccgcta--------------------------------
--tgacgagccaacaatggaagagctaacgtctgga-tctagtgattgtttaaaatgtaa
aattg---------------------------tttgaaaattttccttttga--------
------------------------------------------------------------
------------------------------------------------------------
------------------------------------------------------------
------------------------------------------------------------
------------------------------------------------------------
------------------------------------------------------------
------------------------------------------------------------
------------------------------------------------------------
------------------------------------------------------------
------------------------------------------------------------
------------------------------------------------------------
------------------------------------------------------------
------------------------------------------------------------
------------------------------------------------------------
------------------------------------------------------------
------------------------------------------------------------
------------------------------------------------------------
------------------------------------------------------------
------------------------------------------------------------
------------------------------------------------------------
------------------------------------------------------------
------------------------------------------------------------
------------------------------------------------------------
------------------------------------------------------------
------------------------------------------------------------
------------------------------------------------------------
------------------------------------------------------------
------------------------------------------------------------
------------------------------------------------------------
------------------------------------------------------------
------------------------------------------------------------
------------------------------------------------------------
------------------------------------------------------------
------------------------------------------------------------
------------------------------------------------------------
------------------------------------------------------------
------------------------------------------------------------
------------------------------------------------------------
------------------------------------------------------------
------------------------------------------------------------
------------------------------------------------------------
------------------------------------------------------------
------------------------------------------------------------
------------------------------------------------------------
------------------------------------------------------------
------------------------------------------------------------
------------------------------------------------------------
------------------------------------------------------------
------------------------------------------------------------
------------------------------------------------------------
------------------------------------------------------------
------------------------------------------------------------
------------------------------------------------------------
------------------------------------------------------------
------------------------------------------------------------
------------------------------------------------------------
------------------------------------------------------------
------------------------------------------------------------
------------------------------------------------------------
------------------------------------------------------------
------------------------------------------------------------
------------------------------------------------------------
------------------------------------------------------------
------------------------------------------------------------
------------------------------------------------------------
------------------------------------------------------------
------------------------------------------------------------
------------------------------------------------------------
------------------------------------------------------------
------------------------------------------------------------
-----------------
>GU553361.1 Feline coronavirus UU22 isolate TCVSP-ROTTIER-00022, complete genome
------------------------------------------------------------
--------------------------------------------------------tgta
gcgtggct----------------------------------------------------
----------ataactc-ttcttttactttaactagccttgtgctaga-tttgtctt---
--cggacaccaactc---------------------gaactaaacgaaatat--------
ttgtctctctatgaaaccatagaagacaagcgttgattatttcac-t-cagtttggcaat
cac----------------------------tcctaggaacggggttgagagaacggcgc
accag---------------------ggttccgtccctgtttggtaagtcgtctagtatt
agctgcggcggttccgcccgtc-----gtagttgggtagaccgggttccgtcctgtgatc
tccctcgccggccgccaggagaatgagttccaaacaatttaagatcctcgt--taatgag
gactaccaagtcaacgtgcctagccttcctttccgtgacgtgctgcaggaagttaagtac
tgctaccgtaacggttttgatggctatgttttcgtgcctgaataccgccgtgacctagtt
gattgcgatcgtaaggatcactac-----gtcattggtgttctgggtaacggaataagtg
atcttaaacctgttctcattaccgaaccttccgtcatgctgcaag---gcttcatcgtta
gagctaactgcaatggcgttcttgaggactttgaccttaaagtcgcccgtactggaaatg
gtgccata-------tatgtagaccaatacatgtgtggtgctgatggaaaaccagttatt
gaaggcgagtttaaggattat--------------------------------ttcggtg
atgaggacgtcatcatctatgaaggagaggagtaccattg--------------------
-tgcctggctaacagtgcgcgatgagaaaccgttatgtcaacagactctcctcacaatt-
-------cgggaaatccaatac--------------------aacctggacatcccgcat
aagttgccaaattgtgctaccagagaagtagcaccaccagtcaagaagaactctaaggtt
gttctatctgaagagtatcgaaaactttatgacatcttcggttcaccatttatgggc--a
atggagacagtcttaataagtgttttg----------ctagtctccatttcatcgctgcc
actcttaagtgtccttgtggtgctgaaagtagtggtgttggtgattggactggatttaag
actgcttgttgtggtcttcatggcaaagtta------------gaggtgtcacattgggt
gctgttaagcctggtgatgctgttatcactagcatgagtgctggcaagggtgtaaaattc
tttgctaatagtgtgctccaat----------------------atgctggtgatgttga
aaatgtctctgtttggaaagtgattaaaactttcactgttaatgagactgtttgcaccac
agacttcgaaggcggattgaacgacttcattaaacctgagagtacttcacctgtttcatg
ctctattaagagagcttttattactggtgaagttgatg--------------------at
gcagtccatgactgtatcatcacgg-----gaaagtt----agatcttagtactaaccta
tttggtagtgctaacctgctttttaagaaaacaccctggtttgttcaaaagtgtggtgag
atttttgcagatgcttggaaagttgttgaggaacttctttgttcgctcaaacttacatac
aagcagatttatgatgtagtggcatcactttgcacttctgctttcactattatggactac
aaacccgtgtttgtagtttcatctaatagtgttaagaacctcgttgacaagtgtgttaaa
attcttgtgaaggctttcgatgtcttcacacagacaattacaattgcaggtgtagaggct
a---------------------------agtgctttgtgcttggctctaaataccttctt
-------------------------------tttaataacgcacttgtcaagcttgtcag
tgtt-----------------------------aaaatacttggcaagc-----------
-ggcagaagggtcttgatagtgcattctttgctactaatttgattggtgctactgtcaat
gtgacaccacaaaggactgaagctgccaatattagtttgaataaagtagatgatgttgtt
acaccaggtgaaggtcacattgtcatcattggcgatatggctttttacaagagtgacgaa
tactattttatgatggcaagccctgattcagtccttgttaat------------------
---------aatgtttttaaagcagcccgagtgccat--------------------ctt
ataacattgtttatgatgtggacgatgacaccaagagtaagatggtggtcaaaattggaa
catcatttgactttgatggtga------------------------actcaatgctgcta
ttgctaaggttaatgactta----------------------------------------
--------cttgttgagtttagacaagaaa-------agctttgtttcagagcacttagg
gatggtgaaaacatcttggttgagg--------cataccttaagaagtacaaaatgccaa
tttgtcttaaaaaccatgttggtttg-------tgggacatcataaggcgtgattctgat
aagaagggttttcttgacactttcaatcatcttaatga------attggaggatgtcaag
gatgtaaaaattcaggccattaaaaacattctttgtcctgaccttctgcttgaattggac
tttggcgcaatctggtataggtgcatgccaacctgctctgacacctc-------------
-tattttaggtaatgttaaaattatgctag---------gtaatggtgttaaagtgattt
gcgatggtggtcacaaccttgctaaccgtttaacaattaattataacaaactttgtgaca
cagctcgtaaagatgttgaaattggtggtct-----------------------------
----------accattttcaacatttaaaacaccatctaacagttttattgacatgaaag
------------atgctatttactccgtagttgaatatggcgag----------------
----gcatt-ttcttttaagactgcaagtgtgcctgtaattaatagcggtactgtcaaaa
atgatgactggtcagatcctattttgttggagcctgcagattatgttgaac------cta
aaaacaatggt---------------------gatgtaattgtcattgctggatacacct
tttataaggatgaagatgaccatttctatccatatggttctggcatggttgtgcagaaaa
tgta---caacaagatgg--gtggtggtgacaagtcagtttcgttttcagacaatgtcaa
tgtcaa---------ggagataaaacctgttacacgcg-tcaagctagagtttgagttt-
gacaatg--aggtggtaacacaagttcttgaacaagtcattggcactaaatataagttta
caggtaca---acttgggaagaatttgaagattccatttcagaggaacttgataacatct
tcgacacgcttgccgaaaagggtgtagaacttgaaggctacttcatttatgacacctgtg
gtgggtttg-acattaataatccagatggtgttatgatttcacagtacgatcttaacaca
gctgttgatgt-----caaaagcgact-----------------ctgatgcaagcacgga
cgatatctcttcgatttctgacaacgaagatgttgaacaaattgaagaagagagtgtctc
aa---------------------ctgttgatgttgaagat---------------gtttc
atctgttgaagcggcaactgtagca------gttgcaaa---tgatgattctg-------
tcgaacaagttacccttgtagaggataac------------------------cctgatg
agcaacttacctca--------------gcagaggaaaaagttgagatctctgctaagaa
tgatccatgggctgctgctgttgatgaacaggaagctgaacaacctaaaccttccttgtc
cccttttaagacgacagatcttaatggtaaaatcatccttaaacaacaggacaataa---
-----------ttgttgggtgaatgcttgctgttaccagctgcaagcttttgatttcttt
aatcatgatttgtgggatggttttaagaaaggtgatgttatgcct-----tttgtgaatt
tctgttatgcagctctgac--------tttgaagcaaggagattcaggggatgcagaata
tctt-ttggagacgatgctcaatgattatagtacggctaaagtcacacttagtgctaagt
gtggctgtggtgttaaagagatagt-----tttagaacgaactg------------tatt
taagctcacacctcttaagaatgagtttaaatatggcgtctgtggtgactgtaagcaaa-
---tcaacatgtgcaagtttgccagtgttgaaggttccggtgtttttgttcatgatagaa
ttgaaaagcaaacacctgagtcacaatttattgtgccacctactatgcatgcagtttaca
caggtacaacacagagtggtcattatatgattgaagattgcactcatgat--------ta
ttgtgtggatggtatgggaattaaacctcg------------------------taaata
taagttttacacatccactttgtttcttaatgcaaatataatgacagct------gaatc
taaaactatggttaaactacctgtgcccgtaaaggataagggaatagaaga---atgtca
aagtcctaaagatct--------catattacccttttatacagcgggaaaagtttcattt
taccagggtgctttggatgttttgattaactttcttgagcctgatgttgttgttaatgct
gctaatggtgatctt-------------aagcacatgggtggcg--ttgctaaagctatt
---------------------gatgtattcacaggtggtaagttaacaatgcgttctaaa
gaataccttaa----------------atctaacaaaccaatagctcc------------
-----tggtaatgctgttctttttgaaaacatacttgagcatcttagtgtgttgaatgct
gtaggacc-----acgtaatggtgacagtcgagttgagggtaaactttgtaatgtctaca
aagcaattgctaagtgtgacggtaagatactaacaccactt----------------att
agtgttggtatcttcaaagtcaaactggaagtctcat-----------------------
-----------------------tgcagtgtttacttaaaactgtcacagatagagattt
aaatgtctttgtttacactgaccaagagagaactaccatagaaaat-----------ttc
ttcaatggtactatccccgtcaaggtaacggaagacactgtgaatcaaaagcgtgtgtct
gtagcactt-----gataaaacttatggtgag-----caactcaaaggaactgttgttat
taaa--------gataaagatgtta---------------------------ctaaccag
ttgccaagtgtgtcagatgccggtgaaaaagttgttaa------ggcactggatgttgat
tggactgcttactatggctttccaaatgcagc-----ggcttttagcgccagttcacatg
atgcttataaat-ttgatgttgtagcacataacaactttattgttcataagcaaactgat
aa----------------------------------------------------------
----------caattgttgggttaatgctatttgtttagcat------------------
------------------------------------------------------------
--tacagagacttaagccaacatggaagtttcctggtgttaaaagtttgtgggatga---
----------------ttttct-------------------------------------c
actcgtaaaactgctggattcgtccatatg----------ctatatcacatttcaggctt
aaagaa-----------------aggacaacctggtgatgctgagttga-----------
ctttacataagcttgg-------tgagttgatggcaagtgatagtgctgtcactg-----
-tcacacatacaactgcgtgtgataagtgtgc------------aaaagttgaaaccttc
actggacc---------tgtggtagcg------------------gcacctcttcttgtc
tgtggcactg---------atgaaacttgtgtt---catggtgtgagtgtcaatgttaaa
gtgacaagtgttagaggtacggtggctattacttctttaataggtcctgtagtgggagat
gctattgatgca----------------actggttacatctgttatactggtttgaactc
acgt----------ggtcattacacctactacgataatcgtaatggtttaatggttgatg
ctgagaaagcctaccattttgagagaaacctttta-------------------caggtt
acaacagccatcgccagtaattttgttgttaa------agcatctaagatagagactttg
cctaagaacc---------------aagttaaagaaccaagcaagacttgtgtttttagt
gaggctgaagagactcctaaaa-atatagtgcgtgagcctaaattg--------ttggct
attgagagtggtgcagattacacaatctcaacactcggtaaatatgctgatgtattcttt
atgactggcgacaaaattcttaggctgcttcttgaagtctttaaatacttattggttgtt
tttatgtgtcttagaaaatctaagatgcctaaagttaaagtaaaaccaccacatgtat--
-------ttaaagacataagtgctaaagttagaacattga--------attacg------
--------tgagacaattgaacaaaccagccttatggcgttatgcaa------------a
actagtgttact------gttaatagcattataccatttcttttatt-------------
tgtttgtcagcatac-------------------cattagtgcataaattaa--------
----catgtagtggtagtgttcaagcatatagtaactctagttttgtaaaatcagaggt-
--ttgtggtaattctattctgtgtaaggcgtgtttggcatcttatgatgaattggcagat
tttgatcatctgcaagtgtcatgggattataagtcggacccactatggaatagagttatg
caattgtcctacttcacattcttggctgtctttggtaataattatatcag--attcgtcc
ttatgtactttgtttctcagtacctcaacctgtggttatcc------tattttg------
gttatgttaagtatagctggttcctgcatgtcatcaactttgaatcaatttctgttgaat
ttgtgatcatagttgtagtttttaaggcagttctcgcacttaaacacattttctttccat
------------------------------------------gcagcaacccttca---t
gtaaaacttgctctaaagttgctaggcagacacgtattcctatacaggttgtggttaacg
gttcaatgaagactgtctatgttcatgctaatggtactggtaaactctgtaaaaagcata
acttttattgcaagaattgtgactcttatgggtttgaccacacatttatttgtgatgaaa
ttgtgcgtgatctaagtaacagtgttaagcagactgtttatgctactgataggtcatacc
aagaagtcacaaaagttgaatgttctgatgggttttacagattatatgttggtgaagaat
tcacggcgtatgactacgatgtaaaacataagaagtatagtagccaggaagtgcttaaga
ctatgtttcttctt---------------gatgacttcattgtttacagcccgtcaggtt
cttctcttgctagtgtta--------------------------------------gaaa
tgtctgtgtttacttttcacaattaattggtaggcctattaagattgttaatagtgagtt
gcttgaggatttgtctgtagactttaagggagcac-----------------tctttaat
gccaaaaagaatgttatcaaaaattcttttaatgtggacgtctcagactgtaagaatctt
gaagagtg----------------------ttacaagttgtgtaacctt-gatgtgacat
tttccactttt---------------------------------gaaatggcagttaata
atgct---------------------cacagatttggtatattaattacagaccgatctt
ttaacaatt-tttggccatcgaagattaagcctggttcttctggtgtttctgctatggac
atcggtaagtgcatgacttttgatgctaagattgttaatgcaaaggttttaacccaacgc
ggtaaaagtgttgtatggctcagtcaggatttctctactcttagttctacagcacaaaag
gttctggttaaaacatttgttgaggaaggtgtgaacttct------------cacttacg
tttaatgctgtgggttctgatgaagatctgccatatgaacgattcactgaatctgtgtcg
tcaaaga------------gcggttcaggcttctttgatgtacttaagcagctcaaacaa
atctt-ctggtgtttggttttgttcgttactatttatggtctattctcagtctacagtgt
tgcaactcagtcttatattgattctgctgaaggttatgattacatggttattaagaatgg
tgttgttca------accatttgatgattctattaactgtgtacataatacgtataaagg
ctttgcagtgtggtttaaagctaaatatggctttgtacctacatttgataagtcttgccc
tattgtttt---------------aggaactgtctttgatttaggtaatatgagaccaat
ccccgatgtgccagcatatgtagcacttgttggtagatctcttgtgtttgcaattaatgc
tgcgtttggtgttactaatgtgtgctatgatcatacaggtgctgctgtaagtaaagactc
atactttgaca------cctgtgtcttcaattcggcatgcactactct---ggcaggact
tggtggtacagttgtttattgtgctaaacaaggacttgtagagggtgctaagctttatag
cgaattgatgcctgactactattatgagcatgctagtggtaacatggttaaaataccagc
tat---tattaggggctttggtttgagatttgtaaaaacacaggctacaacatattgcag
agtaggagagtgtattgaaagtcaagctggtttttgc---tttggtggtgataactggtt
tgtttatgaca-------------------aagattttggtgatggctacatttgtggga
gttccgctttgggatttttcaaaaatgtgttcgcactctt---------------taact
ctaacatgtccgtagtagctacatctggtgcaatgttggctaacattgttattgcatgtc
ttgctattgcagtctgttatggggtgctcaagtttaaaaagatttttggtgactgcactc
tcttagttgttatga-----ttattgttacattggttgttaataatgtttcatactttgt
gacccaaaacacattctttatgattgtttatgctattacctattacttcacaacaagaaa
acttgcataccctggcatctt------agacgcaggattcattattgcatacattaatat
ggctccatggtatgttcttgttctgtacacactggtgtttctctatgactccctaccatc
actattcaa------acttaaggtgacaacaaacctctttgaaggtgacaaatttgtagg
tagttttgaatcagcagctatgggtacgtttgttatagacatgcgttcatatgagacact
tgttaattctacatcattagatagaattaagtcatatgctaacagctt---------taa
caagtacaagtactatactggttcaatgggagaagctgattaccgcatggcttgttacgc
tcatttgggtaaagctttaatggattattctgtttcaaggaatgatatgctttacacgcc
accgacggttagtgttaattcaac---actgcagtctggcttgagaaaaatggcacaacc
tagcggcattgtggaaccctgtattgtaagggtggcttatggcaataatgtccttaatgg
tttgtggattggagatgaagttatctgtcctagacatgtcat---tgctagtgatacatc
acgtgtgatcaattacgataatgagttgtctagtgtgcgtttacataacttttctata--
-gccaaaaataatgtgtttttgggcgttgtgtctgctaaatataagggtgtaaatcttgt
gctcaaagtgaatcaggtaaaccctaacacaccagcacacaaatttaaatctgtgaaacc
aggtgagagttttaatattcttgcttgttatgagggttgtcctggtagtgtttatggtgt
gaacatgaggagtcagggtactattaagggttcatttattgctggtacttgtgggtcagt
aggttatgtgttagaaaatggaattctctattttgtgtacatgcaccatttagagttagg
taatggctcccatgttggttcaaaccttgaaggggaaatgtatggcggttatgaagatca
acctagcatgcaattggaaggtactaacgtcatgtcgtcagataatgtggttgcattttt
gtatgctgcgcttatcaatggtgagagatggtttgtca----------caaatgcatcaa
tgtctttagaatcttacaatgcatgggccaaaaccaacagttttacggaaattgtgtcaa
ctgatgcttttaacatgttgg---------ccgcaaaaactgg--ttacagtgttgaaaa
gttgcttgagtgtattgttag-------acttaacaaaggttttggaggtcgcactatat
tgtcttatggctcattatgtgatgaattcacacctacagaagttataaggcaaatgtatg
gtgttaatcttcagagtg--gtaaagtgaaatctctattttaccctgtgatgaccgctat
tgcta--------tcctttttgcattttggttagaa------------------------
tttttcatgtatacaccctttacgtggattaatccaacatttgttagtgttattctagct
gttacaacactcctatctgcaatactagtcgttggaattaagcacaaaatgttattcttt
atgtcctttgtaatgcctagtgttattttagctactgcacataatgtggtctg-------
-------ggatttgacctattatgaaagtttacaggttcttgtagaaaatattaatacta
cctttttaccagtagacatgcagg---gtgtcatgcttgcactg--ttttgtgttg----
------------------ttgtgtttgttacatacactataagatttttcacatgtaagc
aatcatggttttca------ttgtttgtaacaaccgtttttgtggtgtttaatattgtta
aattactaggtatggtaggcgaaccatggaatgaagaccacattctgctgtgccttgtaa
acatgcttaccatgttgataagtcttaccacaaaggactggtt-----tgttgtttttgc
atcatacaaatttgcttattatatagttgtatatgtaatgcagccagcttttgttcaaga
tt-ttggttttgtcaagtgtgtaagcataatttacatggcctgtggctacctcttctgct
gttattatggtattctttattgggttaacaggtttacatgcatgacgtgtggcgtt---t
accaatttacagtttcaccagccgagctcaaatacatgactgcaaacaatttgtctgcac
ctaagacagcatatgatgctatgattcttagtgttaagttgatgggcattggtggagagc
gaaacataaaaatctctactgtacagtctaaactcacagagatgaagtgtacgaatgttg
tgttgctcggccttttgtctaaaatgcatgttgaatctaattcaaaagagtggaactatt
gtgtaggtttgcataacgagattaatttgtgtgatgacccggaagttgttttggaaaaat
tacttgcgctcattgcattctttttgtctaagcacaacacatgtgatcttagtgatctta
ttgattcctattttgagaacaccactattctacagagtgtggcgtctgcttatgctgctt
tgcctagctggattgcctatgaaaaagctcgtgccgacctagaagaggctaagaaaaatg
atgttagccctcaacttttgaaacagcttacgaaggcttgtaatatcgctaggagtgaat
ttgagcgagaagcttccgtgcaaaagaagcttgataaaatggcggagcaggctgcagcta
gcatgtacaaagaggcacgtgccgtggacagaaagtcaaaaatagtttcagccatgcata
gtctactttttagtatgcttaagaaactcgacatgtccagtgttaataccatcattgagc
aggcccggaatggcgtgctaccactgagtattataccagctgcctcagctacaagactca
ttgttgtaacacctaatcttgaagtgctttccaagattagacaagaaaacaatgtaca-t
tatgcaggtgctatctggtcaattgttgaagttaaggacgccaatggtgctcaagtccac
ttaaaagaagtcacagcggccaatgaattaaacataacctggcccttgagtctaacttgt
gagagaacca---------caaagttgcagaataatgaaatcttgccaggtaagcttaag
gagagagctgttaaagcatctgctacaattgatggtgatgcttgtggtagtggcaaagct
ctcatggcttctgaaagtggtaaaagtttcttgtatgcatttatagcatcagacagcaac
cttaagtatgttaaatggg------------agagcaacaa---tgatgtcatacctatt
gaacttgaggctccattgcgattctatgtagatggcgttaatggtccagaagttaaatat
ttgtattttgtgaaaaacttaaacactcttagacgcggcgctgttcttggctacatcggt
gcaacagttcgtctgcaagctggtaaacctacagaacacccatctaatagtagtttgttg
acattatgtgcttttgcacctgaccctgctaaagcatatgttgatgctgttaaaagaggt
atgcagccagttaccaactgtgtaaaaatgctctcaaatggtgccggtaatggtatggct
atcacaaatggtgtcgaatctaacacacaacaggactcttatggtggcgcatctgtgtgt
atttattgtagatgtcatgtagaacatcctgcaattgatgggttgtgccgctttaaaggt
aaatttgtccaagtac---caaccgggactcaagatcctattagattctgtattgaaaat
gaagtttgtgtcgtttgtggttgctggcttaataatggttgtatgtgtgat------cgt
acttccatgcaaggcgccactattgatcagagttatttaaacgagtgcggggttctagtg
cagctcgactagaaccctgtaat---ggtactgatccagaccatgttagtagagcttttg
acatctacaataaagatgttgcatgtattggtaaattccttaagactaattgttcccgtt
ttaggaatttagacaaacatgatg------------cctactaygtagtcaagcgttgta
ctaagagcgttatggaccatgagcaagtctgttataacgatcttaaagattcaggtgtaa
ttgctgaacatgacttctttttgtataaggaaggtcgatgtgaattcggtaatgttgcac
gtaaggatcttacaaagtacacaatgatggatctgtgttatgctattagaaactttgatg
aaaagaactgcgaagttcttaaagaaatacttgtgacgttaggcgcctgcaatgagtctt
tctttgaaaacaagtgttggtttgatccagttgaaaatgaagctatacacgaagtgtacg
caagactaggccctatagtagccaatgctatgctcaaatgtgtagcattttgtgatgcta
tcgtggaaaaaggttacataggtattataacacttgacaaccaagatcttaatggcaatt
tttatgatttcggtgactttgtaaaaacggcgccaggtcttggatgtgcttgcgttacat
catattactcatatatgatgcctttaatgggaatgacttcatgtttagagtctgaaaatt
ttgtgaaaagtgacatctatggttcagattataagcagtatgatttgttagcttatgatt
ttactgaccacaaggaaaaacttttccaaaaatattttaagcactgggatcgaacatatc
accctaattgctctgattgtacaagtgatgattgtattattcattgtgctaattttaaca
cattgttttcaatgaccatacctaatacggcatttggacctcttgtacgtaaagtccaca
tagatggtgtgccagttgttgttactgctggttaccattttaaacaattgggtattgtgt
ggaatcttgatgttaaattagacactatgaagttgactatgacggatcttcttaggtttg
tcactgaccctacgttacttgtagcatcaagccccgcattgttagatcagcgcactgtct
gtttctccattgcagctttgagtactggtgttacataccagacagtgaaaccaggtcact
ttaacaaagatttctacgattttataacagagcgtgggttctttgaagaggggtctgagt
tgacattgaagcactttttctttgcacagggtggtgaagctgctatgacagatttcaatt
actatcgttacaatagagttactgttttagatatctgtcaggcgcaatttgtttataaaa
ttgtgtgtaagtactttgactgttacgatggtggttgcatcaatgctcgagaggtcgttg
ttaccaactatgataagagtgctggttacccacttaataaatttggtaaggcaagacttt
actatgagactctatcatatgaagagcaggatgcgctttttgctttaacaaagagaaatg
ttctacccacaatgactcaaatgaatttgaaatatgctatatctggaaaggctagagctc
gtactgttggaggggtgtcgcttctctcaacaatgacaacgagacaataccaccagaagc
atttgaaatctattgctgcaacccgtaacgccactgtggttattggtactaccaaattct
atggtggttgggacaatatgctaaagaatttgatgcgcgatgtagataatggctgtttga
tgggatgggactatccaaagtgcgaccgtgctttgcctaatatgataagaatggcttctg
ccatggtattgggttctaaacacattggctgttgcacacatagtgatagattctatcgac
tctctaatgagttagctcaagtactcacagaggttgtacattgtacaggtggtttttata
ttaaacctggtggtacaactagcggtgatggtactacagcttatgctaactctgctttta
acatctttcaagctgtttctgctaatgttaacaagctcttaggagtggattcaaacacct
gtaacaatgttacagttaaagcca---------tacagcgcaagatatatgataattgtt
accgtagtagcagtattgatgacgactttgttgtcgagtactttagttatttaagaaagc
acttttccatgatgattttgtctgatgatggtgttgtttgttacaacaaggattatgctg
atcttggttatgtagcagacatcggtgcatttaaagcaaccttatattatcagaataacg
tgtttatgtctacagctaagtgttgggtagaaccagaccttaatgttggaccacatgaat
tttgttcgcaacacacattacaaatcgtaggaccggaaggtgattattatttaccttacc
cggacccttccagaattttatcagcaggtgtttttgtcgatgatgttgttaagacggaca
acgttattatgcttgaacgttatgtgtctttggcaattgacgcatacccacttacaaaac
accctaagcctgcataccaaaaagtgttttatgccctgcttgattgggttaaacacttac
agaagactttaaacgctggtatacttgattccttctctgtcaccatgttagaggacggtc
aagataagttctggagtgaagagttttatgctagcctttatgaaaagtctactgttctgc
aagctgctggcatgtgtgttgtttgtggttcacaaactgttctacgttgcggagactgtt
taaggagacctctcttgtgcactaaatgcgcctacgaccatgtcatgggtacaaaacaca
aattcattatgtctatcacaccgtatgtgtgtagctataatggttgtactgttaatgatg
ttacaaaactgtttttgggaggtcttaactattactgtactgagcacaaaccacaattgt
cattcccactctgtgctaatggcaatgtgtttggactgtacaaaagtagtgccattggtt
ctgaggatgttgacgatttcaacaaacttgctgtctcagattggaccaatgtagatgatt
acaggcttgctaacaatgtcaaagaatctctgaaaattttcgctgctgaaactgtgaaag
caaaggaggaatctgttaaagctgaatatgcttatgccatattaaaggaggttgtcggac
ctaaggaagttgtactccaatgggaatcctctaagattaaacctccacttaacagaaatt
ctgttttcacgtgttttcagataaacaaggatactaaaattcagttaggtgaatttgtgt
ttgagcagtcagaatatggtagtgattctgtgtactataaaagtactagcactactaagc
tggcaccgggtatgatttttgtgttgacgtctcataatgtgagtccacttaaagctaata
ttttagtcaaccaagagaagtacaataccatatccaagctctatcctacgtttaacatag
cggaagcctacaccacactggtgccttactatcaaatgatcggtaagcaaaaatttacaa
ctatccaaggtcctcctggtagtggtaaatcacattgtgttataggtttgggtttgtatt
atcctcaagctagaattgtctacacagcatgttcacatgcagctgtggatgctttatgtg
aaaaagcttccaagaactttaatgttgataaatgttcaaggataatacctcaaagaatca
gagttgattgctatatgggttttaagcctaataatactaatgcacaatacttgttctgca
cagttaatgctttgcctgaagctaactgtgatattgtggttgtggatgaagtgtcaatgt
gtacaaactacgatcttagtgttataaatagtagattgagctacaaacatattgtttatg
taggtgatccacaacaactcccagcacctagaaccttgattaataagggtacactccaac
ctgaggattacaatgttgtaactcagaggatgtgtaaactaggacctgatgtatttctgc
acaaatgttatagatgcccagctgaaattgttaaaacagtctctgctcttgtttatgata
ataaatttttacctgtcaaccccgagtcaaagcagtgcttcaagatgtttgtaaaaggac
aagttcagattgaatctaactcttctataaacaataagcaactagaggttgtcaaggcgt
ttctagcacataatccaaaatggcgtaaagctgtttttatctcaccctataatagccaga
attacgtggcacgacgtctactaggtctgcaaacgcaaaccgtagactctgcgcaaggta
gtgagtatgattatgtcatttacacacagacttctgatacacagcatgctattaatgtca
acagatttaatgttgccattactagagcaaaggtcggcattctctgtatcatgtgtgata
gaaagatgtatgataatcttgatttctatgaactcaaagattcg---------aagattg
gcttgcaagcaaaacctgaaatttgtggtttgttcaaagattgctcaaagaatgatcagt
acataccaccagcatatgctaccacatatatgagtttgtctgacaattttaagacaagtg
atggtttagctgttaacat---cggcaca---aaggatgttaaatatgctaacgtcatct
catatatgggattcaggtttgaggccaatgtaccaggctatcacacattgttttgcacac
gagactttgctatgcgtaatgtaagagcatggctagggtttgatgtcgaaggtgcacatg
tctgtggtgataacattggaactaatgtaccactacagctgggcttctcaaatggtgttg
atttcgtagtacagactgaaggatgtgttgttactgaaaaaggtaatagcattgaagtt-
-----gtaaaagcaagggcaccaccgggtgagcaatttgcacatttgataccgctcatga
ggagaggtcaatcctggcacattgttaggcgtcgtatagtgcagatggtttgtgactatt
tcgatggtttgtcagacatcttaatttttgtgctatgggctggtggtcttgagcttacaa
ctatgcgatactttgtcaagattgga---aaaccacaaaaatgtgagtgcggcaaaatgg
caacttgttatagtagctcacaatgtgtctatgcttgttttaaacatgcattaggatgtg
attacttgtacaatccttattgcattgacattcaacaatggggctacacaggttctctga
gcatgaatcatcatgaagtttgtaacattcatagaaatgagcacgtggctagtggtgatg
ctatcatgactaggtgtcttgctatatatgattgttttgtcaaacgtgtagattggtcca
ttgtgtacccttttattgaaaacgaggaaaagatcaataaagctggtcgcattgtacaat
cacatgtcatgagagctgctcttaaggtcttcaaccctgctgcaattcacgatgttggta
atccaaaaggtattcgttgtg---ctacgacacccataccatggttttgttatgatcgcg
atcctattaataacaatgttagatgtctggag---------tatgattacatggtgcat-
-ggacaaat----gaatggtttaatgttattctggaattgtaacgtagacatgtacccag
agttctcaattgtttgtagatttgatactcgaacacgctcaaaattgtcattagaaggtt
gtaatggtggtgcattgtatgttaataaccatgcatttcacacaccagcttatgatagaa
gagcatttgctaagcttaaacctatgccattcttttactacgatgagagtgactgtgagt
ttattgatgggcaa------------cctaattatgtaccacttaagtccaatgtttgca
taaccaaatgtaacattggtggtgctgtctgtaagaaacatgcggcactttacagagcgt
atgttgaggattacaacatgtttgtacaagctggttttacaatttggtgccctcaaaatt
ttgatacttatatgttgtggcaaggttttgttaatggcaaagcactccagagtttggaaa
atgtagcttttaatgtcgtcaagaaaggtgccttcgctgctttaaaaggcgacttaccaa
cagcagttgtagctgataaggttatggtgagggatggacctactgacaagtgtattttca
caaataaaactagtttgcctacaaatgtggcttttgagctgtatgcaaaacgcaaactcg
gactcacacctccattaacaatacttaggaatctaggtgttgtcgcaacacataaatttg
tgttgtgggattatgaagctgactgtcctttctcaaactttactaagcaagtgtgtgctt
acactgatcttgatggtga---agttgtaaca---------------------tgttttg
ataatagtattagtggttcttttgaacgctttactactacaaaagatgcggtgcttattt
ctaataacgctgtgaaaggacttagtgccattaaattacaatatggctttttgaatgatt
tacctgtaagtactgtaggaaacaaacctgtc----------------------------
-------acatggtacatctatgtgcgcaagaatggtgagtacgttgaacagat---tga
tagctattacacacagggacgtacttttgaaacctttaaacctcgtagtacaatggaaga
agactttcttagtatggatactacactcttcatccaaaagtatggtcttgaggattatgg
ttttgaacacgttgtatttggagatgtttctaaaaccaccattggtggtatgcatcttct
catatcacaagtgcgccttgcaaaaatgggtttgttttctgtccaagaatttatgaataa
ttctgacagtacactgaaaagttgttgtataacatatgctgatgatccatcttctaagaa
tgtgtgcacttatatggacatactcttggacgattttgtgactatcgttaagagcttaga
tcttaacgttgtgtcgaaagttgtggacgttattgtagattgtaaggcatggagatggat
gttgtggtgtgagaattcacaaattaaaaccttctatccacaactacaatcttct---ga
gtggaacccaggctatagcatgcctacactttacaaaatacagcgtatgtgtctcgaacg
gtgtaatctctacaattatggtgcacaagtgaaattacctgacggcattactactaatgt
tgttaagtatacccagttgtgtcaatacctcaataccactacactgtgtgttccacataa
aatgcgtgttctgcatttaggagcagcaggtgctaatggtgttgcacctggcactaccgt
attaaagagatggttgccagatgatgccatattggttgataatgatatgagagattacgt
ttccgacgcagacttcagtgttacaggtgattgtactaacctctatatcgaggataaatt
tgatttacttatatctgatttatatgatggttcaacaaagtctatagacggtgaaaatac
gtcgaaagatggcttctttacatacattaatggctttatcaatgagaagctatcgcttgg
aggttctgttgccatcaaaatcactgaatttagttggaataagagtttatatgaattaat
tcaaagatttgagtattggactgtgttttgtacaagtgttaatacctcgtcatcagaagg
ctttctgataggtattaactacttaggaccatacagtgacaaggttgtagtggatggcaa
tataatgcatgccaattatatattttggagaaattccacaattatggcattgtcacacaa
ctcagtcctagatacgccaaaatttaagtgtcgttgtaacaacgcacttgttgttaattt
aaaagaaagagaattaaatgatatggttgttggattgctaaggaagggtaaaatactcat
tagaaataatggtaagttactaaactttggtaatcactttgttaatacaccatgatagtg
ctaatcatcgcacttcttggcactgttaaagctcaagatgctcttaatgatgtcgactt-
---accccacttcaatacgtccaacaata---------------------atagaaa---
-------------gtttgaaattagtttctacaattt-----------------------
----------------cttacaaacttgggctataccaccaaatacggaaactattattg
gtggttacttaccatattg-------------------------tggacaaggtga----
--taattgtgggtggtataattttctttatcagaggcctggtggcacaaatgctaagcat
cgttacataaacacgcaaaacctg------------------------------------
---------aatata------------ccgaatgtccatggagtctactttgatgtacga
g--------aagcgtta--tatgacaatggcgcttgggatactcatgat-aaagttggct
tattgatagccattca----tggtacctc-----gcgctacagccttcttatggttttac
a-agacgaagtggaggcgaatcagccccacgtcgctgttaaaatctgccattggaagc--
-----caggcaacataagttcatatcatcaatttaatgttgatctaggagatggtggtca
atgcgtgt-----ttaaccagagattctcattggataccgtgttgaatgctaatg-----
-acttctatggcttccagtggtccaatacttatgtggacatttatctaggtggtactatc
actaaagtgtgggttgacaacgattggagtgttgttgaagctagcatttcctaccattgg
agtcactataaccagggatattacatgcaatttgtcaacc--------------------
-------------gtaccacttattatacttacaataatactggtgg----ctcaaa---
ttacacgcatctgcagttaaacgagtgcaacagtgattattgtgc-cggttatgctaaga
atgtctttgtgccaatt---gatggcaaaataccagaaagc-------------------
----------ttttcttttagtaactggtttctgttatcagataaatccactttagtgca
aggacgtgttcttag----taggcaaccagt-----------ttttgtacaatgcctcag
gcctgtgcc------atcgtggtctaacaa------------------------------
-------tagtgctgtagttttctttgataatgatgtcttttgtcctaacgccacagcgg
a------cgttctgaggttcaatttaaattttagt-gacactgatgt-------------
----ctatacagactcaattaaagacgagcagttgcacttcgct---tttcaagataata
caactgcatccatagcttgttatagcagtgctaatgtta-cggatttccagcctgcaact
aacagcatctctcatattccctttggcaaaactacgtattcatatttttgttttgccaac
ttctctcactctattgtgaatagacagtttttgggtatactcccaccaactgtacgagaa
tttgcatttggtagagatggttc-----tgtttttgttaatggctataaatattttagtt
taccacctattaagagtgttgacttctccatcagttctgttgaaaattatggcttttgga
ctatagcctatactacttatacagatgtaatggtagatgttaatggcacaggtattacta
ggttattctattgtgactcacccatcaatagaatcaagtgccaacagttgaagcatgaat
taccagatggtttctattctgctagcgca---------------------------cttg
ttaaaaagaat---------ttacccaa--------------------------------
-----------------------aacatttgttaccatgccacagttttacaattggatg
aatgttacgctacatgtcgttttaaatga-------------cactgagaaaaaagctga
cattattcttgctaaagctc-------cagaattagcatcacttgctgacatacatttcg
aaatagcccaggctaatggcagtgtaactaatgttactagtctatgtgttcagacgagac
agttagctttattctacaagtacactagcttacaaggtttgtaca------cttattcta
atctggtggagttacaaaactatgactgtcctttctcgccacagcagtttaacaattatt
tgcagtttgaaactctgtgttttgatgtgaacccagctgtggcaggttgtaggtggtcgc
tagttcatgatgttatgtggcgcaca------------cagttcgctactattac---tg
tttcctataaagatggtgctatgatt-------acgaccatgccgaaagcgcagctaggt
tttcaagatatttctaatttagtaaaagatcaatgtactgattataacatatatggattt
cagggcacaggcattattagaaataccac------------------ctcaaggttagtg
gctggcctttactacacatccattagtg---gtgaccttctcgcttttaaaaatagtact
actg-gtgaaatcttcactgtag---------------------------tgccatgtga
tttaacagcac------------------aagcagctgtgattaacgatgagat------
------agtcggagttataacagctgtcaatcaaactgatttgtttgagtttgtcaatca
cacaagttc------------gagaaggtcacgtaggtcagaaccaattg----------
--gagtacaaacctatacta-tgccacaattctattacataacaaagtggaataatgaca
catcgactaattgtacatctgtcattacctattcttcctttgctatttgtaatactggtg
aa---------------------------attaaatatgttaat----------------
----gtcacta-aagttgcaattgtggatgatagtataggagttatcaaacctatttcaa
-------caggtaatatatctatacctaaaaatttcactgttgcagtgcaggccgaatac
gtccagattcaagtcaaacctgttgttgtggattgtgccaagtacgtttgtaatggcaat
atacattgccttaaactgctaacacaatacacttcagcttgtcagacaattgaaaatgcc
cttaatcttggtgcacgtctt---gaatcgttaatgcttaatgatatgattacaat----
---atcagatcgtagtttggatcttgcaactgttg-----------agaagtttaacacc
acag-------------ctttaggtggtgaaaaat------taggtggtctatattttga
tggtctgagcagtctttta---ccgtctagaatgggtagg---------aggtctgctgt
tgaggatctattgttcaataaagtggtaaccagcggccttggcactgttgatgacgacta
taaaaagtgttcagctggtacagatgtagcagatctagtttgtgcccaatattacaatgg
cataatggttttacctggcgt------------------------------ggtggatga
taataagatggccatgtataccgcctctttaatagggggtatggct--------atgggt
tc---tattacatccgctgtagc---tgtgcctttcgccatgcaagtgcaggcgaggctt
aattatgttgcattacagactgatgttctacaggaaaaccagaaaatacttgctaatgct
tttaataatgccattggtaacattacattagcgcttggcaaagtttctaatgctattaca
accatctcagatggatttaatactatggcttcagcattgactaagatccagagtgtggtt
aatcaacagggtgaagcgttgagtcaacttaccagccagttacagaaaaatttccaggct
attagtagctctattgctgaaatctacaatagattggaaaaagtggaagctgatgcgcac
gttgaccgtctcattactggcagattagcagcacttaatgcctatgtgtctcagacctta
actcagtatgctgaagtcaaggctagcagacaactagcaatggaaaaagttaatgaatgt
gttaaatcacagtctgataggtatggtttctgcggaaacggaacccacctattttcactt
gttaattctgcacctgatggtttgcttttctttcacacagttcttctt----cccacaga
atgggaagaagtgacggcatggtcaggaatatgtgtt--------------aatgatacg
t-----atgcatatgtgttgaaagattttgaatactccatttttagttac----------
------aatggtacgtatatggtgactcctcgtaatatgtttcaacccagaaaacctcag
atgagtgatttcgtgcaaattacgagttgtgaagtgacttttctgaacactacatatacg
acttttcatgagattgtgattgactatattgatgttaacaagact--attgctgacatgc
ttgaacaatataacctcaat-tacacaacacctgaattagacttacagc------tg---
---ttcaatcagacaaagttaaacctcactgcagaaatagaccaattggagcagagagct
gacaacctcactaatattgcacatgaactacagcagtacattgacaaccttaataagact
cttgttgaccttgaatggctcaacaggattgaaacttatgtaaaatggccgtggtatgtg
tggcta---------------ctaattggattagtagtagtattctgcataccattacta
ctgttttgttgtctgagtactggctgctgcggttgttttggttgtcttggcagttgttgc
cattctctttgcagtagacgtcaatttgaaagttacgaacctattgaaaaggttcacatt
cattaactaaacgattta------------------------------------------
--------------------------------tggacactgtcaagtctattggcatctc
tgtggacgctgtacttgacgagttaaactccattgcatttgctgtaacacttaaagtatt
atttacttctggtaaattacttgtgtgtataggttttggtgatacttttgaggaggctga
acaaaaagcttatgc-----caaacttcagctg---gatattgaagagccgcctaatcat
acgactatttaatatcacagtgtacgatttctgtgctaaaagttggtataagttaccttt
tgcagtcagactacgtatcataagtaatacaaaacctaaaacatcaagtactataaagcg
cagaagaagagttgttatagattacagaaaaatcgccatcctcaacgcagcgcgaaaatg
attggcggactgtttcttaacactctaagttttatagttactaatcaacatgt--gattg
ttaacaacacaccacatgtcaattc------------------tatagtacaacaacatc
atgttgttagtgctag------tatcaaaagttttcatttagagttcagcattgctgtgc
tctttg-----ttttattcctagctttgtaccgtagtacaaactttaaagtgtgtgtcgg
tgtcttaatgtttaagatagtatcaatgacacttataggacctatgcttatagcatttgg
ttactacgtagatggcattgtgacaacaactgtcttagctttaagatttgtttacttagc
atacttttggtatgttaatagtagatttgaattcattctatacaatacaacgacacttat
gtttgt---------acatgacagagctgca----ccgtttatgagaagttctcacggtt
ctatttatgtcacattatatggcggcataaattatatgttcgtgaatgatcttacgttgc
attttgtagaccctatgcttgtaggcat----agctatacgtggcctagtt-cgtgctga
cctaacagttgttagagcagttgaacttctca---acggtgattttatttat--------
-----------atattttcacaggaggccgt--cgtaggagtttacaatgcagccttttc
tcaggcggttataaacgaaattgatttaaaagaagaagaagaa---cgtgtctatgatgt
ttcctagggcatt----------------------taccatcatagat-gaccat-ggc-
---------------------atggttgtcagtgt----cttcttttggctcctgttgat
aattatattgatattgttttcaatagcattgctaaatgttattaagttatgcatggtttg
ttgcaatttgggtaagactattatagtactacctgcacgccatgcatatgatgcctataa
gacttttatgcagattaaggcatataaccccgatgaagcatttttggtttgaactaaaca
aaatgaagcacgttttgttcatattcgcttgcataattgca--tgcgcctttggtgaac-
-----gttactgtgctatgcaagatgcgagatccacaacttgcatcaatggcaccgagtc
ggattcatgtcaaacctgctttgaacgtggtgatcttatttggcatcttgctaactggaa
cttcagctggtctgtaatattgattatctttataacagtgctacaatatggtagaccaca
atttagct---------------ggctcgtttatggcattaaaatgctgatcatgtggct
gttatggcctattgttctagcgcttacgatttttaatgcatactctgagtatcaagtttc
cagatatgtaatgttcggctttagtatcgcaggtgcagttgtaacgtttgcactttggat
g------atgtattttgtgagatctattcagctatatagaaggaccaaatcatggtggtc
ttttaatcctgaaaccaatgctattctttgtgt------------taatgcattgggtag
aagttatgtacttcctcttgatggcactcctacgggtgtgactctcactctactttcagg
gaatctatatgctgaaggctttaaaatggctggtggtcttaccatcgagcatttgcctaa
atacgtcatgattgctacgcctagtagaaccatcgtctacacactagttggaaaacaatt
aaaagcaactactgccacaggatgggcttactatgtaaaatc----taaagctggtgatt
actcaacagaagcacgtactgataatttgagtgaacatgaaaaattattacatatggtgt
aactaaacttctaaatggccacacagg-gacagcgcgtcaactggggagatgaacctacc
aaaagacgtggtcgctctaactctcgtggtcggaagaataatgatatacctctatcattc
tataaccccatcaccctcgaatcaggatcaaaattttg---gaatgtttgtccgagagat
tttgttcccaa-------gggaataggtaataaggatcaacaaatcggtta---------
--------ttggaatagacag------------gtgcgctatcgcattgtcaaaggtcag
cgtaaggaacttt----ctgagagatggttcttctatttcttgggtacggga--------
-----------cctcatgctgatgctaaatttaaagataagattgatggagtcttctggg
ttgcaagagatggtgccatgaacaagccaacatcacttggcactcgtggaaccaacaatg
aatccaaaccactgaga----tttgatggtaagataccaccacaattccagcttga-agt
gaaccgttctaggaacaattcaaggtctggttctcagtctagatctgcctcaagaaatag
-----------------------gtctcaatctagaggaagacaacaa---------tcc
aataac------------------------------------------------------
----------------------------cagaataccaatg-------------------
----------------------ttgaggat----acaattgtagctgtgcttcaaaaatt
aggtgttact------gacaag------caaaggtca-----------------------
--------cgttctaaatctagagaacgtagtgactccaaatctagggacacgacaccta
aaaatgccaacaaacacacctggaagaa--------------------------------
----------------------------------------aactgcaggtaagggagatg
tgacaaatttctacggtgctagaagtgcttcggctaacttt-----ggtgatagtgacct
cgttgcc----------------------aatggtaacgcagccaaatgctaccctcaga
tagctgaatgcgttccat-cagtgtctagcataatct---------tcggtagtcaatgg
tctgctgaagaagctggagatcaagtgaaa------------------------------
---------------gtcacgctcactcatacctactacctgccaaaaga----------
-----tgatgccaaaactagccaattccta-----------------gagcagattgatg
cctacaagcggccttctcaagtggctaaggat-----cagaggcaaagaaaatctcgttc
taag--------tcagctgataagaagcctga---------ggaattgtctgtaactctt
gtagaggcatacacagatgtgtttgatgacacacaggttgagatgattgatgaggttacg
aactaaactaatgctcgttttcctccatgctgtacttgtaaca--gctttaatcttacta
ctaattggt---agaatccaattactggaaaggttgt----------------------t
actcagtcatctgcttaatc------------tcacaacagtcagtaatgtttta-----
---------------------------ggtgtgcctgacagtagt-------ctgcgtgt
aaattgcttacagcttttgaaaccagactgtcttgattttaacatcttacacaaagtctt
agca----gaaaccagattactagtagtagtactgcgagtgatctttctagttcttctag
ggttttcctgctatacattgttaggtgcattattttaacatcatgattgttgtattcctt
gtgtgtattttcttggctaatggaattaaagctactgct-------gtgcaacatgacct
tcatgaacatccagt-------------cctaacctgggagttattgcaacattttgtgg
gaagcactctttacatt-acaacacat--cagatcttagcattaccgcttggatctcgtg
ttgagtgtgagagcgttgaaggtttcaattgcacatggcctggctttcaaaatcctgcac
atgatcacattgatttctattttgatctttctaatcctttctattcctttgtagataatt
tttatattgtaggtgaggggaatcaaagaattaatctcagattagttggtgctgtgccaa
aacaaaagarattaaatgttggttgtcatacatcatttgctgttgaccttccatttggaa
ctcagatatac-catgacagagattgtcaacaccctgttagtggtagacatctagagtgt
actcacagagtttactttgtgaagtactgtccacacaacctgcatggttattgctttaat
gagaagctgaaggtttatgacttgcggcaactcagaa-----------------------
-----------------------gcaagaaggtcttcgacaaacttaaccaacatcataa
aattgagttataaggcaacccgatgtttaaaactggtctttccgaggaattactggtcat
cgcgctgtctactcttgtacagaatggtaagcacgtgtaataggaggtacaagcaaccct
attgcatattaggaagt--ttagatttgatttggcaatgctagatttagtaa--------
---tttagagaagtttaaagatccgcta--------------------------------
--tgacgagccaacaatggaagagctaacgtctgga-tctagtgattgtttaaaatgtaa
aattg---------------------------tttgaaaattttccttttga--------
------------------------------------------------------------
------------------------------------------------------------
------------------------------------------------------------
------------------------------------------------------------
------------------------------------------------------------
------------------------------------------------------------
------------------------------------------------------------
------------------------------------------------------------
------------------------------------------------------------
------------------------------------------------------------
------------------------------------------------------------
------------------------------------------------------------
------------------------------------------------------------
------------------------------------------------------------
------------------------------------------------------------
------------------------------------------------------------
------------------------------------------------------------
------------------------------------------------------------
------------------------------------------------------------
------------------------------------------------------------
------------------------------------------------------------
------------------------------------------------------------
------------------------------------------------------------
------------------------------------------------------------
------------------------------------------------------------
------------------------------------------------------------
------------------------------------------------------------
------------------------------------------------------------
------------------------------------------------------------
------------------------------------------------------------
------------------------------------------------------------
------------------------------------------------------------
------------------------------------------------------------
------------------------------------------------------------
------------------------------------------------------------
------------------------------------------------------------
------------------------------------------------------------
------------------------------------------------------------
------------------------------------------------------------
------------------------------------------------------------
------------------------------------------------------------
------------------------------------------------------------
------------------------------------------------------------
------------------------------------------------------------
------------------------------------------------------------
------------------------------------------------------------
------------------------------------------------------------
------------------------------------------------------------
------------------------------------------------------------
------------------------------------------------------------
------------------------------------------------------------
------------------------------------------------------------
------------------------------------------------------------
------------------------------------------------------------
------------------------------------------------------------
------------------------------------------------------------
------------------------------------------------------------
------------------------------------------------------------
------------------------------------------------------------
------------------------------------------------------------
------------------------------------------------------------
------------------------------------------------------------
------------------------------------------------------------
------------------------------------------------------------
------------------------------------------------------------
------------------------------------------------------------
------------------------------------------------------------
------------------------------------------------------------
------------------------------------------------------------
------------------------------------------------------------
-----------------
>HQ392470.1 Feline coronavirus UU19, complete genome
------------------------------------------------------------
------------------------------------------------------------
gcgtggct----------------------------------------------------
----------ataactc-ttc--ttactttaactagccttgtgctaga-tttgtctt---
--cggacaccaactc---------------------gaactaaacgaaatat--------
ttgtctctctatgacaccatagaagacaagcgttgattatttcat-t-cagtttggcaat
cac----------------------------tcctaggaacggggttgagagaacggcgc
accag---------------------ggttccgtccttgtttggtaagtcgtctagtatt
agctgcggcggttccgcccgtc-----gtagttgggtagaccgggttccgtcctgtgatc
tccctcgccggccgccaggagaatgagttccaaacaatttaagatcctcgt--taatgag
gactatcaagtcaacgtgcctagccttcctttccgtgacgtgctgcaggaaattaagtac
tgctatcgtaacggttttgatggctatgttttcgtgcctgaataccgccgtgacctagtt
gattgcgatcgtaaggatcactac-----gtcattggtgttctgggtaacggaataagtg
atcttaaacctgttcttcttaccgaaccttccgtcatgttgcaag---gcttcattgtta
gagctaattgcaatggcgctcttgaggactttgaccttaaaattgcccgaactggaaacg
gtgccata-------tatgtagatcaatacatgtgtggtgctgatggaaaaccagttata
gaaggtgagtttaaggactac--------------------------------ttcggtg
atgaggacgttatcatttatgaaggagaggagtaccattg--------------------
-tgcctggcttacagtgcgcgatgaaaaacctttatgtcaacaaactctccttacaatt-
-------agggaaatccaatac--------------------actctggacatcccacac
aaactgccaaattgtgctattagagaagtagcaccaccagtcaagaaaaactctaaggtc
gttctttctgaagagtataaaaagctttatgacatctttggttcaccattcatgggc--a
atggagacagtcttaacaagtgttttg----------acagtcttcacttcattgctgcc
actcttaagtgtccatgtggcacagaaagtagtggtgttggtgactggactggttttaag
actgcttgctgtggtcttcatggcaaagtga------------aaggcgtcacattaggt
gctgttaagcctggtgatgctgttgtcactagcatgagtgctggcaagggtgtgaaattc
tttgctaatagtgtgctccaat----------------------atgctggtgatgttga
aaaagtctctgtttggaaagtgattaaaactttcactgttaatgagactgtttgcaccac
agattttgaaggcgaattgaacgacttcatcaaaccagagagtacttcacctgtttcatg
ctctattaagagagctttcatcactggtgaagttgatg--------------------at
gcagtccatgattgtatcatcacgg-----gaaagtt----agaccttagcactaatctc
tttggtagtgctagccttctttttaagaaaacaccctggtttgtacaaaagtgtggtgca
atttttgctgatgcttggaaagttgttgaagaactgctttgttctcttaaacttacatac
aagcaaatttacgatgtagtggcatctttttgcacttctgcctttactattatggactac
aagcctgtgtttgtagtttcatctaatagtgttaaggatctagttgacaagtgtgtcaga
attcttgtgaaagcctttgatgttttcacacagacaataacaattgcaggtgtggaggct
a---------------------------agtgctttgtgcttggttctaaatacttgctt
-------------------------------tttaacaacgcacttgtcaagcttgtcag
tgtt-----------------------------aaaatacatggcaaga-----------
-gacagaagggtcttgatagtgcgttctttgccactaacttaattggtgccactgtaaat
gtgacaccacagaggactgaggctgctaacattagcctgaataaagtggatgatgttgtt
acaccaggtgtaggtcatattgtcatcattggtgatatggctttctacaagagtgacgag
tactactttatgatggcaagtccaggttcggtccttgttaat------------------
---------aatgtttttaaagcagctcgagtgccat--------------------cct
ataacattgtttacaatgtggatgatgctaccgagagtaagatgttatctaaaatcggaa
catcattcgaatttgatggtga------------------------tgcggatgctgcta
ttgctaaggttaatgattta----------------------------------------
--------cttgttgcgttcagacaggaaa-------agttgtgtttcagagcacttaag
gatggtgaaagtatcttggttgaag--------cataccttaagaaatacaaaatgccaa
gttgtctcaaaaatcatgttggttta-------tgggacatcataagacgcgattctgac
aagaagggttttcttgacactttcagtcatcttaatga------actggaggatgtcaag
gatgtaaaaattcaggctatcaaaaatattctttgtcctgatcttctgttagaatttgat
tttggtgctatttggtacagatgtatgccaacctgctctgatacctc-------------
-tatcttaggtaatgttaaaattatgttag---------gtaacggtgttaaagtgattt
gcgacggtggtcacaaccttgctaaccgtttaacaattaattataacaaactttgtgaca
cagctcgtaaagacgttgaaattggtggtct-----------------------------
----------accattttccacatttaaaacaccatctaacagttttattgacatgaaag
------------atgctatctactccgtagtcgaatacggcgaa----------------
----gcatt-ctcttttaagactgcaagtgtgcctgtaattaatagtggtactgtaaaaa
ctgatgattggtcagaacccattttgttggagcctgcagattatgttgaac------cta
aaaacaatggc---------------------gatgtaattgtcattgctggatacacct
tttataaggatgaagatgaccatttctatccatatggttctggcatggttgtgcagaaaa
tgta---caacaagatgg--gtggtggtgacaagtcagtttcgttttcagagaatgtcaa
tgtcaa---------ggagatagaacctgttacacgtg-tcaagctagagtttgagttt-
gacaatg--aggtaataacacaggttcttgaacaagtcattagcactaactataagttta
caggtaca---acgtgggaagaatttgaagattccatttctgaggaacttgacaacatct
tcgacacgcttgctgaaaagggtgtagaacttgaaggctacttcatttatgacacctgtg
gcggatttg-acattaacaatccagatggtgttatgatttcacagtatgatcttaacaca
gccgttgatgt-----caaaagcgact-----------------ctgatgcaagcatgga
agatacctcttcgatttctgacaacgaagatgttgaacaaattgaagaagagagtgtctc
aa---------------------ctgttgatgttgaagat---------------gtttc
atctgttgaagaggaaactgtagca------gttgcaaa---tgatgattctg-------
tcgaacaagttacccttgtagaggataac------------------------cctgatg
agcaacttacctca--------------gcagaggaaaaagttgagatctctgctaagaa
tgatccatgggctgctgctgttgatgaacaggaagctgaacaacctaaaccttccttgtc
tccttttaagacgacagatcttaatggtaaaatcatccttaaacaacatgacaataa---
-----------ttgttgggtgaatgcttgctgctaccagctgcaagcttttgacttcttt
aatcatgatttgtgggatggttttaagaaaggtgatgttatgcct-----tttgtgaatt
tctgttatgcagctctgac--------tttgaagcaaggagattcaggggatgcagaata
cctt-ttggagacgatgctcaatgattatagtacagctaaagtcacacttagtgctaagt
gcggctgtggtgttaaagagatagt-----tttagaacgaactg------------tgtt
taagctcacacctcttaagaatgagtttaaatatggtgtctgtggtgactgtaagcaaa-
---ttaacatgtgcaagtttgccagtgttgaaggttccggtgtttttgttcatgatagaa
ttgaaaagcaaacacctgagtcacaatttattgtgccacctactatgcatgcagtttaca
caggtacaacacagagtggtcattatatgattgaagattgcattcatgat--------ta
ttgtgtggatggtatgggaattaaacctcg------------------------taaaca
taagttttacacatccactttgtttcttaatgcaaatataatgacagct------gaagc
taaaactatgtttaaaccgcctgtgcccgtaatggataagggaatagaaga---atgtca
aagttctaaagatct--------catattacccttttatacagcgggaaaagtttcattt
taccagggagctttggatgttttgattaactttcttgagcctgatgttgttgttaatgct
gctaatggtgatctt-------------aagcacatgggtggcg--ttgctaaagctatt
---------------------gatgtattcacaggtggtaagttaacaaagcgttctaaa
gcataccttaa----------------atctaacaaatcaatagctcc------------
-----tggtaatgctgttctttttgaaaacgtacttgagcatcttagtgtgttgaatgct
gtaggacc-----acgtaatggtgacagtcgagttgagggtaaactttgtaatgtctaca
aagcaattgctaagtgtgacggtaagatactaacaccactt----------------att
agtgttggtatcttcaaagtcaaactggaagtctcat-----------------------
-----------------------tgcagtgtctacttaaaactgtcacagatagagatct
aaatgtctttgtttacactgaccaagagagaactaccatagaaaat-----------ttt
ttcaatggtactatccccgtcaaggtaacggaagacactgtgaatcaagagcgtgtgtct
gtagcactt-----gataaaacttatggagag-----caactcaaaggaactgttgttat
taaa--------gataaagatgtta---------------------------ctaaccag
ttgccaagtgtgtcagatgccggtgaaaaagttgttaa------ggcactggatgttgat
tggactgcttactatggctttccaaatgcagc-----ggcttttagcgccagttcacatg
atgcttataaat-ttgatgttgtagcacataacaacttcattgttcataagcaaactgat
aa----------------------------------------------------------
----------caattgttgggttaatgctatttgtttagcat------------------
------------------------------------------------------------
--tacagaggcttaagccaacatggaagtttcctggtgttaaaagtttgtgggatga---
----------------ctttct-------------------------------------c
actcgtaaaactgctggattcgtccatatg----------ctatatcacatttcaggctt
aaagaa-----------------aggacaacctggtgatgctgagttga-----------
ctttacataagcttgg-------tgagttgatggcaagtgatagtgttgtcactg-----
-tcacacatacaactgcgtgtgataagtgtgc------------aaaagttgaaacattc
accggacc---------tgtggtagca------------------gcacctcttcttgtc
tgtggcactg---------atgaaacttgtgtt---catggtgtgagtgtcaatgttaaa
gtgacaagtgttagaggtacggtggctattacttctttaataggtcctgtagtgggagat
gctattgatgca----------------actggttacatctgttatactggtttgaactc
acgt----------ggtcattacacctactacgataatcgtaatggtttaatggttgatg
ctgagaaagcctaccattttgagaaaaacctttta-------------------caggtt
acaacagccatcgccagtaattttgttgttaa------agcatctaagatagagactttg
cctaagaacc---------------aagttaaagaaccaagcaagatttgtgtttttagt
gaggctgaagagactcctaaaa-atatagtgcgtgagcctaaagtg--------ttggct
attgaaagtggtgcagattacacaatctcaacactcggtaaatatgctgatgtgttcttt
atgactggcgacaaaattcttaggctgcttcttgaagtctttaaatacttattagttgtt
tttatgtgtcttagaaaatctaagatgcctaaagttaaagtaaaaccaccacatgtat--
-------ttaaagccataagtgttaaagttagaacattga--------attacg------
--------taagacaattgaacaaaccagccttatggcgttatgcaa------------a
actagtgttact------gttaatagcattataccatttcttttatt-------------
tgtttgtcagcatac-------------------cattagtgcataaattaa--------
----catgtagtggtagtgttcaagcatatagtaaatctagttttgtaaaatcagaggt-
--ttgtggtaattctattctgtgtaaggcgtgtttggcatcttatgatgaattggcagat
tttgatcatctgcaagtgtcatgggattataagtcggacccactatggaatagagttatg
caattgtcctacttcacctttttggcggtctttggtaataattatgtcag--attcgttc
ttatgtactttgtttctcagtacctcaacctgtggttatcc------tatttag------
gttatgttaagtatagctggttcctgcatgtcatcaactttgaatcaatttctgttgaat
ttgtgatcatagttgtagtttttaaggcagttctcgcacttaaacacattttcttcccat
------------------------------------------gcagcaacccttcg---t
gtaaaacttgctctaaagttgctaggcagacacgtattcctatacaggttgtggttaacg
gttcaatgaagactgtttatgttcatgctaatggtactggtaaactctgtaaaaagcata
acttttattgcaagaattgtgactcttatgggtttgaccacacatttatttgtgatgaga
ttgtgcgtgacctgagtagtagcattaagcaaactgtttatgctactgacagatcatacc
aggaggttacaaaagtagaatgttctgatggtttctacaggttctatgttggtgaagaat
tcacggcatatgactatgatgtaaaacataagaagtatagtagccaggaagtgcttaaga
ctatgtttcttctt---------------gatgatttcatcgtttatagcccatcaggtt
cttctcttgctagtgtta--------------------------------------gaaa
tgtctgtgtttatttttcacaattaattggtaggcctatcaagattgttaatagcgattt
gcttgaagatttgtctgtagactttaagggtgcac-----------------tttttaat
gccaagaagaatgttattaaaaattcttttaatgttgatgtttcggaatgtaaaaacctt
gaggagtg----------------------ctacaaggcgtgtaacctt-gatgtcacat
tctccactttc---------------------------------gagatggcagttaata
atgct---------------------catagatttggtatcctaattacagaccgatcct
ttaacaatt-tttggccatcgaagattaagcctggttcttctggtgtttctgctatggac
atcggtaagtgcatgacttttgatgctaagattgttaatgcaaaggttttaacccaacgc
ggtaaaagtgttgtatggctcagtcaggatttctctactcttagttctacagcacaaaag
gttctggttaaaacatttgtggaggaaggtgtgaacttct------------cactcacg
tttaatgctgtgggttctgatgaagatctgccatatgagcgattcactgaatctgtgtcg
tcaaaga------------gcggttcaggcttctttgatgtacttaagcagctcaaacaa
atctt-ctggtgtttggttttgttcattactatttatggtctattctcagtctacagtgt
tgcaactcagtcttatattgattctgctgagggttatgattacatggttattaagaatgg
tgttgttca------accatttgatgattctattaactgtgtacataatacatataaagg
ctttgcagtgtggtttaaagctaaatatggctttgtacctacatttgacaagtcctgtcc
tattgtatt---------------gggaactgtgtttgatttaggtaacatgagaccaat
ccctgatgtgccagcgtatgtagcacttgttggtagatcactagtgttcgcaatcaacgc
tgcatttggtattactaatgtgtgctatgatcatacgggtgccgctgtaagtaaagattc
atactttgaca------cctgtgttttcaattctgcatgcactactct---agcaggcct
tggtggtacagtcgtttattgtgctaaacaaggacttgttgagggtgccaagctttacag
tgaattgatgcctgattattactatgagcacgctagtggtaacatggttaaaataccagc
cat---tattagaggttttggtctacggtttgtaaaaacacaggctacaacttattgcag
agtgggagagtgtattgaaagtcaagctggtttttgc---tttggtggtgataactggtt
tgtttatgata-------------------aagatttaggtgatggatacatttgtggaa
gttccgcacttggattcttcaaaaatgtgttcgcgctctt---------------taact
ctaacatgtctgtagtagctacatctggtgcaatgttggctaacattgttattgcatgtc
ttgctatagcagtctgttatggtgttcttaagtttaaaaagatttttggtgactgcactc
tcttagttgttatga-----ttattgttacattgattgttaataatgtttcatactttgt
gacccaaaacacattctttatgattgtttatgctattatctattacttcacaacaagaaa
acttgcataccctggcatttt------agacgcaggattcattattgcatatgtgaatat
ggctccatggtatgttcttgtgctgtatatcctggtgtttctctatgactccctaccatc
actattcaa------acttaaggtaacaacaaacctctttgaaggtgacaaatttgtagg
tagttttgaatcagcagctatgggtacttttgttatagacatgcgttcatatgagacact
tgttaattctatatccttagatagaattaagtcatatgctaacagctt---------taa
caagtacaagtactatactggttcaatgggagaagctgattaccgcatggcttgttatgc
tcatttgggtaaagctttaatggattattctgtttcaagaaatgatatgctttacacgcc
accaacggtcagtgttaattcaac---actgcagtctggattgagaaaaatggcacaacc
tagcggtattgtggaaccctgtattgtaagggtggcttatggcaataatgttcttaatgg
tttgtggattggagatgaagttatttgccctagacatgtcat---tgctagtgatacatc
gcgtgtgatcaattacgagaatgagttgtctagtgtgcgtttacataacttttctata--
-gcaaaaaataatgtgtttttgggcgttgtgtctgccaaatataagggtgtaaatcttgt
gctcaaagtgaatcaggtaaaccctaacacaccagaacacaaatttaaatctgtgaaacc
aggtgagagttttaatattcttgcttgttatgagggttgtcctggtagtgtctatggtgt
gaacatgaggagtcagggtactattaaaggttcattcattgctggtacttgtgggtcagt
aggttatgtgttagaaaatggaattctctattttgtgtacatgcaccatttagagttagg
taatggctcccatgttggttcaaaccttgaaggggaaatgtatggcggttatgaagatca
acctagcatgcaattggaaggtactaacgtcatgtcgtcagataatgtggttgcattttt
gtatgctgcgcttatcaatggtgagagatggtttgtca----------caaatgcatcaa
tgtcgttagaatcttataatgcatgggccaaaaccaacagttttacggaaattgtgtcaa
ctgatgcttttaacatgttgg---------ccgcaaaaactgg--ttacagtgttgaaaa
gttgcttgagtgtattgttag-------acttaacaaaggttttggaggtcgcactatat
tgtcttatggctcattatgtgatgaattcacacctacagaagttataaggcaaatgtatg
gtgttaatcttcagagtg--gtaaagtgaaatctctgttttatcctgtgatgaccgctat
ggcta--------tcctttttgcattctggttagaa------------------------
tttttcatgtatacaccctttacgtggattaatccaacacttgttagtgttattctagct
gttacaacacttctatctgcaatactagtcgttggaattaagcacaaaatgttgttcttt
atgtcctttgtaatgcctagtgttattttagctaccgcacataatttggtctg-------
-------ggatttgacctattatgaaagtttacaggttcttgtagaaaatattaacacca
cctttttaccagtagatatgcagg---gtgtcatgcttgcactg--ttttgtgttg----
------------------ttgtgtttgttacatacactataagattcttcacatgtaagc
aatcatggttttca------ttgtttgtaacaaccgtttttgtggtgtttaatattgtta
aattactaggtatggtaggtgaaccatggaatgaagaccacattttgctttgtcttgtaa
acatgcttaccatgttgataagtcttactacaaaggactggtt-----tgttgtttttgc
atcatacaaagttgcttattatatagttgtatatgtaatgcagccggcttttgttcaaga
tt-ttggtttcgtcaagtgtgtaagcataatttacatgacctgtggttacctcttctgtt
gttattatggtattctctattgggttaacaggtttacatgcatgacgtgtggtgtt---t
atcaattcacagtttcaccggccgagcttaaatacatgactgcaaataatttgtctgcac
ctaagacagcctatgatgctatgattcttagtgttaagttgatgggcattggtggagagc
gaaacataaaaatctccactgtacagtctaaactcacagagatgaagtgtacgaatgttg
tgttgctcggccttctgtctaaaatgcatgttgaatctaattcaaaagagtggaactatt
gtgttggtttgcataatgagattaatttgtgtgatgacccagaagttgttttggaaaaat
tacttgcgctcattgcattctttttgtctaagcacaacacatgtgatcttagtgatctta
ttgattcctactttgagaacaccactattctacagagtgtggcgtctgcttatgctgctt
tgcctagctggattgcctatgaaaaagctcgtgccgacctagaagaggctaagaagaatg
atgttagccctcaactcttgaaacagcttacgaaggcttgtaatatcgctaagagtgaat
ttgagcgagaagcttccgtgcaaaagaagcttgataaaatggcggagcaggctgcagcta
gcatgtacaaagaggcacgtgccgtggacagaaagtcaaaaatagtttcagccatgcata
gtctactttttggtatgcttaagaaactcgacatgtccagtgttaataccatcattgagc
aggcccggaatggcgtgctaccactgagtattataccagctgcctcagctacaagactca
ttgttgtaacacctaatcttgaagtgctttccaagattagacaagaaaacaatgtaca-t
tatgcaggtgccatctggtcaattgttgaagttaaggacgccaatggtgctcaagtccac
ttaaaggaagtcacagcggccaatgaattaaacataacctggcccttgagtctaacttgt
gagagaacca---------caaagttgcagaataatgaaatcttgccaggtaagcttaag
gagagagctgttaaggcatctgctacaattgatggtgatgcttgtggtagtggcaaagct
ctcatggcttctgacagtggtaaaagtttcttgtatgcatttatagcatcagacagcaac
cttaagtatgttaaatggg------------agagcaacaa---cgatgtcatacctatt
gaacttgaagccccattgcgcttctatgtagatggcgttaatggtccagaagttaaatat
ttgtattttgtgaaaaacttaaacactcttaggcgtggcgctgttcttggctacatcggt
gcaacagttcgtctgcaagctggtaaacctacagaacacccatctaatagtggtttgttg
acattatgtgcttttgcacctgaccctgctaaagcatatgttgatgctgttaaaagaggt
atgcagccagttaccaactgtgtaaaaatgctctcaaatggtgccggtaatggtatggct
atcacaaatggtgttgaatctaacacacaacaggactcttatggtggcgcatctgtgtgt
atttattgtagatgtcatgtagaacatcctgcaattgatgggttgtgccgctttaaaggt
aaatttgtccaagtac---caaccgggactcaagatcctattagattctgtattgaaaat
gaagtttgtgtcgtttgcggttgctggcttaataatggttgtatgtgtgat------cgt
acgtccatgcaaggcgccactgttgatcagagttatttaaacgagtgcggggttctagtg
cagctcgactagaaccctgtaat---ggtactgatccagaccatgttagtagagcttttg
acatctacaataaagatgttgcatgtattggtaaattccttaagactaattgttcccgtt
ttaggaatttagacaaacatgatg------------cctactacgtagtcaagcgttgta
ctaagagcgttatggaccatgagcaagtctgttataacgatcttaaagattcaggtgtaa
ttgctgaacatgacttctttttgtataaggaaggtcgatgtgaattcggtaatgttgcac
gtaaggatcttacaaagtacacaatgatggatctgtgttatgctattagaaattttgatg
aaaagaactgcgaagttcttaaagaaatacttgtgacgttaggcgcctgcgatgagtctt
tctttgaaaacaaggattggtttgatccagttgaaaatgaagctatacatgaagtgtacg
caagactaggccctatagtagccaatgctatgctcaaatgtgtagcattttgtgatgcta
tcgttgaaaaaggttacataggtgttataacacttgacaaccaagatcttaatggcaatt
tttatgatttcggtgactttgtaaaaacagcgccaggtcttggatgtgcttgcgttacat
catattactcatatatgatgcctttaatgggaatgacttcatgtttagagtctgaaaatt
ttgtgaaaagtgacatctatggttcagattataagcagtatgatttgttagcttatgatt
ttactgaccacaaggaaaaacttttccaaaaatattttaagcactgggatcgaacatacc
accctaattgctctgattgtacaagtgatgattgtattattcattgtgctaattttaaca
cattgttttcaatgaccatacctaatactgcgtttggacctcttgtacgtaaagtccaca
tagatggtgtgccagttgttgttactgctggttaccattttaaacaattgggtattgtgt
ggaatcttgatgttaaattagacactatgaagttgactatgacggatcttcttaagtttg
tcactgaccctacattacttgtagcatcaagccctgcattattagatcagcgcactgtct
gtttctccattgcagctttgagtactggtgttacgtaccagacagtgaaaccaggtcact
ttaacaaagatttctacgattttataacagagcgtgggttctttgaagagggatctgagt
tgacattgaagcactttttctttgcacagggtggtgaagctgctatgacagatttcaatt
actatcgttacaatagagttactgttttagatatctgtcaggcgcaatttgtttataaaa
ttgtgtgtaagtactttgactgttacgatggtggttgcatcaatgctcgagaggtcgttg
ttaccaactatgataagagtgctggttacccacttaataaatttggtaaggcaagacttt
actatgagactctatcatatgaagagcaggatgcgctttttgctttaacaaagagaaatg
ttctacccacaatgactcaaatgaatttgaaatatgctatatctggaaaggctagagctc
gtactgttggaggggtgtcgcttctctcaacaatgacaacgagacaataccaccagaaac
atttgaaatctattgctgcaacccgtaacgccactgtggttattggtactaccaaattct
atggtggttgggacaatatgctaaagaatttgatgcgcgatgtagataatggctgtttga
tgggatgggattatccaaagtgcgaccgtgctttgcctaatatgataagaatggcttctg
ccatggtattgggttctaaacacattggctgttgcacacatagtgctagattctatcgac
tctctaatgagttagctcaagtactcacagaggttgtacattgtacaggtggtttttata
ttaaacctggtggtacaactagtggtgatggtactacagcttatgctaactctgctttta
acatctttcaagctgtttctgctaatgttaacaagctcttaggagtggattcaaacacct
gtaacaatgttacagttaaagcca---------tacagcgcaagatatatgataattgtt
accgtagtagcagtattgatgacgactttgttgtcgagtactttagttatttaagaaagc
acttttccatgatgattttgtctgatgatggtgtggtttgttacaacaaagattatgctg
atcttggttatgtagcagacattggtgcgtttaaggctaccttatattatcagaacaatg
tatttatgtctacagctaagtgttgggtagaaccagatcttaatgttggaccacatgaat
tctgttcgcaacacaccctacaaattgtaggaccggatggtgattattacctaccttatc
cggacccttctagaattttgtcagcaggtgtttttgttgatgatatcgttaagacggata
acgtcattatgcttgaacgttatgtgtcgctagcaattgatgcgtatccactcacaaaac
accctaaacctgcataccaaaaagtgttttacgccttgcttgattgggttaaacacctac
agaagactttaaatgctggtatacttgactcattttctgtcactatgttggaggacggtc
aagataagttctggagtgaagagttctatgccagtctttatgaaaagtctactgtattgc
aagccgctggcatgtgtgttgtttgtggttcacaaactgtgttacgttgcggagactgtt
taaggagaccccttctgtgcactaagtgcgcctacgaccacgtcatgggtacaaagcata
aattcattatgtccatcacgccgtatgtgtgtagctataatggttgtactgttaatgatg
ttacaaaactgtttttgggaggtcttaattattactgtactgaacacaaaccacaattat
cattcccactctgtgctaatggtaatgtgtttggactgtacaagagtagtgcaattggtt
ctgaagacgttgatgatttcaacaaacttgctatttcagattggaccaatgtagaggatt
ataaacttgctaacaatgttaaagaatctctgaaaattttcgctgctgaaactgtgaaag
caaaggaggagtctgttaaagctgaatatgcttatgccatattaaaggaggtggtcggac
ctaaggaagttgtactccaatgggaatcctctaagattaaacctccacttaacagaaatt
ctgttttcacatgctttcagataaacaaggataccaaaattcagttaggtgaatttgtgt
ttgagcagtcagaatatggtagtgattctgtttactataaaagtactagcactactaagc
tggcaccgggtatgatttttgtgttgacgtctcataatgtgagtccacttaaagctaaca
ttttagtcaaccaagagaagtacaataccatatccaagctctatcctacgttcaatatag
cggaggcctataccacattggtgccttactatcaaatgattggtaagcaaaaatttacaa
ctatccaaggtcctcctggtagtggtaaatcacattgtgttgtaggtttgggtttgtatt
atcctcaagctagaattgtctacacagcatgttcacatgcagctgtggatgctttatgtg
aaaaagcttccaagaactttaatgttgataaatgttcaaggataatacctcaaagaatca
gagttgattgttatatgggtttcaaacctaataatactaatgcacaatatttgttttgca
cagttaatgctttgcctgaagctaactgtgacattgtggttgtggacgaagtatcaatgt
gtacaaattatgatctcagtgttataaatagtagactgagttataaacatattgtttatg
taggtgatccacaacaacttccagcacctagaaccttgattaacaagggtacacttcagc
ctgaggactacaatgttgtgactcagaggatgtgtaaactaggacctgatgtatttttgc
ataaatgttacagatgcccagctgagattgttaaaacagtctctgctctcgtttatgaga
ataagtttttacctgtcaaccctgagtcaaagcagtgctttaagatgtttgtaaaaggcc
aagttcagattgaatccaactcttctataaacaacaagcaactagaggttgtcaagacat
tcttaacacataatccaaaatggcgtaaagctgttttcatctcaccctataacagtcaga
attatgtggcaagacggttactaggtttgcaaacgcaaaccgtagactctgcccagggta
gtgagtatgattatgtcatttacacacagacatccgatacgcagcatgctattaatgtca
acagatttaatgttgccattactagagcaaaggtcggcattctatgtatcatgtgtgata
gaaagatgtatgacaatcttgatttctatgaactcaaagattca---------aagattg
gcttgcaagcaaaacctgaaacttgtggtttgttcaaagattgttcgaagaacgaccaat
atataccaccagcatatgctacgacatatatgagtttgtctgacaatttcaagacaagtg
atggcttagctgttaacat---cggtaca---aaggatgttaaatatgctaatgttatct
catatatgggattcaggtttgaggccaatgtaccaggctatcacacattgttctgcacac
gggaatttgctatgcgtaatgtgagggcatggctaggttttgatgtcgaaggtgcacatg
tctgtggtgataatattggaactaatgtaccactacagctgggcttttcaaatggtgttg
atttcgtagtacaaactgaaggatgtgttgttactgaaaaaggtaatagcattgaagtt-
-----gtaagagcaagagcaccaccgggtgagcaatttgcacatttgataccactcatga
ggcgaggtcaatcctggcacattgttagacgtcgtatagtgcagatggtttgcgactatt
tcgacggcttgtcagacatcttaatttttgtgctatgggctggtggtcttgagcttacaa
ctatgcgatactttgttaagattgga---aaaccacaaaaatgtgagtgcggcaaaattg
caacttgttatagtagctcccaatgtgtctacgcttgttttaaacatgcattaggatgtg
attacttgtacaatccttattgcattgacattcaacaatggggctacacgggttctctga
gcatgaatcatcatgaagtttgtaacattcatagaaatgagcatgtggctagcggtgatg
ctatcatgactaggtgccttgctatatatgattgttttgtcaaacgtgttgattggtcca
ttgtgtacccttttattgaaaacgaagaaaagatcaataaagctggtcgcattgtacaat
cacatgtcatgagagctgctcttaaggtgttcaaccctgctgcaattcacgatgttggta
atccaaaaggtattcgttgtg---ctacgacacccataccatggttttgttatgatcgtg
atcctattaataacaatgtcagatgtctggag---------tatgattacatggtacat-
-ggacaaat----gaatggtttaatgttgttttggaattgtaacgtagacatgtacccag
agttctcaattgtttgtagatttgatactcgaacccgctcaaaattgtcattagaaggtt
gtaatggtggtgcattgtatgttaataatcatgcatttcacacacctgcttatgatagaa
gagcatttgctaagcttaaacctatgccattcttttattatgatgagagtgattgtgagt
ttattgatggacaa------------cctaattatgtaccacttaagtccaatgtttgca
taactaaatgcaacattggtggtgcagtctgcaaaagacatgcggcactttacagagcgt
atgttgaagattacaacacttttgtacaagctggttttacaatttggtgccctcaaaatt
ttgatacttatatgttgtggcaaggttttgttaatggcaaagcactccagagtttggaaa
atgtagcttttaatgttgtcaagaaaggtgccttcgctgatttaaagggtgacttaccaa
cagcagttgttgctgataagatcatggtgagggatggaccgactgacaagtgtattttca
caaataaaactagtttgcctacaaatgtggcttttgagctgtacgcaaagcgcaaacttg
gactcacacctccgttaacaacacttagaaatctaggtgttgtcgcaacacataaatttg
tgttgtgggattacgaagctgaatgtcctttctcaaactttactaagcaagtgtgtgctt
acactgatctggatagtga---agttgtaaca---------------------tgttttg
ataatagtattaatggttcttttgaacgctttactactacgaaagatgcagtgcttattt
ctaataacgctgtgaaaggacttagtgccattaaattacaatatggctttttgaatgatt
tacctgtaagtactgtaggaaataaacctgtc----------------------------
-------acatggtatatctatgtgcgcaagaatggcgagtacgtcgagcagat---tga
tagttattatacacagggacgtacttttgaaacctttaagcctcgcagtacaatggaaga
agattttcttagtatggatactacactcttcatccaaaagtatggtcttgaggattatgg
ttttgaacacgttgtatttggagatgtgtctaaaaccactatcggtggtatgcatcttct
tatatcacaagtgcgccttgcaaaaatgggtttgttttctgttcaagaatttatgaataa
ttctgacagtacactgaaaagttgttgtataacatatgctgatgatccatcttctaagaa
tgtgtgcacttatatggacatactcttggacgattttgtgactatcgttaagagcttaga
tcttaacgttgtgtcgaaagttgtggatgttattgtagattgtaaggcatggagatggat
gttgtggtgtgagaattcacaaattaaaaccttctatccacaactccaatcttct---ga
gtggaatccaggctatagcatgcctacactttacaaaatacagcgtatgtgtctcgaacg
gtgtaatctctacaattatggtgcacaagtgaagttacctgacggcattactactaacgt
cgttaagtacacccagttgtgtcaatatctcaataccactacactgtgtgtcccacataa
aatgcgtgttctgcatttaggagcagcaggtgctaatggtgttgctcctggtactaccgt
attaaaaagatggttgccagacgatgccatattggttgataatgatatgagagattacgt
ttccgacgcagacttcagtgttacaggtgattgtaccaacctctacattgaggataaatt
tgatttgcttatatctgatttgtatgatggctccaccaaagctatagacggtgaaaatac
gtctaaagatggcttctttacatatattaatggtttcattaatgagaagctagcgcttgg
aggttctgttgccatcaaaatcacagaatttagttggaataaaagtttatatgaattaat
tcaaagatttgagtattggactgtgttttgtacaagtgttaatacctcgtcatcggaagg
gtttctggtaggtattaactacttaggaccatactgtgacaaggctatagtggatggcaa
tataatgcatgccaattatatattttggagaaactccacaattatggcattgtcacataa
ctcagtcctagatactccaaaatttaagtgtcgttgtaacaacgcacttgttgttaattt
aaaagaaagagaattaaatgagctggttgttggattgctaaggaaaggtaaaatactcat
tagaaataatggtaagttactaaactttggtaatcactttgtcaacacgccatgatagtg
ttaatacttgcactccttagcactgccagctctgaagatgctcctcatggtgtcactct-
---acctcaatttaacacgtctaataata---------------------atgccaa---
-------------gtttgaacttaatttctacaattt-----------------------
----------------cttacaaacttgggatataccaccaaacacagaaactattttgg
gcggttatttaccatattg-------------------------tggaaaaggtgc----
--taattgtggatggtataattttgtctaccagcaatctgttggtgcaaatggtaagtat
gcctatataaatacggaaaacctg------------------------------------
---------aacata------------ccgaatgtccatggcgtctattttgacgtacga
g--------aacacaa-----ttctgatggtgtgtgggatgcccgtgat-aaggttggac
tattgatagccataca----cggcaaatc-----ttactatagtctacttatggttttgc
a-agacggtgtggaggcgaatgaacctcatgtcgctgttaaaatttgccattggaagc--
-----caggtaacataagttcttatcatcaatttagggttgatctaggagatggaggcct
atgtgtgt-----ttaatcggagattctcattagacaccacattgacaactaatg-----
-atttttatggcttccagtggactgacacttatgtggacatttatctaggtggcactatc
actaaagtgtgggttgaaaatgattggagtgttgttgaatccagtatttcctaccattgg
aacagtatcaactatggttattacatgcaatttgttaacc--------------------
-------------gcactacttattacacttataataatactggtgg----ttcaaa---
ttacacccatttgcagttgagtgagtgccatagtgattattgtgc-cggttatgctaaga
atgtctttgtgccaatt---gatggcaagataccagaaagc-------------------
----------ttttcttttagtaactggtttctgttatcagataaatccactttagtgca
aggacgtgttcttag----tagacagccagt-----------ttttgtgcaatgcctgag
gcctgtacc------agcgtggtctaataa------------------------------
-------tagtgctgtggtgtattttaataatgatgtcttctgccctaatgttacggcag
a------agttttgagattcaaccttaattttagt-gacactgacgt-------------
----ttttacagagtcaactaatgatggccagttgtatttctca---tttgaagataata
caactgcctccatcgcctgttataacagtgctaatgtta-ctgattttcagcctgcaaat
aacagtgtctctcacataccgttcggaaaaacgatgcactcttatttttgttttgccaac
ttcactcaatcca---tgggtagtcaatttttgggcatattgccaccaactgtgcgagag
tttgcattcggcagagatgggtc-----catttttgttaatggctataaatattttagtt
taccacctattaggagtgttaacttctccatcagttccgtagagaactacggtttttgga
ctatagcctatactaactatacagatgtaatggttgatgttaatggcacaggcattacta
ggttgttctattgtgactcacccctcaatagaattaagtgtcagcaattaaggcatgagt
taccagatgggttttattctgccagtatg---------------------------cttg
ttaaaaaggat---------ctacctaa--------------------------------
-----------------------aactttcgtaaccatgccacagttttacaactggatg
aatgttacgttacatgtcgttttaaatga-------------cactgaggaaagagcaaa
tatcatcttggctaaggctc-------ctaaattagcctcacttgctgacatacattttg
aaataactcaggctaatggtagtgtggtgaatgttactagcctatgtgttcaagcaagac
agttggcgttattttataagtatactagcttacaaggtttgtata------cttattcta
atttagtggagttacagaactatgactgccctttctcgccacagcagtttaataattatt
tacagtttgaaactttgtgttttgatgtgaatccagctattgcgggttgtaagtggtcgc
tagtccatgatgttaggtggcgcacg------------cagtttgccactattac---tg
tttcctacaaagatggtgctattatt-------acaactatgccaaaagcacagctgggt
tttcaagacatctctaatattgtaaaagatgaatgcactgattacaacatatatggattt
cagggtactggtattatcagaaacactac------------------ctctagattagtt
gcaggcctttattacacttcaattagtg---gtgacttgcttgcatttaaaaacagcact
acag-gtgaaatttacaccgtag---------------------------tgccatgtga
tttaacagctc------------------aagctgcagtgattaacgatgaaat------
------agttggcgctataacagctgtcaatcaaacagatctatttgagtttgtaaatcg
cacacaatc------------aagaagatcacgcaggtcaacatctgattctagttccca
agctgtgcaaacttatacta-tgccacaattctattacataacaaaatggaataatgaca
catcgactaattgtacatctgtcattacgtactcctcttttgctatttgtaacacaggtg
ag---------------------------attaaatatgttaat----------------
----gtcactc-atgtggaaattgtggatgatagtataggcgttattaaacctgtctcaa
-------caggcaacataaccatacctaaaaactttacagtcgcagtgcaggccgagtac
attcagattcaagtcaagcccgttgtggttgattgtgctaagtatgtttgtaatggaaat
ggccattgcctcacactacttgcacaatacacctcagcttgtcagacaattgaaaatgcc
cttaaccttggtgcacgtctt---gaatcgctgatgcttaatgatatgattacagt----
---atcagatcgtagtttagagcttgcaactgtag-----------aaaagtttaacaac
acag-------------ctttaggtggtgaaaaac------tgggtggtttgtactttga
tggtctgagtagcctatta---ccacccagaataggtacg---------aggtctgctgt
tgaggagttattgttcaataaagtagtaactagcggtcttggcactgtggatgatgacta
taagaagtgttcagctggtacagatgtagctgacctagtttgtgcccagtattacaatgg
tataatggtactacctggtgt------------------------------tgttgacca
aaacaaaatggctatgtacacagcttctttaataggaggtatggct--------atgggc
tc---tattacttctgctgttgc---agttcccttcgccatgcaagtgcaagctaggctt
aattatgttgcattacaaactgatgtcttacaggaaaatcagaagatacttgctaatgca
tttaacaacgccattggtaacataacattagcacttggaaaggtctcaaatgctattaca
accatttcggatggatttaatactatggcttcagcgttgactaagatccagagtgtggtt
aatcaacagggtgaagcgttgagtcaactcaccagccaattacagaaaaacttccaggct
attagtagttctattgctgaaatctacaatagattggaaaaagtggaagctgatgctcaa
gttgatcgcctcattactggcaggttggcggcacttaatgcttatgtgtctcaaactcta
actcagtacgctgaagtcaaggctagtaggcaactggctatggagaaggttaatgagtgt
gtgaagtcccagtcggataggtatgggttctgtggaaatggaacacacttattctcactt
gtcaattctgcacctgatggtttacttttctttcacacagtgttactt----cccacgga
atgggaagaggtgacggcatggtcaggaatatgtgtt--------------aacgataca
t-----atgcatatgtgttgaaagattttgaatattctatttttagctat----------
------aatggtacgtatatggtaactcctcgtaacatgtttcaacctagaaaacctcag
atgagtgatttcgtgcaaattacgagttgtgaagtgactttcttgaacactacatatacg
acatttcaggagattgtgattgattatattgatatcaacaagact--atcgctgatatgc
ttgaacaatataaccccaat-tacacagcacctgacttagacctacagctggaaatc---
---ttcaatcagacaaagttaaacctcactgcagaaatagaccaattggaacaaagagct
gacaatcttacgaccatagcgcatgaattacaagagtacattgacaatctcaataagact
cttgttgaccttgaatggctcaacaggattgaaacttatgtaaaatggccgtggtatgtg
tggcta---------------ctaatcggtttagtagtagtcttctgcataccattgtta
ctgttttgctgtctgagcactggttgctgtgggtgctttggttgtattggcagttgttgt
cactctctttgtagtagacgtcaatttgaaaactatgaacctattgaaaaggttcacatt
cattaactaaacgattta------------------------------------------
--------------------------------tggacactgtcaagtctattggcatctc
tgtggacgctgtacttgacgagttagattctattgcatttgctgtaacacttaaagtatt
atttacttccggtaaattacttgtgtgtataggtttcggtgatacttttgaggaggctga
acaaaaagcttatgc-----caaacttcagctg---gatattgaagagccgcttaatctt
acgactgtttaatatcacagtttacgatttttgtgcgaaaggttggtataagttaccttt
tgcagtcagactacgtatcataaataacacaaaacctaaaacagcaagtactataaaacg
tagaaaacgagttgttccagattacagaaaaatcgccattctcaacgctgcgcgaaaatg
attggcggactgtttcttaacactctaggttttatagttactaatcaacatgt--gattg
ttaataacacaccacatgtcaattc------------------tatagtacaacaacatc
atgttgttagtgctag------tattaaaagtttccatctagagttcagcattgctgtgc
tctttg-----ttttatttttagctttgtaccgtagtacaaactttaaaatgtgtgtcgg
tgtcttaatgtttaagatagtatcaatgacacttataggacctatgcttatagcatttgg
ctactatatagatggcattgtgacaacaactgtcttagctttaagattcatttacttagc
atacttttggtatgttaatagtagatttgaatttattttgtataatacaacgacactaat
gtttgt---------acatgacagagctgca----ccgtttatgagaagttctcacggct
ctatttatgtcacattatatggaggcataaattacatgttcgtgaatgatcttacgttgc
attttgtagaccctatgcttgtatgcat----agctatacgtggcctagtt-cgtgctga
cctaacagttgttagagcagttgaacttctca---atggtgattttatctat--------
-----------atattttcacaggaggccgt--cgtaggagtttacaatgcagccttttc
tcaggcggttataaacgaaattgatttgaaagaagaagaagaa---cgtgtctatgatgt
ttcctagggcatt----------------------tactatcatagat-gaccat-ggt-
---------------------atggttgttagtgt----cttcttttggctcctgttgat
aattatattgatattgttttcaatagcattgctaaatgttattaaattgtgcatggtgtg
ctgcaatttgggtaagactatcatagtactacccgcacgccatgcatatgatgcctataa
gacctttatgcagattaaggcatataatcccgacgaagcatttttggtttgaactaaaca
aaatgaagcacgttttgttcttacttgcgtgcataattgca--tgcgtttgtggcgaac-
-----gatactgtgccatgcagagtatcgaatccacaagctgcattaatagaactgaaac
---tcaatgtcaaacctgctttgaacgtggtgatcttatttggcatcttgctaactggaa
cttcagctggtctgtaatattgattatctttataacagtgctacaatatggtagaccaca
atttagct---------------ggctcgtttatggcattaaaatgctgatcatgtggct
attatggcctattgttctagcgcttacgatttttaatgcatactctgagtatcaagtttc
cagatatgtaatgttcggctttagtattgcaggtgcagttgtaacgtttgcactttggct
g------atgtattttgttagatctattcagctatatagaaggaccaaatcatggtggtc
ttttaatcctgaaaccaatgcaatcctttgcgt------------taatgcactgggtag
aagttatgtacttcctcttgatggcactcctacgggtgtgactctaactctactttcagg
aaatctatatgctgaagggtttaaaatgactggtggtctcaccatcgaacatttacctaa
atacgtcatgattgctacacctagtagaaccatcgtttacacattggttggaaaacaatt
aaaagctaccactgctacgggatgggcttactatgtaaaatc----taaagctggtgatt
actcaacagaagcacgtactgataatttgagtgaacatgaaaaattattacatatggtgt
aactaaacttctaaatggccacacagg-gacgacgcgtcaactggggaaatgaatcttcc
aaaagacgtggtcgttctaactctcgtggtcggaagactaatgatatacctctttcattc
tttaaccccattacccttgaaccaggagcaacattttg---gaatttatgtccgagagat
tttgttcccaa-------aggaataggtaataaggatcaacaaattggtta---------
--------ttggaacagacag------------gcgcgtttccgcattgtcaaaggtcag
cgtagggaacttc----ctgagagatggttcttctacttctcaggcacagga--------
-----------cctcatgctgatgctaaatttaaagataagattgatggagtcttctggg
ttgcaagagatggtgccatgaacaagccaacatcacttggcactcgtggaaccaacaatg
aatcaaaaccactgaga----tttgatggtaagataccaccacaattccagcttga-agc
gaaccgttctgggaacaattcaaggtctggttctcagtctagatctgcctcaagaaatag
-----------------------gtcccaatctagaggaagacaacaa---------tcc
aataac------------------------------------------------------
----------------------------cagaacattaatg-------------------
----------------------ttgaggat----acaattgtagctgtgcttcaaaaatt
aggtgttact------gacaag------caaaggtca-----------------------
--------cgttctaaatcaagagaacgtagtagttccaactctagggacacgacaccta
agaatgccaataaacacacctggaagaa--------------------------------
----------------------------------------aactgcaggtaagggagatg
tgacaaatttctatggtgctagaagtgcttcagctaacttt-----ggtgatagtgatct
cgttgcc----------------------aatggtaacgctgccaaatgctaccctcaga
tagctgaatgcgttccat-cagtgtctagcataatct---------tcggtagccaatgg
tctgctgaggaagctggagatcaggttaaa------------------------------
---------------gtcacgttaactcacacctactacctgccaaaaga----------
-----tgatgccaaaactagtcaattccta-----------------gaacagattgacg
cttacaagcgtccctcacaagtggctaaggat-----cagaggcaaagaaaatctcgttc
taag--------tctgctgataagaagcctga---------ggaattgtctgttactctt
gttgaggcatatacggatgtgtttgatgacacacaggttgagatgattgatgaggttacg
aactaaacgcatgttcgttttcctccatgctgtactggttaca--gttttaatcttacta
ctaattggt---agaatccaattactggaaaggttat----------------------t
actcagtcatctgcttaatc------------tcacaacagtcagtaatgtttta-----
---------------------------ggtgtgcctgacagtagt-------ctgcgtgt
arattgtttgcaacttttgaaaccagactgccttgattttaacatcctacatagagttct
agca----gaaaccagattactagtagtagtactgcgagtgatctttctagttctcctag
ggttttcctgctacacgttgttaggtgcattattttaacatcatgattgttgtactcctc
gtgtgtatttttt---ctaatggaatcaaagctacaact-------gtgcaacctgaccc
tcatgaacatccagt-------------cctcacttgggacttgttgcaacattttatag
gaagcactctttacatt-acaacacat--cagatcttagcactaccgcttggatgtcgtg
ttgagtgtgagagtgttgaaggtttcaattgtacctggcctggctttcaaaatcctgcac
atgatcatattgatttctattttgatctttctaaccctttctattcctttgtagatactt
tttatatcgtaggtgagggaaatcaaagaattaatctcaggttagttggtgctgtgccaa
aacaaaagagattaaatgttggttgtcatacatcatttgctgttgaccttccatttggaa
ctcggatatat-catgatagagattttcaaaaccctgttaatggtaggcatctagagtgt
actcacagcgtttactttgtgaagtactgtccacacaacatgcatggctattgctttaat
gagaagctgaaagtttatgacttgaagaaactcagaa-----------------------
-----------------------gcaaaaaggtcttcgacaaacttaaccaacatcataa
aactgagttataaggcaacccgatgtttaaaactggtctttccgaggaattactggtcat
cgcgctgtctactcttgtacagaatggtaagcacgtgtaataggaggtacaagcaaccct
attgcatattaggaagt--ttagatttgatttggcaatgctagatttagtaa--------
---tttagagaagtttaaagatccgcta--------------------------------
--tgacgagccaacaatggaagagctaacgtctgga-tctagtgattgtttaaaatgtaa
aattg---------------------------tttgaaaattt-----------------
------------------------------------------------------------
------------------------------------------------------------
------------------------------------------------------------
------------------------------------------------------------
------------------------------------------------------------
------------------------------------------------------------
------------------------------------------------------------
------------------------------------------------------------
------------------------------------------------------------
------------------------------------------------------------
------------------------------------------------------------
------------------------------------------------------------
------------------------------------------------------------
------------------------------------------------------------
------------------------------------------------------------
------------------------------------------------------------
------------------------------------------------------------
------------------------------------------------------------
------------------------------------------------------------
------------------------------------------------------------
------------------------------------------------------------
------------------------------------------------------------
------------------------------------------------------------
------------------------------------------------------------
------------------------------------------------------------
------------------------------------------------------------
------------------------------------------------------------
------------------------------------------------------------
------------------------------------------------------------
------------------------------------------------------------
------------------------------------------------------------
------------------------------------------------------------
------------------------------------------------------------
------------------------------------------------------------
------------------------------------------------------------
------------------------------------------------------------
------------------------------------------------------------
------------------------------------------------------------
------------------------------------------------------------
------------------------------------------------------------
------------------------------------------------------------
------------------------------------------------------------
------------------------------------------------------------
------------------------------------------------------------
------------------------------------------------------------
------------------------------------------------------------
------------------------------------------------------------
------------------------------------------------------------
------------------------------------------------------------
------------------------------------------------------------
------------------------------------------------------------
------------------------------------------------------------
------------------------------------------------------------
------------------------------------------------------------
------------------------------------------------------------
------------------------------------------------------------
------------------------------------------------------------
------------------------------------------------------------
------------------------------------------------------------
------------------------------------------------------------
------------------------------------------------------------
------------------------------------------------------------
------------------------------------------------------------
------------------------------------------------------------
------------------------------------------------------------
------------------------------------------------------------
------------------------------------------------------------
------------------------------------------------------------
------------------------------------------------------------
------------------------------------------------------------
-----------------
>HQ012367.1 Feline coronavirus UU17, complete genome
------------------------------------------------------------
--------------------------------------------------------tgta
gcgtggct----------------------------------------------------
----------ataactc-ttc--ttactttaactagccttgtgctaga-tttgtctt---
--cggacaccaactc---------------------gaactaaacgaaatat--------
ttgtctctctatgacaccatagaagacaagcgttgattatttcat-t-cagtttggcaat
cac----------------------------tcctaggaacggggttgagagaacggcgc
accag---------------------ggtttcgtccttgtttggtaagtcgtctagtatt
agctgcggcggttctgcccgtc-----gtagttgggtagaccgggttccgtcctgtgatc
tccctcgccggccgccaggagaatgagttccaaacaatttaagatcctcgt--taatgag
gactatcaagtcaacgtgcctagcctacctttccgtgacgtgctgcaggaaattaagtac
tgctatcgtaacggttttgatggctatgttttcgtgcctgaataccgccgtgacctagtt
gattgcgatcgtaaggatcactac-----gtcattggtgttctgggtaacggaataagtg
atcttaaacctgttcttcttaccgaaccttccgtcatgttgcaag---gcttcattgtta
gagctaattgcaatggcgttcttgaggactttgaccttaaaattgcccgaactggaaacg
gtgccata-------tatgtagatcaatacatgtgtggtgctgatggaaaaccagttata
gaaggtgagtttaaggactac--------------------------------ttcggtg
atgaggacgttatcatttatgaaggagaggagtaccattg--------------------
-tgcctggcttacagtgcgcgatgaaaaacctttatgtcaacaaactctccttacaatt-
-------agggaaatccaatac--------------------actctggacgtcccacac
aaactgccaaattgtgctattagagaagtagcaccaccagtcaagaaaaactctaaggtc
gttctttctgaagagtataaaaagctttatgacatctttggttcaccattcatgggc--a
atggagacagtcttaacaagtgttttg----------acagtcttcacttcattgctgcc
actcttaagtgtccttgtggcacagaaagtagtggtgttggtgactggactggttttaag
actgcttgctgtggtcttcatggcaaagtga------------aaggcgtcacattaggt
gctgttaagcctggtgatgctgttgtcactagcatgagtgctggcaagggtgtgaaattc
tttgctaatagtgtgctccaat----------------------atgctggtgatgttga
aaacgtctctgtttggaaagtgattaaaactttcactgttaatgagacggtttgcaccac
aaattttgaaggcgaattgaacgacttcatcaaaccagagagtacttcacctgtttcatg
ctctattaagagagctttcatcactggtgaagttgatg--------------------at
gcagtccatgattgtatcatcacgg-----gaaggtt----agactttagcactaatctc
tttggtagtgctaaccttctttttaagaaaacaccctggtttgtacaaaagtgtggtgcg
atttttgcagatgcttggaaagttgttgaagaactgctttgttctcttaaacttacatac
aagcaaatttacgatgtagtggcatctctttgcacttctgcctttactattatggactac
aagcctgtgtttgtagtttcatctaatagtgttaaggatctagttgacaagtgtgtcaga
attcttgtgaaagcctttgatgttttcacacagacaataacaattgcaggtgtggaggct
a---------------------------agtgctttgtgcttggttctaaatacttgctt
-------------------------------tttaacaacgcacttgtcaagcttgtcag
tgtt-----------------------------aaaatacatggcaaga-----------
-gacagaagggtcttgatagtgcgttctttgccactaacttaattggtgccactgtaaat
gtgacaccacagaggactgaggctgctaacattagcctgaataaagtggatgatgttgtt
acaccaggtgtaggtcatattgtcatcattggtgatatggctttctacaagagtgacgag
tactactttatgatggcaagtccagattcggtccttgttaat------------------
---------aatgtatttaaagcagctcgagtgccat--------------------cct
ataacattgtttacaatgtggatgatgctaccaagagtaagatgtcatctgaaatcggaa
catcattcgaatttgatggtga------------------------tgcggatgctgcta
ttgctaaggttaatgattta----------------------------------------
--------cttgttgcgttcagacagsaaa-------agttgtgtttcagagcacttaag
gatggtgaaagtatcttggttgaag--------cataccttaagaaatacaaaatgccaa
gttgtctcaaaaatcatgttggttta-------tgggacatcataagacgcgattctgac
aagaagggttttcttgacactttcagtcatcttaatga------actggaggatgtcaag
gatgtaaaaattcaggctatcaaaaatattctttgtcctgatcttctgttagaattggat
tttggtgctatttggtacagatgtatgccaacctgctctgatacctc-------------
-tatcttaggtaatgttaaaattatgttag---------gtaacggtgttaaagtgattt
gcgacggtggtcacaaccttgctaaccgtttaacaattaattataacaaactttgtgaca
cagctcgtaaagacgttgaaataggtggtct-----------------------------
----------accattttccacatttaaaacaccatctaacagttttattgacatgaaag
------------atgctatctactccgtagtcgaatacggcgaa----------------
----gcatt-ctcttttaagactgcaagtgtgcctgtacttaatagtggtactgtaaaaa
ctgatgattggtcagaacccattttgttggagcctgcagattatgttgaac------cta
aaaacaatggc---------------------gatgtaattgtcattgctggatacacct
tttataaggatgaagatgaccatttttatccatatggttctggcatggttgtgcagaaaa
tgta---caacaagatgg--gtggtggtgacaagtcagtttcgttttcagagaatgtcaa
tgtcaa---------ggagatagaacctgttacacgtg-tcaagctagagtttgagttt-
gacaatg--aggtaataacacaggttcttgaacaagtcattagcactaaatataagttta
caggtaca---acgtgggaagaatttgaagattccatttctgaggaacttgacaacatct
tcgacacgcttgctgaaaagggtgtagaacttgaaggctacttcatttatgacacctgtg
gtggatttg-acattaacaatccagatggtgttatgatttcacagtacgatcttaacaca
gccgttgatgt-----caaaagcgact-----------------ctgatgcaagcatgga
agatacctcttcgatttctgacaacgaagatgttgaacaaattgaagaagagagtgtctc
aa---------------------ctgttgatgttgaagat---------------gtttc
atctgttgaagaggcaactgtagca------gttgcaaa---tgatgattctg-------
tcgaacaagttacccttgtagaggataac------------------------cctgatg
agcaacttacctca--------------gcagaggaaaaagttgagatctctgctaagaa
tgatccatgggctgctgctgttgatgaacaggaagctgaacaacctaaaccttccttgtc
tccttttaagacgacagatcttaatggtaaaatcatccttaaacaacatgacaataa---
-----------ttgttgggtgaatgcttgctgctaccagctgcaagcttttgacttcttt
aatcatgatttgtgggatggttttaagaaaggtgatgttatgcct-----tttgtgaatt
tctgttatgcagctctgac--------tttgaagcaaggagattcaggggatgcagaata
cctt-ttggagacgatgctcaatgattatagtacagctaaagtcacacttagtgctaagt
gcggctgtggtgttaaagagatagt-----tttagaacggactg------------tgtt
taagctcacacctcttaagaatgagtttaaatatggtgtctgtggtgactgtaagcaaa-
---ttaacatgtgcaagtttgccagtgttgaaggttccggtgtttttgttcatgatagaa
ttgaaaagcaaacacctgagtcacaatttattgtgccaccaactatgcatgcagtttaca
caggtacaacacagagtggtcattatatgattgaagattgcattcatgat--------ta
ttgtgtggatggtatgggaattaaacctcg------------------------taaaca
taagttttacacatccactttgtttcttaatgcaaatataatgacagyt------gaagc
taaaactatggttaaaccgcctgttcccgtaaaggataagggaatagaaga---atgtca
aagtcctaaagctct--------catattacccttttatacagcgggaaaagtttcattt
taccagggagctttggatgttttgattaactttcttgagcctgatgttgttgttaatgct
gctaatggtgatctt-------------aagcacatgggtggcg--ttgctaaagctatt
---------------------gatgtattcacaggtggtaagttaacaaagcgttctaaa
gcataccttaa----------------atctaacaaaccaatagctcc------------
-----tggtaatgctgttctttttgaaaacgtacttgagcatcttagtgtgttcaatgct
gtaggacc-----acgtaatggtgacagtcgagttgagggtaaactttgtaatgtctaca
aagcaattgctaagtgtgacggtaagatactaacaccactt----------------att
agtgttggtatcttcaaagtcaaactggaagtctcat-----------------------
-----------------------tgcagtgtctacttaaaactgtcccagatagagatct
aaatgtctttgtttacactgaccaagagagaactaccatagaaaat-----------ttt
ttcaatggtactatccccgtcaaggtaacggaagacactgtgaatcaaaagcgtgtgtct
gtagcactt-----gataaaacttatggtgag-----caactcaaaggaactgttgttat
taaa--------gataaagatgtta---------------------------ctaaccag
ttgccaagtgtgtcagatgccggtgaaaaagttgttaa------ggcactggatgttgat
tggactgcttactatggctttccaaatgcagc-----ggcttttagcgccagttcacatg
atgcttataaat-ttgatgttgtagcacataaaaacttcattgttcataagcaaactgat
aa----------------------------------------------------------
----------caattgttgggttaatgctatttgtttagcat------------------
------------------------------------------------------------
--tacagagacttaagccaacatggaagtttcctggtgttaaaagtttgtgggatga---
----------------ctttct-------------------------------------c
actcgtaaaactgctggattcgtccatatg----------ctatatcacatttcaagctt
aaagaa-----------------aggacaacctggtgatgctgagttga-----------
ctttacataagcttgg-------tgagttgatggcaagtgatagtgttgtcactg-----
-tcacacatacaactgcgtgtgataagtgtgc------------aaaagttgaaacattc
accggacc---------tgtggtagca------------------gcacctcttcttgtc
tgtggcactg---------atgaaacttgtgtt---catggtgtgagtgtcaatgttaaa
gtgacaagtgttagaggtacggtggctattacttctttaataggtcctgtagtgggagat
gctattgatgca----------------actggttacatctgttatactggtttgaattc
acgt----------ggtcattacacctactacgataatcgtaatggtttaatggttgatg
ctgagaaagcctaccattttgagaaaaacctttta-------------------caggtt
acaacagccatcgccagtaattttgttgttaa------agcatctaagatagagactttg
cctaagaacc---------------aagttaaagaaccaagcaagatttgtgtttttagt
gaggctgaagagactcctaaaa-atatagtgcgtgagcctaaagtg--------ttggct
attgaaagtggtgcagattacacaatctcaacactcggtaaatatgctgatgtgttcttt
atgactggcgacaaaattcttaggctgcttcttgaagtctttaaatacttattagttgtt
tttatgtgtcttagaaaatctaagatgcctaaagttaaagtaaaaccaccacatgtat--
-------ttaaagccataagtgttaaagttagaacattga--------attacg------
--------taagacaattgaacaaaccagccttatggcgttatgcaa------------a
actagtgttact------gttaatagcattataccatttcttttatt-------------
tgtttgtcagcatac-------------------cattagtgcataaattaa--------
----catgtagtggtagtgttcaagcatatagtaactctagttttgtaaaatcagaggt-
--ttgtggtaattctattctgtgtaaggcgtgtttggcatcttatgatgaattggcagat
tttgatcatctgcaagtgtcatgggattataagtctgacccactatggaatagagttatg
caattgtcctacttcaccttcttggcggtctttggtaataattatgtcag--attcgttc
ttatgtactttgtttctcagtacctcaacctgtggttatcc------tattttg------
gttatgttaagtatagctggttcctgcatgtcatcaactttgaatcaatttctgttgaat
ttgtgatcatagttgtagtttttaaggcagttctcgcacttaaacacattttcttcccat
------------------------------------------gcagcaacccttcg---t
gtaaaacttgctctaaagttgctaggcagacacgtattcctatacaggttgtggttaacg
gttcaatgaagactgtttatgttcatgctaatggtactggtaaactctgtaaaaagcata
acttttattgcaagaattgtgactcttatgggtttgaccacacatttatttgtgatgaga
ttgtgcgtgacctgagtagcagcattaagcaaactgtttatgctactgacagatcatacc
aggaggttacaaaagtagaatgttctgatggtttctacaggttctatgttggtgaagaat
tcacggcatatgactatgatgtaaaacataagaagtatagtagccaggaagtgcttaaga
ctatgtttcttctt---------------gatgatttcatcgtttatagcccatcaggtt
cttctcttgctagtgtta--------------------------------------gaaa
tgtctgtgtttatttttcacaattaattggtaggcctatcaagattgttaatagcgattt
gcttgaagatttgtctgtagactttaagggtgcac-----------------tttttaat
gccaagaagaatgttattaaaaattcttttaatgttgatgtttcggaatgtaaaaacctt
ggggagtg----------------------ctacaaggcgtgtaacctt-gatgtcacat
tctccactttc---------------------------------gagatggcagttaata
atgct---------------------catagatttggtattctaattacagaccgatctt
ttaacaatt-tttggccatcgaagattaagcctggttcttctggtgtttctgctatggac
atcggtaagtgcatgacttttgatgctaagattgttaatgcaaaggttttaacccaacgc
ggtaaaagtgttgtatggctcagtcaggatttctctactcttagttctacagcacaaaag
gttctggttaaaacatttgtggaggaaggtgtgaacttct------------cactcacg
tttaatgctgtgggttctgatgaagatctgccatatgagcggttcactgaatgtgtgtcg
tcaaaga------------gcggttcaggcttctttgatgtacttaagcagctcaaacaa
atctt-ctggtgtttggttttgttcattactatttatggtctattctcagtctacagtgt
tgcaactcagtcttatattgattctgctgagggttatgattacatggttattaagaatgg
tgttgttca------accatttgatgattctattaactgtgtacataatacatataaagg
ctttgcagtgtggtttaaagctaaatatggctttgtacctatatttgacaagtcctgtcc
tattgtatt---------------gggaactgtgtttgatttaggtaacatgagaccaat
ccctgatgtgccagcgtatgtagcacttgttggtagatcactagtgttcgcaatcaacgc
tgcatttggtattactaatgtgtgctatgatcatacgggtgccgctgtaagtaaagattc
atactttgaca------cctgtgttttcaattctgcatgcactactct---agcaggcct
aggtggtacagtcgtttattgtgctaaacaaggacttgttgagggtgccaagctttacag
tgaattgatgcctgattattactatgagcacgctagtggtaacatggttaaaataccagc
cat---tattagaggttttggtctacggtttgtaaaaacacaggctacaacttattgcag
agtgggagagtgtattgaaagtcaagctggtttttgc---tttggtggtgataactggtt
tgtttatgata-------------------aagatttaggtgatggatacatttgtggaa
gttccgcacttggattcttcaaaaatgtgttcgcgctctt---------------taact
ctaacatttctgtagtagctacatctggtgcaatgttggctaacattgttattgcatgtc
ttgctattgcagtctgttatggtgttcttaagtttaaaaagatttttggtgactgcactc
tcttagttgttatga-----ttattgttacattgattgttaataatgtttcatactttgt
gacccaaaacacattctttatgattgtttatgctattatctattacttcacaacaagaaa
acttgcataccctggcatttt------agacgcaggattcattattgcatatgtgaatat
ggctccatggtatgttcttgtgctgtatatactggtgtttctctatgactccctaccatc
actattcaa------acttaaggtaacaacaaacctctttgaaggtgacaaatttgtagg
tagttttgaatcagcggctatgggtacttttgttatagacatgcgttcatatgagacact
tgttaattctatatccttagatagaattaagtcatatgctaacagctt---------taa
caagtacaagtactatactggttcaatgggagaagctgattaccgcatggcttgttatgc
tcatttgggtaaagctttaatggattattctgtttcaagaaatgatatgctttacacgcc
accaactgtcagtgttaattcaac---actgcagtctggattgagaaaaatggcacaacc
tagcggtattgtggaaccctgtattgtaagggtggcttatggcaataatgttcttaatgg
tttgtggattggagatgaagttatttgccctagacatgtcat---tgctagtgatacatc
gcgtgtgatcaattacgagaatgagttgtctagtgtgcgtttacataacttttctata--
-gcaaaaaataatgtgtttttgggcgttgtgtctgccaaatataagggtgtaaatcttgt
gctcaaagtgaatcaggtaaaccctaacacaccagaacacaaatttaaatctgtgaaacc
aggtgagagttttaatattcttgcttgttatgagggttgtcctggtagtgtctatggtgt
gaacatgaggagtcagggtactattaaaggttcattcattgctggtacttgtgggtcagt
aggttatgtgttagaaaatggaattctctattttgtgtacatgcaccatttagagttagg
taatggctcccatgttggttcaaaccttgaaggggaaatgtatggcggttatgaagatca
acctagcatgcaattggaaggtactaacgtcatgtcgtcagataatgtggttgcattttt
gtatgctgcgcttatcaatggtgagagatggtttgtca----------caaatgcatcaa
tgtcgttagaatcttataatgcatgggccaaaaccaacagttttacggaaattgtttcaa
ctgatgcttttaacatgttgg---------ccgcaaaaactgg--ttacagtgttgaaaa
gttgcttgagtgtattgttag-------acttaacaaaggttttggaggtcgcactatat
tgtcttatggctcattatgtgatgaattcacacctacagaagttataaggcaaatgtatg
gtgttaatcttcagagtg--gtaaagtgaaatttctattttatcctgtgatgaccgctat
ggcta--------tccttttttcattttggttagaa------------------------
tttttcatgtatacaccctttacgtggattaatccaacatttgttagtgttattctagct
gttacaacacttctatctgcaatactagtcgttggaattaagcacaaaatgttgttcttt
atgtcctttgtaatgcctagtgttattttagccaccgcacataatttggtctg-------
-------ggatttgacctattatgaaagtttacaggttcttgtagaaaatattaacacca
cctttttaccagtagatatgcagg---gtgtcatgcttgcactg--ttttgtgttg----
------------------ttgtgtttgttacatacactataagattyttcacatgtaagc
aatcatggttttca------ttgtttgtaacaaccgtttttgtggtgtttaatattgtta
aattactaggtatggtaggtgaaccatggaatgaagaccacattttgctttgtcttgtaa
acatgcttaccatgttgataagtcttactacaaaggactggtt-----tgttgtttttgc
atcatacaaagttgcttattatatagttgtatatgtaatgcagccggcttttgttcaaga
tt-ttggtttcgtcaagtgtgtaagcataatttacatgacctgtggttacctcttctgtt
gttattatggtattctctattgggttaacaggttcacatgcatgacgtgtggtgtt---t
atcaattcacagtttcaccggccgagcttaaatacatgactgcaaataatttgtctgcac
ctaagacagcctatgatgctatgattcttagtgttaagttgatgggcattggtggagagc
gaaacataaaaatctccactgtacagtctaaactcacagagatgaagtgtacgaatgttg
tgttgctcggccttctgtctaaaatgcatgttgaatctaattcaaaagagtggaactatt
gtgttggtttgcataatgagattaatttgtgtgatgacccagaagttgttttggaaaaat
tacttgcgctcattgcattctttttgtctaagcacaacacatgtgatcttagtgatctta
ttgattcctactttgagaacaccactattctacagagtgtggcgtctgcttatgctgctt
tgcctagctggattgcctatgaaaaagctcgtgccgacctagaagaggctaagaagaatg
atgttagccctcaactcttgaaacagcttacgaaggcttgtaatatcgctaagagtgaat
ttgagcgagaagcttccgtgcaaaagaagcttgataaaatggcggagcaggctgcagcta
gcatgtacaaagaggcacgtgccgtggacagaaagtcaaaaatagtttcagccatgcata
gtctacttttcggtatgcttaagaaactcgacatgtccagtgttaataccatcatcgagc
aggcccggaatggcgtgctaccactgagtattataccagctgcctcagctacaagactca
ttgttgtaacacctaatcttgaagtgctttccaagattagacaagaaaacaatgtaca-t
tatgcaggtgccatctggtcaattgttgaagttaaggacgccaatggtgctcaagtccac
ttaaaggaagtcacagcggccaatgaattaaacataacctggcccttgagtctaacttgt
gagagaacca---------caaagttgcagaataatgaaatcttgccaggtaagcttaag
gagagagctgttaaagcatctgttacaattgatggtgatgcttgtggtagtggcaaagct
ctcatggcttctgacagtggtaaaagtttcttgtatgcatttatagcatcagacagcaac
cttaagtatgttaaatggg------------agagcaacaa---cgatgtcatacctatt
gaacttgaagccccattgcgcttctacgtagatggcgttaatggtccagaagttaaatat
ttgtattttgtgaaaaacttaaacactcttaggcgtggcgctgttcttggctatatcggt
gcaacagttcgtctgcaagctggtaaacctacagaacacccatctaatagtggtttgttg
acattatgtgcttttgcacctgaccctgctaaagcatatgctgatgctgttaaaagaggt
atgcagccagttaccaactgtgtaaaaatgctctcaaatggtgccggtaatggtatggct
atcacaaatggtgttgaatctaacacacaacaggactcttatggtggcgcatctgtgtgt
atttattgtagatgtcatgtagaacatcctgcaattgatgggttgtgccgctttaaaggt
aaatttgtccaagtac---caaccgggactcaagatcctattagattctgtattgaaaat
gaagtttgtgtcgtttgcggttgctggcttaataatggttgtatgtgtgat------cgt
acgtccatgcaaggcgccactgtcgatcagagttatttaaacgagtgcggggttctagtg
cagctcgactagaaccctgtaat---ggtactgatccagaccatgttagtagagcttttg
acatctacaataaagatgttgcatgtattggtaaattccttaagactaattgttcccgtt
ttaggaatttagacaaacatgatg------------cctactacgtagtcaagcgttgta
ctaagagcgttatggaccatgagcaagtctgttataacgatcttaaagattcaggtgtaa
ttgctgaacatgacttctttttgtataaggaaggtcgatgtgaattcggtaatgttgcac
gtaaggatcttacaaagtacacaatgatggatctgtgttatgctattagaaattttgatg
aaaagaactgcgaagttcttaaagaaatacttgtgacgttaggcgcctgcgatgagtctt
tctttgaaaacaaggattggtttgatccagttgaaaatgaagctatacatgaagtgtacg
caagactaggccctatagtagccaattctatgctcaaatgtgtagcattttgtgatgcta
tcgttgaaaaaggttacataggtgttataacacttgacaaccaagatcttaatggcaatt
tttatgatttcggtgactttgtaaaaacagcgccaggtcttggatgtgcttgcgttacat
catattactcatatatgatgcctttaatgggaatgacttcatgtttagagtctgaaaatt
ttgtgaaaagtgacatctatggttcagattataagcagtatgatttgttagcttatgatt
ttactgaccacaaggaaaaacttttccaaaaatattttaagcactgggatcgaacatacc
accctaattgctctgattgtacaagtgatgattgtattattcattgtgctaattttaaca
cattgttttcaatgaccatacctaatactgcgtttggacctcttgtacgtaaagtccaca
tagatggtgtgccagttgttgttactgctggttaccattttaaacaattgggtattgtgt
ggaatcttgatgttaaattagacactatgaagttgactatgactgatcttcttaagtttg
tcactgaccctacattacttgtagcatcaagccctgcattattagatcagcgcactgtct
gtttctccattgcagctttgagtactggtgttacgtaccagacagtgaaaccaggtcact
ttaacaaagatttctacgattttataacagagcgcgggttctttgaagagggatctgagt
tgacattgaagcactttttctttgtacagggtggtgaagctgctatgacagatttcaatt
actatcgttacaatagagttactgttttagatatctgtcaggcgcaatttgtttataaaa
ttgtgtgtaagtactttgactgttacgatggtggttgcatcaatgctcgagaggtcgttg
ttaccaactacgataagagtgctggttacccacttaataaatttggtaaggcaagacttt
actatgagactctatcatatgaagagcaggatgcgctttttgctttaacaaagagaaatg
ttctacccacaattactcaaatgaatttgaaatatgctatatctggaaaggctagagctc
gtactgttggaggggtgtcgcttctctcaacaatgacaactagacaataccaccagaaac
atttgaaatctattgctgcaacccgtaacgccactgtggttattggtactaccaaattct
atggtggttgggacaatatgctaaagaatttgatgcgctatgtagataatggctgtttga
tgggatgggattatccaaagtgcgaccgtgctttgcctaatatgataagaatggcttctg
ccatggtattgggttctaaacacattggctgttgcacacatagtgatagattctatcgac
tctctaatgagttagctcaagtactcacagaggttgtacattgtacaggtggtttttata
ttaaacctggtggtacaactagtggtgatggtaccacagcttatgctaactctgctttta
acatctttcaagctgtttctgctaatgttaacaagctcttaggagttgattcaaacacct
gtaacaatgttacagttaaagcca---------tacagcgcaagatatatgataattgtt
accgtagtagcagtattgatgacgactttgttgtcgagtactttagttatttaagaaagc
acttttccatgatgattttgtctgatgatggtgtggtttgttacaacaaagattatgctg
atcttggttatgtggcagacattggtgcgtttaaggctaccttatattatcagaacaatg
tatttatgtctacagctaagtgttgggtagaaccagatcttaatgttggaccacatgaat
tctgttcgcaacacaccctacagattgtaggaccggatggtgattattacctaccttatc
cggacccttctagaattttgtcagcaggtgtttttgttgatgatatcgttaagacggata
acgtcattatgcttgaacgttatgtgtcgctagcaattgatgcgtatccactcacaaaac
accctaaacctgcataccaaaaagtgttttacgccttgcttgattgggttaaacacctac
agaagactttaaatgctggtatacttgactcattttctgtcaccatgttggaggacggtc
aagataagttctggagtgaagagttctatgccagtctttatgaaaagtctactgtattgc
aagccgctggcatgtgtgttgtttgtggttcacaaactgtgttacgttgcggagactgtt
taaggagaccccttctgtgcactaagtgcgcctacgaccatgtcatgggtacaaagcata
aattcattatgtccatcacgccgtatgtgtgtagctataatggttgtactgttaatgatg
ttacaaaactgtttttgggaggtcttaattattactgtactgaacacaaaccacaattat
cattcccactctgtgctaatggtaatgtgtttggactgtacaagagtagtgcaattggtt
ctgaagacgttgatgatttcaacaaacttgctatttcagattggaccaatgtagaggatt
ataaacttgctaacaatgttaaagaatctctgaaaattttcgctgctgaaactgtgaaag
caaaggaggagtctgttaaagctgaatatgcttacgccatattaaaggaggtggtcggac
ctaaggaagttgtactccaatgggaatcctctaagattaaacctccacttaacagaaatt
ctgttttcacatgctttcagataaacaaggataccaaaattcagttaggtgaatttgtgt
ttgagcagtcagaatatggtagtgattctgtttactataaaagtactagcactactaagc
tggcaccgggtatgatttttgtgttgacgtctcataatgtgagtccacttaaagctagca
ttttagtcaaccaagagaagtacaataccatatccaagctctatcctacgttcaatatag
cggaggcctataccacattggtgccttactatcaaatgatcggtaagcaaagatttacaa
ctatccaaggtcctcctggtagtggtaaatcacattgtgttgtaggtttgggtttgtatt
atcctcaagctagaattgtctacacagcatgttcacatgcagctgtggatgctttatgtg
aaaaagcttccaagaactttaatgttgataaatgttcaaggataatacctcaaagaatca
gagttgattgttatatgggtttcaaacctaataatactaatgcacaatatttgttttgca
cagttaatgctttgcctgaagctaactgtgacattgtggttgtggacgaagtatcaatgt
gtacaaattatgatctcagtgttataaatagtagactgagttataaacatattgtttatg
taggtgatccacaacaacttcctgcacctagaaccttgattaacaagggtacacttcagc
ctgaggactacaatgttgtgactcagaggatgtgtaaactaggacctgacgtatttttgc
ataaatgttacagatgcccagctgagattgttaaaacagtctctgctctcgtttatgaga
ataagtttttacctgtcaaccctgagtcaaagcagtgctttaagatgtttgtaaaaggcc
aagttcagattgaatctaactcttctataaacaacaagcaactagaggttgtcaaggcat
tcttaacacataatccaaaatggcgtaaagctgttttcatctcaccctataacagtcaga
attatgtggcaagacggttactaggtttgcaaacgcaaaccgtagactcagcccagggta
gtgagtatgattatgtcatttacacacagacatccgatacgcagcatgctattaatgtca
acagatttaatgttgccattactagagcaaaggttggcattctatgtatcatgtgtgata
gaaagatgtatgacaatcttgatttctatgaactcaaagattca---------aagattg
gcttgcaagcaaaacctgaaacttgtggtttgttcaaagattgttcgaagaacgaccaat
atataccaccagcatatgctacgacatatatgagtttgtctgacaatttcaagacaagtg
atggcttagctgttaacat---cggtaca---aaggatgttaaatatgctaatgttatct
catatatgggattcaggtttgaggccaatgtaccaggctatcacacattgttctgcacac
gggaatttgctatgcgtaatgtgagggcatggctaggttttgatgtcgaaggtgcacatg
tctgtggtgataatattggaactaatgtaccactacagctgggcttttcaaatggtgttg
atttcgtagtacaaactgaaggatgtgttgttactgaaaaaggtaatagcattgaagtt-
-----gtaagagcaagagcaccaccgggtgagcaatttgcacatttgataccactcatca
ggcgaggtcaatcctggcacattgttagacgtcgtatagtgcagatggtttgcgactatt
tcgacggcttgtcagacatcttaatttttgtgctatgggctggtggtcttgagcttacaa
ctatgcgatactttgttaagattgga---aaaccacaaaaatgtgagtgcggcaaaattg
caacttgttatagtagctcccaatgtgtctacgcttgttttaaacatgcattaggatgtg
attacttgtacaatccttattgcattgacattcaacaatggggctacacgggttctctga
gcatgaatcatcatgaagtttgtaacattcatagaaatgagcatgtggctagcggtgatg
ctatcatgactaggtgccttgctatatatgattgttttgtcaaacgtgttgattggtcca
ttgtgtacccttttattgaaaacgaagaaaagatcaataaagctggtcgcattgtacaat
cacatgtcatgagagctgctcttaaggtttttaaccctgctgcaattcacgatgttggta
atccaaaaggtattcgttgtg---ctacgacacccataccatggttttgttatgatcgtg
atcctattaataacaatgttagatgtctggag---------tatgattacatggtacat-
-ggacaaat----gaatggtttaatgttgttttggaattgtaacgtagacatgtacccag
agttctcaattgtttgtagatttgatactcgaacccgctcaaaattgtcattagaaggtt
gtaatggtggtgcattgtatgttaataatcatgcatttcatacacctgcttatgatagaa
gagcatttgctaagcttaaacctatgccattcttttattatgatgagagtgattgtgagt
ttattgatggacaa------------cctaattatgtaccacttaagtccaatgtttgca
taactaaatgcaacattggtggtgcagtctgcaaaagacatgcggcactttacagagcgt
atgttgaagattacaacacttttgtacaagctggttttacaatttggtgccctcaaaatt
ttgatacttatatgttgtggcaaggttttgttaatggcaaagcactccagagtttggaaa
atgtagcttttaatgttgtcaagaaaggtgccttcgctgatttaaagggtgacttaccaa
cagcagttgttgctgataagatcatggtgagggatggaccgactgacaagtgtattttca
caaataaaactagtttgcctacaaatgtggcttttgagctgtacgcaaagcgcaaacttg
gaatcacacctccgttaacaatacttagaaatctaggtgttgtcgcaacacataaatttg
tgttgtgggattacgaagctgaatgtcctttctcaaactttactaagcaagtgtgtgctt
acactgatttggatagtga---agttgtaaca---------------------tgttttg
ataatagtattaatggttcttttgaacgctttactactacgaaagatgcagtgcttattt
ctaataacgctgtgaaaggacttagtgccattaaattacaatatggctttttgaatgatt
tacctgtaagtactgtaggaaataaacctgtc----------------------------
-------acatggtatatgtatgtgcgcaagaatggcgagtacgtcgagcagat---tga
cagttattatacacagggacgtacttttgaaacctttaagcctcgcagtacaatggaaga
agattttcttagtatggatactacactcttcatccaaaagtatggtcttgaggattatgg
ttttgaacacgttgtatttggggatgtgtctaaaaccactatcggtggtatgcatcttct
tatatcacaagtgcgccttgcaaaaatgggtttgttttctgttcaagaatttatgaataa
ttctgacagtacactgaaaagttgttgtataacatatgctgatgatccatcttctaagaa
tgtgtgcacttatatggacatactcttggacgattttgtgactatcgttaagagcttaga
tcttaacgttgtgtcgaaagttgtggatgttattgtagattgtaaggcatggagatggat
gttgtggtgtgagaattcacaaattaaaaccttctatccacaactccaatcttct---ga
gtggaatccaggctatagcatgcctacactttacaaaatacagcgtatgtgtctcgaacg
gtgtaatctctacaattatggtgcacaagtgaagttacctgacggcattactactaacgt
cgttaagtacacccagttgtgccaatatctcaataccactacactgtgtgtcccacataa
aatgcgtgttctgcatttaggagcagcaggtgctaatggtgttgctcctggtactaccgt
attaaaaagatggttgccagacgatgccatattggttgataatgatatgagagattacgt
ttccgacgcagacttcagtgttacaggtgattgtaccaacctctacattgaggataaatt
tgatttgcttatatctgatttgtatgatggctccaccaaggctatagacggtgaaaatac
gtctaaagatggcttctttacatatattaatggtttcattaatgagaagctagcgcttgg
aggttctgttgccatcaaaatcacagaatttagttggaataaaagtttatatgaattaat
tcaaagatttgagtattggactgtgttttgtacaagtgttaatacctcgtcatcggaagg
gtttctggtaggtattaactacttaggaccatactgtgacaaggctatagtggatggcaa
tataatgcatgccaattatatattttggagaaactccacaattatggcattgtcacataa
ctcagtcctagatactccaaaatttaagtgtcgttgtaacaacgcacttgttgttaattt
aaaagaaagagaattaaatgagttggttgttggattgctaaggaaaggtaaaatactcat
tagaaataatggtaagttactaaactttggtaatcactttgtcaacacaccatgatagtg
ttaatacttgcactccttagcactgccagctctgaacatgctcctcatggtgtcactct-
---acctcaatttaacacgtctaataata---------------------atgccaa---
-------------gtttgaacttaatttatacaattt-----------------------
----------------cttacaaacttgggacatactaccaaacacagaaactgttttgg
gcggttatttaccatattg-------------------------tggaaaaggtga----
--taattgcggatggtataattttgtctaccagcaatctgttggcgcaaatggtaagtat
gcctatataaatacggaaaacctg------------------------------------
---------aacata------------ccgaatgtccatggcgtttattttgacgtacga
g--------aacacaa-----ttctgatggtgtgtgggatgtctgtgat-aaggttggac
tattgatagccataca----cggcaaatc-----ttactatagtctacttatggttttgc
a-agacgatgtggaggcgaatgaacctcatgtcgctgttaaaatctgccattggaagc--
-----caggtaacataagttcttatcatcaatttaggtttgatcttggagatggtggcca
atgtgtgt-----ttattcggagattctcattagacaccacattgacaactaatg-----
-gtttttatggcttccagtggactgacacttatgtggacatttatctaggtggcactatc
actaaagtgtgggttgaaaatgattggagtgttgttgaatccagtatttcctactactgg
aacaataacaactatggctattacatgcaatttgttaacc--------------------
-------------gcactacttattacacttttaataacactggtgg----ttcaaa---
ttacacccatttgcagttgagtgagtgccatactgattattgtgc-cggttatgctaaga
atgtctttgtgccaatt---gacggcaagataccagaaagt-------------------
----------ttttcttttagtaactggtttctgttatcagataaatccactttagtgca
aggacgtgttcttag----tagacagccagt-----------ttttgtgcagtgcctgag
gcctgtacc------agcgcggtttaataa------------------------------
-------tagtgctgtggtgtattttaataatgatgtcttctgccctaatgttacggcag
a------agttttgagattcaaccttaattttagt-gacactgacgt-------------
----ttttacagagtcaactaatgatggccagttgtatttctca---tttgaagataata
caactgcctccatcgcctgttataacagtgctaatgtta-ctgattttcagcctgcaaat
aacagtgtgtctcacataccggtcggaaaaacgatgcactcttatttttgttttgccaac
ttcactcaatccc---tgggtagtcaatttttgggcatattgccaccaactgtgcgagag
tttgcattcggcagagatgggtc-----catttttgttaatggctataaatattttagtt
taccacctattaggagtgttaacttctccatcagttccgcagagaactacggtttttgga
ctatagcctatactaactacacagatgtaatggttgatgttaatggcacaggcattacta
ggttgttctattgtgactcacccctcaatagaattaagtgtcagcaattaaggcatgagt
taccagatgggttttattctgccagtatg---------------------------cttg
ttaaaaaggat---------ctacctaa--------------------------------
-----------------------aactttcgtaaccatgccacagttttacaactggatg
aatgttacgttacatgtcgttttaaatga-------------cactgaggaagaagcaaa
tatcatctttgctaaggctc-------ctaaattagcctcacttgctgacatacattttg
aaataactcaggctaatggtagtgtggtgaatgttactagcctatgtgttcaagcaagac
agttgtcgttattttataagtatactagcttacaaggtttgtata------cttattcta
atttagtggagttacagaattctgactgccctttctcgccacagcagtttaataattatt
tacagtttgaaactttgtgttttgatgtgaatccagctgttgcgggttgtaagtggtcgt
tagtccatgatgttaagtggcgcacg------------cagtttgccactattac---tg
tttcctacaaagatggtgctattatt-------acaactatgccaaaagcacacctgggt
tttcaagatatctctaatattgtaaaagatgaatgcactgattacaacatatatggattt
cagggtactggtatcatcagaaacactac------------------ctctagattagtt
gcaggcctttattacacctcaattagtg---gtgacttgcttgcatttaaaaacagcact
actg-gtgaaatttacaccgtag---------------------------tgccatgtga
tttaacagctc------------------aagctgtagtgatcaatgatgaaat------
------agttggcgctataacagctgtcaatcaaacggatctatttgagtttgtaaatcg
cacacaatc------------aagaagatcacgcaggtcaacatctgattctagttccca
aactgtgcaaacttatacta-tgccacaattctattacataacaaaatggaataatgaca
cattgactaattgtacatctgtcattacctactcctcttttgctatttgtaacacaggtg
ag---------------------------attaaatatgttaat----------------
----gtcactc-atgtggaaattgtggatgatagtataggcgttattaaacctgtctcaa
-------caggcaacataaccatacctaaaaactttacagtcgcagtgcaggccgagtac
attcagattcaagtcaagcccgttgtggttgattgtgctaagtatgtttgtaatggaaat
cgccattgcctcaccttacttgcacaatacacctcagcttgtcatacaattgaaaatgcc
cttaaccttggtgcacgtctt---gaatcgctgatgcttaatgatatgattacagt----
---atcagatcgtagtttagagcttgcaactgttg-----------aaaagtttaacaac
acag-------------ctttaggtggtgagaaac------tgggtggtttgtactttga
tggtctgagtagcctatta---ccacccagagtaggtgtg---------aggtctgctgt
tgaggatttactgttcactaaagtagtaactagcggtcttggcactgtggatgrtgacta
taagaagtgttcagctggtacagatgtagctgacctaatttgtgcccagtattacaatgg
tataatggtactacctggtgt------------------------------tgttgacca
aaataaaatggctatgtacacagcttctttaataggaggtatggct--------ttgggc
tc---tattacttctgctgttgc---agttcccttcgccatgcaagtgcaagctaggctt
aattatgttgcattacaaactgatgtcttacaggaaaatcagaagatacttgctaatgca
tttaacaacgccattggtaacataacattagcacttggaaaggtctcaaacgctatttca
accgtttcggatggatttaatactatggcctcagcattgactaagatccagtgtgtggtt
aatcaacagggtgaggcgttgagtcaactcaccagccaattacagaaaaacttccaggct
attagtagttctattgctgaaatctacaatagattggaaaaagtgcaagctgatgctcaa
gttgatcgcctcattactggcaggttggcggcacttaatgcttatgtgtctcaaactcta
actcagtacgctgaagtcaaggctagtaggcaactggctatggagaaggttaatgagtgt
gtgaagtcccagtcggataggtatggtttctgtggaaatggaacacacttattctcactt
gtcaattctgcacctgacggtttacttttctttcacacagtgttactt----cccactga
atgggaagaggtaacggcatggtcaggaatatgtgtt--------------aacgacaca
t-----atgcatatgtgttgaaagattttgaatattctatttttagctat----------
------aatggtacgtatatggtaactcctcgtaacatgtttcaacctagaaaacctcag
atgagtgatttcgtgcaaattacgagttgtgaattgactttcttgaacactacatatacg
acatttcaggagattgtgattgattatattgatatcaacaagact--atcgctgatatgc
ttgaacaatataacctcaat-ttcacagcacttgacttagacctacagctggaaatc---
---ttcaatcagacaaagttaaacctcactgcagaaatagaccaattggaacaaagagct
gacaatcttacgaccatagcgcattcattacaagagtacattgacaatctcaataagact
cttgttgaccttcaatggctcaacaggattgaaacttatgtaaaatggccgtggtatgtg
tggcta---------------ctaatcggtttagtagtagtcttctgcataccattgtta
cttttttgctgtctgagcactggtttctgtgggtgctttggttgtattggcagttgttgt
cactctctttttattagacgtcaatttgaaaactatgaacctattgaaaaggttcacatt
cattaactaaaccattta------------------------------------------
--------------------------------tggatactgtcaagtctattggcacctc
tgtggacgctgtacttgacgagtttgattctattgcatttgctgtaacacttaaagtatt
atttacttccggtaaattacttgtgtgtataggttttggtgatacttttcaggaggctga
acaaaaagcttatgc-----caaacttcagctg---gatattgaagagccgcttaatcct
acgactgtttaatatcacagtttacgatttttgtgcgaaaggttggtataagttaccttt
tgcagtcagactacgtatcataaataacacaaaacctaaaacagcaagtactataaaacg
tagaaaacga--------------------------------------------------
------------tttcttaacactctaggttttatagttactaattaacatgt--gattg
ttaataacacaccacatgtcaattc------------------tatagtacaataacatc
atgttgttagtgctag------tattaaaattttccatctagagttcagcattgctgtgc
tctttg-----ttttatttttagctttgtaccgtagtacaaactttaaaatgtgtgtcgg
tgtcttaatgtttaagatagtatcaatgacacttataggacctatgcttatagcatttgg
ctactatatagatggcattgtgacaacaactgtcttagctttaagattcatttacttagc
atacttttggtatgttaatagtagatttgaatttattttgtataatacaacgacactaay
gtttgt---------acatgacagagctgca----ccgtttatgagaagttctcacggct
ctatttatgtcacattatatggaggcataaattacatgttcgtgaatgatcttacgttgc
attttgtagaccctatgcttgtatgcat----agctatacgtggcctagtt-cgtgctga
cctaacagttgttagagcagttgaacttctca---atggtgatcttatctat--------
-----------atattttcacaggaggccgt--cttaggagtttacaatgcagccttttc
tcaggcggttataaacgaaattgacttgaaagaagaagaagaa---cgtgtctatgatgt
ttccttgggcatt----------------------tactatcatagat-gaccat-ggt-
---------------------atggtagttagtgt----cttcttttggctcctgttgat
aatcatattgatattgttttcaatagcattgctaaatgttattaaagtgtgcatggtgtg
ctgcaatttgggtaagactatcatagtactacccgcacgccatgcatatgatgcctataa
gacctttatgcagattaaggcatataatcccgacgaagcatttttggtttgaactaaaca
aaatgaggcacgttttgttcttacttgcgtgcataattgca--tgcgtttgtggcgaac-
-----gatactgtgccatgcagagtagcgaacccacacgctgcatttatggcactgaaac
---tcaatgtcaaacctgctttgaacgtggtgatcttatttggcacctcgctaactggaa
cttcagctggtctgtaatattgattatctttataacagtgctacaatatggtagaccaca
atttagct---------------ggctcgtttatggcattaaaatgctgatcatgtggct
attatggcctattgttctagcgcttacgatttttaatgcatactctgagtatcaagtttc
cagatatgtaatgttcggctttagtattgtaggtgcagttgtaacgtttgcactttggat
g------atgtattttgttagatctattcagctatatagaaggaccaaatcatggtggtc
ttttaatcctgaaaccaatgcaatcctttgcgt------------taatgcactgggtag
aagttatgtacttcctcttgatggcactcctacgggtgtgactctaactctactttcagg
aaatctatatgctgaagggtttaagatgactggtggtctcaccatcgaacatttacctaa
atacgtcatgattgctacacctagtagaaccttcgtttacacattggttggaaaacaatt
aaaagctaccactgctacgggatgggcttactatgtaaaatc----taaagctggtgatt
actcaacagaagcacgtactgataatttgagtgaacatgaaaaattattacatatggtgt
aactaaacttctaaatggccacacagg-gacaacgcgtcaactggggagatgaaccttcc
aaaagacgtggtcgttctaactctcgtggtcggaagaataatgatatacctctttcattc
tttaaccccattacccttgaaacaggagcaaaattttg---gaatttatgtccgagagat
tttgttcccaa-------aggaataggtaataaggatcaacaaattggtta---------
--------ttggaacagacag------------tcgcgtttccgcattgtcaaaggtcag
cgtagggaacttc----ctgagagatggttcttctacttctcaggcacagga--------
-----------cctcatgctgatgctaaatttaaagataagattgatggagtcttctggg
ttgcaagagatggtgccatgaataagccaacatcacttggcactcgtggaaccaacaatg
aatccaaaccactgaga----tttgatggtaagataccaccacaattccagcttga-agc
gaaccgttctgggaacaattcaagttctggttctcagtctagatctgcctcaagaaatag
-----------------------gtcacaatctagaggaagacaacaa---------tcc
aataac------------------------------------------------------
----------------------------cagaacacaaatg-------------------
----------------------ttgaggat----acaattgtagctgtgcttcaaaaatt
aggtgttact------gacaag------caaaggtca-----------------------
--------cgttctaaatcaagagaacgtagtagttccaactctagggacacgacaccta
agaacgccaataaacacacctggaagaa--------------------------------
----------------------------------------aactgcaggtaagggagatg
tgacaaatttctatggtgctagaagtgcttcagctaacttt-----ggtgatagtgatct
cgttgcc----------------------aatggtaacgctgccaaatcctaccctcaga
tagctgaatgcgttccat-cagtgtctagcataatct---------tcggtagccaatgg
tctgctgtggaagctggagatcaggttaaa------------------------------
---------------gtcacgttaactcacgtctactacctgccaaaaga----------
-----tgatgccaaaactagtcaattccta-----------------gaacagattgacg
cttacaagcgtccctcacaagtggctaaagat-----cagaggcaaagaaaacctcgttc
taag--------gctgctgataagaagcctga---------ggaattgtctgttactttt
gttgaggcacatacagatgtgtttgatgacacacaggttgagatgattgatgatgttacg
aactaaacgcatgttcgttttcctccatgctgtactggttaca--gttttaatctcacta
ctaattggt---agaatccaattactggaaaggttat----------------------t
actcagtcatctgcttaatc------------tcacaacagtcagtaatgtttta-----
---------------------------ggtgtgcctgacagtagt-------ctgcgtgt
a---------------ttgaaaccagactgccttgattttaacatcttacatagagttct
agca----gaaaccagattactagtagtagtactgcgagtgatctttctagttctcctag
ggttttcctgctacacgttgttaggtgcattattttaacatcatgattgttgtaatcctc
gtgtgtatttttt---ctaatggaatcaatgctacaact-------gtgcaacctgaccc
tcatgaacatccagt-------------cctcacttgggacttgttgcaacattttatag
gaagcactctttacatt-acaacacat--cagatcttagcactaccgcttggatatcgtg
ttgagtgtgagagtgttgaaggtttcaattgtacctggcctggctttcaaaatcttgcac
atgatcatattgatttctattttgatctttctaactctttctattcctttgtagatactt
tttacatcgcgggtgagggacatcaaagaattaatctcaggttagttggtgctgtgccaa
aacaaaagagattaaatgttggttgtcatacatcatttgctgttgaccttccgtttggaa
ctcagatatat-catgatagggattttcaaaaccctgttaatggtaggcatctagagtgt
actcacagcgtttactttgtgaagtactgtccacacaacctgcatggctattgctttaat
gagaagctgaaagtttatgacttgaagcaactcagaa-----------------------
-----------------------gcaaaaaggtcttccacaaacttaaccaacttcataa
aactgagttataaggcaacccgatgtttaaaactggtccttccgaggaattactggtcat
cgcgctgtctactcttgtacagaatggtaagcacgtgtaataggaggtacaagcaaccct
attgcatattaggaagt--ttagatttgatttggcaatgctagatttagtaa--------
---tttagagaagtttaaagatccgcta--------------------------------
--tgacgagccaacaatggaagagctaacgtctgga-tctagtgattgtttaaaatgtaa
aattg---------------------------tttgaaaattttccttttgatagtgata
cac---------------------------------------------------------
------------------------------------------------------------
------------------------------------------------------------
------------------------------------------------------------
------------------------------------------------------------
------------------------------------------------------------
------------------------------------------------------------
------------------------------------------------------------
------------------------------------------------------------
------------------------------------------------------------
------------------------------------------------------------
------------------------------------------------------------
------------------------------------------------------------
------------------------------------------------------------
------------------------------------------------------------
------------------------------------------------------------
------------------------------------------------------------
------------------------------------------------------------
------------------------------------------------------------
------------------------------------------------------------
------------------------------------------------------------
------------------------------------------------------------
------------------------------------------------------------
------------------------------------------------------------
------------------------------------------------------------
------------------------------------------------------------
------------------------------------------------------------
------------------------------------------------------------
------------------------------------------------------------
------------------------------------------------------------
------------------------------------------------------------
------------------------------------------------------------
------------------------------------------------------------
------------------------------------------------------------
------------------------------------------------------------
------------------------------------------------------------
------------------------------------------------------------
------------------------------------------------------------
------------------------------------------------------------
------------------------------------------------------------
------------------------------------------------------------
------------------------------------------------------------
------------------------------------------------------------
------------------------------------------------------------
------------------------------------------------------------
------------------------------------------------------------
------------------------------------------------------------
------------------------------------------------------------
------------------------------------------------------------
------------------------------------------------------------
------------------------------------------------------------
------------------------------------------------------------
------------------------------------------------------------
------------------------------------------------------------
------------------------------------------------------------
------------------------------------------------------------
------------------------------------------------------------
------------------------------------------------------------
------------------------------------------------------------
------------------------------------------------------------
------------------------------------------------------------
------------------------------------------------------------
------------------------------------------------------------
------------------------------------------------------------
------------------------------------------------------------
------------------------------------------------------------
------------------------------------------------------------
------------------------------------------------------------
------------------------------------------------------------
------------------------------------------------------------
-----------------
>HQ392469.1 Feline coronavirus UU40, complete genome
------------------------------------------------------------
------------------------------------------------------------
------------------------------------------------------------
--------------------cttttactttaactagccttgtgctagc-tttgtctt---
--cggacaccaactc---------------------gaactaaacgaaatat--------
ttgtctctctatgacaccatagaagacaagcgttgattatttcat-t-cagtttggcaat
cac----------------------------tcctaggaacggggttgagagaacggcgc
accag---------------------ggttccgtccctgtttggtaagtcgtctagtatt
agctgcggcggttccgcccgtc-----gtagttgggtagaccgggttccgtcctgtgatc
tccctcgccggccgccaggagaatgagttccaaacaatttaagatcctcgt--taatgag
gactatcaagtcaacgtgcctagccttcctttccgtgacgtattgcaggacattaagtgc
tgctaccgtaacggttttgatggctatgttttcgtgcccgaataccgtcgtgacctagtt
gattgcgatcgtaaggatcactac-----gtcattggtgttttgggtaacggaataagtg
atcttaaacctgttcttctcaccgaaccttccgtcatgttgcagg---gtttcattgtta
gagccaactgcaatggcgttcttgaggactttgaccttaaaattgcccgtactggaaacg
gtgccata-------tatgtagatcaatacatgtgtggtgccgatggaaaaccagttatt
gaaggtgagtttaaggactat--------------------------------ttcggtg
atgaggacgttatcttctatgaaggagaggagtaccattg--------------------
-cgcttggttaacagtgcgcgatgaaaaacctttatgtcaacaaactctccttacaatt-
-------agggaaatccaatac--------------------aatctggatatcccacat
aagttgccaaattgtgctatcagagaagtagcaccaccagtcaagaagaactctaaggtt
gttctctccgaggagtatagaagactctatgacatcttcggttcaccatttatgaga--a
atggggacagtcttaacaagtgttttg----------acagcctccacttcattgccgcc
actcttaagtgtccttgtggtgctgaaagtagtggtgttggtgattggactggttttaag
actgcttgctgtggtcttcatggcaaagtta------------agggtgtcacactgggc
tctgttaaaccgggtgatgctgttgtcactagcatgagtgctggcaagggtgtaaaattc
tttgctaatagtgtactccaat----------------------atgctggtgatgtgga
aaatgtctctgtttggaaagtgattaaaactttcactgttaatgagactgtttgcaccac
tgattttgaaggcgaattgaacgacttcattaaaccagagagcacttcacctgtctcatg
ctccattaagagagccttcatcaccggtgaagttgatg--------------------at
gcagtccatgattgtattatcgcgg-----gaaagtt----ggaccttagcactaatctt
tttggtagtgctaacctgctttttaagaaaacgccctggtttgtgcaaaagtgtggtgcg
atttttgctgatgcttggaaagttgttgaagaactgctttgttctctaaaacttacatac
aagcaaatctatgatgtagtagcatcattgtgcacttctgctttcactattatggactac
aaacctgtatttgtagtttcatctaatagtgttaaagacctcgttgacaagtgtgttagg
attcttgtgaaagcctttgatgttttcacacagacaattactatagcgggtgtggaggct
a---------------------------agtgctttgtgcttggtgctaaatacttgctt
-------------------------------tttaataacgcacttgttaagcttgtcag
cgtt-----------------------------aaaatacttggcaaga-----------
-gacagaaaggtcttgatagtgcattctttgccactaatttgattggtgctactgttaat
gtgacaccacaaaggactgaggctgctaacattagtttgaataaagtagatgatgttgtt
acaccaggtgaaggtcatattgtcattgttggtgatatggctttttacaagagtggcgag
cactactttatgatggcgagtccagattcagttcttgttaac------------------
---------aatgtttttaaagcagcccgagtgccat--------------------ctt
acaatatagtttatgatgtggatgatgacaccaagagtaagatgttggtcaaaattggaa
catcattcgattttgatggtga------------------------tctcgatgctgcta
ttgctaaggttaatgactta----------------------------------------
--------cttattgaattcagacaggaaa-------agttgtgtttcagagcacttaag
gatggtaaaaacatcgtggttgagg--------cataccttaagaaatacaagatgccag
tttgtcttaaaaaccatgttggtttg-------tgggacatcataagacgcgattctgat
aagaagggttttcttgacactttcaatcatcttaatga------attggaggacgtcaaa
gatacaaaaattcaagccattaagaatattctttgtcctgaccttctgcttgaattagac
tttggtgcaatctggtatagatgtatgccaacctgctctgatgtgtc-------------
-tattttgggtaatgttaaaatcatgctag---------gtaatggtgttaaagtgattt
gtgatggatgtcatagctttgctaaccgtctaacagttaattatagcaaactctgtgaca
cagctcgtaaggatgttgaaattggtggcat-----------------------------
----------acctttttccacctttaaaacaccatctagcagcttcattgacatgaaag
------------atgctatttattccgtagttgaatatggtgag----------------
----gcatt-ctcttttaagactgcaagtgtgcctgtaactaatagtggtactgtcacaa
ctgacgactggtcagatcccattttgttagaacctgcagattatgttgaac------cta
aagacaatggc---------------------gatgtgattgtcattgctggatacacct
tctataaggatgaagatgatcatttctatccatatggttctggcatggttgtgcagaaga
tgta---taacaaactgg--gtggtggtgacaagtcggtcacattctcagatactgtaaa
cgttaa---------ggagatagcacctactacgcgtg-ttaagctcgagttcgagttt-
gataatg--aggtagtaacacaagtgcttgaaaaggtcattggtactaaatataagttca
cgggtaca---acttgggacgagtttgaagatgctatcactgaagaacttgataagatct
ttgatacgcttgctgaacaaggtgtagaaattgaaggttacttcatttacgacacatgtg
gtgggtttg-acattaataactcagatggtattatgatttcacagtacgatcttaacaca
gctgttgatgt-----caaaagtgact-----------------ccgatgcaagcgtgga
agaaacctcttcaatttctgacaacgaggatgtcgaacaatttgaagaagacaa---ctt
ga---------------------ctgctgatgttgaagat---------------gtttc
acttg---aagaagaaactgtagca------gttgcagacgttgataactctg-------
ttgaacaagttaccccagtagaggataac------------------------tctgatg
agcaacttgtctca--------------gtagaggaaaaagttgatgtctctgctaaaaa
tgatccgtgggctgctgctgttgatgaacaggaagctgaacaacctaaaccttccgtgac
accattcaggacaacaaatcttaatggtaaaatcataattaaacaacaagataataa---
-----------ttgttggataaacgcttgctgttaccaattgcaagcctttgattttttc
aaccatgatttgtgggatggttttaagaaagatgatattatgcct-----tttgtagact
tttgttatgcagctctaac--------tttaaagcagggtgattcaggggatgcagaata
tctt-ttggaaacgatgctcaatgattatagtacagctaaagttacacttagtgctaagt
gtggctgtggtgttaaagagatagt-----tttagagcgaactg------------tgtt
taagctcacacctcttaagagtgagtttaaatatggcgtttgtggtgattgtaaacaaa-
---ttaacatgtgtaagtttgctagtgtggaaggttctggtgtttttgttcacgatagaa
ttgaaaaacaaacaccagagtcacaatttattgtaacacctactatgcatgcagtttaca
caggcacaacacagaatggtcattatatgattgaagattgcattcatgat--------ta
ttgcgtggatggtatgggaattaagcctcg------------------------taaaca
taagttttacacatccactttgtttcttaatgcaaatgtaatgacagct------gaatt
taaaaccacaattgaaccaactgtgcccgctagggataagtgtgtaaaagaagaacatca
aagtcctaaagatct--------tttaaagcccttctataaagcgggaaaagtttcattt
taccaaggagatttggatgttttgattaactttcttgagcctgatgtcgttgttaatgct
gctaatggtggtctt-------------aaacacgtgggtggcg--ttgctaaagctatt
---------------------gatgtatttacaggtggtaagttaacaaagcgttctaaa
gaataccttaa----------------atcctacaaatcaatagctcc------------
-----tggtaatgctgtgctttttgaaaatgtacttgagcatcttagtgtgttaaatgct
gtaggacc-----acgtaatggggacagtcgagttgaaggtaaactctgtaatgtctaca
aagcaattgctaagtgtgacggtaaaatactaacaccactt----------------att
agtgttggtatcttcaatgtcaaactggaagtttcat-----------------------
-----------------------tgcagtgtttacttaaaactgtcacagatagggaatt
aaatgtcttcgtttacactgacaaagagaggattaccatagaaaat-----------ttc
ttcaatggtactatccctgtcaaggtaacggaagacaatgtgaaccaaaagcgtgtgtct
gtagcactt-----gataaaacctatggtgag-----caactcaaaggaactgttgttat
taaa--------gacaaagacgtca---------------------------ccaaccaa
ttgccaagtgtatctgatgttggtgaaaaagtcgttaa------ggcagtagatgttgat
tggaatgcttactatggctttccaaatgcagc-----ggcttttagcgccagtgcccatg
atgcttataaat-ttgaggttgtaacacataacaacttcattgttcataagcaaactgat
aa----------------------------------------------------------
----------taattgttgggttaatgcaacttgtttagcgt------------------
------------------------------------------------------------
--tacagagacttaaacctacatggaagtttcctggtgttaaaagtttgtgggatgc---
----------------ttttct-------------------------------------c
acgcgtaaaactgctggatttgtccatatg----------ctatatcacatttcaggctt
aaagaa-----------------aggacaacctggtgatgctgagttga-----------
ctttacataagcttgg-------tgagttgatggtgagtgatagtgtagtcactg-----
-tcacacatacaaccgcatgtgataagtgtgt------------aaaggttgaaactttt
acaggacc---------tgtggtagca------------------gcacctcttttggta
tatggcactg---------atgaaacttgcgtt---catggtgtaagtgtcaatgttaaa
gtgacaagtgttagaggcacggttgctatcacttcattaataggtcctgttgtaggagat
gttattgatgca----------------actggttatatttgttacactggattgaactc
gcgt----------ggccactatacctactacgacaatcgtaatggtttaatggtcgatg
ctgagaaagcctaccatttcgagaaaaatctctta-------------------caggtt
acaacagccattgctagtaattttgttgctga------tacacttaaaaaggagattgtg
cctacgaatc---------------cagttaaagaaacaaatacggcccgtgtttttagt
gaggttgaagaaactcctaaaa-atatagttcgtaaagaagaagtg--------ttagct
attgagagtggtgtagattacacaatcacaacactcggtaaatatgctgacgttttcttt
atgactggtgacaaagttcttaggtttctcctcgaaatctttaaatacctagtggttgtt
tttatgtgtcttagaaaatctaagatgcctaaagttaaagtaaaaccaccacatgtat--
-------ttaaagatttaggtgctaaagttaggacattga--------attaca------
--------taagccaattgaacaaacctgccctatggcgttatgcaa------------a
actagtattact------gttaatagcattataccatttcttttatt-------------
tgtttgttagcatac-------------------cattagtgcataaattgg--------
----catgtagtggtagtgttcaagcatatagtaattctagttttgtaaaggcagaagt-
--ttgtggtaactctattttgtgcaaggcgtgtctggcatcttatgatgaattggcagac
ttcgaccacctccaggtgtcatgggattacaagtcagacccactatggaatagagttata
caattgtcatattttattttcttggctgtttttggtaataattatgttag--atgtcttc
ttatgtattttgtctctcagtaccttaacctgtggttgtct------tattttg------
gttatgttaagtatagctggtttttgcatgttgtcagctttgaatcaatttctgtagaat
ttgtaatcatagttgtggtttttaaggcagttctcgcacttaaacacattttcctaccat
------------------------------------------gcaacaacccatca---t
gtaagacttgctctaaaattgctaggcagacacgtattcctgtacaggttgtggttaatg
gttcaatgaagactgtttatgttcaggctaatggtactggtaaactctgcaaaaagcata
atttttattgtaaaaattgtgactcttatgggttcgaccacacattcatttgtgatgaaa
ttgtgcgagacctgagtaatagtgtaaagcaaactgtttacgctactgacaggtcttatc
aagaagtcacaaaagttgaatgttctgatggtttttacagattctatgttggtgaagaat
tcacggcatatgattatgatgtaacgaataggaagtatagtagccaggaggtacttaaga
ctatgttcctgctt---------------gatgacttcattgtttatagcccatcagggt
cttctttggctagtgtta--------------------------------------gaaa
tgtctgtgtttacttttcacaattgattggtaggcctattaagattgttaatagtgattt
gctcgaagatttgtctgtagactttaaaggagcac-----------------ttttaaat
gccaagaagaatgttattaagaattccttcaatgttgacgtctcagagtgcaaaactctg
gaagagtg----------------------ctacaaggcatgtaacctt-gatgtcacat
tctccacattt---------------------------------gagatggcagttaata
acgct---------------------catagatttggcgtgctaatcacagatcgatctt
ttaacaatt-tctggccatcgaagatcaagcctggttcttctggtgtttctgctatggac
atcggtaagtgtatgactttcgatgctaagattgttaatgccaaggttttaacgcaacgt
ggcaaaagtgttgtatggcttagtcaggatttttctagtcttagctctacagcacaaaag
gttttagttaaaacttttgtagaagagggtgtgaactttt------------cacttacg
tttaatgctgtaggttcagatgaagatttgccttatgagcgattcactgaatcagtgtca
gcgaaga------------acggttcaggtttcttcgacgtactcaaacagcttaaacaa
atttt-ctggtgtcttgttctgttcattaccatttacggtttatgctcggtctacagtgt
tgcaacgcagtcttacattgattctgctgaaggttatgattacatggttattaagaatgg
tgttgttca------accatttgatgattctattaactgtgtgcataacacatacaaagg
ctttgcagtgtggtttaaagctaaatatggctttgtacccacatttgataagtcctgccc
tattgtttt---------------aggaactgtttttgatttaggtaacatgagaccaat
ccccgatgtgccagcatatgtagcacttgttggtagatctcttgtttttgcaattaatgc
tgcatttggtgttactaatgtgtgctatgaccatgtgggtgccgctgtaagtaagaattc
ttactttgaca------cttgtgtcttcaattctgcatgcactactct---aaccggcct
tggtggtacagttgtttattgtgctaagcaaggacttgtagagggtgctaagctttatag
tgaattgttgcctgattattattatgagcacgctagtggtaacatggtaaaaataccagc
cat---tattaggggttttggtctacggtttgtaaaaacacaggctacaacttattgcag
agtgggagagtgtattgaaagtcaagctggtttttgc---tttggtggtgataactggtt
tgtctatgata-------------------aagagtttggtgatggatacatttgtggaa
gttccgcaattggattcttcaaaaatgtgttcgcactctt---------------taact
ccaacatgtctgtagtagccacatctggtgcaatgttggctaacattgtcattgcgtgtt
tggctattgcagtctgttatggtgttcttaagtttaaaaagatctttggtgattgcactc
tcctagtagttatga-----ttattgttacattgattgttaataatttttcctactttgt
aacccagaacacattctttatgattgtttatgctatcatctattatttcacaacgagaaa
actcgcatacccaggtatttt------agatgcagggtttattattgcatacttaaatat
ggctccgtggtatgtgcttgttttgtacataatggtattcttatatgattcactaccatc
actattcaa------acttaaggtaacaacaaacctttttgaaggtgataaatttgttgg
tagttttgaatcagcagctatgggtacttttgttatagacatgcgttcatatgaaacact
cgttaattctacatctctagatagaattaagtcatatgctaacagctt---------taa
caagtacaagtactatactggttcaatgggagaggctgattaccgcatggcttgttatgc
tcatttgggtaaggcattaatggattattctgtttcaagaaatgatatgctttacacacc
accaacggtcagtgttaattcaac---actgcagtccggattaagaaaaatggcacagcc
tagcggtattgtggaaccctgcattgtaagggtggcttatggtaacaatgtccttaacgg
tttgtggattggagatgaagttatttgccctagacatgtcat---tgctagtgatacatc
acgtgtgatcaattatgagaatgagttgtctagtgtgcgtttacataacttctctata--
-gccaaaaataatgtgtttttgggtgttgtgtctgccaaatacaagggtgtaaatctcgt
gcttaaagtgaatcaggtaaaccctaacacaccagaacacaaatttaagtctgtgaaacc
aggtgagagttttaatattctcgcttgttacgaaggctgtcctggtagtgtctatggtgt
gaacatgaggagtcagggtactatcaagggttcatttattgctggtacttgcgggtcagt
aggttatgtgttagaaaatggaactctctattttgtgtacatgcaccacttagagttagg
taatggctcccatgttggttcaaaccttgaaggggaaatgtatggcggttatgaagatca
acctagcatgcaattagaaggtactaacgttatgtcatcagataatgtggttgcattttt
gtatgctgcccttatcaacggtgagagatggtttgtta----------caaatgcatcaa
tgtcgttagaatcctataatgcatggtccaaaaccaacagttttacggaaatcgtgtcaa
ctgatgcttttaacatgttgg---------ccgcaaaaactgg--ttacagtgttgaaaa
gttgcttgagtgtattgttag-------actcaacaaaggttttgggggtcgcactatat
tgtcttatggctcactatgtgatgaattcacacctacggaagttataaggcaaatgtatg
gtgttaatcttcagagtg--gtaaagtgaaatctttgttttacccagtgatgaccgcttt
ggcta--------ttctttttgcattttggttagaa------------------------
ttctttatgtatacaccctttacgtggattaatccaacatttgttagtgtcattctagct
attacaacaatcgtatctgcgatactagttgttggaattaagcacaaaatgttgttcttt
atgtcctttgtaatgcctagtgttattttagctactgcacataatgttgtctg-------
-------ggatttgacctattatgaaagtttacaggttcttgtagaaaatgttaatacca
ctttcttaccagttgacatgcaag---gtgtcatgcttgcacta--ttttgtgttg----
------------------ttgtgtttgttacatacactataagatttttcacatgtaagc
aatcatggttttca------ttgtttgtaacaactgtttttgtggtgtttaacattgtta
aattactaggtatggtgggtgaaccatggactgaagaccatattttgctgtgtcttgtaa
acatgcttaccatgttgataagtcttactacaaaggattggtt-----tgttgtttttgc
atcatacaagtttgcttattatatagttgtatatgtaatgcagccagcttttgttcaaga
tt-ttggtttcgtcaagtgtgtaagcattatttacatggcttgtggttaccttttctgtt
gttattatggtatcctttattgggttaacaggtttacatgcatgacgtgtggtgtt---t
accaattcacagtctcaccagctgagcttaaatacatgactgctaataatttgtctgcac
ctaagacagcatatgatgctatgattcttagtgttaagttgatgggcattggtggagaga
gaaacataaaaatctccactgtgcagtctaaactcacagagatgaagtgtacgaatgttg
tattgctcggcctgttgtctaaaatgcatgttgaatctaattcaaaagagtggaactatt
gtgttggtctgcataatgagattaatttgtgtgatgacccggaagttgttttggaaaaac
tactagcgctcattgcattctttttgtccaagcataacacatgtgatcttagtgatctta
ttgattcctattttgagaataccactattttacagagtgtagcatccgcttatgctgctt
tgcctagttggattgcctatgaacaagctcgcgccgacctagaagaggctaagaagaatg
atgttagccctcaactcttgaaacagcttacaaaggcttgtaatattgctaagagcgaat
ttgagcgagaagcttccgtgcaaaagaaacttgataaaatggcagagcaggctgcagcta
gcatgtacaaggaggcacgtgccgtggacaggaagtcgaaaatagtttcagctatgcata
gtctactttttggtatgcttaagaaactcgacatgtccagtgttaatactattattgaac
aggctcgtaatggcgtgttaccattgagtattataccagctgcctcggctacaagactta
ttgttgtaacgcctaatcttgaagtgctttccaaggttagacaagaaaataatgtaca-t
tatgcaggtgctatttggtcaattgttgaggtcaaggatgctaatggcgctcaagttcac
ttgaaagaagttacagctgctaatgagttgaatctgacctggcctttgagtattacatgt
gagagaacca---------caaagttgcaaaacaatgaaattttgcctggtaaactcaag
gagagagctgttaaagcttctgctacaattgatggtgatgcctatggtagtggtaaagcg
cttatggcttctgaaagtggtaagagtttcatttatgcatttatagcatcagacagcaat
cttaagtatgttaaatggg------------agagcaacaa---tgatgtgatacctata
gaactagaggctccattgcgcttctatgttgatggcgttaatggtcctgaagttaaatat
ttgtactttgtgaaaaacttaaacactcttagacgtggtgctgttcttggttatatcggt
gcaacagttcgtctgcaagccggtaaacctactgaacacccatctaatagtggtttgttg
acattatgtgcttttgcacctgaccctgccaaagcatacgttgatgctgttaaaagaggt
atgcaaccagtcaccaactgtgtaaaaatgctctcgaatggtgccggtaatggtatggct
atcacaaatggtgttgaatccaatacacaacaagactcttatggtggagcatctgtgtgt
atttattgtagatgtcatgtagaacatcctgcaattgatgggttgtgccgctttaaaggt
aaatttgttcaagtac---caaccgggactcaagaccctataagattctgtattgaaaac
gaagtctgtgttgtctgtggttgctggcttaataatggttgtatgtgtgac------cgt
acatctatgcaaggttccaccattgatcagaattatttaaacgagtgcggggttctagtg
cagctcgactagaaccctgtaat---ggtacagatcctgaccatgttagtagagcttttg
acatctataataaagatgttgcatgtattggtaaattcctcaagactaattgttcacgct
ttaggaatttagataaacatgatg------------cctactacgtagtcaagcgttgta
ctaagagcgttatggaccatgagcaagtctgttataacgatcttaaagattcaggtgcgg
ttgctgaacatgacttctttttgtataaggaaggtcgatgtgaattcggtaatgttgcac
gtaaggatcttacaaagtacacaatgatggatctgtgttacgccatcagaaattttgatg
aaaagaactgcgaagttcttaaagagatacttgtgacgttaggcgcctgcaatgaatcct
tctttgaaaataaggattggtttgatccagtagaaaatgaagctatacatgaagtatacg
caagactaggacctatagtagccaacgctatgcttaaatgtgtagcgttttgtgacgtca
ttgtggaaaaaggttacataggtgttataactcttgataaccaagatcttaacggcaatt
tttacgatttcggtgattttgtaaaaactgcaccaggttttggatgtgcttgcgttacat
catattattcttatatgatgcccttaatgggaatgacttcatgtttagagtctgaaaatt
ttgtgaaaagcgacatctatggttcagattataagcagtatgatttgttagcttatgatt
ttacagaccataaggaaaaacttttccaaaaatactttaagcactgggatcgaacatacc
accctaattgctctgattgtacaagtgatgattgtattattcattgtgctaattttaaca
cgttgttttcaatgaccatacctaacactgcatttggacctcttgtacgtaaagttcata
tagatggtgtgccagttgtcgttactgctggttatcattttaaacagttgggtattgtgt
ggaatcttgatgttaaattagacactatgaagttgactatgacagatcttcttaggtttg
tcactgaccctacactacttgtagcatcaagccccgctttgctagatcagcgcactgtct
gtttctccattgcagctttgagtactggtgttacatatcagacagtgaaaccgggtcact
ttaacaaggacttctacgattttataacagagcgtggattctttgaggagggatctgagt
taactttgaaacacttcttctttgcccagggtggtgaagctgctatgacagattttaact
attaccgttataacagagttactgttttagatatctgtcaggctcaatttgtttataaaa
ttgtgtgtaagtattttgattgttatgatggtggctgcatcaatgctcgagaggttgttg
ttaccaactatgataagagtgctggttacccacttaataaatttggtaaagcacgacttt
actatgagactctatcatatgaggagcaggatgcgctttttgctttaacaaagagaaatg
ttttacccacaatgactcaaatgaatttgaaatatgctatatctggaaaggctagagctc
gtactgtgggaggagtgtcgctcctttcgacaatgacaacgagacagtaccaccagaaac
atttgaaatccattgctgctacacgtaatgctaccgtagttattggaacaactaagttct
atggtggctgggacaatatgttaaagaatttgatgcgtgatgtagataacggctgtttga
tgggatgggactatccaaagtgcgaccgtgctttgcctaatatgataagaatggcttctg
caatggtattgggttctaagcacattgggtgttgtacacatagtgataggttctatcgac
tctctaatgagttagctcaagtactcacagaggttgtacactgtacaggtggtttttata
taaaacctggtggtacaactagtggtgatggtactacagcgtatgctaactccgctttta
acatctttcaagctgtttctgctaatgttaacaagcttttaggagttgattcaaacacct
gtaacaatgttacagttaagtcca---------tacagcgcaagatatacgacaattgtt
atcgtagtagcagtgtagacgatgattttgttgttgaatattttagttatttaagaaagc
acttttctatgatgattttgtctgatgatggtgtggtttgttacaacaaagattatgctg
atcttggttatgtagcagacattggtgcttttaaggccacgctatattatcagaacaatg
tgtttatgtctacagctaagtgttgggtagaaccagaccttaatgttggaccacacgaat
tttgttcgcaacacactttacagatcgtaggaccagatggtgattactacctaccttatc
cagatccttctagaatcttgtcagcaggtgtttttgtggatgatattgttaagacggaca
acgtcataatgcttgaacgttatgtgtccttagcaattgatgcatacccacttacaaaac
accctaaacctgcatatcaaaaagtgttctacgccttgcttgactgggtcaaacacctac
agaagactttaaatgctggtatacttgattcattctctgtcactatgttagaggatggtc
aagataaattctggagtgaagagttctatgccagtctttatgaaaagtctactgttttgc
aagctgctggcatgtgtgttgtttgtggttcacaaactgtgttacgttgcggagactgtc
taaggagaccacttttgtgcactaagtgcgcatacgaccatgttatgggtacaaagcata
aattcattatgtctatcacaccgtatgtgtgtagctataatggttgtactgttaatgatg
ttacaaaattgtttttgggaggtcttaactattattgtaccgtacacaaaccacaattat
cattcccgctctgtgctaatggtaatgtgtttggtctgtacaagagtagtgcaattggtt
ctgaagatgttgatgatttcaacaaacttgctgtttcagactggaccaatgtagaggact
ataaacttgctaataacgttaaagaatctctgaaaattttcgctgctgaaactgtgaaag
caaaggaggaatctgttaaagctgaatatgcctacgccatattaaaggaggttgtcggac
ctaaggaagttgtactccaatgggaatcctctaagcttaaacctccacttaacagaaatt
ctgttttcacatgctttcagataaacaaggatactaaaattcagttaggtgaatttgtgt
ttgagcagtcagaatatggtagtgactctgtttactataaaagtactagcactactaagc
tggcaccgggtatgatttttgtgttgacgtctcataatgtgagtccacttaaagctaaca
ttttagtcaaccaagagaagtacaataccatatcyaagctctatcctacgttcaatatag
cggaggcctataccacattggtgccttactatcaaatgattggtaagcaaaaatttacaa
ctatccaaggtcctcctggtagtggtaaatcacattgtgttataggtttgggtttgtatt
atcctcaagctagaattgtttacacagcatgttcacatgcagctgtggatgctttgtgtg
aaaaagcttccaagaacttcaatgttgataaatgttcaaggataatacctcaaagaatca
gagttgattgctatatgggttttaagcctaataataccaatgcacaatatttgttttgca
cagttaacgctttgcctgaagctaactgtgacattgtggttgtggatgaagtgtcaatgt
gtacaaactatgatctcagtgttataaatagtagactgagctataaacatattgtatatg
taggagatccacagcaacttccagcacctagaaccttgattaacaagggtacactccagc
ctgaggactacaatgttgtgactcagagaatgtgtaaactaggacctgatgtgtttctgc
acaaatgttacagatgcccagctgaaattgttaaaacagtctctgctcttgtttatgaga
ataaatttttacctgtcaaccctgagtcaaagcagtgcttcaagatgtttgtaaaaggtc
aagttcagattgaatctaactcttctataaacaacaagcaactagaggttgtcaaggcat
ttttatcacataatccaaaatggcgtaaagctatttttatctcaccctataatagtcaga
attatgtggcacgacgtctactaggtttacaaacgcaaaccgtagactctgcgcaaggta
gtgagtatgattatgtcatttacacacagacatccgacacacaacatgctattaatgtca
acaggtttaatgttgccattactagagcaaaggttggcattctctgtgtcatgtgtgata
gaaagatgtatgataatcttgatttctatgaactcaaaggttca---------aagattg
gcttgcaagcaaaacctgaaacttgtggtttgttcaaagactgttcaaagaatgatcagt
acataccaccagcatatgctacgacatatatgagtttgtcagacaattttaagacaagtg
atggtttagctgttaacat---cggcaca---aaggatgttaaatatgctaacgttatct
catatatgggattcaggtttgaggccaacataccaggctatcacacattgttttgcacac
gagacttcgctatgcgtaatgtgagagcatggctaggctttgatgtcgaaggtgcacatg
tctgtggtgataatatcggaactaacgtaccactacagctgggcttttcaaatggtgttg
atttcgtagtacaaactgaaggatgtgttgttaccgaaaaaggtaatagcattgaagtt-
-----gtaaaagcaagggcaccaccgggtgagcaatttgcacatttgataccactcatga
ggaggggtcaatcctggcacattgttagacgtcgtatagtgcagatggtttgcgattatt
tcgacggcttgtctgatattttaatttttgtgctatgggctggtggtcttgagcttacaa
ctatgagatactttgttaagattgga---aaaccacaaaaatgtgagtgtggcaaaatgg
caacttgctatagtagctcccaatgtgtctatgcttgttttaaacatgcattagggtgtg
attacttgtacaatccttattgcatagacattcaacaatggggctacacaggttctctga
gcatgaatcatcatgaagtttgtaacattcatagaaacgagcatgtggctagtggtgatg
ctatcatgactaggtgtcttgctatatatgattgttttgtcaaacgtgtggattggtcta
ttgtgtacccttttattgaaaacgaagaaaaaatcaataaagctggtcgcattgtacaat
cacatgtcatgagagctgctcttaaggtctttaaccctgctgcaattcacgatgttggta
atccaaaaggtattcgttgtg---ctacgacacccataccgtggttttgttatgatcgtg
atcctattaataataatgttagatgtctggag---------tatgattacatggtacat-
-ggacaaat----gaatggtttaatgttgttttggaattgtaacgtagacatgtacccag
agttctcaattgtctgtagatttgatactcggacccgctcaaaactgtcattagaaggtt
gtaatggtggtgcattgtatgttaataaccatgcatttcacacaccagcttatgatagaa
gagcatttgccaagcttaaacctatgccattcttttattatgatgagactgactgcgagt
ttattgatggacaa------------ccaaattacgtaccacttaagtccaacgtttgca
taaccaaatgtaacattggtggtgcagtctgtaagaaacatgctgcactttatagagcat
atgttgaggactacaatgtgtttgtacaagcaggttttacaatttggtgccctcaaaatt
ttgatacttatatgttgtggcaaggttttgttaatggtaaagcactccagagtttagaaa
atgtagcttttaatgttgtcaagaaaggttctttcgctgatttaaaaggcgacttaccaa
cagcagttgtagctgacaagattatggtgagggatggacctactgacaagtgtattttca
caaataagactagtttgcctacaaatgtggcttttgagctgtatgcaaaacgaaaacttg
gactcacacctccgttaacaatacttagaaatctaggtgttgtcgcaacacataaatttg
tgttgtgggattatgaatctgaatgtccattctcaaacttcactaagcaagtgtgtgctt
atactgatcttgatggcga---agttgtaaca---------------------tgttttg
ataacagtattagtggttcttttgaacgctttactactacgaaagatgcagtgcttattt
ctaataacgctgtgaaaggacttagtgccattaaattacaatatggctttttgaatgatt
tacctgtaagtactgtaggaaacaaacctgtc----------------------------
-------acatggtacatctatgtgcgcaagaatggtgagtacgttgaacagat---tga
tagttattacacacagggacgtacttttgaaacctttaaacctcgtagtacaatggaaga
agactttcttagtatggatactacactcttcatccagaagtatggtcttgaggattatgg
ttttgaacacgttgtatttggagatgtttctaaaaccaccattggtggtatgcatcttct
catatcacaagtgcgccttgcaaaaatgggtttgctttctgttcaagaatttatgaataa
ttctgacagtacactgaaaagttgttgtataacatatgctgatgatccatcttctaagaa
cgtgtgcacttatatggacatactcttggacgattttgtgactatcgttaagagcttaga
tcttaacgttgtgtcgaaagtcgtggatgttattgtagattgtaaggcatggagatggat
gttgtggtgtgagaattcacaaattaaaaccttctatccacaactccaatcttct---ga
gtggaatccaggttatagcatgcctacactttacaaaatacagcgtatgtgtctcgaacg
gtgtaatctctacaattatggtgcacaagtgaagttacctgatggcattactactaatgt
tgttaagtatacccagttgtgtcaatatctcaataccactacactgtgtgttccacataa
aatgcgtgttttgcatttaggtgcagcaggcgctaatggtgttgctcctggtaccactgt
attaaaaagatggttgccagatgatgccatattggttgataatgatatgagagattacgt
ttccgacgcagacttcagtgttacaggtgattgtactaacctctatatcgaggataaatt
tgatttacttatatctgatttgtatgatggctcaaccaagtctatagacggtgaaaacac
ttcgaaagatggcttctttacatatattaatggtttcattaatgagaagctagcgcttgg
aggctctgttgccatcaaaatcactgaatttagttggaataaaagtttatatgaattaat
tcaaagatttgagtattggactgtgttttgtacaagtgttaatacctcgtcatcagaagg
ttttctgataggtattaactacttaggaccatactgtgacaaggctatagtggatgggaa
tataatgcatgccaattatatattttggagaaattccacggttatggcattgtcacataa
ctcagttctagacactccaaaattcaagtgtcgttgtaataacgcacttgttgttaattt
aaaagaaagagaattaaatgatatggttgtaggattgctaaggaagggtaaaatactcat
tagaaataatggtaagttactaaactttggtaatcactttgttaacacaccatgatattg
ttactctttgcacttcttagcactgtcaggtctgaagatgctcctcatggtgtgaccat-
---acctcaatttaacacgtcttataaca---------------------atgacaa---
-------------gtttgaacttaatttttataattt-----------------------
----------------cttacaaacttgggatataccaccaaacacagaaactattcttg
gtggctatctaccatattg-------------------------tgatactggtgt----
--taactgtggctggtacaactttgtgtacagaacgagtgttgggaacaatggcaaatac
tcttacataaacacaaaaaatttg------------------------------------
---------aacata------------ccgaatgttcatggcgtctacttcgacgtacgg
g--------aacatgat--tct---gatggtgtgtgggacacacgtgat-agagtcggct
tattgatagctataca----tggcacctc-----acattatagtctgctaatggttttac
a-agatgrtgtggaggagaatcaacctcacgtcgctgtcaaaatctgccattggaagc--
-----caggcaatataagttcctatcaccagtttagccttaacctaggagatggaggtca
atgtgtgt-----tcaatcaaagattttctttggatgttaaactcactaccaatg-----
-acttctatggattccagtggactaacacgtatgtggatatatacttgggaggcactatc
actaaagtgtgggttgacaatgactgggatgttgttgaagctagcatttcctatcactgg
aataagattaactatgggtattacatgcaatttgtcaacc--------------------
-------------gcaccacttattatgcctataataacactggtgg----ttcaaa---
ttatacgcatttacagttaagtgagtgccgtagtgagtattgtgc-tggttatgctaaga
atgtctttgtgccagtt---gacggcaaaataccagaaagc-------------------
----------tttactttcagcaactggtttttgttaacagataaatccactttattgca
aggacgtgttcttag----tagtcaaccagt-----------ttttgtacaatgtcttag
gcctgtacc------aacgtggtctaacaa------------------------------
-------cagtgctgtggtgcattttaataatgattccttctgccctaaagttgccgcag
a------cgttttgaggttcaatctaaattttagt-gacattgatgt-------------
----ttatacagattcaagtaacgatgatcagttgtatttcacg---tttgaagataata
caactgcatctatagcctgttatagcagtgctaatgtta-ctgatttccagcctgcaaat
aacagcatctctcatatcccttttggcaaaactgcgcattcttattactgttttgccaat
ttctctcactctgttgtgagcaggcaatttttgggcatacttccaccaactgtacgagaa
tttgcatttggtagagacggctc-----tatttttgttaatggttacaaacattttatgt
taccacctattaagagtgtcaaattctccattagctcagttgagcagtatgggttttgga
ccatagcctataccaattatacagatgtaatggtggatgttaatggcactggtattacca
gattgttctattgtgactcacccatcaatagaattaagtgtcaacagctgaagcatgaat
taccagatggtttttactctgctagcatg---------------------------cttg
ttaaaaaggat---------ctacctaa--------------------------------
-----------------------gacatttgtaaccatgccacagttttataactggatg
aatgtcacattacatgttgtattaaatga-------------cacattgaaacggtatga
catcattcttgctgaggctc-------ctgagctagcatcacttgctgacatacactttg
aaatagcacaggcgaatggaagtgtagtgaatgttactagtttatgtgttcagacaagac
agttggctttattttacaagtacactagcctgcaaggtttgtata------cctattcca
atctggtggaattacaaaattatgactgcccattttcgccacagcattttaataattatt
tgcagtttgaaactctgtgtttcgatgtgaacccatctgtggcaggttgtaagtggtcac
tcgttcatgacactacatggcgtaca------------caatttgccactattac---tc
tgtcttacaaagacggtgctaagatt-------acaaccatgccgaaggcgcagccgggt
tttcaagatatctccaatttagtaaaagatgaatgcactgattacaatatttatggattt
cagggcacaggcattattagaagtaccaa------------------ctcacgtttagta
gctggcctttactacacatctattagtg---gtgaccttctcgcttttaaaaatagtact
actg-gggaaatttttactgtag---------------------------tgccatgtga
tttaacagcac------------------aagcagctgtaattaatgatgagat------
------agtgggagctataacagccgttaatcaaactgatctgtttgcgtttgtaaatca
cacaagttc------------aagaagatcacgtaggtcaaccgcagatt----------
--cagtaactacctacacta-tgccacaattttattacataacaaagtggaataatgaca
cctcgactaattgtacatctgtcattacttactcctcttttgcaatctgtaatactggtg
aa---------------------------attaaatatgttaat----------------
----gtcaccc-atgttgaaattatggacgatagtataggtgttattaaacctgtttcaa
-------caggtaacataactatacccaaaaacttcacagttgcagtacaggctgaatat
attcagattcaagttaagcctgttgttgtggattgtgctaggtatgtttgcaatggcaat
agacattgtctcaacttgctaacacaatacacctcggcttgtcaaacaatagaaaatgcc
cttaatcttggtgcacgcctc---gaatctttaatgcttaatgacatgatcacagt----
---ttcagatcgtagtctggaactcgcaactgttg-----------aaaagtttaatact
actg-------------ttttaggtggtgaaaagc------tgggtggtttttattttga
tggtttgagagacttgtta---ccacctagagtaggtaaa---------cggtcagctgt
tgaagatttgttgttcaataaggttgtaactagcggtcttggcactgtggatgatgacta
taaaaagtgttcagctggtacagatgtggcagatttagtttgtgcacaatattacaatgg
cataatggttctacctggcgt------------------------------tgtagatga
taataagatggccatgtacactgcctctctaataggaggtatggct--------atgggc
tc---tattacatctgctgtggc---tgtcccgttcgccatgcaagtgcaagctaggctt
aactatgttgcactacaaactgatgttttgcaggaaaaccagaaaatacttgctaatgcc
tttaataacgccattggtaatatcacattagcgcttggaaaagtctctaatgccattact
actatctcagatggttttaacaccatggcttcagcactgactaagattcagagtgtagtt
aatcaacaaggtgaagcgttgagtcaacttactagtcagttacagaaaaacttccaggct
attagcagttctattgccgaaatttacaatagactggaaaaggtggaagctgatgctaat
gttgatcgtctcattactggtaggttagctgcacttaatgcttatgtgtctcaaacttta
actcagtatgctgaagtcaaggctagtagacaactagcaatggaaaaagttaatgagtgt
gtgaaatcacagtcggataggtatggtttctgtggcaatggaacacacctattctcactt
gtcaattctgcacctgatggtttgcttttctttcatacagttttgctt----cctataga
gtgggaagaagtgacggcatggtcaggaatatgtgtt--------------aatgacaca
t-----atgcttatgtattgaaagattttgattattctatttttagctat----------
------aacaatacgtatatggtaactcctcgtaatatgtttcaacctagaaagcctcag
atgagtgatttcgtgcaaattacgagctgtgaagtgacttttttgaacactacatataca
acatttcaggagattgtgatagattatattgacatcaacaagact--atcgctgatatgc
ttgaacaatacaatcctaat-tacacaacacctgagttagagttacagctggaaatt---
---tttaatcaaacaaagttaaacctcactgtagagatagaccaactagaacagagagct
gacaaccttactactatagcgcatcaattacaagagtacattgacaatcttaataagact
cttgttgaccttgaatggctcaacaggattgaaacttatgtaaaatggccttggtatgtg
tggcta---------------ctaatcggattagtgatagtattctgcataccattgtta
ctgttttgctgtctgagtactggctgttgtgggtgctttggttgtcttggaagctgttgc
aattctctttgtagtagacgacaatttgaaagttatgaacccattgaaaaggttcacatt
cattaactaaacgattta------------------------------------------
--------------------------------tggacactgtcaagtctattggcatctc
tgtggacgctgtacttgacgagttagactccattgcttttgctgtgacacttaaagtgtt
atttaattctggaaaattacttgtgtgtataggttttggtgatacttttgaagaggctga
acaaaaagcttatgc-----caagcttcagctg---gatattgaagagtcgcctaattct
acgactgtttaatatcacggtttatgatttctgtgctaaaaattggtataagttaccttt
tgcagtcagactacgtatcataaataacacaaaacctaaaacagcaagtactataaaacg
tagaaaaagagttgttccagactacagaaaaatcgccattctaaacgcagcgcgaaaatg
attggcggactgtttcttaacactctaagttttatagttaataatcaacatgt--ggttg
ttaacaacacaccacatgtcaattc------------------tatagtacaacaacatc
atgttgttagtgctaa------tattaaaagttttcatttagagttcagcattgctgtgc
cctttg-----ttttatttttagctttgtaccgtagtacaaactttaaagtgtgtgtcgg
tgtcttaatgtttaagatagtatcaatgacacttataggacctatgcttatagcgtttgg
ttactacatagatggcattgtgacaacaactgtcttagctttaagatttgtttacttggc
atacttttggtatgttaatagtagatttgaattcatcttatataatacaacgacactaat
gtttgt---------acatgacagagctgca----ccgtttatgagaagttctcacggct
ctatttatgtcacattatatgggggcataaattatatgttcgtgaatgatcttacgttgc
attttgtagaccctatgcttgtaggcat----agctatacgtggcctagtt-cgtgctga
tctaacagttgttagagcagttgaacttctca---atggtgattttatttat--------
-----------atattttcacaggaggccgt--agtaggagtttacaatgcagccttttc
tcaggcggttataaacgaaattgatttaaaagaagaagaagag---cgtgtctatgatgt
ttcctagggcatt----------------------tactatcatagac-gaccat-ggt-
---------------------atggttgtaagcgt----cttcttctggctcctgttgat
aattatattgatattgttttcaatagcattgctaaatgttattaaattatgtatggtttg
ttgcgatttaggtaaaactattatagtactacctgcacgccatgcgtatgatgcctataa
gacctttatgcagattaaggcatataatcccgatgaagcattcttggtttgaactaaaca
aaatgaagtacgttcttttcatatttgcgtgcataattgca--tgcgtttatggagaac-
-----gttactgtgctatgaaagatgacaatcctatgtcttgcatcaatggcactgactc
---acaatgtcgaacctgcttcgaacgcggtgatcttatttggcatcttgctaactggaa
cttcagctggtctgtaatattgattgtttttataacagtgctacaatatggtagaccaca
attcagct---------------ggatcgtttatggcattaaaatgctgatcatgtggct
actttggcccattgttctagcgcttacgatttttaatgcatattctgagtatcaagtttc
cagatatgtaatgttcggctttagtgttgcaggtgcagttataacgtttgcactttggat
g------atgtattttgtgagatctattcagctatatagaaggaccaaatcatggtggtc
ttttaaccctgaaaccaatgcaattctttgtgt------------taatgcattgggtag
aagttatgtacttcctcttgatggcactcccacaggtgtcactcttactctactttcagg
aaatctatatgctgaaggttttaaaatggctggtggtcttaccatcgagcatttacctaa
atacgtcatgattgctacacctagtagaaccatcgtttatacattagttggaaaacaatt
aaaagcaactactgctactggatgggcttactatgtaaaatc----taaagctggtgatt
actcaacagaagcacgtactgataatttgagtgaacatgaaaaattattacatatggtgt
aactaaacttctaaatggccacacagg-gactacgcgtcaactggggagatgaaccttcc
aaaagacgtggtcgttctaactctcgtggtcggaagaatagtgatatacctctttcatac
ttcaaccccatcaccctcgactcaggatcaaaattttg---gaatgtatgtccgagagat
tttgttcccaa-------gggaataggtaataaggatcaacaaataggtta---------
--------ttggaacaggcaa------------gcgcgttaccgcattgtcaaaggtcag
cgtaaagatctcc----ctgaaaggtggttcttctactaccttggtacagga--------
-----------cctcacgctgatgctaaatttaaagacaagattgatggagtcttctggg
tcgcaagagatggagccatgaataagccaacaacacttggcactcgtggaaccaccaatg
aatccaaaccattgaaa----tttgatggtaagacaccaactcaatttcagcttga-att
gaatcgatctagaaacaattcaagagctggttctcaatctagatctgcttcaagaagtag
-----------------------atctcgatccagaggaagacaacaa---------tcc
aataac------------------------------------------------------
----------------------------cagaatactaatg-------------------
----------------------ttgaggat----acaattgtagccgtgcttcagaaatt
aggtgttact------gacaat------caacgggca-----------------------
--------cgttctaaatctagagaacgtgctgattccaaatcaagggatacaacaccta
aaaatgccaacaaacacacctggaagaa--------------------------------
----------------------------------------aactgcaggtaagggagatg
tgacaaatttctacggtgctagaagtgcttcagctaacttt-----ggtgatagtgatct
cgttgcc----------------------aatggtaacgctgccaaatgctaccctcaga
tagctgaatgcgttccat-cagtgtctagcatgctct---------tcggtagtcaatgg
tctgctgaagaagctggtgatcaagtgaaa------------------------------
---------------gtcacgctcactcacacctactacctacctaaaga----------
-----tgatgccaaaaccagtcaattccta-----------------gagcagattgacg
catacaaacgtccttctcaggtggctaaggag-----cagaggcaaagaaaatctcgttc
taag--------tctgctgacaagaggcctga---------ggaattgtctgtaactctt
gtagaggcatatacagatgtgtttgatgacacacaggttgagatgattgatgaggtaacg
aactaaacgcatgttggttttcctccatgctgtacttgtaaca--gttttaatcttacta
ctaattggt---agaatccaattactagaaaggttgt----------------------t
actcagtcatctgcttaatc------------ttacaacagtcagtaatgtttta-----
---------------------------ggtgtgcctgacagtggt-------ctgcgtgt
aaattgtttgcaacttttgaaaccagactgccttgattttaacatcttacataaagtttt
agca----gaaaccagattactagtagtagtactgcgagtgatctttctagttcttctag
ggttttcctgttatacattgttgggtgcattattttaacatcatgattgctgtatttctt
gtgtgtattcttttggctaatggaattaaagctaacact-------gtgcaacacgacct
tcatgaacatccagt-------------cctaacttgggaattattgcaacattttatag
gacacactctttacatt-acaacacat--cagatcttagcattaccgcttggatctcgcg
ttgagtgtgagagcgttgaaggtttcaattgcacatggcctggctttcaaaatcctgcac
atgatcacattgatttttattttgatctttctaatcctttctattcctttgtagataatt
tctatattgtaggtgaaggaaatcaaagaattaatctcagattagttggtgctgtgccaa
aacaaaagagattaaatgttggttgccatacatcatttgctgttgaccttccatttggca
ctcagatttat-catgacagagattttcaacaccctgttaatggtagacatctagagtgt
actcacagagtttactttgtgaagtactgtccgtataacctacatggttattgctttaat
gagaagctgaaggtttatgacttgaagcaactcagaa-----------------------
-----------------------gcaagaaggtcttcgacaaacttaaccaacattataa
aactgagttataaggcaacccgatgtttaaaactggtctttccgaggaattactagtcat
cgcgctgtctactcttgtacagaatggtaagcacgtgtaataggaggtacaagcaaccct
attgcatattaggaagt--ttagatttgatttggcaatgctagatttagtaa--------
---tttagagaagtttaaagatccgcta--------------------------------
--tgacgagccaacaatggaagagctaacgtctgga-tctagtgattgtttaaaatgtaa
aattg---------------------------tttgaaaatt------------------
------------------------------------------------------------
------------------------------------------------------------
------------------------------------------------------------
------------------------------------------------------------
------------------------------------------------------------
------------------------------------------------------------
------------------------------------------------------------
------------------------------------------------------------
------------------------------------------------------------
------------------------------------------------------------
------------------------------------------------------------
------------------------------------------------------------
------------------------------------------------------------
------------------------------------------------------------
------------------------------------------------------------
------------------------------------------------------------
------------------------------------------------------------
------------------------------------------------------------
------------------------------------------------------------
------------------------------------------------------------
------------------------------------------------------------
------------------------------------------------------------
------------------------------------------------------------
------------------------------------------------------------
------------------------------------------------------------
------------------------------------------------------------
------------------------------------------------------------
------------------------------------------------------------
------------------------------------------------------------
------------------------------------------------------------
------------------------------------------------------------
------------------------------------------------------------
------------------------------------------------------------
------------------------------------------------------------
------------------------------------------------------------
------------------------------------------------------------
------------------------------------------------------------
------------------------------------------------------------
------------------------------------------------------------
------------------------------------------------------------
------------------------------------------------------------
------------------------------------------------------------
------------------------------------------------------------
------------------------------------------------------------
------------------------------------------------------------
------------------------------------------------------------
------------------------------------------------------------
------------------------------------------------------------
------------------------------------------------------------
------------------------------------------------------------
------------------------------------------------------------
------------------------------------------------------------
------------------------------------------------------------
------------------------------------------------------------
------------------------------------------------------------
------------------------------------------------------------
------------------------------------------------------------
------------------------------------------------------------
------------------------------------------------------------
------------------------------------------------------------
------------------------------------------------------------
------------------------------------------------------------
------------------------------------------------------------
------------------------------------------------------------
------------------------------------------------------------
------------------------------------------------------------
------------------------------------------------------------
------------------------------------------------------------
------------------------------------------------------------
------------------------------------------------------------
-----------------
>HQ392472.1 Feline coronavirus UU30, complete genome
------------------------------------------------------------
------------------------------------------------------------
------------------------------------------------------------
------------------ttcttttactttaactagccttgtgctaga-tttgtctt---
--cggacaccaactc---------------------gaactaaacgaaatat--------
ttgtctctctatgataccatagaagacaagcgttgattatttcat-t-cagtttggcaat
cac----------------------------tcctaggaacggggttgagagaacggcgc
accag---------------------ggttccgtccctgtttggtaagtcgtctagtatt
agctgcggcggttccgcccgtc-----gtagttgggtagaccgggttccgtcctgtgatc
tccctcgccggccgccaggagaatgagttccaaacaatttaagatcctcgt--taatgag
gactatcaagtcaacgtgcctagccttcctttccgtgacgtattgcaggacattaagtgc
tgctaccgtaacggttttgatggctatgttttcgtgcccgaataccgtcgtgacctagtt
gattgcgatcgtaaggatcactac-----gtcattggtgttttgggtaacggaataagtg
atcttaaacctgttcttctcaccgaaccttccatcatgttgcagg---gtttcattgtta
gagcaaactgcaatggcgttcttgaggactttgaccttaaaattgcccgtactggaaacg
gtgccgta-------tatgtagatcaatacatgtgtggtgccgatggaaaaccagttatt
gaaggtgagtttaaggactat--------------------------------ttcggtg
atgaggacgttatcttctatgaaggagaggaataccattg--------------------
-cgcttggttaacagtgcgcgatgaaaaacctttatgtcaacaaactctcctcacaatt-
-------agggaaatccaatac--------------------aatcgggatatcccacat
aagttgccaaattgtgctatcagagaagtagcaccaccagtcaagaagaactctaaggtt
gttctctccgaggagtatagaagactctatgacatcttcggttcaccatttatgaga--a
atggggacagtcttaacaagtgttttg----------acagcctccacttcattgccgcc
actcttaagtgtccttgtggcgctgaaagtagtggtgttggtgattggactggttttaag
actgcttgctgtggtcttcatggcaaagtta------------agggtgtcacactgggc
tctgttaaaccgggtgatgctgttgtcactagcatgagtgctggcaagggtgtaaaattc
tttgctaatagtgtactccaat----------------------atgctggtgatgtgga
aaatgtctctgtttggaaagtgattaaaactttcactgttaatgagactgtttgcaccac
tgattttgaaggcgaattgaacgacttcattaaaccagagagcacttcacctgtctcatg
ctccattaagagagccttcatcacaggtgaagttgatg--------------------at
gcagtccatgattgtattatcacgg-----gaaagtt----ggaccttagcactaatctt
tttggtagtgctaacctgctttttaagaaaacaccctggtttgtgcaaaagtgtggtgcg
atttttgctgatgcttggaaagttgttgaagaactgctttgttctctaaaacttacatac
aagcaaatctatgatgtagtagcatcattgtgcacttctgctttcactattatggactac
aaacctgtatttgtagtttcatctaatagtgttaaggacctcgttgacaagtgtgttagg
attcttgtgaaagcctttgatgttttcacacagacaattactatagcgggtgtggaggct
a---------------------------agtgctttgtgcttggtgctaaatacttgctt
-------------------------------tttaacaacgcacttgttaagcttgtcag
cgtt-----------------------------aaaatacttggcaaga-----------
-gacagaaaggtcttgatagtgcattctttgccactaatttgattggtgctactgttaat
gtgacaccacaaaggactgaggttgctaacattagtttgaataaagtagatgatgttgtt
acaccaggtgaaggtcatattgtcattgttggtgatatggctttttacaagagtggcgag
cactactttatgatggcgagtccagattcagttcttgttaac------------------
---------aatgtttttaaagcagcccgagtgccat--------------------ctt
acaatattgtttatgatgtggatgatgacaccaagagtaagatgttggtcaaaattggaa
catcattcgattttgatggtga------------------------tctcgatgctgcta
ttgctaaggttaatgactta----------------------------------------
--------cttattgaattcagacaggaaa-------agttgtgtttcagagcacttaag
gatggtaaaaacatcgtggttgagg--------cataccttaagaaatacaagatgccag
tttgtctcaaaaaccatgttggtttg-------tgggacatcataagacgcgattctgat
aagaagggttttcttgacactttcaatcatcttaacga------attggaggatgtcaaa
gatacaaaaattcaagccattaagaatatcctttgtcctgaccttctgcttgaattagac
tttggtgcaatctggtatagatgtatgccaacctgctctgatgtgtc-------------
-tattttgggtaatgttaaaatcatgctag---------gtaatggtgttaaagtgattt
gtgatggatgtcatagctttgctaaccgtctaacagttaattatagcaaactctgtgaca
cagctcgtaaggatgttgaaattggtggcat-----------------------------
----------acctttttccacctttaaaacaccatctagcagcttcattgacatgaaag
------------atgctatttattccgtagttgaatatggtgag----------------
----gcatt-ctcttttaagactgcaagtgtgcctgtaactaatagtggtactgtcacaa
ctgacgactggtcagatcccattttgttagaacctgcagattatgttgaac------cta
aagacaatggc---------------------gatgtgattgtcattgctggatacacct
tctataaggatgaagatgatcatttctatccatatggttctggcatggttgtgcagaaga
tgta---taacaaactgg--gtggtggtgacaagtcggtcacattctcagatactgtaaa
cgttaa---------ggagatagcacctactacacgtg-ttaagctcgaattcgagttt-
gataatg--aggtagtaacacaagtgcttgaaaaggtcattggtactaaatataagttca
cgggtaca---acttgggacgattttgaagatgctatcactgaagaacttgataaaatct
ttgatacgcttgctgaacaaggtgtagaacttgaaggttacttcatttacgacacatgtg
gtgggtttg-acattaataactcagatggtattatgatttcacagtacgatcttaacaca
gctgttgatgt-----caaaagtgact-----------------ccgatgcaagcgtgga
agacacctcttcaatttctgacaacgaggatgtcgaacaatttgaagaagacaa---ctt
ga---------------------ctgctgatgttgaagat---------------gtttc
acttgtaaaagaagaaactgtagca------gttgcagacgttgataactctg-------
ttgaacaagttacccctgtagaggataac------------------------tctagtg
agcaacttgtctca--------------gtagaggaaaaagttgatgtctctgctaaaaa
tgatccgtgggctgctgctgtcgatgaacaggaagctgaacaacctaaaccttccgtgac
accattcaggacaacaaatcttaatggtaaaatcataattaaacaacaagataataa---
-----------ttgttggataaacgcttgctgttaccaattgcaagcctttgattttttc
aaccatgatttgtggaatggttttaagaaagacgatattatgcct-----tttgtagact
tttgttatgcagctctaac--------tttaaagcagggtgattcaggggatgcagaata
tctt-ttggaaacgatgctcaatgattatagtacagctaaagttacacttagtgctaagt
gtggctgtggtgttaaagagatagt-----tttaaagcgaactg------------tgtt
taagctcacacctcttaagaatgagtttaaatatggcgtttgtggtgattgtaaacaaa-
---ttaacatgtgtaagtttgctagtgtggaaggttctggtgtttttgttcacgatagaa
ttgaaaaacaaacaccagagtcacaatttattgtaacacctactatgcatgcagtttaca
caggcacaacacagaatggtcattatatgattgaagattgcattcatgat--------ta
ttgcgtggatggtatgggaattaagcctcg------------------------taaaca
taagttttacacatccactttgtttcttaatgcaaatgtaatgacagct------gaatt
taaaaccacaattgaaccaactgtgcccgctagggataagtgtgtaaaagaagaacatca
aagtcctaaagatct--------cttaaagcccttctataaagcgggaaaagtttcattt
taccaaggagatttggatgttttgattaactttcttgagcctgatgtcgttgttaatgct
gctaatggtggtctt-------------aaacacgtgggtggca--ttgctaaagctatt
---------------------gatgtatttacaggtggtaagttaacagagcgttctaaa
gaataccttaa----------------atcctacaaatcaatagctcc------------
-----tggtaatgctgtgctttttgaaaatgtacttgagcatcttagtgtgttaaatgct
gtaggacc-----acgtaatggggacagtcgagttgaaggtaaactctgtaatgtctaca
aagcaattgctaagtgtgacggtaaaatactaacaccactt----------------att
agtgttggtatcttcaatgtcaaactggaagtttcat-----------------------
-----------------------tgcagtgtttacttaaaactgtcacagatagggaatt
aaatgtcttcgtttacactgacaaagagaggattaccatagaaaat-----------ttc
ttcaatggtactatccctgtcaaagtaacggaagacaatgtgaaccaaaagcgtgtgtct
gtagcactt-----gataaaacctatggtgag-----caactcaaaggaactgttgttat
taaa--------gacaaagacgtca---------------------------ccaaccaa
ttgccaagtgtatctgatgttggtgaaaaagtcgttaa------ggcagtagatgttgat
tggaatgcttactatggctttccaaatgcagc-----ggcttttagcgccagttcccatg
atgcttataaat-ttgaggttgtaacacataacaacttcattgctcataagcaaactgat
aa----------------------------------------------------------
----------taattgttgggttaatgcaacttgtttagcgt------------------
------------------------------------------------------------
--tacagagacttaaacctacatggaagtttcctggtgttaaaagtttgtgggatgc---
----------------ttttct-------------------------------------c
acgcgtaaaactgctggatttgtccatatg----------ctatatcacatttcaggctt
aaagaa-----------------aggacaacctggtgatgctgagttga-----------
ctttacataagcttgg-------tgagttgatggtgagtgatagtgtagtcactg-----
-tcacacatacaaccgcatgtgataagtgtgt------------aaaggttgaaactttt
acaggacc---------tgtggtagca------------------gcacctcttttggta
tatggcactg---------atgaaacttgcgtt---catggtgtaagtgtcaatgttaaa
gtgacaagtgttagaggcacggttgctatcacttcgttaataggtcctgttgtaggagat
gttattgatgca----------------actggttatatttgttacactggattgaactc
gcgt----------ggccactatacctactacgacaatcgtaatggtttaatggtcgatg
ctgagaaagcctaccatttcgagaaaaatctctta-------------------caggtt
acaacagccattgctagtaattttgttgctga------tacacttaaaaagaagattgtg
cctacgaatc---------------cagttaaagaaacaaatacggcccgtgtttttagt
gaggttgaagaaactcctaaaa-atatagttcgtaaagaagaagtg--------ttagct
attgagagtggtgtagattacacaatcacaacactcggtaaatatgctgacgttttcttt
atgactggtgacaaagttcttaggtttctcctcgaaatctttaaatacttagtggttatt
tttatgtgtcttagaaaatctaagatgcctaaagttaaagtaaaaccaccacatgtat--
-------ttaaagatttaggtgctaaagttaggacattga--------attaca------
--------taagccaattgaacaaacctgccctatggcgttatgcaa------------a
actagtattact------gttaatagcattataccatttcttttatt-------------
tgtttgttagcatac-------------------cattagtgcataaattgg--------
----catgtagtggtagtgttcaagcatatagtaattctagttttgtaaaggcagaagt-
--ttgtggtaactctattttgtgcaaagcgtgtctggcatcttatgatgaattggcagac
ttcgaccacctccaggtgtcatgggattacaagtcagacccactatggaatagagttata
caattgtcatattttatcttcttggctgtttttggtaataattatgttag--atgtcttc
ttatgtattttgtctctcagtaccttaacctgtggttgtct------tattttg------
gttatgttaagtatagctggtttttgcatgttgtcagctttgaatcaatttctgtagaat
ttgtaatcatagttgtggtttttaaggcagttctcgcacttaaacacattttcctaccat
------------------------------------------gcaacaacccatca---t
gtaagacttgctctaaaattgctaggcagacacgtattcctgtacaggttgtggttaatg
gttcaatgaagactgtttatgttcaggctaatggtactggtaaactctgcaaaaagcata
atttttattgtaaaaattgtgactcttatgggttcgaccacacattcatttgtgatgaaa
ttgtgcgagacctgagtaatagtgtaaagcaaactgtttgcgctactgacaggtcttatc
aagaagtcacaaaagttgaatgttctgatggtttttacagattctatgttggtgaagaat
tcacggcatatgattatgatgtaaagaataagaagtatagtagccaggaggtacttaaga
ctatgttcctgctt---------------gatgacttcattgtttatagcccatcagggt
cttctttggctagtgtta--------------------------------------gaaa
tgtctgtgtttacttttcacaattgattggtaggcctattaagattgttaatagtgattt
gctcgaagatttgtctgtagactttaaaggagcac-----------------ttttaaat
gccaagaagaatgttattaagaattccttcaatgttgacgtctcagagtgcaaaaatctg
gaagagtg----------------------ctacaaggcatgtaacctt-gatgtcacat
tctccacattt---------------------------------gagatggcagttaata
acgct---------------------catagatttggcgtgctaatcacagatcgctctt
ttaacaatt-tctggccatcgaagatcaagcctggttcttctggtgtctctgctatggac
atcggtaagtgtatgactttcgatgctaagattgttaatgccaaggttttaacgcaacgt
ggcaaaagtgttgtatggcttagtcaggatttttctagtcttagctctacagcacaaaag
gttttagttaaaacttttgtagaagagggtgtgaactttt------------cacttacg
tttaatgctgtaggttcagatgaagatttgccttatgagcgattcactgaatcagtgtca
gcgaaga------------acggttcaggtttcttcgacgtactcaaacagcttaaacaa
atttt-ctggtgtcttgttctgttcattaccatttacggtttatgctcggtctacagtgt
tgcaacgcagtcttacattgattctgctgaaggttatgattacatggttattaagaatgg
tgttgttca------accatttgatgattctattaactgtgtgcataacacatacaaagg
ctttgcagtgtggtttaaagctaaatatggatttgtacccacatttgataagtcctgccc
tattgtttt---------------aggaactgtttttgatttaggtaatatgagaccaat
ccccgatgtgccagcatatgtagcacttgttggtagatctcttgtgtttgcaattaatgc
tgcatttggtgttactaatgtgtgctatgaccatgtgggtgccgctgtaagtaagaattc
ttactttgaca------cttgtgtcttcaattctgcatgcactactct---aaccggtct
tggtggtacagttgtttattgtgctaagcaaggacttgtagagggtgctaagctttatag
tgaattgttgcctgattattattatgagcacgctagtggtaacatggtaaaaataccagc
tat---tattaggggttttggtctacggtttgtaaaaacacaggctacaacttattgcag
agtgggagagtgtattgaaagtcaagctggtttttgc---tttggtggtgataactggtt
tgtctatgata-------------------aagagtttggtgatggatacatttgtggaa
gttccgcaattggattcttcaaaaatgtgttcgcactctt---------------taact
ccaacatgtctgtagtagccacatctggtgcaatgttggctaacattgtcattgcgtgtt
tggctattgcagtctgttatggtgttcttaagtttaaaaagatctttggtgattgcactc
tcctagtagttatga-----ttattgttacattgattgttaataatttttcctactttgt
aacccataacacattctttatgattgtttatgctatcatctattatttcacaacgagaaa
actcgcatacccaggtatttt------agatgcagggtttattattgcatacttaaatat
ggctccgtggtatgtgcttgttttgtacataatggtattcttatatgattcactaccatc
actattcaa------acttaaggtaacaacaaacctttttgaaggtgataaatttgttgg
tagttttgaatcagcagctatgggtacttttgttatagacatgcgttcatatgaaacact
cgttaattctacatctctagatagaattaagtcatatgctaacagctt---------taa
caagtacaagtactatactggttcaatgggagaggctgattaccgcatggcttgttatgc
tcatttgggtaaggcattaatggattattctgtttcaagaaatgatatgctttacacacc
accaacggtcagtgttaattcaac---actgcagtccggattaagaaaaatggcacaacc
tagcggtattgtggaaccctgcattgtaagggtggcttatggtaacaatgtccttaacgg
tttgtggattggagatgaagttatttgccctagacatgtcat---tgctagtgatacatc
acgtgtgatcaattatgagaatgagttgtctagtgtgcgtttacataacttctctata--
-gccaaaaataatgtgtttttgggtgttgtgtctgccaaatacaagggtgtaaatctcgt
gcttaaagtgaatcaggtaaaccctaacacaccagaacacaaatttaagtctgtgaaacc
aggtgagagttttaatattctcgcttgttacgaaggctgtcctggtagtgtctatggtgt
gaacatgaggagtcagggtactatcaagggttcatttattgctggtacttgcgggtcagt
aggttatgtgttagaaaatggaactctctattttgtgtacatgcaccacttagagttagg
taatggctcccatgttggttcaaaccttgaaggggaaatgtatggcggttatgaagatca
acctagcatgcaattagaaggtactaacgttatgtcatcagataatgtggttgcattttt
gtatgctgcccttatcaacggtgagagatggtttgtta----------caaatgcatcaa
tgtcgttagaatcttataatgcatggtccaaaaccaacagttttacggaaatcgtgtcaa
ctgatgcttttaacatgttgg---------ccgcaaaaactgg--ttacagtgttgaaaa
gttgcttgagtgtattgttag-------actcaacaaaggttttgggggtcgcactatat
tgtcttatggctcactatgtgatgaattcacacctacggaagttataaggcaaatgtatg
gtgttaatcttcagagtg--gtaaagtgaaatctttgttttacccagtgatgaccgcttt
ggcta--------ttctttttgcattttggttagaa------------------------
ttctttatgtatacacccttcacgtggattaatccaacatttgttagtgtcattctagct
attacaacaatcgtatctgcgatactagttgttggaattaagcacaaaatgttgttcttt
atgtcctttgtaatgcctagtgttattttagctactgtacataatgttgtctg-------
-------ggatttgacctattatgaaagtttacaggttcttgtagaaaatgttaatacca
ctttcttaccagttgacatgcaag---gtgtcatgcttgcacta--ttttgtgttg----
------------------ttgtgtttgttacatacactataagatttttcacatgtaagc
aatcatggttttct------ttgtttgtaacaactgtttttgtggtgtttaacattgtta
aattactaggtatggtgggtgaaccatggactgaagaccatattttgctgtgtcttgtaa
acatgcttaccatgttgataagtcttactacaaaggattggtt-----tgttgtttttgc
atcatacaagtttgcttattatatagttgtatatgtaatgcagccagcttttgttcaaga
tt-ttggtttcgtcaagtgtgtaagcattatttacatggcttgtggttacctcttctgtt
gttattatggtatcctttattgggttaacaggtttacatgcatgacgtgtggtgtt---t
accaattcacagtctcaccagctgagcttaaatacatgactgctaataatttgtctgcac
ctaagacagcatatgatgctatgattcttagtgttaagttgatgggcattggtggagaga
gaaacataaaaatctccactgtgcagtctaaactcacagagatgaagtgtacgaatgttg
tattgctcggcctgttgtctaaaatgcatgttgaatctaattcaaaagagtggaactatt
gtgttggtctgcataatgagattaatttgtgtgatgacccggaagttgttttggaaaaac
tactagcgctcattgcattctttttgtccaagcataacacatgtgatcttagtgatctta
ttgattcctattttgagaataccactattttacagagtgtagcatccgcttatgctgctt
tgcctagctggattgcctatgaacaagctcgcgccgacttagaagaggctaagaagaatg
atgttagccctcaactcttgaaacagcttacaaaggcttgtaatattgctaagagcgaat
ttgagcgagaagcttccgtgcaaaagaaacttgataaaatggcagagcaggctgcagcta
gcatgtacaaggaggcacgtgccgtggacaggaagtcgaaaatagtttcagctatgcata
gtctactttttggtatgcttaagaaactcgacatgtccagtgttaatactattattgaac
aggctcgtaatggcgtgttaccattgagtattataccagctgcctcggctacaagactta
ttgttgtaacgcctaatcttgaagtgctttccaaggttagacaagaaaataatgtaca-t
tatgcaggtgctatttggtcaattgttgaggtcaaggatgctaatggcgctcaagttcac
ttgaaagaagttacagctgctaatgagttgaatctgacctggcctttgaatattacatgt
gagagaacca---------caaagttgcaaaacaatgaaattttgcctggtaaactcaag
gagagagctgttaaagcttctgctacaattgatggtgatgcctatggtagtggtaaagcg
cttatggcttctgaaagtggtaagagtttcatttatgcatttatagcatcagacagcaac
cttaagtatgttaaatggg------------agagcaacaa---tgatgtgatacctata
gaactagaggctccattgcgcttctatgttgatggcgttaatggtcctgaagttaaatat
ttgtattttgtgaaaaacttaaacactcttagacgtggtgctgttcttggttatatcggt
gcaacagttcgtctgcaagccggtaaacctactgaacacccatctaatagtggtttgttg
acattatgtgcttttgcacctgaccctgccaaagcatatgttgatgctgttaaaagaggt
atgcaaccagtcaccaactgtgtaaaaatgctctcgaatggtgccggtaatggtatggct
atcacaaatggtgttgaatccaatacacaacaagactcttatggtggagcatctgtgtgt
atttattgtagatgtcatgtagaacatcctgcaattgatgggttgtgccgctttaaaggt
aaatttgttcaagtac---caaccgggactcaggaccctataagattctgtattgaaaac
gaagtctgtgttgtctgtggttgctggcttaataatggttgtatgtgtgac------cgt
acatctatgcaaggttccaccattgatcagaattatttaaacgagtgcggggttctagtg
cagctcgactagaaccctgtaat---ggtacagatcctgaccatgttagtagagcttttg
acatctataataaagatgttgcatgtattggtaaattcctcaagactaattgttcacgct
ttaggaatttagataaacatgatg------------cctactacgtagtcaagcgttgta
ctaagagcgttatggaccatgagcaagtctgttataacgatcttaaagattcgggtgcgg
ttgctgaacatgacttctttttgtataaggaaggtcgatgtgaattcggtaatgttgcac
gtaaggatcttacaaagtacacaatgatggatctgtgttacgccatcaggaattttgatg
aaaagaactgcgaagttcttaaagagatacttgtgacgttaggcgcctgcaatgaatctt
tctttgaaaataaggattggtttgatccagtagaaaatgaagctatacatgaagtatacg
caagactgggacctatagtagccaacgctatgcttaaatgtgtagcgttttgtgacgtca
ttgtggaaaaaggttacataggtattataactcttgataaccaagaccttaacggcaatt
tttacgatttcggtgattttgtaaaaactgcaccaggttttggatgtgcttgtgttacat
catattattcttatatgatgcccttaatgggaatgacttcatgtttagagtctgaaaatt
ttgtgaaaagcgacatctatggttcagattataagcagtatgatttgttagcttatgatt
ttacagaccataaggaaaaacttttccaaaaatactttaagcactgggatcgaacatacc
accctaattgctctgattgtacaagtgatgattgtattattcattgtgctaattttaaca
cgttgttttcaatgaccatacctaacactgcatttggacctcttgtacgtaaagttcata
tagatggtgtgccagttgtcgttactgctggttatcattttaaacagttgggtattgtgt
ggaatcttgatgttaaattagacactatgaagttgactatgacagatcttcttaggtttg
tcactgatcctacactacttgtagcatcaagccccgccttgctagatcagcgcactgtct
gtttctccattgcagctttgagtactggtgttacatatcagacagtgaaaccgggtcact
ttaacaaggatttctacgattttataacagagcgtggattctttgaggagggatctgagt
taactttgaaacacttcttctttgcccagggtggtgaagctgctatgacagattttaact
attaccgttataacagagttactgttttagatatctgtcaggctcaatttgtttataaaa
ttgtgtgtaagtattttgattgttatgatggtggctgcatcaatgctcgagaggttgttg
ttaccaactatgataagagtgctggttacccacttaataaatttggtaaagcacgacttt
actatgagactctatcatatgaggagcaggatgcgctttttgctttaacaaagagaaatg
ttttacccacaatgactcaaatgaatttgaaatatgctatatctggaaaggctagagctc
gtactgtgggaggagtgtcgctcctttcgacaatgacaacgagacagtaccaccagaaac
atttgaaatccattgctgctacacgtaatgctaccgtagttattggaacaactaagttct
[truncated: 3,126,442 more chars]
