# Supplementary material for: Broad-spectrum CRISPR-Cas13d-mediated strategy for combating human coronaviruses
Source: Mol Ther Nucleic Acids. 2026 Mar 6;37(2):102888. doi: 10.1016/j.omtn.2026.102888 (PMC13126349; doi:10.1016/j.omtn.2026.102888)
Supplement: Data S1. Animal coronavirus sequences [file mmc2.zip › File S1/alignment wuhan with ferret coronaviruses.fasta]

>NC_045512.2 Severe acute respiratory syndrome coronavirus 2 isolate Wuhan-Hu-1, complete genome
------------------------------------------------------------
---------------attaaaggtttataccttcccag----------gtaacaaaccaa
ccaactttcgatctcttgtagatctgttctctaaacgaactttaaaatctgtgtggctgt
cactcggctgcatgcttagtgcactcacgcagtataattaataactaattactgtcgttg
acaggacacgagtaactcgtctatcttctgcaggctgcttacggtttcgtccgtgttgca
gccgatcatcagcacatctaggtttcgtccgggtgtgaccgaaaggtaagatggagagcc
ttgtccctggtttcaacgagaaaacacacgtccaactcagtttgcctgttttacaggttc
gcgacgtgctcgtacgtggctttggagactccgtggaggaggtcttatcagaggcacgtc
aacatcttaaagatggcacttgtggcttagtagaagttgaaaaaggcgttttgcctcaac
ttgaacagccctatgtgttcatcaaacgttcggatgctcgaactgcacctcatggtcatg
ttatggttgagctggt-agcagaactcgaaggcattcagtacggtcgtagtggtgagaca
cttggtgtccttgtccctcatgtgggcgaaataccagtggcttaccgcaaggttcttctt
cgtaagaacggtaataaaggagctggtggccatagttacggcgccgatctaaagtcattt
gacttaggcgacgagcttggcactgatccttatgaagattttcaagaaaactggaacact
aaacatagcagtggtgttacccgtgaactcatgcgtgagcttaacggaggggcatacact
cgctatgtcgataacaacttctgtggccctgatggctaccctcttgagtgcattaaagac
cttctagcacgtgctggtaaagcttcatgcactttgtccgaacaactggactttattgac
actaagaggggtgtatactgctgccgtgaacatgagcatgaaattgcttggtacacggaa
cg---ttctgaaaagagctatgaattgcagacaccttttgaaattaaattggcaaagaaa
tttgacaccttcaatggggaatgtccaaattttgtatttccc------------------
---ttaaattccataatcaagactattcaaccaagggttgaaaagaaaaagcttgatggc
tt----tatgggtagaattcgatctgtctatccagttgcgtcaccaaa-------tgaat
gcaaccaaatgtgcctttcaactctcatgaagtgtgatcattgtggtgaaacttcatggc
agacgggcgatt---------------------------------ttgttaaagccactt
gcgaattttgtggcactgagaatttgactaaagaaggtgccactacttgtggtta-----
------------cttaccccaaaatgctgttgttaa--------------------aatt
tattgtccagcatgtcacaatt----------cagaagtaggacctgagcatagtcttgc
cgaataccataatgaatctggcttgaaaaccattcttcgtaagggtggtcgcactattgc
ctttggaggctgtgtgttctcttatgttggttgccataacaagtgtgcctattgggttcc
acgtgctag---cgctaacataggttgtaaccatacaggtgttgttggagaa--ggttcc
gaaggtctta--------------------------------------atgacaaccttc
ttgaaa-tactccaaaaagagaaagtca-----acatcaatattgttggtgactttaaac
t------taatgaagagatcgccat---------------tattttggcatctttttctg
cttccacaagtgcttttgtggaaactgtgaaaggtttgga------ttataaagcattca
aacaaattgttgaatcctgtggtaattttaaagttacaaaaggaaaagctaaaaaaggtg
cctggaatattggtgaacagaaatcaatactgagtcctctttatgcatttgcatcagagg
ctgctcgtgttgtacgatcaattttctcccgcactcttgaaactg------ctcaaaatt
ctgtgcg----------tgttttacagaaggccgctataacaatactagatggaatttca
cagtattcactg-----agactcattgatgctatgatgttcacatctgatttggctacta
acaatctagttgtaatggcctacattacaggtggtgttgttcagttgacttcgcagtggc
taactaacatctttggcactgtttatgaaaaactcaaacccgtccttgattggcttgaag
agaagtttaaggaaggtgtagagtttcttagagacggttgggaaattgttaaatttatct
c------aacctgtgcttgtgaaattgtcggtggacaaattgtcacctgtgcaaaggaaa
ttaaggagagtgttcagacattctttaagcttgtaaataaatttttggctttgtgtgctg
actctatcattattggtggagctaaacttaaagccttgaatttaggtgaaacatttgtca
cgcactcaaagggattgtacagaaagtgtgttaaatccagagaagaaactggcctactca
tgcctctaaaagccccaaaagaaattatcttcttagagggagaaacacttcccacagaag
tgttaacagaggaagttgtcttgaaaactggtgatttacaaccattagaacaacctacta
g-----tgaagctgttgaagctccattggttggtacaccagtttgtattaacgggcttat
gttgctcgaaatcaaagacacagaaaagtactgtgccc-------ttgcacctaat--at
gatggtaacaaacaataccttcacac--------tcaaaggcggtgcaccaacaaaggtt
actt---------ttggtgatgacactgtgatagaagtgcaaggttacaagagtgtgaat
atcacttttgaacttgatgaaaggattgataaagtacttaatgagaagtgctctgcctat
acagttgaactcggtacagaagtaaatgagttcgcctgtgttgtggca------------
------------------gatgctgtcataaaaactttgcaaccagtatctgaa------
-ttacttacaccactgggcat-----------tgatttagatga----------------
---------gtggagtatggctacatactacttatttgatgagtctggtgagtttaaatt
ggcttcacatatgtattgttct---------------ttctaccctccagatgaggatga
ag---------------------aagaaggtgattgtgaagaagaagagtttgagccatc
aactcaatatgagtatggtactgaagatgattaccaaggtaaacct---ttggaatttgg
tgccacttctgctgctcttcaacctgaagaagagcaagaagaagattggttagatgatga
tagtcaacaaactgttggtcaacaagacggcagtgag---------gacaatcagacaac
tac--------------tattcaaacaattgttg-----aggttcaacctcaattagaga
tggaacttacaccagttgttcagactattgaagtgaatagttttagtggttatttaaaac
t---------------tactgacaatgtatacattaaaaatgcagacattgtggaagaag
ctaaaaaggtaaaaccaacagtggttgttaatgcagccaatgtttaccttaaacatggag
gaggtgttgcagg------agccttaaataaggctactaacaatgccatgcaagttgaat
ctga---------------tgattacatagctactaatggaccacttaaagtgggtggta
gttgtgttttaagcggacacaatcttgctaaacactgtcttcatgttgtcg---------
------gcccaaatgttaacaaaggtgaaga---cattcaacttcttaagagtgcttatg
aaaattttaatcagcacgaagttctacttgcaccattattatcag-----ctggtatttt
tggtgctgaccctatacattctttaagagtttgtgtag----------------------
-atactgttcgcacaa----------atgtctacttagctgtctttgataaaaatctcta
tgacaaacttgtttcaagc----tttttggaaatgaagagtgaaaagcaagttgaacaa-
-aagatcgctgagattcctaaagaggaagttaagccatttataactgaaagtaaaccttc
agttgaacagagaaaacaagatgataagaaaatcaaagcttgtgttgaagaagtt---ac
aacaactctggaagaaactaagttcctcacagaaaacttgttactttatattgacattaa
tggcaatcttcatccagattctgcc------------actcttgttagtgacattgacat
-cactttcttaaagaaagatgctcca--------tatatagtgggtgatgttgttcaaga
gggtgttttaactgctgtggttatacctactaaaaaggctggtggcactactg-------
--aaatgctagcgaaagctttgagaaaagtgccaacagacaattatataaccacttaccc
gggtcagggtttaaatggttacactgtagaggaggcaaagacagtgcttaaaaagtgtaa
aagtgccttttacattctaccatctattatctctaatgagaagcaagaaattcttg----
-gaactgtttcttggaatttgcgaga--aatgcttgcacatgcagaagaaacacgcaaat
taatgcctgtctgtgtggaaactaaagccatagt------ttcaactatacagcgtaaat
ataagggtattaaaatacaag------------------agggtgtggttgattatggtg
ctagattttacttttacaccagtaaaacaac------------tgtagcgtcacttatca
acacacttaacgatctaaatgaaactcttgttacaatgccacttggctatgtaacacatg
gcttaaatttggaagaagctgctcggtatatgagatctctcaaagtgccagctacagttt
ctgtttcttcacctgatgctgttacagcgtataatggttatcttacttcttcttctaaaa
cacctgaagaacattttattgaaaccatctcacttgctggttcctataaagattggtcct
attctggacaatctacacaactaggtatagaatttcttaagagaggtgataaaagtgtat
attacactagtaatcctaccacattccacctagatggtgaagttatcacctttgacaatc
ttaagacacttctttctttgagagaagtgaggactattaaggtgtttacaacagtagaca
acattaacctccacacgcaagttgtggacatgtcaatgacatatggacaacagtttggtc
caacttatttggatggagctgatgttactaaaataaaacctcataa---ttcacatgaag
gtaaaacattttat---gttttacctaatgatgacactctacgtgttgaggcttttgagt
actaccacacaactgatcctagttttctgggtaggtacatgtcagca-ttaaatcacact
aaaaagtgg-------------aaatacccacaagttaatggtttaacttctattaaatg
ggcagataacaactgttatcttgccactgcattgttaacactccaacaaatagagttgaa
gtttaatccacctgctctacaagatgcttattacagagcaagggctggtgaagctgctaa
cttttgtgcacttatcttagcctactg-taataagacagtaggtgagttaggtgatgtta
gagaaacaatgagttacttgtttcaacatgccaatttagattcttgcaaaagagtcttga
ac--gtggtgtgtaaaacttgtg-gacaacagcagacaacccttaagggtgtagaagctg
ttatgtacatgggcacactttcttatgaacaatttaag-----------------aaagg
tgttcagataccttgtacgtgtggtaaacaagctacaaaatatctagtacaacaggagtc
accttttgttatgatgtcagcaccacctgctcagtatgaacttaagcatggtacatttac
ttgtgctagtgagtacactggtaattaccagtgtggtcactataaacatataacttctaa
agaaactttgtattgcatagacggtgctttacttacaaagtcctcagaatacaaaggtcc
tattacggatgttttctacaaagaaaacagttacacaacaaccataaaaccagttactta
taaattggatggtgttgtttgtacagaaattgaccctaagttggacaattattataagaa
agacaattcttatttcacagagcaaccaattgatcttgtaccaaaccaaccatatccaaa
cgcaagcttcgataattttaagtttgtatgtgataatatcaaatttgctgatgatttaaa
ccagttaactggttataagaaacctgcttcaagagagcttaaagttacatttttccctga
cttaaatggtgatgtggtggctattgattataaacactacacaccctcttttaagaaagg
agctaaattgttacataaacctattgtttggcatgttaacaatgcaactaataaagccac
gtataaaccaaatacctggtgtatacgttgtctttggagcacaaaaccagttgaaacatc
aaattcgtttgatgtactgaagtcagaggacgcgcagggaatggataatcttgcctgcga
agatctaaaaccagtctctgaagaagtagtggaaaatcctaccatacagaaagacgttct
tgagtgtaatg--tgaaaactaccgaagttgtaggagacattatacttaaaccagcaaat
aatagtttaaaaat-tacagaagaggttggccacacagatctaatggctgcttatgtaga
caattctagtcttactattaagaaacctaatgaattatctagagtattaggtttgaaaac
ccttgctactcatggtttagctgctgttaatagtgtcccttgggatactatagctaatta
tgctaagccttttcttaacaaagttgttagtacaactactaacatagttacacggtgttt
aaaccgtgtttgtactaattatatgccttatttctttactttattgctacaattgtgtac
ttttactagaagtacaaattctagaattaaagcatctatgccgactactatagcaaagaa
tactgttaagagtgtcggtaaattttgtctagaggcttcatttaattatttgaagtcacc
taatttttctaaactg---ataaatattataatttggtttttactattaagtgtttgcct
aggttctttaatctactcaaccgctgctttaggtgtt--ttaatgtctaatttaggcatg
ccttcttactgtactggttacagagaaggctatttgaactctactaatgtcactattgca
acctactgtactggttctataccttgtagtgtttgtcttagtggtttagattctttagac
acctatccttctttagaaactatacaaat-------------taccatttcatcttttaa
atgggatttaactgct--tttggcttagttgcagagtggtttttggcatatattcttt--
---tcactaggtttttctatgtacttggattggctgcaatcatgcaa----ttgtttttc
agctattttgcagtacattttattagtaattcttggcttatgtggttaataattaatctt
gtacaaatggccccgatttcagctatggttagaatgtacatcttctttgcatcattttat
tatgtatggaaaagttatgtgcatgttgtagacggttgtaattcatcaacttgtatgatg
tgttacaaacgtaatagagcaacaagagtcgaatgtacaactattgttaatggtgttaga
aggtccttttatgtctatgctaatggaggtaaaggcttttgcaaactacacaattggaat
tgtgttaattgtgatacattctgtgctggtagtacatttattagtgatgaagttgcgaga
gacttgtcactacagtttaaaagaccaataaatcctactgaccagtcttcttacatcgtt
gatagtgttaca-gtgaagaatggttccatccatctttactttgataaagctggtcaaaa
gacttatgaaagacattctctctctcattttgttaacttagacaacctgagagctaataa
cactaaaggttc------------attgcctattaatgttatagtttttgatggtaaatc
aaaatgtgaagaatcatctgcaaaatca------gcgtctgtttactacagtcagcttat
gtgtcaacctatactgttactagat------------caggcattagtgtctgatgttgg
tgatagtgcggaagttgcagttaaaatgtttgatgcttacgttaatacgttttcatcaac
t--tttaacgtaccaatggaaaaactcaaaacactagttgcaactgcagaagctgaactt
gcaaagaatgtgtccttagacaatgtcttatctacttttatttcagcagctcggcaaggg
tttgttgattcagatgtagaaactaaagatgttgttgaatgtcttaaattgtcacatcaa
tctgacatagaagttactggcgatagttgtaataactatatgctcacctataacaaagtt
gaa---aacatgacaccccgtgaccttggtgcttgtattgactgtagtgcgcgtcatatt
aatgcgcaggtagcaaaaagtcacaacattgctttgatatggaacgttaaagatttcatg
tcattgtctgaacaactacgaaaacaaatacgtagtgctgctaaaaagaataacttacct
tttaagttgacatgtgcaactactagacaagttgttaatgttgtaacaacaaa-------
-----gatagcacttaagggtggtaaaattgttaataattggttgaagcagttaattaaa
gttacacttgtgttcctttttgttgctgctattttct----------atttaataacacc
tgttcatgtcatgtctaaacatac--------------------tgacttt----tcaag
tgaaatcataggatacaaggctattgatggtggtgtcactcgtg-acatagcatctacag
atacttgttttgctaacaaacatgctgattttgacacatggtttagccagcgtggtggta
gttatactaatgacaaagcttgcccattgattgctgcagtcataacaagagaagtgggtt
ttgt------cgtgcctggtttgcctg-gcacgatattacgcacaactaatggtgacttt
ttgcatttcttacctagagtttttagtgcagttggtaacatctgttacacaccatcaaaa
c-ttatagagtacactgactttgcaacatcagcttgtgttttggctgctgaatgtacaat
ttttaaagatgcttctggtaagccagtaccatattgttatgataccaatgtactag---a
aggttctgttgcttatgaaagtttacgccctgacacacgttatgtgctcatggatggctc
tattattcaatttcctaacacctaccttgaaggttctg---ttagagtggtaacaacttt
tgattctgagtactgtaggcacggcacttgtgaaagatcagaagctggtgtttgtgtatc
tactagtggtagatgggtacttaacaatgattattacagatctttaccaggagttt---t
ctgtggtgtagatgctgtaaatttacttactaatatgtttacaccactaattcaacctat
tggtgctttggacatatcagcatctatagtagctggtggtattgtagctatcgtagtaac
atgccttgcctactattttatgaggtttagaagagcttttggtgaatacagtcatgtagt
tgcctttaatactttactattccttat--gtcattcactgtactctgtttaacaccagtt
tactcattcttacctggtgtttattctgttatttacttgtacttgac---------attt
tatc------ttactaatgatgtttcttttttagcacatattcagtggatggttatgttc
acacctttagtacctttctggataacaattgcttatatcat-ttgtatttccacaaagca
tttctattggttctttagt---------------aattacctaaagagacgtgtagtctt
taatggtgtttcctttagtacttttgaagaagctgcgctgtgcacctttttgttaaataa
agaaatgtatctaaagttgcgtagtgatgtgctattacctcttacgcaatataatagata
cttagctctttataataagtacaagtattttagtggagcaatggatacaactagctacag
agaagctgcttgttgtcatctcgcaaaggctctcaatgacttcagtaactcaggttctga
tgttctttaccaaccaccacaaacctctatcacctcagctgttttgcagagtggttttag
aaaaatggcattcccatctggtaaagttgagggttgtatggtacaagtaacttgtggtac
aactacacttaacggtctttggcttgatgacgtagtttactgtccaagacatgtgat---
---ctgcacctctgaagacatgcttaaccctaattatgaagatttactcattcgtaagtc
taat--cataatttcttggtacaggctggtaatgttcaactcagggttattggacattct
atgcaaaattgtgtacttaagcttaaggttgatacagccaatcctaagacacctaagtat
aagtttgttcgcattcaaccaggacagactttttcagtgttagcttgttacaatggttca
ccatctggtgtttaccaatgtgctatgaggcccaatttcactattaagggttcattcctt
aatggttcatgtggtagtgttggttttaacatagattatgactgtgtctctttttgttac
atgcaccatatggaattaccaactggagttcatgctggcacagacttagaaggtaacttt
tatggaccttttgttgacaggcaaacagcacaagcagctggtacggacacaactattaca
gttaatgttttagcttggttgtacgctgctgttataaatggagacaggtggtttctcaat
cgatttaccacaactcttaatgactttaaccttgtggctatgaagtacaattatgaacct
ctaacacaagaccatgttgacatactaggacctctttctgctcaaactggaattgccgtt
ttagatatgtgtgcttcattaaaagaattactgcaaaatggtatgaatggacgtaccata
ttgggtagtgctttattagaagatgaatttacaccttttgatgttgttagacaatgctca
ggtgttactttccaaagtgcagtgaaaagaacaatcaagggtacacaccactggttgtta
ctcacaattttgacttcacttttag----------ttttagtccagagtactcaatggtc
tttgttcttttttttgtatgaaaatgcctttttaccttttgctatgggtattattgctat
gtctgcttttgcaatgatgtttgtcaaacataagcatgcatttctctgtttgtttttgtt
accttctcttgccact----------gtagcttattttaatatggtctatatg-------
----cctgctagttgggtgatgcgtattatgacatggttggatatggttgatactagttt
gtctggttttaagctaaaagactgtgttatgtatgcatcagctgtagtgttactaatcct
tatgacagcaagaactgtgtatgatgatggtgctaggagagtgtggacacttatgaatgt
cttgacactcgtttataaagtttattatggtaatgctttagatcaagccatttccatgtg
ggctcttataatctctgttact------tctaactactcaggtgtagttacaactgtcat
gtttttggcca---------gaggtattgtttttat-------------gtgtgttgagt
attgccctattttct----tcataactggtaatacacttcagtgtat---aatgctagtt
tattgt-------ttcttaggctatttttgtacttgttactttggcctcttttgtttact
caaccgctactttagactgactcttggtgtttatgattacttagtttctacacaggagtt
tagatatatgaattcacagggactactcccacccaagaatagcatagatgccttcaaact
caacattaaattgttgggtgttggtggcaaaccttgtatcaaagtagccactgtacagtc
taaaatgtcagatgtaaagtgcacatcagtagtcttactctcagttttgcaacaactcag
agtagaatcatcatctaaattgtgggctcaatgtgtccagttacacaatgacattctctt
agctaaagatactactgaagcctttgaaaaaatggtttcactactttctgttttgctttc
catgcagggtgctgtagacataaacaagctttgtgaagaaatgctggacaacagggcaac
cttacaagctatagcctcagagtttagttcccttccatcatatgcagcttttgctactgc
tcaagaagcttatgagcaggctgttgctaatggtgattctgaagttgttcttaaaaagtt
gaagaagtctttgaatgtggctaaatctgaatttgaccgtgatgcagccatgcaacgtaa
gttggaaaagatggctgatcaagctatgacccaaatgtataaacaggctagatctgagga
caagagggcaaaagttactagtgctatgcagacaatgcttttcactatgcttagaaagtt
ggataatgatgcactcaacaacattatcaacaatgcaagagatggttgtgttcccttgaa
cataatacctcttacaacagcagccaaactaatggttgtcataccagactataacacata
taaaaatacgtgtgatggt-----------acaacatttacttatgcatcagcattgtgg
gaaatccaacaggttgtagatgcagatagtaaaattgttcaacttagtgaaattagtatg
gacaattcacctaatttagcatggcctcttattgtaacagctttaagggccaattctgct
gtcaaattacagaataatgagcttagtcctgttgcactacgacagatgtcttgtgctgcc
ggtactacacaaact------------gcttgcactgatgacaatgcgttagcttactac
aacacaacaaagggaggtagg---tttgtacttgcactgttatccgatttacaggatttg
aaatgggctagattccctaagagtgatggaactggtactatctatacagaactggaacca
ccttgtaggtttgttacagacacacctaaaggtcctaaagtgaagtatttatactttatt
aaaggattaaacaacctaaatagaggtatggtacttggtagtttagctgccacagtacgt
ctacaagctggtaatgcaacagaagtgcctgccaattcaactgtattatctttctgtgct
tttgctgtagatgctgctaaagcttacaaagattatctagctagtgggggacaaccaatc
actaattgtgttaagatgttgtgtacacacactggtactggtcaggcaataacagttaca
ccggaagccaatatggatcaagaatcctttggtggtgcatcgtgttgtctgtactgccgt
tgccacatagatcatccaaatcctaaaggattttgtgacttaaaaggtaagtatgtacaa
atacctacaacttgtgctaatgaccctgtgggttttacacttaaaaacacagtctgtacc
gtctgcggtatgtggaaaggttatggctgtagttgtgatcaactccgcgaacccatgctt
cagtcagctgatgca---caatcgtttttaaacgggtttgcggtgtaagtgcagcccgtc
ttacaccgtgcggcacaggcactagtactgatgtcgtatacagggcttttgacatctaca
atgataaagtagctggttttgctaaattcctaaaaactaattgttgtcgcttccaagaaa
aggacgaagatgacaatttaattgattcttactttgtagttaagagacacactttctcta
actacc-------aacatgaagaaacaatttataatttacttaaggattgtccagctgtt
gctaaacatgacttctttaagtttagaatagacggtgacatggtaccacatatatcacgt
caacgtcttactaaatacacaatggcagacctcgtctatgctttaaggcattttgatgaa
ggtaattgtgacacattaaaagaaatacttgtcacatacaattgttgtgatgatgattat
ttcaataaaaaggactggtatgattttgtagaaaacccagatatattacgcgtatacgcc
aacttaggtgaacgtgtacgccaagctttgttaaaaacagtacaattctgtgatgccatg
cgaaatgctggtattgttggtgtactgacattagataatcaagatctcaatggtaactgg
tatgatttcggtgatttcatacaaaccacgccaggtagtggagttcctgttgtagattct
tattattcattgttaatgcctatattaaccttgaccagggctttaactgcagagtcacat
gttgacactgacttaacaaagccttacattaagtgg---gatttgttaaaatatgacttc
acggaagagaggttaaaactctttgaccgttattttaaatattgggatcagacataccac
ccaaattgtgttaactgtttggatgacagatgcattctgcattgtgcaaactttaatgtt
ttattctctacagtgttcccacctacaagttttggaccactagtgagaaaaatatttgtt
gatggtgttccatttgtagtttcaactggataccacttcagagagctaggtgttgtacat
aatcaggatgtaaacttacatagctctagacttagttttaaggaattacttgtgtatgct
gctgaccctgctatgcacgctgcttctggtaatctattactagataaacgcactacgtgc
ttttcagtagctgcacttactaacaatgttgcttttcaaactgtcaaacccggtaatttt
aacaaagacttctatgactttgctgtgtctaagggtttctttaaggaaggaagttctgtt
gaattaaaacacttcttctttgctcaggatggtaatgctgctatcagcgattatgactac
tatcgttataatctaccaacaatgtgtgatatcagacaactactatttgtagttgaagtt
gttgataagtactttgattgttacgatggtggctgtattaatgctaaccaagtcatcgtc
aacaacctagacaaatcagctggttttccatttaataaatggggtaaggctagactttat
tatgattcaatgagttatgaggatcaagatgcacttttcgcatatacaaaacgtaatgtc
atccctactataactcaaatgaatcttaagtatgccattagtgcaaagaatagagctcgc
accgtagctggtgtctctatctgtagtactatgaccaatagacagtttcatcaaaaatta
ttgaaatcaatagccgccactagaggagctactgtagtaattggaacaagcaaattctat
ggtggttggcacaacatgttaaaaactgtttatagtgatgtagaaaaccctcaccttatg
ggttgggattatcctaaatgtgatagagccatgcctaacatgcttagaattatggcctca
cttgttcttgctcgcaaacatacaacgtgttgtagcttgtcacaccgtttctatagatta
gctaatgagtgtgctcaagtattgagtgaaatggtcatgtgtggcggttcactatatgtt
aaaccaggtggaacctcatcaggagatgccacaactgcttatgctaatagtgtttttaac
atttgtcaagctgtcacggccaatgttaatgcacttttatctactgatggtaacaaaatt
gccgataagtatgtccgcaatttacaacacagactttatgagtgtctctatagaaataga
gatgttgacacagactttgtgaatgagttttacgcatatttgcgtaaacatttctcaatg
atgatactctctgacgatgctgttgtgtgtttcaatagcacttatgcatctcaaggtcta
gtggctagcataaagaactttaagtcagttctttattatcaaaacaatgtttttatgtct
gaagcaaaatgttggactgagactgaccttactaaaggacctcatgaattttgctctcaa
catacaatgctagttaaacagggtgatgattatgtgtaccttccttacccagatccatca
agaatcctaggggccggctgttttgtagatgatatcgtaaaaacagatggtacacttatg
attgaacggttcgtgtctttagctatagatgcttacccacttactaaacatcctaatcag
gagtatgctgatgtctttcatttgtacttacaatacataagaaagctacatgatgagtta
acaggacacatgttagacatgtattctgttatgcttactaatgataacacttcaaggtat
tgggaacctgagttttatgaggctatgtacacaccgcatacagtcttacaggctgttggg
gcttgtgttctttgcaattcacagacttcattaagatgtggtgcttgcatacgtagacca
ttcttatgttgtaaatgctgttacgaccatgtcatatcaacatcacataaattagtcttg
tctgttaatccgtatgtttgcaatgctccaggttgtgatgtcacagatgtgactcaactt
tacttaggaggtatgagctattattgtaaatcacataaaccacccattagttttccattg
tgtgctaatggacaagtttttggtttatataaaaatacatgtgttggtagcgataatgtt
actgactttaatgcaattgcaacatgtgactggacaaatgctggtgattacattttagct
aacacctgtactgaaagactcaagctttttgcagcagaaacgctcaaagctactgaggag
acatttaaactgtcttatggtattgctactgtacgtgaagtgctgtctgacagagaatta
catctttcatgggaagttggtaaacctagaccaccacttaaccgaaattatgtctttact
ggttatcgtgtaactaaaaacagtaaagtacaaataggagagtacacctttgaaaaaggt
gactatggtgatg---ctgttgtttaccgaggtacaacaacttacaaattaaatgttggt
gattattttgtgctgacatcacatacagtaatgccattaagtgcacctacactagtgcca
caagagcactatgttagaattactggcttatacccaacactcaatatctcagatgagttt
tctagcaatgttgcaaattatcaaaaggttggtatgcaaaagtattctacactccaggga
ccacctggtactggtaagagtcattttgctattggcctagctctctactacccttctgct
cgcatagtgtatacagcttgctctcatgccgctgttgatgcactatgtgagaaggcatta
aaatatttgcctatagataaatgtagtagaattatacctgcacgtgctcgtgtagagtgt
tttgataaattcaaagtgaattcaacattagaacagtatgtcttttgtactgtaaatgca
ttgcctgagacgacagcagatatagttgtctttgatgaaatttcaatggccacaaattat
gatttgagtgttgtcaatgccagattacgtgctaagcactatgtgtacattggcgaccct
gctcaattacctgcaccacgcacattgctaactaagggcacactagaaccagaatatttc
aattcagtgtgtagacttatgaaaactataggtccagacatgttcctcggaacttgtcgg
cgttgtcctgctgaaattgttgacactgtgagtgctttggtttatgataataagcttaaa
gcacataaagacaaatcagctcaatgctttaaaatgttttataagggtgttatcacgcat
gatgtttcatctgcaattaacaggccacaaataggcgtggtaagagaattccttacacgt
aaccctgcttggagaaaagctgtctttatttcaccttataattcacagaatgctgtagcc
tcaaagattttgggactaccaactcaaactgttgattcatcacagggctcagaatatgac
tatgtcatattcactcaaaccactgaaacagctcactcttgtaatgtaaacagatttaat
gttgctattaccagagcaaaagtaggcatactttgcataatgtctgatagagacctttat
gacaagttgcaatttacaagtcttgaaattccacgtaggaatgtggcaactttacaagct
gaaaatgtaa---caggactctttaaagattgtagtaaggtaatcactgggttacatcct
acacaggcacctacacacctcagtgttgacactaaattcaaaac---tgaaggtttatgt
gttgacatacctggcatacctaaggacatgacctatagaagactcatctctatgatgggt
tttaaaatgaattatcaagttaatggttaccctaacatgtttatcacccgcgaagaagct
ataagacatgtacgtgcatggattggcttcgatgtcgaggggtgtcatgctactagagaa
gctgttggtaccaatttacctttacagctaggtttttctacaggtgttaacctagttgct
gtacctacaggttatgttgatacacctaataatacagatttttccagagttagtgctaaa
ccaccgcctggagatcaatttaaacacctcataccacttatgtacaaaggacttccttgg
aatgtagtgcgtataaagattgtacaaatgttaagtgacacacttaaaaatctctctgac
agagtcgtatttgtcttatgggcacatggctttgagttgacatctatgaagtattttgtg
aaaataggacctgagcgcacctgttgtctatgtgatagacgtgccacatgcttttccact
gcttcagacacttatgcctgttggcatcattctattggatttgattacgtctataatccg
tttatgattgatgttcaacaatggggttttacaggtaacctacaaagcaaccatgatctg
tattgtcaagtccatggtaatgcacatgtagctagttgtgatgcaatcatgactaggtgt
ctagctgtccacgagtgctttgttaagcgtgttgactggactattgaatatcctataatt
ggtgatgaactgaagattaatgcggcttgtagaaaggttcaacacatggttgttaaagct
gcattattagcagacaaattcccagttc--ttcacgacattggtaaccctaaagctatta
agtgtgtacctcaagctgatgtagaatggaagttctatgatgcacagccttgtagtgaca
aagcttata-aaatagaagaattattctattcttatgcca------cacattctgacaaa
t-tcacagatggtgtatgcctattttggaattgcaatgtcgatagatatcctgctaattc
cattgtttgtagatttgacactagagtgctatctaaccttaacttgcctggttgtgatgg
tggcagtttgtatgtaaataaacatgcattccacacaccagcttttgataaaagtgcttt
tgttaatttaaaacaattaccatttttctattactctgacagtccatgtgagtctcatgg
aaaacaagtagtgtcagatatagattatgtaccactaaagtctgctacgtgtataacacg
ttgcaatttaggtggtgctgtctgtagacatcatgctaatgagtacagattgtatctcga
tgcttataacatgatgatctcagctggctttagcttgtgggtttacaaacaatttgatac
ttataacctctggaacacttttac---------aagacttcagagtttagaaaatgtggc
ttttaatgttgtaaataagggacactttgatggacaacagggtgaagtaccagtttctat
cattaataacactgtttacacaaaagttgatggtg------ttgatgtagaattgtttga
aaataaaacaacattacctgttaatgtagcatttgagctttgggctaagcgcaacattaa
accagtaccagaggtgaaaatactcaataatttgggtgtggacattgctgctaatactgt
gatctgggactacaaaagagatgctccagcacatatatctactattggtgtttgttctat
gactgacatagccaagaaaccaactgaaacgatttgtgcaccactcactgtcttttttga
tggtagagttgatggtcaagtagacttatttagaaatgcccgtaatggtgttcttattac
agaaggtagtgttaaaggtttacaaccatctgtaggtcccaaacaagctagtcttaatgg
agtcacattaattggagaagccgtaaaaacacagttcaattattata---------agaa
agttgatggtgttgtccaacaattacctgaaacttactttactcagagtagaaatttaca
agaatttaaacccaggagtcaaatggaaattgatttcttagaattagctatggatgaatt
cattgaacggtataaattagaaggctatgccttcgaacatatcgtttatggagattttag
tcatagtcagttaggtggtttacatctactgattggactagctaaacgttttaaggaatc
accttttgaattagaagattttattcc---tatggacagtacagttaaaaactatttcat
aacagatgcgcaaacaggttcatctaagtgtgtgtgttctgttattgatttattacttga
tgattttgttgaaataataaaatcccaagatttatctgtagtttctaaggttgtcaaagt
gactattgactatacagaaatttcatttatgctttggtgtaaagatggccatgtagaaac
attttacccaaaattacaatctagtcaagcgtggcaaccgggtgttgctatgcctaatct
ttacaaaatgcaaagaatgctattagaaaagtgtgaccttcaaaattatggtgatagtgc
aacattacctaaaggcataatgatgaatgtcgcaaaatatactcaactgtgtcaatattt
aaacacattaacattagctgtaccctataatatgagagttatacattttggtgctggttc
tgataaaggagttgcaccaggtacagctgttttaagacagtggttgcctacgggtacgct
gcttgtcgattcagatcttaatgactttgtctctgatgcagattcaactttgattggtga
ttgtgcaactgtacatacagctaataaatgggatctcattattagtgatatgtacgaccc
taagactaaa---aatgttacaaaagaaaatgactctaaagagggttttttcacttacat
ttgtgggtttatacaacaaaagctagctcttggaggttccgtggctataaagataacaga
acattcttggaatgctgatctttataagctcatgggacacttcgcatggtggacagcctt
tgttactaatgtgaatgcgtcatcatctgaagcatttttaattggatgtaattatcttgg
caaaccacgcgaacaa------atagatggttatgtcatgcatgcaaattacatattttg
gaggaatacaaatccaattcagttgtcttcctattctttatttgacatgagtaaatttcc
ccttaaattaaggggtactgctgttatgtctttaaaagaaggtcaaatcaatgatatgat
tttatctcttcttagtaaaggtagacttataattagagaaaacaacagagttgttatttc
tagtgatgttcttgttaacaactaa------acgaacaatgtttgtttttctt-------
---gttttattgcca--------------------------ctagtctctagtcagtgt-
---------------gttaatcttacaaccagaactca----------------------
-------attaccccctgcatacactaattctttcacacgtggtgtt-------------
-------tattaccctgacaaagttttcagatcctcagttttacattcaactcaggact-
---tgttcttacctttcttttccaatgttacttggttccatgctatacatgtctctggga
ccaatggtactaagaggt---------ttgataaccctgtcctaccatttaatgatggtg
tttattttgcttccactgagaagtcta-----------acataataagaggctggatttt
tggtactactttagattcgaagacccagtccctac-------------------------
----ttattgttaataacgc-----------------tactaatgttgttattaaagtct
gtga-------atttcaattttgtaatgatccatttttgggt------------------
-----gtttattaccacaaaaacaacaaaagttggatggaaagtgagttcagagtttatt
ctagtgcgaataattgcactttt-----gaatatgtctctcagccttttcttatggacct
tgaaggaaaacagggtaatttcaaaaatcttagggaatttgtgtttaagaatattg---a
tggttattttaaaatatattctaagcacacgcctattaatttagtgcgtg----------
atctccctcagggtttttcggctttagaaccattggt---agatttgccaataggt----
-------------------attaacatcactaggtttcaaactttacttgctttacatag
aagttatttgactcctg------------------------------------gtgattc
ttcttcaggttggacagctggtgctgcagct--------------tattatgtgggttat
cttcaacct----aggacttttctattaaaatataatgaaaatggaaccattacagatgc
tgtagactgtgcact----tgaccctctctcagaaacaaagtgtacgttgaaatccttca
ctgtagaaaaaggaatctatcaaacttctaactttagagtccaaccaacagaatctattg
ttagatttcctaatattacaaacttgtgcccttttggtgaagtttttaacgccaccagat
ttgcatctgtttatgcttgg------------aacaggaagagaatcagcaactgtgttg
ctgattattctgtcctatataattccgcatcattttccacttttaagtgtt----atgga
gtgtctcctactaaattaaa-------------tgatctctgctttactaatgtctatgc
agattc-----atttgtaattagaggtgatgaagtcagacaaatcgctccagggcaaact
ggaaagattgctgattataattat------------------------------------
aaattaccagatgattt------------------------------------tacaggc
tgcgtta---tagcttggaattctaacaatcttgattctaaggttggtggtaat-tataa
ttacctgtatagattgtttaggaagtctaatctcaaaccttttgagagagatat------
-------------------------------------------------ttcaactgaaa
tctatcaggccg--------gtagcacaccttgtaatggtgttgaaggttt---------
------------taattgttactttccttt-----------acaatcatatggtttccaa
cccactaatggtgttggttaccaaccatacagagtagtagtactttc-------------
------------------------------------------------------------
-ttttgaacttctacatgcaccagcaactgtttgtggacctaaaaagtctactaatttgg
ttaaaaacaaatgtgtcaatttcaacttcaatggtttaacaggcacaggtgttcttactg
agtctaacaaaaagtttctgcctttccaacaatttggcagagacattgctgacactactg
atgctgtccgtgatccacagacacttgagattcttgacattacaccatgttcttttggtg
gtgtcagtgttataacaccaggaacaaatacttctaaccaggttgctgttctttatcagg
atgttaactgcacagaagtccctgttgctattcatg---cagatcaacttactcctactt
ggcgtgtttattctacaggttctaatgtttttcaaacacgtgcaggctgtttaatagggg
ctgaacatgtcaacaactcatatgagtgtgacatacccattggtgcaggtatatgcgcta
gttatcagactcagacta----attctcctcggcgggcacgtagtgtagctagtcaatcc
atcattgcctacactatgtcacttggtgcagaaaattcagttgcttactctaataactct
attgccatacccacaaattttactattagtgttaccacagaaattctaccagtgtctatg
accaagacatcagtagattgtacaatgtacatttgtggtgattcaactgaatgcagcaat
cttttgttgcaatatggcagtttttgt-acacaattaaaccg------------------
-----------------------------------------------tgctttaactgga
atagctgttgaacaagacaaaaacacccaagaagtttttgcacaagtcaaacaaatttac
aa----------aacaccaccaat----------taaagattttggtggttttaattttt
cacaaatattaccagatccatcaaaaccaagcaag--------aggtcatttattgaaga
tctacttttcaacaaagtgacacttgcagatgctggcttcatcaaacaatatggtga---
ttgccttggtgatattgctgctagagacctcatttgtgcacaaaagtttaacggccttac
tgttttgccacctttgctcacagatgaaatgattgctcaatacacttctgcactgttagc
gggtacaatcacttctggttggacctttggtgcaggtgctgcattacaaataccatttgc
tatgcaaatggcttataggtttaatggtattggagttacacagaatgttctctatgagaa
ccaaaaattgattgccaaccaatttaatagtgctattggcaaaattcaagactcactt--
----------------------------------------tcttccacagcaagtgcact
tggaaaacttcaagatgtggtcaaccaaaatgcacaagctttaaacacgcttgttaaaca
acttagctccaattttggtgcaatttcaagtgttttaaatgatatcctttcacgtcttga
caaagttgaggctgaagtgcaaattgataggttgatcacaggcagacttcaaagtttgca
gacatatgtgactcaacaattaattagagctgcagaaatcagagcttctgctaatcttgc
tgctactaaaatgtcagagtgtgtacttggacaatcaaaaagagttgatttttgtggaaa
gggctatcatcttatgtccttccctcagtcagcacctcatggtgtagtcttcttgcatgt
gacttatgtccctgcacaagaaaagaacttcacaactgctcctgccatttgtca------
---tgatggaaaagcacactttcctcgtgaaggtgtct--------ttgtttcaa----a
tggcacacactggtttgtaacacaaaggaatttttatgaaccacaaatcattactaca--
-------------------------gacaacacatttg----------------------
-----------tgtctggtaactgtgatgttgtaataggaattgtcaacaacacagtt--
-tatgatcctttgcaacctgaattagactcattcaaggaggagttagataaatattttaa
gaatcatacatcaccagatgttgatttaggtgacatctctggcattaatgcttcagttgt
aaacattcaaaaagaaattgaccgcctcaatgaggttgccaagaatttaaatgaatctct
catcgatctccaagaacttggaaagtatgagcagtatataaaatggccatggtacatttg
gctaggttttatagctggcttgattgccatagtaatggtgacaattatg---ctttgctg
tatgac------------cagttgctgtagttgtctcaagggctgtt------gttcttg
tggatcctgctgcaaatttgatgaagac-----gactctgagccagtgctcaaag---ga
gtcaaattacattacacataaacgaacttatg------gatttgtttatgagaatcttca
caattggaactgtaactttgaagcaaggtgaaatcaaggatgctactccttcagattttg
ttcgcgctactgcaacgataccgatacaagcctcactccctttcggatggcttattgttg
gcgttgcacttcttgctgtttttcagagcgcttccaaaatcataaccctcaaaaagagat
ggcaactagcactctccaagggtgttcactttgtttgcaacttgctgttgttgtttgtaa
cagtttactcacaccttttgctcgttgctgctggccttgaagccccttttctctatcttt
atgctttagtctacttcttgcagagtataaactttgtaagaataataatgaggctttggc
tttgctggaaatgccgttccaaaaacccattac-------tttatgatgccaactatttt
ctttgctggcatactaattgttacgactattgtataccttacaatagtgtaacttcttca
attgtcattacttcaggtgatggcacaacaagtcc-tatttctgaacatgactaccagat
tggtggttatactgaaaaatgggaatctggagtaaaagactgtg-----------ttgta
ttacac--------------agttacttcacttcagactattaccagctgtactcaactc
aattgagtacagacactggtgttgaacatgttaccttcttcatctacaataaaat-----
-----tgttgatgagcctgaagaac-----------------atgtccaaattcacacaa
tcgacggttcatccggagttgttaatccagt-------------------aatggaacca
atttatgatgaaccgacgacgactactagcgtgcctttgtaagcacaagctgatgagtac
gaacttatgtactcattcgtttcggaagagacaggtacgttaatagttaatagcgtactt
ctttttcttgctttcgtggtattcttgctagttacactagccatccttactgcgcttcga
ttgtgtgcgtactgctgcaatattgttaacgtgagtcttgtaaaaccttctttttacgtt
tactctcgtgttaaaaatc---tgaattcttctagagttcctgat---------cttctg
gtctaaacgaactaaatattatattagt--------------------------------
-------------------------------------ttttctgtttggaactttaattt
tagccatggcagat----------------tccaacggtactattaccgttgaagagctt
aaaaagctccttgaacaatggaacctagtaataggtttcctattcc--ttacatggattt
gtcttctacaatttgcctatgccaacaggaataggtttttgtatataattaagttaattt
tcctctggctgttatggccagtaactttagcttgttttgtgcttgctgctgtttacagaa
taaattggatc-------------------------accggtggaattgctatcgcaatg
gcttgtcttgtaggcttgatgtggctcagctacttcattgcttctttcagactgtttgcg
cgtacgcgttccatgtggtcattcaatccagaaactaacattcttctcaacgtgccactc
catggcactattctgaccaga-----------ccgcttctagaaagtgaactcgtaatcg
gagctgtgatc---cttcgtggacatcttcgtattgctggacaccatctaggacgctgtg
---acatcaaggacctgcctaaagaaatcactgttgctacatcacg---aacgctttctt
attacaaattgggagcttcgcagcgtgtagcaggtgactcaggttttgctgcatacagtc
gctacaggattggcaactataaattaaacacagaccattccagtagcagtgacaatattg
ctttgcttgtacagtaagtgacaacagatgtttcatctcgttgactttcaggttactata
gcagagatattactaattat--tatgaggacttttaaagtttccatttggaatcttgatt
acatcataaacctcataattaaaaatttatctaagtcactaactgagaataaatattctc
aattagatgaagagcaaccaatggagattgattaaacgaacatgaaaattattcttttct
tggcactgataacactcgctacttgtgagctttatcactaccaagagtgtgttagaggta
caacagtacttttaaaagaaccttgctcttctggaacatacgagggcaattcaccatttc
atcctctagctgataacaaatttgcactgacttgctttagcactcaatttgcttttgctt
gtcctgacggcgtaaaacacgtctatcagttacgtgccagatcagtttcacctaaactgt
tcatcagacaagaggaagttcaagaactttactctccaatttttcttattgttgcggcaa
tagtgtttataacactttgcttcacactcaaaagaaagacagaatgattgaactttcatt
aattgacttctatttgtgctttttagcctttctgctattccttgttttaattatgcttat
tatcttttggttctcacttgaactgcaagatcataatgaaacttgtcacgcctaaacgaa
catgaaatttcttgttttcttaggaat--catcacaactgtagctgcatttcaccaagaa
tgtagtttacagtcatgtactcaacatcaaccatatgt---------agttgatgacccg
tgtcctattcacttctattctaaatggtatattagagtaggagctagaaaatcagcacct
ttaattgaattgtgcgtggatgaggctggttctaaatcacccattcagtacatcgatatc
ggtaattatacagtttcctgtttaccttttacaattaattgccaggaacctaaattgggt
agtcttgtagtgcgttgttcgttctatgaagactttttagagtatcatgacgttcgtgtt
gttttagatttcatctaaacgaacaaactaaaatgtctgataatggaccccaaaat---c
agcgaaatgcaccccgcattacgtttggtggaccctcagattcaactggcag--------
-taaccagaatggagaacgcagtggggcgcgatcaaaacaacgtcggccccaaggtttac
ccaataatactgcgtcttggttcaccgctctcactcaacatggcaaggaagaccttaaat
tccctcgaggacaaggcgttccaattaacaccaatagca--------------gtccaga
tgaccaaattggctactaccgaagagctaccagacgaattcgtggtgg--tgacggtaaa
atgaaagatctcagtccaagatggtatttctactacctaggaactgggccagaagctgga
cttccctatggtgctaacaaagacggcatcatatgggttgcaactgagggagccttgaat
acaccaaaagatcacattggcacccgcaatcctgctaacaatgctgcaatcgtgctacaa
cttcctcaaggaacaacattgccaaaaggcttctacgcagaagggagcagaggcggcagt
caagcctcttctcgttcctc--------------------atcacgtagtcgcaacagtt
caagaaattcaactccaggcagcagtagggg-aacttctcctgctag---------aatg
gctggcaatggcggtgatgct--gctcttgctttgctgctgcttgacagattgaaccagc
ttgagagcaaaatgtctggtaaaggccaacaacaa--caaggccaaactgtcactaagaa
atctgctgctgaggcttctaagaagcctcggcaaaaacgt--------------------
-----actgccactaaagcatacaatgtaa------------cacaagctttcggcagac
gtggtccagaacaaacccaaggaaattttggggacc-------aggaactaatcagacaa
ggaactgattacaaaca-ttggccgcaaattgcacaat----ttgcccccagcgcttca-
gcgttcttcggaatgtcgcgcattggcatggaagtcacaccttcgggaacgtggttgacc
tacacaggtgccat----caaattggatgacaaagatccaaatttcaaagatcaagtcat
tttgctgaataagcatattgacgcatacaaaacattcccaccaacagagcctaaaaagga
caaaaagaagaaggctg------------------------------------------a
tgaaactcaagcct----taccgcagagacagaagaaacagcaaactgtgactcttcttc
c--------------------------tgctgcagatttggatgatttctccaaacaatt
gcaacaatccatgagcagtgctgactcaact--------------caggcctaaactcat
gcagaccacacaaggcagatgggctatataaacgttttcgcttttccgtttacgatatat
agtctactcttgtgcagaatgaattctcgtaactacatagcacaagtagatgtagttaac
tttaatctcacatagcaatctttaatcagtgtgtaacattagggaggacttgaaagagcc
accacattttcaccgaggccacgcggagtacgatcgagtgtacagtgaacaatgctaggg
agagctgcctatatggaagagccctaatgtgtaaaattaattttagtagtgctatcccca
tgtgattttaatag-------------cttcttaggagaatgacaaaaaaaaaaaaaaaa
aaaaaaaaaaaaaaaaa
>KM347965.1 Ferret coronavirus isolate FRCoV-NL-2010, complete genome
acttttaaagataagtgagtgtagcgtagctgcctactttctttaacttgactctaagtc
aaatctactcaactaaacgaaattttgttgtttcccat-ttaatgggagcaacatctttg
gtaatttcgtttcattcatagcttgttgtccatattgagtctaggagtttggctagctgt
---------gtgggttccgt---ctcacatagtaggtgtgttggctagtt----------
----------------ccgtctagtcttcac-----------------------------
-----------gtggatctcagttccgtctgggtgaaacctaa-----------------
---------cccccctcactatggtgttcaagcattttaggatcctcgtcaatgaggacc
aggaaattaccccgcgtggctatgaaaaccgcttgga------------------ttgcc
agcgcgctctgaa--gcaatgctggcttagcgg--------------------------t
tttaatggctacgtttttgtacctga-----atactctagagacctgctcactggttgtc
gt-------gaacagt-ggtacgtttttggtgtattcggtgc-----taatgatta----
-----tgtcatcaaaccttgcatgttagaagaacagtctgttaacttgcaaggttttatc
gtactctctgacgctaatggtgtagaggaggatttctat---------------------
---------------cttagccttagcacctatggcggcat-------------------
--------------------------------------------------------gact
gtgtacgttgatcaatacatgtgtggagctgacggtaggcctgttatct-----------
-------------ctggtgaga---tgcgtgactacttcggcgatttagatgatattgtt
attgatggcattatatattcgca---------------------tgcgtgggacgtcgaa
cgtgatcttgatgtaacccacgacaaacagacttttctcaacataaagtctataatgtac
ttacaggataaagaccacaagcttcctaatggcgcaattcgcgtacgtgctgcgccagta
aagttaagttctaaggttgtactttctcaaccttttgctgacatgtataagcactttggt
tcaccatatatgcaaaatggtgacaacctccacggttgtttcaccaaacttaatttcatt
gttgccaa-----------------tgttaagtgtaagtgtggtggtgag---tcaagtg
gtgttggtgattggactgggtttaagtcggcatgttgtggtttgcctggtaaggttatag
gtgtgtccctaggtaatgctgcagttggtgaggctgttgttacatctaagggttgtggca
atggtactaaattttatgct--aatgctgtattgaaacatgttggagacgctgatgatgt
ttctatttggcgtgtcatggctacctacgcaaaagacatagtagccaccaacacttttg-
-----------ataagtgtagactagaattacttgatcacactagtgacagcacattggc
tactagtgtgaagaagtgctatcttactggtaaaccgaataaggacgttgttgacgccat
agtggctggccacatcaatgtgtctagcaacatttttggtgttgttaaggaattgtttgc
taacgtcccatgg-ttgttaagaagtgtggtgaattgttttctacagcatggcagtctat
ttgtgaggtttctgagcagtggtggtcactcctacgtcgttgttagagacaccatcaaaa
tgctttgtagtgcagcatttaccattcagggactaaaacctgtttttgttatatcttctg
cggcttcaagtcttgttaaaagctgcattagtattctagagtctgtttttgatatgttta
cacagactgtagaattctttgg--------------------------------------
---------------------agttacagccaagtttcttttgcttggttgta-------
----------aatacatattgtttgaaaatgcactctttaaattagaaacgcttaagctg
tcaggcaagcgtgaatctggtttgaaggatgctgt--------------------ttttg
catctgccattgttggtagtacgatagaggtcaagccctctagatttgagaaatctacag
ccaatttagttgttgt------------agaagatgttgttatg----cctggcgagggc
ca-----------tgcagttgttgttggaga---catggctttttatagaagtggtgatt
attattttatg------atgacttcacctacaagtgttttgactactactgtattcaaag
ctgaaaaagccaatgtctacaaagttgattacaatgtaccggatgcgtaca-aaggaaaa
cttgttagtgccatcggtacatcttacagtgt-----------------------tgatg
gttccattgatgatgccgtatctaagttaaa---------------------------ca
ctgcgttgcaagtttattatgacaacgcattgtgttttaga----------gctttttca
t--------------taaaagaaaccatcgttgttgaa-------cctttccagcacaag
tataaaatgcccaag-tgtctcaaaaatca-----cacaggtctctgggaaattattttg
agtggttctaaagatttaggcttttttgataagtacaaagctttagaatcgttggctgat
atttatgacacaaatgactatgccaatttagtgtgcccaaaacttttgcacaagctcgac
aatggtataatgtggtaccgctgcatgaagggtgttacaggacctattgtaacacgcgca
gcttgcagctttgtcggaggttgtgttaaagtgtgtctagaaggttttgattccgttgct
gctagggttgaagtctgcta------------------ccaaaagctttgtggtattaag
acttttgatttaaacgtggctggtattgtatttgccggttttaaaacaccaagtggcaaa
acctttctagattttggtgatgacgccattgagctttttgatgatgaacctgtacgttgt
tttacaggtgccacagtgcctgtgaacgtttctgattttgaagatgacgttcggggtgat
gttgttttagaggaatgtgaataccaacc-cccaagagatgaaggtatagttgttaactt
aggaggctacacattttacactacagataatgagaagttctacccctttggtgattgtaa
agttgtgccaaagttgtacaataaagctggtggtggtaaaaacgtaaccttta-------
--------------gtgatgatgtggaagtcagagaagttgatcctgttttcaaagttaa
agtcacttttg---------agtttgatgatgacactattacgggcgttttaaacacagt
tattggtaacactatgacttttgaaggtgatagctgggaaacccttgaaaacttgttaac
cacacaggttgatgcagtgtttaaacagttagcacaagcaggtttaacattacctgatta
ttacatttatgatagctgtggtggtt-ttgatgtgcattgtcctgaaggcatcatggttt
cacagtatgacctgtcggttgata------------gtaatatagagtgtgttgagg---
------------------------------------atgcctgcaacttggaatatgtgg
aagaggtttctgactattgcccgtcagatgatgatgttgatgaagacgggtgtgttcaaa
cggtttcagtgtttgcttttgacaacagtacgattaatgg----------------taaa
gttgta-cttaaacaatcacaa----aataactgctggattaatgcagctggttaccaat
tacagtgtcttaacgttctcagtagtgaagagttcagacagtactgtgttggtgatgttg
aaagtttagtacgcc--------ttatgtatgacatgactaacagaaaggttggtgactt
agg---tgaggctgaatatgtgttagagctttgtctaggaggcctggagactgctaaagt
gacattgtctgcgcaatgtgattgtggcattgttgaggacgtcattgcgggttgtgcttt
tagaatgtgttgtacagatgcaacctttgactatggaatgtgtggtacatgtcgtgttat
taagaagactaccattgtgaaagttgaaggta---------------ctggcgtcttttt
acacgaacctaaaaccta---------------caaacctcttgttaaaccagtttgcaa
agcaattttcaaagg------------------------------------tgacactga
tggcggccactacatggttcatgatgtagaagccaaagtgttggttgacggttttggttt
gcatccagtgaagaacctaccctttacctctgtttgttttgttaatgctaattatgtgag
acgtgctaaagccactaaaagtgcagctaagaattacccgtgggccgctgcagttgatag
ccaagagattcttagtgtaccaacagaaacacgta---atga------------------
------------------------tgtggagctcgtgagtacaa----------------
--------ccaatgatgttgcgctttcagacgttacgcctacggagcaagttcccactat
aaagccgttttttgaaacgggtttgattaagttttatagaggtgatgttaaaatgctagt
tggtgcc-------atcaagcctaaagtcttagtaaatgctgctaacccacatctgcaac
ataagggtggtgtagcaaaagctattgacgactttacggctggtgcgctcagtttggaat
ctactaattacttaaaacattataaacctataccgtctggtaacgtggttgtttttaatg
atgtgtttgctggccttaacattgccaatgcagtgggaccacgtgtgtctgaggagcggt
acgaaca---gaaacttgcttctgtctatcgtaaattggcgaaggt------tgaaggtc
ctatgttaacacctcttatta---------gttgtggcatttttggtgtaccacttgagc
aatcattgaaagctttgattaaggcctttaaatcaataagtgtc----------------
-----------tctgtattcgtatacacagaa------gaggagcagcgtaaagttttac
agtactttgagacacctgtcacagttcttttaga--------------------------
-------------------------------------------------------agacg
gccctagtgttcaaaaagtagttttagagccagtagtagctattgactcacaactggctt
c------------taaggttgttaataagaatgtgttatgtgacggtgtttaccctgatg
cgaactttgatcatgaagtcttgaccaaagtggatgacgta-------------------
----------gattggtcgtcatactatgggtttgctaatgctgacactttcagtgcttt
aaaccatgatgagtttgtgtttgaaagtacgatagttgatggttttgtcgtttttaaaca
aactgataataactgttgggtcaatgctacgtgtatgttactacaaaacttaaagcccac
atggcgctttaagggtatggaagatttatggtctaagtttgttagtggcaacacagc-ac
cgtttgtacacctcttatacttcattattaaggcaaaaagaggtgaccctaatgatg---
-----------------------------------ttgagtttgttttgcataaacttga
accattactgtgtgaaagtggctccgtaactttagataactttaaaggctgtgatatttg
ttacaaacc---aagtgttgtcacaggtgctgttgtagccgcgcctctacaagccaaagg
ggataacatggtgtgtacccatggtaagagcgttacaacacgtgtcactaaggtccaagg
ttctgttgttttg---------------------------------------acatctac
ttgtg-------------------------gtgttgtcagcaatagcata----------
------------------------------------------------------------
-------------------aagggtgacggttac--------------------------
------------------------------------------------------------
------------------------------------------------------------
-------------------------gtgtgttttaatggt--------------------
------------------------------------------------------------
-------------------tctgccagtagtggacattacacatacagttctagaaatgg
---------------------tactgtttatgacgctgataa------------------
---------------------------------------------------------aac
atacacatttaaagtg------------------------------------------ga
cgacttaagcgtaacatct------------------------------------gttct
catgttaactggttacaagctgccagtagt--------ccacgctcctagcgtacctaaa
agtgcatcaaa----cgtaagcaaacctgataccatgcaaaagctagatgagtatgcaaa
catgtt------------------------------------------------------
---------------cttttcttttggtgacactttacttaaattctgtgttacaattt-
------------------------------------------------------------
--------------ttaagtaccttttgtgtttttattttttctttttagaacgctgtac
aaagtctaagaggcttaaagtgaagattaaaccacct-----------------------
----------------------tttgctttaaagccattggacgtaaaactgcgagctct
taattctgtaaaattgcttacaaacactaaattttggttttatcta--aaatttttgtta
ggtttattgttgttgtataac--ttgttgtatgttatagtaagtgtaccatttatacata
ggtttgct-tgtgctagttacactaaagcttatgcaaattccagctttgtgaaagctgat
gt---ttgcacacgctctgttttgtgcaaggc--------gtgcttggcgtcttatgaag
agttgtctgattttgataatctcaaagttatttgggattacaagtccgatcctctttgga
gcaaaatgttgcaactagtgtatttcggtgctcttatggttttcggaaacaatgtgttaa
gagtcgctatgctctattttgt----------tgcacagtgtttaaacacatggttttct
tactatggtttagtcaattatagttggttgttgcacattgtgaattttgagactgtagct
gctgaaattgttgtgttaatggttgttgtaaaaggattcttcttctt-------------
--------aaagcattattggtat---------ggttgtgacaaggctagttgtttgtct
tgttctaaaaccgctaagcaaaaacgcataccagtaagcgtgattgttaatggaagtatg
aagactatttatgtgcatactaatggtgggtcaaaattttgttctaaacataatttttat
tgtaaaaattgtgaatctaatggtgttggcaacacttttatctgccatgaagttgttaga
gaattgtctaacattgtaaagcacactgtacatgctacagatgtggcttttaaagaagta
gataaagttgagtgttcagaagggttttacagacttt----------------------a
cactggtgatgagtatacacgttataattatgacatcacagacaa---gaagtacagttg
taaagaagttcttaagtctcttcaattgattgacgattttgttgtatatgacccta----
-----ctggcacaacacctgcaaatctgcacaatgcttgtgtgtactggtcacaactatt
gggtaaacctattaagcttgtgaaccgtgatcttatacaatcgttaactgtggattttaa
tggtgtt------------------ttgtttgatgcgcata--gacgtgttattagtaac
tcatttaatgtagatgttgcagattgtaagactctgcgtg-----gttgttatgaagctt
gtaaaaccgatgttccc-tataatgtctt-------------------------------
-----------------------tgaagacgttgttaataat---------gcacataag
tatgatgtacttatgactgacattagttataacaacatctggttgacatatgccaagccc
gaagagaacttgtcaacttttgacattgcaaactgcattaaagctggtgcaaaggttgtt
agtcacaacgttctgataaaagaaaatgtacccatagtatggtatgctaaggattttat-
---cagtcttagta---acgaagccagaca------gcttctaattaaaa--------cg
tctaaggctaagggtgtgactatcatgttgtcttttaacaaccaacccatgagccacact
ttaccaactgttgctattggtcgtaaaagtggttctggttttttcgatgtgtaccgtgag
tttaaacaagttataatgctcattgttgcagttttgttagcatggggtttatgttgcatc
tacgatggttataccccagcccgtgtaagttctgcaccaggatatgactttatggttatt
aggagtggtaaaattcagagtt-ttgatgattctataacttgtgtgcacaacgtttataa
tgagtttccatcttg----------------------gtatcttggtaggtatggtaaaa
gtttgtcttatgctaaaaactgccctattgttgttggcactgtttttgatattattgata
gtatgaaacctgtccctgatgtacctgcgtatgtcactcttgttggaaggtcgttggtgt
ttgctatcaatgc----cgtctttggtaatactg---acttatgttatg-accatcaagg
tgtagctaagtctagggattctgtttttgacaattgtgttttcaatgcagcttgcaccca
gcttgttggtatgggtggtactgcagtgtattgtttcaaggacggagtcatgctag---g
ggctcataagacttatgctgaactaatacctgatacccattatatgttacgggatggtaa
tacgttgaaattacctacaat---tattagaggttttggtttacgtattgtacaaactct
tgcaactacgtactgtagagttggtgagtgcacacaatctaaacaagggttttgtgtggg
tttagataattggt------------ttgtttatgacaaggcttttggtgaaggttatat
ttgtggtgacagtgtttttggttttgtaactaatgtgtttaagttattcaaccaaaactt
gtcggttgttgcaacgtctgggtatatgttaactaatatgcttatagctctgtttgccat
agcagtctgttatgcattcttgaagtttaagagagtttttggtgattgtacaatgttcgt
ttctatgatcattgttacactctttattaacaatttatcatattttttcacaca-----t
aatttggtgttagtggttgtttatgctgtagcgtattatttcttgtctagacgtttgcct
tacccaggagtcatggatgcaggttttatgctcgcatatgttgg----------------
-----catggcaccatggtggttgtttgtaggatatgtgctactgtttttctatgattca
ataccatcattttttaaactgaaggtttctacaaacttatttgaag--------------
--gtgataagttcgtaggtaattttgaatctgcagctgctggcacttttgt------tat
agatatgcattcttatcaagtccttgtcaattctattcccatggagagactgagaagtta
tgcctctacctttaacaagtacaaatattatactggtagcatgggtgaagctgattatcg
tatggcttgctatgcccatttagctaaggccttaatggattatggcaataaccgtaatga
tatgctttatacaccacctacagtaagtgtaaattctactctt---cagtctggtcttag
aaaaattgcacaaccttcaggtgttgttgaaccatgcattgtccgtgtagcttatggtag
cacagtgcttaatggtttatggttaggcgatgaagtgatttgtcctagacatgtcattgc
aagtgacacttcaaaacctat---------taattacgacactgaactc--ttgggagtc
cggttgcataatttttcaatttctaagggcaatgactttttgggtgttatagggtgttct
taccgtggtgttaaccttataatcaaggtcagccagaataacacgctaacacccaaacat
aagtttaaaactgttaaggcaggtgagagttttaacattttggcttgttatgatggtaag
cctaacggtgtttatggtgttaacatgcgtacgcaaggcactattaaaggttcttttatt
aatggtacttgcggttcacctggttatgttttagacggtgacattgtaaactttgtttac
atgcaccatctagagcttggtaatggctcacatgtcggttctaacctagaaggtgctatg
tatggtggttatgaagatcaacctagcatgcagctggaaggtgtgaatgttatgtctact
gataatgtggttgcatttctttatgctgctctcattaacggcgaacgttggtttgtgagt
aacgccgcagttgcattggagacttacaacaattgggctattgctaatggtttca-----
-cagaattgagctctgcggactcttttagtatgttatctgctaaaacgggtgttagtgtt
gaaaaactgttggatgctgtaatgcgtttgtcaacaa---gtctgggaggtaaaactata
cttggatatggctcattgagtgatgaattcacaacaacagaggttgtacgccaaatgttt
ggtgttaatctacagagtaattcagtca----aatcttggttctac-ccaattgctatca
cagttgtttgtatgtttgctttttggactgaattctttttgtatacacctttcagttggt
ttggtcctgccagt----atagggtgcctctt----------actcatgactgttgtagt
atctgcattacttacaatttttgtgaagcacaaaatgttgtattttatgtcattcctttt
acctagtgttattcttatgacagttagtaacctggtatgggatagtttgtacatagcagc
agttcaggctaagttggtggaggttaatatgtcattgatagctgtagacatgcagagtgt
ggcacttat-------------ggtgttgtgtttgc----------ttgtagcaattgtt
cattgctacagattttgtacacagaggcaatcc-------------ataccggtgtttgt
tgttacactctgtttt---gttttctacaattttgcttcccaatggtattattatcttag
aggcttagatatgggtgttaatctacagtttggttatgttaatcttggtatgatgctagt
gtgcttgatgactaaagattggattgttgttgctgttgcatacagggtggcttattacat
tgtgctttatattctatcacctgatgtcgttaatgattttggtttattgaaatgtctgtg
tgttgtttacatgttgctagggtattgtagttgctgttattatggtgttttgtattgggt
aaaccgttttacacacatgacgtgtggtgtttaccaatttgctgtatcagctgctgagtt
gaaatacatgacagctaacaatctgactgcaccacgcaatgcttatgacgcaatggtttt
aagctcaaaattggttggcattggcggtaacagaaacattaagattgcctctgtccaatc
taaattgacagatatgaaatgtactaatgttgttttattaggtttgttgtctaagatgca
tattgaggctaactctaaggagtggaattattgtgtgaatttgcacaatgaaatcaacct
tagtgatgattctgatgttgtgcttaataagttacttgcgctgttggcgttctttttgtc
aaagcataatagttgtgacttgtcggaactcattgagtcttattttgacaacccttctat
attgcaaagtgtagcatctgcgtatgctaatctaccttcatgggtggcatacgaacaagc
acgtgatgcatatatggaaggtaagaagaatgaccttgcagcgccagttattaaacaact
tcaaaaagctatgaacatagctaaggcagagtttgatcgtgaagctagtgttcaaaagaa
acttgaccgaatggccgagcaagctgcatctaacatgttcaaggaagcgcgtgctgtaga
ccgtaaatctaaaattatcggtgctatgcacagtttgttatttggaatgcttaaaaagtt
agacatgtcatctgttaatactataatggaacaagcacgtaatggttgcttgcctcttag
tattatacctgcagcatctgcaacacgattggttgttgtaactcctaat----------a
tagaagtgttttctaaaataagacttgataataatgtacac-tatgccggtgtagtttgg
tcaattgtagaagtaagagatgctaacagtgctgttgtgcaccttaaggaagttacacaa
cacaatgaacaaaatatgtgctggcctcttactgtaac--ctgtgagcg-------tgtt
gcacaattacagaataatgaaatcatgcctggtaaaatgaaagag------cgtgctgtt
aaagcgtcagcgactatggatggtgacgctactgttaatggtaaggctctattt------
---gctgcagaaggtggcaagcattttatgtatgctttggtttctagtgatggtaatttg
aaatacgttaaat------gggaaggtaatagcgatgttattactattgaattagaacaa
cctttaaggttttatgtagacggtcctaatggtcctgaggttaaacatttgtattttgtt
aagaatttgaacacattgagacgtggtgcagtcctcggatacataggtgccactgtgcgc
ttgcaagcaggtaaacagacggaacacccatctaacagtagtttacttactctttgtgcc
tttgcacctgaacctgctaaggcttacgttgaattggttaagaaaggtatgcagcctgta
aacaactgtgtgaaaatgctgtctaatggctctggcaatggtatggccgtgactaatggt
gttgaggctacacccaaccaagattcttatggtggtgcctcagtatgtatctattgtaga
tctcataccgcacacccttcgttagacggtttttgcaggtttaaaggcaagtttgtacag
gtgcccacag---gtacagtggatcctataagattttgtatagaaaatgaagtctgtgct
gtctgcgcttgttggcttaataatgggtgtgtttgtgatagaacttcta---------tg
caggcagctgttgtagaccagagttatttaaacgagtacggggttctagtggagctcgac
tagaaccctgcaat---ggtacaaaccctgattgtgttaccagggcctttgatgtgtaca
atgccgacgtagcatgtattggtaaatttcttaaaacaaattgttctcgttttaagaatt
tggac------------cttcatgatgcgtattacattgtgaa-------acgttgccga
aaaagcgttatggaccatgagcaagtctgttataacgctttgaaacattccggagcagtc
gcctcacattcattttttgaatataatgaaggcagatcaatcttcggcaatgtttgtaga
cgcgaccttacaaagtatactatgatggatttgtgttatgctttacgtaactttgatgag
aaaaactgtgaagttttgaaagaaattctggtcttgactggttgttgtgacagtagttac
tttgataatcctgactggtatgaccctgttgagaatgaggccatacacgtggtctatgca
aaattaggccgtgtagtatctaacgccatgcttaagtgcgttgcactttgtgatgccatg
gtcgaaaaaggtcttataggagttttaacccttgacaatcaggatcttaatggaaacttc
tatgattttggtgattttgtattcactgttgaaggttatggttgtgcatgtgtcacttct
tactattcttacatgatgcctattatgggaatgacttcatgtttggagtctgaaaatttt
gtgaagagtgacatctatggttctgactataagcagtttgatttgttagcctacgacttt
acagcacataaggagatgttgtttgaaaagtattttaaatattgggataggccttatcat
ccaaactgttctgaatgcatagatgatgcatgtcttttgcattgtgcaaattttaacaca
ttgttctccacaactatacctgtaacagcatttgggccacttgttagaaaagtctttatt
gatggagtcccagtagttgttacggctggttaccattttaaacaattaggtttagtgtgg
aataaagatgttaacgttagcaaccagaaattgtccatgaatgaccttttacgatttgtc
acagaccctgctctgctagtggcgtcaagccctgctttgttagatcaaagaactgtttgt
ttctctattgcggctttgggtacaggtgtgacataccaaactgttaaaccaggtcatttt
aataaagagttttatgactttgttgttgcgagaggtttctttgctgaaggctgtgaacta
actttgaagcattactttttcgcccaaggcggtgaagccgctataacggattttaactac
taccgttacaataagactactgttcttgacatatgtcaggcacaattcgtctttcagtta
gttaataaatattttgaatgttacgatggtggttgtatcacagcccgtgaagttgtagtt
actaattatgataaaagtgcgggttatcccctcaacaagtttggcaaagccagactgtat
tacgagacactttcttacgaagagcaggacgagttgttcgctacaacaaagcgtaatgtt
ttacctactatgacacagatgaatcttaagtatgctatatcaggtaaagcacgagctcgt
actgtgggcggcgtgtcacttttatcaactatgactacgagacaatatcatcagaaacac
ttaaagtctatagccgccatgcgtaatgctacagttgtcattggcacaactaagttttac
ggtgggtgggatgatatgttaaaaaatttgatgcgtgacgttgataatggctgtctcatg
ggttgggattaccccaagtgtgatcgcgcgttgcccaacatgattagaatggcctctgcc
atggttttaggatcaaaacatgttggttgctgcacacatagtgacaggttttatcgattg
tctaatgagttggcacaagtacttacagaagttgtgcattgtacaggtggtttttacata
aaaccaggtggtaccacctctggtgatggcacaacggcttatgccaactctgcttttaac
atattccaggcggtgtctgctaatgttaatagacttttaagtgtagattccaacacttgt
aacaattacaatgttaaatctttacaacgcaagatttatgatagctgttacagagctagt
gttgttgacccatcattggtggacgagtactatgcgtatttgcgtaagcacttctcaatg
atgattctatctgatgatggcgttgtttgttataataaagagtatgcagatttgggttat
gtcgctgacataagtgcgttcaaatccgttctttattaccagaacaacgtgttcatgtct
tcttctaaatgttgggttgaaccagaccttagtgttggaccacatgaattttgttcacag
cacactatgcaaataacaactccagaaggtaattattacctaccgtatccagacccatct
agaattttgagtgcgggtgtttttgttgacgacattgtcaagactgacaatgttattatg
ctagaacgctatgtaagtttggctattgatgcatacccattgacaaagcatcctaagccc
atttaccagaaggtgttttacacactgctagaatgggttaaacacttacaaaagacgctg
aatgctggtatactagactctttctctgtcacgatgttagaagaaggacaagataaattc
tggagtgaagaattttatgccaacttgtatgaaaaatccacagttctacaagctgcaggt
atgtgtgttgtgtgtggttcacaaactgttttacgctgtggtgactgcctacgaaggcct
ttactgtgtactaagtgtgcttatgaccatgttatgggaacaaagcatcactttataatg
tcactcacaccttatgtttgtagctacaatggttgcaatgttaatgatgttaggaaacta
tacttaggtggccttaactactattgtatagaccacaaaccacagttggcattcccatta
tgtgctaacggcaatgtttttggtttgtacaaaagttcagcaattggttcagctgatgtg
gaagattttaatcgtttgtctatgtctgactggtctaacgttgaagactacaggctggct
aataacgttaaagagtctttgaaattgtatgcagctgaaacaattaaggccacagaagaa
tctgttaagtcgcaatatgcatgtgctgtacttaaggaaattgtaggacctaaggaagtt
gttctacaatgggaggcgtcaaagattaagccaccacttaatagaaactcagtctttact
tgttaccaaattttaaaggattctaagattcaattaggtgagtttgtattcgaacagtct
gagtacggtggtgactctgtttattataagagtacctctacaactaaattagtaccaggc
atgttgtttgttttaacttctcataatgttggtagccttaaggcacctgttttgttgaat
caagagaagtatagcaccatatctaagttgtaccctgcttttaacatatctgaagactac
tcaactctagtgccttactatcaaatgataggaaagcaaaagtacactaccatacaagga
cctcctggatcaggcaagtcacactgcgttatcggactgggcctgtattacccaggagca
cgcattgtttacacagcatgctcacatgccgctgtggattcattgtgtgaaaaagctgct
aaaaactttaatattgataagtgttcgcgtatagtgcctatgcgcgcaagagttgagtgt
tataatggttttaagcccaataataatgcagcacaatatctttttagtactgttaatgca
ttacctgaatgtagttgtgatattgtggtagttgatgaagtctcaatgtgtactaactat
gagcttagtgttattaacagccgtgttagttataaacacattgtgtatgttggagatccc
cagcaactaccagcaccacgtacactcattaataaaggggtgttaaaaccgcaggactat
aacgttataacacagcggatgtgtacgctaggtccagatgtttttctacataagtgctat
aggtgtccagctgaaattgttaacactgtgtctgctttagtttatgacaataagttcaaa
cctgttaaaggtgattctaagcaatgctttaaaatgtatgtcagaggtaacgtccaaatt
gataatggttcctccgtcaatagaaagcagctcgaggtcataaaactctttttggctaaa
aatcctaaatggaaaaacgcaactttcatctcaccgtataacagccaaaattatgttgct
agaagattgttaggtttgcagacacagactgttgattctgcacaaggtagtgaatatgac
tatgtcatatatgcacaaacgtcagacacagcacatgcagtcaacataaatagatttaat
gttgccatcacgcgtgcgaaggttggtatattgtgtgttatgtgtgacaagccaatgtat
gacggtcttaattt------ctatgaaatt---------actgatgtcaatttgcaaagt
aaaggagaaggttgtggcttgtttaaggattgttcaaaggcggaacgttatataccgccc
gcatatgccacaacttacattagtttgtcagattctttcaaaaccagtgatggtttggct
gtgaatgttggcacaaaaccc------gttacatatgcgtctgtcatatcgtatatggga
ttcaggttcgatgtcaacattcctggctatcatacaatgttttgtacaagagactttgcc
atgcgtaacgttagagcttggttaggttttgatgtggaaggtgcacacgtctgtggtgac
aacataggcaccaatgtaccgcttcaattaggattctctaacggtgttgactttgttgta
caacccgaaggttgtgttgttacagagaatggcaacggtattgtccccgtaaagtctagg
gcccctcctggtgaacagtttgcacacctcataccattaatgcgtagaggtcaagcctgg
agcattgtcagacggcgtatagtccagatggtttgtgattattttgaaggtttgtctgac
attgtaatatttgttctatgggctggtggcctggagcttacgacaatgaggtattttgtt
aagattgg---tgaacaacgtaaatgtgactgtggtattattgctgcttgttacaacagt
gcacagtgcacataccgttgcatgaagcatgctttaggttgtgactacctgtacaacccc
ttttgtattgacatacaacaatggggttacacaggatcactaagcatgaatcaccatgaa
atttgcaatgttcataagaatgagcacgttgctagtggtgatgctattatgacgcgttgt
ctcgccattcacgattgttttgtgaaaagggttgactggtctatcacgtacccttttatt
gataatgaggagtctataaataaagccggtagagttgtacagtcgcatgttgttagagca
gca--ataagtgttttaaacccaagctcaatacatgacgtgggcaaccctaaaggcatac
gttgtgt--------------tacaacatcactgccatg-------gttttgttatgata
aagatcctataaacagcaatgttaggtgtttagaatacgattttatcactcatggccaaa
tgccaggtttgatgt-----tgttttggaattgcaatgttgacatgtatcctgagcaaag
tatagtgtgtagattcgacactcgtacacgttctaagttgtcattagaaggttgtaatgg
tggtgcactatatgtcaacaaccatgcattccacacacctgcttatgatcgtagagcctt
tgctaagttgaaacccatgcccttcttttactttgatgactccacatgcga-tgttattg
acggccagc-----------ctaattacgtgccattaaagtccaacgtttgcattactaa
gtgtaatataggcggtgcagtttgcaggaaacatgctgcattgtaccgcaaatatgtaga
ggactataacatgtttgtacaggcaggatttaacatctggtgccctacaaactttgacac
atacactttgtggcacagttttgttaacaagaaagcattacaaagtttggaaaacattgc
ttttaatgttgttaagaagggtgcctttacaggacttagtggtgatcttcctacagcagt
cgtagcagacaagatt------atggttcgtgagggaccaacagacagaactttgtttgt
gaataaaacaagtctgcctacaaatgtggcctttgagttgtatgccaaaagaaaacttgg
acttacaccacccctcaccattttgagaaatctgggtgttgttgcaacttataaatttgt
actgtgggattatgaatccaattgtccttttagtaattttacaaaagatgtctgtggtta
cacagacttga--------------atgatgat----------gttgttgtgtgctatga
taatagcatagttggttcatacgagcgctttacaatgtgtaaagatggcgtgttgatctc
taatagtgctattaaggggttaagtc---ctataacgttaaattttggttatttgaatga
---cttacctgttagcactgttggtaacaaacctgtcaagtggtatgtttacgtgcgcca
aaacaacacctatgtggagcaacttgatggcttctact---cacaaggaagaacttttag
cacatttaaaccacgtagcaaaatggaagaggattttctagcaatggatactactacttt
tattcagaagtatggtcttgaagactatggttttgaacacgtggtttttggtgatgtctc
aaaaactacagtaggtggtatgcatttgctaatatcgcagatccgtcttgctaacatggg
tttgttttcagcgcaggactttatgatgaatagtgatagcacattgaagagttgttgtat
tacatacgctgatgacccaagctctaagagtgtgtgcacgtatatggacatactgttaga
cgattttgttataatagttaagagcttagacttaagcgtggtttccaaagttgttgatgt
ggttattgactgcaaagtttggcggtggatgttatggtgcgagaatgcatcaattaaaac
attctaccctcaactacaatcagct---gaatggaaacctggttactctatgcctaatct
atacaagatacagcgtatgtgtttagaacgttgtaatctttataattatggtgcaagttt
gcaactgcctgatggcattactactaatgttataaaatacactcagttgtgtcagtatct
taacactactagtatgtgtgtaccacacaaaatgcgtgtgttacaccttggtgctggcag
ccatgatggcgtcgcacctggtactagtgttttgagaagatggttgccagatgatgcaat
tttagttgataatgatgtcagagattatgtatcagatgcagattttagtattacaggtga
ttgtactactatgtatttggaagacaagtttgatcttcttatatctgatatgtatgacgg
taccacaaag---gccattgacggcaataatgtctctaaggatggtttctttccgtatgt
caatggttttattaaggaaaaattgtctttaggtggtactgttgctattaaacttacaga
atttagctggaataaagagctgtatgagttaatacagcggtttgagtattggacaatgtt
ttgcaccagtgttaacacatcatcatcggaagcatttctgataggtgttaactacttagg
tgaatttagtgagaaaccaattgtagacggaaatgtgatgcgtgctaattacattttttg
gcgtaactctacagtaatggcgttgtcatattactccgtttttgatctgactaaatttaa
gtgtaagtttaacaatgcattagttgttaatctgaaagaaagtgatataaatgttatggt
taaaggtttaattaaaggtggtaagttactagttagaaacaacggtaagttactaaactt
tggtaaccatctagttaatgtttgagatgc---gtacgccagtatttttaactgtgtgca
tt-gtcttgttgcaatatgcacattgtgatacatttaattgttcaactctacacaacaca
actctttgggcc------------------acagatcaaaccaggttactcgactacttt
attgctaactatagtagtcggttgccgacgggtgcctcagttgtgttaggagactacttt
cccacgttaggaccttggtatgattgc----------gtctcaaacactacctacgg---
---aggtgtggtg------ttggaagacctgagggctctttact---------------t
agatcaccaacagggtgt-------ggcgcgtgatttagcttttgctgtttatggttatc
cgtacacagcaattgttgtacttaacaaggagctgtttaatggacaaggttatggcggtt
tgctttgcttctgcaacgg-------taacagcaccataccggcctttaatgctaa----
----ttgttctacttcatgtacagtacgttcattcaggctatgtgcagatgagagtattt
gtcatgaacgtattttaggtctgaagtggtcaagctccgaagtcgtggcttacttagcag
gtgaagtttatagttacaagcttagtaatcattggtacaacaatgtcactat-taagacc
caaaccaatgccaatcaaatat--------attggtggtttaaccctgttc---------
--------------gtgatttgtcatactacaatg---------ttaataagacag---t
tgattccactattgttgtgagtaattgtacttctgattgtagtggctatgccgctaacat
atttgctgtagaaaccggtggctttataccctccagtttcagttttaacaattggtttgt
tttaacaaactcgtcaactattgttagtggtaagtttgtgtctagccaaccgttgcttgt
aaactgcttaacacctgtacctagttttggtgacgaaacctccattatcaactttgacac
cgttcctagtcagtgtaacggtgctactgttaatggtagttttgatgttgttagatttaa
cctcaattttacagcgaacgttgcatcttcaagtggtactagttttcttgctttgaacac
tactggtggtgttgtgttgtatctttcttgctttaatgagacaaaaaccactaacttata
catgtcagaaggtgctttaccatttggtacacacgaaggtgc---------tctttactg
ttacgtt----------------------------------agttataacgaaaccagtt
ttaaatatattggtgtgttacctccttctgttaaagagatcgctgttagcaaatggggtt
ttgtctatattaatggatataatt--------------actttcaaacattcccaataga
cagtgttgcatttaatctaacaactggcaatagtggtgctttttggaccattgcatatac
aacattcacagatgttttattggaagtgtcggacaca-----------------caaatt
aagagtgttacttattgtaacagtcatatcaatgacatcaaatgttcacaaatgtctgag
aacttaccggatggtttttaccctgtgtcacagcatagtttacctaatgttaataaaacc
tttgtaacgttgcctgcgaattttgaacatacctcaattaatgttactggtaacgtgttg
ttaatatatta-------tgcacaccctgtatttaggtc------aggcaacgtaacatt
gcacccacagggcactcaaaccatttgtgtcaatacgacacaattcacttttaattttga
ctcacaatgccatcagctcgcaggtggtggctgtgatggtattggcgcttcaatgattag
catagatagtgggaattgccctttttcaccggataaattgaatcaacatttggcttttga
aactct-------ttgcttttctacactacctactggtagtgattgcgccttttcattga
ctgtacaaaataggtatttcacacgagtctttgcacatttatttgtgacttataaatatg
gcttagaccatctgggtgtgcaaacaccagatgttggtgtgaaagatttgtcggtagtgt
atcagaatgtgtgtacagaatacaatatttacggccacgccggtgttggtattatacgct
caaccaatcaaacactgct-----------------------------tggaggactata
ttacacttcactatcgggtgacctacttggttttaaaaatgtaacaa-------ctggtg
aagtttattctatagtaccttgtcagcttagtgct---caagctgcagttataaatggta
agatagtaggtgctgtaacatcagtccaatctcctatcttagacttaccgcaccatatt-
---------------gtgacaccacaattctactaccac------tccattta-------
-taattacagtgcgacacccacttcctatagaaccaataatggctttgataaataccttg
ttaattgcacacctattatcacctattctaatatgggtgttt-gtgagaatggagcttta
gtgtttattaatatcactcaatccgaaaacccggtacaacctatcagcactggtaa---t
gttacaatccctagtaattttaccatttctgtgcaggttgagtacctgcaaatgtcatcg
gaggcagtgtctattgattgtgcacagtacgtttgtaatggtaacccgcggtgtaatagg
ttgttagctcaatatattagtgcatgccatgctatagaacaagctttaatcactagcacg
aggttagaagcactggagcttgagtctatgatttcaatttcagataatgcactagctctg
gcaactgttgaaacttttaacag------------ttcagattacttggatcctgtgtac
aatgaccaacataacacaattggcggcatttacatggatggtttgaaggatttacttcct
cgcagaagttgtg----------caaacaagcatggcacttgtcgatctgttattgaaga
gctgctattcaacaaagttgttaccagtgggttgggcactgttgatgaagattacaaacg
ttgtactaatggcttagacatagctgaccttgtttgtgctcaatattacaatggtattat
ggttttgcctggtgttgtcaacgctgataaaatggctatgtaca---ctgcctccttagc
cggtggtataaccttaggc---gctctaggtggtggtcttgtttc---tgtgccatttgc
tacagctgtacaagcccgtttgaattatgtagcacttcaaacagacgtattacagcaaaa
tcagaagattttagctgcctcatttaatcaagccattggcaacatcactttagcttttgg
caaggttaatagtgctattcaacaaactgctcaagggctttccactgttgcacaggcttt
gaccaaagtgcaggatgttgttaattctcaaggcaaggctcttaaccatcttactgcaca
attgcaaaataattttcaagcaattagcagctccatcgaagacatttattacaagcttga
tgaagttaatgctgacgcgcaggttgatcgtcttatcacaggtagacttgcgtcgcttaa
tgcatttgttacgcaaacgttaaccaatcaagctcaaattcgtgctagcagacaattatc
aaaagagaaaattaacgagtgtgtacgatcacaatccagcaggtttggattttgtggtaa
cggtacacacttattctccttggctaatgcggcaccaagaggtgttatgctattccacac
agttttgttaccaacgtcgtataaaactgtgacagcatggtctggtgtttgtgcaatatc
taacaataaaactatgggttttattgttaaagatgtgtcattgacgctatttaaaaacca
cgatgacaagttttacttgacaccgcgtacaatgtacgagcctcgagttgcaactatgtc
tgattttgtacaaatagaaagctgcaccaccacgtttgttaatgcaactgtggcggaact
acctagcataatacccgattacattgatattaatggaacaattaaggacatgcttgatca
atataaacccaattggactgtgcctgaattgacaattgacgttttcaatcaaacctacct
taatctcacaggtgaaatcaatgaactagagaacagatctgttata--------------
----ttgcaacaaactgttcttgagcttgagagcttgattgataacattaatggcacact
tgtcaaccttgaatggcttaacagagttgaaacttttgttaaatggccgtggtgggtgtg
g------gttataattggtttaatactgctgattgcactacctatgttgttgttctgttg
cttgtcaacaggttgttgtggctgttgcggctgtttaactagctgcttagccggttgttg
taaaaatagttgtaa--------aaggccatcttattatgagcctatggaaaaagtacac
ataaattagtactctactcaactaaacttatgattgctaatttgtttgtaggcttgtttt
tacaatctatatcatttcttaaacaagatgttacaa------ttatctctacagacattg
ttaacagttcta------------------------------------aatctgttgttg
ctagtgagcaacactttgttgttaatagca-----aacattatcg---------------
------------------------------------------tgctattcctgagtttag
ca----------------------------------ttgctgttttgtttgttctctttt
tggctatgtaccgtt---------gtacgagcttt-----aagcagaatgtagctatact
tattttcaagatcgtggctatgtgttttattgcaccattacttataatgtttggttgtta
tattgatggt------gttattaccatagttgtacttttagcaaggtttt-gttatttaa
gctacttttggttcaggttcaagcgttttgagtttgtattctacaacgtttcaact---c
tgatgttcgtacacggtagagctgcaccgtatttaagaagttcgcacaacactcattatg
ttaccctctatggaggtcttaactacatgtgtgttgacgatcttgcgctgcactt-----
-------tgtgaaccct-atgctagtcaagctagctattagaggcttagttcaattagat
cttaatgttgttagatccatagaacttcttaacggtgattttatttacatattctcacca
gagcctgtt--gttggggtttacaatgctgcatttgaccgtgaaattgtaaacgaaattg
acttaaaagaaa---gtatctatgaaattcccgactctactgacagtgattgatgacaat
ggagtcgtg------------------------------------gtcaactcaatattc
tggctactgttgataattgtaattatattattttctatagcactacttaatattattagg
ttgtgccagacttgttgcaggctaactaatgttgttgttataatgcctgcgcgacaagcc
tacaatgcctataaagacttcatgaatgtaccaaaagcaccggatagtgtttgctttgtg
gtgtgactcaactaaacaaaatgatagagatagtactattagtttgttctgctatagcag
ctatggttccaaccactgctgctagtggtaatcgctattgcttagtaaacaataccgaag
gtgccacacagaat----------tgttctattaatgattgcattgatgagggaagtctt
atttggcatcttatgaactggagctt--cagctggtctgtggttttaattgtttttattg
caattttgcaatatggcagaccgcagttcagctggttcatgtatggggttaaaatgttaa
tcatgtggcttttatggcctcttgttttagcgctcacgatttttaatgcc-tatgctgaa
tttaaaagttctagatatgtaatgtttggctttagcgtatctggtgccatggtcacattg
gtt---------------atgtggattatgtattttgcaagatctatccaattatggcgt
cgtaccagaacatggtggtctttcaaccctgagactaac--------------gctatac
tttgtctcagttcggtaggaaagagatttgttttaccattgagtggtgctcctactggtg
tgacactaactttgctttctggcaatttatatgctgagggttttaaagttggaagtggtg
tcaatgttgacaatctaccaaaatacatcatggtggccacacctggtaatacaattgtgt
accatcaggttggaaaatcattgaaagcatcgagtgcgactggatggtcgtactatgtca
gagctaaagctggcgattactcaacagaagcaagacatgacaatttgagtgaacat----
------------------------------------------------------------
---gaaaaattattacatatggtataagaact----aaacttcta---------------
------------ttatggctggcaa--cggacaacgtgttaactggggggacgaacctgt
tccttcacagaag-----------------------------------------------
-----------------------cgtggtcgttctcgttcccgttcacgccgtaatgctg
atataccattgtcgta------tttcaaccctattactcatgaaggtaagaaatcctttt
ggactgtagcgccaaaagacttcgtgcctattggtaagggtaataa--------------
--------------------------------------ggaccaa-------caagtagg
ttattggaataga-------cagcaacgttac----------------------------
----------------------cgcattcaaaggggtcaaaaagtgg------aattacc
agacaggtggtttttctactacttaggaactggtcca--------cacagcaatgc----
------------------taaatttaaggaccgcattg----------------------
-atggcgttttctgggttggtaagaatggtgctaaaactgttcctaca------------
---ggattaggaacacgtggcaccaaccaacagtctcttgaccttaaatttgatggtaac
gtgcctaatgatttcaaattagaacaaaatgttgggtctaga---aacaactctaggtct
cgatctaga---------------ggaaggtctaagtccaacaatagatccaataacaat
aacagtaacag-------------------------------------------------
--------------------------------------tggtgatattgccacagctgtt
gctgctgccttagctcaaatg-----------------ggttttgctcccaaagatacac
agaagaacaagtcccgctctaaatctagggacaggtccaaatctagagaaagacctactc
ctaataatgagaacaagcactcatgg--------aaaaagacacctggtaaaggg-----
-----gaggttgagtctatgtt------------------tggaaaacgtagacctgagg
caaactttggcacttctgatttggttaatgccggtagtagtgataaacactacccacaat
tagctgagttggttccag--ggtctgctgccttactatttggtggcaagtggaccacaaa
agaagaga------gcgatggtgatgttgttgtga-------------------------
-------------ctgtcaagtacagttacacattacctaaaggtgataagac---aact
gcatttttgaagcagattgatgcttacaccaaaccctcggatattgc-------------
------caaagaacaacgttctcgatctaaatcc--------------agagaacgtcct
caaacccctttaccttcca---atagtgcagagactgaaaattacactggtgaatttgat
gagagtgttgaaattattgatgaactaaact-aatccttttcatgagttctagcttaatc
acaattttcagtggtaaaatttggttttctctatctagaccttttaaagattggatagta
tctaaagttagattcaagacacctgttggaggcaaagtcaaactagactaccgccgcaga
gctt-----------tattaaacagtcataacaatcatgttaattctaactttaacagtt
ctgtctctgttctcaaattccttagggcaagaagatggcaagcatcaacatcccacatac
a-----actgggaaagattagagtattttgaaggttcctacatcgaagttgataaatctg
tggttttatcattaccactggacgccaaattacattgtggtttggttgatggtgttttgt
gcaagttcccaggtttagaagctgcatatgatgatcatgt-----agactattatttaga
tgtagactcacctttctacaagtttgtggacaccttctacgtggctaaattcacagatgg
caagttcgataatcg---tgccacgctgaaatttttaccac------------gtaatag
caaaaacaagatgcttgttataggttgtagtcttaatgacccttctttagacttgccttt
tggtaccaaaatctatgatgatatggatatgactcttgaagtcgaccatgtgccttgcac
taacagacggtatttcgttaagtactgtcctggtggtcccaatcacttttgttttaaaga
taaattggtagtcagaaggtttagagctttc---------ttccctgtatc------taa
taaaattgaaca----tgatgatttataagaagatctt------cgggcgagtaccgcta
gatctactcttacacagaatg-------gtaagcacgtatctatgcagggtgtaagtaac
t---------catagatatatt-------------------aggaagtttagattgaact
attcaat------------------------actagattgaaaaattgagagtaatttaa
agatccgcttagacgagccaac---aatggaagggctcaacttttg----gatctagtca
cttgtttatagtaaattgatgataattctccttttgatagtgatacacaaaaaaaaaaaa
aaaaaa-----------
>NC_030292.1 Ferret coronavirus isolate FRCoV-NL-2010, complete genome
acttttaaagataagtgagtgtagcgtagctgcctactttctttaacttgactctaagtc
aaatctactcaactaaacgaaattttgttgtttcccat-ttaatgggagcaacatctttg
gtaatttcgtttcattcatagcttgttgtccatattgagtctaggagtttggctagctgt
---------gtgggttccgt---ctcacatagtaggtgtgttggctagtt----------
----------------ccgtctagtcttcac-----------------------------
-----------gtggatctcagttccgtctgggtgaaacctaa-----------------
---------cccccctcactatggtgttcaagcattttaggatcctcgtcaatgaggacc
aggaaattaccccgcgtggctatgaaaaccgcttgga------------------ttgcc
agcgcgctctgaa--gcaatgctggcttagcgg--------------------------t
tttaatggctacgtttttgtacctga-----atactctagagacctgctcactggttgtc
gt-------gaacagt-ggtacgtttttggtgtattcggtgc-----taatgatta----
-----tgtcatcaaaccttgcatgttagaagaacagtctgttaacttgcaaggttttatc
gtactctctgacgctaatggtgtagaggaggatttctat---------------------
---------------cttagccttagcacctatggcggcat-------------------
--------------------------------------------------------gact
gtgtacgttgatcaatacatgtgtggagctgacggtaggcctgttatct-----------
-------------ctggtgaga---tgcgtgactacttcggcgatttagatgatattgtt
attgatggcattatatattcgca---------------------tgcgtgggacgtcgaa
cgtgatcttgatgtaacccacgacaaacagacttttctcaacataaagtctataatgtac
ttacaggataaagaccacaagcttcctaatggcgcaattcgcgtacgtgctgcgccagta
aagttaagttctaaggttgtactttctcaaccttttgctgacatgtataagcactttggt
tcaccatatatgcaaaatggtgacaacctccacggttgtttcaccaaacttaatttcatt
gttgccaa-----------------tgttaagtgtaagtgtggtggtgag---tcaagtg
gtgttggtgattggactgggtttaagtcggcatgttgtggtttgcctggtaaggttatag
gtgtgtccctaggtaatgctgcagttggtgaggctgttgttacatctaagggttgtggca
atggtactaaattttatgct--aatgctgtattgaaacatgttggagacgctgatgatgt
ttctatttggcgtgtcatggctacctacgcaaaagacatagtagccaccaacacttttg-
-----------ataagtgtagactagaattacttgatcacactagtgacagcacattggc
tactagtgtgaagaagtgctatcttactggtaaaccgaataaggacgttgttgacgccat
agtggctggccacatcaatgtgtctagcaacatttttggtgttgttaaggaattgtttgc
taacgtcccatgg-ttgttaagaagtgtggtgaattgttttctacagcatggcagtctat
ttgtgaggtttctgagcagtggtggtcactcctacgtcgttgttagagacaccatcaaaa
tgctttgtagtgcagcatttaccattcagggactaaaacctgtttttgttatatcttctg
cggcttcaagtcttgttaaaagctgcattagtattctagagtctgtttttgatatgttta
cacagactgtagaattctttgg--------------------------------------
---------------------agttacagccaagtttcttttgcttggttgta-------
----------aatacatattgtttgaaaatgcactctttaaattagaaacgcttaagctg
tcaggcaagcgtgaatctggtttgaaggatgctgt--------------------ttttg
catctgccattgttggtagtacgatagaggtcaagccctctagatttgagaaatctacag
ccaatttagttgttgt------------agaagatgttgttatg----cctggcgagggc
ca-----------tgcagttgttgttggaga---catggctttttatagaagtggtgatt
attattttatg------atgacttcacctacaagtgttttgactactactgtattcaaag
ctgaaaaagccaatgtctacaaagttgattacaatgtaccggatgcgtaca-aaggaaaa
cttgttagtgccatcggtacatcttacagtgt-----------------------tgatg
gttccattgatgatgccgtatctaagttaaa---------------------------ca
ctgcgttgcaagtttattatgacaacgcattgtgttttaga----------gctttttca
t--------------taaaagaaaccatcgttgttgaa-------cctttccagcacaag
tataaaatgcccaag-tgtctcaaaaatca-----cacaggtctctgggaaattattttg
agtggttctaaagatttaggcttttttgataagtacaaagctttagaatcgttggctgat
atttatgacacaaatgactatgccaatttagtgtgcccaaaacttttgcacaagctcgac
aatggtataatgtggtaccgctgcatgaagggtgttacaggacctattgtaacacgcgca
gcttgcagctttgtcggaggttgtgttaaagtgtgtctagaaggttttgattccgttgct
gctagggttgaagtctgcta------------------ccaaaagctttgtggtattaag
acttttgatttaaacgtggctggtattgtatttgccggttttaaaacaccaagtggcaaa
acctttctagattttggtgatgacgccattgagctttttgatgatgaacctgtacgttgt
tttacaggtgccacagtgcctgtgaacgtttctgattttgaagatgacgttcggggtgat
gttgttttagaggaatgtgaataccaacc-cccaagagatgaaggtatagttgttaactt
aggaggctacacattttacactacagataatgagaagttctacccctttggtgattgtaa
agttgtgccaaagttgtacaataaagctggtggtggtaaaaacgtaaccttta-------
--------------gtgatgatgtggaagtcagagaagttgatcctgttttcaaagttaa
agtcacttttg---------agtttgatgatgacactattacgggcgttttaaacacagt
tattggtaacactatgacttttgaaggtgatagctgggaaacccttgaaaacttgttaac
cacacaggttgatgcagtgtttaaacagttagcacaagcaggtttaacattacctgatta
ttacatttatgatagctgtggtggtt-ttgatgtgcattgtcctgaaggcatcatggttt
cacagtatgacctgtcggttgata------------gtaatatagagtgtgttgagg---
------------------------------------atgcctgcaacttggaatatgtgg
aagaggtttctgactattgcccgtcagatgatgatgttgatgaagacgggtgtgttcaaa
cggtttcagtgtttgcttttgacaacagtacgattaatgg----------------taaa
gttgta-cttaaacaatcacaa----aataactgctggattaatgcagctggttaccaat
tacagtgtcttaacgttctcagtagtgaagagttcagacagtactgtgttggtgatgttg
aaagtttagtacgcc--------ttatgtatgacatgactaacagaaaggttggtgactt
agg---tgaggctgaatatgtgttagagctttgtctaggaggcctggagactgctaaagt
gacattgtctgcgcaatgtgattgtggcattgttgaggacgtcattgcgggttgtgcttt
tagaatgtgttgtacagatgcaacctttgactatggaatgtgtggtacatgtcgtgttat
taagaagactaccattgtgaaagttgaaggta---------------ctggcgtcttttt
acacgaacctaaaaccta---------------caaacctcttgttaaaccagtttgcaa
agcaattttcaaagg------------------------------------tgacactga
tggcggccactacatggttcatgatgtagaagccaaagtgttggttgacggttttggttt
gcatccagtgaagaacctaccctttacctctgtttgttttgttaatgctaattatgtgag
acgtgctaaagccactaaaagtgcagctaagaattacccgtgggccgctgcagttgatag
ccaagagattcttagtgtaccaacagaaacacgta---atga------------------
------------------------tgtggagctcgtgagtacaa----------------
--------ccaatgatgttgcgctttcagacgttacgcctacggagcaagttcccactat
aaagccgttttttgaaacgggtttgattaagttttatagaggtgatgttaaaatgctagt
tggtgcc-------atcaagcctaaagtcttagtaaatgctgctaacccacatctgcaac
ataagggtggtgtagcaaaagctattgacgactttacggctggtgcgctcagtttggaat
ctactaattacttaaaacattataaacctataccgtctggtaacgtggttgtttttaatg
atgtgtttgctggccttaacattgccaatgcagtgggaccacgtgtgtctgaggagcggt
acgaaca---gaaacttgcttctgtctatcgtaaattggcgaaggt------tgaaggtc
ctatgttaacacctcttatta---------gttgtggcatttttggtgtaccacttgagc
aatcattgaaagctttgattaaggcctttaaatcaataagtgtc----------------
-----------tctgtattcgtatacacagaa------gaggagcagcgtaaagttttac
agtactttgagacacctgtcacagttcttttaga--------------------------
-------------------------------------------------------agacg
gccctagtgttcaaaaagtagttttagagccagtagtagctattgactcacaactggctt
c------------taaggttgttaataagaatgtgttatgtgacggtgtttaccctgatg
cgaactttgatcatgaagtcttgaccaaagtggatgacgta-------------------
----------gattggtcgtcatactatgggtttgctaatgctgacactttcagtgcttt
aaaccatgatgagtttgtgtttgaaagtacgatagttgatggttttgtcgtttttaaaca
aactgataataactgttgggtcaatgctacgtgtatgttactacaaaacttaaagcccac
atggcgctttaagggtatggaagatttatggtctaagtttgttagtggcaacacagc-ac
cgtttgtacacctcttatacttcattattaaggcaaaaagaggtgaccctaatgatg---
-----------------------------------ttgagtttgttttgcataaacttga
accattactgtgtgaaagtggctccgtaactttagataactttaaaggctgtgatatttg
ttacaaacc---aagtgttgtcacaggtgctgttgtagccgcgcctctacaagccaaagg
ggataacatggtgtgtacccatggtaagagcgttacaacacgtgtcactaaggtccaagg
ttctgttgttttg---------------------------------------acatctac
ttgtg-------------------------gtgttgtcagcaatagcata----------
------------------------------------------------------------
-------------------aagggtgacggttac--------------------------
------------------------------------------------------------
------------------------------------------------------------
-------------------------gtgtgttttaatggt--------------------
------------------------------------------------------------
-------------------tctgccagtagtggacattacacatacagttctagaaatgg
---------------------tactgtttatgacgctgataa------------------
---------------------------------------------------------aac
atacacatttaaagtg------------------------------------------ga
cgacttaagcgtaacatct------------------------------------gttct
catgttaactggttacaagctgccagtagt--------ccacgctcctagcgtacctaaa
agtgcatcaaa----cgtaagcaaacctgataccatgcaaaagctagatgagtatgcaaa
catgtt------------------------------------------------------
---------------cttttcttttggtgacactttacttaaattctgtgttacaattt-
------------------------------------------------------------
--------------ttaagtaccttttgtgtttttattttttctttttagaacgctgtac
aaagtctaagaggcttaaagtgaagattaaaccacct-----------------------
----------------------tttgctttaaagccattggacgtaaaactgcgagctct
taattctgtaaaattgcttacaaacactaaattttggttttatcta--aaatttttgtta
ggtttattgttgttgtataac--ttgttgtatgttatagtaagtgtaccatttatacata
ggtttgct-tgtgctagttacactaaagcttatgcaaattccagctttgtgaaagctgat
gt---ttgcacacgctctgttttgtgcaaggc--------gtgcttggcgtcttatgaag
agttgtctgattttgataatctcaaagttatttgggattacaagtccgatcctctttgga
gcaaaatgttgcaactagtgtatttcggtgctcttatggttttcggaaacaatgtgttaa
gagtcgctatgctctattttgt----------tgcacagtgtttaaacacatggttttct
tactatggtttagtcaattatagttggttgttgcacattgtgaattttgagactgtagct
gctgaaattgttgtgttaatggttgttgtaaaaggattcttcttctt-------------
--------aaagcattattggtat---------ggttgtgacaaggctagttgtttgtct
tgttctaaaaccgctaagcaaaaacgcataccagtaagcgtgattgttaatggaagtatg
aagactatttatgtgcatactaatggtgggtcaaaattttgttctaaacataatttttat
tgtaaaaattgtgaatctaatggtgttggcaacacttttatctgccatgaagttgttaga
gaattgtctaacattgtaaagcacactgtacatgctacagatgtggcttttaaagaagta
gataaagttgagtgttcagaagggttttacagacttt----------------------a
cactggtgatgagtatacacgttataattatgacatcacagacaa---gaagtacagttg
taaagaagttcttaagtctcttcaattgattgacgattttgttgtatatgacccta----
-----ctggcacaacacctgcaaatctgcacaatgcttgtgtgtactggtcacaactatt
gggtaaacctattaagcttgtgaaccgtgatcttatacaatcgttaactgtggattttaa
tggtgtt------------------ttgtttgatgcgcata--gacgtgttattagtaac
tcatttaatgtagatgttgcagattgtaagactctgcgtg-----gttgttatgaagctt
gtaaaaccgatgttccc-tataatgtctt-------------------------------
-----------------------tgaagacgttgttaataat---------gcacataag
tatgatgtacttatgactgacattagttataacaacatctggttgacatatgccaagccc
gaagagaacttgtcaacttttgacattgcaaactgcattaaagctggtgcaaaggttgtt
agtcacaacgttctgataaaagaaaatgtacccatagtatggtatgctaaggattttat-
---cagtcttagta---acgaagccagaca------gcttctaattaaaa--------cg
tctaaggctaagggtgtgactatcatgttgtcttttaacaaccaacccatgagccacact
ttaccaactgttgctattggtcgtaaaagtggttctggttttttcgatgtgtaccgtgag
tttaaacaagttataatgctcattgttgcagttttgttagcatggggtttatgttgcatc
tacgatggttataccccagcccgtgtaagttctgcaccaggatatgactttatggttatt
aggagtggtaaaattcagagtt-ttgatgattctataacttgtgtgcacaacgtttataa
tgagtttccatcttg----------------------gtatcttggtaggtatggtaaaa
gtttgtcttatgctaaaaactgccctattgttgttggcactgtttttgatattattgata
gtatgaaacctgtccctgatgtacctgcgtatgtcactcttgttggaaggtcgttggtgt
ttgctatcaatgc----cgtctttggtaatactg---acttatgttatg-accatcaagg
tgtagctaagtctagggattctgtttttgacaattgtgttttcaatgcagcttgcaccca
gcttgttggtatgggtggtactgcagtgtattgtttcaaggacggagtcatgctag---g
ggctcataagacttatgctgaactaatacctgatacccattatatgttacgggatggtaa
tacgttgaaattacctacaat---tattagaggttttggtttacgtattgtacaaactct
tgcaactacgtactgtagagttggtgagtgcacacaatctaaacaagggttttgtgtggg
tttagataattggt------------ttgtttatgacaaggcttttggtgaaggttatat
ttgtggtgacagtgtttttggttttgtaactaatgtgtttaagttattcaaccaaaactt
gtcggttgttgcaacgtctgggtatatgttaactaatatgcttatagctctgtttgccat
agcagtctgttatgcattcttgaagtttaagagagtttttggtgattgtacaatgttcgt
ttctatgatcattgttacactctttattaacaatttatcatattttttcacaca-----t
aatttggtgttagtggttgtttatgctgtagcgtattatttcttgtctagacgtttgcct
tacccaggagtcatggatgcaggttttatgctcgcatatgttgg----------------
-----catggcaccatggtggttgtttgtaggatatgtgctactgtttttctatgattca
ataccatcattttttaaactgaaggtttctacaaacttatttgaag--------------
--gtgataagttcgtaggtaattttgaatctgcagctgctggcacttttgt------tat
agatatgcattcttatcaagtccttgtcaattctattcccatggagagactgagaagtta
tgcctctacctttaacaagtacaaatattatactggtagcatgggtgaagctgattatcg
tatggcttgctatgcccatttagctaaggccttaatggattatggcaataaccgtaatga
tatgctttatacaccacctacagtaagtgtaaattctactctt---cagtctggtcttag
aaaaattgcacaaccttcaggtgttgttgaaccatgcattgtccgtgtagcttatggtag
cacagtgcttaatggtttatggttaggcgatgaagtgatttgtcctagacatgtcattgc
aagtgacacttcaaaacctat---------taattacgacactgaactc--ttgggagtc
cggttgcataatttttcaatttctaagggcaatgactttttgggtgttatagggtgttct
taccgtggtgttaaccttataatcaaggtcagccagaataacacgctaacacccaaacat
aagtttaaaactgttaaggcaggtgagagttttaacattttggcttgttatgatggtaag
cctaacggtgtttatggtgttaacatgcgtacgcaaggcactattaaaggttcttttatt
aatggtacttgcggttcacctggttatgttttagacggtgacattgtaaactttgtttac
atgcaccatctagagcttggtaatggctcacatgtcggttctaacctagaaggtgctatg
tatggtggttatgaagatcaacctagcatgcagctggaaggtgtgaatgttatgtctact
gataatgtggttgcatttctttatgctgctctcattaacggcgaacgttggtttgtgagt
aacgccgcagttgcattggagacttacaacaattgggctattgctaatggtttca-----
-cagaattgagctctgcggactcttttagtatgttatctgctaaaacgggtgttagtgtt
gaaaaactgttggatgctgtaatgcgtttgtcaacaa---gtctgggaggtaaaactata
cttggatatggctcattgagtgatgaattcacaacaacagaggttgtacgccaaatgttt
ggtgttaatctacagagtaattcagtca----aatcttggttctac-ccaattgctatca
cagttgtttgtatgtttgctttttggactgaattctttttgtatacacctttcagttggt
ttggtcctgccagt----atagggtgcctctt----------actcatgactgttgtagt
atctgcattacttacaatttttgtgaagcacaaaatgttgtattttatgtcattcctttt
acctagtgttattcttatgacagttagtaacctggtatgggatagtttgtacatagcagc
agttcaggctaagttggtggaggttaatatgtcattgatagctgtagacatgcagagtgt
ggcacttat-------------ggtgttgtgtttgc----------ttgtagcaattgtt
cattgctacagattttgtacacagaggcaatcc-------------ataccggtgtttgt
tgttacactctgtttt---gttttctacaattttgcttcccaatggtattattatcttag
aggcttagatatgggtgttaatctacagtttggttatgttaatcttggtatgatgctagt
gtgcttgatgactaaagattggattgttgttgctgttgcatacagggtggcttattacat
tgtgctttatattctatcacctgatgtcgttaatgattttggtttattgaaatgtctgtg
tgttgtttacatgttgctagggtattgtagttgctgttattatggtgttttgtattgggt
aaaccgttttacacacatgacgtgtggtgtttaccaatttgctgtatcagctgctgagtt
gaaatacatgacagctaacaatctgactgcaccacgcaatgcttatgacgcaatggtttt
aagctcaaaattggttggcattggcggtaacagaaacattaagattgcctctgtccaatc
taaattgacagatatgaaatgtactaatgttgttttattaggtttgttgtctaagatgca
tattgaggctaactctaaggagtggaattattgtgtgaatttgcacaatgaaatcaacct
tagtgatgattctgatgttgtgcttaataagttacttgcgctgttggcgttctttttgtc
aaagcataatagttgtgacttgtcggaactcattgagtcttattttgacaacccttctat
attgcaaagtgtagcatctgcgtatgctaatctaccttcatgggtggcatacgaacaagc
acgtgatgcatatatggaaggtaagaagaatgaccttgcagcgccagttattaaacaact
tcaaaaagctatgaacatagctaaggcagagtttgatcgtgaagctagtgttcaaaagaa
acttgaccgaatggccgagcaagctgcatctaacatgttcaaggaagcgcgtgctgtaga
ccgtaaatctaaaattatcggtgctatgcacagtttgttatttggaatgcttaaaaagtt
agacatgtcatctgttaatactataatggaacaagcacgtaatggttgcttgcctcttag
tattatacctgcagcatctgcaacacgattggttgttgtaactcctaat----------a
tagaagtgttttctaaaataagacttgataataatgtacac-tatgccggtgtagtttgg
tcaattgtagaagtaagagatgctaacagtgctgttgtgcaccttaaggaagttacacaa
cacaatgaacaaaatatgtgctggcctcttactgtaac--ctgtgagcg-------tgtt
gcacaattacagaataatgaaatcatgcctggtaaaatgaaagag------cgtgctgtt
aaagcgtcagcgactatggatggtgacgctactgttaatggtaaggctctattt------
---gctgcagaaggtggcaagcattttatgtatgctttggtttctagtgatggtaatttg
aaatacgttaaat------gggaaggtaatagcgatgttattactattgaattagaacaa
cctttaaggttttatgtagacggtcctaatggtcctgaggttaaacatttgtattttgtt
aagaatttgaacacattgagacgtggtgcagtcctcggatacataggtgccactgtgcgc
ttgcaagcaggtaaacagacggaacacccatctaacagtagtttacttactctttgtgcc
tttgcacctgaacctgctaaggcttacgttgaattggttaagaaaggtatgcagcctgta
aacaactgtgtgaaaatgctgtctaatggctctggcaatggtatggccgtgactaatggt
gttgaggctacacccaaccaagattcttatggtggtgcctcagtatgtatctattgtaga
tctcataccgcacacccttcgttagacggtttttgcaggtttaaaggcaagtttgtacag
gtgcccacag---gtacagtggatcctataagattttgtatagaaaatgaagtctgtgct
gtctgcgcttgttggcttaataatgggtgtgtttgtgatagaacttcta---------tg
caggcagctgttgtagaccagagttatttaaacgagtacggggttctagtggagctcgac
tagaaccctgcaat---ggtacaaaccctgattgtgttaccagggcctttgatgtgtaca
atgccgacgtagcatgtattggtaaatttcttaaaacaaattgttctcgttttaagaatt
tggac------------cttcatgatgcgtattacattgtgaa-------acgttgccga
aaaagcgttatggaccatgagcaagtctgttataacgctttgaaacattccggagcagtc
gcctcacattcattttttgaatataatgaaggcagatcaatcttcggcaatgtttgtaga
cgcgaccttacaaagtatactatgatggatttgtgttatgctttacgtaactttgatgag
aaaaactgtgaagttttgaaagaaattctggtcttgactggttgttgtgacagtagttac
tttgataatcctgactggtatgaccctgttgagaatgaggccatacacgtggtctatgca
aaattaggccgtgtagtatctaacgccatgcttaagtgcgttgcactttgtgatgccatg
gtcgaaaaaggtcttataggagttttaacccttgacaatcaggatcttaatggaaacttc
tatgattttggtgattttgtattcactgttgaaggttatggttgtgcatgtgtcacttct
tactattcttacatgatgcctattatgggaatgacttcatgtttggagtctgaaaatttt
gtgaagagtgacatctatggttctgactataagcagtttgatttgttagcctacgacttt
acagcacataaggagatgttgtttgaaaagtattttaaatattgggataggccttatcat
ccaaactgttctgaatgcatagatgatgcatgtcttttgcattgtgcaaattttaacaca
ttgttctccacaactatacctgtaacagcatttgggccacttgttagaaaagtctttatt
gatggagtcccagtagttgttacggctggttaccattttaaacaattaggtttagtgtgg
aataaagatgttaacgttagcaaccagaaattgtccatgaatgaccttttacgatttgtc
acagaccctgctctgctagtggcgtcaagccctgctttgttagatcaaagaactgtttgt
ttctctattgcggctttgggtacaggtgtgacataccaaactgttaaaccaggtcatttt
aataaagagttttatgactttgttgttgcgagaggtttctttgctgaaggctgtgaacta
actttgaagcattactttttcgcccaaggcggtgaagccgctataacggattttaactac
taccgttacaataagactactgttcttgacatatgtcaggcacaattcgtctttcagtta
gttaataaatattttgaatgttacgatggtggttgtatcacagcccgtgaagttgtagtt
actaattatgataaaagtgcgggttatcccctcaacaagtttggcaaagccagactgtat
tacgagacactttcttacgaagagcaggacgagttgttcgctacaacaaagcgtaatgtt
ttacctactatgacacagatgaatcttaagtatgctatatcaggtaaagcacgagctcgt
actgtgggcggcgtgtcacttttatcaactatgactacgagacaatatcatcagaaacac
ttaaagtctatagccgccatgcgtaatgctacagttgtcattggcacaactaagttttac
ggtgggtgggatgatatgttaaaaaatttgatgcgtgacgttgataatggctgtctcatg
ggttgggattaccccaagtgtgatcgcgcgttgcccaacatgattagaatggcctctgcc
atggttttaggatcaaaacatgttggttgctgcacacatagtgacaggttttatcgattg
tctaatgagttggcacaagtacttacagaagttgtgcattgtacaggtggtttttacata
aaaccaggtggtaccacctctggtgatggcacaacggcttatgccaactctgcttttaac
atattccaggcggtgtctgctaatgttaatagacttttaagtgtagattccaacacttgt
aacaattacaatgttaaatctttacaacgcaagatttatgatagctgttacagagctagt
gttgttgacccatcattggtggacgagtactatgcgtatttgcgtaagcacttctcaatg
atgattctatctgatgatggcgttgtttgttataataaagagtatgcagatttgggttat
gtcgctgacataagtgcgttcaaatccgttctttattaccagaacaacgtgttcatgtct
tcttctaaatgttgggttgaaccagaccttagtgttggaccacatgaattttgttcacag
cacactatgcaaataacaactccagaaggtaattattacctaccgtatccagacccatct
agaattttgagtgcgggtgtttttgttgacgacattgtcaagactgacaatgttattatg
ctagaacgctatgtaagtttggctattgatgcatacccattgacaaagcatcctaagccc
atttaccagaaggtgttttacacactgctagaatgggttaaacacttacaaaagacgctg
aatgctggtatactagactctttctctgtcacgatgttagaagaaggacaagataaattc
tggagtgaagaattttatgccaacttgtatgaaaaatccacagttctacaagctgcaggt
atgtgtgttgtgtgtggttcacaaactgttttacgctgtggtgactgcctacgaaggcct
ttactgtgtactaagtgtgcttatgaccatgttatgggaacaaagcatcactttataatg
tcactcacaccttatgtttgtagctacaatggttgcaatgttaatgatgttaggaaacta
tacttaggtggccttaactactattgtatagaccacaaaccacagttggcattcccatta
tgtgctaacggcaatgtttttggtttgtacaaaagttcagcaattggttcagctgatgtg
gaagattttaatcgtttgtctatgtctgactggtctaacgttgaagactacaggctggct
aataacgttaaagagtctttgaaattgtatgcagctgaaacaattaaggccacagaagaa
tctgttaagtcgcaatatgcatgtgctgtacttaaggaaattgtaggacctaaggaagtt
gttctacaatgggaggcgtcaaagattaagccaccacttaatagaaactcagtctttact
tgttaccaaattttaaaggattctaagattcaattaggtgagtttgtattcgaacagtct
gagtacggtggtgactctgtttattataagagtacctctacaactaaattagtaccaggc
atgttgtttgttttaacttctcataatgttggtagccttaaggcacctgttttgttgaat
caagagaagtatagcaccatatctaagttgtaccctgcttttaacatatctgaagactac
tcaactctagtgccttactatcaaatgataggaaagcaaaagtacactaccatacaagga
cctcctggatcaggcaagtcacactgcgttatcggactgggcctgtattacccaggagca
cgcattgtttacacagcatgctcacatgccgctgtggattcattgtgtgaaaaagctgct
aaaaactttaatattgataagtgttcgcgtatagtgcctatgcgcgcaagagttgagtgt
tataatggttttaagcccaataataatgcagcacaatatctttttagtactgttaatgca
ttacctgaatgtagttgtgatattgtggtagttgatgaagtctcaatgtgtactaactat
gagcttagtgttattaacagccgtgttagttataaacacattgtgtatgttggagatccc
cagcaactaccagcaccacgtacactcattaataaaggggtgttaaaaccgcaggactat
aacgttataacacagcggatgtgtacgctaggtccagatgtttttctacataagtgctat
aggtgtccagctgaaattgttaacactgtgtctgctttagtttatgacaataagttcaaa
cctgttaaaggtgattctaagcaatgctttaaaatgtatgtcagaggtaacgtccaaatt
gataatggttcctccgtcaatagaaagcagctcgaggtcataaaactctttttggctaaa
aatcctaaatggaaaaacgcaactttcatctcaccgtataacagccaaaattatgttgct
agaagattgttaggtttgcagacacagactgttgattctgcacaaggtagtgaatatgac
tatgtcatatatgcacaaacgtcagacacagcacatgcagtcaacataaatagatttaat
gttgccatcacgcgtgcgaaggttggtatattgtgtgttatgtgtgacaagccaatgtat
gacggtcttaattt------ctatgaaatt---------actgatgtcaatttgcaaagt
aaaggagaaggttgtggcttgtttaaggattgttcaaaggcggaacgttatataccgccc
gcatatgccacaacttacattagtttgtcagattctttcaaaaccagtgatggtttggct
gtgaatgttggcacaaaaccc------gttacatatgcgtctgtcatatcgtatatggga
ttcaggttcgatgtcaacattcctggctatcatacaatgttttgtacaagagactttgcc
atgcgtaacgttagagcttggttaggttttgatgtggaaggtgcacacgtctgtggtgac
aacataggcaccaatgtaccgcttcaattaggattctctaacggtgttgactttgttgta
caacccgaaggttgtgttgttacagagaatggcaacggtattgtccccgtaaagtctagg
gcccctcctggtgaacagtttgcacacctcataccattaatgcgtagaggtcaagcctgg
agcattgtcagacggcgtatagtccagatggtttgtgattattttgaaggtttgtctgac
attgtaatatttgttctatgggctggtggcctggagcttacgacaatgaggtattttgtt
aagattgg---tgaacaacgtaaatgtgactgtggtattattgctgcttgttacaacagt
gcacagtgcacataccgttgcatgaagcatgctttaggttgtgactacctgtacaacccc
ttttgtattgacatacaacaatggggttacacaggatcactaagcatgaatcaccatgaa
atttgcaatgttcataagaatgagcacgttgctagtggtgatgctattatgacgcgttgt
ctcgccattcacgattgttttgtgaaaagggttgactggtctatcacgtacccttttatt
gataatgaggagtctataaataaagccggtagagttgtacagtcgcatgttgttagagca
gca--ataagtgttttaaacccaagctcaatacatgacgtgggcaaccctaaaggcatac
gttgtgt--------------tacaacatcactgccatg-------gttttgttatgata
aagatcctataaacagcaatgttaggtgtttagaatacgattttatcactcatggccaaa
tgccaggtttgatgt-----tgttttggaattgcaatgttgacatgtatcctgagcaaag
tatagtgtgtagattcgacactcgtacacgttctaagttgtcattagaaggttgtaatgg
tggtgcactatatgtcaacaaccatgcattccacacacctgcttatgatcgtagagcctt
tgctaagttgaaacccatgcccttcttttactttgatgactccacatgcga-tgttattg
acggccagc-----------ctaattacgtgccattaaagtccaacgtttgcattactaa
gtgtaatataggcggtgcagtttgcaggaaacatgctgcattgtaccgcaaatatgtaga
ggactataacatgtttgtacaggcaggatttaacatctggtgccctacaaactttgacac
atacactttgtggcacagttttgttaacaagaaagcattacaaagtttggaaaacattgc
ttttaatgttgttaagaagggtgcctttacaggacttagtggtgatcttcctacagcagt
cgtagcagacaagatt------atggttcgtgagggaccaacagacagaactttgtttgt
gaataaaacaagtctgcctacaaatgtggcctttgagttgtatgccaaaagaaaacttgg
acttacaccacccctcaccattttgagaaatctgggtgttgttgcaacttataaatttgt
actgtgggattatgaatccaattgtccttttagtaattttacaaaagatgtctgtggtta
cacagacttga--------------atgatgat----------gttgttgtgtgctatga
taatagcatagttggttcatacgagcgctttacaatgtgtaaagatggcgtgttgatctc
taatagtgctattaaggggttaagtc---ctataacgttaaattttggttatttgaatga
---cttacctgttagcactgttggtaacaaacctgtcaagtggtatgtttacgtgcgcca
aaacaacacctatgtggagcaacttgatggcttctact---cacaaggaagaacttttag
cacatttaaaccacgtagcaaaatggaagaggattttctagcaatggatactactacttt
tattcagaagtatggtcttgaagactatggttttgaacacgtggtttttggtgatgtctc
aaaaactacagtaggtggtatgcatttgctaatatcgcagatccgtcttgctaacatggg
tttgttttcagcgcaggactttatgatgaatagtgatagcacattgaagagttgttgtat
tacatacgctgatgacccaagctctaagagtgtgtgcacgtatatggacatactgttaga
cgattttgttataatagttaagagcttagacttaagcgtggtttccaaagttgttgatgt
ggttattgactgcaaagtttggcggtggatgttatggtgcgagaatgcatcaattaaaac
attctaccctcaactacaatcagct---gaatggaaacctggttactctatgcctaatct
atacaagatacagcgtatgtgtttagaacgttgtaatctttataattatggtgcaagttt
gcaactgcctgatggcattactactaatgttataaaatacactcagttgtgtcagtatct
taacactactagtatgtgtgtaccacacaaaatgcgtgtgttacaccttggtgctggcag
ccatgatggcgtcgcacctggtactagtgttttgagaagatggttgccagatgatgcaat
tttagttgataatgatgtcagagattatgtatcagatgcagattttagtattacaggtga
ttgtactactatgtatttggaagacaagtttgatcttcttatatctgatatgtatgacgg
taccacaaag---gccattgacggcaataatgtctctaaggatggtttctttccgtatgt
caatggttttattaaggaaaaattgtctttaggtggtactgttgctattaaacttacaga
atttagctggaataaagagctgtatgagttaatacagcggtttgagtattggacaatgtt
ttgcaccagtgttaacacatcatcatcggaagcatttctgataggtgttaactacttagg
tgaatttagtgagaaaccaattgtagacggaaatgtgatgcgtgctaattacattttttg
gcgtaactctacagtaatggcgttgtcatattactccgtttttgatctgactaaatttaa
gtgtaagtttaacaatgcattagttgttaatctgaaagaaagtgatataaatgttatggt
taaaggtttaattaaaggtggtaagttactagttagaaacaacggtaagttactaaactt
tggtaaccatctagttaatgtttgagatgc---gtacgccagtatttttaactgtgtgca
tt-gtcttgttgcaatatgcacattgtgatacatttaattgttcaactctacacaacaca
actctttgggcc------------------acagatcaaaccaggttactcgactacttt
attgctaactatagtagtcggttgccgacgggtgcctcagttgtgttaggagactacttt
cccacgttaggaccttggtatgattgc----------gtctcaaacactacctacgg---
---aggtgtggtg------ttggaagacctgagggctctttact---------------t
agatcaccaacagggtgt-------ggcgcgtgatttagcttttgctgtttatggttatc
cgtacacagcaattgttgtacttaacaaggagctgtttaatggacaaggttatggcggtt
tgctttgcttctgcaacgg-------taacagcaccataccggcctttaatgctaa----
----ttgttctacttcatgtacagtacgttcattcaggctatgtgcagatgagagtattt
gtcatgaacgtattttaggtctgaagtggtcaagctccgaagtcgtggcttacttagcag
gtgaagtttatagttacaagcttagtaatcattggtacaacaatgtcactat-taagacc
caaaccaatgccaatcaaatat--------attggtggtttaaccctgttc---------
--------------gtgatttgtcatactacaatg---------ttaataagacag---t
tgattccactattgttgtgagtaattgtacttctgattgtagtggctatgccgctaacat
atttgctgtagaaaccggtggctttataccctccagtttcagttttaacaattggtttgt
tttaacaaactcgtcaactattgttagtggtaagtttgtgtctagccaaccgttgcttgt
aaactgcttaacacctgtacctagttttggtgacgaaacctccattatcaactttgacac
cgttcctagtcagtgtaacggtgctactgttaatggtagttttgatgttgttagatttaa
cctcaattttacagcgaacgttgcatcttcaagtggtactagttttcttgctttgaacac
tactggtggtgttgtgttgtatctttcttgctttaatgagacaaaaaccactaacttata
catgtcagaaggtgctttaccatttggtacacacgaaggtgc---------tctttactg
ttacgtt----------------------------------agttataacgaaaccagtt
ttaaatatattggtgtgttacctccttctgttaaagagatcgctgttagcaaatggggtt
ttgtctatattaatggatataatt--------------actttcaaacattcccaataga
cagtgttgcatttaatctaacaactggcaatagtggtgctttttggaccattgcatatac
aacattcacagatgttttattggaagtgtcggacaca-----------------caaatt
aagagtgttacttattgtaacagtcatatcaatgacatcaaatgttcacaaatgtctgag
aacttaccggatggtttttaccctgtgtcacagcatagtttacctaatgttaataaaacc
tttgtaacgttgcctgcgaattttgaacatacctcaattaatgttactggtaacgtgttg
ttaatatatta-------tgcacaccctgtatttaggtc------aggcaacgtaacatt
gcacccacagggcactcaaaccatttgtgtcaatacgacacaattcacttttaattttga
ctcacaatgccatcagctcgcaggtggtggctgtgatggtattggcgcttcaatgattag
catagatagtgggaattgccctttttcaccggataaattgaatcaacatttggcttttga
aactct-------ttgcttttctacactacctactggtagtgattgcgccttttcattga
ctgtacaaaataggtatttcacacgagtctttgcacatttatttgtgacttataaatatg
gcttagaccatctgggtgtgcaaacaccagatgttggtgtgaaagatttgtcggtagtgt
atcagaatgtgtgtacagaatacaatatttacggccacgccggtgttggtattatacgct
caaccaatcaaacactgct-----------------------------tggaggactata
ttacacttcactatcgggtgacctacttggttttaaaaatgtaacaa-------ctggtg
aagtttattctatagtaccttgtcagcttagtgct---caagctgcagttataaatggta
agatagtaggtgctgtaacatcagtccaatctcctatcttagacttaccgcaccatatt-
---------------gtgacaccacaattctactaccac------tccattta-------
-taattacagtgcgacacccacttcctatagaaccaataatggctttgataaataccttg
ttaattgcacacctattatcacctattctaatatgggtgttt-gtgagaatggagcttta
gtgtttattaatatcactcaatccgaaaacccggtacaacctatcagcactggtaa---t
gttacaatccctagtaattttaccatttctgtgcaggttgagtacctgcaaatgtcatcg
gaggcagtgtctattgattgtgcacagtacgtttgtaatggtaacccgcggtgtaatagg
ttgttagctcaatatattagtgcatgccatgctatagaacaagctttaatcactagcacg
aggttagaagcactggagcttgagtctatgatttcaatttcagataatgcactagctctg
gcaactgttgaaacttttaacag------------ttcagattacttggatcctgtgtac
aatgaccaacataacacaattggcggcatttacatggatggtttgaaggatttacttcct
cgcagaagttgtg----------caaacaagcatggcacttgtcgatctgttattgaaga
gctgctattcaacaaagttgttaccagtgggttgggcactgttgatgaagattacaaacg
ttgtactaatggcttagacatagctgaccttgtttgtgctcaatattacaatggtattat
ggttttgcctggtgttgtcaacgctgataaaatggctatgtaca---ctgcctccttagc
cggtggtataaccttaggc---gctctaggtggtggtcttgtttc---tgtgccatttgc
tacagctgtacaagcccgtttgaattatgtagcacttcaaacagacgtattacagcaaaa
tcagaagattttagctgcctcatttaatcaagccattggcaacatcactttagcttttgg
caaggttaatagtgctattcaacaaactgctcaagggctttccactgttgcacaggcttt
gaccaaagtgcaggatgttgttaattctcaaggcaaggctcttaaccatcttactgcaca
attgcaaaataattttcaagcaattagcagctccatcgaagacatttattacaagcttga
tgaagttaatgctgacgcgcaggttgatcgtcttatcacaggtagacttgcgtcgcttaa
tgcatttgttacgcaaacgttaaccaatcaagctcaaattcgtgctagcagacaattatc
aaaagagaaaattaacgagtgtgtacgatcacaatccagcaggtttggattttgtggtaa
cggtacacacttattctccttggctaatgcggcaccaagaggtgttatgctattccacac
agttttgttaccaacgtcgtataaaactgtgacagcatggtctggtgtttgtgcaatatc
taacaataaaactatgggttttattgttaaagatgtgtcattgacgctatttaaaaacca
cgatgacaagttttacttgacaccgcgtacaatgtacgagcctcgagttgcaactatgtc
tgattttgtacaaatagaaagctgcaccaccacgtttgttaatgcaactgtggcggaact
acctagcataatacccgattacattgatattaatggaacaattaaggacatgcttgatca
atataaacccaattggactgtgcctgaattgacaattgacgttttcaatcaaacctacct
taatctcacaggtgaaatcaatgaactagagaacagatctgttata--------------
----ttgcaacaaactgttcttgagcttgagagcttgattgataacattaatggcacact
tgtcaaccttgaatggcttaacagagttgaaacttttgttaaatggccgtggtgggtgtg
g------gttataattggtttaatactgctgattgcactacctatgttgttgttctgttg
cttgtcaacaggttgttgtggctgttgcggctgtttaactagctgcttagccggttgttg
taaaaatagttgtaa--------aaggccatcttattatgagcctatggaaaaagtacac
ataaattagtactctactcaactaaacttatgattgctaatttgtttgtaggcttgtttt
tacaatctatatcatttcttaaacaagatgttacaa------ttatctctacagacattg
ttaacagttcta------------------------------------aatctgttgttg
ctagtgagcaacactttgttgttaatagca-----aacattatcg---------------
------------------------------------------tgctattcctgagtttag
ca----------------------------------ttgctgttttgtttgttctctttt
tggctatgtaccgtt---------gtacgagcttt-----aagcagaatgtagctatact
tattttcaagatcgtggctatgtgttttattgcaccattacttataatgtttggttgtta
tattgatggt------gttattaccatagttgtacttttagcaaggtttt-gttatttaa
gctacttttggttcaggttcaagcgttttgagtttgtattctacaacgtttcaact---c
tgatgttcgtacacggtagagctgcaccgtatttaagaagttcgcacaacactcattatg
ttaccctctatggaggtcttaactacatgtgtgttgacgatcttgcgctgcactt-----
-------tgtgaaccct-atgctagtcaagctagctattagaggcttagttcaattagat
cttaatgttgttagatccatagaacttcttaacggtgattttatttacatattctcacca
gagcctgtt--gttggggtttacaatgctgcatttgaccgtgaaattgtaaacgaaattg
acttaaaagaaa---gtatctatgaaattcccgactctactgacagtgattgatgacaat
ggagtcgtg------------------------------------gtcaactcaatattc
tggctactgttgataattgtaattatattattttctatagcactacttaatattattagg
ttgtgccagacttgttgcaggctaactaatgttgttgttataatgcctgcgcgacaagcc
tacaatgcctataaagacttcatgaatgtaccaaaagcaccggatagtgtttgctttgtg
gtgtgactcaactaaacaaaatgatagagatagtactattagtttgttctgctatagcag
ctatggttccaaccactgctgctagtggtaatcgctattgcttagtaaacaataccgaag
gtgccacacagaat----------tgttctattaatgattgcattgatgagggaagtctt
atttggcatcttatgaactggagctt--cagctggtctgtggttttaattgtttttattg
caattttgcaatatggcagaccgcagttcagctggttcatgtatggggttaaaatgttaa
tcatgtggcttttatggcctcttgttttagcgctcacgatttttaatgcc-tatgctgaa
tttaaaagttctagatatgtaatgtttggctttagcgtatctggtgccatggtcacattg
gtt---------------atgtggattatgtattttgcaagatctatccaattatggcgt
cgtaccagaacatggtggtctttcaaccctgagactaac--------------gctatac
tttgtctcagttcggtaggaaagagatttgttttaccattgagtggtgctcctactggtg
tgacactaactttgctttctggcaatttatatgctgagggttttaaagttggaagtggtg
tcaatgttgacaatctaccaaaatacatcatggtggccacacctggtaatacaattgtgt
accatcaggttggaaaatcattgaaagcatcgagtgcgactggatggtcgtactatgtca
gagctaaagctggcgattactcaacagaagcaagacatgacaatttgagtgaacat----
------------------------------------------------------------
---gaaaaattattacatatggtataagaact----aaacttcta---------------
------------ttatggctggcaa--cggacaacgtgttaactggggggacgaacctgt
tccttcacagaag-----------------------------------------------
-----------------------cgtggtcgttctcgttcccgttcacgccgtaatgctg
atataccattgtcgta------tttcaaccctattactcatgaaggtaagaaatcctttt
ggactgtagcgccaaaagacttcgtgcctattggtaagggtaataa--------------
--------------------------------------ggaccaa-------caagtagg
ttattggaataga-------cagcaacgttac----------------------------
----------------------cgcattcaaaggggtcaaaaagtgg------aattacc
agacaggtggtttttctactacttaggaactggtcca--------cacagcaatgc----
------------------taaatttaaggaccgcattg----------------------
-atggcgttttctgggttggtaagaatggtgctaaaactgttcctaca------------
---ggattaggaacacgtggcaccaaccaacagtctcttgaccttaaatttgatggtaac
gtgcctaatgatttcaaattagaacaaaatgttgggtctaga---aacaactctaggtct
cgatctaga---------------ggaaggtctaagtccaacaatagatccaataacaat
aacagtaacag-------------------------------------------------
--------------------------------------tggtgatattgccacagctgtt
gctgctgccttagctcaaatg-----------------ggttttgctcccaaagatacac
agaagaacaagtcccgctctaaatctagggacaggtccaaatctagagaaagacctactc
ctaataatgagaacaagcactcatgg--------aaaaagacacctggtaaaggg-----
-----gaggttgagtctatgtt------------------tggaaaacgtagacctgagg
caaactttggcacttctgatttggttaatgccggtagtagtgataaacactacccacaat
tagctgagttggttccag--ggtctgctgccttactatttggtggcaagtggaccacaaa
agaagaga------gcgatggtgatgttgttgtga-------------------------
-------------ctgtcaagtacagttacacattacctaaaggtgataagac---aact
gcatttttgaagcagattgatgcttacaccaaaccctcggatattgc-------------
------caaagaacaacgttctcgatctaaatcc--------------agagaacgtcct
caaacccctttaccttcca---atagtgcagagactgaaaattacactggtgaatttgat
gagagtgttgaaattattgatgaactaaact-aatccttttcatgagttctagcttaatc
acaattttcagtggtaaaatttggttttctctatctagaccttttaaagattggatagta
tctaaagttagattcaagacacctgttggaggcaaagtcaaactagactaccgccgcaga
gctt-----------tattaaacagtcataacaatcatgttaattctaactttaacagtt
ctgtctctgttctcaaattccttagggcaagaagatggcaagcatcaacatcccacatac
a-----actgggaaagattagagtattttgaaggttcctacatcgaagttgataaatctg
tggttttatcattaccactggacgccaaattacattgtggtttggttgatggtgttttgt
gcaagttcccaggtttagaagctgcatatgatgatcatgt-----agactattatttaga
tgtagactcacctttctacaagtttgtggacaccttctacgtggctaaattcacagatgg
caagttcgataatcg---tgccacgctgaaatttttaccac------------gtaatag
caaaaacaagatgcttgttataggttgtagtcttaatgacccttctttagacttgccttt
tggtaccaaaatctatgatgatatggatatgactcttgaagtcgaccatgtgccttgcac
taacagacggtatttcgttaagtactgtcctggtggtcccaatcacttttgttttaaaga
taaattggtagtcagaaggtttagagctttc---------ttccctgtatc------taa
taaaattgaaca----tgatgatttataagaagatctt------cgggcgagtaccgcta
gatctactcttacacagaatg-------gtaagcacgtatctatgcagggtgtaagtaac
t---------catagatatatt-------------------aggaagtttagattgaact
attcaat------------------------actagattgaaaaattgagagtaatttaa
agatccgcttagacgagccaac---aatggaagggctcaacttttg----gatctagtca
cttgtttatagtaaattgatgataattctccttttgatagtgatacacaaaaaaaaaaaa
aaaaaa-----------
>LC215871.1 Ferret coronavirus genomic RNA, complete genome, strain: ferret063
-------------agtgagtgtagcatagctgcctactttctttaacttgactctaagtc
aaatctactcaactaaacgaaattttgttgtaccccat-ttaatgggggcaacattcttg
ataacttcgtctctatcatagcttgttgtccatactgggtt-aggggtttggctagctgt
---------gtgggttccgt---ctcacacagtaggtgtgctggctagtt----------
----------------ccgtctagtcttcac-----------------------------
-----------gtggatctcagttccgtctgggtgaaacctca-----------------
---------ctcccctcaatatggcgtccaagcattttaggatcctcgttaatgaggacc
aggaaattaccccacgtggttataaaaaccgcctaga------------------atgtc
agcgggctttgaa--acaatgctggcttagcgg--------------------------t
tttaatggctacgtttttgtacctga-----atactctagagacctgcttactggttgtc
gt-------gaacagt-ggtacgtttttggtgtattcggtac-----taatgattg----
-----tgtcatcaaaccttgcatgttagaagaacaatctgttaacttgcaaggctttatt
gtactatctgacgctaatggtgtagaggaggatttttat---------------------
---------------cttagccttagcacctatggcggcat-------------------
--------------------------------------------------------gact
gtgtacgttgatcaatacatgtgtggggctgatggtaggcctgttatct-----------
-------------ctggtgaga---tgcatgactacttcggcgacttggatgatattgtc
attgatggcattacatattcgca---------------------tgcatgggacgtcgaa
cgcgatcttgacgtaacccatgacaaacagacttttctcaacataaagtctataatgtac
ttacaggataaagaccacaagcttcctaatggcgcaatgcgtgtgcgtgctgcgccagtg
aagctaagttccaaggttgtactttctcaaccttttgctgacatgtacaagcactttggt
tcaccatttatgcaaaatggtgacaacctccacggttgtttcactaaactcaacttcatt
gttgccaa-----------------tgttaagtgtaagtgtggtggtgag---tcaagtg
gtgttggtgattggactggttttaagtcagcttgttgtggtttacctggtaaggttatag
gtgtgtctctaggtaatgctgcagttggtgaggctgttgtcacgtctaaaggttgtggca
atggtactaagttttatgct--aacgccgtactgaaacatgttggagatgccgaggatgt
ttctatttggcgtgttatggctacctatgcaaaagatatagtagccactagcacttttg-
-----------acaagtgtaggttagaaatacttgatcacactagtgatagctcattagc
tactagtgtgaagaagtgctatctcactggtaagcctgacaaggacgttgttgacgccat
agttgctggccacattaatgtctctagcaacatttttggtgtagttaaggagttgttctc
caacgttccctggtttatcaagaggtgtggtgatctgtttgctgaagcatggtactcagt
gtgtga-gttcttgagcagtggcggtgtttcttacgtcactattagagaaaccattaaaa
tgctttgtagtgcagcgtttaccatcagagattcaaaacctatttttgttgtatcttctg
cagcttcaagtcttgttagaagctgcattagcattttagagtctgtttttgacatgttca
cacagactatagagttttttgg--------------------------------------
---------------------agttgcggccaagtgtcttgtgcttggttgta-------
----------aatacattttgtttgagaatgcactcttcaagttagaaactctcaagctg
acaggcaagcgtgaatctggtttgaaggatgctgt--------------------ttttg
cttctgccgttgttggtagtacgatggaggttaaaccctctagatttgagaaatctacag
ctaacttagttgttgt------------agatgatgttgttgtg----cctggagaaggc
ta-----------tgtagttgttgttggaga---catggctttttatcgtagtggtgacc
attactttatg------atggcatcacccaccagtgttttgactactactgtgttcaaag
ccgaaaaagctaatgtctacaaggttgcttacaatgtcccagatacttata-aagaaaaa
cttatttgtgacattggtacatcttatagttt-----------------------tgacg
gttctatagatgatgccaccgttaagcttaa---------------------------ca
ctcagttgcaatcttattgcgataatactttgtgttttaga----------gctctttca
t--------------tgaaagaaagcatcattgtcgaa-------cctttcaagcacaag
tataagatgcctaaa-tgtcttaaaaatca-----tacaggcctctgggaaatcattctg
aacggttctaaagatttgggattctttgataagtataaagcattagaatctctggatgac
atctatgatacaactgattatgtcaacttagtctgcccaaaactattgcacaagtttgat
aatggtataatgtggtaccgctgcatgaaaggcgttacaggtcctattgcaacacgtgca
gtttgcagctttgttggaggttgtgttaaagtttgtttagaaggttttgattctgttgct
gctaaagttgaaagctgcta------------------ccaaaaactctgtggtgttaag
acttttgatttgaatattgccggcattgaactcgccggttttaaaacaccaaatggcaaa
acctttctagattttggcgatgatgtcatcgaactttttgatgatgaacctgtacgttgc
ttcacaggtgctactgttcctgtagctgtttcagattttgaagatgttgttcgggatgat
gtcattttagaaaaatgtgactacgtacc-cccaaaggctgaaggcgtagttgttaactt
agatggttacacattctacactactgataatgagagtttctacccttttggcgattgtaa
agtcgttccaaaattgtacaacaaagttggtggtggtaagaatgtaaccttta-------
--------------gtgacgatgtggaagtcagagaagttgaacccatcttcaaagttaa
agtcacctttg---------agtttgatgataaaactatagaaggagttttaaacacggt
tattggtaacactgtcagcttcgaaggtgctaactgggagactcttgatgatttgttgac
cacacaggttgacgccgtatttatgcaactatctcaagcaggtttaaatccaccagacta
ttatatatatgatggctgtggtggtt-ttgatgtgacctgccctgaaggcatcatggttt
cacagtatgacctgggttctgacggtgtcaatgcgtgtaattcagactgtattgatgacc
attgtttgtcaggtgaacaggtagatgctattgttaatgattgcaacttggaacatgtgg
aggaagtctctgactactgtccatctgatgatgatgctgatgaagatgggtgtgctgaaa
atgcttcaccatttgcttttgataacagcataattaatgg----------------taaa
gttgta-cttaaacaatcacaa----aataactgctgggttaatgcggctggttatcaat
tacagtgtcttaatgtgcttgatagtgaagagttcaagcagtactgtaatggtaatgttg
agagttttgtacaac--------ttatgtatgctatgactaacagagaacttggtgatct
agg---tgaagctgaacatgtgttagagctttgtctggcaggtctggaaacagcaacagt
tatattgaccgcacaatgtaattgtggcacattagaagatgtcattgcaggctgtgtttt
taggatgtgttgtacaagtgacacgtttgactatggtatgtgtggcacttgtaacaatgt
taagaagactactattgtgaaagttgaaggta---------------caggtgtcttttt
acatgaacctaaaactta---------------caagcctcttgttacgccagtttgcaa
agcaatttttaaagg------------------------------------taacactga
tggtggccactatatggttcatgatgtccaagccaacgttctagttgacggttttggtct
gcacccagtgaagaacataccattcacttctgtttgttttgttgatgccacatatgttaa
agatgttaaagctaataaaagtgttgctaaacaagacccgtgggctgctgccgtagacat
tcaagagacacagagtgcactagcagacgtacgca---atgattgcgagtctgctggtgt
tgctaaatgtgattcttccgctagtgttgaaccagcgaatgtaa----------------
--------ccaatgaaccggtgcctcccacagttacggctgtgcaacaagtctccactat
aaagccattttttgaaactggtttgattaagttttatagaggtgatgttaaagtgttagt
tgatgcc-------atcaagcctaaagtcttagtaaatgctgccaacccataccttcaac
ataagggtggtgtcgcaaaagcaattgatgtttttacgggcggtgcacttagtttggaat
ctaccaattaccttaaacgttataaacctataccgtctggtaatgtggtagtttttaatg
atgtgcttgaaggccttaatattgccaatgcagtgggaccacgtgtgtctgaggagcggt
acgaaca---gaaacttgcttctgtttaccgtaaattggcgaaggt------tgaaggcc
ctatgttaacacctctcatta---------gttgtggcatctttggtgtgccacttgagc
aatcattgaaagctttgattaatgcctttaaatcaataagtgtc----------------
-----------tctgtgttcgtatacacagaa------gaggagcagagtaaagttttac
agtactttgaaacacctgtcacagttcttttaga--------------------------
-------------------------------------------------------agatg
gccctagtgttcagaaagtagttttagaaccagtagtaactcttgactcacaactggctt
c------------tagggttgttaataagaaagtgttgtgtgatggtgtttaccctgatg
tgaacttggatcatgaagttttgaccaaagtggatgatgta-------------------
----------gactggtcgtcatactatgggtttgctaatgctgatactttcagtgcgtt
aaaacatgacgactttgtgtttgaaagtacgatagttgatggctttgttgtttttaaaca
aactgacaacaactgttgggtcaatgctacatgtatgctactacaaaacttaaagcccac
atggcgctttaagggtatggaagacttatggtctaaatttgttagtggcaacacagc-ac
cgtttgtgcaccttttatatttcattattaatgcaaaccgaggtgaccctaatgacg---
-----------------------------------ttgagtttgttttgcataaacttga
accattgctgtgtgaaagtggctccgtaactttagacaattttaaaggttgcgatatttg
ctacaaacc---aagtactcttacaggtgctgttgtagccgctcctctacaagctaaagg
ggataacacagtgtgtacccatggtaagagcgttacaacacgtgtaactaatgtccaagg
ttctattgtgttg---------------------------------------acatctac
ttgtg-------------------------gtgttgttagcaatagtata----------
------------------------------------------------------------
-------------------aggggtgatggttac--------------------------
------------------------------------------------------------
------------------------------------------------------------
-------------------------gtgtgttttaatggt--------------------
------------------------------------------------------------
-------------------tctgccagtagtggacattatacatacagttctagaaatgg
---------------------tactgtttatgacgctgataa------------------
---------------------------------------------------------aac
gtacccttttaaggtg------------------------------------------ga
cgacttgagcgtagcatcc------------------------------------gttct
tatgttaactggttacaaattaccagtggt--------ccacgctcccagtgtacctaaa
agtgtttcgga----tgcaagcaagccagataccatgcaaaagctagacgagtatgcaaa
catgtt------------------------------------------------------
---------------ctttgcttttggtgacatttcacttaaagtctgtgttgcaattt-
------------------------------------------------------------
--------------ttaagtaccttttgtgtttgtattgtttctttttagaacgttggac
aaagcctaagaggatcaaagtgaaggttaaaccacct-----------------------
----------------------tttgctttaaagccattggatgtaaaactgcgagctct
taattctgtaaaattgttcacaaacaccaaattttggttttaccta--aagtttctgcta
ggtctattgttgttgtacaac--ttgttgtatgttatggtaagtgtaccatttatacata
gatttgct-tgtgctagttacactaaagcgtatgcaaactccagctttgtgaaagcggat
gt---ttgctcacgctcagttttgtgcaaggc--------gtgtttggcgtcatatgaag
agttgtctgattttgataatctcaaagttgtttgggattacaagtccgatcctctttgga
gcaaaatgttgcaactagtttattttggtactcttatggtgtttggtaacaatgtgttaa
gggtcgctatgctttattttgt----------cgcacagtgtttaaacacatggttttcc
tactatggcttagtcaattatagttggttgttgcacattgtgaattttgagactgtagct
gctgaaattgttgtgttaatgattgttgtaaaaggcttcttcttctt-------------
--------aaagcattattggtat---------ggttgtgataaggctagttgtttgtct
tgttctaaaactgctaaacaaaaacgcataccagtaagcgtgattgttaatggaagtatg
aagactgtttatgtgcatactaatggtgggtcaaaattttgctctaaacataatttttat
tgtaaaaattgtgaatctaatggtgttggcaacacttttatctgccatgaggttgttaga
gaattgtctaacattgtaaagcacactgtacatgctacagatgtgtcttttaaagaggta
gataaagttgagtgttcagaaggtttttatagacttt----------------------a
cactggtgatgagtatacacgttataactatgacatcacagacaa---gaagtacagttg
taaagaagttcttaagtctctccagttgattgatgattttgttgtatacgacccta----
-----ctggcactacacctgcaaatctgcacaatgcttgtgtgtattggtcacaactatt
gggtaaacctattaagcttgtgaacagagatctcatacaatctttaactgtggattttaa
tggtgtt------------------ttgtttgatgcgcata--aacgtgttgttagtaac
tcattcaatgtagatgtcgcagattgtaagacgctgcgtg-----attgttatgaagctt
gcaaaaccgatgttcct-tacaatgtctt-------------------------------
-----------------------tgaagacgttgttaacaat---------gcacataag
tatgatgtacttatgaccgacattagttataacaacatctggttgacatatgccaagcct
gaagagaacttgtcaacttttgacgttgcaaattgcattaaatctggtgcaaaggttgtt
agtcacaatgttctgataaaagaaaacacacccatagtatggtatgctaaggattttat-
---tagtcttagca---atgaggccagaca------acttctaattaaaa--------cg
tctaaggctaagggtgtgactattatgttgtctttcaacaacaatcccatgagccacact
ttgccaactgttgctattggccgtaaaagtggttccggtttctttgatgtgtaccgtgag
tttaaacaagttgcaatgcttattgttgcagtcttgttagcatggggtttgtgttgcatc
tacaatggttacaccccagcacgtgtaagttctgcaccaggttatgactttatggttatt
aaaagtggtaaaattcagagtt-ttgatgattctatcacttgtgtgcacaatgtttataa
tgagtttccgtcctg----------------------gtatcttggtaagtatggtaaaa
gtttgtcttatgctaaaacctgccctattgttgttggcactgtgtttgatattgttgata
gtatgaaacctgttcctgatgtacctgcgtatgtcactcttgttggcaggtcgttggtgt
ttgctatcaatgc----tgtttttggtaatactg---atttatgttatg-accatcaagg
tatagctaagtccagggattctgtttttgacaattgcgtttttaatgcagcttgcaccca
gcttgttggtatgggtggtactgcagtgtattgtttcaaagatggagttatgactg---g
ggctcataagacttatgccgaattaatacctgatactcattatgtattacgggacggtaa
tacgttgaaattacctacaat---tattagaggttttggtttacgtattgtacaaactct
tgcaactacgtattgtagagttggtgagtgcgcacaatccaaacaagggttttgcgtggg
tctagataattggt------------ttgtttatgacaaggcttttggtgaaggttatat
ttgtggtgacagtgtttttggctttgtaactaatgtgtttaagttatttaaccaaaactt
gtcggttgttgcaacgtctggatacatgttaactaatatgcttatagctctgtttgccat
aacagtctgttatgcatttttgaagttcaagagagtttttggtgattgtacaatgttcgt
ttctatgatcattgttacactccttattaacaacctatcatactttttcacaca-----t
aatttggtgttagtagttgtttacgctgtagcgtattatttcttgtctagacgtttgcct
tacccaggggtcatggatgcaggttttatgctcgcatatgttgg----------------
-----tatggcaccatggtggttgtttgtaggatatgtgctactgttctgctatgattca
ataccatcattttttaaattgaaggtttctacaaacttgttcgaag--------------
--gtgacaagttcgtaggtaattttgaatccgcagctgctggcacttttgt------tat
agacatgcattcttatcaaacccttgtcaattctattcccatggagagactgagaagtta
tgcttctacctttaacaagtataaatattatactggtagtatgggtgaagctgattatcg
tatggcttgctatgcccatttagctaaggctctaatggattatggcaataaccgtaatga
tatgctttatacaccacctacagtaagtgtgaactccactctt---cagtctggtcttag
aaaaattgcacaaccttctggtgttgttgaaccatgcattgtccgtgtagcttatggtaa
tacagtgcttaatggtctttggttaggcgatgaagttatttgtcctagacatgtcattgc
aagtgacacttcaaaacctat---------taattatgacaccgaactc--ttgggagtc
aggttacataatttttcaatttctaagggcaatgactttttgggtgttataggctgttct
tatcgtggtgttaaccttataatcaaggttagccagaataacacgctaacacccaaacac
aagtttagaactgtcaaggccggtgagagttttaatatcttagcttgttatgatggtaag
cccaatggtgtttacggtgttaacatgcgtacgcaaggtactattaaaggttcttttatt
aatggtacttgtggttcacctggttatgtcttagacggtgacattgtaaactttgtttac
atgcatcatctagaacttggtaatggttcacatgttggttctaacctagaaggtgttatg
tatggtggttatgaagatcaacctagcatgcagctggaaggtgtgaatgttatgtccact
gataatgttgttgcatttctttatgctgctctcattaatggagaacgctggtttgtaggc
aacgccacagttgcattggagacatataacaattgggctattgctaacggtttca-----
-cagaattgagctctgtggattcttttagtatgttgtctgctaaaacaggtgttagtgtt
gaaaaactgttggatgctgtaatgcgtttatcaacaa---gtctgggaggtaaaactata
cttggatatggctcgttgagtgatgaattcacaccaacagaagttgtgcgccaaatgttt
ggtgttaatttacagagtaatttggtca----aatcttggttttac-ccaattgctacca
tagttgtttgtatgtttgctttttggactgaattctttttgtatacacctttcagttggt
ttggtccagccagt----ataggatgtctctt----------actcatgactgttgtagt
atccacattacttacaatttttgtgaagcacaaaatgttgtatttcatgtcattcctttt
acctagtgttattcttatgacagttagtaacttggtatgggatagtttgtacatagcagc
agttcaggctaagttagtcgaggttaatatgtcgttggtagctgtagatatgcaaagtgt
gtcactcat-------------ggtgttgtgtttgc----------ttgtagcaattgtt
cattgctatagattctgcacacaaaaacaatcc-------------atacctgtatttgt
tgtcacactctgcttt---gttttctacaattttgcttcccaatggtactattatcttag
aggcttagatatgggtgttaatctacagtttggttatgttaatcttggtatgatgctagt
gtgcttgatgactaaggattggattgttgttgccgttgcatacagggtggcttattacat
tgtgctgtatatcctggcacctgatgtcgttaatgattttggtttactgaaatgtctgtg
tgttgtttacatgttgctagggtattgtagttgttgttattatggtgttctgtattgggt
aaaccgctttacacacatgacgtgtggtgtttaccaatttgctgtatcagcagctgagtt
gaaatacatgacagccaacaatctgactgcaccacgtaatgcttatgaagcaatggtttt
aagctcaaaattggttggcattggcggcaacagaaatattaagatagcctctgtccaatc
taaattgacagatatgaaatgcactaatgttgttttattaggtttgttgtctaaaatgca
tattgaagctaactctaaggagtggaattattgtgtgaatttgcacaatgagatcaatct
tagtgatgactctgatgttgtgcttaacaaattacttgcgctgttggcattctttttatc
aaagcataatagttgtgatttgtcggaactcattgagtcctactttgacaacccttctat
attgcaaagtgtagcatctgcgtacgctaatctcccttcatgggttgcatacgaacaagc
acgtgatgcgtatatggaaggtaagaagaatgatcttgcagcgccagttattaaacaact
tcaaaaagctatgaatatagctaaggctgagtttgatcgtgaagctagtgttcaaaagaa
acttgaccgaatggccgagcaagctgcgtctaacatgtttaaggaagcgcgtgctgtaga
ccgtaaatctaaaattatcggtgctatgcatagtttgttatttggaatgcttaaaaagtt
agacatgtcatctgttaatactataatggaacaagcacgtaatggttgcttgcctcttag
tattatacctgcagcatccgcaacacgattggttgttgtaactcctaac----------a
tagaggtgttttctaaaataagacttgataacaacgtacac-tatgccggtgcagtttgg
tcaattgtagaggtaagagatgctaacagtgctgttgtgcatcttaaagaagttacacaa
cataatgaacaaaacatgtgctggcctcttactgtaac--ctgtgagcg-------tgtt
gcaaaattacagaacaatgaaatcatgcctggtaaaatgaaggag------cgtgctgtt
aaagcgtcagcgactatggatggtgacgctactgttaatggtaaggctctattc------
---gctgcagaaggtggcaagcattttatgtatgctttgatttctggcgatggtaatttg
aaatacgttaaat------gggagggtaataacgatgttattactattgaattagaacaa
cccttaaggttttatgtagagggtcctaacggtcctgaggttaaacatttgtattttgtt
aagaatttgaacacattgagacgtggtgcagtccttggatacataggtgccactgtgcgc
ttgcaagctggtaaacagacggaacatccgtccaacagtagtttactcactctttgtgct
tttgcacccgaacctgctaaagcatacgttgaactggttaagaaaggtatgcagcctgta
aacaactgtgtgaaaatgttgtctaatggctctggcaatggtatggccgtgaccaatggt
gttgaggctacacccaaccaggattcgtatggtggtgcctctgtatgtgtctattgtaga
tctcataccgcacacccctcgttagacggtttttgcaggtttaaaggcaagtttgtgcag
gtgcccgcag---gtacagtggatcctataagattttgtatagaaaatgaaatctgtgct
gtctgcgcgtgttggcttaataatgggtgtgtctgtgatagaacttcta---------tg
caggcagctgttatagaccagagttatttaaacgagtacggggttctagtggagctcgac
tagaaccctgcaat---ggtacaaaccctgattgtgttaccagggcttttgatgtgtaca
atgcagacgtagcatgtatcggtaaatttcttaaaacaaactgttctcgttttaggaatt
tggac------------cttcatgatgcgtactacattgtgaa-------acgctgtcgc
aaaagcgttatggaccatgagcaagtctgttacaacgctttgaaacattcaggagctgtg
gcctcgcatgcattcttcgaatataatgaaggcaggtccatctttggaaatgtttgtcga
cagaatcttacaaagtacactatgatggatttgtgttacgctttacgtaactttgatgag
aaaaattgtgatgttttgaaagaaattctggtcttgactggttgttgtgatagtagctat
tttgataatcctgattggtatgaccccgttgagaatgaggctatacatgttgtctatgca
aaattaggccgtgtagtctctaatgctatgcttaaatgcgttgcactttgtgacgccatg
gttgaaaaaggtcttataggtgttttaacacttgacaatcaggatcttaatggcaacttt
tatgattttggtgattttgtattcactgttgaaggttatggttgtgcatgtgtcacttct
tactattcttacatgatgcctattatgggaatgacttcatgtttagaggctgaaaatttt
gtgaagagtgacatctatggttctgattataagcagtttgatttgttagcctacgacttt
acagcacataaggagatgttgtttgaaaagtattttaaatattgggataggccttatcat
ccaaactgttctgaatgcatagatgatgcatgtcttttgcattgtgcaaactttaacaca
ttgttctccacaacaatacctgtaacagcatttggaccacttgtcaggaaagtctttatt
gatggagtcccagtagttgttacggctggttaccattttaaacaattaggtttagtgtgg
aataaagacgttaatgttagcaaccagaaattatccatgaacgaccttttacgatttgtc
acagacccagctctgctagtggcgtcaagccctgcattgttagaccaaagaactgtttgt
ttctctgttgctgctttgggtacgggtgtgacataccaaactgttaaaccaggtcatttt
aataaagatttttacgattttgttgttgcaagaggtttctttgctgagggctgtgaactt
actttgaaacattactttttcgcccagggaggtgaagctgctataactgatttcaactat
tatcgttacaataagaccaccgttcttgatatatgtcaagcacaattagtatttcagttg
gttaataaatattttgattgttatgatggtggttgcatcacggcccgtgaggttgtagtt
actaattacgacaaaagtgcaggttaccctcttaataagtttggcaaggctagactgtat
tatgagacactttcttatgaagagcaggatgagttgttcgctacaacaaagcgtaatgtt
ttacctactatgacacaaatgaatcttaagtacgccatatcaggtaaggcacgagctcgt
actgttggtggtgtgtcacttttgtcaactatgaccacaagacagtatcatcagaaacac
ttaaagtctattgccgccatgcgtaacgctacagttgtcattggtacaaccaagttttac
ggcggatgggacgatatgttaaagaatttgatgcgtgacgttgataatggctgtcttatg
ggttgggattaccctaagtgtgaccgcgcgttgcccaacatgatcaggatggcatctgcc
atggtcttaggatcaaaacatgttggttgctgcacacatagtgacaggttttatcggttg
tccaatgagctggcacaagttctcacagaagttgttcattgcactggtgggttttatata
aaaccaggtggcactacttctggtgatggtacaacggcttatgccaattctgcctttaac
atattccaggcggtgtctgctaatgttaatagacttttaagtgtagactccaacacatgt
aacaatcacaatgttaaatctttacaacgcaagatttacgataactgttacagatctagt
gttgttgacccatcatttgtagacgagtactatgcgtatttgcgtaagcacttctctatg
atgattctatctgatgatggcgttgtttgctacaataaggagtatgctgacttgggttat
gtcgcagacataagtgctttcaaatcggttctttattatcaaaacaacgtttttatgtct
tctgctaaatgttgggttgaacctgaccttagtgtcggaccacatgaattttgttctcaa
cataccatgcaaataacgactccagaaggtaattattacctaccgtatccagacccttct
agaattttgagtgcgggtgtctttgttgatgacattgtcaaaaccgacaatgttatcatg
ttagaacgctatgtaagtttggctattgatgcatacccattgacaaagcatcctaagcct
atttatcagaaagttttctacacactgctagaatgggttaagcatttacaaaagacgttg
aatgctggtatacttgactctttctctgtcacaatgttagaagaagggcaagataaattc
tggagtgaggagttttatgccaacttatatgaaaaatccacagttttacaagctgcaggt
atgtgtgttgtgtgtggttcacaaactgttttacgctgtggtgactgcttacgaaggcct
ttattgtgtactaagtgtgcttatgaccatgttatgggaacaaagcaccattttataatg
tcactcactccttatgtttgtagctacaatggttgcaatgttaacgatgttaggaaactg
tacttaggtggccttaactactattgtacagaccacaaaccgcagttggcatttccatta
tgtgctaacggtaacgtttttggtttgtacaagagttcagcaattggttcagctgatgtg
gaagattttaatcgtttgtctatgtctgattggtctaacgttgaagactacaggttggct
aataacgttaaagagtctttgaaattgtatgctgctgaaacaattaaggctacagaagag
tctgttaagtcgcaatatgcatgtgctgtactcaaggaaattgtaggccctaaggaaatt
gttctacaatgggaggcttcaaaggttaagccaccacttaatagaaactcagtttttact
tgttaccaaattttaaaggattctaagattcaattaggtgagtttgtgttcgaacagtct
gagtacggtggcgactctgtctattataaaagtacctctacaactaagttagtaccaggc
atgttgtttgttttaacctctcataatgttggtagcctcaaggcacctgttttattgaac
caagagaagtacagcaccatttctaagttgtaccctgcttttaatgtacatgaagattat
gctactttagtgccttactatcagatgataggaaagcagaagtacacaaccatacagggt
cctcctggttctggcaagtcacactgtgtcatcgggctgggtctttactaccctggagca
cgcattgtttacacagcgtgctcacatgctgcggtggattcattgtgtgaaaaagcttct
aaaaattttaacattgataagtgttcacgtgtagtgcctatgcgtgcaagagttgagtgt
tacaatggctttaaacccaataataatgcagcacaatacctttttagtactgttaatgca
ttaccggagtgtagctgtgatattgtggtagttgatgaagtctcaatgtgtactaattat
gagcttagtgttattaacagccgtgttagttataaacacattgtgtatgttggagatccc
caacaactaccagcaccacgtacactcattaataaaggcgttttaaagccacaggactat
aatgtcataacacagcggatgtgcacgctaggtccagatgtttttctacataagtgctat
agatgtccagctgaaattgttaacactgtgtctgctttagtttatgagaataagtttaaa
cctgttaaaggtgattctaagcaatgctttaaaatttatgtcagaggcaacgttcagatt
gataatggttcctctgtcaatagaaagcagctcgaagtcataaaactctttttgggtaaa
aaccctaaatggaaaaatgcgactttcatctcaccttataacagccaaaattatgtggct
agaagattgttaggtttgcagacacagactgttgattctgcgcaaggtagtgaatatgac
tatgtcatatatgcacaaacctcagatacagcacacgcagtcaacataaatcggtttaat
gttgccatcactcgtgctaaagtcggtctgttgtgtgttatgtgtgacaagccgatgtat
gacaaccttaattt------ttatgaaatt---------actgctggcaacctgcaaagt
aaaggagaaggttgtggtttatttaaggattgttcaaaggttgaacattacataccaccg
gcatatgccacaacatacattagtttgtcagattcttttaaaactagtgatggtttagct
gtgaatgtaggcacaaaacct------gtaacatatgcgtctgttatatcgtatatggga
tttaggtttgatgtcaacatacccggctaccatacattgttttgcacaagagactttgcc
atgcgcaacgttagagcttggttaggttttgatgtggaaggtgctcacgtttgtggtgat
aatgtgggtactaatgtgccgcttcagttgggattttctaatggcgtagattttattgta
caacctgaaggttgtgttgttacggagaatggcaatgacattcgtcctgtcaagtcaaga
gctccacctggcgaacagtttgcacaccttataccattaatgcgtaaaggtcaagcttgg
agcattgtcaggcgtcgtatagtccagatggtttgtgactattttgatggtttgtctgac
atagtaatatttgtactgtgggccggtggtttggagcttacaacaatgaggtattttgtt
aagattgg---cgaacaacgtaaatgtgaatgtggtattgttgcagcttgctacaatagt
acacagtgcacatatcattgcatgagacatgctttaggttgtgattacttgtataatcca
ttttgtattgacatacaacagtggggttacacaggttccttaagtatgaatcatcatgaa
atatgtaatgttcataaaaatgagcatgttgcaagtggagatgccattatgactcgttgt
ctcgctattcacgattgctttgtaaaaagagttgattggtctattacgtacccttttatt
gataatgaagaggctataaataaagctggcagagttgtacaggcacatgttgttagagct
gca--ataaatgttttaaatccaagctcgatacatgatgtgggcaaccctaagggcatac
ggtgtgt--------------tacaacatcattgccatg-------gttttgttatgata
aagatcctataaatagtaatgttaggtgtttagaatacgactttatcactcatggacaaa
tgccaggattgatgt-----tattctggaattgcaatgttgacatgtatcctgagcaaag
tatagtttgtagattcgacacccgtacacgttctaagttgtcattagaaggttgtaatgg
tggtgcattatatgtcaacaatcatgcattccacacacctgcttatgatcgtagagcatt
tgctaagttgaaacccatgcccttcttttactttgatgattcaacatgcga-tattattg
atggccagc-----------ctaattacgtgccattaaagtctaacgtttgtatcactaa
gtgtaacataggaggtgcagtctgcaaaaaacatgctgcattgtaccgtaagtatgttga
ggaatacaatatgtttgtacaggcaggatttaacatctggtgccctccaaactttgacac
gtatacactgtggcacagttttgttaataagaaagcattacaaagcttggaaaatattgc
tttcaatgttgttaagaagggtgcgtttacaggacttactggtgatctacccacagcagt
tgtggcagacaagatt------atggttcgtgaaggaccaacagacagaacattgtttgt
gaacaaaaccagtttgcctacaaatgtagcctttgagttatatgctaaaagaaagcttgg
attaacaccacctctcaccattttgagaaatttaggagttgttgcaacttataagtttgt
gctgtgggattatgagtccaattgtccctttagtaatttcacaaaagatgtctgtggtta
tacagacttgg--------------aagacgat----------gttgttgtatgctatga
taatagcatagttggttcatatgagcgctttacaatgtgtaaagacggtgttttgatctc
taatagtgctattaaaggactaagtc---ctataatgctgaattttggttatttaaatga
---cttacctgttagcactgttggtaacaaacctgttaagtggtatatttatgtgcgaca
aaacaacacttatgtggagcaactagatggtttctact---cacaaggaagaacttttag
cacatttaaaccacgtagcaaaatggaagaggattttttggcactggatactactacttt
tattcagaagtatggtctcgaagactacggttttgaacatgtagtttttggtgatgtatc
gaaaactactgtaggtggtatgcatctgctaatctcacagatccgtcttgctaatatggg
tttgttttcagtccaagattttatgttgaatagtgatagtacattgaagagctgttgtat
aacatacgctgacgatccaagttctaaaagtgtgtgcacgtacatggacatactgttaga
cgacttcgttgtcatagttaagagtttggacttaagcgtggtttccaaagttgtagatgt
ggttattgactgcaaagtttggcgttggatgttatggtgcgagaatgcatcaattaaaac
attctaccctcaactacaatcagct---gagtggaaaccaggttattccatgcctaactt
atataagatacagcgtatgtgtttagaacgttgtaatctttacaattatggtgctagttt
gcaactacctgatggcattacaactaatgttatcaaatacactcagttgtgccagtatct
taacactactagtatgtgtgtaccacacaaaatgcgtgttttacacttaggtgctggcag
tcatgatggcgtcgcacctggtactagtgttttgagaagatggttgccagatgatgcaat
tttagttgataatgatgtcagagactatgtatcagatgcagattttagtattacaggtga
ttgtactactatgtatttggaagacaagtttgatcttcttatatctgatatgtatgatgg
taatacaaagacaaccgttgatggtaacaatgtctctaaagatggtttcttcccatatgt
taatggttttattaaagagaaattgtcgctaggtggcactgttgccattaaacttacaga
atttagttggaataaggaactgtatgagttaatacagcgatttgagtattggacaatgtt
ttgtaccagtgttaacacatcatcctcggagggtttcctggtaggtgttaactacttagg
tgaatttagtgagaatgtagttgttgacggaaatgtgatgcatgctaattacattttctg
gcgtaactctacagttatggcgctgtcctactactctgtctttgatctgacaaaattcaa
gtgtaagtttaacaatgcgttggttgttagtttgaaggatagtgatataaatgttatggt
taaaggtttgattaaaggtggtaagttactagttagaaataacggtaaattactaaactt
tggtaaccatcttgttaatgtgtagtatgattgggacaacattgttgttactttcgtgtg
ttagttttgttataacacacg-aaaaccacaatttta--------acttttcgcaatgtg
aaaggggctctttc-ataaacacgacgttgggagatcattattatctcttagataatttt
attaaagattacagtaagcgtttaccaacaggttcccaggtagtgttaggagattatttt
cccacagtgcaaccatggtataattgt----------ttgtttgatagaagtgtaaa---
---cggcacaatgctgtccttgcgtgacattaaagctctatattg----ggacactaaga
agattaggaatgaagatgacggattatcaaattgttttgtggtacatctttacggcaaac
cgtacactgtaactgttaaaatatcagctcatcacattgcagcgaaagatcgtaatgtta
tg---tgcatttgtgaagggaagcacgaaccgtataggtatgattgtttaactgaaggca
gagactgtggtgcaggctgcatagcgcatactttcacaacctgtgccaatcttagcatct
gtggtgataccctttttggtttgcgctggtcaaattccgaattggcagcatatttatctg
gcaacgtgtatcgctttagattagacaactattggtacaattttgccaccatatcagatc
ctgatccctataaaggtgatcat------agttggtggtttaaccctgtgc---------
--------------aaagtttcacctattacaatg---------ttagcaaactta---g
taatggtactgttgtctggtctaattgcacccataattgtgcagattatgtgaccaacgt
gtttgccgttgagaatggcgggctcataccaccagattttagttttaacaattggtttgt
tttaacaaacacttcgacagttaccagtggcaagtttgtttcgagtcagcctctacttgt
taattgtttaacaccagtgcctagctttggagaagaagctttgacaattgactttgaaaa
aatccctagccagtgtaatggtgctactgttaacagtagtttcgacgttgttagattcaa
ccttaatgtaactgacaatgtggtttcatcgagtggttacaactttatcacactcaatgt
cacaggtggtgttgagctgtacttttcttgttttaatgagtctcaaaccgggccccaatt
atatg---gaggccatttacctcttggtgtgcatgaaggacc---------actctattg
ctatgtc----------------------------------atgtataatgccacattgt
ctaagtttgttggtgtattacctcctaatgtaaaggaaattgctattagtaagtggggtg
gtgtctatattaatggttttaact--------------attttcagacattcccactatc
tagcttttctttcaatctaacgactggtaatagtggtgcattttggactgtggcttatac
aacatttacagatgtattgttagatgttgcagacaca-----------------caaatc
aagagtgtcgtgtattgtaatagttatgttaatgatattagatgttcacagttgtctacc
gacctaccggatgggttctaccctgtgtcctccttaaacctgcccaatgctaatttgagt
tttgtaacattgccagctaattttgatcatagttatattaatgttacaggtaatgtaaaa
gtggctgttta-------tggcaagcttcaagttttgtctcacagtagcaatgtaactct
ctactctggtactgtagagtctttgtgtgtaaacacatcacagtttacacttaattttaa
ctcacattgcagcgttgactatggtactgaatgtacaggcgcagctaggacagaagttgt
agttggtccgggtagttgtcctttttcattcgataagttgaataagcacatgacttttga
aaaatt-------gtgcctttcaacggtaccgttggatgatgactgtaagtttgatctaa
tagcgagaacaatgttaggtgattttgtgtttgcacacttgtatgttggttacaagtttg
gtctggacatcactggtttagaagctccaaacccaggtgttaaagacctatccaacttgc
acctaaatgtgtgtactgagtacaacatttatggacatgttggatttggcattataagac
aaactaatgagacactctt-----------------------------tggaggtctgta
ttatacttcattgtcaggggatcttttaggttttaaaaatgtgacaa-------ctggtg
ttgtgttttccataacaccttgtgaagtcagtgca---caagcggcagttataggcggta
agatagtaggtgctattacgtctgttgattctgacatgttaaacctaccacactacatc-
---------------gaaacaccgtcgttttactaccgc------tctattta-------
-taattatagtgctatgacttatgc---------gacatcaggtatgcaaaaatatcttg
ttaattgcacaccagttatcacatactctaatatgggcgtgt-gtgaaaatggtgctctg
gtatttgtcaatattacacaaagtaatagtgttgcacaacctataagcactggtaa---c
attacaatccctagtaattttacaatttcagtgcaggttgagtaccttcaaatgtcttct
gagttagtctcaatcgactgtgctcggtacgtttgtaacggcaatgccaggtgcaacaag
ttgctcacgcagtacatgagcgcatgtcacactatagaacaagcattgcaaacgggtgtt
aggttagagtctctagaattagagtctatgatctctatatctgattcagctcttgctatt
gcatctgttgaacaatttaacag------------ttctcagcacttgaaccctgtgtat
agtgaaggtaacaacactattggtggaatttatatggatggtttaatgaatatacttcct
aaaaagggttgct----------ctaacaaacatggttcctgtcgttccgctatagagga
tctgttatttaacaaggttgtaacgtcaggacttggcactgttgatgaggactataagcg
ttgtaccaaaggtttggacatagcagacttggtgtgcgctcaataccataatggcattat
ggtgctacccggtgtcgtcaatagtgacaagatggctatgtaca---cagcatccctcgc
aggtggtataactttagga---gctttaggtggtggtcttgtagc---tgtaccttttgc
cactgccgttcaagcacgcctaaattatgttgctctccagacagatgttttacagaataa
tcagaaaatgttagcagcctcctttaaccaggctattggtaacatcacacaggcttttgg
taaagtcaacagtgccattcagcaaactgctaagggactgtcaactgtagcacaagccct
cacaaaagttcaagatgttgtcaatagtcatggcaaggcgttgaaccaactcactgcaca
actgcaaaacaattttcaggctgttagcagttctatagctgatatttattatagattgga
tgagcttcatgctgacgctcaagttgatcgtcttataacaggtaggttggcagcacttaa
tgcctttgtcactcaaacattgaccagaatgacacaggttcgtgctagcagacagctggc
taaagaaaagatcaatgagtgtgtgcgttcacagtctagcaggtttggtttctgtggcaa
cggcactcacttgttctctttagctaatgcagcacctagtggtatcatgctatttcacac
agttctagtgcctacgtcttacacaagtgtaacagcgtggtctggcatttgttt------
------tgagaacgttggtttgattgtcagggatgtttcgttgacgctgtttaaaaatca
tgatggtaaattctacttgacaccacgtactatgtatgaaccgcgtgtcgcgactagcgc
agacttcgtgcgaattaatagctgtgccactacttttgttaatgccactgctacagagct
acctaatattatacctgattatattgatgttaataagacagtccaagacatgctagagca
gtataagcccaattggacagtaccaaatttacacctcgacttgttcaacctaacttactt
aaatctcacgggtgagattaatgatttggagaacaggtctgtcact--------------
----ttgcaacaaactgttgccgacttacaggttttaattgataatattaatggaacact
tgtaaatcttgagtggcttaacagagttgaaacttatgttaagtggccctggtgggtttg
g------gttattattgggttaatattgctcatagcactacctattttgttgttctgttg
tttatcaacaggttgttgtggctgttgtggctgcttaaccagctgcttagccggttgttg
taaaaatagttgtaa--------aaagccctcttattatgagcctatggagaaggttcat
attaattaa---tctactcaactaaactcatgtttggtgctttatttgtaggtttatttt
tacaaactgtgtcatttttaaaagaagatgttcgcg------ttgtctctacagacattg
ttaactcttctg------------------------------------aacatggtgttg
ttgtttctcaacacacttttgttaatagca-----aacattataa---------------
------------------------------------------tgctattcctgagtttag
ca----------------------------------ttgctgtcttgtttgtttactttt
tggctatgtaccgct---------gtacgggcttt-----aaaaagaacgtagctttcac
attatttaaaattgtggctatgtgttttattgcaccattacttataatgtatggttatta
tattgatggt------gttgtcacactagctgcacttttagcacgatttt-cttatttaa
gctacttctggtttaagtttaaacgttttgaatttttgctttacaacgtttctacc---c
taatgttcgtacacggtcgagctgcaccgttttcaagaagttcgaatcacacacaatatg
ttaccctctatggaggccttaactacatgtgtgttgacgatcttgcgctgcactt-----
-------tgtgaaccct-atgctagttaatatagctattagaggcttagttcaattagat
cttaatgttgttagatccatagaacttcttaacggtgattttatttacatattttcacca
gagcctgtt--gttggagtttacaatgctgcgtttgatcatgaaattgtaaacgaaattg
atttaaaagaaa---gtgtctatgaagttcccgactttgttgacagtgattgatgataac
gggattgtt------------------------------------gttaactcaatattt
tggctactgttgataattgtaattatattattttccattgcactacttaatgttattagg
ttgtgccagacttgttgcaggctaactaatgttgtcgttgtaatgcctgcgagacaagct
tacaatgcctataaagacttcatgcaaataccgcgagcacctgatagtgtgtgtttggtt
gtttaactcaactaaacaaaatgattgagttgttgttaattgttggcacttgtttagtgt
ctctgttgcctgtatctacagccacaggcaataggtattgcttactcaac----tcaaca
gcagatggttcgacaacaggtaattgttcgactacaagctgtattgatgagggaagtctt
atttggcatcttatgaactggaattt--cagctggtctattatactgatagtgtttattg
cagtcctgcaatacggtagacctcaatacagctggttcatttatggggttaaaatgctaa
tcatgtggcttttatggcctattgttctagcactcacgatttttaatgcc-tattctgaa
tacacaaattccaggtatgtaatgtttagctttagcgttgctggttctgtagtcacactt
att---------------atgtgggtcacatatttcgttagatccattcaattgtggcgt
cgcacacgtacttggtgggcttttaaccctgaaactaac--------------gcaatct
tgtgtcttagtgcagtaggaaaaagatttgtactaccactaaatggtgcgcctacaggtg
ttacgttgacacttttgtcaggtaacttatatgctgaaggctttaaggttggaagtggtg
taaatgttgacaacctacccaagtacatcatggtagccacacctggtaatactattatat
atcaccaagttggcaagtctcttaaagcatccagtgcgactggttggtcatactatgtcc
gagctaaagcaggcgattactcaacagaagcaagacaagatcatttgagtgaacac----
------------------------------------------------------------
---gaaaaattattacatatggtataagaact----aaactttta---------------
------------tcatggctggaaa--cggacaacgtgttaactggggggatgaacctgc
tccttcacagaag-----------------------------------------------
-----------------------cgtggtcgttctcgttctcgttcccgccgtaatgctg
atataccattgtcata------tttcaaccctattacacatgaaggtaagaaaccatttt
ggactgtagcaccaaaagatttcgtgcctattggtaagggaaataa--------------
--------------------------------------ggaccaa-------caagtagg
ttattggaataga-------caacaacgttac----------------------------
----------------------cgcattcaaaagggtcaaaaagtgg------acttacc
ggacaggtggtttttctactacctaggaactggtcca--------catagcaatgc----
------------------caaatttaaggatcgtattg----------------------
-atggggttttctgggttgggaagaatggtgctaaaactgtacctaca------------
---ggattaggaacgcgtggcaccaaccaacagtctcttgaccttaaatttgatggtaac
gtgcctaatgatttcaaattagaacaaaatgttgggtctaga---aacaactctaggtct
cgatctaga---------------ggaaggtctaagtccaacaatagatccaataacaat
aacagtaacag-------------------------------------------------
--------------------------------------tggtgacattgccacagctgtt
gctgctgctttagctcaaatg-----------------ggttttgctcccaaagatacac
agaggaataagtcccgctctaaatctagggataggtctaaatccagagacagacctattc
ctaacaatgagaacaagcactcatgg--------aagaaaacacctggtaaagga-----
-----gaggtcgagtctatgtt------------------tggaaaacgtagacctgagg
ctaattttggcaacgcagacttagttaaggctggcagtacagataaacattaccctcagc
tagctgagatggttccta--gtaatgccgccatgttatttggaggtgagtggacttctaa
agaagag---------ggtgatgatgttgtcttaa-------------------------
-------------ctgttaagtacagttacaaagtgcctaagggtgataagac---aact
gcgtttttgcaacacattaacgcttacacaaagccttcagatgttgt-------------
------caaagaacaacgttcccgatccaagtcc--------------agggaacgtcct
caaactcctgtaccttcca---atagtgcagagactgaaaattacactgatgtgtttgat
gagaatgttgaaattattgatgaactaaactaaatcctttctatgagttctagcttaata
acaatctttagtggtaaaatttggttttctctacctagatcttttaaagattggatagta
tccaaagttagattcaaggttcctgttggaggcaaagtcaaaccagactaccgccgcaga
gctt-----------tgttaaacagtcataacaattatgttaactctaggtctgttagtt
ctatttctattctcaaattccttagggcaagaagatgacaagcatcaacatcccacatac
a-----actgggaaagattagatcattttgaaggttcctacatcgaaattgataaatctg
tggttttatcactaccacttgacgccaaattacattgtggtttggttgacggtgttttgt
gcaagttcccaggttttgaatctgcatatgatgatcatgt-----agattattatttaga
tgtagactcacctttctacaagtttgtggataccttttacgtggctaaattcacagatgg
taagtttgacaatcg---tgccactctgaagtttttaccac------------gcactag
caaagacaagatgcttgttattggttgtagtctcaatgaccctcttctagacttgccttt
tggcacccaaatctataatgatgtggatatgactcttaaagtcgaccatgtgccttgcac
taacagacggtatttcattaagtactgtcctggtggtcccaatcatttttgctttaaaga
taaattggtggtcagaaggtttagagcattt---------ttccctgtgtctaataataa
taaaattgaaca----tgttgatttataagaagatctt------cgggcgagtaccgtta
gatctactcttacacagaatg-------gtaagcacgtatctatgcagggtgtaagtaac
t---------catagatatatt-------------------aggaagtttagattgaact
aatcaat------------------------actagattgaaaaattgggagtaatttaa
agatccgcttagacgagccaac---aatggaagagctcaattcttt----gatctagtca
cttgtttatagtaaattgatgataattctccttttgatagtgatacacaaaa--------
-----------------
>KX512810.1 Ferret systemic coronavirus strain FSCV6, complete genome
------------cagtcatgccgccataggtgc---------------taaggctaagat
aa-----------------aaatcctcctctacaccat-tag------------------
------------------------------------------------------------
------------------------------------------------------------
------------------------------------------------------------
------------------------------------------------------------
----------------------------------------------cgtcagagagtaca
ataaa-------------------------gccttgc------------------aagtt
aacagatt-------gttcttctaacatgcaag--------------------------g
tttgatgacacaatcattagtaccga-----atacaccaaaaacgtac-cactgttcacg
ac-------aaccagtaagcaggtctctagagtattca----------------------
-----------------------ggtacaaaaacg-------------------------
------------------------------------------------------------
-----------------tagccttagcacctatggcggcat-------------------
--------------------------------------------------------gact
gtgtacgttgatcaatacatgtgtggagctgatggtaggcctgttatct-----------
-------------ctggtgaga---tgcatgactacttcggcgacttggatgatattgtc
attgatggcattacatattcgca---------------------tgcatgggacgtcgaa
cgcgatcttgacgtaacccatgacaaacagacttttctcaacataaagtctataatgtac
ttacaggataaagaccacaagcttcctaatggcgcaattcgtgtacgtgctgcgccagta
aagctaagttctaaggttgtactttctcaaccttttgctgacatgtacaagcactttggt
tcaccatttatgcaaaacggtgacaacctccacggttgtttcactaaactcaacttcatt
gttgccaa-----------------tgttaagtgtaagtgtggtggtgag---tcaagtg
gtgttggtgattggactggttttaagtcagcttgttgtggtttacctggtaaggttatag
gtgtgtctctaggtaatgctgcagttggtgaggctgttgttacatctaagggttgtggca
atggtactaagttctatgcc--aacgccgtactgaaacatgttggagatgccgaagatgt
ttccatttggcgtgttatggctacctatgcaaaagatatagtagccactagcacttttg-
-----------acaagtgtaggttagaaatacttgatcacactagtgacagctcattagc
tactagtgtgaagaagtgctatctcactggtaagcctgataaggacgttgttgacgccat
agttgctggccacattaatgtctctagcaacatttttggtgtagttaaggagttgttctc
caacgttccctggtttatcaagaggtgtggtgatctgtttgctgaagcatggtactcagt
gtgtga-gttcttgagcagtggcggtgtttcttacgtcactattagagaaactattaaaa
tgctttgtagtgcagcgtttaccatcagagggtcaaaacctatctttgttgtttcttctg
cagcttcaagtcttgttagaagctgcattagcattttagagtctgtttttgacatgttca
cacagactatagagttttttgg--------------------------------------
---------------------agttgctgccaagtgtcttgtgcttggttgta-------
----------aatacattttgtttgagaatgcactcttcaagttagaaactctcaagctg
acaggcaagcgtgaatctggtttgaaggatgctgt--------------------ttttg
cttctgccgttgttggtagtacgatggaggttaaaccctctagatttgagaaatctacag
ctaatttagttgttgt------------agatgatgttgttgcg----cctggagaaggc
ta-----------tgtggttgttattggaga---catggctttttatcgcagtggtgacc
attattttatg------atggcatcacccaccagtgttttgactactactgtgttcaaag
ccgaaaaagctaatgtctacaaagtggcttacaatgtcccagatacttata-aagaaaaa
cttacttgtgacattggtacatcttatagttt-----------------------tgacg
gttctatagatgatgccaccgctaagcttaa---------------------------ca
ctcagttgcaattttattgcgataatactttgtgttttaga----------gctctttca
t--------------tgaaagaaagcatcattgtcgaa-------cctttcaagcttaag
tataagatgcctaaa-tgtcttaaaaatca-----tacaggcctctgggaaatcattctg
aatggttctaaagatttgggattctttgataagtataaagcattggaatctctggatgac
atctatgatacaactgattatggcaacttagtctgcccaaaactattgcacaagtttgac
aatggtataatgtggtaccgctgcatgaaaggtgttacaggtcctattgcaacacgtgca
gtttgcagctttgttggaggttgtgttaaagtttgtttagaagggtttgattctgttgct
gctaaagttgaaagctgcta------------------ccaaaaactctgtggtgttaag
acctttgatttgaatattgccggcatcgaactcgccggttttaaaacaccaaatggaaaa
acctttctagattttggcgatgatgtcatcgaactttttgatgatgaacctgtacgttgt
ttcacaggtgctactgtgcctgtagccgtttcagattttgaagatgttgttcggaatgat
gtccttttagaaaactgtgactacctacc-cccaaaagctgacggtgtagttgttaactt
agatggttacacattctacactactgataatgagaagttctacccttttggcgattgtaa
agtcgttccaaaattgtataacaaagttggtggtggtaggaatgtaaccttta-------
--------------gtgacgatgttgaagtcagagaagttgaacccatcttcaaagttaa
agtcacctttg---------agtttgatgataaaactatagaagaagttttaaacaaggt
tattggtaacactgtcagcttcgaaggtgctaactgggagactcttgatgatttgttgac
cacacaggttgatgccgtatttactcaactatctcaagcaggtttaaatccaccggacta
ttatatatatgatggctgtggtggtt-ttgatgtgacctgccctgaaggcatcatggttt
cacagtatgacctgggttctgacggtgtcaatgcgtgtgattcagactgtattgatgacc
attgtttgtcagatgaacaggtagatgctagtgtcaatgattgtaacttggaacatgtgg
aggaagtctctgactactgtccatctgatgatgatgctgatgaagatgggtgtgctgaaa
atgcttcaccatttgcttttgataacagtataattaacgg----------------taaa
gttgta-cttaaacagtcacaa----aataactgctgggttaatgcagctggttatcagt
tacagtgtcttaatgtgcttgatagtgaagagttcaagcagtactgtgatggtaatgttg
agagtttggtacaac--------ttatgtatgccatgactaacagaaatattggtgattt
agg---tgaagccgaacatgtgttagagctttgtttggcaggtttggaaacagcaacagt
gacactgaccgcacaatgtaattgtggcacatttgaagatgtcattgcaggctgtgtttt
taggatgtgttgtacaagtgatacgtttgactatggtatgtgtggcaattgtaacaatgt
taagaagactactattgtgaaagttgaaggta---------------caggtgtcttttt
acatgaacctaaaactta---------------caagcctcttgttacgccagtttgcaa
agcaatttttaaagg------------------------------------taacactga
tggtggccactatatggttcatgacgtccaagccaacgttctagttgacggttttggtct
gcacccagtgaagaacataccattcacttctgtttgttttgttgatgccacatatgttaa
agatgttaaagctaataaaagtgttgctaaacacgacccgtgggctgctgccgtagacat
tcaagagacacagagtgcactagcagacgtacgca---atgattgcgagtctgctggtgt
tgctaaatgtgattcttccgctagtgtcgaaccagcgaatgtaa----------------
--------ccaatgaaccggtgcctcccacagttacggctgtgcaacaagtctccactat
aaagccattttttgaaactggtttgattaagttttatagaggtgatgttaaagtgttagt
tgatgcc-------atcaagcctaaagtcttagtaaatgctgccaacccataccttcaac
ataagggtggtgtcgcaaaagctattgatgtttttacgggcggtgcacttagtttggaat
ctaccaattaccttaaacgttataaacctataccggctggtaatgtggtagtttttaatg
atgtgcttgaaggccttaatattgccaatgcagtgggaccacgtgtgtctgaggaacggt
acgaaca---gaaacttgcttctgtttaccgtaaattggcgaaggt------tgaaggtt
ctatgttaacgccgcttatta---------gttgtggcatttttggtgtgccacttgagc
aatcattgaaagctttgattaaggcctttaaatcaacaagtgtc----------------
-----------tctgtgtttgtatacacagaa------gaggagcagagtaaagttttac
agtactttgaaacacctgtcacagttcttttaga--------------------------
-------------------------------------------------------agacg
gccctagtgttcaaaaagtagttttagaaccagtagtaactctagactcacaactggctt
c------------taaggttgttaataagaaagtgttgtgtgatggtgtttaccctgatg
tgaactttgatcatgaagttttgaccaaagtggatgacgta-------------------
----------gactggtcgtcatactatgggtttgctaatgctgacactttcagtgcgtt
aaaccatgatgactttgtgtttgaaagtacgatagttgatggctttgttgtttttaaaca
aactgataacaactgttgggtcaatgctacgtgtatgctactacaaaacttaaagcccac
atggcgttttaagggtatggaagacttatggtctaaattcgttagtggcaacacagc-ac
cgtttgtacatctcttatatttcattattaatgcaaaccgaggtgaccctaatgatg---
-----------------------------------ttgagtttgttttgcataaacttga
accattgctgtgtgaaagtggctccgtaactttagacaattttaaaggttgtgatatttg
ttacaaacc---aagtactgttataggtgctgttgtagccgctcctctacaagctaaagg
ggataacacagtgtgtacccatggtaagagcgttacaacacgtgtaactaatgtccaagg
ttctgttgtgttg---------------------------------------acatctac
ttgtg-------------------------gtgttattagcaatagtata----------
------------------------------------------------------------
-------------------aggggtgatggttac--------------------------
------------------------------------------------------------
------------------------------------------------------------
-------------------------gtgtgttttaatggt--------------------
------------------------------------------------------------
-------------------tctgccagtagtggacattatacatacagttctagaaatgg
---------------------tactgtttatgacgctgataa------------------
---------------------------------------------------------aac
atacccatttaaggtg------------------------------------------ga
cgacttgagcgtaacatcc------------------------------------gttct
tatgttaactggttacaaattgccagtggt--------ccacgctcccagtgtacctaaa
agtgtttcgga----tgcaagcaagccagataccatgcaaaagctagacgagtatgcaaa
catgtt------------------------------------------------------
---------------ctttgcttttggtgacatttcacttaaagcctgtgttgcaattt-
------------------------------------------------------------
--------------ttaagtaccttttgtgtttgtattgtttctttttagaacgttggac
aaagcctaagaggctcaaagtgaaggttaaaccacct-----------------------
----------------------tttgctttaaagccattggatgtaaaattgcgagctct
taattctgtaaaattgcttacaaacaccaaattttggttctaccta--aagtttctgcta
ggtctattgttgttgtacaac--ttgttgtatgttatggtaagcgtaccatttatacata
gatttgct-tgtgctagttacactaaagcgtatgcaaactccagctttgtgaaagcggat
gt---ttgctcacgctcagttttgtgcaaggc--------gtgtttggcgtcttatgaag
agttgtctgattttgataatctcaaagttgtttgggattacaagtccgatcctctttgga
gcaaaatgttgcaactagtttattttggtactcttatggtgtttggtaacaatgtgttaa
gggtcgctatgctctattttgt----------cgcacagtgtttaaacacatggttttcc
tactatggtttagtcaattatagttggttgttgcacattgtgaattttgagactgtagct
gctgaaattgttgtgttaatggttgttgtaaaaggcttcttcttctt-------------
--------aaaacattattggtat---------ggttgtgataaggctagttgtttgtct
tgttctaaaactgctaaacaaaaacgcataccagtaagcgtgattgttaatggaagtatg
aagactgtttatgtgcatactaatggtgggtcaaaattttgctctaaacataatttttat
tgtaaaaattgtgaatctaatggtgttggcaacacttttatctgccatgaggttgttaga
gaattgtctaacattgtaaagcacactgtacatgctacagatgtgtcttttaaagaggta
gataaagttgagtgttcagaagggttttatagacttt----------------------a
cactggtgatgagtatacacgttataactatgacatcacagacaa---gaagtacagttg
taaagaagttcttaagtctctccagttgattgatgattttgttgtatatgacccta----
-----ctggcactacacctgcaaatctgcacaatgcttgtgtgtattggtcacaactatt
gggtaaacctattaagcttgtgaacagagatctcatacaatcgttaactgtggattttaa
tggtgtt------------------ttgtttgatgcgcata--aacgtgttgttagtaac
tcatttaatgtagatgtcgcagattgtaagactctgcgtg-----attgttatgaagctt
gcaaaaccaacgttcct-tataatgtctt-------------------------------
-----------------------tgaagatgttgttaacaat---------gcacataag
tatgatgtacttatgaccgacattagttataacaacatctggttgacatatgccaagcct
gaagagaacttgtcaacttttgacgttgcaaattgcattaaatctggtgcaaaggttgtt
agtcataatgttctgataaaagaaaacgtacccatagtatggtatgctaaagattttat-
---tagtcttagca---atgaggccagaca------gcttctaattaaaa--------cg
tctaaggctaagggtgtgactatcatgttgtctttcaacaacaaccccatgagccacact
ttgccaactgttgctattggccgtaaaagtggttccggtttctttgatgtgtaccgtgag
tttaaacaagttgcaatgctcattgttgcagtcttgttagcatggggtttgtgttgcatc
tacaatggttacaccccagcacgtgtaagttctgcaccaggttatgactttatggttatt
aagagtggtaaaattcagagtt-ttgatgattctatcacttgtgtgcacaatgtttataa
tgagtttccgtcttg----------------------gtatcttggtaagtatggtaaaa
gtttgtcttatgctaaaacctgccctattgttgttggcactgtgtttgatattgttgata
gtatgaaacctgtccctgatgtacctgcgtatgttactcttgttggcaggtcgttggtat
ttgctatcaatgc----tgtttttggtaacactg---atttatgttatg-accatcaagg
tatagctaagtccagggattctgtttttgacaattgcgtttttaatgcagcttgcaccca
gcttgttggtatgggtggtactgcagtgtattgtttcaaagatggagttatgactg---g
ggctcataagacttatgccgaattaatacctgatgctcattatgtattacgggacggtaa
tacgttgaaattacctacaat---tattagaggttttggtttacgtattgtacaaactct
tgcaactacgtattgtagagttggtgagtgtgcacagtccaaacaagggttttgcgtggg
tctagatagttggt------------ttgtttatgacaaggcttttggtgaaggttatat
ttgtggtgacagtgtttttggctttgtaactaatgtgtttaagttatttaaccaaaactt
gtcggttgttgcaacgtctggatacatgttaactaatatgcttatagctctgtttgccat
aacagtctgttatgcatttttgaagttcaagagagtttttggtgattgtacaatgttcgt
ttctatgatcattgttacactctttattaacaacctatcatactttttcacaca-----t
aatttggtgttagtagttgtttacgctgtagcgtattatttcttgtctagacgtttgcct
tacccaggggtcatggatgcaggttttatgctcgcatatgttgg----------------
-----tatggcaccatggtggttgtttgtaggatatgttctattgttctgctatgattca
ataccatcattttttaaattgaaggtttctacaaacttgttcgaag--------------
--gtgacaagttcgtaggtaattttgaatccgcagctgctggcacttttgt------tat
agacatgcattcttatcaaacccttgtcaattctattcccatggagagactgagaagtta
tgcttctacctttaacaagtataaatattatactggtagtatgggtgaagctgattatcg
tatggcttgctatgcccatttagctaaggctctaatggattatggcaataaccgtaatga
tatgctttatacaccacctacagtaagtgtgaactccactctt---cagtctggtcttag
aaaaattgcacaaccttctggtgttgttgaaccatgcattgtccgtgtagcttatggtaa
tacagtgcttaatggtctttggttgggcgatgaagttatttgtcctagacatgtcattgc
aagtgacacttcaaaacctat---------taattatgacaccgaactc--ttgggagtc
aggttacataatttttcaatttctaagggcaatgactttttgggtgttataggctgttct
tatcgtggtgttaaccttataatcaaggttagccagaataacacgctaacacccaaacac
aagtttagaactgtcaaggccggtgagagttttaacatcttagcttgttatgatggtaag
cccaatggtgtttacggtgttaacatgcgtacgcaaggtactattaaaggttcttttatt
aatggtacttgtggttcacctggttatgtcttagacggtgacattgtaaactttgtttac
atgcatcatctagaacttggtaatggttcacatgtcggttctaacctagaaggtgttatg
tatggtggttatgaagatcaacctagcatgcagctggaaggtgtgaatgttatgtccact
gataatgttgttgcatttctttatgctgctctcattaatggagaacgctggtttgtaggc
aacgctacagttgcattggagacatataacaattgggctattgctaatggtttca-----
-cagaattgagttctgtggactcttttagtatgttatctgctaaaacgggtgttagtgtt
gaaaaactgttggatgctgtaatgcgtttatcaacaa---gtctgggaggtaaaactata
cttggatatggctcattaagtgatgagttcacaccaacagaagttgtgcgccaaatgttt
ggtgttaatttacagagtaatttggtca----aatcttggttctac-ccaattgctatca
tagttgtttgtatgtttgctttttggactgaattctttttgtatacacctttcagttggt
ttggtccagccagt----ataggatgtctctt----------actcgtgactgttgtagc
atccgcattacttacaatttttgtgaagcacaaaatgctgtatttcatgtcattcctttt
acctagtgttattcttatgacagttagtaacttggtatgggatagtttgtacatagcagc
agttcaggctaagttggtggaggttaatatgtcattggtagctgtagacatgcagagtgt
gtcacttat-------------agtgttgtgtttgc----------ttgtagcaattgtt
cattgctatagattctgcacacaaagacaatct-------------atacctgtatttgt
tgttacactctgcttt---gttttctacaattttgcttcccaatggtactattatcttag
aggtttagatgtgggtgttaacctacagtttggttatgttaatcttggtatgatgctagt
atgcttgatgactaaggattggattgttgttgctgttgcatacagggtggcttattacat
tgtgctgtatatcctagcacctgatgttgttaatgattttggtttattgaaatgcctgtg
tgttgtttacatgttgctagggtattgtagttgttgttattatggtgttctgtattgggt
aaaccgctttacacacatgacgtgtggtgtttaccaatttgctgtatcagcagctgagtt
gaaatacatgacagccaataatctgactgcaccacgtaatgcttatgaagcaatggtttt
aagctcaaaattggttggcattggcggcaacagaaatattaagattgcctctatccaatc
taaattgacagatatgaaatgtactaatgttgttttattaggtttgttgtctaaaatgca
tattgaagctaactctaaggagtggaattattgtgtgaatttgcacaatgagatcaatct
tagtgatgattccgacgttgtgcttaacaagttacttgcgctgttggcattctttttgtc
aaagcataatagttgtgacttgtcggaactcattgagtcttactttgacaacccttctat
attgcaaagtgtagcatctgcgtacgctaatctcccttcatgggtggcatacgaacaggc
acgtgatgcgtatatggaaggtaagaagaatgatcttgcagcaccagttattaaacaact
tcaaaaagctatgaatatagctaaggctgagtttgatcgtgaagctagtgttcaaaagaa
acttgaccgaatggccgagcaagctgcatctaacatgttcaaggaagcgcgtgctgtaga
ccgtaaatctaaaattatcggtgctatgcacagtttgctatttggaatgcttaaaaagtt
agacatgtcatctgttaatactataatggaacaagcacgtaatggttgcttgcctcttag
tattatacctgcagcatccgcaacacgattggttgttgtaactcctaac----------a
tagaggtgttttctaaaataagacttgataacaacgtacac-tatgccggtgcagtttgg
tcaattgtagaagtaagagatgctaacagtgctgttgtgcatcttaaagaagttacacaa
cataatgaacaaaatatgtgctggcctcttactgtaac--ctgtgagcg-------tgtt
gcaaaattacagaacaatgaaatcatgcctggtaaaatgaaggag------cgtgctgtt
aaagcgtcagcgactatggatggtgacgctactgttaatggtaaggctctattt------
---gctgcagaaggtggcaagcattttatgtatgctttgatttctggcgatggtaatttg
aaatacgttaaat------gggaaggtaataacgatgttattactattgaattagaacaa
cccttaaggttttatgtagaaggtcctaacggtcctgaggttaaacatttgtattttgtt
aagaatttgaacacattgagacgtggtgcagtccttggatacataggtgcaactgtgcgc
ttgcaagctggtaaacagacggaacacccatccaacagtagtttactcaccctttgtgct
tttgcacccgaacctgctaaagcatacgttgaattggttaagaaaggtatgcagcctgta
aataactgtgtgaaaatgttgtctaatggctctggcaatggtatggccgtgaccaatggt
gtagaggctacacccaaccaggactcttatggtggtgcctctgtatgtgtctattgtaga
tctcataccgcacacccttcgttagatggtttttgcaggtttaaaggcaagtttgtacag
gtgcccgcag---gtacattggatcctataagattttgtatagaaaatgaaatctgtgct
gtctgcgcttgttggcttaataatgggtgtgtctgtgatagaacttcta---------tg
caggcagctgttatagaccagagttatttaaacgagtacggggttctagtggagctcgac
tagaaccctgcaat---ggtacaaaccctgattgtgttaccagggcttttgatgtgtaca
atgccgacgtagcatgtatcggtaaatttcttaaaacaaactgttctcgttttaggaatt
tggac------------cttcatgatgcgtactacattgtgaa-------acgctgtcgc
aaaagcgttatggaccatgagcaagtctgttacaacgctttgaaacattcaggagctgtg
gcctcgcatgcattctttgaatataatgaaggtaggtcaatctttggaaatgtttgtcga
cagaatcttacaaagtacactatgatggatttgtgttacgctttacgtaactttgatgag
aaaaattgtgatgttttgaaagaaattctggtcttgactggttgttgtgatagtagctat
tttgataatcctgattggtatgaccccgttgagaatgaggctatacatgttgtttatgca
aaattaggccgtgtagtctctaatgctatgcttaaatgcgttgcgctttgtgacgccatg
gttgaaaaaggtcttataggtgttttaacacttgacaatcaagatcttaatggcaacttc
tatgattttggtgattttgtattcactgttgaaggttatggttgtgcatgtgtcacttct
tattattcttacatgatgcctattatgggaatgacttcatgtttagagtctgaaaatttt
gtgaagagtgacatctatggttctgattataagcagtttgatttgttagcctacgacttt
acagaacataaggagatgttgtttgaaaagtactttaaatattgggataggccttatcat
ccaaactgttctgaatgcatagatgatgcgtgtcttttgcattgtgcaaactttaacaca
ttgttctccacaacaatacctgtaacagcatttggaccacttgtcaggaaagtctttatt
gatggagtcccagtagttgttacggctggttaccattttaaacaattaggtttagtgtgg
aataaagacgttaatgttagcaaccagaaattatctatgaatgaccttttacgatttgtc
acagacccagctctgctagtggcgtcaagccctgcattgttagaccaaagaactgtttgt
ttctctgttgctgctttgggtacgggtgtgacataccaaactgttaaaccaggtcatttt
aataaagatttttacgattttgttgttgcaagaggtttctttgctgagggctgtgaactt
actttgaagcactactttttcgcccagggaggtgaagctgctataactgatttcaactat
tatcgttacaataagaccaccgttcttgatatatgtcaagcacaattagtatttcagttg
gttaataaatattttgattgttatgatggtggttgcatcacagctcgtgaggttgtagtt
actaattatgacaaaagtgcaggttaccctcttaataagtttggcaaggctagactgtat
tatgaaacactttcttatgaagagcaggatgagttgtttgctacaacaaagcgtaatgtc
ttacctactatgacgcaaatgaaccttaagtacgccatatcaggtaaggcacgagctcgt
actgttggtggtgtatcacttttgtcaactatgaccacaagacagtatcatcagaaacac
ttaaagtctattgccgccatgcgtaacgctacagttgtcattggtacaaccaagttttac
ggcgggtgggacgatatgttaaagaatttgatgcgtgacgttgataatggctgtcttatg
ggttgggattaccctaagtgtgaccgcgcgttgcccaacatgatcaggatggcatctgcc
atggtcttaggatcaaaacatgttggttgctgcacacatagtgacaggttttatcggttg
tccaatgagctggcacaagttctcacagaagttgttcattgcaatggtgggttttatata
aaaccaggtggtactacttctggtgatggtacaacggcttatgccaattctgcctttaac
atattccaggcggtgtctgctaatgttaatagacttttaagtgtggactccaacacatgt
aacaatcacaatgttaaatctttacaacgcaagatttacgataactgttacagatctagt
gttgttgacccatcatttgtagatgagtactacgcgtatttgcgtaagcacttctctatg
atgattctatctgatgatggcgttgtttgctacaataaggagtatgctgacttgggttat
gtcgcagacataagtgctttcaaatcggttctttattatcaaaacaacgttttcatgtct
tccgctaaatgttgggttgaacctgaccttagtgtcggaccacatgaattttgttctcaa
cataccatgcaaataacgacgccagaaggtaattattacctaccgtatccagacccttct
agaattttgagtgcgggtgtttttgttgatgacattgtcaaaaccgacaatgttatcatg
ttagaacgctatgtaagtttggctattgatgcatacccattgacaaagcatcctaagcct
atttatcagaaggttttctacacactgctagaatgggttaagcatttacaaaagacgttg
aatgctggtatacttgactctttctctgtcacaatgttagaagaagggcaagataaattc
tggagtgaggagttttatgccaacttatatgaaaaatccacagttttacaagctgcaggt
atgtgtgttgtgtgtggttcacaaactgttttacgctgtggtgactgcttacgaaggcct
ttattgtgtactaagtgtgcttatgaccatgttatgggaacaaagcaccattttataatg
tcactcactccttatgtttgtagctacaatggttgcaatgttaacgatgttaggaaactg
tacctaggtggacttaactactattgtacagaccacaaaccgcagttggcatttccatta
tgtgctaacggtaatgtttttggtttgtacaagagttcagcaattggttcagctgatgtg
gaagattttaatcgtttgtctatgtctgattggtctaacgttgaagactacaggttggct
aataacgttaaagagtctttgaaattgtatgctgctgaaacaatcaaggctacagaagag
tctgttaagtcgcaatatgcatgtgctgtactcaaggaaattgtaggccctaaggaaatt
gttctacaatgggaggcttcaaaggttaagccaccgcttaatagaaactcagtttttact
tgttaccaaattttaaaggattctaagattcaattaggtgagtttgtgtttgaacagtct
gagtacggtggcgactctgtctattataaaagtacttctacaactaagttagtaccaggc
atgttgtttgttttaacctctcataatgttggtagcctcaaggcacctgttttattgaac
caagagaagtacagcaccatttctaagttgtaccctgcttttaatgtacatgaagattat
gctactttagtgccttactatcagatgataggaaagcaaaagtacacaactatacagggt
cctcctggttctggcaagtcacactgtgtcatcgggctaggtctttattaccctggagca
cgcattgtttacacagcgtgctcacatgctgcggtggattcattgtgtgaaaaagcttct
aaaaattttaacattgataagtgctcgcgtgtagtgcctatgcgtgcaagagttgagtgt
tacaatggctttaagcccaataataatgcagcacaatacctttttagtactgttaatgca
ttaccggagtgtagctgtgatattgtggtagttgatgaagtttcaatgtgtactaattat
gagcttagtgttattaatagccgtgttagttataaacacattgtgtatgttggagatccc
caacaactaccagcaccacgtacactcattaataagggtgttttaaagccacaggattat
aacgttataacacagcggatgtgtacgctaggtccagatgtttttctacataagtgctat
agatgtccagctgaaattgttaacactgtgtctgctttagtttatgagaataagtttaaa
cctgttaaaggtgattctaagcagtgctttaaaatttatgtcagaggcaacgttcagatt
gataatggttcctctgtcaatagaaagcagctcgaagtcataaaactctttttgggtaaa
aatcctaaatggaaaaatgcgactttcatctcaccttataacagtcaaaattatgtggct
agaagattgttaggtttgcagacacagactgttgattctgcacaaggtagtgaatatgac
tatgtcatatatgcacaaacctcagatacagcacacgcagtcaacataaatcggtttaat
gttgccatcactcgtgctaaagtcggtctattgtgtgttatgtgtgacaagccgatgtat
gacaatcttaattt------ttatgaaatt---------actgctgtcaacctgcaaagt
aaaggagaaggttgtggtttgtttaaggattgttcaaagattgaacattacataccacca
gcatatgccacaacatacattagtttatcagattcttttaaaactagtgatggttttgct
gtgaatgtaggcacaaaacct------gtaacatatgcgtctgtcatatcgtatatggga
tttaggtttgatgtcaacatacccggctatcatacattgttttgcacaagagactttgcc
atgcgcaacgttagagcttggttaggttttgatgtggaaggtgctcacgtttgtggtgat
aatgtgggtactaatgtgccgcttcagttgggattttctaatggtgtcgattttattgta
caacctgaaggttgtgttgttacggagaatggcaatgacattcgtcctgtcaagtcaagg
gctccacctggcgaacagtttgcacaccttataccattaatgcgtaagggtcaagcttgg
agcattgtcaggcgtcgtatagtccagatggtttgtgactattttgatggtttgtctgac
atagtaatatttgtactgtgggccggtggtttggagcttacaacaatgaggtattttgtt
aagattgg---cgaacaacgtaaatgtgaatgtggtattgttgcagcttgctacaatagt
acacagtgcacatatcattgcatgagacatgctttaggttgtgattacttgtataatcca
ttttgtattgacatacaacagtggggttacacaggttcattaagtatgaatcatcatgaa
atatgtaatgttcataaaaatgagcatgtagcaagtggggatgccattatgactcgttgt
ctcgctattcacgattgctttgtaaaaagagttgattggtctattacgtacccttttatt
gataatgaggaggctataaataaagctggcagagttgtacaggcacatgttgttagagca
gca--ataaatgttttaaatccaagctcgatacatgatgtgggcaaccctaagggcatac
ggtgtgt--------------tacaacatccttgccatg-------gttttgttatgata
aagatcctataaatagtaatgttaggtgtttagaatacgactttatcactcatggacaaa
tgccaggattgatgt-----tattttggaattgcaatgttgacatgtatcctgagcaaag
tatagtgtgtagattcgacacccgtacacgttctaagttgtcattagaaggttgtaatgg
tggtgcattatatgtcaacaatcatgcattccacacacctgcttatgatcgtagagcatt
tgctaagttgaaacccatgcccttcttttactttgatgattcaacatgcga-tattattg
atggccagc-----------ctaattacgtgccattaaagtctaacgtttgtatcactaa
gtgtaacataggaggtgcagtctgcaaaaaacatgctgcattgtaccgtaagtatgttga
ggaatacaatatgtttgtacaggcaggatttaatatctggtgccccccaaactttgacac
gtatacactgtggcacagttttgttaataagaaagcattacaaagtttggaaaacattgc
tttcaatgttgttaagaagggtgcgtttacaggacttactggtgatctacccacagcagt
tgtggcagacaagatt------atggttcgtgaaggaccaacagacagaacattgtttgt
gaacaaaaccagtttgcctacaaatgtagcctttgagttatatgctaaaagaaagcttgg
actaacaccacctctcaccattttgagaaatttaggagttgttgcaacttataagtttgt
gctgtgggattatgagtctaattgtccctttagtaattttacaaaagatgtctgtggcta
tacagacttgg--------------aagacgat----------gttgttgtatgctatga
taatagcatagttggttcatatgagcgctttacaatgtgtaaagacggtgttttgatctc
taatagtgctattaaaggactaagtc---ctataatgctgaattttggttatttaaatga
---cttacctgttagcactgttggtaacaaacctgttaagtggtatatttatgtgcgaca
aaacaacacttatgtggagcaactagatggtttctact---cacaaggaagaacttttag
cacatttaaaccacgtagcaaaatggaagaggatttcttagcactggatactactacttt
tattcagaagtatggtcttgaagactacggttttgaacatgtggtttttggtgatgtatc
gaaaactactgtaggtggtatgcatttgctaatctcacagatccgtcttgctaatatggg
tttgttttcagtccaggattttatgttgaatagtgatagtacattgaagagctgctgtat
aacatacgctgacgatccaagttctaaaagtgtgtgcacgtacatggacatactgttaga
cgacttcgttgtcatagttaagagtttagacttaagcgtggtttccaaagttgtagatgt
ggttattgactgcaaagtttggcgttggatgttatggtgcgagaatgcatcaattaaaac
attctaccctcaactacaatcagct---gagtggaaaccaggttattctatgcctaactt
atataagatacagcgtatgtgtttagaacgttgcaatctttacaattatggtgctagttt
gcaactacctgatggcattacaactaatgttatcaaatatactcagttgtgccagtatct
taacactactagtatgtgtgtaccacacaaaatgcgtgttttacacttaggtgctggcag
tcatgatggcgtcgcacctggtactagtgttttgagaagatggttgccagatgatgcaat
tttagttgataatgatgtcagagattatgtatcagatgcagattttagtattacaggtga
ttgtactactatgtacttggaagacaagtttgatcttcttatatctgatatgtatgatgg
taatacaaagacaaccgttgatggtaacaatgtctctaaggatggtttcttcccgtatgt
taatggttttattaaagagaaattgtcgctaggtggcactgttgccattaaacttacaga
atttagttggaataaggaactgtatgagttaatacagcgttttgagtactggacaatgtt
ttgtaccagtgttaacacatcatcctcggagggtttcctggtaggtgttaactacttagg
tgaatttagtgagaatgtagttgttgacggaaatgtgatgcatgctaattacattttctg
gcgtaactctacagttatggcgctgtcctactactctgtctttgatctgacaaaattcaa
gtgtaagtttaacaatgcgttggttgttagtttgaaagatagtgatataaatgttatggt
taaaggtttgattaaaggtggtaagttactagttagaaataatggtaaattactaaactt
tggtaaccatcttgttaatgtgtagtatgcttgggataacattgttgttactttcgtgtg
ttagttttgttataacatacg-aaaatcacacttttagc--actgacttttcgcaatgtg
agtctaacactttc-ataaacacgacgttgggagctcattattatctcttagataatttt
attaaagattacagtaggcgtttaccaacaagttcccatgtagtgttaggagattatttc
cctacagtgcaaccatggtacggttgt----------gtgtttaatgtaagtgcaaa---
---cggcataatgctatccttgcatgacattaaagctctatattg----ggacatgaaaa
agagtactacctcagtca---------cagattgttttgtggtacatctctacggcaaac
cgtacactgtaactgttaaaatatcagctcatcacattatagctaaagatcgtaatgtta
tg---tgcatttgcagagggaagcacgaaccgtacaggtacgattgtataaacacaggca
actactgtggtgaggactgcataacgcaccctttcacaacttgtgccaatgctagcacct
gtggtgacactctctttggtttgcgctggtcaaattccgaattggcagcatatttatctg
gcaacgtgtatcgctttagattagccaaccattggtacaattatgccaccatatcagatc
ctgatccgtatagaggtgctctt------agttggtggtttaacccggtgc---------
--------------aaagtttcacttattacaatg---------ttagcaaactta---g
taatggtactgttgtctggtctaattgtacccataattgtgcagattatgtgaccaacgt
atttgccgttgaggaaggcgggctcataccaccagattttagtttcaacaattggtttgt
tttaacaaacacctcgacagttactagtggcaagtttgtttcgagtcagcctctactcgt
taattgtttaacacctgtgcctagttttggtgaggaggcgctaaccttggatttcaacca
aatccctagccaatgtaatggtgctactgttaacagcagttttgatgttgttaggttcaa
cctaaattttacgagtggtgttgtgtctgctagtggcaccacttttattgcattgaacac
aactagtggtgttgtattatatttatcttgttttaatgagtctcaaactacaagtttgtt
tagtggtagcggtcatgtaccatttggtgaacatgatggtcc---------tctttattg
ttatgtc----------------------------------agttataatgaaaccatgt
ttaagttcattggcgtactaccgcccagtgttaaagaaatagctattagcaaatggggta
gtgtttatgtcaatggttacaatt--------------acttccaaacatttccaattga
tagcgtttcatttaatttaacaactggtagtagtggtgcattttggactgtggcttatac
aacatttacagatgtattgttagatgtcgcagacaca-----------------caaatt
aagagtgtcgtgtattgtaatagttatgttaatgatattaaatgttcacagttgtctgcc
aacctaccagatgggttctaccctgtttcctctttaaacctgcccaacgctaatttgagt
tttgtaacattgccagctaattttgaccatagttatattaacgttacaggtaatgtgaaa
gtggctgttta-------tggcaagcttcaaattttgcctcaaagtagcaatgtaactct
ttactctggtactgtacagtcgttgtgtgtaaacacatcacagtttacacttaattttga
ctcccattgcagcgttgaatatggctctacatgtactggctcagctaggacagaggttat
agttgattcaggtagctgtcctttttcattcgacaagttgaataagcacatgacttttga
gaaatt-------gtgcatttcaacggtaccgttggatagtgactgtaagtttgatctaa
cagcgagaacaatgtttggtgattttgtgttcgcacacttgtatgttggttacaagtttg
gtctggacatcacgggtttagaagttccaaacccaggtgttaaagacctatccaacttgc
acctaaatgtgtgtactgagtacaacatttatggacatgttggatttggcattataagac
aaactaatgagacactttt-----------------------------tggaggtctgta
ttatacttcattgtcgggggatcttttaggttttaaaaatgtgacaa-------ctggtg
ctgtgttctccataacaccttgtgaagttagtgca---caagcggcagttataggcggta
agatagtaggtgctattacgtctgttgagtctgacatgttagacctaccacactacatt-
---------------gaaacaccgtcgttttactaccgc------tctattta-------
-taattatagtgctaatacttatgc---------gacatcaggtatgcaaaaatactttg
ttaattgcacacctgttatcacatactctaatatgggcgtgt-gtgaaaatggcgctctg
gtatttgtcaatattacacaaagtaatagtgttgctcaacctataagcactggtaa---c
attacaatccctagtaattttacaatttcagtgcaggttgagtacattcaaatgtcttcc
gagttagtctcaatcgactgtgctcggtatgtttgtaacggcaatgccaggtgcaacaag
ttgctcacgcagtacatgagcgcatgccacactatagagcaagtattgcaaacgggtgtt
aggttagaatctctagaattagagtctatgatctctatatctgatgacgctcttgctatt
gcatctgttgaacaatttaatag------------ttctgagtacttgaaccctgtgtat
agtgaaggtaacaatactattggtgggatttatatggatggtctaatgaacatacttcct
aaaaggggatgct----------ctaacaaacatggttcctgtcgttccactatagagga
tctgctatttaataaggttgtaacatcaggacttggcactgttgatgaggattataagcg
ttgtactaaaggtttggacatagcagatttggtgtgcgctcaataccataatggcattat
ggtgctaccaggtgttgtcaatagtgacaagatggctatgtaca---cagcatccctcgc
aggtggtataactttagga---gctttaggtggtggtcttgtagc---tgtaccttttgc
tactgctgttcaagcgcgcctaaattatgttgctcttcagacagatgttttacagaataa
tcagaaaatgttagcagcctcctttaaccaagccattggtaatatcacacaggcttttgg
taaagttaatagtgccattcagcaaaccgctaagggactgtcaactgtagcacaagccct
tacaaaagttcaagatgttgtcaatagtcatggcaaggccttgaaccaactcactgcaca
actgcaaaacaattttcaggctgttagcagttctatagctgatatttattatagattgga
tgagcttcatgctgacgctcaagttgatcgtcttataacaggtaggttggcagcacttaa
tgcctttgtcactcaaacactgaccagaatgactcaggttcgtgctagcagacagctggc
taaagaaaagatcaatgagtgtgtgcgttcacagtctagtaggtttggtttctgcggcaa
cggcactcacttgttctctttagctaatgctgcacctagtggtatcatgctatttcatac
agtcttagtgcccacgtcttacacaagtgtaacagcgtggtccggcatttgttt------
------tgacaacgttggtttgattgtcaaggatgtttcgttgacgttgtttaaaactca
tgatgataaattctacttgacaccacgtactatgtatgagccgcgtgtcgcgactagtgc
agacttcgtgcgaattaatagctgtgccactacttttgttaatgccactgctacagagct
acctaatattatacctgattatattgatgttaacaagacagtccaagacatgctagagca
gtacaagcccaactggacagtaccaaatttgtccattgacttgttcaatcaaacatactt
aaatctcacgggtgagattaatgatttggagaacaggtctgccact--------------
----ttacaacaaactgttgtcgaattacaggttttaattgataatattaatggaacact
tgttaaccttgaatggcttaacagagttgaaacatatgttaagtggccctggtgggtttg
g------gttattattgggttaatattgctcatagctttacctatgttgttattctgttg
tttatcaacaggttgttgtggctgttgtggctgtttaaccagctgcttagccggttgttg
taaaaatagttgtaa--------aaggccgtcttattacgagcctatagagaaagtgcat
ataaattagtgttctactcaactaaacacatgattgctaacttgcttgtaggcctgtttt
tacaatctatatcatttattaaacaagatgttacaa------ttgtctctacagacactg
ttaacatttcta------------------------------------aatctgttgctt
ctattgagcaatgtgttgtttttaatagca-----aacatgatcg---------------
------------------------------------------tactattcctgagtttag
ta----------------------------------ttgctgtcttgtttgttctctttc
tggctatgtaccgtt---------gtacgagcttt-----aagcagaatgtagctatact
tgtttttaagattgtggctatgtgttttatttcaccattacttataatgttcggttttta
tattgatggt------gttgttaccatagttgtacttttagcaaggtttt-gttatttaa
gctacttttggttcaggttcaagcgttttgagtttatattttataacgtttcaact---c
tgatgttcgtacacggtagagctgcaccgtatttaagaagttcgaatcacacacattatg
ttaccctctatggaggccttaactacatgtgtgttgacgatcttgcgctgcactt-----
-------tgtgaaccct-atgctagtcaatctagctattagaggcttagttcaattagat
cttaatgttgtcagatccatagaacttcttaacggtgatttcatttacatattttcacca
gagcctgtt--gttggggtttacaatgctgcgtttgatcatgaaattgtaaacgaaattg
atctaaaagaaa---acgtctatgaagttcccgactttgttgacagtgattgatgataat
gggattgtt------------------------------------gttaactcaatattt
tggctactgttgataattgtaattatattattttccattgcactacttaatgttattagg
ttgtgccagacttgttgcaggctaactaatgttgttgttgtaatgcctgcgagacaagcc
tacaatgcctataaagacttcatgcaaataccgcgagcacctgatagtgtgtgtttggtt
gtttaactcaactaaacaaaatgattgagttgttgttaattgctggcacttgtttagtgt
ctctgttgcctgtatctacagccacaggcaataagtattgcttactcaac----tcaaca
tcagaaccttctacaacaggtaattgctcgacttcagaatgcattgatgagggaagtctt
atatggcatcttatgaactggaattt--tagctggtctattatactgatagtgtttattg
cagtcctgcaatatggtagacctcaatacagctggttcatttatggggttaaaatgctaa
tcatgtggcttttatggcctattgttctagcactcacgatttttaatgcc-tattctgaa
tacacaaattccaggtatgtaatgtttagctttagcgttgctggttctgtagtcacactt
att---------------atgtgggtcacatatttcgttagatccattcaattgtggcgt
cgcacacgtacttggtgggcctttaaccctgaaaccaac--------------gcaatcc
tgtgtcttagtgcagtaggaaaaagatttgtactaccactaaatggtgcgcctacaggtg
ttacgttgacacttttgtcaggtaacttatatgctgaaggctttaaggttggaagtggtg
taaatgttgataacctacccaagtacatcatggtagccacacctggtaatactattatat
atcaccaagttggcaagtctcttaaagcatccagtgcgactggttggtcatactatgtcc
gagctaaagcaggcgattactcaacagaagcaagacaagatcatttgagtgaacac----
------------------------------------------------------------
---gaaaaattattacatatggtataagaact----aaactttta---------------
------------tcatggctggaaa--cggacaacgtgttaactggggggatgaacctgc
tccttcacagaag-----------------------------------------------
-----------------------cgtggtcgttctcgttctcgttcccgccgtaatgctg
atataccattgtcata------tttcaaccctattacccatgaaggtaagaaaccctttt
ggactgtagcaccaaaagatttcgtgcctattggtaagggaaataa--------------
--------------------------------------ggaccaa-------caagtagg
ttattggaataga-------caacaacgttac----------------------------
----------------------cgcattcaaaagggtcaaaaagtgg------acttacc
agacaggtggtttttctactacctagggactggtcca--------catagcaatgc----
------------------caaatttaaggaccgtattg----------------------
-atggggttttctgggttggaaagaatggtgctaaaactgtacctaca------------
---ggattaggaacgcgtggcaccaaccaacagtctcttgaccttaaatttgatggtaac
gtgcctaatgatttcaaattagaacaaaatggtgggtctaga---aacaactctaggtct
cgatctaga---------------ggaaggtctaagtccaacaatagatccaataacaat
aacagtaacag-------------------------------------------------
--------------------------------------tggtgacattgccacagctgtt
gctgcagctttagctcaaatg-----------------ggttttgttcccaaagatacac
agaagaataagtcccgctctaaatctagggataggtctaaatccagagacagacctattc
ctaataatgagaacaagcactcatgg--------aagaaaacacctggtaacgga-----
-----gaggttgagcctatgtt------------------tggaaaacgtaggcctgagg
caaattttggcaccgctgacttagttaagactggcagtgcagataaacattaccctcagc
tagctgagatggttccta--gtaccgccgccattttgtttggaggtgagtggacttctaa
agatgag---------gatgatgatgttgtcttaa-------------------------
-------------ctgttaagtacagttataaagtgcctaagggtgataagac---aact
gcgtttttgcaacacattaacgcttacacaaagccttcagatgttgt-------------
------caaagaacaacgttctcgatctaagtcc--------------agagaacgtcct
caaacccctgtaccttcca---atagtgcagagactgaaaattacactgatgtgtttgat
gagaatgttgaaattattgatgaactaaactaaatcctttctatgagttctagcttaata
acaatctttagtggtaaaatttggttttctctacctagatcttttaaagattggatagta
tctaaagttagattcaaggcacctgttggaggcaaagtcaaaccagactaccgccgcaga
gctt-----------tgttaaatagtcataacaattatgttaattctaggtctgttagtt
ctgtctctattctcaaattctttagggcaagaagatgacaagcatcaacatcccacatac
a-----actgggaaagattagattattttgaaggttcctacatcgaaattgataaatctg
tggttttatcattaccacttgacgccaaattacattgtggtttggttgatggtgttttgt
gcaagttcccaggttttgaatctgcatatgatgatcatgt-----agactattatttaga
tgtagactcacctttctacaagtttgtgaacaccttttacgtggctaaattcacagatgg
taagtttgacaatcg---tgccactctgaagtttttaccac------------gtactag
caaagacaagatgcttgttattggttgtagtctcaatgaccctcttcttgacttgccttt
tggtacccaaatctataatgatgtggacatgactcttaaagtcgaccatgtgccttgcac
taacagacggtatttcgttaagtactgtcccggtggtaccaatcatttttgttttacaga
taaattggtaatcagaaggtttagagcattt---------ttccctgtgtctaataataa
taaaattgaaca----tgttgatttataagaagatctt------cgggcgagtaccgtta
gatctactcttgcacagaatg-------gtaa----------------------------
------------------------------------------------------------
------------------------------------------------------------
------------------------------------------------------------
------------------------------------------------------------
-----------------
>LC119077.1 Ferret coronavirus genomic RNA, complete genome, strain: FRCoV4370
-------------agtgagtgtagcatagctgcctactttctttaacttgactctaagtc
aaatctactcaactaaacgaaattttgttgtttcccat-ttaatgggggcaacatttttg
gtaatttcgtttccatcatagcttgttgtccatactgggtc-aggggtttggctagctgt
---------gtgggttccgt---ctcacatagtaggtgtgctggctagtt----------
----------------ccgtctagtcttcac-----------------------------
-----------gtggatctcagttccgtctgggtgaaacctca-----------------
---------ctcccctcgatatggtgttcaagcattttaggatcctcgttaatgaggacc
aggaaattaccttacgtggttataaaaaccgcttaga------------------ttgtc
agcgtgctttgaa--acaatgctggcttagcgg--------------------------t
tttaatggctacgtctttgtacctga-----atactctagagacctgctcactggttgtc
gt-------gaacagt-tgcacgtttttggtgtattcggtgc-----taatgattg----
-----tgtcatcaaaccttgcatgttagaagaacaatctgttaacttgcaaggctttatt
gtactctctgacgctaatggtgtagaggaggatttttat---------------------
---------------cttagccttagcacctatggcggcat-------------------
--------------------------------------------------------gatt
gtgtacgttgatcaatacatgtgtggagctgatggtaagcctgttatct-----------
-------------ctggtgaga---tgcatgactacttcggcgatttagatgatattgtc
attgatggcattacatattcgca---------------------tgcatgggacgtcgaa
cgcgatcttgatgtaacccatgacaaacagacttttctcaacataaagtctataatgtac
ttacaggacaaagaccacaagcttcctaatggcgcaattcgtgtacgtgctgcgccagta
aagctaagttctaaggttgtactttctcaaccttttgctgacatgtataagcactttggt
tcaccatttatgcaaaacggtgataacctccacggttgtttcaccaaactcaatttcatt
gttgccaa-----------------cgttaagtgtaagtgtggtggtgag---tcaagtg
gtgttggtgattggactgggtttaagtcagcatgttgtggtttacctggtaaggttatag
gtgtgtctctaggtaatgctgcagttggtgaggctgttgttacatctaagggttgtggca
atggtactaagttttatgcc--aatgctgtactgaaacatgttggagatgctgaagatgt
ttctatctggcgtgttatggctacctatgcaaaagacatagtagccactagtacttttg-
-----------ataagtgtagactagaaatacttgaccacactagtgacagcacattggc
tactagtgtgaagaagtgctatctcactggtaaaccagataaggatgttgttgacgccat
agttgctggccacattaatgtctctagcaacatttttggtgtagttaaggatttgttttc
caacgttccctggtttatcaagaggtgtggtgatctgtttgctgacgcatggtactcagt
gtgtga-gttcttgagtagtggcggtgtttcttacgtcactattagagacaccattaaaa
tgctttgtagtgcagcatttaccatcagaggatcaaaacctatttttattgtttcttctg
cagcttcaagtcttgttagaagctgcattagcattttagagtctgtttttgacatgttca
cacagactatagagttttttgg--------------------------------------
---------------------agttgttgccaagtgtcttgtgcttggttgta-------
----------aatacatcttatttgagaatgcactcttcaagttagaaactttcaagctg
tcaggtaagcgtgaatctggtttgaagaatgctgt--------------------ttttg
cttctgccattgttggtagtacgatggaggttaaaccatctagatttgagaaatctacag
ccaacttagttgttgt------------agacgatgttgttgtg----cctggagaaggt
ta-----------tgtagttgttattggaga---catggctttttatcgcagtggtgacc
attattttatg------atgtcatcacccaccagtgttttgactactactgtgttcaaag
ccgaaaaagctaatgtctacaaagttgcttacaatgtcccagatacttata-aagaaaaa
cttatttgtgacattggtacatcttatagttt-----------------------tgaag
gttctatagatgctgctaccgtcaagcttaa---------------------------ca
ctcagttgcaatcttattgcgataatactttgtgttttaga----------gctttttca
t--------------tgaaagaaagcatcattgtcgag-------cctttcaagcataag
tataagatgcctaaa-tgtcttaaaaatca-----tacaggcctctgggaaattattctg
agtggttctaaagatttgggattctttgataagtataaagcattggaatctctggatgac
atctatgacacaactgattatgtcaacttagtctgcccaaaaatcttgcacaagtttgat
aatggtataatgtggtaccgctgtatgaaaggtgttacaggtcctattgcaacacgtgca
gtttgcagctttgttggaggttgtgttaaagtttgtttagaaggttttgattctgttgct
gctaaagttgaaagctgcta------------------ccaaaaactctgtggtgttaag
acctttgatctgaatgttgccggcattgaacttgccggttttaaaacaccaaacggaaaa
acctttctagattttggcaatgatgtcatcgaactttttgatgacgaacctgtgcgttgt
tttacaggtgctactgtgcctgtagccgtttcagattttgaagatgttgttcggaatgat
gtctttttagaagaatgtgaataccttcc-tccaaaagctgaaggtgtagttgttaactt
ggatggttacacgttctacactactgataatgagaatttctacccttttggcgattgtaa
agtcgttccaaaattgtataacaaagttggtggtggtaagactgtaactttta-------
--------------gtgacgatatagaggtcagagaagttgaacccgtctgcaaagttaa
agtcacctttg---------agtttgataatgaaactatagcagcagttttaaataaggt
tattggtaatactgttagcttcgaaggtgctaactgggagactctcgatgagttgttgac
cacacaggttgatgccgtgtttatgcagctatctcaagcaggtttgaatccaccagatta
ttatatatatgatggttgtggtggtt-ttgatgtgacctgccctgaaggcatcatggttt
cacagtatgatctggttgctgacggtgtcaatgcctgtaattcagactgtattgctgacc
acagtctgtcagatgaacaggtagctgctattgtcaatgattgtaacttggaacatgtgg
aggaagtctctgactattgtccatctgatgatgatgctgatggggatgggtgtactgaaa
atgcttcaccatttgcttttgataacagtacgattaacgg----------------taaa
gttgta-cttaaacaatcacaa----aataactgctgggttaatgcagccggttatcaat
tacagtgtcttaatgtgcttgatagtgaagagttcaagcagtattgtgacggtaatgttg
agagttttgtacaac--------ttatgtatgccatgactagcagagaaattggtgattt
agg---tgaagctgaacatgtgttagagctttgtctggctggtttggaaacagcaacagt
gaccctgaccgcacaatgtaattgtggcacatttgaagatgtcattgtaagctgtgtttt
taggatgtgttgtacaagtgatacgtttgactatggtatgtgtggcacttgtaacaatgt
taagaagactactattgtgaaagttgaaggta---------------ctggtgtcttttt
acatgaacctaaaactta---------------caagcctcttgtcaagccagtttgcaa
agcaatttttaaagg------------------------------------taacactga
tggtggccactatatggttcatgacgtccaagccaatgttctagttgacggttttggtct
gcacccggtgaagaacataccctttacttctgtttgttttgttgatgccgcatatgttaa
agatgttaaagc---taaaagtgttgccaaacacgacccgtgggctgctgccgtagacat
tcaagaaacacagagtgcactagcagacgtacgca---gtgattgcgagtctgcttgtgt
agctaaatgtgcttcttccgctagtgtcgaagtcacgaatgtaa----------------
--------ccaacgagtcagcctctcccacagttatggcagtgcaacaagtttccactgt
aaagccattttttgaaacgggtttgcttaagttttatagaggtgatgttaaaacgttagt
tgatgcc-------atcaagcctaaagtcttagtaaacgctgccaattcgcaccttcaac
acaagggtggtgtcgcaaaagcaattgatgtttttacgggcggtgcacttagtttggaat
ccaccaattaccttaaacgttataaacctataccgtctggtaatgtggtagtttttaatg
atgtgctggaaggtcttaacattgctaatgcagtgggaccacgtgtgtctgaggagcggt
acgaaca---gaaacttgcttctgtttaccgtaaattggttaaggt------tgaaggtc
ctatgttaacacctcttatta---------gttgtggcatttttggtgtgccacttgagc
aatcattgaaagctttgattaaggcctttaaatcaacaagtgtt----------------
-----------tctgtgttcgtatacacagaa------gaggagcagagtaaagttttac
agtactttgagacacctgtcacagttcttttaga--------------------------
-------------------------------------------------------agacg
gccctagtgttcaaaaagtagttttagaaccagtagtaactcttgactcacaactggctt
c------------taaggttgtcaataagaacgtgttatgtgatggtgtttaccctgatg
tgaactttgatcatgaagtcttgaccaaagttgatgatgta-------------------
----------gactggtcgtcatattatgggtttgctaatgctgacactttcagtgcctt
aaaacatgatgacttcgtgtttgaaagtactatagttgatggttttgtcgtttttaaaca
aactgacaacaactgttgggtcaatgctacgtgtatgctactacaaaacttaaagcccac
atggcgttttaagggtatggaagacttatggtctaaatttgttagtggcaacacagc-ac
catttgtacaccttttatatttcattattaatgcaaaccgaggtgaccctaatgacg---
-----------------------------------ttgagtttgttttgcataaacttga
accattgatgtgtgaaagtggctccgtaactttagacaattttaaaggttgtgatgtttg
ttacaaacc---cagtactgtcacaggttctgttgtagctgctcctctacaagctaaagg
ggacaacacagtgtgcacccatggtaagagtgttacaacacgtgtaactaatgtccaagg
ttctgttgtgttg---------------------------------------acatctac
ttgtg-------------------------gtgttgttagcaatagtata----------
------------------------------------------------------------
-------------------aagggtgatggttac--------------------------
------------------------------------------------------------
------------------------------------------------------------
-------------------------gtgtgttttaatggt--------------------
------------------------------------------------------------
-------------------tctgccagtagtggacattatacatacagttctagaaatgg
---------------------tactgtttatgacgctgataa------------------
---------------------------------------------------------aac
atacacatttaaggtg------------------------------------------ga
cgatttaagtgtagcatct------------------------------------gttct
catgttaactggttacaaattgccagtagt--------ccacgctccctgtgtacctaaa
ggtgcttcgaa----tgcaagcgagccagataccatgcaaaagctagacgcgtatgcaaa
catgtt------------------------------------------------------
---------------ctttgcttttggtgacatgtcacttaaagcctgtgttacaattt-
------------------------------------------------------------
--------------ttaagtaccttttgtgtttttattgtttctttttagaacgctgcac
aaagcctaagaggcttaaagtgaaggttaaaccacct-----------------------
----------------------tttgctttaaagccattggacgtaaaactgcgagctct
taattctgtaaaattgcttacaaacactaaattttggttctatcta--aagtttttatta
ggtttattgttgttgtataac--ttgttgtatgttatggtaagtgtaccatttatacata
ggtttgct-tgtgctagttacactagagcgtatgcaaactccagctttgtgaaagcggat
gt---ttgcacacgctcagttttgtgcaaggc--------gtgtttggcgtcttatgaag
agttgtctgattttgataatctcaaagttgtttgggattacaaatccgaccctctttgga
gcaaaatgttgcaactagtttattttggtactcttatggtgtttggtaacaatgtgttaa
gggtcgctatgctctattttgt----------tgcacagtatttaaacacatggttttct
tactatggtttagtcaattatagttggttgttgcacattgtgaattttgagactgtagct
gctgaaattgttgtgttaatggttgttgtaaaaggattcttcttctt-------------
--------aaagcattactggtat---------ggttgtgacaatgctagttgtttgtct
tgttctaaaactgctaaacaaaaacgcataccagtaagcgtgattgttaatggaagtatg
aagactgtttatgtgcatactaatggtgggtcaaaattttgctctaaacataatttctat
tgtaaaaattgtgaatctaatggtgttggcaacacatttatctgccatgaggttgttaga
gaattgtctaacattgtaaagcacactgtacatgctacagatgtgtcttttaaagaggta
gataaagttgagtgttcggaagggttttatagacttt----------------------a
cactggtgatgagtatacacgttataattacgacatcacagacaa---gaagtacagttg
taaagaagctcttaagtctcttcagttgattgatgattttgttgtatatgacccta----
-----ttggcacaacacctgcaaatctgcacaatgcttgtgtgtattggtcacaactatt
aggtaaacctattaagcttgtgaacagagatctcatacaatcgttaactgtggattttaa
tggtgtt------------------ttgtttgatgcgcata--gacgtgttgttagtaac
tcatttaatgtagatgttgcagcctgtaagacgctgcgtg-----attgttatgaagctt
gcaaaaccgatgttcct-tacaatgtctt-------------------------------
-----------------------tgaagacgttgttaacaat---------gcacataag
tatgatgtacttatgaccgacattagttataataacatctggttgacatatgccaagccc
gaagagaacttgtcaagttttgacgttgcaaactgcattaaatctggtgcaaaggttgtt
agtcataatgttttgataaaagaaaatgtacccatagtatggtatgctaaagattttat-
---tagtcttagca---atgaggccagaca------gcttttaattaaaa--------cg
tctaaggctaagggtgtgactatcatgttgtcttttaacaacaatccaatgagccacact
ttgccaactgttgctattggtcgtaaaagtggttctggtttctttgatgtataccgtgag
tttaaacaagttacaatgctcattgttgcagtcttgttagcatggggtttatgttgcatc
tacaatggttacaccccagcacgtgtaagctctgcaccaggttatgactttatggttatt
aggagtggtaaaattcagagtt-ttgacgattctataacttgtgtgcacaatgtttataa
tgagtttccgtcttg----------------------gtatcttggtaagtatggtaaaa
gtttgtcttatgctaaaacatgccctattgttgttggtactgtgtttgatattgttgata
gtatgaaacctgtccctgatgtacctgcgtatgtcactcttgttggcaggtcgttggtgt
ttgctatcaatgc----agtttttggtaatactg---acttatgttatg-accatcaagg
tgtagctaagtctagggactctgtttttgacaattgtgtttttaatgcagcttgcaccca
gcttgttggtatgggtggtactgcagtgtattgcttcaaggatggagttatgcccg---g
ggctcataagacctatgccgaattactacctgatgcccattatgtgctacgggacggtaa
tacgttgaaattacctacaat---tattagaggttttggtttacgtattgtacaaacgct
cgcaactacgtattgcagagttggtgagtgtacacaatccaaacaaggattttgcgtggg
tttagataattggt------------ttgtttatgacaaggcttttggtgaaggttatat
ttgtggtgacagtgtttttggttttgtaactaatgtgtttaagttatttaatcaaaactt
gtcggttgttgcaacgtctgggtatatgttaactaatatgcttatagctctgtttgccat
agcagtctgttatgcattcttgaagtttaagagagtttttggtgattgtacaatgtttgt
ttctatgattattgttacactctttattaacaacctatcatactttttcacaca-----t
aatttggtgttagtggttgtttatgctgtagcatattatttcttgtctagacgtttgcct
tacccaggggtcatggatgcaggttttatgcttgcatatgttgg----------------
-----catggcaccatggtggttgtttgtaggttatgtgctactgttttgctatgattca
ataccatcattttttaaattgaaggtttctacaaacttattcgaag--------------
--gtgacaagttcgtaggtaattttgaatctgcagctgctggcacttttgt------tat
agatatgcattcttatcaagtccttgtcaattctattcccatggagagactgagaagtta
tgcttctacctttaacaagtataaatattatactggtagtatgggtgaagctgattatcg
tatggcttgctatgcccatttagctaaggctttaatggattatggcaataaccgtaatga
tatgctttatacaccacccacagtaagtgtgaattctactctt---cagtctggtcttag
aaaaattgcacaaccttctggtgttgttgaaccatgtattgttcgtgtagcttatggcag
tacagtgcttaatggtctttggttaggcgatgaagttatttgtcctagacatgtcattgc
aagtgacacttcaaaacctat---------taattatgacaccgaactc--ttgggagtc
aggttgcataatttttcaatttctaagggcaatgactttttgggtgttatagggtgttct
tatcgtggtgttaaccttataattaaggttagccagaacaacacgctaacacccaaacat
aagtttagaactgttaaagcaggtgagagttttaacatcttagcttgttacgatggtaag
cctaatggtgtttacggtgttaatatgcgtacgcaaggcactattaaaggtacttttatt
aatggtacttgtggttcacctggttatgttttagacggtgacattgtaaactttgtttac
atgcatcatctagaactcggtaatggctcacatgttggttctaacctagaaggtgttatg
tatggtggttatgaagatcaacctagcatgcagctggaaggtgtgaatgttatgtctact
gataatgttgttgcatttctttatgctgctcttattaatggcgaacgctggtttgtgggc
aacgccacagttgcattagagacatataataattgggctattgctaatggtttca-----
-cagaattgagctctgtggactcttttagtatgctatctgccaagacgggtgttagtgtt
gaaaaactgttggaggctgtaatgcgcttgtcaacaa---gtctgggaggtaaaaccata
cttggatatggctcattgactgatgaattcacaacaacagaagttgtgcgccaaatgttt
ggtgttaatttacagagtaattcagtca----aatcttggttctac-ccaattgctatca
tagttgtttgtatgtttgctttttggactgaattctttttgtatacacctttcagttggt
ttggtccagccagt----ataggatgtctctt----------acttctgactgttgtagt
atccacatcacttacaatttttgtgaagcacaaaatgttgtatttcatgtcattcctttt
acctagtgttattcttatgacagttagtaacttggtatgggatagtttgtacatagcagc
agttcaggctaagttggtggaggttaacatgtcgttggtagctgtggacatgcagagtgt
gtcacttat-------------tgtgttgtgtttgc----------ttgtagcaattgtt
cattgctacagattttgcacacaaagacaatcc-------------atacccgtgtttgt
tgttacactctgcttt---gttttctacaattttgcatcccaatggtactattatcttag
aggcttagatatgggtgttaatctacagtttggttatgttaatcttggtatgatgctagt
gtgtttgatgactaaggattggattgttgtagctgttgcatacagggtggcttattacat
tgttctatacatcctagcacctgatgtcgttaatgattttggtttattgaaatgtctgtg
tgttgtttacatgttgctagggtattgtagttgttgttattatggtgttctatattgggt
aaaccgctttacacacatgacgtgtggtgtttaccaatttgctgtatcagcagctgagtt
gaaatacatgacagccaacaatctgactgcaccacgtaatgcttatgaagcaatggtttt
aagctcaaaattggttggcattggcggcaacagaaacattaagattgcctctgtccaatc
taaattgacagatatgaaatgtactaatgttgttttattaggtttgttgtctaaaatgca
tattgaggctaactctaaggagtggaattattgtgtgaatttgcacaatgaaatcaatct
tagtgatgattctgacgttgtgcttaacaagttacttgcgctgttggccttctttttgtc
taagcataatagttgtgacttgtcagaactcattgagtcttactttgacaacccatctat
attgcaaagtgtggcatctgcgtatgctaatctcccttcctgggtggcgtacgaacaggc
acgtgatgcatacatggaaggtaagaagaatgaccttgcagcaccagttattaaacaact
tcaaaaagctatgaatatagctaaggctgagtttgatcgtgaagctagtgttcaaaagaa
acttgaccgaatggccgagcaagctgcatctaacatgttcaaggaagcgcgtgctgtaga
ccgtaaatctaaaattatcggtgctatgcacagtttgctatttggaatgcttaaaaagtt
agacatgtcatctgttaatactataatggaacaagcacgtaatggttgcttgcctcttag
tattatacctgcagcatctgcaacacgattggttgttgtaactcctaac----------a
tagaagtgttttctaaaataagacttgacaacaacgtacac-tatgccggtgcagtttgg
tcaattgtagaagtaagagatgctaacagtgctgttgtacaccttaaagaagttacacaa
cataatgaacaaaatatgtgctggcctcttactgtaac--ctgtgagcg-------tgtt
gcaaaattacagaacaatgaaatcatgcctggtaaaatgaaggag------cgtgctgtt
aaagcgtcagcgactatggatggtgacgctaatgttaatggtaaggctctattt------
---gctgcagaaggtggcaagcattttatgtatgctttggtttctggtgatggtaatttg
aaatacgttaaat------gggagggtaataacgatgttattactattgaattagagcaa
cctttaaggttttatgtagaaggtcctaacggtcctgaggttaaacatttgtatttcgtt
aagaatttgaacacattgagacgtggtgcagtccttggctacataggtgccactgtgcgc
ttgcaagctggtaaacagacggaacacccttctaacagtagtttactcactctttgtgct
tttgcacctgaacctgctaaagcatacgttgaattggttaagaaaggtatgcagcctgta
aacaactgtgtgaaaatgttgtctaatggttctggcaatggtatggccgttaccaatggt
gtagaggctacacccaaccaggattcgtatggtggtgcatctgtatgtgtctattgtaga
tctcatactgcacacccttccttagacggtttttgcaggtttaaaggcaagtttgtacag
gtgcccacag---gtacagtggatcctataagattttgtatagaaaatgaaatctgtgct
gtctgcgcttgttggcttaataatgggtgtgtttgtgatagaacctcta---------tg
caggcagctgttgtagaccagagttatttaaacgagtacggggttctagtggagctcgac
tagaaccctgcaat---ggtacaaaccctgattgtgttaccagggcttttgatgtataca
atgccgacgtagcatgtatcggtaaatttcttaaaacaaactgttctcgttttaagaatt
tggac------------ctgcatgatgcgtactacattgtgaa-------acgttgtcgc
aaaagcgttatggaccatgagcaagtctgttacaacgctttgaaacattcaggagctgtg
gcctcacatatgttctttgaatataatgaaggcaggtcagtctttggcaatgtttgtcga
cagaatcttacaaagtacactatgatggatttgtgttacgctttacgtaactttgatgag
aaaaattgtgatgttttgaaagaaattctggtcttgactggttgttgtgatagtagctat
tttgataatcctgattggtatgaccctgttgagaatgaggctatacatgttgtctatgca
aaattaggccgtgtagtctctaatgctatgcttaaatgcgttgcactttgtgacgccatg
gtagaaaaaggtcttataggtgttttaacccttgataatcaggatcttaatggcaacttc
tatgattttggtgatttcgtattcactgtcgaaggttatggttgtgcatgtgtcacttct
tactattcttacatgatgcctattatgggaatgacttcatgtttagagtctgaaaatttt
gtgaagagtgacatctatggttctgattataagcagtttgatttgttagcctatgacttt
acggcacataaggagatgttgtttgaaaagtactttaaatactgggacaggccttatcat
ccaaactgttctgaatgcatagacgatgcgtgtattttgcattgtgcaaactttaacaca
ttgttctccacaacaatacctgtaacagcatttggaccacttgtcaggaaagtttttatt
gatggagttccagtagttgttacggccggttaccattttaaacaattaggtttagtgtgg
aataaagacgtcaatgttagcaaccagaaattgtccatgaatgaccttttacggtttgtc
acagacccagctctgctagtggcgtcaagccctgcattgctagaccaaagaactgtctgt
ttctctgttgctgctttgggtacgggtgtgacataccaaactgttaaaccaggtcatttt
aataaggatttttacgattttgttgttgcaagaggcttctttgctgagggctgtgaactt
actttgaagcattactttttcgcccagggaggtgaagctgctataactgacttcaactat
tatcgttacaataagaccaccgttcttgatatatgtcaagcacaattagtatttcagttg
gttaataaatactttgattgttatgatggtggttgcatcacagcccgtgaggttgtagtt
actaattatgacaaaagtgcaggttaccctcttaataagtttggcaaggctagactgtat
tatgaaacactttcctatgaagagcaggatgagttgtttgctacaacaaagcgtaatgtc
ttacctactatgacgcaaatgaaccttaagtacgccatctcaggtaaggcacgtgctcgc
actgtgggtggtgtgtcacttttgtcaactatgaccacaagacagtatcatcagaaacac
ttaaagtctattgctgccatgcgtaacgctacagttgtcattggtacaactaagttttac
ggcggatgggacgatatgttaaagaatttgatgcgtgacgtcgataacggctgtcttatg
ggttgggattaccctaagtgtgaccgtgcgttgcccaacatgatccggatggcgtctgcc
atggttttaggatcaaaacatgttggttgctgcacacatagtgacagattttatcggttg
gccaatgagttggcacaagtcctcacggaagttgtacattgcactggtggattttatcta
aaaccaggtggcactacttctggtgatggtacaacggcttatgccaattctgcctttaac
atattccaggcggtgtctgctaatgttaatagacttttaagtgtggactccaacacatgt
aacaatcacaatgttaaatctttacaacgcaagatttacgatacctgttacagatctagt
gttgttgacccatcacttgtagatgagtactacgcatatttgcgtaagcatttctcaatg
atgattctatctgatgatggcgttgtttgctacaataaggagtatgctgatttgggttat
gtcgcagacataagtgcttttaaatcggttctttattatcaaaacaacgttttcatgtct
tccgctaaatgttgggttgaacctgaccttagtgtcggaccacacgaattctgttctcaa
cataccatgcaaataacgactccagaaggtaattattatctaccgtatccagacccttct
agaattttgagtgcgggtgtttttgttgatgacattgtcaaaactgacaatgttattatg
ttagaacgttatgtaagtttggctattgatgcatacccattgacaaagcatcctaagcct
atttaccaaaaggttttctacacgctgctagaatgggttaagcatttacaaaagacgcta
aatgctggtatactggattctttctctgtcacaatgttagaagaagggcaagataagttt
tggagtgaggagttttatgctaacttgtatgaaaaatccacagttttacaagctgcaggt
atgtgtgtggtgtgtggttcacaaactgttctacgctgtggtgattgcctacgaaggcct
ttattgtgtactaagtgcgcttatgaccatgttatgggaacaaagcatcactttataatg
tcactcactccttatgtttgtagctacaatggttgcaatgttaacgatgttagaaaactg
tacctaggtggacttaactactattgtatagatcataaaccgcagttggcattcccatta
tgtgctaacggtaacgtttttggtttgtacaagagttcagcaattggttcagctgatgtg
gaagattttaatcgtttgtctatgtctgattggtctaacgttgaagactacaggttggct
aataatgttaaagagtctttgaaattatatgcagctgaaacaattaaggctacagaagaa
tctgttaagtcgcaatatgcatgtgctgtacttaaagaaattgtaggccctaaggaaatt
gtcttacaatgggaggcctcaaaggttaagccaccacttaatagaaactcagtttttact
tgttaccaaattctaaaggattctaagattcaattaggtgagtttgtgttcgaacagtct
gagtacggtggcgactctgtctattataagagtacttctacaactaagttagtaccaggc
atgttgtttgttttaacttctcataatgttggtagcctcaaggcacctgttttagtgaac
caagagaagtacagcaccatttctaagttgtaccctgcttttaatgtacatgaagattat
gctactttagtgccttactaccaaatgataggaaagcaaaagtacacaactatacagggt
cctcctggttctggcaagtcacactgtgtcatcgggctgggtctttattaccctggagca
cgcattgtttacacagcgtgctcacatgctgcggtagattccttgtgtgaaaaagcttct
aaaaattttaacattgataagtgctcacgtgtagtgcctatgcgcgcaagagttgagtgt
tataatggttttaagcctaacaataatgcagcacaatacctttttagtactgttaatgca
ttaccggagtgcagctgtgatattgttgtagttgatgaagtctcaatgtgtactaattat
gagcttagtgttattaacagccgtgttagttataaacacattgtgtatgttggagatccc
caacaactaccagcaccacgtacactcattaataaaggtgtgttaaaaccacaggattat
aacgttataacacagcggatgtgtacgctaggtccagatgtttttctacataagtgctat
agatgtccagctgaaattgttaacactgtgtctgctttagtttatgagaataagtttaaa
cctgttaaaggcgattctaagcaatgctttaaaatgtatgtcagaggtaacgttcagatt
gataatggttcctctgtcaatagaaagcagcttgaagtcataaaatcctttttggctaaa
aatcctaaatggaaaaacgctactttcatctcaccttataacagccaaaattatgtggct
agaagattgttgggtttgcagacacagactgttgattctgcacaaggtagtgagtatgac
tatgtcatatatgcacaaacctcagacacagcacacgcagttaacataaataggtttaat
gttgccatcactcgtgctaaagtcggtctactgtgtgttatgtgtgacaagccaatgtat
gacaatcttaattt------ttatgaaatt---------actgctgttaacttgcaaagt
aaaggagaaggttgtggtttgtttaaggattgttcaaagattgaacattacataccacca
gcgtatgccacaacatacattagtttgtcggattcttttaaaactagtgatggttttgct
gtgaatgtaggcacaaaacct------gtaacatatgcgtctgtcatatcgtatatggga
tttaggtttgatgctaacattcctggctatcatacaatgttttgcacaagagactttgct
atgcgcaacgttagagcttggttgggttttgatgtggaaggtgctcacgtttgtggtgat
aatgtaggtactaatgtgccgcttcagctgggattctctaatggtgtcgattttattgta
caacctgaaggttgtgttgttacggagaatggcaatgacatacgtcctgtcaagtcaagg
gctccacctggcgaacagtttgcacaccttataccgttgctgcgtaaaggtcaagcatgg
agcattgtcagacgtcgtatagtccagatggtttgtgactattttgatggtttgtctgac
atagtaatttttgtactgtgggccggtggtttggagcttacaacaatgaggtattttgtt
aagattgg---cgaacaacgtaaatgtgaatgtggtatcattgcagcttgctacaatagt
acacagtgcacatatcattgcatgagacatgctttaggttgtgattacttgtataatcca
ttttgtattgatatacaacaatggggttacacaggttcattaagtatgaatcaccatgaa
atatgtaatgttcataaaaatgagcatgtggcaagtggcgatgccattatgactcgttgt
ctcgctattcatgattgttttgtaaaaagagttgattggtctattacgtacccttttatt
gataatgaggaggctataaataaagctggcagatttgtacagtcgcatgttgttagagca
gca--ataaatgttttaaatccaagctcgatacatgatgtgggcaaccctaagggcatac
ggtgtgt--------------tacaacatcattgccatg-------gttttgttatgata
aagatcctataaatagcaacgttaggtgtttagaatacgactttatcacacatggacaaa
tgccaggattgatgt-----tgttttggaattgcaatgttgacatgtatcctgagcaaag
tgtagtgtgtagattcgacacccgtacacgttctaagttgtcattagaaggttgtaatgg
tggtgcattatatgtcaacaatcatgcgttccacacacctgcttatgatcgtagagcctt
tgctaagttgaaacccatgcctttcttttattttgatgattcaacatgcga-tattattg
atggccagc-----------ctaattacgtgccgttaaagtccaacgtttgtatcactaa
gtgtaacataggaggtgcagtctgcaaaaaacatgctgcattgtaccgtaagtatgttga
agaatacaatatgtttgtacaggcaggatttaacatctggtgccctccaaattttgacac
gtatacactgtggcatagttttgttaataagaaagcattacaaagtttggaaaacattgc
tttcaatgttgttaagaagggtgcgtttacaggactcactggtgatctacccacagcagt
tgtagcagacaagatt------atggttcgtgaaggaccaacagacagaacattgttcgt
gaacaaaaccagtttgcctacaaatgtagcctttgagttatatgctaaaagaaaacttgg
actaacaccacctctcaccattttgagaaatttaggagttgttgcaacatataagtttgt
gctgtgggactatgagtctaattgtccctttagtaattttacaaaagatgtctgtggcta
cacagacttgg--------------aagaagat----------gttgttgtatgctatga
taatagcatagttggttcatatgagcgctttacaatgtgtaaagacggtgttttgatctc
taatagtgctattaaaggactaagtc---ctataatgttaaattttggttatttgaatga
---cttacctgttagcactgttggcaataaacctgttaagtggtatatttatgtgcgaca
aaacaacacctatgtggagcaactagatggtttctact---cacaaggaagaacttttag
cacatttaaaccacgtagcaaaatggaagaggatttcttagcactggatactaccacttt
tattcagaagtatggtcttgaagactacggttttgaacatgtggtttttggtgatgtatc
gaaaactactgtaggtggtatgcatttgctaatctcacagatccgtcttgccaatatggg
tttgttttcagtccaagatttcatgttgaatagtgatagtacattgaagagctgttgtat
aacatacgctgacgatccaagttccaaaagtgtgtgcacgtacatggacatactgttaga
cgacttcgttatcatagttaagagtttagacttaagcgtggtttcaaaagttgttgatgt
ggttattgactgcaaagtttggcgttggatgttatggtgcgagaatgcatcaattaaaac
attctaccctcaactacaatcagct---gaatggaaaccaggttattctatgcctaactt
atataagatacagcgtatgtgtttagaacgttgcaatctttacaattatggtgctagttt
gcaactacctgatggcattacaactaatgttatcaaatatactcagttgtgccagtatct
taacactactagtatgtgtgtaccacacaaaatgcgtgttttacacttaggtgctggcag
ccatgatggcgttgcacccggtactagtgttttgagaagatggttgccagatgatgctat
tttagttgataatgatgtcagagattatgtatcggatgcagattttagtattacaggtga
ttgtactactatgtatttggaagataagtttgatcttcttatatctgatatgtatgatgg
taatacaaagacaaccgttgatggtaacaatgtctctaaggatggtttcttcccatatgt
taatggttttattaaagagaaattgtcgctaggtggcactgttgccattaaacttacaga
atttagttggaataaggaactgtatgagttaatacagcggtttgagtattggacaatgtt
ttgtaccagtgttaacacatcatcctcggaagcttttctgataggtgttaactacttagg
tgaatttagtgagaatttagttgttgacgggaatgtgatgcatgctaattacattttctg
gcgtaactctacaattatggcgttgtcctattattctgtctttgatctgacaaaattcaa
gtgtaagtttaacaatgcgttggttgttagtttgaaagaaggtgatataaatgttatggt
taaaggtttgattaaaggtggtaagttactagttagaaataacggtaaattactaaactt
tggtaaccatcttgttaatgtgtaacatgatcggggtaacattgttgttactttcgtgtg
ttagtcttgttataacatacg-agaactacaattttacc--actgatttttcgcagtgtg
attctacagagttc-ataaacacgacgttggtaaatcagtattatcttctagacaatttt
attaaagattatagtaagcgtttaccaacaagttcccatgtggtgttaggagattatttt
cctacagtacaaccatggtatggttgt----------aggtttaatagaagtgcaaa---
---cggtacaatgctatccttgcatgacattaaagctctatattg----ggatgttagga
agactaataccacagtct---------ctgattgttttgtggtacacctttatggcgaac
cgtacactgtaactgttaaaatatcagctcatcacattatagcgaaagatcgtaatgtta
tg---tgcatttgtagcgggaagcatgaaccgtataattacgactgtttagctgaaggca
gaacttgtggtgatggctgcacgccgcacactttcacagcatgtgccaatgcgagcacct
gtggtgacactctctttggtttgcgctggtcaaattccgaactggcagcatatttatctg
gcaacgtgtatcgttttagattagccaaccattggtacaattatgccaccatatcagatc
ctgatccctataagggtgataat------agttggtggtttaaccctgtta---------
--------------aaagtttcacttattacaacg---------ttagcaaactta---g
taatggtactgttgttttttccaattgcacccataattgtgcagattatgtgaccaatgt
atttgccgtcgaggaaggcgggctcataccaccagattttagtttcaacaattggtttgt
tttaacaaacagttcgacagttactagtggcaagtttgtttcgagccagcctctacttgt
taattgtttaacacctgtgcctagttttggtgaggaggctctaaccgtgggtttcaacga
aatccctagccaatgtaatggtgctactgtcaacaacagttttgatgttgttaggtttaa
cctaaatttcacgagtggtgttgcgtcagctagtggtgccaagtctattgcgttgaacac
aactggtggtgttgtattatatctatcttgttttaatgagtctagaactacaaatttgct
tagtagtaacggttatgtaccatttggtgaacatgaaggtgc---------tctttattg
ttatgtc----------------------------------agttacaatgacaccatgt
ttaagttcattggcgtactaccacctagtgttcaagaaatagctattagcaaatggggtg
gtgtttatgtcaatggttacaatt--------------acttccaaacatttccacttga
tagcgtttcatttaatctaacgactggtagtagtggtgcattttggactgtggcttatac
gacatttacagatgtactgttagatgtcgcagacaca-----------------caaatc
aagagtgtcgtgtattgtaatagttatgttaatgatattaaatgttcacagttgtctacc
aacctaccggatgggttttaccctgtgtcctctttaaacctgcccaacgctaatttgagt
tttgtaacattgccagctaattttgatcatagttacattaatgttacaggtaatgtgaaa
gtggctgttta-------tggcaagcctcaaattttgtctgaaagtagtaatgtaactct
ctactctggtactgtacagtcattgtgtgtaaacacgtcacagtttacacttaattttaa
ctcctattgcagcgttcaatatggctctacatgttctggtgcagccaggacagaagttgt
agttgggtcaggtagttgtcctttttcattcgacaagttgaataagcacatgacttttga
gaaatt-------gtgcttctcaacgataccggtggatgatgattgtaagtttgatttaa
tagcgagaacaatgttgggtgattttgtgtttgcacaattgtatgttggttataagtttg
gtctggacatcacgggtgtagaacgtccaaacacaggtgttaaagacctatccaacttgc
acctaaatgtgtgtactgagtacaacatttatggacatgttggatttggcattataagac
aaactaatgagacactttt-----------------------------tggaggtctgta
ctacacttcattgtcaggagatcttttaggttttaaaaatgtgacaa-------ctggtg
ttgtgtattccataacaccttgtgaagttagtgca---caagcggcagtcataggtggta
agatagtaggtgctattacgtctgttgagtctgacatgctaaacctaccacattacatt-
---------------gaaacaccgtcgttttactaccgc------tctattta-------
-caattatagtgctatgacttatgc---------gacatcaggtatgcaaaaataccttg
ttaattgcacaccagttatcacatactctaatatgggcgtgt-gtgaaaatggtgctttg
gtatttgtcaatattacacaaagtaatagtgttgcacaacctataagcactggtaa---c
attacaatccctagtaattttacaatttcagtgcaggttgagtacctccaaatgtcttct
gagttagtctcaatcgactgtgctcggtatgtttgtaacggcaatgctaggtgcaacaag
ttgcttacacagtacatgagcgcatgccacactatagagcaagcattgcaaacgggtgtt
aggttagagtctctagaattagagtctatgatctctatatctgatgcagctcttgctatt
gcatcggttgacgaatttaacag------------ttctcagtacttgaaccctgtgtat
agtgaaggtaacaacactataggtggaatttacatggatggtcttatgaacatacttcct
aaaaagggatgca----------ctaacaaacacggttcctgtcgttccactatagaaga
tctgttgtttaataaggttgtaacatcaggacttggtactgttgatgaggattataagcg
ttgtactaaaggtttggacatagcagacttggtgtgtgctcaataccataatggcattat
ggtgctaccaggtgtcgtcaatagtgacaagatggctatgtaca---cagcatccctcgc
aggtggtataactttagga---gctttaggtggtggccttgtagc---tgtaccttttgc
cactgctgtgcaagcgcgactaaattatgttgctcttcagacagatgttttacagaaaaa
tcagaaaatgttagcagcctccttcaatcaagccattggtaacatcacgcaggcttttgg
taaagttaacagtgccattcagcaaactgctaagggactatcaactgtagcacaagccct
tacaaaagttcaagatgttgtcaatagtcatggcaaggctttgaaccaactcactgcaca
actgcaaaacaattttcaggctgttagcagttctatagctgatatctattatagattgga
tgagcttcatgctgacgctcaagttgatcgtcttataacaggcaggttggcagcacttaa
tgcctttgtcactcaaacactgacgagaatgactcaggttcgtgctagcagacagttggc
taaagaaaagattaatgagtgtgtgcgttcacagtctagtaggtttggtttctgtggcaa
cggcactcacttgttttctttagctaatgctgcacctagtggtatcatgctatttcatac
tgtcctagtgcccacgtcttacacaagtgtagtagcgtggtctggcatttgttt------
------tgagaacgttggtttgattgtcaaggatgtttcgttgacgttgtttaaaactca
tgatggtaacttctacttgacaccacgtactatgtatgagccgcgtgttgcgactagtgc
agatttcgtgcgaattaatagctgtgccactacatttgttaatgccactgttacagagct
acctaatattatacctgattatattgatgttaataagacaattcaagacatgctagagca
gtacaagcccaattggacagtaccaaatttatcccttgacttattcaatctaacatatct
aaatctcacgggtgagattaatgatttagagaacaggtctgccacc--------------
----ttgcaacaaactgttgtcgaattacagactttaattgataatattaatgggactct
tgtaaatcttgagtggcttaacacaattgaaacatatgttaagtggccctggtgggtttg
g------gttattattgggttaatattgctgattgctttacctattttgttattctgttg
tttatcaacaggttgttgtggctgttgtggttgtttaaccagctgcttagccggttgttg
taaaaatagttgtaa--------aaggccgtcttattatgagcctatagagaaagtgcat
ataaattagttttctactcaactaaacacatgattgctaacttgcttgtaggcctgtttt
tacaatctatatcatttattaaacaagatgttacaa------ttgtctctacagacactg
ttaacatttcta------------------------------------aacctgttgctt
ctattgagcaacgtgttgtttttaatagca-----aacatgatcg---------------
------------------------------------------tactattcctgagtttag
ta----------------------------------ttgctatcttgtttgttctctttc
tggctatgtaccgtt---------gtacgagcttt-----aagcagaatgtagctatact
tgtttttaagatcgtggctatgtgtcttatttcaccattacttataatgtacggttgtta
tattgatggt------ggtgtaaccatagttgtacttttagcaaggtttt-gctatttaa
gctacttttggttcaggttcaagcgttttgagtttgtattttataacgtttcaact---c
tgatgttcgtacacggtagagctgcaccgtatttaagaagttcgcacaacactcattatg
ttaccctctatggaggccttaactacatgtgtgttgacgatcttgcgctgcactt-----
-------tgtgaaccct-atgctagtcaatctagctattagaggcttagttcaattagat
cttaatgttgttagatccatagaacttcttaacggtgattttatttacatattttcacca
gagcctgtt--gttggggtttacaatgctgcgtttgatcatgaaattgtaaacgaaattg
atttaaaagaaa---acgtctatgaaattcccgactctactgacagtgattgatgacaat
ggagtcgtg------------------------------------gttaactcaatagtc
tggctactgttgataattgtaattatattattttctatagcactacttaatgttattagg
ttgtgccagacttgttgcaggctaaccaatgttgttgttataatgcctgcgcgacaagcc
tacaatgcctataaagacttcatgaatataccaaaagcaccagatagtgtttgctttgtg
gtgtgactcaactaaacaaaatgatagagatagtactgttattttgttctgttatagcat
ctgtggtatcaaccactgatgctactagtaacctctattgtcgggttaatggtaccaaca
cttgcagcaccaac-tcaggtgat---------------tgcattaatgaaggaagtctt
atttggcaccttatgaactggaattt--cagctggtctatggttttaatcgtttttattt
caattttgcaatatggtagacctcaattcagctggttcatgtatgggattaaaatgctga
tcatgtggcttttatggcctcttgttttagcgctcacgatttttaatgcc-tactctgaa
tatgcaaattccagatatgtaatgtttggctttagtgtagctggtgctgtggtcacattg
gtt---------------atgtgggttatgtattttgcaagatccatccaattatggcgt
cgtaccagaacatggtggtctttcaaccctgaaactaac--------------gccatac
tatgtctcagtkcagtaggaaagagatttgttytgccattraatggcgctcctactggtg
tgacactaactttgctttctggcaatttatatgctgaaggtttcaaagttggaagtggtg
tcaatgttgaaaatctacctaaatatctcatggttgctacacctggtaacacaattgtgt
accatcaggttggaaaatcattgaaagcatctagtgcgactggatggtcgtattatgtta
gatctaaagctggcgattactcaacagaagcaagacatgacaatttgagtgaacat----
------------------------------------------------------------
---gaaaaattattacatatggtataagaact----aaacttcta---------------
------------tcatggctggaaa--cggacaacgtgtcaactggggagacgaacctgc
tccttcacagaag-----------------------------------------------
-----------------------cgtggtcgttctcgttcccgttcccgccgtaatgatg
atataccattgtcata------tttcaaccctattacccatgaaggtaagaaaccgtttt
ggactgtagcaccaaaagatttcgtgcctattggtaagggaaacaa--------------
--------------------------------------ggatcaa-------caagtagg
ttattggaatagg-------caacaacgttac----------------------------
----------------------cgcattcagaaaggtcaaaaagtgg------aattacc
agacaggtggtttttctactacctaggaactgggcca--------cacagcactgc----
------------------taaatttaaggaccgtattg----------------------
-acggagtattctgggttggaaagaacggtgctaaaactgtgcctaca------------
---ggattaggaacgcgtggcaccaaccaacagtctcttgaccttaaatttgatggtaac
gtgcctaatgatttcaaattagaacaaaatgttgggtctaga---aacaactctaggtct
cgatctaga---------------ggaaggtctaagtccaacaatagatccaataataat
aacagtaacag-------------------------------------------------
--------------------------------------tggtgatattgccacagctgtt
gttgcagctttagctcaaatg-----------------ggttttgctcccaaagatacac
agaagaacaagtcccgctctaaatccagggataggtctaaatccagagaaagacctactc
ctaacaatgagaacaagcactcatgg--------aagaaaacacctggtaaaggg-----
-----gaggttgagtctatgtt------------------tggaaaacgtagacctgagg
caaattttggcaactcagctttagttaaggatggtagtgctgataaacattacccgcagc
tagctgagatggttccta--gtaccgctgccattttatttggaggtgagtggacttctaa
ggaagag---------ggtgatgatgttgtcttaa-------------------------
-------------ctgttaagtacagttataaagtgcctaagggtgataagac---aaca
gcgtttttgcaacacattaacgcttacacaaagccttcatctattgc-------------
------caaagaacaacgttctcgatctaaatcc--------------agagaacgtcct
caaactcctgtaccttcca---atagtgcagagactgaaaattacactgatgtgtttgat
gagaatgttgaaattattgatgaactaaact-aatcccttttatgagttctagcttaata
acaatttttagtggtaaaatttggttttctctacctagatcttttaaagattggatagta
tctaaagttagattcaaggcacctgttggaggcaaagtcaaaccagactaccgccgcaga
gctt-----------tgttaaatagtcataacaattatgttaattctaagtttggtagtt
ctgtctctgttttcaaattccttagggttagaagatgacaagcatcaacatcccacatat
a-----actgggaaaggttagattattttgaaggttcctacatcgaagttgataaatctg
tggttttatcattaccacttgacgccaaattacattgtggtttggttgatggtgttttgt
gcaaattcccaggttttgaagctgcatatgatgatcatgt-----agactattatttaga
tgtagactcacctttctacaagtttgttgacaccttctacgtgtctaaattcgtagatgg
taagtttgataatcg---tgccactctgaagtttttaccac------------gtaagag
caaagataagatgcttgttattggttgtagtctcactgacccttttctagacttgccttt
tggtacccaaatctataatgatgtggacatgactcttaaagtcgaccatgtgccttgcac
taacagacggtattttattaagtactgtcctggtggtcccaatcatttttgctttaaaga
taaattggtggtcagaaggtttagagctttt---------ttccctgtgtctaataataa
taaaattgaaca----tgttgatttataagaagatctt------cgggcgagtaccgtta
gatctactcttacacagaatg-------gtaagcacgtatctatgcagggtgtaagtaac
t---------catagatatatt-------------------aggaagtttagattgaact
aatcaat------------------------actagattgaaaaattgagagtaatttaa
agatccgcttagacgagccaac---aatggaagggctcaacttttg----gatctagtca
cttgtttatagtaaattgatgataattctccttttgatagtgatacacaaaaaaaaaaaa
aaaaaaaaaaaaa----
>KX512809.1 Ferret enteric coronavirus strain FECV1, complete genome
------------cagtcatgccgccataggtgt---------------taaggctaagat
aa-----------------aaatcctcctctacaccat-tag------------------
------------------------------------------------------------
------------------------------------------------------------
------------------------------------------------------------
------------------------------------------------------------
----------------------------------------------cgtcagagagtaca
ataaa-------------------------gccttgc------------------aagtt
aacagatt-------gttcttctaacaggcaag--------------------------g
tttgatgacacaatcattagcaccga-----atacaccaaaaacgtgc-aactgttcacg
ac-------aaccagtaagcaggtctctagagtattca----------------------
-----------------------ggtacaaaaacg-------------------------
------------------------------------------------------------
-----------------tagccttagcacctatggcggcat-------------------
--------------------------------------------------------gact
gtgtacgttgatcaatacatgtgtggagctgatggtaggcctgttatct-----------
-------------ctggtgaga---tgcaggactacttcggcgatctagatgatattgtc
attgatggcattacatattcgca---------------------tgcatgggacgtcgaa
cgcgatcttgatgtaacccatgacaaacagacttttctcaacataaagtctataatgtac
ttacaggataaagaccacaagcttcctaacggcgcaattcgtgtacgtgctgcgccagta
aagctaagttctaagattgtactttctcaaccttttgctgacatgtataagcactttggt
tcaccattcatgcaaaacggtgacaacctccacggttgtttcacaaaacttaactttatt
gttgccaa-----------------tgttaagtgtaagtgtggtggtgag---tcaagtg
gtgttggtgattggactgggtttaagtcagcatgttgtggtatacctggtaaggttatag
gtgtgtctctcggtaatgctgcagttggtgaggccgttgttacatctaagggttgtggca
atggtactaagttttatgcc--aacgccgtactgaaacatgttggagatgctgaagatgt
ttctatttggcgtgttatggctacctatgcaaaagacatagtagccactagcacttttg-
-----------acaagtgtaagttagaaatacttgaccacactagtgatagctcattggc
tactagtgtgaagaagtgctatctcactggtaagcctgataaggatgttgttgacgccat
agttgctggccacattaatgtctctagcaacatttttggtgtcgttaaggagttgttctc
caacgttccttggtttatcaagaggtgtggtgatctgtttgctgaagcgtggtactcagt
gtgtga-tttcttgagcagtggcggtgtttcttacgtcactattagagaaaccattaaaa
tgctttgtagtgcagcgtttaccatcagagggtcaaaacctatttttgttgtttcttctg
cagcttcaagtcttgttagaagctgccttagcattttggagtctgtttttgacatgttca
cacagactatagagttctttgg--------------------------------------
---------------------agttgctgccaagtgtcttgtgcttggttgta-------
----------aatacattttatttgagaatgcactcttcaagttagaaactctcaagctg
tcaggcaagcgtgaatctggtttgaagaatgctgt--------------------ttttg
cttctgccgttgttggtagtacgatggaggttaaaccttctagatttgagaaatctacag
ccaatttagttgttgt------------agatgatgttgttgtg----cctggagaaggc
ta-----------tgtggttgttattggaga---catggctttttatcgcagtggtgacc
attattttatg------atgtcatcacccaccagtgttttgactactactgtgttcaaag
ctgaaaaagctaatgtctacaaagttgcttacaatgtcccagacacttata-aagaaaaa
tttatttgtgacattggtacatcttatagttt-----------------------tgatg
gttctatagatgatgctatctctcagcttaa---------------------------ca
cacagttgcaagtttattgcgataatactttgtgttttaga----------gctctttca
t--------------tgaaggaaagcatcattgtcgag-------cctttcaagcacaag
tataaaatgcctaaa-tgtcttaaaaatca-----tacaggtctctgggaaatcattctg
agtggttctaaagatttgggattctttgataagtataaagcattggaatctctggatgac
atctatgatacaactgattatgtcaacatagtctgcccaaaaattttgcacaagtttgat
aacggtataatgtggtaccgttgcatgaaaggtgttacaggtcctattgcaacacgtgca
gtttgcagctttgttggaggttgtgttaaagtttgtttagaaggttttgattctgttgct
gctaaagttgaaagctgcta------------------ccaaaaactctgtggtgttaag
acctttgatctgaatgttgccggcattgaactcgccggtttcaaaacaccaaacggaaaa
acctttctagattttggtgatgatgtcatcgaactttttgatgacgaacctgtacgttgc
ttcacaggtgctactgtgcctgtagctgtttcagattttgaagatgttgttcggaatgat
gtctttttagaagaatgtgaataccttcc-cccaaaagctgaaggtgtagttgtcaattt
agatggttacacattttacactactgataatgagactttctacccttttggcgattgtaa
agtcgttccaaaattgtataacaaagttggtggtggtaagactgtaaccttta-------
--------------gtgacgacatagaagtcagagaagttgaacctgtctgcaaagttaa
agtcacttttg---------agtttgatgatgctactatagaaggagttttaaataaggt
cgttggtaatactgtcagctttgaaggttctaagtgggagactctcgatgatttgttaac
cacacaggttgatgccgtgtttatgcagctatctcaagcaggcttaaatccaccagatta
ttatatatatgatggttgtggtggct-ttgatgtgacctgccctgaaggcatcatggtat
cacagtatgacctgggtgctgacggtgtaaatgcttgtaattcagactgtattgatgact
attgtctgtcagatgaacaggtagctgctagtgtcaatgattgtaatttggaatatgtgg
aagaagtctctgactactgtccatctgatgatgatgctgatgaagatgggtgtgctgaaa
atgcttcaccgtttgcttttgataacagtataattaacgg----------------taaa
gttgta-cttaaacaatcacaa----aataactgctgggttaatgcagctggttatcaat
tacagtgtcttaatgtgcttgatagtgaagagttcaagcagtattgtggcggtaatgttg
agagtttggtacaac--------ttatgtatgccatgactaacagagaagttggtgattt
agg---tgaagctgaacatgtgttagaactttgtctggcaggtttggaaacagcaacagt
gaccctgacagcacaatgtaattgtggcacatttggagatgtcattgctagctgtgtttt
taggatgtgttgtacaagtgatacatttgactatggtgtgtgtggcacttgtaacactgt
taagaagactactattgtgaaagttgaaggta---------------ctggtgtcttttt
acatgaacctaaaactta---------------caagcctcttgtcaagccagtttgcaa
agcaatttttaaagg------------------------------------taacactga
cggtggccactatatggttcatgatgttcaagccaatgttttagttgacggttttggtct
gcacccagtgaagaatatacctttcacttccgtttgttttgttgatgccacatatgttaa
agatgttaaagctaataaaagtgttgctaaacacgacccgtgggctgctgccgtagacat
tcaagagacacagagtgcactagaagacgtacgca---atgattgcgagtctgctgatgt
tgccaaatgtgattcttccgctagtgtcaaactcgcgaatgtaa----------------
--------ttaatgagtcagcgtctcccacatttacgtctgcgcaacaagtctccactat
aaagccattttttgaaacgggtttgcttaagttttatagaggtgatgttaaaatgttagt
tgacgcc-------atcaagcctaaagtcttagtaaacgctgccaattcacaccttcaac
ataagggtggtgtcgcaaaagcaattgatgtttttacgggcggagcacttagtttggaat
ccaccaattaccttaaacgttataaacctataccgtctggtaatgtggtagtttttaatg
atgtgtttgaaggtcttaacattgctaatgctgtgggaccacgtgtgtctgaggagcggt
atgaaca---gaaacttgcttctgtgtaccgtaaattggcgaaggt------tgaaggtc
ctatgttaacacctcttatta---------gttgtggcatttttggtgtgccacttgagc
aatcattgaaagctttgattaaggcctttaaatcaataagtgtc----------------
-----------tctgtgttcgtgtacacagaa------gaggagcagagtaaagttttac
agtactttgagacacccgtcacagttcttttaga--------------------------
-------------------------------------------------------agatg
gccctagtgttcaaaaagtagttttagaaccagtagtaactcttgactcacaactggctt
c------------taaggttgttaataagaacgtgttatgtgatggtgtttaccctgatg
tgaactttgatcatgaggttttgaccaaagtggatgacgta-------------------
----------gactggtcatcatactacgggtttgctaatgctgacactttcagtgcgtt
aaaccatgatgactttgtgtttgaaagtacgatagttgatgactttgtcgtttttaaaca
aactgacaacaactgttgggtcaatgctacgtgtatgctactacaaaacttaaagcccac
atggcgctttaagggtgtggaagacttatggtctaaatttgttagtggcaacacagc-ac
catttgtacaccttttgtatttcattattaaggcaaaccgaggtgaccctaatgatg---
-----------------------------------ttgagtttgttttgcataaacttga
accattgatgtgtgaaagtggctctgtaactttagacaattttaagggttgtgatatttg
ttacaaacc---aagtaccgttacaggtgctgttgtagccgctcctctacaagctaaagg
ggataccacagtgtgcacccatggtaagagtgttacaacacgtgtaactagcgtccaagg
gtctgttgtgttg---------------------------------------acatctac
ttgtg-------------------------gtgttgttaacaatagtata----------
------------------------------------------------------------
-------------------aagggtgatggttac--------------------------
------------------------------------------------------------
------------------------------------------------------------
-------------------------gtgtgttttaatggt--------------------
------------------------------------------------------------
-------------------tctgccagtcgtggacattatacatacagttctagaactgg
---------------------tactgtttatgacgctgataa------------------
---------------------------------------------------------aac
atacacatttaaagtg------------------------------------------ga
cgacttaagcgtagcatct------------------------------------gttct
catgttaactggctacaaattaccagtagt--------ccacgctcccagcgtacctaaa
agtgcttcgaa----tgcaagtaagcctgataccatgcaaaagctagacgagtatgcaaa
catgtt------------------------------------------------------
---------------ctttgcttttggtgacatttcacttaaagtttttgttacaattt-
------------------------------------------------------------
--------------ttaagtaccttttgtgtttttattgtttctttctagaacgctggac
aaagcctaagaggcttaaagtgaaggttaaaccacct-----------------------
----------------------tttgctttaaagtcattggatgtaaaattacgagctct
taattctgtaaaattgtttacaaacactaaattttggttctaccta--aagtttttgtta
ggtttattgttgttgtataac--ttgttgtatgttatggtaagtgtaccatttatacata
ggtttgct-tgtgctagttacactaaagcgtatgcaaactccagctttgtgaaagcggaa
gt---ttgcacacgctcagttttgtgtaaggc--------gtgtttggcgtcttatgaag
agttgtctgattttgataacctcaaagttgtttgggattacaagtccgatcctctttgga
gcaaaatgttgcaactagtttattttggtactattatggtgtttggtaacaatgtgttaa
gggtcgctatgctctattttgt----------cgcacagtgtttaaacacatggttttcc
tactatggtttggtcaattatagttggttgttgcacattgtgaattttgagactgtagct
gctgaaattgttgtgttaatggttgttgtaaaaggattcttcttctt-------------
--------aaagcattactggtat---------ggctgtgacaaggctagttgtttgtct
tgttctaaaactgctaaacaaaaacgcataccagtaagcgtgattgttaatggaagtatg
aagactgtttatgtgcatactaatggtgggtcaaaattttgctctaaacataatttttat
tgtaaaaattgtgaatctaatggtgttggcaacacatttatctgccacgatgttgttaga
gaactgtctaacattgtaaagcacactgtacatgctacagatgtgtcttttaaagaggtg
gataaagttgagtgttcggaagggttttatagacttt----------------------a
cactggtgatgagtacacacgttataattatgacatcacagacaa---gaagtacagttg
taaagaagctcttaagtctcttcagttgattgatgactttgttgtatatgacccta----
-----ctggcacaacacctgcaaatctgcataacgcttgtgtgtattggtcacaactatt
gggtaaacctattaagcttgtgaacagagatctcatacaatcgttaactgtggactttaa
tggtgtt------------------ttgtttgaggcgcata--gacgtattgtcggtaac
tcatttaatgtagatgttgcagcttgtaagacgctgcgtg-----attgttatgaagctt
gcaaaaccgatgttcct-tacaatgtctt-------------------------------
-----------------------tgaagacgttgttaacaat---------gcacatagg
tatgatgtacttatgactgacattagttataacaacatctggttgacatatgccaagccc
gaagagaacttgtcaagttttgacgttgcaaattgcatcaagtctggtgcaaaggttgtt
agtcataatgttctaataaaagaaaatgtacccatagtatggtatgctaaagattttat-
---tagtcttagca---atgaagccagaca------gcttctaattaaaa--------cg
tccaaggctaagggtgtgactatcatgttgtcttttaacaataatcccatgagccacact
ttgccaactgttgctattggtcgtaaaagtggttctggtttctttgatgtgtaccgtgag
tttaaacaagttacaatgctcattgttgcagtcttgttagcatggggtttatgctgtatc
tacaatggttacaccccagcacgtgtaagttctgcaccagggtatgactttatggttatt
aggagtggtaaaattcagagtt-ttgatgattctataacttgtgtgcacaatgtttataa
tgagtttccttcttg----------------------gtatcttggtaagtatggtaaaa
gtttgtcttatgctaaaacctgtcccattgttgttggcactgtgtttgatattgttgata
gtatgaaacctgtccctgatgtacctgcgtatgtcactcttgttggcaggtcgttggttt
ttgctatcaatgc----tgtttttggtaatactg---acttatgttatg-accatcaagg
tgtagctaagtctagggattctgtttttgacaattgtgtttttaatgcagcttgcaccca
gcttgttggtatgggtggtactgcagtgtattgtttcaaggacggagttatgtctg---g
cgctcataagacttatgcagaattaacacctgatgtccattatgtgctacgggacggtaa
cacgttgaaattacctacaat---tattaggggttttggtttacgtattgtacaaactct
tgcaaccacgtattgcagagttggtgagtgcgcacaatccaaacaagggttttgcgtggg
tttagataattggt------------ttgtttatgacaaggcttttggtgaaggttacat
ttgtggtgacagtgtttttggttttgtaactaatgtgtttaagttatttaaccaaaactt
gtcggttgttgcaacgtctggatatatgttaactaatatgcttatagctctgtttgccat
agcagtctgttatgcatttttgaagtttaagagagtttttggtgattgtacaatgttcgt
ttctatgatcattgttacactcattattaacaacctatcatacttcttcacaca-----t
aatttggtgttagtggttgtttatgctgtagcgtattatttcttgtctagacgtttgcct
tacccaggggtcatggatgcaggttttatgcttgcatatgttgg----------------
-----catggcaccatggtggttgtttgtaggatatgttctactgttttgctatgattca
ataccgtcattttttaaattgaaggtttctacaaacttatttgaag--------------
--gtgacaagttcgtaggtaattttgaatctgcagctgctggcacttttgt------tat
agatatgcattcttatcaagtccttgtcaattctattcccatggagagactgagaagtta
tgcttccacctttaacaagtataaatattatactggtagtatgggtgaagctgattatcg
tatggcttgctatgcccatttagctaaggctttaatggattatggcaataaccgtaatga
tatgctttatacaccacctacagtaagcgtgaactctactctt---cagtctggtcttag
aaaaattgcacaaccttctggtgttgttgaaccatgcattgtccgtgtagcttatggtaa
tacagtgcttaatggtctttggttaggcgatgaagttatttgtcctagacatgtcattgc
aagtgacacttcaaaacctat---------taattatgacaccgaactc--ttgggagtc
aggttacataatttttcaatttctaagggcaatgactttttgggtgttgtaggctgttct
tatcgtggtgttaaccttataattaaggttagccagaacaacacgctaacacccaaacat
aagtttagaactgtcaaggcaggtgagagttttaacatcttagcttgttatgatggtaag
cccaatggtgtttacggtgttaacatgcgtacgcaaggcactattaaaggttcttttatt
aatggtacttgtggttcacctggttatgttttagacggtgacattgtaaactttgtttac
atgcatcacctagaactcggtaatggctcacatgtcggttctaacctagaaggtgttatg
tatggtggttatgaagatcaacctagcatgcagctggaaggtgtgaatgttatgtctact
gataatgttgtagcatttctttatgctgctcttattaatggagaacgttggtttgtaggc
aacgctaatgttgcattggagacatataataattgggctattgctaatggtttca-----
-cagaattgagctctgtggactcttttagtatgttatctgctaaaacgggtgttagtgtt
gaaaaactgctggattctataatgcgtttatcaacaa---gtctgggaggtaaaactata
cttggatatggctcattgagtgatgaattcacaacaacagaggttgtgcgccaaatgttt
ggtgttaatttacagagtaatttggtca----aatcttggttctac-ccaattgctatca
tagttgtttgtatgtttgctttttggactgaattctttttgtacacccctttcagttggt
ttggtccagccagt----ataggatgtctctt----------actcatgactgttgtagt
atccacattacttacaacttttgtgaagcacaaaatgttgtatttcatgtcattccttct
acctagtgttattcttatgacagttagtaacttggtatgggatagtttgtacatagcagc
agttcaggctaagttggtggaggttaacatgtcgttggtagctgtagatatgcagagtgt
ttcacttat-------------tgtgttgtgtttgc----------ttgtagcaattgtt
cattgctatagattctgcacacaaagacaatcc-------------atacctgtgtttgt
tgttacactctgcttt---gttttctacaattttgcttcccaatggtactattatctgag
aggcttagatatgggtgttaatctacagtttggttatgttaatcttggtatgatgctagt
gtgcttgatgactaaggattggattgttgttgctgttgcatacagggtggcttattacat
tgtgctgtatgtcctagcacctgatgtcgttaacgattttggtttattgaaatgtctgtg
cgttgtttacatgatgctagggtattgtagttgttgttattatggtattctgtattgggt
aaaccgcttcacacacatgacgtgtggtgtttaccaattttctgtatcagcagctgagtt
gaaatacatgacagccaacaatctgactgcaccacgtaatgcttatgaagcaatggtttt
aagctcaaaattggttggcattggtggcaacaggaacattaagattgcctctgtccaatc
taaattgacagatatgaaatgcactaatgttgttttattaggtttgttgtctaaaatgca
tattgaggctaactctaaggagtggaattattgtgtgaatttgcacaatgaaatcaatct
tagtgatgattctgacgttgtgcttaataagttacttgcgctgttggcattctttttgtc
aaagcataatagttgtgacttgtcggaactcattgagtcttactttgataacccttctat
attgcaaagtgtagcatcagcgtacgctaatctcccttcttgggtggcatacgaacaggc
acgtgacgcgtatatggagggtaagaagaatgatcttgcagcaccagttattaaacaact
tcaaaaagctatgaatatagctaaggctgagtttgatcgtgaagctagtgttcaaaagaa
acttgaccgaatggccgagcaagctgcatctaacatgttcaaggaagcgcgtgctgtaga
ccgtaaatctaaaattatcggtgctatgcacagtttgttatttggaatgcttaaaaagtt
agacatgtcatctgttaatactataatggaacaagcacgtaatggttgcttgcctcttag
tattatacctgcagcatctgcaacacgattggttgttgtaactcctaac----------a
tagaggtgttttctaaaataagacttgataacaacgtacac-tatgccggtgcagtttgg
tcaattgtagaagtaagagatgctaacagtgctgttgtacaccttaaagaagttacacaa
cataatgaacaaaatatgtgctggcctcttactataac--ctgtgagcg-------tatt
gcaaaattacagaacaatgaaatcatgcctggtaaaatgaaggag------cttgctgtt
aaagcgtcagcgactatggatggtgacgccactgttaatggtaaagccctattt------
---gctgcagaaggtggcaagcattttatgtatgctttggtttctggtgatggtaatttg
aaatacgttaaat------gggaaggtaataacgatgttattactattgaattagagcaa
cctttaaggttttatgtagaaggtcctaacggtcctgaggttaaacatttgtattttgtt
aagaatttgaacacattgagacgtggtgcagttcttggatacataggtgccactgtgcgt
ttgcaagctggtaaacagacggaacatccttccaacagtagtttactcactctttgtgct
tttgcacccgaacctgctaaagcatatgttgaattggttaagaaaggtatgcagcctgta
aacaactgtgtgaaaatgctgtctaatggctctggcaatggtatggccgttaccaatggt
gtagaggccacacctaaccaggattcgtatggtggtgcctctgtatgtgtctattgtaga
tctcataccgcacacccttcgttagacggtttctgcaagtttaaaggcaagtttgtacag
gtgcccacag---gtacagtggatcctataagattttgtatagaaaatgaaatctgtgct
gtctgcgcttgttggcttaataatgggtgtgtttgtgatagaacttcta---------tg
caggcagctgttgtagatcagagttatttaaacgagtacggggttctagtggagctcgac
tagaaccctgcaat---ggtacaaaccctgattgtgttaccagggcttttgatgtgtaca
atgccgacgtagcatgtatcggtaaatttcttaaaacaaactgttctcgttttaggaatt
tggac------------cttcatgatgcgtactacattgtgaa-------acgctgtcgc
aaaagcgttatggaccatgagcaagtctgttacaacgctttgaaacattcaggagctgta
gcctcacatgcattctttgaatataatgaaggcagat--atctttggcaatgtttgtcga
cagaatcttacaaagtacactatgatggatttgtgttacgctttacgtaactttgatgag
aaaaattgtgatgttttgaaagaaattctggtcttgactggttgttgtgatagtagctat
tttgacaatcctgattggtatgaccccgttgagaatgaggctatacatgttgtctatgca
aaattaggccgtgtagtctctaatgctatgcttaaatgcgttgcactttgtgacgccatg
gttgaaaaaggtcttataggtgttttaacccttgacaatcaggatcttaatggcaacttc
tacgattttggtgattttgtattcactgttgaaggttatggttgtgcatgtgttacttct
tactattcttacatgatgcctattatggggatgacttcatgtttagagtccgaaaatttt
gtgaagagtgacatctatggttctgactataagcagtttgacttgttagcctacgacttt
acagcacataaggagatgttgtttgaaaagtactttaaatactgggataggccttatcat
ccaaactgttctgaatgcatagatgatgcgtgtcttttgcattgtgcaaactttaacaca
ttgttctccacaacaatacctgtaacatcctttggaccacttgtcaggaaagtctttatt
gatggggtcccagtagttgttacggctggttaccattttaaacaattaggtttagtgtgg
aataaagacgtcaatgttagcaaacagaaattgtccatgaatgaccttttgcgatttgtc
acagaccctgctctgttagtggcgtcaagtcctgcattgctagaccaaagaactgtttgt
ttctctgttgctgctttgggtacgggtgtgacataccaaactgttaaaccaggtcatttt
aataaagacttttacgattttgttgttgcaagaggtttctttgctgagggctgtgaactt
actttgaagcattactttttcgcccagggaggtgaagctgctataactgatttcaactat
tatcgttacaataagaccaccgttcttgatatatgtcaagcacaattagtatttcagttg
gttaataaatattttgattgttatgatggtggttgtatcacagctcgtgaggttgtagtt
actaattatgacaaaagtgcgggttaccctcttaataagtttggcaaggctagactgtat
tatgaaacactttcctatgaagagcaggatgagttgtttgctacaacaaagcgtaatgtc
ttacctactatgacgcaaatgaatcttaagtacgccatatcaggtaaggcacgagctcgt
actgtgggtggtgtctcacttttgtcaactatgaccacaagacagtatcatcagaaacac
ttaaagtctattgctgccatgcgtaacgctacagttgtcattggtacaaccaagttttac
ggcggatgggacgatatgttaaagaatttgatgcgtgacgttgataatggctgtcttatg
ggttgggattaccctaagtgtgaccgcgcgttgcccaacatgatcaggatggcgtctgcc
atggttttaggatcaaaacacgttggttgctgcacacatagtgacagattttatcggttg
tccaatgagttggcacaagttctcacagaagttgttcattgtactggtgggttttacata
aaaccaggtggtactacttctggtgatggtacaacggcttatgccaattctgcctttaac
atattccaggcagtgtctgctaatgttaatagacttttaagtgtggactccaacacatgt
aacaaccacaatgttaaatctttacaacgcaagatttacgataactgttacagatctagt
gttgttgacccatcatttgtagatgagtactacgcgtatttgcgtaagcacttctccatg
atgattctatctgatgatggcgttgtttgctacaataaggagtatgctgacttgggttat
gtcgcagacataagtgcttttaaatcggttctttattatcaaaacaacgttttcatgtct
tctgctaaatgttgggttgaacctgaccttagtgtcggaccacatgaattttgttcgcaa
cataccatgcaaataacgactccagaaggtaattattacctaccgtatccagacccttct
agaatcttgagtgcgggtgtttttgttgatgacattgttaaaactgacaatgttattatg
ctagaacgctatgtaagtttggctattgatgcatacccattgacaaagcatcctaagcct
atctaccagaaggttttctacacgctgctagaatgggttaagcatttacaaaagacgttg
aatgctggtatacttgactctttctctgtcacaatgttagaagaggggcaagataaattt
tggagtgaggagttttatgctaacttgtatgaaaaatccacagttttacaggctgcaggt
atgtgtgttgtgtgtggttcacaaactgttttacgctgtggtgactgcctacgaaggcct
ttattgtgtactaagtgtgcttatgaccatgttatggggacaaaacatcactttatattg
tcactcactccttatgtttgtagctacaatggttgcaatgttaacgatgttaggagactg
tatctaggcggacttaactactattgtatagaccacaaaccgcagttggcattcccatta
tgtgctaacggtaacgtttttggtttgtacaagagttcagcaattggttcagctgatgtg
gaagattttaaccgtttgtctatgtctgactggtctaacgttgaagactacaggttggct
aataacgttaaagagtctttgaaattatatgcagctgaaacaattaaggctacagaagaa
tctgttaagtcgcaatatgcatgtgctgtactcaaagaaattgtaggccctaaggaaatt
gttctacaatgggaagccacaaagactaagccaccacttaatagaaattcagtttttact
tgttaccaaattttaaaggattctaagattcaattaggtgagtttgtgttcgaacagtct
gagtacggtggcgactctgtctattataagagtacttctacaactaagttagtaccaggc
atgttgtttgttttaacttctcataatgttggtagccttaaggcacctgttttgttgaac
caagagaagtacagcaccatttctaagttgtaccctgcttttaatgtacatgaagattat
gctactttagtgccttactaccaaatgataggaaagcaaaagtacacaaccatacagggt
cctcctggttctggcaagtcacactgtgttatcggattgggtctttactaccctggcgca
cgcattgtttatacagcgtgctcacatgctgcggtggattcattgtgtgaaaaagcttct
aaaaattttaacattgataagtgttcgcgtgtagtgcctatgcgcgcaagagtcgagtgt
tatagcggctttaagcccaacaataatgcagcacaatacctttttagtactgttaatgca
ttaccggagtgtagctgtgatattgtggtagttgatgaagtttcaatgtgtactaattat
gagcttagtgttattaacagccgcgttagttataaacacattgtgtatgttggagatccc
caacaactaccagcaccacgtacactcgttaataaaggtgtattaaaaccacaggattat
aacgttataacacagcggatgtgtacgctaggtccagatgtttttctacataagtgctat
agatgtcctgctgaaattgttaacactgtgtctgctttagtttatgagaacaagttcaaa
cctgttaaaggtgattctaagcaatgctttaaaatgtatgtcagaggcaacgttcagatt
gataatggttcctctgtcaatagaaagcagcttgaagttataaaactctttttgtctaaa
aatcctaaatggaaaaacgcaacttttatctcaccttataacagccaaaattatgtggct
agaagattgttgggtttgcagacacagacggtagattctgcacaaggtagtgaatatgac
tatgtcatatatgcacaaacctcagacacagcacacgcagtcaacataaataggtttaat
gttgccatcactcgtgccaaagtcggtctattatgtgttatgtgtgacaagccaatgtat
gacaatcttaattt------ttatgaaatt---------actgctgtcaacctgcaaagt
aaaggagaaggttgtggtttgtttaaggattgttcaaagattgaacattacataccacca
gcatatgccacaacgtacattagtttgtcagattcttttaaaactagtgatggttttgct
gtgaatgtaggcacaaaacct------gtaacatatgcctctgtcatatcgtatatggga
tttaggtttgacgttaacattcctggctatcacaccatgttttgcacaagagactttgcc
atgcgcaacgttagagcatggttgggttttgatgtggaaggtgctcacgtttgtggtgac
aatgtgggtactaatgtgccgcttcagctgggattttctaatggtgtagactttattgta
caacctgaaggctgtgttgttacggagaatggcaacgacattcgtcctgtcaagtcaaga
gctccacctggcgaacagtttgcacaccttataccattaatgcgtaaaggtcaagcatgg
agcattgtcaggcgtcgtatagtccagatgatttgtgactattttgatggtttgtctgac
atagtaatatttgtactgtgggccggtggtttagagcttacaacaatgaggtattttgtt
aagattgg---cgaacaacgtaaatgtgaatgtggtattgttgcagcttgctataatagt
acacattgcacatatcattgcatgagacatgctttaggttgtgattacttgtataatcca
ttttgtattgatatacaacaatggggttacacaggttcattaagtatgaaccatcatgaa
atatgtaatgttcataaaaatgagcatgtagcaagtggagatgccattatgacccgttgt
ctcgctattcatgattgctttgtaaaaagagttgattggtctattacgtacccttttatt
gataatgaggaggctataaataaagctggcagagttgtacagtcgcatgttgttagagca
gca--ataaatgttttaaatccaagctcaatacatgatgttggcaaccctaagggcatac
ggtgcgt--------------tacaacatcattgccatg-------gttttgttatgata
aagatcctataaacagtaatgttaggtgtttagaatacgactttatcactcacggacaaa
tgccaggattgatgt-----tattttggaattgcaatgttgacatgtatcctgagcaaag
tgtagtgtgtagattcgacacccgtacacgctccaagttgtcattagaaggttgtaatgg
tggtgcattatatgtcaacaaccatgcattccacacacctgcttatgatcgtagagcctt
tgctaagttgaaacccatgcccttcttttactttgatgattcaacatgcga-tattattg
atggccagc-----------ctaattacgtgccactaaagtctaacgtttgtatcactaa
gtgtaacataggaggtgccgtctgcaaaaaacatgctgcattgtaccgtaagtatgttga
agaatacaacatgtttgtacaggcaggatttaacatctggtgccccccaaactttgatac
gtatacactgtggcacaattttgtcaataagaaagcattacaaagtttggaaaacattgc
tttcaacgttgttaagaaaggtgcgtttacaggacttactggtgatctacccacagcagt
tgtagcagacaagatt------atggttcgtgaaggaccaacagacagaacattgttcgt
gaacaaaaccagtttgcctacaaatgtagcctttgagttatatgctaaaagaaagcttgg
actaacaccacctctcaccattttgagaaatttaggagttgttgcaacttataagtttgt
tttgtgggactatgagtctaattgtccctttagtaattttacaaaagatgtctgtggtta
tacagacttgg--------------aagaagat----------gttgttgtatgctatga
taatagcatagttggttcatatgagcgctttacaatgtgtaaagacggtgttttgatctc
taatagtgctgttaaaggactaagtc---ctataatgctaaattttggttatttaaatga
---cttacctgttagcactgttggtaataaacctgttaagtggtatatttatgtgcgaca
aaacaacacctatgtggagcaactagatggtttctact---cacaaggaagaacttttag
cacattcaaaccacgtagcaaaatggaagaggattttttagcactggatactactacttt
tattcagaagtatggtcttgaagattacggttttgaacatgtggtttttggtgatgtgtc
gaaaactactgtaggtggtatgcatttgctaatctcacaggtccgtcttgccaatatggg
tttattttcagtccaagattttatgttgaatagtgatagtacattgaagagctgttgtat
aacatacgctgacgatccaagttctaaaagtgtgtgcacgtacatggacatactgttaga
cgacttcgttattatagttaagagtttggacttaagcgtggtttccaaagttgttgatgt
ggttattgactgcagaatttggcgttggatgttatggtgcgagaatgcatcaattaaaac
attctaccctcaactacaatcagct---gaatggaaaccaggttattccatgcctaactt
atataagatacagcgtatgtgtttagaacgttgcaatctgtacaattatggtgctagttt
gcaactacctgatggcattacaactaatgttatcaaatacactcagttgtgccagtatct
taacactactagtatgtgtgtaccacacaaaatgcgtgttttacacttaggtgctggcag
tcatgatggcgttgcacccggtactagtgttttgagaagatggttgccagatgatgcaat
tttagttgataacgatgtcagagattatgtatcagatgcagattttagtattacaggtga
ttgtactactatgtatttggaagacaagtttgatcttcttatatctgatatgtatgatgg
taatacaaagacaaccgttgatggtaacaatgtctctaaggatggtttcttcccatatgt
taatggttttattaaagagaaattgtcgctaggtggcactgttgccattaaacttacaga
atttagttggaataaggaactgtatgagttaatacagcggtttgagtattggacaatgtt
ttgtaccagtgttaacacatcatcctcggaagcttttctggtaggtgttaactacctagg
tgagttttgtgagaatgtagttgttgacggaaatgtgatgcatgctaattacattttctg
gcgtaactctacagttatggcgctgtcctactattctgtctttgatctgacaaagttcaa
gtgtaagtttaacaatgcgttggttgttagtttgaaagatagtgatataaatgttatggt
taaaggtttgattaaaggtggtaagttactagttagaaataacggtaaattactaaactt
tggtaaccatcttgttaatgtgtaatatgattgggataacattgctgttactttcgtgtg
ttagttttgttataacacacg-aaaaccacacttttagc--actgacttttcgcaatgtg
attctaatgatttc-atcaacacgacgttggcaaaccattattatcttctagataatttt
attaaagattatagcaagcgtttaccaacaagttctaatgtagtgttaggagattatttt
cctacagtgcaaccatggtatagttgt----------ttgtttaataaaagtgcaaa---
---cggcacaatgctatccttgcatgacattaaagctctatattg----ggatgttaaga
agactaacaccacagttt---------cagattgttttgtggtacatctctacggtaacc
cgtacactgtgactgttaaaatatcagctcattacattacatcgcacgaatataatgtta
tg---tgcatttgtcaagggaagcatgaaccgtataggtacgattgtttaagcgatagca
actcttgtggtgcgggctgcacagcgcatcgtttcactgcctgtgctaatattagcacct
gtggtgacactctttttggtttgcgctggtcgaattcagaattggcagcatatttatctg
gcaacgtgtatcgctttaggttagctaaccattggtataattatgccaccatatcagatc
ctgatccctataaaggtagtcat------agttggtggtttaaccctgtgc---------
--------------aaaatttcacttattacaatg---------ttagcaaactta---g
caatggtactgttatctattccaattgcacacataattgcgcagaatatgcgactaacgt
atttgccgttgaggaaggcgggtttataccaacagattttagtttcaacaattggtttgt
tctaacaaacacctcgacagttactagtggcaagtttgtttcgagtcagcctctacttgt
taattgtttaacacctgtgcctagctttggtgaggaggcgctaattgtggatttcaacca
aacccctagccaatgtaatggtgctactgttaatggcagttttgatgttgttaggttcaa
cctaaatttcacgactggtgttgtgtctgctagtggcgctacttttattgaattgaacac
aactggtggtgttgtattatatctatcttgttttaatgagtctaaaactacaagtttgtt
tagtggtaacggttatgtaccatttggtgaacatgaaggttc---------cctttattg
ttatgtc----------------------------------agttacaatgacaccatgt
ttaaattcattggcgtactaccacctagtgttaaagaaatagctgttagcaaatggggtg
gtgtttatgtcaatggttataact--------------acttccaaacatttccaattga
tagcgtttcatttaatttaacaacaggcagtagtggtgcattttggactgttgcctatac
aacatttacagaagttctcttagaagtgtcagacaca-----------------caaatc
aagagtgtcacttattgcaacagtcacatcaatgatatcaaatgctcacaaatgtctgat
gtcctaccagatggtttttatcctgtgtcaccacacaatttacctaatgttaataaaagc
tttgtaacattgcctgcgaattttgaacacacttatatcaatgttactggtaacgtggtg
ttaatatacta-------tgcgcaccctgttttttggtc------gggcaatgtcacatt
gtcgcccactgacactcaaactatatgtgttaacacgtcacaattcactttcacctttac
ctcgaaatgcaacaggcttagcgggggtgcttgtgatgatattggtgtgtcacggatcag
tataggtgccggtaattgccctttttcacctgacaaattgaatcagtatttgtcttttga
agttct-------ttgcttttccaccacacctgctggtagtgattgcgcatttgatgtta
ctgtacaaaataggtttttcacaagagtctttgcacacttgtttgtaacttacaaatatg
gctttgaccatttgggtgtgcaagtaccagatgttggtgtgaaagatttgtcggtagttc
atcagaacgtttgtacagcatacaacatttatggtcatgcaggcattggtattatacgtc
ctactaatcaaactctact-----------------------------tggaggccttta
ttacacttcactgtctggtgacttattaggttttaaaaatgtcacga-------caggtg
ctgtctattctatagtgccttgtcagcttagtgct---caagctgctgttataaatggta
atatagtaggtgctataacatcagttgaatcccctatcctagacctgcaacaccacatt-
---------------gtgacaccacaattctactattat------tctattta-------
-taattatagtgctaattatgatgtttacagtagcactacaggtcttgataagtatcttg
ttaattgcacacctgttatcacatactctaatatgggtgttt-gtgagaatggcgcttta
gtgtttattaacattactcaatctgaaaattcagtacaacctattagcaccggtaa---t
gttacgattcctagtaattttaccatttcagtgcaggttgagtacttgcaaatgtcttca
gaagcagtgtctattgattgtgcaaggtatgtttgcaatggcaatccacggtgtgatagg
ttgttaacacaatatgttagtgcctgccataccatagagcaatctttgatcactagtaca
aggttagaagcgctggagctcgagtctatgatttcaatctctgataatgcattagagttg
gcatcagttgagatctttaacaa------------ttctttacatttagatcccatatat
aatgctcaacacaacacaattggtggcatttatatggatggtttgaaggatttacttcct
cgcaggaaatgta----------ctaacaaacatggcacttgtaggtctgccattgaaga
attgctatttaacaaagttgtcaccacaggattaggcactgtcgatgaagattataagcg
atgtactaatggtttagacattgctgaccttgtctgtgcacaatactacaatggtattat
ggttctgcctggtgttgttaacgctgataaaatggctatgtata---cagcatctttagc
tggtggtataacattaggc---gctcttggtggaggccttgtttc---cgtgccatttgc
aactgctgtacaagcgcgtctgaattacgtagcacttcagacggatgtgttacagcaaaa
tcagaaagtactagctgcatcttttaatcaagccattggcaatattacattggcatttgg
caaggttaatagtgcaatacaacaaactgcacaaggtttgtccactgttgcacaagcatt
gactaaggtgcagaatgtcgtcaactcccaaggcaaggccattaatcaactcactgcaca
actgcaaaacaactttcaagcaattagcagttctattgaagatatttattatagacttga
tgaggttaatgctgatgcgcaagtggaccgtctcatcacggggagacttgcggcgctcaa
tgcatttgtaactcaagcactaaccaatcaagcccaagttcgtgctagcagacaattagc
aaaggagaagatcaatgagtgtgtgaggtcacaatctagcagatttggcttctgtggtaa
cggcacacacttattttctctggctaatgcagcaccgagaggtattatgctatttcacac
agttttactgcccacatcctacaaaaccgtgactgcatggtctggtgtttgtgcaacatc
taccaataaaactatgggttttattgttaaagatgtgtcgttgacgttatttaaaaatca
tgatgataagttctacttgacaccgcgtacaatgtacgaacctcgagttgcaactatgtc
tgattttgtgcaaatagaaagttgcaccactacgtttgtgaatgcaactgtgtcggaatt
acctagcataatacccgattacattgatattaatgaaacacttaaggatatgcttgcaca
atacaagcccaattggactgtgcctaatttgacaatagacatcttcaatcaaacttatct
caatctctcaagcgaaattaacgctctagagaacaagtctgtttct--------------
----ttacaacaaactgttaaagaattagaggacttaattgataacattaatggcacact
tgttaaccttgaatggcttaacagagttgaaacatttgtcaaatggccgtggtgggtgtg
g------gttataattggtctaatattgttgatagcgttgcctattttgttattctgttg
tttatcaacaggttgttgtggctgttgtggctgtttaaccagctgcttagccggttgttg
taaaaatagttgtaa--------aaggccatcttattacgagcctatagagaaagtgcac
ataaattagtgttctactcaactaaacacatgattgctaacttacttgtaggcctgtttt
tacattctatatcatttattaaacaagatgttacaa------ttgtctctacagacactg
ttaacacttcta------------------------------------aatcttttgctt
ctagtgagcaacgtattgtttttaatagcg-----aacatgatcg---------------
------------------------------------------tactattcctgagtttag
ta----------------------------------ttgctgtcttgtttgttttctttc
tggctatgtaccgtt---------gtacgagcttt-----aagcagaatgtagctatact
tgtttttaagatcgtggctatgtgttttatttcaccattacttataatgttcggttttta
tattgatggt------gttgttaccatagttgtacttttagcaaggtttt-gttatttaa
gctacttttggttcaggttcaagcgttttgagtttgtattttataacgtttcaact---c
tgatgttcgtacacggtagagctgcaccgtatttaagaagttcgcacaacactcattatg
ttaccctctatggaggtcttaactacatgtgtgttgacgatcttgcgctgcactt-----
-------tgtgaaccct-atgctagtcaatttagctattagaggcttagttcaattagat
cttaatgttgttagatccatagaacttcttaacggtgattttatttacatattttcacca
gagcctgtt--gttggggtttacaatgctgcgtttgatcatgaaattgtaaacgaaattg
atttaaaagaaa---gtgtctatgaaattcccgactctactgactgtgattgatgacaat
ggagttgtg------------------------------------gtcaactcaatagtc
tggctactgttgataatagtaagtatattatgttctatagcactacttaatgttattaag
ttgtgccagacttgttgcaggctaactaatgttgttgttataatgcctgctagacaagcc
tacaatgcctataaagacttcatgaatgtaccgcaagcacctgatagtgtttgctttgtg
gtgtgactcaactaaacaaaatgatagagataatactgttgttttgttctgttatagcat
ctgtggcgtctgccactagtgatggtgttagacgctattgtttagcgaataacacgaaca
cgagttcaacggat-------------------------tgtattgatgagggaagtctt
atttggcatcttatgaactggaactt--cagctggtctgtggttttaattgtttttattg
caattttgcaatatggcagaccgcaattcagctggttcatgtatggggttaaaatgctaa
tcatgtggttcttatggcctcttgttttagcgctcacgatttttaacgcc-tatgctgaa
tttaaaagttctagatatgtaatgttcggctttagtgtagctggtgctgtggtcacattg
gtt---------------atgtgggttatgtattttgcaagatccatccaattatggcgt
cgtaccagaacgtggtggtctttcaaccctgaaactaac--------------gccatac
tatgtctcagttcagtaggaaagagatttgttctgccattaaacggcgctcctactggtg
tgacactaactttgctttctggcaatttatatgctgaaggtttcaaagttggaagtggtg
tcaacgttgacaatctacctaaatacatcatggtggccacacctggtaacacaattgtgt
accaccaggttggaaaatcattgaaagcatctagtgcgactggatggtcgtattatgtta
gatctaaagctggcgattactcaacagaagcaagacatgacaatttgagtgaacat----
------------------------------------------------------------
---gaaaaattattacatatggtataagaact----aaacttcta---------------
------------ttatggctggaaa--cggtcaacgtgttaactggggggacgaacctgc
tccttcacagaag-----------------------------------------------
-----------------------cgtggtcgttctcgttctcgttcccgccgtaattctg
atataccattgtcata------tttcaaccctattacccatgaaggtaagaaaccctttt
ggactgtagcaccaaaagacttcgtgcctattggtaagggaaataa--------------
--------------------------------------ggaccaa-------caagtggg
ttattggaataga-------caacaacgttac----------------------------
----------------------cgcattcaaaagggtcaaaaagtgg------acttacc
agacaggtggttcttctactacctaggaactggtcca--------catagcaatgc----
------------------taaatttaaggaccgtattg----------------------
-acggagtcttctgggttggaaagaatggtgctaaaactgtgcctaca------------
---ggattaggaacgcgtggcaccaaccaacagtctcttgacctcaaatttgatggtaac
gtgcctaatgatttcaaattagaacaaaatgttgggtctaga---aacaactctaggtct
cgatctaga---------------ggaaggtctaagtccaacaatagatccaataacact
aacagtaacag-------------------------------------------------
--------------------------------------tggtgatattgccacagctgtt
gttgcagctttagctcaaatg-----------------ggttttgctcccaaagatacac
agaagaataagtcccgctctaaatctagggataggtctaaatccagagaaagacctactc
ccaacaatgagaacaagcactcatgg--------aagaaaacacctggtaaaggg-----
-----gaggttgagtctatgtt------------------tggaaaacgtagacccgagg
caaattttggtaactcagacttagtaaaggatggcaatgcagacaaacattaccctcagc
tagctgagatggttccta--gtaccgctgccattttgttcggaggtgagtggacttctaa
agaagag---------ggtgatgacgttgtcttaa-------------------------
-------------ctgttaagtacagttataaagtgcctaagggtgataagac---aact
gcatttttgcaacacattaacgcttacacaaagccctcagatgttgc-------------
------caaagaacaacgttctcgatctaaatct--------------agagaacgccct
caaacccctgcaccttcca---atagtgcagagactgaaaattacactgatgtgtttgat
gagaatgttgaaattattgatgaactaaact-aatccctttcatgagttctagcttaata
acaatttttagtggtaaaatttggttttctctacctagatcttttaaagattggatagta
tccaaagttagatttaaggcacctgtcggaggcaaagtcaaaccagactaccaccgcaga
gctt-----------tgttaaacagtcataataattatgttagttcacattttactaact
ctgtctctgttctcaaattccttagggcaagaagatgacaagcatcaacatcccacatat
a-----actgggaaagattagagtattttgagggttcctacatcgaagttgataaatctg
tggttttatcattaccacttgacgccaaattacattgtggtttggttgatggtgttttgt
gcaaattcccaggttttgaagctgcatatgatgatcatgt-----agactattatttaga
tgtagactcacctttctacaagtttgtggacaccttctacgtggctaaattcgcagatgg
taagtttgacaatcg---tgccactctgaagtttttaccac------------gtaagag
caaagacaagatgcttgttgttggttgtagtttcaatgaccctcttctagacttgccttt
tggtacccaaatctataatgatgtggacatgactctcaaagtcgaccatgtgccttgcac
taacagacggtatttcgttaagtactgtcctggtggtcccaatcatttttgctttaaaga
caaattggtagtcagaaggtttagagctttt---------ttccctgtgtctaataataa
taaaattgaaca----tgttgatttataagaagctcttc-----cgggcgagtaccgcta
gagctactcttgtacagaatg-------gtaagcacgtatctatg-agggtacaagtaac
t---------tatagatatatt-------------------aggaagtttagattgaact
aatcaat------------------------actagattgaaaaattgagagtaatttaa
agatccgcttagacgagccaac---aatggaagggctcaacttttg----gatctagtca
cttgtttatagtaaattgatgata------------------------------------
-----------------
