# Supplementary material for: Broad-spectrum CRISPR-Cas13d-mediated strategy for combating human coronaviruses
Source: Mol Ther Nucleic Acids. 2026 Mar 6;37(2):102888. doi: 10.1016/j.omtn.2026.102888 (PMC13126349; doi:10.1016/j.omtn.2026.102888)
Supplement: Data S1. Animal coronavirus sequences [file mmc2.zip › File S1/alignment wuhan with goose coronavirus.fasta]

>NC_045512.2 Severe acute respiratory syndrome coronavirus 2 isolate Wuhan-Hu-1, complete genome
--attaaaggtt--tataccttcccaggtaacaaaccaaccaactttcgatctcttgtag
atctgttctctaaacgaa----ctttaaaatctgtgtggctgtcactcggctgcatgctt
agtgcactcacgcagtataattaataactaattactgtcgttgacaggacacgagtaact
cgtctatcttctgcaggctgcttacggtttcgtccgtgttgcagccgatcatcagcacat
ctaggtttcgtccgggtgtgaccgaaaggtaagatggagagccttgtccctggtttcaac
gagaaaacacacgtccaactcagtttgcctgttttacaggttcgcga-cgtgctcgtacg
tggctttggagactccgtggaggaggtcttatcagaggcacgtcaacatcttaaagatgg
cacttgtggcttagtagaagttgaaaaaggcgttttgcctcaacttgaacagccctatgt
gttcatcaaacgttcggatgctcgaactgcacctcatggtcatgttatggttgagctggt
agcagaactcg-aaggcattcagtacggtcgtagtggtgagacacttggtgtccttgtcc
ctcatgtgggcgaaataccagtggcttaccgcaaggtt-cttcttcgtaaga--------
--acggtaataaaggagctggtggccatagttacggcgccgatctaaagtcatttgactt
aggcgacgagcttggcactgatccttatgaagattttcaagaaaactggaaca---ctaa
acatagcagtggtgttacccgtgaactcatgcgtgagcttaacggaggggcatacactcg
ctatgtcgata---acaacttctgtggccctgatggctaccctcttgagtgcattaaaga
ccttctagcacgtgctggtaaagct-----------tcatgcactttgtccgaacaactg
gactttattgacactaagaggggtgtatactgctgccgtgaacatgagcatgaaattgct
tggtacacggaacgttctgaaaagagctatgaattgcagacaccttt-----------tg
aaattaaattggcaaagaaatttgacaccttcaatggggaatgtccaaat--tttgtatt
tcccttaaattccataatcaagactat------------tcaaccaagggttgaaaagaa
aaagc-----------------------------ttgatggctttatgggtagaattcga
tctgtctatccagttgcgtcaccaaatgaatgcaaccaaatgtgcctttcaactctcatg
aagtgtgatcattgtggtgaaacttcatggcagacgggcgattttgttaaagccacttgc
gaattttgtggcactgagaatttgactaaagaaggtgccactacttgtggttacttaccc
caaaatgctgttgttaaaatttattgtccagcatgtcacaattcagaagtaggacctgag
catagtcttgccgaataccataatgaatctggcttgaaaaccattcttcgtaagggtggt
cgcactattgcctt---tggaggctgtgtgttctcttatgttggttgccataacaagtgt
gcctattgggttccacgtgctagcgctaacataggttgtaaccatacaggtgttgttgga
gaaggttccgaaggtcttaatgacaaccttcttgaaatactccaaaaagagaaagtcaac
atcaatattgttggtgactttaaacttaatgaagagatcgccattattttggcatctttt
tctgcttccacaagtgcttttgtggaaactgtgaaaggtttggattataaagcattcaaa
caaattgttgaatcctgtggtaattttaaagttacaaaaggaaaagctaaaaaaggtgcc
tggaatattggtgaacagaaatcaatact---------------gagtcctctttatgca
tttgcatcagaggctgctcgtgttgtacg-atcaatttt--ctcccgcactcttgaaact
gctcaaaattctgtgcgtgttttacagaaggccgctataacaatactag-atggaatttc
acagtattcactgagactcattgatgct-atgatgttcacatctgatttggctactaaca
atctagttgtaatggcctacattacaggtggtgttgttcagttgacttcgcagtggctaa
ctaacatctttggcactgtttatgaaaaactcaaacccgtccttgattggcttgaagaga
agtttaaggaaggtgtagagtttcttagagacggttgggaaattgttaaatttatctcaa
cctgtgcttgtgaaattgtcggtggacaaattgtcacctgtgcaaag----------gaa
attaaggagagtgttcagacattctttaagcttgtaaataaatttttggctttgtgtgct
gactctatcattattggtggagctaaactta---------------------------aa
gccttgaatttaggtgaaacatttgtcacgcactcaaagggattgtacagaaagtgtgtt
aaatccagagaagaaactggcctactcatgcct--ctaaaagccccaaaagaaattatct
tcttagagggagaaacacttcccacag-----------aagtgttaacagaggaagttgt
cttgaaaactggtgatttacaaccattagaacaacctactagtgaagctgttgaagctcc
attggttggtacaccagtttgtattaacgg------------------gcttatgttgct
cga-----aatcaaagacacagaaaagtactgtgcccttgcacctaatatgatggtaaca
aacaatacc---------ttcacactcaaaggcgg---------------tgcaccaaca
a------------------------------------------------aggttactttt
ggtgatgacactgtgatagaagtgcaaggttacaagagtgtgaatatcacttttga----
--------------------------acttgatgaaaggattgataaagtacttaatgag
aagtgctctgcctatacagttgaactcggtacagaagtaaatgagttcgcctgtgttgtg
gcagatgctgtcataaaaactttgcaaccagtatctgaattacttacaccactgggcatt
gatttagatgagtggagtatggct--------------acatactac-ttatttgatgag
tctggtgagtttaaattggcttcacatatgtattgttctttctaccctccagatgaggat
gaagaagaaggtgattgtgaagaagaagagtttgagccatcaactcaatatgagtatggt
actgaagatgattaccaaggtaaacctttggaatttggtgccacttctgctgctcttcaa
cctgaagaagagcaagaagaagattggttagatgatgatagtcaacaaactgttggtcaa
caagacggcagtgaggacaatcagacaactactattcaaacaattgttgaggttcaacct
caattagagatggaacttacaccagttgttcagactattgaagtgaatagttttagtggt
tatttaaaacttactgacaatgtatacattaaaaatgcagacattgtggaagaagctaaa
aaggtaaaaccaacagtggttgttaatgcagccaatgtttaccttaaacatggaggaggt
gttgcaggagcct--taaataaggctactaacaatgccatgcaagttgaatctgatgatt
acatagctactaatggaccacttaaa-gtgggtggtagttgtgttttaagcggacacaat
cttgctaaacactgtcttcatgttgtcggcccaaatgttaacaaaggtgaagacattcaa
cttcttaagagtgcttatgaaaattttaatcagcacgaagttctacttgcaccattatta
tcagctggtatttttggtgctgaccctatacattctttaagagtttgtgtagatactgtt
cgcacaaatgtctacttagctgtctttgataaaaatctctatgacaaacttgtttcaagc
tttttggaaatgaagagtga----------aaagcaagttgaacaaaagatcgctgaga-
-------ttcctaaagaggaagttaagccatttataactgaaagtaaaccttc------a
gttgaacagagaaaacaagatgataagaaaatcaaagcttgtgttgaagaagttacaaca
actctggaagaaactaagttcctcacagaaaacttgttactttatattgacattaatggc
aatcttcatccagattctgccactcttgttagtgacattgacatcactttcttaaagaaa
gatgctccatatatagtgggtgatgttgttcaagagggtgttttaactgctgtggttata
cctactaaaaaggctggtggcactactgaaatgctagcgaaagctttgagaaaagtgcca
acagacaattatataaccacttacccgggtcagggtttaaatggttacactgtagaggag
gcaaagacagtgcttaaaaagtgtaaaagtgccttttacattctaccatctattatctct
aatgagaagcaagaaattcttggaactgtttcttggaatttgcgagaaatgcttgcacat
gcagaagaaacacgcaaattaatgcctg-tctgtgtggaaactaaagccatagtttcaac
tatacagcgtaaatataagggtattaaaatacaagagggtgtggttgattatggtgctag
attttacttttacaccagtaaaacaactgtagcgtcacttatcaaca-----cacttaac
gatctaaatgaaactcttgttacaatgccacttggctatgtaacacatggcttaaatttg
gaagaagctgctcggtatatgagatctctcaaagtgccagctacagtttctgtttcttca
cctgatgctgttacagcgtataatggttatcttacttcttcttctaaaacacctgaagaa
cattttattgaaaccatctcacttgctggttcctataaagattggtcctattctggacaa
tctacacaactaggtatagaatttcttaagagaggt-gataaaagtgtatattacactag
taatcctaccacattccacctagatggtgaagttatcacctttgacaatcttaagacact
tctttctttgagagaagtgaggactattaaggtgtttacaacagtagacaacattaacct
ccacacgcaagttgtggacatgtcaatgacatatggac------aacagtttggtccaac
ttatttggatggagctgatgttactaaaataaaacctcataattcacatgaaggtaaaac
attttatgttttacctaatgatgacactctacgtgttgaggcttttgagtactaccacac
aactgatcctagttttctgggtaggtacatgtcagcattaaatcacactaaaaagtggaa
atacccacaagttaatggtttaacttctattaaatgggcagataacaactgttatcttgc
cactgcattgttaacactccaacaaatagagttgaagtttaatccacctgctctacaaga
tgcttattacagagcaagggctggtgaagctgctaacttttgtgcacttatcttagccta
ctgtaataagacagtaggtgagttaggtgatgttagagaaacaatga--gttacttgttt
caacatgccaatttagattcttgcaaaagagtcttgaacgtggtgtgtaaaacttgtgga
caacagcagacaacccttaagg---gtgtagaagctgttatgtacatgggcacactttct
tatgaacaatttaagaaaggtg-ttcagataccttgtacgtgtggtaaacaagctacaaa
atatctagtacaacaggagtcaccttttgttatgatgtcagcaccacctgctcagtatga
acttaag---catggtacatttacttgtgctagtgagtacactggtaattaccagtgtgg
tcactataaacatataacttctaaagaaactttgtattgcatagacggtgctttacttac
aaagtcctcagaatacaaaggtcctattacggatgttttctacaaagaaaacagttacac
aacaaccataaaaccagttacttataaattggatggtgttgtttgtacagaaattgaccc
taagttggacaattattataagaaagacaattcttatttcacagagcaaccaattgatct
tgtaccaaaccaaccatatccaaacgcaagcttcgataattttaagtttgtatgtgataa
tatcaaatttgctgatgatttaaaccagttaactggttataagaaacctgcttcaagaga
gcttaaagttacatttttccctgacttaaatggtgatgtggtggctattgattataaaca
ctacacaccctcttttaagaaaggagctaaattgttacataaacctattgtttggcatgt
taacaatgcaactaataaagccacgtataaaccaaatacctggtgtatacgttgtctttg
gagcacaaaaccagttgaaacatcaaattcgtttgatgtactgaagtcagaggacgcgca
gggaatggataatcttgcctgcgaagatctaaaaccagtctctgaagaagtagtggaaaa
tcctaccatacagaaagacgttcttgagtgtaatgtgaaaactaccgaagttgtaggaga
cattatacttaaaccagcaaataatagtttaaaaattacagaagaggttggccacacaga
tctaatggctgcttatgtagacaattctag----------tcttactattaagaaaccta
atgaattatctagagtattaggtttgaaaacccttgctactcatggtttagctgctgtta
atagtgtcccttgggatactatagctaattatgctaagccttttctt---aacaaagttg
ttagtacaactactaacatagttacacggtgtttaaaccgtgtttgtactaattatatgc
cttatttctttactttattgctacaattgtgtacttttactagaagtaca-aattctaga
attaaagcatctatgccgactactatagcaaagaatactgttaagagtgtcggtaaattt
tgtctagaggcttcatttaattatttgaagtcacctaatttttctaaactgataaatatt
ataatttggtttttactattaagtgtttgc-ctaggttctttaatctactcaaccgctgc
tttaggtgttttaatgtctaatt---taggcatgccttcttactgtactggttacagaga
aggctatttgaactctactaatg------tcactattgcaacctactgtactggttctat
accttgtagtgtttgtcttagtggtttagattctttagacacctat---ccttctttaga
aactatacaaattaccatttcatcttttaaatgggatttaactgcttttg---gcttagt
tgcag----agtggtttttggcatatattcttt--tcactaggtttttctatgtacttgg
attggctgcaatcatgcaattgtt--tttcagctattttgcagtacattttattagtaat
tcttggcttatgtggttaata--------------attaatcttgtacaaatggccccga
tttcagctatggttagaatgtacatcttctttgcatcattttattatgtatggaaaagtt
atgtgcatgttgtagacggttgtaattcatcaacttgtatgatgtgttacaaacgtaata
gagcaacaagagtcgaatgtacaactattgttaatggtgttagaaggtccttttatgtct
atgctaatggaggtaaaggcttttgcaaactacacaattggaattgtgttaattgtgata
cattctgtgctggtagtacatttattagtgatgaagttgcgagagacttgtcactacagt
ttaaaagaccaataaatcctactgaccagtcttcttacatcgttgatagtgttacagtga
agaatggttccatccatctttactttgataaagctggtcaaaagacttatgaaagacatt
ctctctctcattttgttaacttagacaacct------gagagctaataacactaaaggtt
cattgcctattaatgttatagtttttgatggtaaatcaaaatgtgaagaatcatctgcaa
aatcagcgtctgtttactacagtcagcttatgtgtcaacctatactgttactagatcag-
-----------------gcattagtgtctgatgttggtgatagtgcggaagttgcagtta
aaatgtttgatgcttacgttaatacgttttcatcaacttttaacgtaccaatggaaaaac
tcaaaacactagttgcaactgcagaagctgaacttgcaaagaatgtgtccttagacaatg
tcttatctacttttatttcagcagctcggcaagggtttgttgattcagatgtagaaacta
aagatgttgttgaatgtcttaaattgtcacatcaatctgacatagaagttactggcgata
gttgtaataactatatgctcacctataacaaagttgaaaacatgacaccccgtgaccttg
gtgcttgtattgactgtagtgcgcgtcatattaatgcgcaggtagc------aaaaagtc
acaacattgctt---tgatatggaacgttaaagatttcatgtcattgtctgaacaactac
gaaaacaaatacgtagtgctgctaaaaagaataacttaccttttaagttgacatgtgcaa
ctactagacaagttgttaatgttgtaacaacaaagatagcact---taagggtggtaaaa
ttgttaataattggttgaagcagttaattaaagtt--acacttgtgttcctttttgttgc
tgctattttctatttaataacacctgttcat-----------------------gtcatg
tctaaacatactgacttttcaagtgaaatcataggatacaaggctattgatggtggtgtc
actcgtgacatagcatctacagatacttgttttgctaacaaacatgctgattttgacaca
tggtttagccagcgtggtggtagttatactaatgacaaagcttgcccattgattgctgca
gtca----taacaagagaagtgggttttgtcgtgcctggt-------------ttgcctg
gcacgatattacgcacaactaatggtgactttttgcatttcttacctagagtttttagtg
cagttggt-aacatctgttacacaccatcaaaacttatagagtacac-------------
--------------------------tgactttgcaacatcagcttgtgttttggctgct
gaatgtacaatttttaaagatgcttctggtaagccagtaccatattgttatgataccaat
gtactagaaggttctgttg------cttatgaaagtttacgccctgacacacgttatgtg
ctcatggatggctctattattcaatttcct-aacacctaccttgaaggttctgttagagt
ggtaacaacttttgattctgagtactgtaggcacggcacttgtgaaagatcagaagctgg
tgtttgtgtatctactagtggtagatgggtacttaacaatgattattacagatctttacc
aggagttttctgtggtgtagatgctgtaaatttacttactaatatgtttacaccactaat
tcaacctattggtgc---tttggacatatcagcatctatagt-----agctggtggtatt
gtagctatcgtagtaacatgccttgcctactattttatgaggtttagaagagcttttggt
gaatacagtcatgtagttgcctttaatact-------------ttactattccttatgtc
attcactgtactctgtttaacaccagtttactcattcttacctggtgtttattctgttat
ttacttgtacttgacattttatcttactaatgatgtttcttttttagcacatattcagtg
gatggttatgttcacacctttagtacctttctggataacaattgcttatatcatt-----
----tgtatttccacaaagcatttctattggttctttagtaat-------tacctaaaga
gacgtgtagtctttaatggtgtttcctttagtacttttgaagaagctgcgctgtgcacct
ttttgttaaataaagaaatgtatctaaagttgcgtagtgatgt--gctattacctcttac
gcaatataatagatacttagctctttataataagtacaagtattttagtggagcaatgga
tacaactagctacagagaagctgcttgttgtcatctcgcaaaggctctcaatgacttcag
taactcaggttctgatgttctttaccaaccaccacaaacctctatcacctcagctgtttt
gcagagtggttttagaaaaatggcattcccatctggtaaagttgagggttgtatggtaca
agtaacttgtggtacaactacacttaacggtctttggcttgatgacgtagtttactgtcc
aagacatgtgatctgcacctctgaagacatgcttaaccctaattatgaagatttac----
--tcattcgtaagtctaatcataatttcttggtacaggctggtaa------tgttcaact
cagggttattggacattctatgcaaaattgtgtacttaagcttaaggttgatacagccaa
tcctaagacacctaagtataagtttgttcgcattcaaccaggacagactttttcagtgtt
agcttgttacaatggttcaccatctggtgtttaccaatgtgctatgaggcccaatttcac
tattaagggttcattccttaatggttcatgtggtagtgttggttttaacatagattatga
ctgtgtctctttttgttacatgcaccatatggaattaccaactggagttcatgctggcac
agacttagaaggtaacttttatggaccttttgttgacaggcaaacagcacaagcagctgg
tacggacacaactattacagttaatgttttagcttggttgtacgctgctgttataaatgg
agacagg---------tggtttctcaatcgatt---------taccacaactcttaatga
ctttaaccttgtggctatgaagtacaattatgaacctctaacacaagaccatgttgacat
actaggacctctttctgctcaaactggaattg---------------------ccgtttt
agatatgtgtgcttcattaaaagaattactgcaaaatggtatgaatggacgtaccatatt
gggtagtgctttattagaagatgaatttacaccttttgatgttgttagacaatgctcagg
tgttactttccaaagtgcagtgaaaagaacaatcaagggtacacaccactggttgttact
cacaattttgacttcacttttagttttagtccagagtactcaatggtctttgttcttttt
tttgtatgaaaatgcctttttaccttttgctatgggtattattgctatgtctgcttttgc
aatgatgtttgtc------------aaacataagcatgcatttctctgtttgtttttgtt
accttctcttgccactgtagct-------------------------tattttaatatgg
tctatatgcctgctagttgggtgatgcgtattatgacatggttggatatggttgatacta
gtttgtctggttttaagctaaaagactgtgttatgtatgcatcagctgtagtgttactaa
tccttatgacagcaagaactgtgtatgatgatggtgctaggagagtgtggacacttatga
atgtcttgacactcgtttataaagtttattatggtaatgctttagatcaagccatttcca
tgtgggctcttataatctctgttacttctaactactcaggtgtagttacaactgtcatgt
ttttggccagaggtattgtttttatgtgtgttgagtattgccctattttcttcataactg
gtaatacacttcagtgtataat--------------------------------------
------------------gctagtttattgtt----------------tcttaggctatt
tttgtacttgttactttggcctcttttgtttactcaaccgctactttagactgactcttg
gtgtttatgattacttagtttctacacaggagtttagatatatgaattcacagggactac
tcccacccaagaatagcatagatgccttcaaactcaacattaaattgttg--ggtgttgg
tggcaaaccttgtatcaaagtagccactgtacagtctaaaatgtcagatgtaaagtgcac
atcagtagtcttactctcagttttgcaacaactcagagtagaatcatcatctaaattgtg
ggctcaatgtgtccagttacacaatgacattctcttagctaaagatactactgaagcctt
tgaaaaaatggtttcactactttctgttttgctttccatgcagggtgctgtagacataaa
caagctttgtgaagaaatgctggacaacagggcaaccttacaagctatagcctcagagtt
tagttcccttccatcatatgcagcttttgctactgctcaagaagcttatgagcaggctgt
tgctaatggtgattctgaagttgttctt-------aaaaagttgaag--------aagtc
tttgaatgtggctaaatctgaatttgaccgtgatgcagccatgcaacgtaagttggaaaa
gatggctgatcaagctatgacccaaatgtataaacaggctagatctgaggacaagagggc
aaaagttactagtgctatgcagacaatgcttttcactatgcttagaaagttggataatga
tgcactcaacaacattatcaacaatgcaagagatggttgtgttcccttgaacataatacc
tcttacaacagcagccaaactaatggttgtcataccagactataacacatataaaaa---
---tacgtgtgatggtacaacatttacttatgcatcagcattgtgggaaatccaacaggt
tgtagatgcagatagtaaaattgttcaacttagtgaaattagtatggacaattc------
------------------acctaatttagcatggcctcttattgtaacagctttaagggc
caattctgctgtcaa------------------attacagaataatgagcttagtcctgt
tgcactacgacagatgtcttgtgctgccggtactacacaaactgcttgcactgatgacaa
tgcgttagcttactacaacacaacaaagggaggtaggtttgtacttgcactgttatccga
tttacag--gatttgaaatgggctagattccctaagagtgatggaactggtactatctat
acagaactggaaccaccttgtaggtttgttacagacacacctaaaggtcctaaagtgaag
tatttatactttattaaaggattaaacaacctaaatagaggtatggtacttggtagttta
gctgccacagtacgtctacaagct---ggtaatgcaacagaagtgcctgccaattcaact
gtattatctttctgtgcttttgctgtagatgctgctaaagcttacaaagattatctagct
agtgggggacaaccaatcactaattgtgttaagatgttgtgtacacacactggtactggt
caggcaataacagttacaccggaagccaatatggatcaagaatcctttggtggtgcatcg
tgttgtctgtactgccgttgccacatagatcatccaaatcctaaaggattttgtgactta
aaaggtaagtatgtacaaatacctacaacttgtgctaatgaccctgtgggttttacactt
aaaaacacagtctgtaccgtctgcggtatgtggaaaggttatggctgtagttgtgatcaa
ctccgcgaacccatgcttcagtc-------------------------------------
-----------------agctgatgcacaatcgtttttaaacgggtttgcggtgtaagtg
cagcccgtcttacaccgtgcggcacaggcactagtactgatgtcgtatacagggcttttg
acatctacaatgataaagtagctggttttgctaaattcctaaaaactaattgttgtcgct
tccaagaaaaggac---gaagatgacaa------------tttaattgattcttactttg
tagttaagagacacactttctctaactaccaacatgaagaaacaatttataatttactta
aggattgtccagctgttgctaaacatgacttctttaagtttagaatagacggtgacatgg
taccacatatatcac-----gtcaacgtcttactaaatacacaatggcagacctcgtcta
tgctttaaggcattttgatgaaggtaattgtgacacattaaaagaaatacttgtcacata
caattgttgtgatgatgattatttcaataaaaaggac-----------------------
-------------------tggtatgattttgtagaaaacccagat-------atattac
gcgtatacgccaacttaggtgaacgtgtacgccaagctttgttaaaaacagtacaattct
gtgatgccatgcgaaatgctggtattgttggtgtactgacattagataatcaagatctca
atggtaactggtatgatttcggtgatttcatacaaaccacgccaggtagtggagttcctg
ttgtagattcttattattcattgttaatgcctatattaaccttgaccagggctttaactg
cagagtcacatgttgacactgacttaacaaagccttacattaagtgggatttgttaaaat
atgacttcacggaagagaggttaaaactctttgaccgttattttaaatattgggatcaga
cataccacccaaattgtgttaactgtttggatgacagatgcattctgcattgtgcaaact
ttaatgttttattctctacagtgttcccacctacaagttttggaccactagtgagaaaaa
tatttgttgatggtgttccatttgtagtttcaactggataccacttcagagagctaggtg
ttgtacataatcaggatgtaaacttacatagctctagacttagttttaaggaattacttg
tgtatgctgctgaccctgctatgcacgctgcttctggtaatctattactagataaacgca
ctacgtgcttttcagtagctgcacttactaacaatgttgcttttcaaactgtcaaacccg
gtaattttaacaaagacttctatgactttgctgtgtctaagggtttctttaaggaaggaa
gttctgttgaattaaaacacttcttctttgctcaggatggtaatgctgctatcagcgatt
atgactactatcgttataatctaccaacaatgtgtgatatcagacaactactatttgtag
ttgaagttgttgataagtactttgattgttacgatggtggctgtattaatgctaaccaag
tcatcgtcaacaacctagacaaatcagctggttttccatttaataaatggggtaaggcta
gactttattatgattcaatgagttatgaggatcaagatgcacttttcgcatatacaaaac
gtaatgtcatccctactataactcaaatgaatcttaagtatgccattagtgcaaagaata
gagctcgcaccgtagctggtgtctctatctgtagtactatgaccaatagacagtttcatc
aaaaattattgaaatcaatagccgccactagaggagctactgtagtaattggaacaagca
aattctatggtggttggcacaacatgttaaaaactgtttatagtgatgtagaaaaccctc
accttatgggttgggattatcctaaatgtgatagagccatgcctaacatgcttagaatta
tggcctcacttgttcttgctcgcaaacatacaacgtgttgtagcttgtcacaccgtttct
atagattagctaatgagtgtgctcaagtattgagtgaaatggtcatgtgtggcggttcac
tatatgttaaaccaggtggaacctcatcaggagatgccacaactgcttatgctaatagtg
tttttaacatttgtcaagctgtcacggccaatgttaatgcacttttatctactgatggta
acaaaattgccgataagtatgtccgcaatttacaacacagactttatgagtgtctctata
gaaatagagatgttgacacagactttgtgaatgagttttacgcatatttgcgtaaacatt
tctcaatgatgatactctctgacgatgctgttgtgtgtttcaatagcacttatgcatctc
aaggtctagtggctagcataaagaactttaagtcagttctttattatcaaaacaatgttt
ttatgtctgaagcaaaatgttggactgagactgaccttactaaaggacctcatgaatttt
gctctcaacatacaatgctagttaaacagggtgatgattatgtgtaccttccttacccag
atccatcaagaatcctaggggccggctgttttgtagatgatatcgtaaaaacagatggta
cacttatgattgaacggttcgtgtctttagctatagatgcttacccacttactaaacatc
ctaatcaggagtatgctgatgtctttcatttgtacttacaatacataagaaagctacatg
atgagttaacaggacacatgttagacatgtattctgttatgcttactaatgataacactt
caaggtattgggaacctgagttttatgaggctatgtacacaccgcatacagtcttacagg
ctgttggggcttgtgttctttgcaattcacagacttcattaagatgtggtgcttgcatac
gtagaccattcttatgttgtaaatgctgttacgaccatgtcatatcaacatcacataaat
tagtcttgtctgttaatccgtatgtttgcaatgctccaggttgtgatgtcacagatgtga
ctcaactttacttaggaggtatgagctattattgtaaatcacataaaccacccattagtt
ttccattgtgtgctaatggacaagtttttggtttatataaaaatacatgtgttggtagcg
ataatgttactgactttaatgcaattgcaacatgtgactggacaaatgctggtgattaca
ttttagctaacacctgtactgaaagactcaagctttttgcagcagaaacgctcaaagcta
ctgaggagacatttaaactgtcttatggtattgctactgtacgtgaagtgctgtctgaca
gagaattacatctttcatgggaagttggtaaacctagaccaccacttaaccgaaattatg
tctttactggttatcgtgtaactaaaaacagtaaagtacaaataggagagtacacctttg
aaaaaggtgactatggtgatgctgttgtttaccgaggtacaacaacttacaaattaaatg
ttggtgattattttgtgctgacatcacatacagtaatgccattaagtgcacctacactag
tgccacaagagcactatgttagaattactggcttatacccaacactcaatatctcagatg
agttttctagcaatgttgcaaattatcaaaaggttggtatgcaaaagtattctacactcc
agggaccacctggtactggtaagagtcattttgctattggcctagctctctactaccctt
ctgctcgcatagtgtatacagcttgctctcatgccgctgttgatgcactatgtgagaagg
cattaaaatatttgcctatagataaatgtagtagaattatacctgcacgtgctcgtgtag
agtgttttgataaattcaaagtgaattcaacattagaacagtatgtcttttgtactgtaa
atgcattgcctgagacgacagcagatatagttgtctttgatgaaatttcaatggccacaa
attatgatttgagtgttgtcaatgccagattacgtgctaagcactatgtgtacattggcg
accctgctcaattacctgcaccacgcacattgctaactaagggcacactagaaccagaat
atttcaattcagtgtgtagacttatgaaaactataggtccagacatgttcctcggaactt
gtcggcgttgtcctgctgaaattgttgacactgtgagtgctttggtttatgataataagc
ttaaagcacataaagacaaatcagctcaatgctttaaaatgttt---------tataagg
gtgttatcacgcatgatgtttcatctgcaattaacaggccacaaataggcgtggtaagag
aattccttacacgtaaccctgcttggagaaaagctgtctttatttcaccttataattcac
agaatgctgtagcctcaaagattttgggactaccaactcaaactgttgattcatcacagg
gctcagaatatgactatgtcatattcactcaaaccactgaaacagctcactcttgtaatg
taaacagatttaatgttgctattaccagagcaaaagtaggcatactttgcataatgtctg
atagagacctttatgacaagttgcaatttacaa--gtcttgaaattccacgtaggaatgt
ggcaactttacaagctgaaaatgtaacaggactctttaaagattgtagtaaggtaatcac
tgggttacatcctacacaggcacctacacacctcagtgttgacactaaattcaaaactga
agg------tttatgtgttgacatac-ctggcatacctaaggacatgacctatagaagac
tcatctctatgatgggttttaaaatgaattatcaagttaatggttaccctaacatgttta
tcacccgcgaagaagctataagacatgtacgtgcatggattggcttcgatgtcgaggggt
gtcatgctactagagaagctgttggtaccaatttacctttacagctaggtttttctacag
gtgttaacctagttgctgtacctacaggttatgttgatacacctaataatacagattttt
ccagagttagtgctaaaccaccgcctggagatcaatttaaacacct-cataccacttatg
tacaaaggacttccttggaatgtagtgcgtataaag-------attgtacaaatgttaag
tgacacacttaaaaatctctctgacagagtcgtatttgtcttatgggcacatggctttga
gttgacatctatgaagtattttgtgaaaataggacctgagcgcacctgttgtctatgtga
tagacgtgccacatgcttttccactgcttcagacacttatgcctgttggcatcattctat
tggatttgattacgtctataatccgtttatgattgatgttcaacaatggggttttacagg
taacctacaaagcaaccatgatctgtattgtcaagtccatggtaatgcacatgtagctag
ttgtgatgcaatcatgactaggtgtctagctgtccacgagtgctttgttaagcgtgttga
ctggactattgaatatcctataattggtgatgaactgaagattaatgcggcttgtagaaa
ggttcaacacatggttgttaaagctgcattattagcagacaaattcccagttc--ttcac
gacattggtaaccctaaagctattaagtgtgtacctcaagctgatgtagaatggaagttc
tatgatgcacagccttgtagtgacaaagcttataaaatagaagaattattctattcttat
gccacacattctgacaaattcacagatggtgtatgcctattttggaattgcaatgtcgat
agatatcctgctaattccattgtttgtagatttgacactagagtgctatctaaccttaac
ttgcctggttgtgatggtggcagtttgtatgtaaataaacatgcattccacacaccagct
tttgataaaagtgcttttgttaatttaaaacaattaccatttttctattactctgacagt
ccatgtgagtctcatggaaaacaagtagtgtcagatatagattatgtaccactaaagtct
gctacgtgtataacacgttgcaatttaggtggtgctgtctgtagacatcatgctaatgag
tacagattgtatctcgatgcttataacatgatgatctcagctggctttagcttgtgggtt
tacaaacaatttgatacttataacctctggaacacttttacaagacttcagagtttagaa
aatgtggcttttaatgttgtaaataagggacactttgatggacaacagggtgaagtacca
gtttctatcattaataacactgtttacacaaaagttgatggtgttgatgtagaattgttt
gaaaataaaacaacattacctgttaatgtagcatttgagctttgggctaagcgcaacatt
aaaccagtaccagaggtgaaaatactcaataatttgggtgtggacattgctgctaatact
gtgatctgggactacaaaagagatgctccagcacatatatctactattggtgtttgttct
atgactgacatagccaagaaaccaactgaaacgatttgtgcaccactcactgtctttttt
gatggtagagttgatggtcaagtagacttatttagaaatgcccgtaatggtgttcttatt
ac-agaaggtagtgttaaaggtttacaaccatctgtaggtccc-----------aaacaa
gctagtcttaatggagtcacatt---aattggagaagccgtaaaaacacagttcaattat
tataagaaagttgatggtgttgtccaacaattacctgaaacttactttactcagagtaga
aatttacaagaatttaaacccaggagtcaaatggaaattgatttcttagaattagctatg
gatgaattcattgaacggtataaattag---aaggctatgccttcgaacatatcgtttat
ggagattttagtcatagtcagttaggtggtttacatctactgattggactagctaaacgt
tttaaggaatcaccttttgaattagaagattttattcctatggacagtacagttaaaaac
tatttcataacagatgcgcaaacaggttcatctaagtgtgtgtgttctgttattgattta
ttacttgatgattttgttgaaata---------ataaaatcccaagatttatctgtagtt
tctaaggttgtcaaagtgactattgactatacagaaatttcatttatgctttggtgtaaa
gatggccatgtagaaacattttacccaaaattacaatctagtcaagcgtggcaaccgggt
gttgctatgcctaatctttacaaaatgcaaagaatgctattagaaaagtgtgaccttcaa
aattatggtgatagtgcaacattacctaaaggcataatgatgaatgtcgcaaaatatact
caactgtgtcaatatttaaacacattaacattagctgtaccctataatatgagagttata
cattttggtgctggttctgataaaggagttgcaccaggtacagctgttttaagacagtgg
ttgcctacgggtacgctgcttgtcgattcagatcttaatgactttgtctctgatgcagat
tcaactttgattggtgattgtgcaactgtacatacagctaataaatgggatctcattatt
agtgatatgta---------cgaccctaagactaaaaatgttacaaaagaaaatgactct
aaagagggttttttcacttacatttgtgggtttatacaacaaaagctagctcttggaggt
tccgtggctataaagataacagaacattcttggaatgctgatctttataagctcatggga
cacttcgcatggtggacagcctttgttactaatgtgaatgcgtcatcatctgaagcattt
ttaattggatgtaattatcttggcaaa---ccacgcgaacaaatagatggttatgtcatg
catgcaaattacatattttggaggaataca-----aatccaattcagttgtcttcctatt
ctttatttgacatgagtaaatttccccttaaattaaggggta---------ctgctgtta
tgtctttaaaagaaggtcaaatcaatgatatgattttatctcttcttagtaaaggtagac
ttataattagagaaaacaacagagttgttatttctagtgatgttcttgttaacaactaaa
cgaacaatgtttgtttttcttgttttattgccactagtctctagtcagtgtgttaatctt
acaaccagaactcaattaccccctgcatacactaattctt--------tcacacgtggtg
tttattacc-----ctgacaaagttttcagatcctcagttttacattcaactcaggactt
gttcttacctttcttttccaatgttacttggttccatgctatacatgtctctgggaccaa
tggtactaagaggtttga--taaccctgtcctaccatttaatgatggtgtttatttt---
--gcttccactgagaagtctaacataataagaggctggatttttggtactactttagatt
cgaagacccagtccctacttattgttaataacgctactaatgttgttattaaagtctgtg
aatttcaattttgtaatgatccatttttgggtgtttattaccacaaaaacaacaaaagtt
ggatggaaagtgagttcagagtttattctagtgcgaataattgcacttttgaatatgtct
ctcagccttttcttatggaccttgaaggaaaacagggtaatttcaaaaatcttagggaat
ttgtgtttaagaatattgatggttattttaaaatatattctaagcacacgcctattaatt
tagtgcgtgatctccctcagggtttttcggctttagaaccattggtagatttgccaatag
gtattaacatcactaggtttcaaactttact--------tgctttacatagaagttattt
gactcctggtgattcttcttcaggttggacagctggtgctgcagcttattatgtgggtta
tcttcaacctaggac--------------ttttctattaaaatata--------------
-----------atgaaaatggaaccattacagatgctgtagactgtgcacttgaccctct
ctcagaaacaaagtgtacgttgaaatccttcactgtagaaaaaggaatctatcaaacttc
taactttagagtccaaccaacagaatctattgttagatttcctaatattacaaacttgtg
cccttttggtgaagtttttaacgccaccagatttgcatctgtttatgcttggaacaggaa
gagaatcagcaactgtgttgctgattattctgtcctatataattccgcatcattttccac
ttttaagtgttatggagtgtctcctactaaattaaatgatctctgctttactaatgtcta
tgcagattcatttg--taattagaggtgatgaagtcagacaaatcgctccagggcaaact
ggaaagattgctgattataattataaattaccagatgattttacaggctgcgttatagct
tggaattctaacaatcttgattctaaggttggtggtaattataattacctgtatagattg
tttaggaagtctaatctcaaaccttttgagagagatatttcaactgaaatctatcaggcc
ggtagcacaccttgtaatggtgttgaaggttttaattgttactttcctttacaatcatat
ggtttccaacccactaatggtgttggttaccaaccatacagagtagtagtactttctttt
ga--------acttctacatgcaccagcaactgtttgtggacctaaaaagtctactaatt
tggttaaaaac-------------------------------------------------
------------aaatgtgtcaatttcaacttc--------------------aatggtt
taacaggcacaggtgttcttactgagtctaacaa--------------------aaagtt
tctgcctttccaacaatttggcagagacattg----ctgacactactgatgctgtccgtg
atccacagacacttgagattcttgacattacaccatgttcttttggtgg-----------
---tgtcagtgttataacaccaggaacaaatacttctaaccaggttgctgttctttatca
ggatgttaactgcacagaagtccctgttg---ctattcatgcagatcaacttactcctac
ttggcgtgtttattctacaggttctaatgtttttcaaaca--cgtgcaggctgtttaata
ggggctgaacatgtcaacaactcatatgagtgtgacatacccattggtgcaggtatatgc
gctagttatcagactcagactaattctcctcggcgggcacgtagtgtagctagtcaatc-
-catcattgcctacactatgtcacttggtgcagaaaattcagttgcttactctaataact
ctattgccatacccacaaattttactattagtgttaccacagaaattctaccagtgtcta
tgaccaagacatcagtagattgtacaatgtacatttgtggtgattcaactgaatgcagca
atcttttgttgcaatatggcagtttttgtacacaattaaaccgtgctttaactggaatag
ctgttgaacaagacaaaaacacccaagaagtttttgcacaagtcaaacaaat---ttaca
aaacaccaccaattaaagattt---------------------------tggtggtttta
atttttcacaaatattaccagatccatcaaaaccaagcaagaggtcatttattgaagatc
tacttttcaacaaagtgacacttgcagatgctggcttcatcaaacaatatggtgattgcc
ttggtgatattgctgctagagacctcatttgtgcacaaaagtttaacggccttactgttt
tgccacctttgctcacagatgaaatgattgctcaatacacttctgcactgttagcgggta
caatcacttct---------ggttggacctttggtgcaggtgctgcattacaaataccat
ttgctatgcaaatggcttataggtttaatggtattggagttacacagaatgttctctatg
agaaccaaaaattgattgccaaccaatttaatagtgctattggcaaaattcaagactcac
tttcttccacagcaagtgcacttggaaaacttcaagatgtggtcaaccaaaatg------
------cacaagctttaaacacgcttgttaaacaacttagctccaattttggtgcaattt
caagtgttttaaatgatatcctttcacgtcttgacaaagttgaggctgaagtgcaaattg
ataggttgatcacaggcagact-tcaaagtttgcagacatatgtgactcaacaattaatt
agagctgcagaaatcagagcttctgctaatcttgctg--------------ctactaaaa
tgtca----------------------gagtgtgtacttggacaatcaaaaagagttgat
ttttgtggaaagggctatcatcttatgtccttccctcagtcagcacctcatggtgtagtc
ttcttgcatgtgacttatgtccctgcacaagaaaagaacttcacaactgctcctgccatt
tgt---catgatggaaaagcacactttcctcgtgaaggtgtctttgtttca---------
---------------------aatggcacacactggtttgtaacacaaaggaatttttat
gaaccacaaatcattactacagacaa---------------------------cacattt
gtgtctggtaactgtgatgttgtaataggaattgtcaacaacacagtttatgatcctttg
caacctgaattagactcattcaaggaggagttagataaatattttaagaatcatacatca
ccagatgttgatttaggtgacatctctggcattaatgcttcagttgtaaacattcaaaaa
gaaattgaccgcctcaatgaggttgccaagaatttaaatgaatctctcatcgatctccaa
gaacttggaaagtatgagcagtatataaaatggccatggtacatttggctaggttttata
gctggcttgattgccatagtaatggtgacaattatgctttgctgtatgaccagttgctgt
agttgtctcaagggctgttgttcttgtggatcctgctgcaaatttgatgaagacgactct
gagccagtgctcaaaggagtcaaattacattacacataaacgaacttatggatttgttta
tgagaatcttcacaattggaactgtaactttgaagcaaggtgaaatcaaggatgctactc
cttcagattttgttcgcgctactgcaacgataccgatacaagcctcactccctttcggat
ggcttatt---------------gttggcgttgcacttcttgctgtttttcagagcgctt
ccaaaatcataaccctcaaaaagagatggcaactagcactctccaagggtgttcactttg
tttgc-----------------------------------------------aacttgct
gttgttgtttgtaacagtttactcacaccttttgctcgttgctgctggcctt--------
-------gaagccccttttctctatctttatgctttagtctacttcttgcagagtataaa
ctttgtaagaat--aataatgaggctttggctttgctggaaatgccgttccaaaaaccca
ttac--------------------------------tttatgatg------------cca
actattttctttgctggcatactaattgtt-------------acgactattgtatacct
tacaatagtgtaacttcttcaa----------------------------------ttgt
cattacttcaggtgatggcacaacaagtcctatttctgaacat------gactaccagat
tggtggttatactg----------------aaaaatgggaatctggagtaaaagactgtg
ttgtattacacagtt--------------acttcacttcagactattaccagctgtactc
aactcaattgagtacagacactggtgttgaacatgttaccttcttc-----atctacaat
aaaattgttgatgagcctgaagaaca-------tgtccaaattcacaca----atcgacg
gttcatccggagttgttaatccagtaatgg----aaccaatttatgatgaaccgacgacg
actactagcgtgcctttgtaagcacaagctgatgagtacgaacttatgtactcattcgtt
tcggaagagacaggtacgttaatagttaatagcgtacttctttttcttgctttcgtggta
ttcttgctagttacactagccatccttactgcgcttcgattgtgtgcgtactgctgcaat
attgttaacgtgagtcttgtaaaaccttctttttacgtttactctcgtgttaaaaatctg
aattcttctagagttcctgatcttctggtctaaacgaactaaatattatattagtttttc
tgtttggaactttaattttagccat--ggcagattccaacggtactattaccgttgaaga
gcttaaaaagctccttgaacaatggaacctagtaataggtttcctattccttacatg---
------------gatttgtcttctacaatttgcctatgccaacaggaataggtttttgta
tataattaagttaattttcctctggctgttatggccagtaactttagcttgttttgtgct
tgctgctgtttacagaataaattggatcaccgg------tggaattgctatcgcaatggc
ttgtcttgtaggcttgatgtggctcagctacttcattgcttctttcagactgtttgcgcg
tacgcgttccatgtggtcattcaatccagaaactaac------------attcttctcaa
c-gtgccactccatggcactattctgaccagaccgcttctagaaagtga--actcgtaat
cggagctgtgatccttc-------------------------gtggacatcttc------
------------gtattgctggacaccatctaggacgctgtgacatcaaggacctgc---
-------------------ctaaagaaatcactgttgctacatcacgaacgctttcttat
tacaaattgggagcttcgcagcgtgtagcaggtgactcaggttttgctgcatacagtcgc
taca---------------------ggattggcaactataaa--ttaaacacagaccat-
------------tccagtagcagtgacaatattgct-------ttgcttgtacagtaagt
gacaacagatgtttcatctcgttgactttcaggttactatagcagag-------atatta
ctaattattatgaggacttttaaagtttccatttggaatcttgattacatcataaacctc
ataattaaaaatttatctaagtcactaactgagaataaatattctcaattagatgaagag
caaccaatggagattgattaaacgaacatgaa---aattattcttttcttggcactgata
acactcgctacttgtgagctttatcactaccaagagtgtgttagaggtacaacagtactt
ttaaaagaacc-----ttgctcttctgg-----aacatacgagggcaattcaccatttca
tcctctagctgataacaaatttgcactgacttgctttagcactcaatttgcttttgcttg
tcctgacggcgtaaa---------------------------acacgtctatcagttacg
tgccagatcagtttcacctaaactgttcatcagacaagaggaagttcaagaactttactc
tccaatttttc-----ttattgttgcggcaatagtgtttataacactttgcttca----c
actcaaaagaaagacagaatgattgaactttcattaattgacttctatttgtgc-ttttt
agcctttctgctattccttgttttaattatgcttattatcttttggttctcacttgaact
gcaagatcataatgaaacttgtcacgcctaaacgaacatgaaatttcttgttttcttagg
aatcatcacaac------------------------tgtagctgcatttcaccaa-----
-----gaatgtagtttacagtcatgtactcaacatcaaccatatgtagttgatgacccg-
-----tgtcctattcacttctattctaaatggtatattagagtag---------------
--------------------------------gagctagaaaatcagcacctttaattga
attgtgcgtggatgaggctggttctaaatcacccattcagtacatcgatatcggtaatta
tacagtttcctgtttacc--------------ttttacaattaattgccaggaacctaaa
ttgggtagtcttgtagtgcgttgttcgttctatgaagactttttagagtatcatgac---
-------gttcgtgttgttt----------------------tagatttcatctaaacga
acaa---------------------------actaaaatgtctgataatggacccc----
-----aaaatcag--------cgaaatgcaccccgcattacgtttggtggaccctcagat
tcaactggcagtaaccagaatggagaacgcagtggggcgcgatcaaaacaacgtcggccc
caaggtttacc-----------------------caataatactgcgtcttggttcaccg
ctctc-actcaacatggcaaggaagaccttaa--attccctcgaggacaaggcgttccaa
ttaacaccaatagcagtccagatgaccaaattggctactaccgaag--agctaccagacg
aattcgtggtggtgacggtaaaatgaaagatctcagtccaagatggtatttctactacct
aggaactgggccagaagctggacttccctatggtgctaacaaagacggcatcatatgggt
tgcaactgagggagccttgaatacaccaaaagatcacatt--------ggcacccgcaat
cctgctaacaatgctgcaatcgtgctacaacttcctcaaggaacaacattgccaaaaggc
ttc--------------tacgcagaagggagcagaggcggcag------tcaagcctctt
ctcgttcctcatcacgtagtcgcaacagttcaagaaattcaactccaggcagcagtaggg
gaacttctcctgctagaatggctggcaatggcggtgatgctgctcttgctttgctgctgc
ttgacagattgaaccagcttgagagcaaaatgtctggtaaaggccaacaacaacaaggcc
aaactgtcactaagaaatctgctgctgaggcttctaagaagcctcggcaaaaacgtactg
ccactaaagcatacaatgtaacacaagctttcggcagacgtggtccagaacaaacccaag
gaaattttggggaccaggaactaatcagacaaggaactg--------attacaaacattg
-gccgcaaattgcacaatttgcccccagcgcttcagcgttcttcggaatgtcgcgcattg
gcatggaagtcacaccttcgggaacgtggttgacctacacaggtgccatcaaattggatg
acaaagatccaaatttcaaagatcaagtcattttgctgaataagcatattgacgcataca
aaacattcccaccaacagagcctaaaaaggacaaaaagaagaaggctgatgaaactcaag
cctt----------------------------accgcagaga------------cagaag
aaacagcaaactgtgactcttcttcc----------------------------------
-----tgctgcagatttggatgattt-----------------------------ctcca
aacaattgcaacaatccatgagcagtgctgactc--------------------------
------------------------------------------------------------
------------------------------------------------------------
------------------------------------------------------------
-----------------------------------aactcaggcctaaactcatgcaga-
-----------ccacacaaggcag------------------------------------
------------------------------------------------------------
------------------------------------------------------------
------------------------------------------------------------
------------------------------------------------------------
-----------------------atgggctata---------------------------
------------------------------------------------------------
------------------------------------------taaacgttttcgcttttc
cgtttacgatatat----------agtctactcttgtgcagaatgaattctcgtaactac
a-tagcacaagtagatgtagttaactttaatctcacat---agcaatctttaatcagtgt
gtaacattagggaggacttgaaagagccacc---acatttt-------------------
--------------------------------------caccgaggccacgcggagtacg
atcgagtgtacagtgaacaa--------------tgctagggagagctgcctatatggaa
gagccctaatgtgtaaaattaattttagtagtgctatccccatgtgattttaa-tagctt
cttaggagaatgacaaaaaaaaaaaaaaaaaaaaaaaaaaaaaaaaa
>NC_046965.1 Canada goose coronavirus strain Cambridge_Bay_2017, complete genome
actttgagcattgatatatatatatatatatcatactcacc------ttgccttgtgcaa
gaaccttttcttaacaaaacggacttatagtgcgtacggtt----------tgctgtagt
atcatacctgc-cgggggagttcacaac-gtctgttgt----------------------
------gcccccggggggtggtgccgccttccgtcacgct--------------------
---------------------------tgttagatattttattttggagcttgttttatt
g-----------------------ctgcttgctctgttgtgtctcacttttatacctccg
tttctcgggctacctagtatccagcgtcttct---------------------------g
ctgtcgtggtttcgtcga------------------------------------------
gtgcattgaacctctggttcttctagcggta---cgcgggtgtgtggaagtagcatcgtc
tgtgggatttttgtccttttcagcgt----------gtgaaacacggggtcgcctccccc
cactcatctctaaaggcttttgagcccagcgttgaactacgtctttgcacaaaaccggct
atacggtggtaggaggggtagtgcctaga--------------------------aactc
tagaggcg--------actagctcttgtggggtttagtgagcagacaagtaaacgtcagc
aactaatgatggcttcagccatgaaaaaggaagtatcttcctctcaaggagttgtaattt
atgtgttaccagatgcaactcctacaatcttggatgcgcttttctt--ttacactgcgca
ccagcctgttgatgcttgtgatgctattcaagttcgtcgcaagtttgataagaa------
------gttaacttctggaaagaagttttcttttgacac-----agtgaatggagttgtt
cacgtcat----tggcgtgaagaaaacc----gttcctggtgtctttgttgttgacgcta
atactaaattggc----ggatttagaaaatgtgcttggtgtttccacactggcacgttta
taccgtgatttgctcaaacaagcgaatcagtggtcattgtcacttagtgcgcttgaggaa
aaagctctccaacttgaggaaagttttcccagagtgcatgtctttttgttgcagactgcc
gcgtgtgttaaggttgcagccctcacactgcgtagtctgataggattgttagtta----a
ggatttcaaagttttgttgaaacc-----------------ctttgttaatgttccagat
gggttttcttgtaaactcaatctcgcctttaaaaaagcccttgct---------------
---aatgtggttagtga--------------catacaaccatttagag------------
-aggctattgttgcactgtataagaa------ttttacagtgtcttttgttcgtggaaat
ctctacatagcctcgtgtgcaggtagtgtgttttcatttgttaa-tgacatgctgcaggc
cctcactgagaagc--------gtgctcatttaggttttgctgagaatcttgttgttgca
aatggttctgcagttgttagaaaagatggtgttgtgtttctctatggcattaagcgtaga
gttactgcaattaatcgtcttgagacttat------------------------------
------------------------------------------------------------
cagcttggtgaaccttgttatg---tcaaagtgcctagtg------------agggttac
ctggctattgttgatggagaacagatgtttgtctttgagcagggtgactctgtttatgca
gtgcctttttcagatggtcatgttgtagacatctgttttgagtgtgagaggcgtatggtt
gttcatgaccagctctctgttgagcagcatgatgccatagtgcttcttgcttctaatttt
ggtgcgtcttttg----ttgatgacgtttctagtgtttgta---aatttggtgtttacaa
actctcttatggtgtctcgcg-tgcaggagactttgt-----------------------
------------------------------------------------------------
-------------cattaattctgctgttaatgcttgggacatccttaaattttgtggca
caaatgtcagtgcactttacactgaccaattagccactttgttgaaattgcggtctcaaa
cttttagaaagc-------tttgttttgagtttctcttcaaggcaaagtgttggtttgca
gatcttgcaattagtgttgtgagtagccttgttacagttactgacgatttattttgtcag
ttgtgtaacct------gacatttgttg-----tgaagaaaactg----------gtgtc
ttctttaaagagg--------ccactcatgtcttctttaagatggttagtgaggttgtag
ttttggcttttaagacactgcctactctctttggtgctgtgtgccataatggctatctta
tttggacacatggctcttgta-----------agtatgctggcacattctttgaagcatc
tactggtgatcttcatgttcaagttgacagtactgttacagactcaacacttgagttttt
tgagtgtgaaccacagagacccagttcaggggtttgtgt-----agatgttgttgctgaa
ggcactacctataagttttttagatttaagtgtggtgataattattattatgcacctatg
acatctccctctactgtagctgatgtctggtttgtaaaagctggcggacatgtcactctt
tctgatgaggttcaagttaaagagataagtgttgacactgtgtctttttatcttgatgtc
acttgctgtggtgaaccttggactactctttttagaaaagtctataaggaccccattgat
gttgacagtagtgttactgttga---------ggaactgcatgccgtggtctatgaaatg
gctgctgatgttgctcttaatatgc---------------------------------ca
tcttttgatggtaggacaattttgtttccgccttttgaagaaacagtcttagttgataaa
gctggtgactgtattttgaaagtgca---agattgtgctttagcattgtttgaagattat
gattcagaaggtgct---------gaagagtttgac------------------------
---------gatgatgacgatgagtccgttaaggtctatggtcctcatcttccttttga-
--------------------------tttgaatcttgctattttgttagctagagatc--
--------caattagtgccacaacaccactagtacttag---------------------
-----------------------------------------------------tggtgat
tatgtggtttttcttaataatgtctatcttaa----------------------------
--------------tgtagacgttgactatgacattatgcctaatggctgtgagcggtgt
gtacctgtagctcctccagtcatgcagctttctaaat--tgttagttgaagtgtgtgttg
ttccgcaggacaatgagttatttat---tggaccgcagctaccctttga-----------
--tatagacgacttttttggtgttgtgggccctagt------------------------
----------gtacctatga----------cactaaaaaattctttttgt----------
---gtctataactatggggtttatgcacccgatagttttgaag---atatagagggagtt
tataaacctgtttgtagacccctttttgat---------tatagtaagctttttggcatt
tattcaactccaaattgtagtggagttgtgaagccaactagtttgcaatgtgactgggat
gtggcacttcgccaacaagaagct---ctggctgattccgagccagtaccgtcccaggta
gttg------------tggatgatgtaggctgtgccattttggaaccacaa---actaca
cttcctgcagttactgaact----------------ttcctttgttgtg--------ggt
gacttgtataaagttcttactgttgctaaggctaagtttggtaattttgtcttagttaat
gctgct------------aatgttaatatgcaacatggtggcggtattgcagctgctatt
gctagtatggcaggttgtaattttgtt-------------aagttttgcaatgat-----
-------gctgttcaacagcatggagcgcttaaattattggaaacaccaccatttag---
-----------tcttaaagattat---ggtgttgttaagatattgaatgttgttggtcct
a---------agagtactgacaaaaatatctataagaagctctgtaaagcttatgctagt
ataacagggactaattgtgttgtacctgttctgagttcaggc---atctttggagttgac
tttaagctatccatagatgcgttttatgaatcgtgtggttctaagttgcagagatactgt
ttgttttccctgcaacaagcacatgccgattatttctttgataaacagaaaccttgtagg
cgtttctatgttacttctgatggtgtttcatttaagtcgtttaaagctcacttgaat---
---------------------gaatctcttgcagttgtagtgggctgtactgtttatgct
cgtaata-------agcaggtacagcttgttcgagatcttgtt--------------gaa
gatgagattgtttatatacctactgttgat------------------------------
------caagcagtcttggacttttatggtctagacaggtttcagtttgtgtattatttg
caggcct-------------taggccatgagtggaaaacttatg--agtcaaatggtgtt
ttacaactagagtg----gcaggctaataattgttttattaatgcagctctagttgcctt
------gcaagtgtctggcatgtcatttaatgatgggtttttaaaacaggcatgggcttc
atttctcggtgg---tgaccccaccgaaatgg-----------tagcctggtgctatggc
attcttagctgtg-------------------atgtcggtcgtatggaaaatcatcatgg
cattgttactgctctcttgcgtcagcaagatttgatcgcagcttttgttcgtagac----
-----------------gcgttacttgta-----------------------------gc
tgtggcactgttgaaaatgtgcttaggggtataaatgcgtg-------------------
---ttatcaacctgtcatggccgctaatatggcacacttcatgacgcaacatggtgtttg
ccattgtgg------cggcaattttgttgatgtagttgtcgagatggatgttccttacct
cta---------------tctcgtaacagctgcaggtcctaaagttgtacaggctgatgg
tg-----agtcagtttttaatgcatgttttgaagggtcaattaactctgg---acatctt
tatgtccaagctaagggtctcgtttttgataaccttaataagaagcgtaaatattctaga
gtttctagttatataga---cgctttttattctggtgtta-------------aatctaa
agttgactgtcaagaaacatctctctctttaatagagaatgttgacgaaca---------
-----------------------------------gtcctacgaacaatggtatagtgat
aa---------------------ctattaccaatgtcttgc-------------------
---------------------------agtagatga---ttttgattcacctgctgatgt
aaaggatgaagacacttctgtgtcgcattctact--------------------------
--------------------------caagtt----------------------------
-------tttgttaggggtttgaaacagccacttgctttt--------------------
----------------------------aatggtgttgtttttaatcct-actgacaatt
ctgtttatc-----------------ctaagttgttgcagtctcttactgtttatgac--
------------------------------------------ttgtatactatgtggctt
gaaaatgacgttaatta----------------tgttgttttaaaagctaacaagttaag
tgacatgtgtggtgctgcc-----------------------------------------
-------------------------------actgtacaaacgcatggttcggcagcatt
aaatat------------------------------------------------------
-------gttgtttactaaatctgttttacgtactgtagtttttaaaattttaaagactg
ctggttttgtagggtcaacagttgcatacactactactagtaatgtagcttctgttgtaa
gaagagcgactaga-----tctgttcaattaccctctttttcatttt----taagaggtt
ttagtttaaattttagtcgcgtc-------------------------------------
----tttttatggaatgttgttatgtttttgtggtttggtcttaagtgtacttttcttgc
acttaagcct-----------------aaacacattacaagtgtagttactggtaaattt
aacttg---------------tttttaacactagttgttatt-----ggtgttgcttgtt
ataattttact----------agtgtctacactatggtctttgattttcttaa-------
---------tgtgttgtatgattctatgggtacttctctttgt---------------ga
agcttatagtaattatactcatatatcttttaatgccatgagttattgtaaaggtagttt
acgttgccttacgtgtcttcgtggcttagattctttgcacttatataaacatgcttacag
tgttgagcaagtttataaatctgcttttgtttgggattatacactttttgtgtatttatt
tgtagtcttgctgctttctaggggttgttttttggcctctatggctttttacactcttaa
ggt-----------tgcagttgtttattttggattttttaaaacaggtgtgact-----t
ttcttgattggactgtttatactgttttaagtaactttaattttgttggctttgccct--
------ctatgtttgggttatgtggcgtatttttagaat---------------------
-tgtgcgtcatgttttttattgtaaggatgttaattgtgtctattgtggtaagttggcaa
agaatgcacgttatgaggtgactttggttgttgctggtaagaagcattctgtctatgttt
atactaatgctggttacttctattgtaagcagcataattggtattgtagaaattgtaata
aatttggccaccagaatacttttatttctcctgaagttgctggtgatctttcagataaac
ttaagcgtcgtataatgccaactagtgttgcctatgctcaggttaatgctgttgatgtta
acaatgattatgttactcttaaatatatgcttaatggcgccgaggcttttaaaggttata
ccatggcagaatttttgaaagctgctactcctgttaaagaagccattaagtgtgagaatt
ttggcgatgctgattttatagtctgtgatactactagtagcgcattgttagagtctgcca
aaaatgctgctattttttatgctcaattgttgtgtaaacctattcttatagttgaccagc
aattgtatgattcagttatagtgcagcctgttagtgctaatactatagaagatattttgg
ttattcttggtaatattgtta-----------------------gtattactagagaaaa
tttaaatctta-------------aggctggttctatcaaagaggtgttact--------
-------------------------------------------cactgtcactgacgatg
ttggtgctgttgattgtgcacttttttgtcataattataatttgtcttttactaatgatg
gttacactaatgttgtgccatcatatggt-----------tttgacacctc-taagctct
ctgctagggatagaggttttatgattaatgccggtgcttctattgctaatttgaagatac
gcaatgccccaccggtggtttggcggtattctgaccttaagaatttgtctgaaacctgcc
ttaaatacctcttttctggtgttaataagtcaggttcgaagttttttgttactagagctg
attgtaagcaggttattagttgtcatactgctaagcttattcttgataagaatgttaaag
ctggtggtgttgtgtctaatttttggacttggatttggaggttttgtttacttctaaccc
tcgtgtttgttgtttgtagtcatttgtatgttcttaatacgagtttcaatcatggtcgtg
ttgaaacttctt----------------cagcaaattttaaagttattgataatggtgtt
attcgttcaattgttaatgaggacagctgtttttctaataagtatgtacagtttgacaac
ttttt---------gggcagagattatgttcaagataattcgtgtcctattgttgttgct
gttaattttaatca-------aggtgttatagctactggagttcctgggtttgttggttg
gcatgatgct--------------------------aatcttatactccattccatagtg
gaggagttgaaagcttggtatgcgcctacttggtttgcagatgatgctgctttgggtttt
acacaagatgctgtcataaatggtgacgatttttatacttcagttgctatttttgcagca
cgttgtttgtatcttaaaa------ctggtactgagacactttattgttttggtggtagt
g---ttgatgtttcaggtgcggaacctttttctgtattagtacctcataggttgtatttg
caaccaaatggagttaaggtttcctttcctaaacaattactttataatccatat----gt
tgtacagacagttgatacaacatattgtagagctggtgtttgtgaaccatctaaggctgg
ctattgtgttagccttactggtaggtggttgttgtataatgatgattacttgcgggaatc
tggtaatttctgtggtgggtcttggttagaattattttttaatatggttaatgcatttat
------tgttggtgttagtcccaatatatacatgcatatagccatgatgtttgtcttatt
gtg-----tattgttattattttgtttttgtgtattctgaaatttcagggtatttttaag
gcctatgctatgatggttttttctattattgtcgtttggcttataaatatttttatggtt
acatgttatagtt-------------acaatccctttgtggctataattttagccattgt
atattgttattggtcattgcttgttagccgcaattttgctgttgttatgcatttgtggct
tgttgtgaccttttattttattgtgccaatgtggatttttgttatctatgttgtgttctt
attgtatgcttatacaccactttgtttttggtgtgttggtaatgttagggctactaagaa
actctatga----aaatggtgagtttgttggtagttatgatatagcttctcaggcaactt
ttgttataagagcagctgaatattgtaagttggctaatgaagttggtgataagct-----
------tgatgcttatttggctgcatatgctagacttaaatattattctggtactggtgg
tgatgaagagtatagacaggcttgtagagcttggcttgcttatgcacttaaccagtacca
aacttctcaagttgaggtgctttatactcctcctaaatttgctattggtactactagatt
gcaggctggttttaaaaaattagtcgcacctagtagtggtatagagaatgtcttagtcat
ggtgaggtttaagggcaatgtacttaatggtatttggcttaatgaccttatctattgtcc
tagacatgttattgg------------------taagtattctggcgatgattggcagaa
tgctttgcatatggctaataattttgattttgaagttattagtaataaaattggtggtct
tagtgtgattgagcgccgcatgcaaggagctcttcttgttttgcgtgttaatcaatctaa
taagaatacacctaagtttaaatttgtaaaggctcatgatggtgatactttcactatagc
atgttcttataatggagtaatagcggggttatacccctgtaccttgagagctaacggtac
tattaagggttcttttggcctgggatcatgtggttctataggctataatctagttaatgg
tatttatgagctttgttatatgcatcatttggagttacctggtgctattcatgcagggac
tgatttgtctggtaacttttatggtgattttgtagatgaggaaaaggctcaatttgtaaa
gccagatcctctaattgctaataatgtggttgcatggttgtatgcggctattataaatta
tagagaaagtcattattgttatcctaagtggcttgaatcctctagtgtttctcttgagga
gtttaatgcttgggctaaggataatggttttactagttttattgatggtcctgtc-----
-ttccaaaagctggcttctattactggagtagagcttggtagagttttaaggactatctt
aactaaacatgctt-gttggggtaatgacc-----------------------ctatttt
aggcagttttagttttgatgatgaaataacaccatttagtgtcgttgagcagtgtggtgg
tgttgttttacaatct---------aaccccgtcaaacgtttttgtgtttggtggtggtc
taaagttatgttggctattctgat----------ggctgttgttgttattggtggtactt
ttaatatagtaccaacttcaatatttgtaccata-----tgttgtagtgtgttttgctgt
tgcgggatttatttctctaacaataaagcattctatggcatttatggacacctatttgtt
accggttgtctgtgttgtagctattagtgttgcagttgacgtaccgctactttataatgg
cttgtattaccaataccttaatagagt-------------gttggaatgggctggtattg
tcacttctaactttaatgtttggaagtgggttgctgctggtgctactgttgc--------
----------------------------------------taatgcgtgtagaattattg
ttggttgtttttctatacgtactgcctcagatagtgctggtgtattttatgctgtat---
tgaagctttgtactattttagtcacagcttatcgtttaggtgcagcttatgctgctagtg
attatgaccaattcttggtcttgttgcatactaatttggttgccactttt------agtg
gtaatgcactttttggtattgtatcttttaatgtcattaggtattgtgttagttggctgt
accctataccagtgactagttattttatggttggcattcttaatgtcacctttggttggt
tctgctgctgttattttggactttactggtggcttaatagggtctttggttttaccctag
gtcgctacgtatataaggttagtgttgaacagtataagtatatgaatgtccataagatta
gatccccgcgtaatgcatgggatgtcttctggactaatac--acttattgctggcatagg
tggtgagcgtgtcttacctgttgcatatgttcaatctaaattgactgatgttaaatgtag
tgctgttgtccttatgcagcttcttactaagcttaatattgaggcaaattctagggtaca
taaacaccttgttgaattgcacaataagcttcttgctgaagaagatctagtcaaatgtat
ggaatatttgttgggtatgcttgtaactttgttagctatggatgctaatttggatttgca
gccatattgtgaggatgtccttactaataatactgtcttgcaggcagtcgttagtgagtt
ttcacatataccttcttatactgactatgaaaaggctagagcagcctatgaagaaattca
agctcaggttaagcgaggtattgttatttcaccacaggaagttgctgcttatcgtaaggc
tgctaatatagctaaggccacttttgatagggatttagcagttcagaaaaaacttgatgc
tatggctgaacgtgctatgacctctatgtataaagaagctcgtgttaatgatagaaaggc
taagcttgtttcatcattgcacgctcttttgttttctatgcttaagaagatagattctga
caagcttaatacattatttgaacaggctcagaatggtgttgttccattagcttctgttcc
tatagtttgtagtaataaactcacacttgtaattccagatcttgatatttggaataagtg
tgtagagaatgatgttgttacatattccggt------gttgtctggaatattgattctat
tttcgatggtgatgataatgaggttaaaccacagtttgttcgtagagataatattacagt
accttattatgatataaaacctgacatggcttggc---------------ctttaaaact
tagccttgttagaaatactcataataagatagtattgcaaaataatgaacttatgcccac
tggtgttaaaactgcggcctgtgtggctggtgtagaccagacatcatgtaatgttgaggc
taagt---gttattatactaatattaatggtgctaaagttgtagctg--ccattactagt
ttgaaggctgatttacgttatgcatcattctttaacgatgctgg---taaacagatctat
atagagcttgacccaccatgtaagtttggtatgaatgttaatggtaaggttgaagttgtt
tatctgtattttattaagaacactcgttctattgttaggggtatggttcttggtgccata
tctaatgttgttgtgttacaaggcaagggtcatgacacggaagaagtggaggcagtaggt
atactgtcactctgttcttttgctgttgatcctgcttcatgttataaggaatacattgct
ggtggtggtaaaccactagctaattgtgtaaaaatgctaactgtacacaatggcagtggt
tttgctattacaacaaaaccttctcctactcctgaccaggattcttatggaggagcttct
gtgtgtttgtattgtagggctcatgttgcacaccctaatatggatggtaagtgtccatac
aaaggatcatttgtgcagataccctctgt---tgagcaggaccccgtgatgttttgtttg
attaataaagtttgtaatgtttgtcaatgttggattggttatggttgtaagtgtgatgaa
ct---tagaccaacaatgcaatttgactcttatagtagagaacctcctacatcgaggttt
gtagatggtcctactaaagctgata-ataatta--tttaaacgggtacggggtagcagtg
aggctcggctgatacccctaacagatggtgttcaacccgatgttgtaaagagagcctttg
acatctgtaataaagatgcagctggtatgttccagaatcttaagcacaattgcgctagat
tccaggaattaggtcctgaggattataagaagggttttccctatcttaattccttttttg
ttgttaaacagacaacgcctgctaattaccagcatgagttgagtgtttaccaggatttga
aa---tctgaggttgtggctgtccatgacttctttatctttg--------------ataa
gtccacgtataatatagttaggcaacgccttactaaatattctatgatggacttttgtta
tgcacttagacactttgatcctaaagactgtgaagttcttaaagagatcttagttgattt
tgagtgtattcctggttattattctcatatgtttggcccggacctttctccaggttcatg
gtttgatcataatcctttgtggtatgaccctatagaaaatcctagttaccatgatattat
g-------gctaacttgggttgtgttgttaatagagcagttcttaattgtgttaagttct
gcgatcttatggttgacaagggttatattggtgtcataacgcttgacaatcaagatatga
atggcaagttttatgactttggtgattttcaaaagactatgcctggtagtggtgtaccag
ttgttgatagttattattcatatttgatgcctctccttactatgactgatgctctagcat
gtgagaggtattataattttgataaaataaaggggtttaagacttatgacctctttaagt
atgattatactgaagagaagcgtcagcttttcaataagtattttaagtattgggatcaag
aatatcaccccaattgttgcgattgtgttgacgataggtgtgttattcattgtgccaatt
ttaatgtacttttttccacattaataccacaaactagttttggtaatttgtgtagaaaag
tctatgttgatggtgtcccgtttattgcaactactggataccattctaaagaattgggtg
tcattatgaaccaagataatactttatctttttctaaaatgtcactcactcaacttatga
aatttgtaggagatcctgctcttttagtgggcacctccaacaatttagttgatttgcgca
cttcttgtttttcgttgtgtgctcttgtaacaggcataacacatcaaactgttaagcctg
ggcattttaatcgtgatttttacgattttgcagagaaatcgggaatgtttaaagaaggta
gttctataccacttaaacatttctttttccctcaaactggtagtgctgctatagaagatt
atgattattatcgctataataggcctacaatgtttgatatacggcagcttcttttctgtc
tagaagtgactgctaagtattttgattgttatgaaggcgggtgtatacctgctagtcaag
ttattgttaccaacctcgataagagtgctggttacccttttaataagtttggtaaggcca
ggctttattatga---aatgagttatgaagagcaagatgcattgtttgcttctacgaagc
gcaatgtaatgccaactataactcagatgaatttgaaatatgctatatctgcaaagaata
gggctcgtaccgttgcaggtgtatccatactttctactatgactaatagacagtatcacc
agaaggtgctcaagtctattgttaatacacgtaatgcagctgttgttatcggcacatcca
agttttatggaggctgggacaacatgttgcgcaatcttattgatggcgttgataatccta
tgcttatgggctgggactatcctaaatgtgatagggccatgcctaatatacttaggattt
cagcttctttagttctagcacgtaaacatacaacatgttgtacgtggtcagagcgtatct
atcgcctctttaatgagtgtgcccaggttctttctgaatctgtactggcgactggaggca
tctatgttaaacctggaggcactagtagtggtgatgcaactactgcttatgctaatagtg
tgtttaatattatacaggcgacatctgctaatgttgctcgtctaatttctacctgtactc
ccgatattgtctatgatgatgttcggtctatgcagtatgagttgtaccaacaggtgtata
ggcgggttaatcctgatcctgcatttgttgataaattctttgcttaccttaataagcatt
tttctttgatgatcttgtctgatgatggtgttgtttgttacaatgacacctatgctaaac
aaggtcttgttgctgatatttctgcttttagagaagttctctattatcagaacaatgttt
ttatgtctgatgctaagtgttggactgagccagatattattaagggacctcatgagtttt
gttcccagcataccatgttggttgaggttgatggtgagtataaatatttaccataccctg
atccttctcgtattttaggtgcttgtgtctttgttgatgatattgaaaagactgagcctg
ttgctgttatggagcgttatgttgcccttgcaattgatgcctatcctttggttttccatg
agaatgaagagtataggcgtgtcttttatgtcttgttagcatatattagaaaactctatc
aggagctttctaaaaatatgctgactgactattcttttgttttggatattgataagggta
gtaaattctgggaagaggaattctactctaatatgtatcgtacacccactactcttcaga
gttgtggtgtttgtgtcgtttgccaatctcagactatattgagatgtggcaattgtgtta
gaaaaccatttttgtgttgtaaatgttgttatgaccatgtcatgaacaccacgcacaaaa
atgtcttatctattaatccctacatttgtagtagtccgggttgtggtgaggcagatgtta
ccaagttgtatcttggtggtatgtcttatttttgtgcactccataaaccaaagcttgcca
ttcctcttgttagtaatggcactgtttttggtatttatagggctaattgtgtgggtagtg
acaacgttgatgattttaatacgttagccactactaattggactactgttgagccatata
ttttggctaacaattgtagtgatactcttagacgctttgcggctgagactgttaaagcta
ctgaagaacttcacaagcaacagtatgcaagtgctgaagttcgtgaagttatttcagagc
gtgaattagttcttacatgggaacctggtaaagctagacctcctcttaacaggaactatg
tctttacaggctttcattttacaaaaaatagtaaagtccagttgggtgattttacttttg
aaaagggtgagggcagggatgtagtctattataaagctacatctactgcaaaattaacac
ctggtgatttgtttgtcttaacttcacacaatgttgtgtcgttaacggcacctacattat
gtcctcagcaaacttttgctaggtttataaatttacatccaaatgtaatggtccctgatt
gttttgttaacaacataccattgtatcatttggttggtaagcagaaacgtaccactgtgc
agggacctcccggtagtggtaaatctcattttgctataggccttgctgcctatttctcaa
atgctagagtggtgtacacagcttgctctcatgcagctgtggatgcactatgtgaaaaag
catttaaattcttgcgcgtcgatgattgtactcgtatagtacctcaacgcgcaactgtcg
attgttttgcaaagtttaaacctaatgacacagctaagaagtacattttttctactataa
atgcacttcctgaagttagttgtgacattcttttggttgatgagattagtatgctcacca
attatgacctttcatttattaatgcaaagattaattaccaatacgtagtgtatgttggtg
accctgcgcagttgccagcaccacgcacgctact---taatggttctctttcacctaaag
attataatgttgttactaatcttatggtgtgtattaagccagatatcttcttggctaagt
gttatcgttgtcctaaggaaattgtagatacagtttctactttagtttatgatggtaagt
ttattgccaataacccagaatcacggcagtgttttaaggttattgtcaataaaggtaata
gtgatattggccatgagagtggctctgcttacaacaatactcaattagagtttgttcgcg
attttatatgtaggaataaggagtggcaaaaagccacctttatttctccctataatgcaa
tgaaccagcgtgcctaccgtatgttaggtttatccgtgcagacagtagattcatcgcaag
gttctgaatatgactatgttatattttgtgtaacggcagactctgctcatgcacttaata
taaatagattcaatgttgctcttactagagctaagattggtattctagtcgtcatgcgt-
-------------cagcgtgatgaactttataattctcttaaatttgttgatattactga
tgcaggtttgc------agagtaataccggtttgtttaagatttgtaataaggactttgc
tggcgttcaccctgctcatgcagtaaca-acgtatgcattgtcgtcaaattataaagtgg
gtgagggtcttgctgcattggttaatgccaatgtgggagacgtcataccttataaacacc
taatttctttattaggttttaagatgaatgttgatgtggaatgttgccactcgatgttta
ttactagagatagtgccatacgcaatgttagaggttggattggctttgatgttgaagcaa
ctcatgcgtgtggtactaatataggtactaatttgccttttcaaataggcttttcaacgg
gtgcagactttgtagctgtgccagagggtttagttgacacacctagtggtagccaatttg
aacctgtccaatcaaagactcctccaggtgaacagtttaatcacctgcgtagtcttttta
aac--------ttgctaagccgtggtctgttttaagaccacgtattatccaaatgcttgc
agacaacctctctggagtttcagagtgtgttgtctttgttacctggtgtcatggtttgga
gttaaccaccatgcgctatttttgtaaaattggtcctgaaaagagatgtcat---tgtgg
ccaacgagctacatgtatgtcatcttctcaggactcatattcttgttggaaacacagctt
aggctgtgattttgtttataatccctatattgttgatattcagcagtggggttattctgg
aaatttacaatccaatcatgatttgtattgtaatgtccatggtcatgctcatgtagcgtc
agctgatgccactatgacgcgatgtttggccatttataatgcattttgtcaggatgtcaa
ctgggagattacttaccctcatattgttaatgaggatgaaataaattctagttgccgctt
gttacagcgttattttcttaacgct--tgtattgatgccctgaaacccagtactatttat
gatattggtaatccaaagggcattaagtgtgtgagacgctctgacgttaactttaggttc
tttgataagcaacct---------atagtgcataatgtcaagcagcttacttatgacttt
aatgaacattctaataagtttaaggatggtctttgtcttttctggaattgcaatgtcgat
tgctatccagataactctcttgtgtgtaggtttgatacacgtaatttaagtgtattaaac
ctaccaggttgtaatggtggtagcttgtatgttaataagcatgcattccatacacctcgt
tttgataggacaagtttcaagtacttgaaacctatgccgtttttcttttatgactcaagc
ccttgcgacaccattcagattgatggtgtttcaca---agatcttgttagtctatcaact
aaagattgcattactcgttgtaatataggtggtgcagtatgtaaaaagcatgctcagcta
tatgctgagtttgttagtgcttataatgtagcagtcacagcaggttttaccttctgggtt
gctaatggttttgatccatataatttatggaaacagtttacttcccttcagtctatagac
aatttagcttataatgtctatatgagaggccattttgacgatgttgctggtgaaatgatt
actgtagtaactggtgacagagttagtgtcataaaggacgatgtagagaaggttgtcttt
gttaataagacaacactacctactactgtagcctttgaactttatgcgaagcgtaatatt
cgtaatgtgcccaatactaagattctcttaggtttgggtgttgatgttacgcatggcttt
tctatttgggactatgagaatagttctgttgtatttagaaacactgttaagtgttgtcct
tatacagacatagac---------------------tcttctagtctttgtgttttattt
gatgataggtataagggtgcattgcagcagtttttgagtgctgataatgcagttcttatt
tctacacagtgttataaaaagtatccatttatctctttgccattttatgtgcaagagcaa
---------aatggatttactttgcagagtggtgaagct------------ctctttgtt
tacaagagagtaaagggtaaatttttaaacttacctcaaactctttatacacgttctaga
gcagtggagggctttaaacctctcactgccctagaagaggaatttttaaattcttctaag
gaagaattttt------gtcyaaatatgataaaggtttaggccttgaacatattatctat
ggtgacatatctaagcagcagcttggtggtcttcatgccatgataggtgctgccagaatg
tttagtaaagatagtttgcagtttaagccagtttctacaactggtgatgtattgcagaat
tattatgtgttatcta---gtaatgggtcatataagcaggtctgtacactttgtgatata
gtacttgatgattatattgacctactagctaatattaaaacacagtatggtgacatgact
tctaaagtcgttactgtaagtgttgattttcatgatgtaccatttatgacttggtttgat
aatggtgacattaaaacctgctaccctcaactacaatcgggt------tggcgtagtggt
tatacaatgcctgagctttataaagttcaagattgtgttatggaaccctgcaacatacct
aattatggtgttggtgtttcgttgccggatggtatactgatgaatgttgcgaaatatacg
caattgtgtcagtaccttaacaagacgtcaatgtgcgttcctcataacatgagggttatg
cactttggtgctggttctgataaaggtgttgcccctggcactactgtcttgaaacagtgg
ttgcctgagggaacacttttggttgataatgacattgccacttttgtgtcagatgctcat
gtgtcttttgttgcagattgtaataagtttagaacagaatataagttcgaccttattata
tctgatatgtatactggcagtaacgccaaaagtcatagcggtagcattgtcaataatggt
aatgatgatgtttttgtttacctcacaaattttataaggtctaacctcgctttgggaggt
acatttgttgtaaaagttacagagaccagctggcacgaggagctatataatttagctcaa
gattgtgcctggtggactatgtattgcacggctgtaaatgcttcttcttcagaagctttt
cttattggtgttaattatttgggtgagagtaaaggtattaaaataccgggtaagactctt
cacgcaaattatatattttggagaaatgtgtcggttttacaaactagcgcattttctatt
tttgatgtcgcacg-----------ttttgaattgaaaaacaaagcaacccctgttgtta
c-tcttaaaaaagagcttcaatcg--gagctggttctcaatttagttagaaatggaaagt
tgctaattagagaaacaggacctgttaatttgttagatgaaagctttatttaaaact---
---------ttcaccttcttttctcttttggtg--------tgcttgtcatgtcaaattt
atggtgatgactgggtctattatt--acccatcagcgtttagaccgagtgatggctggca
cttgcagtctggtgcttaccaagttgtggagcagtcaacactcaattcaact--------
-------------------agtggtgcaggttgtacatttgcgca---------------
------taatagttttaatttaaccatgtc-----------ggatggtgttgttcttcaa
gcgctccctccgactggttggaccgatcaagctgctaaaacttatgttcatttagcaggt
tgctctatgggaccatatatattttt--------------------------------tg
tgtttggcccctgtaataata------------------acaaagtgtgtggtagacctg
gtataaaaggtggcattagcttcattgtctatgacaccaattatactat--aatctacca
gactgacttccctaattggact--------------------------------------
-------------------------------------------gcacacac---------
---taagttttcaactttacagtgtgtgggacataaggggagcgtctatctaaatggtga
tcttttgtatcagttgggttatgatgctactgttactaatgcatcacttgtaacatgtac
cacacctagtgtgcagtatttatacaagagttcacgtgctataaattctcttgt---cta
ttttcagaatggtactgcgcaggacctcatcctttgtgatgatacaccgcgtggtgtcct
ttattgtacttatggtaatggtaatcttacaga------------tggactttaccctat
atcag-------------------------------------------------cacttt
caactccaaa-----------------------taaaactcttgaggtt---------ta
tttgattggtagtgttgttaataacacctatcttg-------------------------
--------------gtgttcttactaattatactttttacaa--------------ccag
tcwgatgt----------------------------tgatactattactattggtactca
tggagaccaaatggctcaattagcaaagttgaagttata--------tcaagagttttct
gcttcagaaccttattataacttcaatttcac------ttttttaaaagagtttgagttt
---attcctaatggtaaggccatttctcttactgctaattatggttctatttattcgtct
tgtgg---------ttttacac--------------------------------------
----------------------ttgacaattttaataatggccattgttttaattctctt
agtattaagcttacttatgctcccaagtattggggttgtaaggaggctatgtcatacttt
caggcgcaatgctgctatatgtatt-----cttatgacacatctagtaagtgttatggta
tagctaaggacactgaggattataagtatgagtgtgttctcttagttttggtcttcatgc
agcaaggttctaaaatatgtacatctccgactcctcctgttttagttgagcagaatgttt
taaataatacatttgtcttagaccaatgtgttaattataccatatatggccattatggtt
atggctatatcattaatatcacagactccgtaagtccaggcactatgcttgctgatggtg
gtctgttggtacaagattcatctggagccata-gatgtttttgctgtagataatgtttat
ggccgccaatattataaagttaa----------------------------cctctgtaa
tgatgttaacgaacagtatgtacttactgggtcagttgttactggtaagcttacatcatt
taattgcactggct-------gtccattattgtccaaccagtattatcagttgtttagta
ataacacaaggcgcaagc-gttcacttgattctcaggtcaacgttacttcctgtgattat
gttactttt--ggtgagtattgtctttttcctgacggtactta-taaatatatacaatct
gcaacatttgacacactctttgagcctctgttgaatgt--------------tactgaaa
atattcttattcctgatagttttaatcttactgttactgaagagtttattcaaactcaga
tgcagcagattcaattaaactgtcttcaatatgtttgtggtgcttcagttcagtgccgta
atttattcaagcagtatggtagtgtttgtgataacattgtttctattttgaatgg-----
-tgttgcgcaatctgagagc---------------caacagctcatatcaatgtattcta
gtacattgcctggacaggacttcaatcctgtgtacgctaatatgtctactggtggcttta
atctttctgtgttattgccaaccacacctcaatc------tcggtcttttattgaagacc
ttttgtttgataaggttgagtccgtaggtttgcccactgaccaggcataccttgattgta
tgcgtggatggacagctagggaccttatttgtgcacagtactataatggtattatggtat
tgccacctattataacgcctgctatgcaagttatgtatac------------aggtagtt
ttattgcatctatggcatggggtggtcttactgctgctggtgcc---------atcccgt
ttgcaactcagattcaagcacgcatcaatcatttgggtataacacagacccttttgatag
ataatcaaaagatgcttgctgaatcttttaataatgctgttaaatatatgcagcagggtt
ttgaagcaacatcctctgcattgcaacaaattcaagatgttgtcaaccagcagggtgctg
ttctgcaggaagttttaaattctcttaataaa------------aacttcggtgcagttt
cttctgttattcaggatatttataagtctcttgatgagctttctgcaaatgcgcagatgg
ataggttgattactggccgtttatcagcgctttctg------------------------
-------------tcttagcttcttccaagcaggctgaccagttgcgtgttcaacagcaa
cgccagcttgcccaggacaaacttaatgagtgtgttctttctcaatccactcgtaattct
ttttgtggtagtggtaagcatgtcatgaccataccacaaacagcacctaatggaattctt
tttgtccattttacatacacgccgcaaacatttaaaaatgttactgcggtagtgggcttt
tgtgtccgtggtaacaccactgactcatcttacgagtatgctctcgttccagttaatgga
agaggcgtatttattgaaattaatggtacatacta---tatcacttctcgtgatatgtat
atgccacgtaatattactgctggtgatgttgttacattaacatcatgccaagctaattat
gtttatgttaatagaactgttgtcactacttttgtagacgacagtgattttgat------
------------------tttgatgcagaatttgataaatggt---ggaatgagactcag
catgactttccacagcttgatgagttcaactataccattcctctgcttaacatcactcaa
caaatacaggatatacaggatgccattcaaggtttgaatgactcctatgtagacctgcat
gagttgtctaaacttaccacttatattaagtggccatggtatatttggttggctattgcc
ttccttactattattttcttccttattttaggttggattttctttatgactggttgttgt
ggtggttgctgtggctgctgtggc--------------ctaattccattagcacagcgtt
gcagtaa-----gaaatcatcatactac------------------cagacatttgatga
tga-------------------tgtagtaggcgaacgaatcagacctaagaaaaatgtct
-------gatgactcgtcctgctgc----------atacataatccatgcctctctgagt
ggtgtgtctattgtaacccaccagatgaggatgttcctcttcatgtttta--------tc
ttttattatcaactcgcaacaagagttg--------------ttagagttgatagatcta
ttatt-------------------------------------------------------
------------------------------------------------------------
------------------------------------------------------------
------------------------------------------------------------
------------------------------------------------------------
------------------------------------------------------------
------------------------------------------------------------
------------------------------------------------------------
-------------------------------------tgaatcttaacaaaacg--catg
ttttattacatacttttgtttatattctatctttggtgtaagacactactagttatatct
agagaagtagcttac----------------cttgtaataatctttgtgcagtttagttt
gaagtgtctggacggtctttatgacagatatcttaaccaaatctgtacaagagaatggta
gttttcttactgctgtatatgtatttacagcttttgttgctttat-atctcttgggtaaa
gctctttatgcatttacccaggcagcagatgcttgtttcgcattttggtatacctgggtt
gccttacccactggta--------------agggtgtggcttttgtgtac---aggaata
cctatggtagaaaaattaacaatccagacttggaagcggt-------------------t
attgttaacgag------------------------------------------------
----tttccaaag-------------------aacggtccaaataataaactagtcccga
agttatcatgagtagcaacga------gacag---ttaattgtacccttgatgtgactca
agcggagaaagtctttaaggagtataa---------------tctattccttacatgttt
ctttctattcatgacctttgtgctgcaatatggttacgccacacgcagcagagtcatgta
tgtaattaagatgatagtgctttggctattctggcc----acttaacattgctgttggtg
tgctgtcctgtatatggccagttaa--cactggaggctttgttgctgctatcgtgcttac
cattatggctattttggcttttcttggctattggattcagtccataagactttttaagcg
ctgcgcatctttctgggcttttaaccctgagagtaacgcagtaggctctatcaatcttaa
taacggcaccgtgtgtaagttctctattgagagcgtacctatggtgctgtcacctattat
aaaagctggtgtcctctattgtgagggccagtggcttactaagtgcactccttcggaagt
gcctaattatatgtacgtgtgtacgccagataggagacacacatacaagagagtagcagc
ttatgctggcgataacaaaacaaagaaatcat--ttgccac----------ctttatctt
tactaaagagaaggtggaca--------ctggtgaccttg----------ataaagtaac
cacatctgtgggagatctttaccagtaatgtgtaattgcaaaattcatttgcagaacatc
tttggttctaaatctattcttaaggtctatacctctataattgttactgatatagaagtt
agttccttatgttttgctattactctctctgagttgttaaagttaaaccagcttatgctg
tcttttcttcctagtattatcatagt------------------taatggcattgacatt
gttgttaaa-----ttcggtgtcgttcactatgatggtataccacttgtta---------
-----aaggagtcttaacaaaatcggcatgagtctatttcgccgtcttttcaggacgatt
agacgctattgtcgt--------------------------------------attaatt
ttggaaaaactccagattttacttctggtagttggtacgtaagtgcatttaactaccctg
agtttta--------------tggtgtcactgatagtgtgactgactctgtgtatattgt
gccgaaagtcatagacctttggcagaattaacaaaacgatgtgcaaatgtgctaacttca
tacaaaatattttgtatcgtaac-------------------------------acaatt
gcctattcttcccgcgctattgttgtgtcgcgtgaagtaaatccgctctgctttggtgtt
acattgcagaacggtatatattgtaacccttctcttatagcgtttcttccgaacactata
agagttaattcagttacatatttcattcaaggtgaacaagttttg--------------t
acaatg----gacgaaacctgct-------------caccagagattttgttattgaaaa
agcaagcacagcagtctaggcttagacttattagcttgcagccttttattgtcaaaggcc
ctggtgggtcttgggtgtataaatttgatgatcatgaaccttctgtacatgattatacaa
ttgtttgtagtagtgagcccttaacaaaacggtatgataaaactggttaagggctttgtt
gtgttttgtgcgaaattttacagatctcttctgctctgtgaagttcgcattcttagt---
-cttttggtcaataagtttggccttaattgtct---------------tttggctaattg
cagggattttctctcactgcaacttaacgtagtttatagattaattgatagtagtaataa
ttcgctgg----------------------tatgaataatccttttgcaaccgcaacagc
aagaaaagctcgcgtggtttgtttaaatagaggtgcaagaagtgtctattttcttaacaa
acaaggacttcccgttccttgtccccattgcactacgctcgtcgttcgtggccttctttg
tgaagaacaccagttcgacgacaatatctatataggatggcatccagagggaactctag-
--aacacgccagaaccagggtgggaaat-----------cggatgctccagcaccggttc
taaagctctctggtggaccaccaaaggtaggaggtagtggatcagcgtcctggttccagg
ctcttaagtctaggaaaccagatggacctgaaccacacttctcaggtagtggtgttccag
tgaacgacaatgtcgacctgaaagccagtcatggctattggcggaggcagc-----gtcg
ctttaaacctggtaagggtggcagaaaacctgtcggtgatgcctggtacttctattatac
gggtactgggccactggcagatcttcaatatgctgaccctcatgatgatgttgtgtgggt
gaaggccaaggg-----tgcagacaccagca---cacgttccaagcagggtactagagat
cctgataagtttgaacagtttccactcaggtttgccgatgg--tggtcctgataatggat
ttcgctgggatttcatacctacaagccgtggtagaagtggtagaaactctgtagcctcat
ctcgagagcagtctcgtaatggaagc------agagccgctacacctgaacgccgtggta
ggactagttctgtcaatgaggacctcatccaaaaggcagctgacattatcctg-------
---------------------------------------aagaaccagggcaagagcggc
aga--attactaaagcaaaggccaatgaaatggctgagcggcggtattgcaagcgtgttc
tggctccaggaaaagatgttgattctgtttttggagctcgt-actaaaaacaagccca--
gaaactttggtgacgataagatggtggaagagggcatcagagatggcagaacaactgcta
tgctgaatattgtgccctccagcc---atgctttgctgtttggtggagaagtgc------
agtcaaaactcaatcctgaaggactggctgtcacttttacttttactactactgttgatc
gcaatgatccgcagtttgataattatgtgaaaatttgtagtgagtgtgtgaatggtgttg
gaacaagaccatctggagacactaaa----------------------ccaaaatccaag
ccttcttctcgtgctcaatctccggctccaaagccacagagaaagaagcaacagaagaag
aagcagcaggatgaagatgttgtgccgaaggatgagcaggaagtcaatgaccggctggaa
tttgatgatgagaatcctgaagactttgcagatagagtggattggggaaattcagctcta
ggaagttcagagatttaacaagctggacatggcccaggttgtgaagactccattagaggc
atctgtgaagactatggaagctagactcggttgtgggtctagtgagtgtgagtggaattg
gtccaagcacacaaatagacttcccttgtgccttttttcagagtctacacatttcctgtg
tgagagacacctacataacaaagatgataaaatttgttgtttatgttggtctcatctaga
ctataggcgcgagctgcttaacacttgtgttcagcagtccaaacttaaagtcgttgagag
agaaactgttgtttaacaaaacagtcatgaaccatggttctcgtactgttcttgttcttt
cttttgtcagtgttctatctgtttctttatgtgcagtgtggaatattgattgtccagtac
ctcctgataaaactgtttgctcagttgtttccaaggatggtaattatatagataggttgg
ttaatgtcacctattataatagaactcaacaatctttctgtggcgagtttggctgtagtg
ttgaggctataccagctgagctgtattttacagcgatctcttttgaggaagttggtagtg
ttaattgtcagggtgccatcgtgatgggttgtgttacacaacttagcattgatagttaca
tctgtgagccatgccacctacaacctcttgttgatttagttgaggaaaatttggcagttg
ttgttgtagaacatgtgattataggtcttttgtgttgggttataatcatgttagctttgt
tgttgtttttaaaccggtgcaataagtattgtcctgcaccggagagttttcattgattgc
attaaggcatgtgcgcttaatccgtatatgtctaatgcctggataatgtctaatctgtgt
gt-ctagtagccaggaaacgaacggcacacccttaggttttaatttagtttaattaggtt
agtttaggttagtttagagtagtttaaaagatgccatgtgccggggccacgcggagtacg
atcgagggtacagcacatggacgcccattttgattaatgggaagagcta-----------
----------gatttagtttaggtttagtttaattggctaaaagtaattaaaatttgtag
gctagtatagagttagagcaaaaaaaaaaaaaaaaaaaaaaaaaaa-
>MK359255.1 Canada goose coronavirus strain Cambridge_Bay_2017, complete genome
actttgagcattgatatatatatatatatatcatactcacc------ttgccttgtgcaa
gaaccttttcttaacaaaacggacttatagtgcgtacggtt----------tgctgtagt
atcatacctgc-cgggggagttcacaac-gtctgttgt----------------------
------gcccccggggggtggtgccgccttccgtcacgct--------------------
---------------------------tgttagatattttattttggagcttgttttatt
g-----------------------ctgcttgctctgttgtgtctcacttttatacctccg
tttctcgggctacctagtatccagcgtcttct---------------------------g
ctgtcgtggtttcgtcga------------------------------------------
gtgcattgaacctctggttcttctagcggta---cgcgggtgtgtggaagtagcatcgtc
tgtgggatttttgtccttttcagcgt----------gtgaaacacggggtcgcctccccc
cactcatctctaaaggcttttgagcccagcgttgaactacgtctttgcacaaaaccggct
atacggtggtaggaggggtagtgcctaga--------------------------aactc
tagaggcg--------actagctcttgtggggtttagtgagcagacaagtaaacgtcagc
aactaatgatggcttcagccatgaaaaaggaagtatcttcctctcaaggagttgtaattt
atgtgttaccagatgcaactcctacaatcttggatgcgcttttctt--ttacactgcgca
ccagcctgttgatgcttgtgatgctattcaagttcgtcgcaagtttgataagaa------
------gttaacttctggaaagaagttttcttttgacac-----agtgaatggagttgtt
cacgtcat----tggcgtgaagaaaacc----gttcctggtgtctttgttgttgacgcta
atactaaattggc----ggatttagaaaatgtgcttggtgtttccacactggcacgttta
taccgtgatttgctcaaacaagcgaatcagtggtcattgtcacttagtgcgcttgaggaa
aaagctctccaacttgaggaaagttttcccagagtgcatgtctttttgttgcagactgcc
gcgtgtgttaaggttgcagccctcacactgcgtagtctgataggattgttagtta----a
ggatttcaaagttttgttgaaacc-----------------ctttgttaatgttccagat
gggttttcttgtaaactcaatctcgcctttaaaaaagcccttgct---------------
---aatgtggttagtga--------------catacaaccatttagag------------
-aggctattgttgcactgtataagaa------ttttacagtgtcttttgttcgtggaaat
ctctacatagcctcgtgtgcaggtagtgtgttttcatttgttaa-tgacatgctgcaggc
cctcactgagaagc--------gtgctcatttaggttttgctgagaatcttgttgttgca
aatggttctgcagttgttagaaaagatggtgttgtgtttctctatggcattaagcgtaga
gttactgcaattaatcgtcttgagacttat------------------------------
------------------------------------------------------------
cagcttggtgaaccttgttatg---tcaaagtgcctagtg------------agggttac
ctggctattgttgatggagaacagatgtttgtctttgagcagggtgactctgtttatgca
gtgcctttttcagatggtcatgttgtagacatctgttttgagtgtgagaggcgtatggtt
gttcatgaccagctctctgttgagcagcatgatgccatagtgcttcttgcttctaatttt
ggtgcgtcttttg----ttgatgacgtttctagtgtttgta---aatttggtgtttacaa
actctcttatggtgtctcgcg-tgcaggagactttgt-----------------------
------------------------------------------------------------
-------------cattaattctgctgttaatgcttgggacatccttaaattttgtggca
caaatgtcagtgcactttacactgaccaattagccactttgttgaaattgcggtctcaaa
cttttagaaagc-------tttgttttgagtttctcttcaaggcaaagtgttggtttgca
gatcttgcaattagtgttgtgagtagccttgttacagttactgacgatttattttgtcag
ttgtgtaacct------gacatttgttg-----tgaagaaaactg----------gtgtc
ttctttaaagagg--------ccactcatgtcttctttaagatggttagtgaggttgtag
ttttggcttttaagacactgcctactctctttggtgctgtgtgccataatggctatctta
tttggacacatggctcttgta-----------agtatgctggcacattctttgaagcatc
tactggtgatcttcatgttcaagttgacagtactgttacagactcaacacttgagttttt
tgagtgtgaaccacagagacccagttcaggggtttgtgt-----agatgttgttgctgaa
ggcactacctataagttttttagatttaagtgtggtgataattattattatgcacctatg
acatctccctctactgtagctgatgtctggtttgtaaaagctggcggacatgtcactctt
tctgatgaggttcaagttaaagagataagtgttgacactgtgtctttttatcttgatgtc
acttgctgtggtgaaccttggactactctttttagaaaagtctataaggaccccattgat
gttgacagtagtgttactgttga---------ggaactgcatgccgtggtctatgaaatg
gctgctgatgttgctcttaatatgc---------------------------------ca
tcttttgatggtaggacaattttgtttccgccttttgaagaaacagtcttagttgataaa
gctggtgactgtattttgaaagtgca---agattgtgctttagcattgtttgaagattat
gattcagaaggtgct---------gaagagtttgac------------------------
---------gatgatgacgatgagtccgttaaggtctatggtcctcatcttccttttga-
--------------------------tttgaatcttgctattttgttagctagagatc--
--------caattagtgccacaacaccactagtacttag---------------------
-----------------------------------------------------tggtgat
tatgtggtttttcttaataatgtctatcttaa----------------------------
--------------tgtagacgttgactatgacattatgcctaatggctgtgagcggtgt
gtacctgtagctcctccagtcatgcagctttctaaat--tgttagttgaagtgtgtgttg
ttccgcaggacaatgagttatttat---tggaccgcagctaccctttga-----------
--tatagacgacttttttggtgttgtgggccctagt------------------------
----------gtacctatga----------cactaaaaaattctttttgt----------
---gtctataactatggggtttatgcacccgatagttttgaag---atatagagggagtt
tataaacctgtttgtagacccctttttgat---------tatagtaagctttttggcatt
tattcaactccaaattgtagtggagttgtgaagccaactagtttgcaatgtgactgggat
gtggcacttcgccaacaagaagct---ctggctgattccgagccagtaccgtcccaggta
gttg------------tggatgatgtaggctgtgccattttggaaccacaa---actaca
cttcctgcagttactgaact----------------ttcctttgttgtg--------ggt
gacttgtataaagttcttactgttgctaaggctaagtttggtaattttgtcttagttaat
gctgct------------aatgttaatatgcaacatggtggcggtattgcagctgctatt
gctagtatggcaggttgtaattttgtt-------------aagttttgcaatgat-----
-------gctgttcaacagcatggagcgcttaaattattggaaacaccaccatttag---
-----------tcttaaagattat---ggtgttgttaagatattgaatgttgttggtcct
a---------agagtactgacaaaaatatctataagaagctctgtaaagcttatgctagt
ataacagggactaattgtgttgtacctgttctgagttcaggc---atctttggagttgac
tttaagctatccatagatgcgttttatgaatcgtgtggttctaagttgcagagatactgt
ttgttttccctgcaacaagcacatgccgattatttctttgataaacagaaaccttgtagg
cgtttctatgttacttctgatggtgtttcatttaagtcgtttaaagctcacttgaat---
---------------------gaatctcttgcagttgtagtgggctgtactgtttatgct
cgtaata-------agcaggtacagcttgttcgagatcttgtt--------------gaa
gatgagattgtttatatacctactgttgat------------------------------
------caagcagtcttggacttttatggtctagacaggtttcagtttgtgtattatttg
caggcct-------------taggccatgagtggaaaacttatg--agtcaaatggtgtt
ttacaactagagtg----gcaggctaataattgttttattaatgcagctctagttgcctt
------gcaagtgtctggcatgtcatttaatgatgggtttttaaaacaggcatgggcttc
atttctcggtgg---tgaccccaccgaaatgg-----------tagcctggtgctatggc
attcttagctgtg-------------------atgtcggtcgtatggaaaatcatcatgg
cattgttactgctctcttgcgtcagcaagatttgatcgcagcttttgttcgtagac----
-----------------gcgttacttgta-----------------------------gc
tgtggcactgttgaaaatgtgcttaggggtataaatgcgtg-------------------
---ttatcaacctgtcatggccgctaatatggcacacttcatgacgcaacatggtgtttg
ccattgtgg------cggcaattttgttgatgtagttgtcgagatggatgttccttacct
cta---------------tctcgtaacagctgcaggtcctaaagttgtacaggctgatgg
tg-----agtcagtttttaatgcatgttttgaagggtcaattaactctgg---acatctt
tatgtccaagctaagggtctcgtttttgataaccttaataagaagcgtaaatattctaga
gtttctagttatataga---cgctttttattctggtgtta-------------aatctaa
agttgactgtcaagaaacatctctctctttaatagagaatgttgacgaaca---------
-----------------------------------gtcctacgaacaatggtatagtgat
aa---------------------ctattaccaatgtcttgc-------------------
---------------------------agtagatga---ttttgattcacctgctgatgt
aaaggatgaagacacttctgtgtcgcattctact--------------------------
--------------------------caagtt----------------------------
-------tttgttaggggtttgaaacagccacttgctttt--------------------
----------------------------aatggtgttgtttttaatcct-actgacaatt
ctgtttatc-----------------ctaagttgttgcagtctcttactgtttatgac--
------------------------------------------ttgtatactatgtggctt
gaaaatgacgttaatta----------------tgttgttttaaaagctaacaagttaag
tgacatgtgtggtgctgcc-----------------------------------------
-------------------------------actgtacaaacgcatggttcggcagcatt
aaatat------------------------------------------------------
-------gttgtttactaaatctgttttacgtactgtagtttttaaaattttaaagactg
ctggttttgtagggtcaacagttgcatacactactactagtaatgtagcttctgttgtaa
gaagagcgactaga-----tctgttcaattaccctctttttcatttt----taagaggtt
ttagtttaaattttagtcgcgtc-------------------------------------
----tttttatggaatgttgttatgtttttgtggtttggtcttaagtgtacttttcttgc
acttaagcct-----------------aaacacattacaagtgtagttactggtaaattt
aacttg---------------tttttaacactagttgttatt-----ggtgttgcttgtt
ataattttact----------agtgtctacactatggtctttgattttcttaa-------
---------tgtgttgtatgattctatgggtacttctctttgt---------------ga
agcttatagtaattatactcatatatcttttaatgccatgagttattgtaaaggtagttt
acgttgccttacgtgtcttcgtggcttagattctttgcacttatataaacatgcttacag
tgttgagcaagtttataaatctgcttttgtttgggattatacactttttgtgtatttatt
tgtagtcttgctgctttctaggggttgttttttggcctctatggctttttacactcttaa
ggt-----------tgcagttgtttattttggattttttaaaacaggtgtgact-----t
ttcttgattggactgtttatactgttttaagtaactttaattttgttggctttgccct--
------ctatgtttgggttatgtggcgtatttttagaat---------------------
-tgtgcgtcatgttttttattgtaaggatgttaattgtgtctattgtggtaagttggcaa
agaatgcacgttatgaggtgactttggttgttgctggtaagaagcattctgtctatgttt
atactaatgctggttacttctattgtaagcagcataattggtattgtagaaattgtaata
aatttggccaccagaatacttttatttctcctgaagttgctggtgatctttcagataaac
ttaagcgtcgtataatgccaactagtgttgcctatgctcaggttaatgctgttgatgtta
acaatgattatgttactcttaaatatatgcttaatggcgccgaggcttttaaaggttata
ccatggcagaatttttgaaagctgctactcctgttaaagaagccattaagtgtgagaatt
ttggcgatgctgattttatagtctgtgatactactagtagcgcattgttagagtctgcca
aaaatgctgctattttttatgctcaattgttgtgtaaacctattcttatagttgaccagc
aattgtatgattcagttatagtgcagcctgttagtgctaatactatagaagatattttgg
ttattcttggtaatattgtta-----------------------gtattactagagaaaa
tttaaatctta-------------aggctggttctatcaaagaggtgttact--------
-------------------------------------------cactgtcactgacgatg
ttggtgctgttgattgtgcacttttttgtcataattataatttgtcttttactaatgatg
gttacactaatgttgtgccatcatatggt-----------tttgacacctc-taagctct
ctgctagggatagaggttttatgattaatgccggtgcttctattgctaatttgaagatac
gcaatgccccaccggtggtttggcggtattctgaccttaagaatttgtctgaaacctgcc
ttaaatacctcttttctggtgttaataagtcaggttcgaagttttttgttactagagctg
attgtaagcaggttattagttgtcatactgctaagcttattcttgataagaatgttaaag
ctggtggtgttgtgtctaatttttggacttggatttggaggttttgtttacttctaaccc
tcgtgtttgttgtttgtagtcatttgtatgttcttaatacgagtttcaatcatggtcgtg
ttgaaacttctt----------------cagcaaattttaaagttattgataatggtgtt
attcgttcaattgttaatgaggacagctgtttttctaataagtatgtacagtttgacaac
ttttt---------gggcagagattatgttcaagataattcgtgtcctattgttgttgct
gttaattttaatca-------aggtgttatagctactggagttcctgggtttgttggttg
gcatgatgct--------------------------aatcttatactccattccatagtg
gaggagttgaaagcttggtatgcgcctacttggtttgcagatgatgctgctttgggtttt
acacaagatgctgtcataaatggtgacgatttttatacttcagttgctatttttgcagca
cgttgtttgtatcttaaaa------ctggtactgagacactttattgttttggtggtagt
g---ttgatgtttcaggtgcggaacctttttctgtattagtacctcataggttgtatttg
caaccaaatggagttaaggtttcctttcctaaacaattactttataatccatat----gt
tgtacagacagttgatacaacatattgtagagctggtgtttgtgaaccatctaaggctgg
ctattgtgttagccttactggtaggtggttgttgtataatgatgattacttgcgggaatc
tggtaatttctgtggtgggtcttggttagaattattttttaatatggttaatgcatttat
------tgttggtgttagtcccaatatatacatgcatatagccatgatgtttgtcttatt
gtg-----tattgttattattttgtttttgtgtattctgaaatttcagggtatttttaag
gcctatgctatgatggttttttctattattgtcgtttggcttataaatatttttatggtt
acatgttatagtt-------------acaatccctttgtggctataattttagccattgt
atattgttattggtcattgcttgttagccgcaattttgctgttgttatgcatttgtggct
tgttgtgaccttttattttattgtgccaatgtggatttttgttatctatgttgtgttctt
attgtatgcttatacaccactttgtttttggtgtgttggtaatgttagggctactaagaa
actctatga----aaatggtgagtttgttggtagttatgatatagcttctcaggcaactt
ttgttataagagcagctgaatattgtaagttggctaatgaagttggtgataagct-----
------tgatgcttatttggctgcatatgctagacttaaatattattctggtactggtgg
tgatgaagagtatagacaggcttgtagagcttggcttgcttatgcacttaaccagtacca
aacttctcaagttgaggtgctttatactcctcctaaatttgctattggtactactagatt
gcaggctggttttaaaaaattagtcgcacctagtagtggtatagagaatgtcttagtcat
ggtgaggtttaagggcaatgtacttaatggtatttggcttaatgaccttatctattgtcc
tagacatgttattgg------------------taagtattctggcgatgattggcagaa
tgctttgcatatggctaataattttgattttgaagttattagtaataaaattggtggtct
tagtgtgattgagcgccgcatgcaaggagctcttcttgttttgcgtgttaatcaatctaa
taagaatacacctaagtttaaatttgtaaaggctcatgatggtgatactttcactatagc
atgttcttataatggagtaatagcggggttatacccctgtaccttgagagctaacggtac
tattaagggttcttttggcctgggatcatgtggttctataggctataatctagttaatgg
tatttatgagctttgttatatgcatcatttggagttacctggtgctattcatgcagggac
tgatttgtctggtaacttttatggtgattttgtagatgaggaaaaggctcaatttgtaaa
gccagatcctctaattgctaataatgtggttgcatggttgtatgcggctattataaatta
tagagaaagtcattattgttatcctaagtggcttgaatcctctagtgtttctcttgagga
gtttaatgcttgggctaaggataatggttttactagttttattgatggtcctgtc-----
-ttccaaaagctggcttctattactggagtagagcttggtagagttttaaggactatctt
aactaaacatgctt-gttggggtaatgacc-----------------------ctatttt
aggcagttttagttttgatgatgaaataacaccatttagtgtcgttgagcagtgtggtgg
tgttgttttacaatct---------aaccccgtcaaacgtttttgtgtttggtggtggtc
taaagttatgttggctattctgat----------ggctgttgttgttattggtggtactt
ttaatatagtaccaacttcaatatttgtaccata-----tgttgtagtgtgttttgctgt
tgcgggatttatttctctaacaataaagcattctatggcatttatggacacctatttgtt
accggttgtctgtgttgtagctattagtgttgcagttgacgtaccgctactttataatgg
cttgtattaccaataccttaatagagt-------------gttggaatgggctggtattg
tcacttctaactttaatgtttggaagtgggttgctgctggtgctactgttgc--------
----------------------------------------taatgcgtgtagaattattg
ttggttgtttttctatacgtactgcctcagatagtgctggtgtattttatgctgtat---
tgaagctttgtactattttagtcacagcttatcgtttaggtgcagcttatgctgctagtg
attatgaccaattcttggtcttgttgcatactaatttggttgccactttt------agtg
gtaatgcactttttggtattgtatcttttaatgtcattaggtattgtgttagttggctgt
accctataccagtgactagttattttatggttggcattcttaatgtcacctttggttggt
tctgctgctgttattttggactttactggtggcttaatagggtctttggttttaccctag
gtcgctacgtatataaggttagtgttgaacagtataagtatatgaatgtccataagatta
gatccccgcgtaatgcatgggatgtcttctggactaatac--acttattgctggcatagg
tggtgagcgtgtcttacctgttgcatatgttcaatctaaattgactgatgttaaatgtag
tgctgttgtccttatgcagcttcttactaagcttaatattgaggcaaattctagggtaca
taaacaccttgttgaattgcacaataagcttcttgctgaagaagatctagtcaaatgtat
ggaatatttgttgggtatgcttgtaactttgttagctatggatgctaatttggatttgca
gccatattgtgaggatgtccttactaataatactgtcttgcaggcagtcgttagtgagtt
ttcacatataccttcttatactgactatgaaaaggctagagcagcctatgaagaaattca
agctcaggttaagcgaggtattgttatttcaccacaggaagttgctgcttatcgtaaggc
tgctaatatagctaaggccacttttgatagggatttagcagttcagaaaaaacttgatgc
tatggctgaacgtgctatgacctctatgtataaagaagctcgtgttaatgatagaaaggc
taagcttgtttcatcattgcacgctcttttgttttctatgcttaagaagatagattctga
caagcttaatacattatttgaacaggctcagaatggtgttgttccattagcttctgttcc
tatagtttgtagtaataaactcacacttgtaattccagatcttgatatttggaataagtg
tgtagagaatgatgttgttacatattccggt------gttgtctggaatattgattctat
tttcgatggtgatgataatgaggttaaaccacagtttgttcgtagagataatattacagt
accttattatgatataaaacctgacatggcttggc---------------ctttaaaact
tagccttgttagaaatactcataataagatagtattgcaaaataatgaacttatgcccac
tggtgttaaaactgcggcctgtgtggctggtgtagaccagacatcatgtaatgttgaggc
taagt---gttattatactaatattaatggtgctaaagttgtagctg--ccattactagt
ttgaaggctgatttacgttatgcatcattctttaacgatgctgg---taaacagatctat
atagagcttgacccaccatgtaagtttggtatgaatgttaatggtaaggttgaagttgtt
tatctgtattttattaagaacactcgttctattgttaggggtatggttcttggtgccata
tctaatgttgttgtgttacaaggcaagggtcatgacacggaagaagtggaggcagtaggt
atactgtcactctgttcttttgctgttgatcctgcttcatgttataaggaatacattgct
ggtggtggtaaaccactagctaattgtgtaaaaatgctaactgtacacaatggcagtggt
tttgctattacaacaaaaccttctcctactcctgaccaggattcttatggaggagcttct
gtgtgtttgtattgtagggctcatgttgcacaccctaatatggatggtaagtgtccatac
aaaggatcatttgtgcagataccctctgt---tgagcaggaccccgtgatgttttgtttg
attaataaagtttgtaatgtttgtcaatgttggattggttatggttgtaagtgtgatgaa
ct---tagaccaacaatgcaatttgactcttatagtagagaacctcctacatcgaggttt
gtagatggtcctactaaagctgata-ataatta--tttaaacgggtacggggtagcagtg
aggctcggctgatacccctaacagatggtgttcaacccgatgttgtaaagagagcctttg
acatctgtaataaagatgcagctggtatgttccagaatcttaagcacaattgcgctagat
tccaggaattaggtcctgaggattataagaagggttttccctatcttaattccttttttg
ttgttaaacagacaacgcctgctaattaccagcatgagttgagtgtttaccaggatttga
aa---tctgaggttgtggctgtccatgacttctttatctttg--------------ataa
gtccacgtataatatagttaggcaacgccttactaaatattctatgatggacttttgtta
tgcacttagacactttgatcctaaagactgtgaagttcttaaagagatcttagttgattt
tgagtgtattcctggttattattctcatatgtttggcccggacctttctccaggttcatg
gtttgatcataatcctttgtggtatgaccctatagaaaatcctagttaccatgatattat
g-------gctaacttgggttgtgttgttaatagagcagttcttaattgtgttaagttct
gcgatcttatggttgacaagggttatattggtgtcataacgcttgacaatcaagatatga
atggcaagttttatgactttggtgattttcaaaagactatgcctggtagtggtgtaccag
ttgttgatagttattattcatatttgatgcctctccttactatgactgatgctctagcat
gtgagaggtattataattttgataaaataaaggggtttaagacttatgacctctttaagt
atgattatactgaagagaagcgtcagcttttcaataagtattttaagtattgggatcaag
aatatcaccccaattgttgcgattgtgttgacgataggtgtgttattcattgtgccaatt
ttaatgtacttttttccacattaataccacaaactagttttggtaatttgtgtagaaaag
tctatgttgatggtgtcccgtttattgcaactactggataccattctaaagaattgggtg
tcattatgaaccaagataatactttatctttttctaaaatgtcactcactcaacttatga
aatttgtaggagatcctgctcttttagtgggcacctccaacaatttagttgatttgcgca
cttcttgtttttcgttgtgtgctcttgtaacaggcataacacatcaaactgttaagcctg
ggcattttaatcgtgatttttacgattttgcagagaaatcgggaatgtttaaagaaggta
gttctataccacttaaacatttctttttccctcaaactggtagtgctgctatagaagatt
atgattattatcgctataataggcctacaatgtttgatatacggcagcttcttttctgtc
tagaagtgactgctaagtattttgattgttatgaaggcgggtgtatacctgctagtcaag
ttattgttaccaacctcgataagagtgctggttacccttttaataagtttggtaaggcca
ggctttattatga---aatgagttatgaagagcaagatgcattgtttgcttctacgaagc
gcaatgtaatgccaactataactcagatgaatttgaaatatgctatatctgcaaagaata
gggctcgtaccgttgcaggtgtatccatactttctactatgactaatagacagtatcacc
agaaggtgctcaagtctattgttaatacacgtaatgcagctgttgttatcggcacatcca
agttttatggaggctgggacaacatgttgcgcaatcttattgatggcgttgataatccta
tgcttatgggctgggactatcctaaatgtgatagggccatgcctaatatacttaggattt
cagcttctttagttctagcacgtaaacatacaacatgttgtacgtggtcagagcgtatct
atcgcctctttaatgagtgtgcccaggttctttctgaatctgtactggcgactggaggca
tctatgttaaacctggaggcactagtagtggtgatgcaactactgcttatgctaatagtg
tgtttaatattatacaggcgacatctgctaatgttgctcgtctaatttctacctgtactc
ccgatattgtctatgatgatgttcggtctatgcagtatgagttgtaccaacaggtgtata
ggcgggttaatcctgatcctgcatttgttgataaattctttgcttaccttaataagcatt
tttctttgatgatcttgtctgatgatggtgttgtttgttacaatgacacctatgctaaac
aaggtcttgttgctgatatttctgcttttagagaagttctctattatcagaacaatgttt
ttatgtctgatgctaagtgttggactgagccagatattattaagggacctcatgagtttt
gttcccagcataccatgttggttgaggttgatggtgagtataaatatttaccataccctg
atccttctcgtattttaggtgcttgtgtctttgttgatgatattgaaaagactgagcctg
ttgctgttatggagcgttatgttgcccttgcaattgatgcctatcctttggttttccatg
agaatgaagagtataggcgtgtcttttatgtcttgttagcatatattagaaaactctatc
aggagctttctaaaaatatgctgactgactattcttttgttttggatattgataagggta
gtaaattctgggaagaggaattctactctaatatgtatcgtacacccactactcttcaga
gttgtggtgtttgtgtcgtttgccaatctcagactatattgagatgtggcaattgtgtta
gaaaaccatttttgtgttgtaaatgttgttatgaccatgtcatgaacaccacgcacaaaa
atgtcttatctattaatccctacatttgtagtagtccgggttgtggtgaggcagatgtta
ccaagttgtatcttggtggtatgtcttatttttgtgcactccataaaccaaagcttgcca
ttcctcttgttagtaatggcactgtttttggtatttatagggctaattgtgtgggtagtg
acaacgttgatgattttaatacgttagccactactaattggactactgttgagccatata
ttttggctaacaattgtagtgatactcttagacgctttgcggctgagactgttaaagcta
ctgaagaacttcacaagcaacagtatgcaagtgctgaagttcgtgaagttatttcagagc
gtgaattagttcttacatgggaacctggtaaagctagacctcctcttaacaggaactatg
tctttacaggctttcattttacaaaaaatagtaaagtccagttgggtgattttacttttg
aaaagggtgagggcagggatgtagtctattataaagctacatctactgcaaaattaacac
ctggtgatttgtttgtcttaacttcacacaatgttgtgtcgttaacggcacctacattat
gtcctcagcaaacttttgctaggtttataaatttacatccaaatgtaatggtccctgatt
gttttgttaacaacataccattgtatcatttggttggtaagcagaaacgtaccactgtgc
agggacctcccggtagtggtaaatctcattttgctataggccttgctgcctatttctcaa
atgctagagtggtgtacacagcttgctctcatgcagctgtggatgcactatgtgaaaaag
catttaaattcttgcgcgtcgatgattgtactcgtatagtacctcaacgcgcaactgtcg
attgttttgcaaagtttaaacctaatgacacagctaagaagtacattttttctactataa
atgcacttcctgaagttagttgtgacattcttttggttgatgagattagtatgctcacca
attatgacctttcatttattaatgcaaagattaattaccaatacgtagtgtatgttggtg
accctgcgcagttgccagcaccacgcacgctact---taatggttctctttcacctaaag
attataatgttgttactaatcttatggtgtgtattaagccagatatcttcttggctaagt
gttatcgttgtcctaaggaaattgtagatacagtttctactttagtttatgatggtaagt
ttattgccaataacccagaatcacggcagtgttttaaggttattgtcaataaaggtaata
gtgatattggccatgagagtggctctgcttacaacaatactcaattagagtttgttcgcg
attttatatgtaggaataaggagtggcaaaaagccacctttatttctccctataatgcaa
tgaaccagcgtgcctaccgtatgttaggtttatccgtgcagacagtagattcatcgcaag
gttctgaatatgactatgttatattttgtgtaacggcagactctgctcatgcacttaata
taaatagattcaatgttgctcttactagagctaagattggtattctagtcgtcatgcgt-
-------------cagcgtgatgaactttataattctcttaaatttgttgatattactga
tgcaggtttgc------agagtaataccggtttgtttaagatttgtaataaggactttgc
tggcgttcaccctgctcatgcagtaaca-acgtatgcattgtcgtcaaattataaagtgg
gtgagggtcttgctgcattggttaatgccaatgtgggagacgtcataccttataaacacc
taatttctttattaggttttaagatgaatgttgatgtggaatgttgccactcgatgttta
ttactagagatagtgccatacgcaatgttagaggttggattggctttgatgttgaagcaa
ctcatgcgtgtggtactaatataggtactaatttgccttttcaaataggcttttcaacgg
gtgcagactttgtagctgtgccagagggtttagttgacacacctagtggtagccaatttg
aacctgtccaatcaaagactcctccaggtgaacagtttaatcacctgcgtagtcttttta
aac--------ttgctaagccgtggtctgttttaagaccacgtattatccaaatgcttgc
agacaacctctctggagtttcagagtgtgttgtctttgttacctggtgtcatggtttgga
gttaaccaccatgcgctatttttgtaaaattggtcctgaaaagagatgtcat---tgtgg
ccaacgagctacatgtatgtcatcttctcaggactcatattcttgttggaaacacagctt
aggctgtgattttgtttataatccctatattgttgatattcagcagtggggttattctgg
aaatttacaatccaatcatgatttgtattgtaatgtccatggtcatgctcatgtagcgtc
agctgatgccactatgacgcgatgtttggccatttataatgcattttgtcaggatgtcaa
ctgggagattacttaccctcatattgttaatgaggatgaaataaattctagttgccgctt
gttacagcgttattttcttaacgct--tgtattgatgccctgaaacccagtactatttat
gatattggtaatccaaagggcattaagtgtgtgagacgctctgacgttaactttaggttc
tttgataagcaacct---------atagtgcataatgtcaagcagcttacttatgacttt
aatgaacattctaataagtttaaggatggtctttgtcttttctggaattgcaatgtcgat
tgctatccagataactctcttgtgtgtaggtttgatacacgtaatttaagtgtattaaac
ctaccaggttgtaatggtggtagcttgtatgttaataagcatgcattccatacacctcgt
tttgataggacaagtttcaagtacttgaaacctatgccgtttttcttttatgactcaagc
ccttgcgacaccattcagattgatggtgtttcaca---agatcttgttagtctatcaact
aaagattgcattactcgttgtaatataggtggtgcagtatgtaaaaagcatgctcagcta
tatgctgagtttgttagtgcttataatgtagcagtcacagcaggttttaccttctgggtt
gctaatggttttgatccatataatttatggaaacagtttacttcccttcagtctatagac
aatttagcttataatgtctatatgagaggccattttgacgatgttgctggtgaaatgatt
actgtagtaactggtgacagagttagtgtcataaaggacgatgtagagaaggttgtcttt
gttaataagacaacactacctactactgtagcctttgaactttatgcgaagcgtaatatt
cgtaatgtgcccaatactaagattctcttaggtttgggtgttgatgttacgcatggcttt
tctatttgggactatgagaatagttctgttgtatttagaaacactgttaagtgttgtcct
tatacagacatagac---------------------tcttctagtctttgtgttttattt
gatgataggtataagggtgcattgcagcagtttttgagtgctgataatgcagttcttatt
tctacacagtgttataaaaagtatccatttatctctttgccattttatgtgcaagagcaa
---------aatggatttactttgcagagtggtgaagct------------ctctttgtt
tacaagagagtaaagggtaaatttttaaacttacctcaaactctttatacacgttctaga
gcagtggagggctttaaacctctcactgccctagaagaggaatttttaaattcttctaag
gaagaattttt------gtcyaaatatgataaaggtttaggccttgaacatattatctat
ggtgacatatctaagcagcagcttggtggtcttcatgccatgataggtgctgccagaatg
tttagtaaagatagtttgcagtttaagccagtttctacaactggtgatgtattgcagaat
tattatgtgttatcta---gtaatgggtcatataagcaggtctgtacactttgtgatata
gtacttgatgattatattgacctactagctaatattaaaacacagtatggtgacatgact
tctaaagtcgttactgtaagtgttgattttcatgatgtaccatttatgacttggtttgat
aatggtgacattaaaacctgctaccctcaactacaatcgggt------tggcgtagtggt
tatacaatgcctgagctttataaagttcaagattgtgttatggaaccctgcaacatacct
aattatggtgttggtgtttcgttgccggatggtatactgatgaatgttgcgaaatatacg
caattgtgtcagtaccttaacaagacgtcaatgtgcgttcctcataacatgagggttatg
cactttggtgctggttctgataaaggtgttgcccctggcactactgtcttgaaacagtgg
ttgcctgagggaacacttttggttgataatgacattgccacttttgtgtcagatgctcat
gtgtcttttgttgcagattgtaataagtttagaacagaatataagttcgaccttattata
tctgatatgtatactggcagtaacgccaaaagtcatagcggtagcattgtcaataatggt
aatgatgatgtttttgtttacctcacaaattttataaggtctaacctcgctttgggaggt
acatttgttgtaaaagttacagagaccagctggcacgaggagctatataatttagctcaa
gattgtgcctggtggactatgtattgcacggctgtaaatgcttcttcttcagaagctttt
cttattggtgttaattatttgggtgagagtaaaggtattaaaataccgggtaagactctt
cacgcaaattatatattttggagaaatgtgtcggttttacaaactagcgcattttctatt
tttgatgtcgcacg-----------ttttgaattgaaaaacaaagcaacccctgttgtta
c-tcttaaaaaagagcttcaatcg--gagctggttctcaatttagttagaaatggaaagt
tgctaattagagaaacaggacctgttaatttgttagatgaaagctttatttaaaact---
---------ttcaccttcttttctcttttggtg--------tgcttgtcatgtcaaattt
atggtgatgactgggtctattatt--acccatcagcgtttagaccgagtgatggctggca
cttgcagtctggtgcttaccaagttgtggagcagtcaacactcaattcaact--------
-------------------agtggtgcaggttgtacatttgcgca---------------
------taatagttttaatttaaccatgtc-----------ggatggtgttgttcttcaa
gcgctccctccgactggttggaccgatcaagctgctaaaacttatgttcatttagcaggt
tgctctatgggaccatatatattttt--------------------------------tg
tgtttggcccctgtaataata------------------acaaagtgtgtggtagacctg
gtataaaaggtggcattagcttcattgtctatgacaccaattatactat--aatctacca
gactgacttccctaattggact--------------------------------------
-------------------------------------------gcacacac---------
---taagttttcaactttacagtgtgtgggacataaggggagcgtctatctaaatggtga
tcttttgtatcagttgggttatgatgctactgttactaatgcatcacttgtaacatgtac
cacacctagtgtgcagtatttatacaagagttcacgtgctataaattctcttgt---cta
ttttcagaatggtactgcgcaggacctcatcctttgtgatgatacaccgcgtggtgtcct
ttattgtacttatggtaatggtaatcttacaga------------tggactttaccctat
atcag-------------------------------------------------cacttt
caactccaaa-----------------------taaaactcttgaggtt---------ta
tttgattggtagtgttgttaataacacctatcttg-------------------------
--------------gtgttcttactaattatactttttacaa--------------ccag
tcwgatgt----------------------------tgatactattactattggtactca
tggagaccaaatggctcaattagcaaagttgaagttata--------tcaagagttttct
gcttcagaaccttattataacttcaatttcac------ttttttaaaagagtttgagttt
---attcctaatggtaaggccatttctcttactgctaattatggttctatttattcgtct
tgtgg---------ttttacac--------------------------------------
----------------------ttgacaattttaataatggccattgttttaattctctt
agtattaagcttacttatgctcccaagtattggggttgtaaggaggctatgtcatacttt
caggcgcaatgctgctatatgtatt-----cttatgacacatctagtaagtgttatggta
tagctaaggacactgaggattataagtatgagtgtgttctcttagttttggtcttcatgc
agcaaggttctaaaatatgtacatctccgactcctcctgttttagttgagcagaatgttt
taaataatacatttgtcttagaccaatgtgttaattataccatatatggccattatggtt
atggctatatcattaatatcacagactccgtaagtccaggcactatgcttgctgatggtg
gtctgttggtacaagattcatctggagccata-gatgtttttgctgtagataatgtttat
ggccgccaatattataaagttaa----------------------------cctctgtaa
tgatgttaacgaacagtatgtacttactgggtcagttgttactggtaagcttacatcatt
taattgcactggct-------gtccattattgtccaaccagtattatcagttgtttagta
ataacacaaggcgcaagc-gttcacttgattctcaggtcaacgttacttcctgtgattat
gttactttt--ggtgagtattgtctttttcctgacggtactta-taaatatatacaatct
gcaacatttgacacactctttgagcctctgttgaatgt--------------tactgaaa
atattcttattcctgatagttttaatcttactgttactgaagagtttattcaaactcaga
tgcagcagattcaattaaactgtcttcaatatgtttgtggtgcttcagttcagtgccgta
atttattcaagcagtatggtagtgtttgtgataacattgtttctattttgaatgg-----
-tgttgcgcaatctgagagc---------------caacagctcatatcaatgtattcta
gtacattgcctggacaggacttcaatcctgtgtacgctaatatgtctactggtggcttta
atctttctgtgttattgccaaccacacctcaatc------tcggtcttttattgaagacc
ttttgtttgataaggttgagtccgtaggtttgcccactgaccaggcataccttgattgta
tgcgtggatggacagctagggaccttatttgtgcacagtactataatggtattatggtat
tgccacctattataacgcctgctatgcaagttatgtatac------------aggtagtt
ttattgcatctatggcatggggtggtcttactgctgctggtgcc---------atcccgt
ttgcaactcagattcaagcacgcatcaatcatttgggtataacacagacccttttgatag
ataatcaaaagatgcttgctgaatcttttaataatgctgttaaatatatgcagcagggtt
ttgaagcaacatcctctgcattgcaacaaattcaagatgttgtcaaccagcagggtgctg
ttctgcaggaagttttaaattctcttaataaa------------aacttcggtgcagttt
cttctgttattcaggatatttataagtctcttgatgagctttctgcaaatgcgcagatgg
ataggttgattactggccgtttatcagcgctttctg------------------------
-------------tcttagcttcttccaagcaggctgaccagttgcgtgttcaacagcaa
cgccagcttgcccaggacaaacttaatgagtgtgttctttctcaatccactcgtaattct
ttttgtggtagtggtaagcatgtcatgaccataccacaaacagcacctaatggaattctt
tttgtccattttacatacacgccgcaaacatttaaaaatgttactgcggtagtgggcttt
tgtgtccgtggtaacaccactgactcatcttacgagtatgctctcgttccagttaatgga
agaggcgtatttattgaaattaatggtacatacta---tatcacttctcgtgatatgtat
atgccacgtaatattactgctggtgatgttgttacattaacatcatgccaagctaattat
gtttatgttaatagaactgttgtcactacttttgtagacgacagtgattttgat------
------------------tttgatgcagaatttgataaatggt---ggaatgagactcag
catgactttccacagcttgatgagttcaactataccattcctctgcttaacatcactcaa
caaatacaggatatacaggatgccattcaaggtttgaatgactcctatgtagacctgcat
gagttgtctaaacttaccacttatattaagtggccatggtatatttggttggctattgcc
ttccttactattattttcttccttattttaggttggattttctttatgactggttgttgt
ggtggttgctgtggctgctgtggc--------------ctaattccattagcacagcgtt
gcagtaa-----gaaatcatcatactac------------------cagacatttgatga
tga-------------------tgtagtaggcgaacgaatcagacctaagaaaaatgtct
-------gatgactcgtcctgctgc----------atacataatccatgcctctctgagt
ggtgtgtctattgtaacccaccagatgaggatgttcctcttcatgtttta--------tc
ttttattatcaactcgcaacaagagttg--------------ttagagttgatagatcta
ttatt-------------------------------------------------------
------------------------------------------------------------
------------------------------------------------------------
------------------------------------------------------------
------------------------------------------------------------
------------------------------------------------------------
------------------------------------------------------------
------------------------------------------------------------
-------------------------------------tgaatcttaacaaaacg--catg
ttttattacatacttttgtttatattctatctttggtgtaagacactactagttatatct
agagaagtagcttac----------------cttgtaataatctttgtgcagtttagttt
gaagtgtctggacggtctttatgacagatatcttaaccaaatctgtacaagagaatggta
gttttcttactgctgtatatgtatttacagcttttgttgctttat-atctcttgggtaaa
gctctttatgcatttacccaggcagcagatgcttgtttcgcattttggtatacctgggtt
gccttacccactggta--------------agggtgtggcttttgtgtac---aggaata
cctatggtagaaaaattaacaatccagacttggaagcggt-------------------t
attgttaacgag------------------------------------------------
----tttccaaag-------------------aacggtccaaataataaactagtcccga
agttatcatgagtagcaacga------gacag---ttaattgtacccttgatgtgactca
agcggagaaagtctttaaggagtataa---------------tctattccttacatgttt
ctttctattcatgacctttgtgctgcaatatggttacgccacacgcagcagagtcatgta
tgtaattaagatgatagtgctttggctattctggcc----acttaacattgctgttggtg
tgctgtcctgtatatggccagttaa--cactggaggctttgttgctgctatcgtgcttac
cattatggctattttggcttttcttggctattggattcagtccataagactttttaagcg
ctgcgcatctttctgggcttttaaccctgagagtaacgcagtaggctctatcaatcttaa
taacggcaccgtgtgtaagttctctattgagagcgtacctatggtgctgtcacctattat
aaaagctggtgtcctctattgtgagggccagtggcttactaagtgcactccttcggaagt
gcctaattatatgtacgtgtgtacgccagataggagacacacatacaagagagtagcagc
ttatgctggcgataacaaaacaaagaaatcat--ttgccac----------ctttatctt
tactaaagagaaggtggaca--------ctggtgaccttg----------ataaagtaac
cacatctgtgggagatctttaccagtaatgtgtaattgcaaaattcatttgcagaacatc
tttggttctaaatctattcttaaggtctatacctctataattgttactgatatagaagtt
agttccttatgttttgctattactctctctgagttgttaaagttaaaccagcttatgctg
tcttttcttcctagtattatcatagt------------------taatggcattgacatt
gttgttaaa-----ttcggtgtcgttcactatgatggtataccacttgtta---------
-----aaggagtcttaacaaaatcggcatgagtctatttcgccgtcttttcaggacgatt
agacgctattgtcgt--------------------------------------attaatt
ttggaaaaactccagattttacttctggtagttggtacgtaagtgcatttaactaccctg
agtttta--------------tggtgtcactgatagtgtgactgactctgtgtatattgt
gccgaaagtcatagacctttggcagaattaacaaaacgatgtgcaaatgtgctaacttca
tacaaaatattttgtatcgtaac-------------------------------acaatt
gcctattcttcccgcgctattgttgtgtcgcgtgaagtaaatccgctctgctttggtgtt
acattgcagaacggtatatattgtaacccttctcttatagcgtttcttccgaacactata
agagttaattcagttacatatttcattcaaggtgaacaagttttg--------------t
acaatg----gacgaaacctgct-------------caccagagattttgttattgaaaa
agcaagcacagcagtctaggcttagacttattagcttgcagccttttattgtcaaaggcc
ctggtgggtcttgggtgtataaatttgatgatcatgaaccttctgtacatgattatacaa
ttgtttgtagtagtgagcccttaacaaaacggtatgataaaactggttaagggctttgtt
gtgttttgtgcgaaattttacagatctcttctgctctgtgaagttcgcattcttagt---
-cttttggtcaataagtttggccttaattgtct---------------tttggctaattg
cagggattttctctcactgcaacttaacgtagtttatagattaattgatagtagtaataa
ttcgctgg----------------------tatgaataatccttttgcaaccgcaacagc
aagaaaagctcgcgtggtttgtttaaatagaggtgcaagaagtgtctattttcttaacaa
acaaggacttcccgttccttgtccccattgcactacgctcgtcgttcgtggccttctttg
tgaagaacaccagttcgacgacaatatctatataggatggcatccagagggaactctag-
--aacacgccagaaccagggtgggaaat-----------cggatgctccagcaccggttc
taaagctctctggtggaccaccaaaggtaggaggtagtggatcagcgtcctggttccagg
ctcttaagtctaggaaaccagatggacctgaaccacacttctcaggtagtggtgttccag
tgaacgacaatgtcgacctgaaagccagtcatggctattggcggaggcagc-----gtcg
ctttaaacctggtaagggtggcagaaaacctgtcggtgatgcctggtacttctattatac
gggtactgggccactggcagatcttcaatatgctgaccctcatgatgatgttgtgtgggt
gaaggccaaggg-----tgcagacaccagca---cacgttccaagcagggtactagagat
cctgataagtttgaacagtttccactcaggtttgccgatgg--tggtcctgataatggat
ttcgctgggatttcatacctacaagccgtggtagaagtggtagaaactctgtagcctcat
ctcgagagcagtctcgtaatggaagc------agagccgctacacctgaacgccgtggta
ggactagttctgtcaatgaggacctcatccaaaaggcagctgacattatcctg-------
---------------------------------------aagaaccagggcaagagcggc
aga--attactaaagcaaaggccaatgaaatggctgagcggcggtattgcaagcgtgttc
tggctccaggaaaagatgttgattctgtttttggagctcgt-actaaaaacaagccca--
gaaactttggtgacgataagatggtggaagagggcatcagagatggcagaacaactgcta
tgctgaatattgtgccctccagcc---atgctttgctgtttggtggagaagtgc------
agtcaaaactcaatcctgaaggactggctgtcacttttacttttactactactgttgatc
gcaatgatccgcagtttgataattatgtgaaaatttgtagtgagtgtgtgaatggtgttg
gaacaagaccatctggagacactaaa----------------------ccaaaatccaag
ccttcttctcgtgctcaatctccggctccaaagccacagagaaagaagcaacagaagaag
aagcagcaggatgaagatgttgtgccgaaggatgagcaggaagtcaatgaccggctggaa
tttgatgatgagaatcctgaagactttgcagatagagtggattggggaaattcagctcta
ggaagttcagagatttaacaagctggacatggcccaggttgtgaagactccattagaggc
atctgtgaagactatggaagctagactcggttgtgggtctagtgagtgtgagtggaattg
gtccaagcacacaaatagacttcccttgtgccttttttcagagtctacacatttcctgtg
tgagagacacctacataacaaagatgataaaatttgttgtttatgttggtctcatctaga
ctataggcgcgagctgcttaacacttgtgttcagcagtccaaacttaaagtcgttgagag
agaaactgttgtttaacaaaacagtcatgaaccatggttctcgtactgttcttgttcttt
cttttgtcagtgttctatctgtttctttatgtgcagtgtggaatattgattgtccagtac
ctcctgataaaactgtttgctcagttgtttccaaggatggtaattatatagataggttgg
ttaatgtcacctattataatagaactcaacaatctttctgtggcgagtttggctgtagtg
ttgaggctataccagctgagctgtattttacagcgatctcttttgaggaagttggtagtg
ttaattgtcagggtgccatcgtgatgggttgtgttacacaacttagcattgatagttaca
tctgtgagccatgccacctacaacctcttgttgatttagttgaggaaaatttggcagttg
ttgttgtagaacatgtgattataggtcttttgtgttgggttataatcatgttagctttgt
tgttgtttttaaaccggtgcaataagtattgtcctgcaccggagagttttcattgattgc
attaaggcatgtgcgcttaatccgtatatgtctaatgcctggataatgtctaatctgtgt
gt-ctagtagccaggaaacgaacggcacacccttaggttttaatttagtttaattaggtt
agtttaggttagtttagagtagtttaaaagatgccatgtgccggggccacgcggagtacg
atcgagggtacagcacatggacgcccattttgattaatgggaagagcta-----------
----------gatttagtttaggtttagtttaattggctaaaagtaattaaaatttgtag
gctagtatagagttagagcaaaaaaaaaaaaaaaaaaaaaaaaaaa-
>OR346994.1 Swan goose coronavirus isolate DWY40, complete genome
-----------------------------atcatactcacc------ttgccttgtgcaa
gaaccttttcttaacaaaacggacttatagtgcgtacggtt----------tgctgtagt
gccatacctgc-cgggggagttcacaactttctgttgt----------------------
------gcccccggggggtggtgccgccttccgtcacgct--------------------
---------------------------tgttagatattat-ttttggagcctgttttatt
g-----------------------ctgcttgctctgttgtgtctcac-tttatacctccg
tttctcgggctacctagtgtccagcgtttctt---------------------------g
ctgtcgtggtttggtcga------------------------------------------
gtgcattgaacctctggttcttctagcggta---cgcgggtgtgtggaagtagtatca-c
tgtgggagtat--tccctttcagtgt----------gcgaaatacgggatcgccttcccc
cactcacctctaaaggcttttgagcccagcgttgaactacgtctttgcacaaaaccggct
atacggtggtaagaggggtagtgcctaga--------------------------aactc
tagaggcg--------actagctcttgtggggtttagtgagcagacaagtaaaggtcagc
aactaatgatggcttctgtcatgaaaaaggaagtatcttcctcttctggagtcgtaattt
atgtgttaccaggtgcgactcccactatcttggatgcgcttttctt--ttatacagcgta
tcaacccaaggatgcttgtgatgctattcagtttcgtcacaagtttgataaaaa------
------attggcttctggtaagaagtttgtttttgacac-----tgagaaaggagttgtt
cacatcat----tggtgtgaagaaaact----gttccaggtgtctttgttgtcgatgcca
atactaaattggc----tgatttggaaaatgtcatgggcgtttcttccatggctagaaag
taccgtgatctgcttaaacaagcagctcaatggtctctctctgttaagactctggaggac
aaagcactcactttggaagagtgctttggttcttctgagatcttgttgcttcaaactgct
gctaagcttcaagtggctgcacttgctttgcgcagtcttgttaaagttattgttc----a
ggatgttgttaataccctgtctct-----------------ttatcttaaagcttcagca
gcttttgttgagcgtctgacattagcttttaaaagagtattgtct---------------
---gatgttgttgctag--------------tataaaaccttttagag------------
-aggctatttgccaactctataagag------ttttacaatctcttttgtacggggcagt
ctgtatattgcctcgtgtgttggtggtgcatttgcatttcttaa-tgagatgcttgcgtc
tcttacggaaaagc--------gtgcacacattggtgtagcgggcaatctgcttgtggca
aatggctccgctgttgttaagcgtgagggtcaggtgtttctctacggcgttaagcgtaga
gttagcactattccacgccttgagtcttac------------------------------
------------------------------------------------------------
cagttaggtgaaccttgttatg---tcaaggttccagatt------------ctggctat
ttggccattgttgatggcgaccaaatgtttgtctttgatgagggtgacgctacttatgca
gtgcccttttcaaatggtgacattgttgacatttgttttgaatgtgagaggcgtatagta
gtccatgacgctctgactgaagagcagcatgatgctatagtacttcttgcatcaagtttt
gggacatcatttg----ttggtgatgttggtgtagtttgta---agtttggtgtttataa
acttatgtatggtgtttcacg-agcgggagactttgt-----------------------
------------------------------------------------------------
-------------tgtgaactcttccgtaagtgcctttgacattataaagttttgtggga
agcatgttggtgctctgttaactgatcagctacccacccttttaaaacttaagtcacagt
cttttagaaagt-------tgtgttttgagtttgtctttaaaactaagtgttggtttgca
gatttggccgctagtgtttttactagtctggttgcagtaacggatgagttgttgcaacaa
gtctgtaattt------agtctttgttg-----ttaggaagactg----------gtgtt
gtctttaaagagg--------ccacgcatgtcttcttttctatggtgagtgaagttgttt
cgctcgcctttagaactttgccagttatgtttggtgccttgtgtcacaagggttacctaa
tctggacacatggttgttgta-----------aaattgctggtgacttttttgagccaac
aagcagtgatgttgttgttcaagttgaaggcgttagtgaggattccacacttgaattctt
tgagtgtgaatctgtaatgccagaagctggtgtgatggt-----tagtgtagttgtagaa
gacaccacttataagttttttagatttaagcgtggtgacgattattattatgcaccaatg
acatctcacaatactgtggctgacatttggtttgtaaaggcaggtggtcgtgtcaccttt
ttagatgaggttcaagtaatggaaactagtgttgatacggtttctatctatgttgatgtt
acttgttgtggtgaaccatggacttctctttttaagaaagtctataaggatccaattgat
gtggacagtagtgttactgttga---------ggaattgcatgctgtcatttatgaaatg
gtggctgaagtagcacagacactac---------------------------------ct
agtttagatggtcgtgctatagtctttcctgaatttgaagaaactgcactagttgataaa
gctggtgattgtatcttgaaggttca---ggattgtgcgttggcgctctttgaagattat
gattcagatggcgct---------gaagagtatgag------------------------
---------gaggatgaggatgaattatttg------ttggccctgttcttccttttga-
--------------------------tgtagatcttgcgcttaaattagcagcagatc--
--------ctgttagtgcaacaacaccgttgactcttag---------------------
-----------------------------------------------------tggtgat
tatgttgtttttgtaaataatgtctatctcaa----------------------------
--------------tgttgatgttgactttgacattatgcctaatggttgtgagcgttgt
gtcccagtggcccagccaatctttcagcttgcaaagt--tgcaa---ggacattttgtag
acacagtggttgaagaggcctttatatgtggacctatgcttccatttga-----------
--tattgatgaatttattggtgttgtaggctctagt------------------------
----------gtacctatga----------cattgaaaggttctttttgt----------
---gtttataattatggtatttatatgtcagatggatttgagg---atatagatggtgtt
tttaaacccatatgtaggcctctttttgat---------tatagtaaactttttggtatc
taccctgttcaacagagtagt---------aaatcagctagcttaaaagttgattgggaa
actgccatacgcgagcaagaagc------------------gagtgtgcagtc-------
-----------------agattgtgtaggctgtgaaattactgttgagcag---tcaaca
ccgccagatagtactgaact----------------ttcttttgtagtg--------ggt
gacctttctaaggttctcactgtagcaaaagctaagtttggtagttttgttttagttaat
gctgct------------aatgtaaatatgcagcatggtggtggtattgctgccgccata
gctaaaatggcaggcgcacagtttgtt-------------aatttctgtgaccag-----
-------gctgttcaacagcatggtgcacttaagtttttagaaactcctccgtttag---
-----------tcttgctgactac---ggtgtggttaggattttaaatgttgtcggtcct
a---------agagtaccgataaaaatgtttataaaaagctttgtaaagcttatggtact
ataacaggaattaattgtgtggttcctgttcttagttcaggc---atttttggtgttgac
tttaagtcttctatagatgccttttttgaggtctgtggttctaagttgcagagattttgt
ttgttctctttgcaacaggctcatgcagactattttgtttttaaacaaaaaccacgtaga
aggttttatgttacttctgatggagtttcttttaaatcttttcaggcaggtttagat---
---------------------gaagctcttagtgttgttgttggttgtactgtttatgct
cgtaata-------agcaggcagccttagtctctgatctcaat--------------gat
gatgagattgtatatgttccaactgttgat------------------------------
------caacaagtcctggatttctatggactagatagacaccagtttgtgtattatttg
caagcgt-------------taagtcatgagtggaacacttatg--agtctaacggtatt
atacaattagagtg----gcaagctaataattgttttgtcaatgtcgctctagttgcttt
------gcaagtctcaggaatgtcttttactgatgggtttttaaagcaagcatgggcagc
ctttttgggtgg---tgatccaactgaaatgg-----------ttgcttggtgttacggt
gttttgagttgtg-------------------atgtaggtcgtatggagaatcatcatgg
tataataacagctgcgctgcgtcagcaggatcttgcgtctgcttatgttagacgcc----
-----------------gtgttacttgta-----------------------------ac
tgcggcacagttgagaatgttttcaatggtgtgaatgcatg-------------------
---ttatcagccagttatggccgctaacatggcgcattttatgacgcaacatggcgtctg
ccattgtgg------cggtaattttgttgatgttgtcgttgagatggatgtgccttatct
cta---------------tcttgttacggcagcaggaccaaaagtggtacaggctgacaa
tg-----aggcagtctttaatgcttgttttgaaggatccattaattctgg---ccatctt
tatgttcagagtaagggtgttgtttttgataatcttaataagaagcgtaaatattctaga
gtttctgggtatataga---tgctttttatgttggtgtca-------------agtctaa
ggttgwgagacaggatacttctctctccttagttgwwwatgttgatgaaca---------
-----------------------------------gtcttttgaggcctggtatagtgat
aa---------------------ctattaccagtgcctctc-------------------
---------------------------tatggatgacagtagtgttattgctgctgatat
tcaggaggattctagtagtgatgtasgcactactagtac---------------------
----------------------aatacaagtt----------------------------
-------tttgttagaggtttgacacaggctatttcttat--------------------
----------------------------aatggtgttgtgttgaaccct-attgagaatg
cgacttatc-----------------ctaagttgttacaatcattgacaatctttgat--
------------------------------------------ttgtatactatgtggctt
gagaacgacactaatta----------------tgtggttctaaaagcaaataaacttag
tgagctttgtggtgcagct-----------------------------------------
-------------------------------actgtgcaaactcatggcattgatgctgt
ttctaa------------------------------------------------------
-------gctgttttcaaagtcaattcttagaactgttgtttttagaactttgaaaacag
ctggtttagtcacaaccactgctattagcacgacatttagttgtgtttcagcagctgttg
gtactgtttttaaa------aggtttagtctccctagttttatgtctggtgttgcagaca
taagtttgaggactgaacgtgct-------------------------------------
----gttttttggaatgtatttatgttcttttggtttggtcttaagtgtgttgctcttgc
agtaacacct-----------------aaaaatttaactagtatagtctctggtaagttt
aacttg---------------tttttaacactagctgttgtt-----agtgttacttgtt
ataactttacg----------agtgtctatactatgttgtttgattttattag-------
---------tatattgtatgaatctataggcgtctcattatgt---------------ga
cgtttatagtaattatactgatatatcttttaatgctatgagttactgtaaaggtagctt
gcattgtcttacctgcttgcgcggttttgattctttgcatttgtataaacatgcttataa
tgttgagcaagtttataggtctgtgtttgtctgggactatacactctttgtgtatttgtt
tatagtcttattgttttctaggggttgttttttgacttctatggctttttacactcttaa
agt-----------tgcagttgtctattttggttttttcaagactggagttgta-----t
ttttggattggactatctatacagtcttgagtaactttaattttgtaggctttgcttt--
------ttatgtttggattatgtggcgtatatttagaat---------------------
-agtacgccatgttttctattgtaaagattctaattgtgtttattgtggtaagcttgcta
agaatgctcgctatgaagtgacacttgtagttgcaggtaaaaagcattctgtttatgtct
atactaatgctggttatttttattgtaagcagcataattggtattgtaggaattgtagcc
agtttggccatcaaaatacgtttatttcacctgaagttgctggtgagctttctgataaac
ttaaacgtcgtgtaatgtctaccagtgtggcctattcacaggttagtgctgtggatgtgc
aggatgattatgttactcttaagtacatgcttaatggtgttgagtcttttaagggttaca
ctatggcagactttcttaaagctgctgtttccctaaaagatgccataaagtgtgagagtt
ttggtgattcagattttatagtctgtgatacttctagtagcgctgtattagaatctgcta
agaatgctgctatattttatgcccagttgttgtgtaaacctattcttatagtagaccaac
agctttatgattctattatagtacagcctgttagtgctagtactattgaagagatcttaa
ctattttaagtaagattgtta-----------------------gtattaatagggatac
tcttaatctta-------------aagctggttctataaaggaggtgcttct--------
-------------------------------------------tacagttactgatgatg
taggtgctgtggattgtgctctcttttgtcataattataatctagcctttactagtgatg
gttatactaatgttgtaccatcttatggg-----------ctggacactag-taaactct
ctgctagagataggggttttatgattaatgctggtgcttctatagcaaatttgaaaattc
gcaatgcgccacctgttgtgtggcggttttcagatttgaaaaatctttcagaaacctgtc
ttaaatatttgttttctggtgttaataagtcaggtgctaagttttatgttacaaggtctg
attgtaagcagactattagttgtcatactgctaagcttatacttgataagagtgttaaag
ctggtggtatagtctcagcgctctggacatggacttggagattgttcttagtcttggtgc
ttgtccttgtattttgtagtcacttgtatgttgttaatacgggttttgttcatggtcgtg
tggagacatctt----------------ctgcaaattttaaggttattgataatggtgtc
atacgttcagttacagatgatgaccgctgtttttcaaataagtatgtacagtttgacaac
ttttt---------gggtagagactatgttgaaagtaattcttgccctatagttgttgct
gttaattttaatca-------gggtgttttagcaactggtgttccaggttttgttggttg
gcatgaggct--------------------------aatctcatcctacactcaattgtg
gaagagatgaaagcttggtatgcacctacctggtttgcagatgacacatctttgggtttt
actcaggacgctgttattaatggagatgacttttattcatcggttgctatttttgcagct
cgttgtttatatttacaga------cgagtacagaaacattatactgttttggcggtggt
g---ttgatgtgcccggtgcagaacctttttcatctttaataccacatagattgtatttg
cagcctaatggtgttaaagtatcttttcctcgacaattgttgtataatccgtat----gt
tgttcagacggttgatacgacctattgccgagctggtgtttgtgagccttcaaaagctgg
atattgtattagtctagctggtaagtggcttttatataatagtgactatttgcaggattc
aggcaacttttgtggtgggtcctggcttgaattagtttttaatatggttaatgcatttat
------agttggagtaagtcctaatatatatatgcatattgccatgatgtttgtgttatt
gtg-----ttttgttattatcctgtttctttgtttattgaagtttcagggtatctttaag
gcctatgctatgatggtcttttctattatagttgtttggcttattaatatctttatggtt
acttgttatagtt-------------ataatccttttatagctataatcttggcagccat
ttattgttattggtcactactagttagtcgcaattttgcagttattatgcatttgtggct
tgtggttaccttttattttatagtcccactttgggtttttgtagtctatttagtcttttt
gttgtatgcttatacaccactctgtttctggtgtgttggtaatgttaaggctactaagaa
gttgtatga----aaatggtgaatttgttggtagttatgaaactgcatcgcaagctactt
ttgttataagagcagctgagtattgtaagttagcaaatgaggttggcgataagct-----
------tgatgcttatttggctgcctatgcaagacttaaatattattctggcactggtgg
tgatgaggaatataggcaggcgtgtagagcctggcttgcctatgcacttaatcagtatca
gactactcaggtagaggtcttgtacactccacctaaatttgctataggtacatctaggct
tcaagcaggttttaagaaacttgttgcacctagtagtggtattgaaaatgttttggtaat
ggttaggtttaagggtaatgtgcttaatggcatttggctcaatgaccttatttattgtcc
aaggcatgttattgg------------------taaatattctggtgatgaatggcagaa
tgcccttcatatggctaataactttgattttgaagttgttagtaataaatttggcggtct
tagtgtgattgagagacgtatgcagggtgcacttttagtgctgcgcgttagtcagtctaa
taataatacacctaaatttaagtttgttaaggcacgtgatggtgatacttttactatagc
gtgttcttataatggtgttatttcagggctctatccctgtacaatgaggactaatggtac
tattagagggtcatttggcttaggatcctgtggatcggtaggctataatcttgttaatgg
tacctatgagctttgttatatgcaccatcttgagctgccgggagctattcatgcgggcac
tgaccttgctggtagtttttatggtgattttatagatgaggaaaaggcccagtttgttaa
gcctgatcctcttatttctaataatgttatagcttggctttatgctgctattatacatta
tagagagtctcattattgttatcccaaatggttagagtctaatactattacagttgatga
ctttaatgtttgggctaatagtaatggttttactccttttgtagaatgtcctgct-----
-tttcagcgtcttgcctctattacgggtgttgacttgggcagaatatttagaactattat
gactaaacatgcct-gttggggtaatgacc-----------------------ctatttt
aggtaattttagttttgatgatgaaataacaccatatagtgttgcagaacagtgtggtgg
tgttgttttacaatct---------aatcccattaagcgtgtttgtgtttggtggtggtc
aaagtttatgttggccattttaat----------ggctcttattgttataggtggcactt
ttaatattgtccctactgttatttttgttccata-----cgttgtaacatgttttgtggt
agcagggtttgtctctctaactataaagcattctatggcttttatggatacttatttgtt
acctgtggtttgtgttgttgctattagtgtagcaatggatgtgccacttctttataatgg
cctttattatcagtatttgaatatgat-------------actggagtgggctggttttg
ttacttctaactttgatgtttggaagtgggtttctgctatagcaaccttttt--------
----------------------------------------aaatgcgtgtagaattgtaa
ttggttgtttttctatacgcacggcttcagatagtgctaatgttttttatgctgtta---
taaaacttattactatttgtattacagcttatcggcttggtgctgcatatgctgctgagg
actataatcaatttttggttttgttgcataccaatcttgttgctactttt------agtg
gcaatgcactttttggtatagtttcttttaatgttataagatactgtgttatttggtttt
atccagtgcctgtaactaactattttattgtaggtatgttaaacattacctttggttggt
tttgttgttgttattttggtctttattggtggcttaatagagtttttggctttactctag
gtcgctatgtttataaggttagtatagaacagtataagtatatgaatgttcataagatac
gttctccgcgtaatgcgtgggatgtgttttggactaacac--acttattgctggtattgg
tggcgagcgtgttttgcctgttgcttacgtgcaatctaaattgactgatgttaagtgtag
tgcagttgtcctaatgcagttgctcactaagcttaatattgaggcaaactctagggtgca
taaacaccttgtagacttgcacaataaactacttgcagaggaagacctcgtaaaatgtat
ggaacatttacttggtatgctcgttactttgttggctatagatgctaatcttgatttgca
accatattgtgaggatgttcttactaataatactgtacttcaagctgttgttagtgagtt
ttcacatataccctcttatactgaatatgaaaaggctaaggctgcttatgaagatgtctt
ggctcaagttaagaggggtatagtagtttcaccacaagaggttgctgcatatcgaaaggc
tgctaatatagctaaagccacctttgatagagacttggcagttcagaagaagcttgatgc
tatggctgagcgtgctatgacttcaatgtataaagaggcccgtgttaatgataggaaagc
taagcttgtctcatcattgcatgctctcttattctctatgcttaagaagatagattctga
taagcttaatatgttatttgaacaagcgcagaatggtgttgtgccgttagcttctgttcc
tattgtttgtagtaataaacttactctagttgtccccgatgttgacatctggactaagtg
tgttgaaaatgatgttgtaacatattctggt------gttgtctggaatattgattctat
ttttgatggtgatgacaatgaagtcaaacctcaatttgttcgtagagataatgtaacagt
accttattatgatgttaaacctgacatggcttggc---------------ctttgaagct
taatcttgttaggaatgctcataataagatagttttacagaataatgaacttatgcccac
tggtgttaagacagctgcatgtgttgcaggtgttgaccagacatcgtgtaatgttgaggc
taagt---gttattatactaatattaatggtgcaaaagtggttgctg--ccattactagt
ttaaagtctgatttgcgttatgcatcattttttaatgatgctgg---caagcagatttat
atagaacttgaaccaccatgtaaatttggtatgaatgttaatggtaaggttgaagttgtt
tatctctattttattaagaacactcgttctattgttagaggtatggttctcggagctata
tctaatgttgttgttttgcaaggtagaggttatgacactgaagaagttgaagcagttggt
atactgtctctctgttcttttgctgttgaccctgccgcatgttatagagagtatattgca
aatggtggtaaacaattagcaaattgtgtaaaaatgcttactgtccataatggcagtggt
tttgcaataacaactaagccttcaccaactcctgatcaggattcatatggtggagcttct
gtctgtctttattgtagggctcatgttgcacaccctaatatggacggtaaatgtccatat
aaggggtcatttgtgcaaataccctctgt---agagcaagaccctgtaatgttttgtttg
gttaataaagtttgtaatgtttgtcaatgttggattggttatggttgtaagtgcgatgaa
ct---tagaccaatagttcaatttgatagctttagtagagatccacctgcaacgcggttt
gtagatggtccttctaaagccgata-ataatta--tttaaacgggttcggggtagcagtg
aggctcgactgatacccctgactgatggtgttcaacctgatgttgtaaagagagcctttg
acatctgtaataaggatgcagctggtatgttccagaaccttaagcacaattgtgccaggt
ttcaggagctaggccttgaggattataagaagggctttcccctgcttaattctttttttg
ttgttaaacaaacaactcctgctaattatcagcatgagatgattgtttatcaagacctta
aa---tcagaagttgtggctgtccatgacttctttattttta--------------acaa
aaccacatataatatagtgaggcaacgtcttactaagtattctatgatggatttttgtta
tgctcttagacattttgatcctaaggattgtgatgtccttaaagagattttagtcgactt
tgattgtataccaggctattaccatttaatgggtggccccgatttagtacctggttcttg
gtttgatcatcaccctttgtggtatgatccaattgagaattcaagttatcatgaaattat
g-------gcaaatttgggcaatgttgttaatagggcagtgctcaattgtgttaaatttt
gtgaccttatggttgaaaaaggctatattggtgtcataacacttgacaatcaggatatga
atggcaagttttatgattttggtgattttcaaaagacaatgcctggtagtggtgtaccag
ttgttgacagttattattcatacttgatgcctctccttactattactgatgctctagcat
gtgagaggtattatgattttgataaaataaaggggtttaagacttatgacctctttaagt
atgattatactgaagagaagcgtcagctttttaataagtactttaagtattgggatcaag
aataccaccctaattgttgcgattgtgttgacgataggtgtgttattcattgtgccaatt
ttaatgtacttttttctacattaataccacaaactagttttggtaatttgtgtagaaaag
tttatgttgatggtgtcccgtttattgcaactactggatatcattctaaagagttgggtg
tcattattaaccaagataatactttatctttctcaaaaatgtcactcactcaacttatga
aatttgtaggagatcctgctctcttagtgggtacctccaacaatttaattgatttgcgca
cttcttgtttttcgttgtgtgctcttgtaacaggaataacacaccaaactgttaagcctg
gtcattttaatcgtgatttctacgattttgcagagaaatctggaatgtttaaagaaggta
gttctatacctcttaaacatttctttttccctcagactggtagtgctgctatagatgatt
atgattattatcgctataataggcctactatgtttgatataaggcagttgctcttttgtc
ttgaggttactgctaaatattttgattgttatgagggtgggtgtatacccgctagtcaag
tgattgtcaccaacctcgataagagtgctggttacccttttaataagtttggtaaggcca
gactttattatga---aatgaattatgaagagcaagatgcattgtttgcttctacaaagc
gcaatgtaatgccaactataactcagatgaatttgaaatatgctatatctgcaaagaata
gggctcgtaccgttgcaggtgtatctatattatctactatgactaatagacagtatcacc
agaaggtgcttaagtctattgttaatacacgtaatgcagctgttgttattggcacatcca
agttttatggaggctgggacaacatgttgcgcaatcttattgatggcgttgataatccta
tgcttatgggctgggactatccaaaatgtgatagagccatgcctaatatacttaggattt
cagcatctttagttctggcacgtaaacatacaacatgttgtacttggtcagagcgtattt
atcgcctctttaatgagtgtgcccaggttctctctgaatctgtattggccactggaggca
tttatgttaaacctggaggcactagtagtggtgatgcaactactgcttatgctaatagtg
tgtttaacattatacaagcaacatctgctaatgttgctcgtttaatttccacttgtacgc
ctgacattgtctatgatgatgttcggtctatgcagtatgagttgtatcagcaagtgtata
ggcgggttaatcctgatcctgcatttgttgataaattcttttcttatcttaataagcatt
tttctttgatgatcttgtctgatgatggtgttgtctgttataatgacacctatgctaagc
aaggtcttgttgctgatatttctgcttttagggaagttctctattatcagaataatgttt
ttatgtctgatgctaagtgttggactgagccagacattactaagggacctcatgagtttt
gttcccagcatactatgttggtcgaggttgatggtgagtataaatatttaccataccctg
atccttctcgtattttaggtgcttgtgtctttgtggatgatattgaaaagactgagcccg
ttgctgttatggagcgttatgttgcccttgcaattgatgcctatccgctggttttccatg
agaatgaagagtataggcgcgtcttctacgtcttgttagcatatattagaaaactctatc
aggagctttctaaaaatatgctgactgactattcttttgtcttagatattgataagggta
gtaaattctgggaagaggaattttactctaatatgtatcgcacacccactactctgcaga
gttgtggtgtttgtgttgtttgccaatctcagactatattgagatgtggcaattgtgtta
gaaaaccatttttgtgttgtaagtgttgttatgaccatgtcatgaacactacgcacaaaa
atgtcttatctattaacccctacatttgtagtagtccgggttgtggtgaggcggatgtta
ccaagttgtatcttggtggaatgtcttatttttgtgcactccataagccaaagcttgcca
ttcctcttgttagtaatggcactgtttttggtatctatagagctaattgtgtgggtagtg
acaacgttgatgattttaacacgttagccactactaattggactactgtagagccataca
tcttggctaataattgtagtgatactcttagacgctttgcggctgagactgttaaagcta
ctgaagaacttcacaagcaacagtatgcaagtgctgaagttcgtgaagttatttcagagc
gtgaattagttcttacatgggaacctggtaaagctagacctcctcttaataggaactatg
ttttcacaggctttcattttactaaaaatagtaaagtccagttgggtgattttacttttg
aaaagggtgagggcagggatgtagtttattataaagctacatctactgcaaaattaacac
ctggtgatttgtttgtcttaacttcacacaatgttgtgtcgttaacggcacctacattat
gtcctcagcaaacttttgctaggtttataaatttacatccaaatgtaatggtccctgatt
gttttgttaacaacataccattgtatcatttggttggtaagcagaagcgtaccactgtac
agggacctcccggtagtggtaaatctcactttgctataggtcttgctgcctatttttcaa
atgctagagtggtgtacacagcttgctctcatgcagctgtggacgcgctatgtgagaaag
catttaaatttttgcgcgttgatgattgtactcgtatagtaccccaacgtgctactgttg
attgttttgcaaagtttaaacctaatgacacagctaagaagtatattttttctactataa
atgcacttcctgaagttagttgtgacattctgttagttgatgagattagtatgctcacca
attatgatctttcatttattaatgcaaagattaattatcaatatgtagtgtatgttggcg
atcctgcacagttgccagcaccacgcacgctact---taatggttctctttcacctaaag
attataatgttgttactaatcttatggtgtgtattaagccagatatctttttggctaagt
gctatcgttgtcctaaagaaattgtagatacagtttctattttagtttatgatggtaaat
ttattgccaataacccagaatcacgtcagtgctttaaggttattgttaataaaggtaata
gtgatattggccatgagagtggctctgcttataacaacactcaattggagtttgttcgtg
attttatatgtaggaataaggagtggcaaaaagctacctttatttctccatataatgcaa
tgaaccagcgcgcctaccgtatgttaggtttatccgtgcagacggtagattcctcgcaag
gttctgagtatgactatgttatattttgtgtaacagcagattctgcccatgcacttaata
taaatagatttaatgttgctcttactagagctaaaattggtattttagttgtcatgcgt-
-------------cagcgtgatgaactttataattctcttaaatttgttgatattactga
tgcaggtctgc------agagtaataccggcttgtttaagatttgtaataaggactttgc
tggcgttcaccctgctcatgcagtaaca-acgtatgcattgtcatcaaattataaagtgg
gtgagggtcttgctgcgttggttaatgccaatgtgggagacgtcataccttataagcatc
taatttctttattaggttttaaaatgaatgttgatgtggaatgttgtcactcgatgttta
ttactagagatagtgccatacgcaatgttagaggttggattggctttgatgtcgaagcaa
ctcatgcatgtggtactaacataggtactaatttgccttttcaaataggtttttcaactg
gtgcggattttgtagctgtgccagaaggtttagttgacacacctagtggtagtcaatttg
aacctgtgcaatcaaagactcctccaggtgaacagtttaatcacctgcgtagtcttttta
aac--------tcgttaagccgtggtctgttttaagaccacgtattattcaaatgcttgc
agacaatctctctggagtctcagagtgtgttgtctttgttacctggtgtcatggtttgga
gttaaccaccatgcgctatttttgtaaaattggtcctgaaaagagatgtcat---tgtgg
ccagcgagctacatgtatgtcatcttctcaagattcatattcatgttggaaacacagctt
aggctgtgattttgtttataatccctatattgttgatattcagcagtggggttattctgg
aaatttacaatccaatcatgatttgtattgtaatgtccatggtcgtgctcatgtagcgtc
agcggatgccactatgacacgatgtttggccatttacaatgcattttgtcaggatgtcaa
ctgggagattacttatcctcatattgttaatgaggatgaaataaattctagttgccgatt
gttacagcgttattttcttaacgct--tgtattgatgccctgaaacctggtaccatttat
gatattggtaatccaaagggcattaagtgtgtgagacgctctgatgttaactttaggttc
tttgataagcaacct---------atagtgcataatgtcaagcagcttacttatgacttt
aatgaacattctaataagtttaaggatggtctttgtcttttctggaattgcaatgttgat
tgctatccagataattctcttgtgtgtaggttcgatacacgtaatttaagtgtattaaac
ctaccaggttgtaatggtggtagcttgtatgttaataagcatgcatttcatacacctcgt
tttgataggacaagtttcaagtatttgaaacctatgccatttttcttttatgactcaagc
ccttgtgacaccatccagattgatggtgtctcaca---agatcttgttagcctatcaact
aaagactgcattacccgttgtaatataggtggtgcagtatgtaaaaagcatgctcagcta
tatgctgagtttgttagtgcttataatgtagcagtcacagcaggttttactttctgggtt
gctaatggttttgatccatataatttatggaaacagtttacttcccttcagtctatagac
aatttagcttataatgtctatatgagagggcattttgacgatgttgctggtgaaatgatt
actgtagtaacgggtgacagagttagtgttataaaggacgatgtagagaaggttgtcttt
gttaataagacaacgttacctactactgtagcctttgaactttatgcgaagcgtaatatt
cgtaatgtacccaatactaagattctcttagggttgggtgttgatgttacgcatggcttt
tctatatgggactatgagaatagttctgttgtgtttagaaacactgttaagtgttgtcct
tatacagacataaac---------------------tcttctagtctttgtgttttgttt
gatgataggtataagggcgcattgcagcagtttttgagtgctgataatgcagttcttatt
tctacacagtgttataaaaagtatccatttatctctttgccgttttatgttcaagagcaa
---------aatggatttattttgcagagtggtgaagct------------ctctttgtc
tataagagagtaaagggtaaatttttaaacttacctcaaactctttatacacgttctaga
tcagtggagggttttaaacctctcacagcgctagaagaggaattcctaaattcttctaag
gaagaattttt------gtctaaatatgacaaaggcttaggccttgaacatattatttat
ggtgatatatctaagcaacagcttggtggtcttcatgccatgataggtgctgctagaatg
tttagtaaagatagtttgcagtttaagccagtttctataactggtgatgtactgcagaac
tattatgtgttatcta---gtaatgggtcatataagcaggtctgtacactttgtgatata
gtacttgatgattatattgacctactagctaatattaaaacacattatggtgacatgact
tctaaagttgtcactgtaagtgttgattttcatgatgtcccatttatgacttggtttgat
aatggtgacattaaaacttgctacccccaacttcaatctggt------tggcgtagtggt
tatacaatgcctgagctttataaagttcaagattgtgttatggaaccctgcaacatacct
aattatggtgttggtgtttcacttccagatggtatattgatgaatgttgcgaagtatacg
caattgtgtcagtaccttaataagacgtcaatgtgcgtgcctcataatatgagggttatg
cactttggtgctggttctgataaaggtgttgcccctggcactactgttttgaagcagtgg
ttgcctgagggaacacttttagttgataatgacattgccacttttgtgtcagatgctcat
gtgtcttttgttgcagattgtaataagtttagaacagaatataagttcgaccttattata
tctgatatgtatactggcagtaatgccaaaagtcatagtggcagcattatcaataatggt
aatgatgatgtttttttctatctcacaaattttataaggtctaaccttgctttgggaggt
acgtttgttgtaaaagttacagagaccagctggcatgaggagctatataatttagctcaa
gattgtgcctggtggactatgtattgtactgctgtaaatgcttcttcttctgaagctttt
cttattggtgttaattatttgggtgagagtaaaggtgttaaaatacctggtaagactctg
cacgcaaattatatattttggagaaatgtgtcggttttacaaaccagcgcattttctatc
tttgatgttgcacg-----------ttttgaattgaaaaataaagcaactcctgttgtta
c-tcttaaaaaagagttacagtca--gagttggttctcaatttagttagaaatggaaagt
tgctaattagagaaacaggacctgttaatttgttagatgaaagctttatttaaaact---
---------ttcgccttcctttcttttttggtg--------tgtttgtcatgtcaaattt
atggtgatgattgggtttattatt--acccatcagcctttagaccgagtgatggctggca
tttacagtctggtgcttaccaagttgtggagcagtcaacacttaattcaact--------
-------------------aatggtgcaggttgtcratttgtaca---------------
------taatagttttaatttaaccatgtc-----------ggatggtgttgttcttcaa
gcattaccatcaactggttggactgataccagtggtaaggcatatgttcatctagcaggt
tgtactatgggaccatacacattttt--------------------------------tg
tgtttggtccatgtaacaatc------------------ctggcaattgtaatagacctg
gtataaaaggtggcattagctttattgtctatgacaccaattatactaa--aatctatca
gactgatttccccaattggact--------------------------------------
-------------------------------------------gcacacac---------
---taggttttcaaccctacagtgtgtaggacataaagggagtgtttattttaatggtga
cctgttgtatcagttaggttatgatgctactgttactaatgcgtcacttattacttgtaa
cacacctagtgtgcagtatctatacaagagttctcgtgccataaattctcttgt---tta
ttttcggaatggaactgcccaggatctcattctctgtgatgacacgccgcgtggtatcct
ttattgtacttatggtaatggcaatcttacaga------------tggtctttaccctat
ttcat-------------------------------------------------cacttt
caactccaaa-----------------------tagaactcttgaagtc---------ta
tttagttggtagtgtagttaataacacctatttag-------------------------
--------------gtgtgctttccaatcatactttttataa--------------ccag
tccaatgt----------------------------gggtactatctccataggcacaca
tggacagcagtcttctcaattgcagaagctccaattgta--------tcagagttttact
gcagttgattcatattataattttgatttttc------ttttgttaatagctttgaattt
---attccatacggtctagattcaggcttttctgaaaattatggttctatatatggtcag
tgtgg---------ttttacgc--------------------------------------
----------------------ttgaccgtattaattttggacactgtttcaattcactt
agtattaagctcacttatgggcctaaatactggggttgtaaggaagcaatgtcttatttt
ggtgcccaatgctgttatatgtatt-----cctatgataggaatagttattgttatggca
ttgcgcttaatactgaggatattcgttatgagtgtgtacttatggttctagtgtttatgc
aaccaggttccaaaatatgcacttctcggactcctcctgttttagttgaacagaatgttt
taaacaacacatttgtcttagaccaatgtgttaattatactatatatggccattatggtt
atggctatattattaatatcacagacgccgtaaagccaggcactatgcttgctgatggtg
gtttgttagtacaagattcgtctggagccata-gatgtttttgctgttgataatgtttat
ggccgccaatattataaagttaa----------------------------cctctgtaa
tgatgttaacgagcagtatgtacttaccgggtcagtcgttactggtaagcttacatcatt
taattgtactggct-------gtccattattgtccaatcagtattatcagttgtttagta
ataccacaaggcgtaagc-gttcgcttgattctcaaaccaacgttacctcttgtgattat
gttactttt--ggtgagtattgtctttttcctgatggtactta-taaatatatacaatct
gcaacatttgacacactctttgagcctctgttgaatgt--------------tactgaaa
atattcttattcctgacagttttaatcttactgttactgaggagtttattcaaactcaga
tgcagcagattcaattaaactgtcttcaatatgtctgtggtgcttcagtgcagtgccgta
atttattcaagcagtatggtagtgtttgtgacaacattgtttctatcttgaatgg-----
-tgttgcgcaatctgagagc---------------caacagctcatatcaatgtattcta
atacattgcctggccaggattttaatcctgtttacgctaatatgtctactggtgacttta
atctctctgtgttgttgccaaccacacctcaatc------tcggtcttttattgaagacc
ttttgtttgataaggttgagtctgtaggtctgcccactgaccaggcataccttgattgta
tgcgaggatggacagctagggaccttatatgtgcacagtactataatggtattatggtat
tgccacctattataacgcctgctatgcaagttatgtatac------------aggtagtt
ttattgcatccatggcatggggtggtcttactgctgcaggtgcc---------atccctt
ttgctactcagattcaagcacgcatcaatcatttgggtataacacagacccttttgatag
ataatcaaaagatgcttgctgaatcttttaataatgctgttaaatatatgcagcagggtt
ttcaagcaacatcctctgcattgcaacaaattcaagatgttgttaaccagcagggtgctg
ttctgcaggaagttttaaattctcttaataaa------------aacttcggtgcagtgt
cttctgttattcaggatatttataagtcccttgatgagctttctgcaaatgcgcagatgg
ataggttgattactggccgtttgtctgcgctttctg------------------------
-------------ttctagcttcttctaagcaggctgaccagttgcgtgttcaacagcaa
cgccagcttgctcaggataagcttaatgagtgtgttctttcgcaatccactcgtaattct
ttttgtggtagtggtaagcatgtcatgaccataccacagacagcacctaatggaattctt
tttgtccattttacatacacgccgcaaacatttaaaaatgttactgcggttgtaggtttt
tgtgtccgtggtaataccactgattcttcttacgagtatgcgctagttccagttaatgga
agaggtgtgtttattcaaattaatggcacgtacta---tatcacatctcgtgatatgtat
atgccacgtaatattactgctggggatgttgttactttaacatcatgccaagccaattat
gtctatgttaatagaactgttgtcactacttttgtagatgacagtgactttgat------
------------------tttgatgcagaatttgataaatggt---ggaatgaaactcag
catgactttccacagtttgatgagtttaactacactgttcctctgcttaatataacacag
caaatacaggatatacaggatgccattcaaggtcttaatgactcctatgtaaacctgcat
gagctgtctaaacttaccacttatattaagtggccatggtatgtttggttggctattgcc
ttccttactattattttcttcctgattttaggttgggttttctttatgactggttgttgt
ggtggttgctgtggttgctgtggt--------------ctaattcctttagcgcaacgct
gcagtaa-----aagatcatcatattac------------------cagacatttgatga
tga-------------------tgtagtaggtgaacgaatcagacaaagaaagaatgttt
g----aggaagagtcactctgctgc----------atacatgattcatgtctctctgagt
ggtgtgtctattgtaacccaccagatgatgatctagactctgatgtcagt--------at
ttatattaataactcacaagcagaattg--------------ctagagttaattaattta
ttatttaattcttaacaaaactttgttatggaattcaaattttctttatccctacttttg
ggttttttatttattagcttgcttgtaaatgtttaccattttagcaggccttttatatgc
gtaacacgaacttgtcctactaattggataggttttggtttacgctgt------tattat
ttctctgataatgaaacaaactggcttaacagtttgcaaaattgtcgtagtttaaatgca
attctcactcccattgatagtgagagcgagttgtcatttattatgcgttataaaggccaa
ggtaatttttggtttggccttcaagaaattgatgaccaaaccaataaacattggcagtgg
tctaatggcactaccttattaagttggtttcgtgataaacctactggtggtggaccttgt
gcttatcttaatcaagaaaaaagtttcttctgctttgtgccatactgaaaagtattacat
ttgcagttttcttatttaatctgtttttctaagactgtaagtcttaacaaaacg--catg
ttttattacatatctttgtttatattttatctctggtgtaagacactactagttatatct
agagaattagcttac----------------cttgtaataatctttgtgcagtttagttt
gaagtgtctggacggtctttatgacagacatcttgaccaaatctgtacaagagaatggta
gttttcttactgctgtatatgtatttacagcttttgttgctttat-atctcttgggcaaa
gctctttatgcatttacccaagcagcagatgcttgtttcgcattttggtatacctgggtt
gccttacccactggta--------------agggtgtggcttttttatac---aggaata
cctatggtagaaaaattaacaatccagacttggaagcggt-------------------t
attgttaacgag------------------------------------------------
----tttccaaag-------------------aacggtccaaataataaacttgtcccaa
agctatcatgagtaacgatagcaattcgacag---ttgattgtactcttgatgtaaatca
agcggagaaagtctttaaggagtataa---------------tttattccttacatgttt
ctttttattcatgaccttcgtgctgcaatatggttatgccacacgcagcagagtcatgta
tataattaagatgatagtgctgtggctattttggcc----acttaacattgctgttggtg
tgctgtcctgtatatggccagtcaa--cactggaggctttgttgctgctatcgtgctgac
tattatggctattttgactttccttggctattggattcagtccataagactttttaagcg
ctgtgcatctttctgggcctttaatcctgagagtaacgcagtaggctctatcaatcttaa
taatggcactgtttgtaagttctctattgagagcgtacctatggtgctgtcacctattat
aaaggctggcgtcctctattgtgagggtcaatggcttactaagtgcactccttctgaagt
gcctaattatatgtacgtgtgtacaccagataggagacacacctacaagagagtagcagc
ttatgctggcgataacaaaacaaagaaatcat--ttgccac----------ctttatctt
tactaaagagaaggtggaca--------ctggtgaccttg----------ataaagtaac
cacatctgtgggagacctttaccagtaatgtgtaattgcaaaattcatttgcagaacatt
tttggttctaaatctattcttaaggtctacacctctataactattactgatatagaagtt
agttccttatgttttgctattactctctcagagttgttaaagttaaaccagcttatgctg
tcttttcttcctagtattatcatagt------------------taatggcactgacatt
gttgttaag-----tgcggtgtcgttcactatgatggtattccacttgtta---------
-----aaggagtcttaacaaaatcggcatgagtctatttcgccttctttttaggacgatt
agacgctattgtcgt--------------------------------------attaatt
ttggaaaaactccagattttaattctggtagttggtatgtaagtgcatttaactaccctg
agtttta--------------tggtgtcacttatagtgtgactgattctgagtatattgt
gccgaaagtcatagacccctggcaaaattaacaaaacgatgtgcaaatgtgctaacttca
tacaaaatattttgtatcgtaac-------------------------------acaatt
gcttattcttcgcgtgctattgttgtgtcacgtgacgtaaacccactctgctttggtgtc
acattgcagaacggtatatattgcaacccttctcttacagcgttccttccgagcactata
agagttaattcagttacatattttattcaaggtgaacaagttttg--------------t
acaatg----gacaaaacctgct-------------caccagagattttgttattgaaaa
agcaagcacagcagtctaggtttagacttgttagcttgcagccttttattgtcaaaggcc
ctggtgggtcttgggtgtataaatttgatgatcatgaaccttctgtacatgattatacaa
gtgtttgtagtagtgagcccttaacaaaacggtatgataaaactggttaagggctttgtt
gtttcttgtgcgaaattctacaggtcttctttgctctgtgaagttcgcattcttggt---
-cttttggtcaataagtttggccttaattgtct---------------tttgtctaattg
cagggatcttctttcactgcaacttaacgtagtttatagattaattgatagtagtaataa
ttcgctgg----------------------tatgaataatccttttgcaactgcaacagc
aagaaaagctcgcgtagtttgtttaaatagaggtgcaagaagcgtctattttcttaacaa
acaaggacttccagttccttgtccccattgcactacactcgtcgtccgtggccttctctg
tgaagaacaccagttcgacgacaatatctatataggatggcatccagagggaactctag-
--agtgcgccagaaccagggtgggaagt-----------cggatgcgccagcaccggtcc
tgaagttgtctggtggaccaccaaaagtaggaggtagtggatcagcgtcctggttccagg
ctcttaagtctaggaaaccagatggacctgaaccacacttcccaggtagtggtgttccag
tgaatgacaatgtcgacccgaaagctagtcatggctattggcggaggcagc-----gtcg
ttttaagcctggtaagggtggtagaaaaccggtcggtgacgcctggtacttctattatac
gggtactgggccactggcagatcttcaatatgctgacccacatgaggatgttgtgtgggt
gaaagtcaaggg-----tgcagacaccagca---cacgttccaagcagggcactagagat
cctgataaatttgaccagtttccactcaggttcgctgatgg--tgggcctgacaatggat
tccgctgggatttcatacctacgaatcgtggtagaagcggtaggagctctgcagccacat
ctcgagagcagtctcgtaatggaagc------agagccactacacctgaacgccgtggta
gagctagttctgtcaatgaggatctcatccaaaaggcagctgacattatcctg-------
---------------------------------------aagaaccagggcaagagcggc
aaa--attaccaaagcaaaagccaatgaaatggcggagcggcggtattgtaagcgtgttc
tggccccgggaaaagatgttgattctgtttttggagctcgt-actaaaaacaagccca--
gaaactttggtgatgacaagatggtggaagagggcatcagagatggcagaacaactgcta
tgctgaatattgtgccttccagcc---atgctttgctgtttggtggagaagtgc------
agtcaaaactcaatcctgaaggactggctgtcacttttacttttactactactgttgatc
gcaatgatccgcagtttgataattatgttaaaatttgtaatgagtgtgtgaatggtgttg
gaacaagaccatctggagacacgaaa----------------------ccaaaatccaag
ccttcttctcgtgctcaatctccggctccaaagccacagagaaagaagcaacagaagaag
aagcagcaggatgaggatgttgtgccaaaggatcagcaggaagtcaatgaccagctggaa
tttgatgaggaaaatcttgaggagttttctgatagagttaattggggagactcggctcta
ggaaattctgagatttaacaagctggacttggtt--------------------------
------------------------------------atcttgtcagt-------------
------------------------------------------------------------
--------------------------------cttgttgtt-------------------
--------------tgtttattatttttacttgcccgcctacatctta------------
-----------------gtggcggttatagtttattgctttaggcctaatgtttttagac
ctttttgttaggttttatctcacacttgctg---------------------------gt
cttccgccagaactgt--------------------------------------------
----------------------ggtataactacccttccattgtcacttttgt-------
------------------------------aagtggctgtttttg---------------
----------------------------------tatattctttaatatt----------
---------------------------------------------------------tta
ttgttgtgg----cttaataaccagtgtattgtttaatgtt----ctgtgttattattgt
tgttttgtatcatt-----------gtcttgtttaatgattgatagttttatttgattgc
attaaggcatgtgcgcttaatccgtatatgtctaatgcctggataatgtctaatctgtgt
gt-ctagtagccaggaaacgaacgacacacccttaggttttaatttagtttaattaggtt
agtttaggttagtttagagtagtttaaaagatgtcatgtgccggggccacgcggagtacg
atcgagggtacagcacatgaacgcccatttttattaatgggaggagcta-----------
----------gatttagtttaggtttagtttaattggctaaaaataattaaaatttgtag
gctagtatagagttagagcg---------------------------
