# Supplementary material for: Broad-spectrum CRISPR-Cas13d-mediated strategy for combating human coronaviruses
Source: Mol Ther Nucleic Acids. 2026 Mar 6;37(2):102888. doi: 10.1016/j.omtn.2026.102888 (PMC13126349; doi:10.1016/j.omtn.2026.102888)
Supplement: Data S1. Animal coronavirus sequences [file mmc2.zip › File S1/alignment wuhan with infectious bronchitis virus.fasta]

>NC_045512.2 Severe acute respiratory syndrome coronavirus 2 isolate Wuhan-Hu-1, complete genome
------------------------------------------------------------
------------------------------------------------------------
----------------------------------------------ATT-----------
AAA--------------GGT----------------------------------------
------------------------------------------------------------
------------------------------------------TTATACCTTCCCAGGTAA
CAAACCAACCAACTTTC-----GATCTC-------TTGTAGATCTGT-----------TC
T-------------------------------------CTAAACGAACTTTAAAATCTGT
GTGGCTGTCACTCGGCTGCA-TGCTTAGTGCAC----TCACGCAGTATAAT-TAATAACT
AATTACTGTCGTTG-ACAGGACACGAGTAACTCGTCTATCTTCTGCAGGCTGCTTACGGT
TTCGTCCGTGTTGCAGCCGATCATCAGCACATCTAGGTTTCGTCCGG-GTGTGACCGAAA
GG-TAAGATGGAGAGCCTTGTCCCTGGTTTCAACGAGAAAACACACGTCCAACTCAGTTT
GCCTGT-TTTACAGGTTCGCGACGTG-CTCGTACGTGGCTTTGGAGACTCCGTGGAGGAG
GTCTTATCAGAGGCACGTCAACATCTTAAAGATGGCACTTGTGGCTTAGTAGAAGTTGAA
AAAGGCGTTTTGCCTCAACTTGAACAGCCCTATGTGTTCATCAAACGTTCGGATGCTCGA
ACTGCACCTCATGGTCATGTTATGGTTGAGCTGGTAGCAGAACTCGAAGGCATTCAG---
TACGGTCGTAGT---GGTGAGACACTTGGTGTCCT-TGTCCCTCATGTGGGCGAAATACC
----AGTGGCTTACCGCAAGGTT---CTTCTTCGTAAGAACGGTAATAAAGGAGCTGGTG
GCCATAGTTACGGCGCCGATCTAAAGTCATTTGACTTAGGCGACGAGCTTGGCACTGATC
CTTATGAAGATTTTCAAGAAAACTGGAACACTAAACATAGCAGTGGTGTTACCCGTGAAC
TCATGCGTGAGCTTAACGGAGGGGCATACACTCGCTATGTCGATAACAACTTCTGTGGCC
CTGATGGCTACCCTCTTGAGTGCATTAAAGACCTTCTAGCACGTGCTGGTAAAGCTTCA-
------TGCACTTTGTCCGAACAACTGGACTTTATTGACAC---------TAAGAGGGGT
GTATACTGCTGCCGTGAACATGAGCA------------TGA-------------------
-----------------------------------------------------AATTGCT
TG--------------------------------GTACACGGAACGTTCTGAAAAGAGCT
ATGAATTGCAGACACCTTTTGAAATTAAATTGGCAAAGAAATTTGACACCTTCAATG---
---------------------GGGAATGTCCAAATTTTGTATTTCCCTTAAATTCCATAA
TCAAGACTATTCAACCAAGGGTTGAAAAGAAAAAGCTTGATGGCTTTATGGGTAGAATTC
GATCTGTCTATCCAGTTGCGTCACCAAATGAATGCAACCAAATGTGCCTTTCAACTCTCA
TGAAGTGTGATCATTGTGGTGAAACTTCATGGCAGACGGGCGATTTTGTTAAAGCCACTT
GCGAATTTTGTGGCACTGAGAATTTGACTAAAGAAGGTGCCACTACTTGTGGTTACTTAC
CCCAAAATGCTGTTGTTAAAATTTATTGTCCAGCATGTCACAATTCAGAAGTAGGACCTG
AGCATAGTCTTGCCGAATACCATAATGAATCTGGCTTGAAAACCATTCTTCGTAAGGGTG
GTCGCACTATTGCCTTTGGAGGCTGTGTGTTCTCTTATGTTGGTTGCCATAACAAGTGTG
CCTATTGGGTTCCACGTGCTAGCGCTAACATAGGTTGTAACCATACAGGTGTTGTTGGAG
AAGGTTCCGAAGGTCTTAATGAC---------AACCTTCTTGAAATACTCCAAAAAGAGA
AAGTCAACATCAATATTGTTGGTGACTTTAAACTTAATGAAGAGATCGCCATTATTTTGG
CATCTTTTTCTGCTTCCACAAGTGCTTTTGTGGAAACTGTGAAAGGTTT-------GGAT
TATAAAGCATTCAAACAAATTGTTGAATCCTGTGGTAATTTTAAAGTTACAAAAG-----
-------------------------------------GAAAAGCTAA-------------
--AAAAGGT--GCCTGGAATATTGGTGAACAGAAATCAATACTGAGTCCTCTTTATGCAT
TTGCATCAGAGGCTGCTCGTGTTGTACGATCAATTTTCTCCCGCACTCTTG------AAA
CTGCTCAAAATTCTGTGCGTGTTTTACAGAAGGCCGCTATAACAATACTAGATGGAATTT
CACAGTATTCACTGAGACTCATTGATGCTATGATGTTCACATCTGATTTGGCTACTAA--
---------------------------CAATCTAGTTGTAATGGCCTACATT--------
--ACAGGTGGTGTTGTTCAGTTGACTTCGCAGTGGCTAACTAACAT--------CTTTGG
CACTGTTT------------------ATGAAAAACTCAAACCCGTCCTTGATTGGCTTGA
AGAGAAGTTTAAGGAAGGTGTAGAGTTTCTTAGAGACGGTTGGGAAA--TTGTTAAATTT
ATCTCAACCTGTGCTTGTGAAATTGTCGGTGGACAAATTGTCACCTGT-------GCAAA
GGAAATTAAGGAGAGTGTTCAGACATTCTTTA---AGCTTGTAAATAAATTTTTGGCTTT
GTGTGCTGACTCTATCATTATTGGTG----------------------------------
--GAGCTAAACTTAAAGCCTTGAATTTAGGTGAAACATTTGTCACGCACTCAAAGGG---
ATTGTACAG----------AAAGTGTGTTAAATCCAGAGAAGAAACTGGCCTACTCATGC
CTCTAAAAGCCCCAAAAGAAATTATCTTCTTAGA--------GGGAGAAACACTTCCCAC
AGAAGTGTTAACAGAGGAAGTTGTCTTGAAAACTGGTGA-------TTTACAACCAT---
-----------------------------------TAGAACAACCTAC------------
TAGTGAAGCTGTTGAAGCTCCATTGGTTGGTACACCAGTTTGTATTAACGGGCTTATGTT
GCTCGAAATCAAAGACACAGAAAAGTAC----TGTGCCCTTGCACCTAATATGATGGTAA
CA--AACAATACCTTCACACTCAAAGGCGGTGC----------ACCAACAAAG-------
-------GTTACTTTTGGTGATGACACTGTGATAGAAGTGC-------------------
----AAGGTTACAAGAGTGT----------------GAATATCACTTTTGAACTTGATGA
AAGGATTGATAAAGTACTTAATGAGAAGTGCTCTGCCTATACAGTTGAACTCGGTACAGA
AGTAAATGAGTTCGCCTGTGTTGTGGCAGATGCTGTCATAAAAACTTTGCAACCAGTATC
TGAATTACTTACACCACTGGGCATTGATTTAGATGAGTGGA---GT-ATGGCTACATACT
ACTTATTTGATGAGTCTGGTGAGTTTAAATTGGCTTCACATATGTATTGTTCTTTCTACC
CTCCAGATGAGGATGAAGAAGAAGGTGATTGTGAAGAAGAAGAGTTTGAGCCATCAACTC
AATATGAGTATGGTACTGAAGATGATTACCAAGGTAAACCTTTGG-AATTTGGTGCCACT
TCTGCTGC---------------------TCTTCAACCTGAAGAAGAGCAAGAAG-----
-------------------AAGATTGGTTAGATGATGATAGTCAACAAACTGTTGGTCAA
CAAGACGGCAGTGAGGACAATCAGACAACTACTATTCAAACAATTGTTGAGGTTCAACCT
CAATTAGAGATGGAACTTACACCAGTTGTTCAGACTATTGAAGTGAATAGTTTTAGTGGT
TATTTAAAACTTACTGACAATGTATACATTAAAAATGCAGACATTGTGGAAGAAGCTAAA
AAGGTAAAACCAACAGTGGTTGTTAATGCAGCCAATGTTTACCTTAAACATGGAGGAGGT
GTTGCAGGAGCCTTAAATAAGGCTACTAACAATGCCATGCAAGTTGAATCTGATGATTAC
ATAGCTAC-------------TAATGGACCACTTAAAGTGGGTGGTAGTTGT------GT
TTTAAGCGGACACAATCTTGCTAAACACTGTCTTCATGTTGTCGGCCCAAATGTTAACAA
AGGTGAAGACATTCAACTTCTTAAGAGTGCTTATGAAAATTTTAATCAGCACGAAGTTCT
ACTTGCACCATTATTATCAGCTGGTATTTTTGGTGCTGACCCTATACATTCTTTAAGAGT
TTGTGTAGATA-CTGTTCGCACAAATGTCTACTTAGCTGTCTTTGATAAAAATCTCTA--
----TGACAAACTTGTTTCAAGCTTTTTGGAAATGAAGAGTGAAAAGCAAGTTGAACAAA
AGATCGCTGAGATTCCTAAAGAGGAAGTTA-------------------AGC-----CAT
TTATAACTGAAAG---------------------------------------TAAACC--
------------------------------------------------------------
-------TTCAGTTGAACAGAGAAA-----------------------------------
----ACAAGATGATAAGAAAATCAAAGCT-----------TGT-GTTGAAGAAGTTACAA
CAACTCTGGAAGAAACTAAGTTCCTCACAGAAAACTTGTTACTTTATATTGACATTAATG
GCAATCTTCATCCAGATTCTGCCACTCTTGTTAGTGACATTGACATCACTTTCTTAAAGA
AAGATGCTCCATATATAGTGGGTGATGTTGTTCAAGAGGGTGTTTTAACTGCTGTGGTTA
TACCTACTAAAAAGGCTGGTGGCACTACTGAAATGCTAGCGAAAGCTTTGAGAAAAGTGC
CAACAGACAATTATATAACCACTTACCCGGGTCAGGGTTTAAATGGTTACACTGTAGAGG
AGGCAAAGACAGTGCTTAAAAAGTGTAAAAGTGCCTTTTACATTCTACCATCTATTATCT
CTAATGAGAAGCAAGAAATTCTTGGAACTGTTTCTTGG-------AATTTGCGAGAAATG
CTTGCACATGCAGAAGAAACACGCAAATTAATGCCTGTCTGTGTGGAAACTAAAGCCATA
GTTTCAACTATACAGCGTAAATATAAGGGTATTAAAATACAAGAGGGTGTGGTTGATTAT
GGTGCTAGATTTTACTTTTACACCAGTAAAACAACTGTAGCGTCACTTATCAACACACTT
AACGATCTAAATGAAACTCTTGTTACAATGCCACTTGGCTATGTAACACATGGCTTAAAT
TTGGAAG----AAGCTGCTCGGTATATGAGATCTCTCAAAGTGCCAGC-TACAGTTTCTG
TTTCTTCACCTGATGCTGTTACAGCGTATAATGGTTATCTTACTTCTTCTTCTAAAACAC
CTGAAGAACATTTTATTGAAACCATCTCACTTGCTGGTTCCTATAAAGATTGGTCCTATT
CTGGACAATCTACACAACTAGGTATAGAATTTCTTAAGAGA-GGTGATAAAAGTGTATAT
TACACTAGTAATCCTACCACATTCCACCTAGATGGTGAAGTTATCACCTTTGACAATCTT
AAGACACTTCTTTCTTTGAGAGAAGTGAGGACTATTAAGGTGTTTACAACAGTAGACAAC
ATTAACCTCCACACGCAAGTTGTGGACATGTCAATGACATATGGACAACAGTTTGGTCCA
ACTTATTTGGATGGAGCTGATGTTACTAAAATAAAACCTCATAATTCACATGAAGGTAAA
ACATTTTATGTTTTACCTAATGATGACACTCTACGTGTTGAGGCTTTTGAGTACTACCAC
ACAACTGATCCTAGTTTTCTGGGTAGGTACATGTCAGCATTAAAT---------CACACT
AAAAAGTGGAAATACCCACAAGTTAATGGTTTAACTTCTATTAAATGGGCAGATAACAAC
TGTTATCTTGCCACTGCATTGTTAACACTCCAACAAATAGAGTTGAAGTTTAATCCACCT
GCTCTACAAGATGCTTATTACAGAGCAAGGGCTGGTGAAGCTGCTAACTTTTGTGCACTT
ATCTTAGCCTACTGTAATAAGACAGTAGGTGAGTTAGGTGATGTTAGAGAAACAATGAGT
TACTTGTTTCAACATGCCAATTTAGATTCTTGCAAAAGAGTCTTGAA-------------
------CGTGGTGTGTAAAACTTGTGGACAACAGCAGACAACCCTTAAGGGTGTAGAAGC
TGTTATGTA---CATGGGCACACTTTCTTATGAACAATTTAAGAAAGGTGTTCAGATACC
TTGTACGTGTGGTAAACAAGCTACAAAATATCTAGTACAACAGGAGTCACCTTTTGTTAT
GATGTCAGCACCACCTGCTCAGTATGAACTT----AAGCATGGTACATTTACTTGTGCTA
GTGAGTACACTGGTAATTACCAGTGTGGTCACTATAAACATATAACTTCTAAAGAAACTT
TGTATTGCATAGACGGTGCTTTACTTACAAAGTCCTCAGAATACAAAGGTCCTATTACGG
ATGTTTTCTACAAAGAAAACAGTTACACAACAACCATAAAACCAGTTACTTATAAATTGG
ATGGTGTTG-----TTTGTACAGAAATTGACCCTAAGTTGGACAAT-------------T
ATTATAAGAAAGACAATTCTTATTTCACAG-AGCAACC-AATTGATCTTGTACCAAACCA
ACCATATCCAAACGCAAGCTTCGA----------TAATTTTAAGTTTGTATGTGATAATA
TCAAATTTGCTGATGATTTAAACCAGTTAACTGGTTATAAGAAACCTGCTTCAAGAGAG-
CTTAAAGTTACATTTTTCCCTGACTTAAATGGTGATGTGGTGGCTATTGATTATAAACAC
TACACACCCTCTTTTAAGAAAGGAGCTAAATTGTTACATAAACCTATTGTTTGGCATGTT
AA---------------CAATGCAACTAATAAAGCCACGTATAAACCAAATACCTGGTGT
ATACGTTGTCTTTGGAGCACAAAACCAGT-TGAAACATCAAATTCGTTTGATGTACTGAA
GTCAGAGGACGCGC-AGGGAATGGATAATCTTGCCTGCGAAGATCTAAAACCAGTCTCTG
AAGAAGTAG-----TGGAAAATCCTACCATACAGAAAGACG---------TTCTTGAGTG
TAATGTGAAAACTACCGAAGTTGTAGGAGACATTATAC------------TTAAACCAGC
AAATAATAGTTTAAAAATTACA-----GAAGAGGTTGGCCACACA---------------
----GATCT--------------------------AATGGCTG-----------------
---CTTATGTAGACAATT-------CTAGTCTTACTA-TTAAGAAACCTAATGAATTATC
TAGAGTATTAGGTTTGAAAACCCTTGCTACTCATGGTTTAGCTGCTGTTAATAGTGTCCC
TTGGGATACTATAGCTAA--------------------TTATGCTAAGCCTTTTCTTAAC
AAAGTTGTTAGTACAACTACTAACATAGTTACACGGTGTTTAAACCGTGTTTGTACTAAT
TATATGCCTTATTTCTTTACTTTATTGCTACAATTGTGTACTTTTACTAGAAGTACAAAT
TCTAGAATTAAAGCATCTATGCCGACTACTATAGCAAAGAATACTGTTAAGAGTGTCGGT
AAATTTTGTCTAGAGGCTTCATTTAATTATTTGAAGTCACCTAATTTTTCTAAACTGATA
AATATTATAATTTGGTTTTTACTATTAAGTGTTTGCCTAGGTTCTTTAATCTACTCAACC
GCTGCTTTAGGTGTTTTA-ATGTCTAATTTAGGCATGCCTTCT-----TACTGTACTGGT
TACAGAGAAGGCTATTTGAACTCTACTAATGTCACTATTGCAACCTACTGTACTGGTTCT
ATACCTTGTAGTGTTTGTCTTAGTGGTTTAGATTCTTTAGACACCTATCCTTCTTTAGAA
ACTATACAA-------ATTACCATTTCATCTTTTAAATGGGATTTAACTGCTTTTGGCTT
AGTTGCAGAGTGGTTTTTGGCATATATTCTTTTCACTAGGTTTTTCTATGTACTTGG---
--------ATTGGCTGCAATCATGCAA-----TTGTTTTTCAGCTATTTTGCAGTACATT
TTATTAGTAATTCT------TGGCTTATGTGGTTAATAAT---------TAATCTTGTAC
AAATGGCCCCGATTTCAGCTATGGTTAGAATGTACATCTTCTTTGCA---TCATTTTATT
ATGTATGGAAAAGTTATGTGCATGTTGTAGACGGTTGTAATTCATCAACTTGTATGATGT
GTTACAAACGTA-ATAGAGCAACAAGAGTCGAATGTACAACTATTGTTAATGGTGTTAGA
AGGTCCTTTTATGTCTATGCTAATGGAGGTAAAGGCTTTTGCAAACTACACAATTGGAAT
TGTGTTAA---TTGTGATACATTCTGTGCTGGTAGTACATTTATTAGTGATGAAGTTGCG
AGAGACTTGTCACTACAGTTTAAAAGACCAATAAATCCTACTGACCAGTCTTCTTACATC
GTTGATAGTGTTACAGTGAAGAATGGT---TCCATCCATCTTTACTTTGATAAAGCTGGT
CAAAAGACTTATGAAAGACATTCTCTCTCT---CATTTTGTTAACTTAGACAACCTGAGA
GCTAATAACACTAAAGGTTCATTGCCTATTAATGTTATAGTTTTTGATGGTAAATCAAAA
TGTGAAGAATCATCT---------------------------------------------
------GCAAAATCAGCGTCTGTTTACTACAGTCAGCTTATGTGTCAACCTATACTGTTA
CTAGATCAGGCATT-----AGTGTCTGATGTTGGTGATAGTGCGGAA----GTTGCAGTT
AAAATGTTTGATGCTTACGTTAATACGTTTTCATCAACTTTTAACGTACCAATGGAAAAA
CTCAAAACACTAGTTGCAACTGCAGAAGCTG-------AACTTGCAAAGAATGTGTCCTT
AGACAATGTCTTATCTACTTTTATTTCAGCAGCTCGGCAAGGGTTTGTTGATTCAGATGT
AGAAACTAAAGATGTTGTTGAATGTCTTAAATTGTCACATCAATCTGACATAGAAGTTAC
TGGCGATAGTTGTAATAACTATATGCTCACCTATAACAAAG---TTGAAAACATGACACC
CCGTGACCTTGGTGCTTGTATTGACTGTAGTGCGCGTCATATTAATGCGCAGGTAGCAAA
AAGTCACAACATTGCTTTGATATGGAACGTTAAAGATTTCATGTCATTGTCTGAACAACT
ACGAAAACA---AATACGTAGTGCTGCTAAAAAGAATAACTTACCTTTTAAGTTGACATG
TGCAACTACTAGACAAGTTGTTAATGTTGTAACAACAAAGA--------TAGCACTTAAG
GGTGGTAAAATTGTTAA---------TAATTGGTTGAAGCAGTTAATTAAAGTTACACTT
GTGTTCCTTTTTGTTGCTGCTATTTTCTATTTA------------------------ATA
ACACCTGTT---CATGTCATGTCTAAACATACTGACTTTTCAAGTGAAATCATAGGATAC
AAGGCTATTGATGGTGGTGTCACTCGTGACATAGCATCTACAGATACTTGTTTTGCTAAC
AAACATGCTGATTTTGACACATGGTTTAGCCAGCGTGGTGGTAGTTATACTAATGACAAA
GCTTGCCCATTGATTGCTGCAGTCATAA------CAAGAGAAGTGGGTTTTGTCGTGCCT
GGTTT----------GCCTGGCACGATATTACGCACA--------------ACTAATGGT
GACTTTTTGCATTTCTTACCTAGAGTTTTTAGTGCAGTTGGTAACATCTGTTACACACCA
TCAAAACTTATAGAGTACACTGACTTTGCAACATCAGCTTGTGTTTTGGCTGCTGAATGT
ACAATTTTTAAAGATGCTTCTGGTAAGCCAGTACCATATTGTT------ATGATACCAAT
GTACTAGAAGGTTCTGTTGCTTATGAAAGTTTACGCCCTGACACACGTTATGTGCTCATG
GATGGCTCTATTATTCAATTTCCTAA----------CACCTACCTTG-------AAGGTT
CTGTTAGAGTGGTAACAACTTTTGATTCTGAGTACTGTAGGCACGGCACTTGTGAAAGAT
CAGAAGCTGGTGTTTGTGTATCTACTAGTGGTAGATGGGTACTTAACAATGATTATTACA
GATCTTTACCAGGAGTTTTCTGTGGTGTAGATGCTGTAAATTTACTTACTAATATGTTTA
CACCACTAATTCAACCTATTGGTGCT---------------TTGGACATATCAGCATCTA
TAGTAGCTGGTGGTATTGTAGCTATCGTAGTAACATGCCTTGCCTACTATTTTATGAGGT
TTAGAAGAGCTTTTGGTGAATACAGTCATGTAGTTGCCTTTAATACTTTACTATTCCTTA
TGTCATTCACTGTACTCTGTTTAACACCAGTTTACTCAT-------TCTTACCTGGTGTT
TATTCTGTTATTTACTTGTACTTGACATTTTATCTTACTAATGATGTTTCTTTTTTAGCA
CATATTCAGTGGATGGTTATGTTCACACCTTTAGTACCTTTCTGGATAACAATTGCTTA-
--------TATCATTTGTATTTCCACAAAGCATTTCTATTGGTTCTTTAGTAATTACCTA
AAGAGACGTGTAGTCTTTA-----ATGGTGTTTCCTTTAGTACTTTTGAAGAAGCTGCGC
TGTGCACCTTTTTGTTAAATAAAGAAATGTATCTAAAGTTGCGTAGTGATGTGCTATTAC
CTCTTACGCAATATAATAGATACTTAGCTCTT----TATAATAAGTACAAGTATTTTAGT
GG----AGCAATGGATACAACTAGCTACAGAGAAGCTGCTTGTTGTCATCTCGCAAAGGC
TCTCAATGACTTCAGTAACTCAGGTTCTGATGTTCTTTACCAACCACCACAAACCTCTAT
CACCTCAGCTGTTTTGCA-GAGTGGTTTTAGAAAAATGGCATTCCCATCTGGTAAAGTTG
AGGGTTGTATGGTACAAGTAACTTGTGGTACAACTACACTTAACGGTCTTTGGCTTGATG
ACGTAGTTTACTGTCCAAGACATGTGATCTGCACCTCTGAAGACATGCTTAACCCTAATT
ATGAAGATTTACTCATTCGTAAGTCTAATCATAATTTCTTGGTACAGGCTGGTAA-----
-TGTTCAACTCAGGGTTATTGGACATTCTATGCAAAATTGTGTACTTAAGCTTAAGGTTG
ATACAGCCAATCCTAAGACACCTAAGTATAAGTTTGTTCGCATTCAACCAGGACAGACTT
TTTCAGTGTTAGCTTGTTACAATGGTTCACCATCTGGTGTTTACCAATGTGCTATGAGGC
CCAATTTCACTATTAAGGGTTCATTCCTTAATGGTTCATGTGGTAGTGTTGGTTTTAACA
TAGATTATGACTGTGTCTCTTTTTGTTACATGCACCATATGGAATTACCAACTGGAGTTC
ATGCTGGCACAGACTTAGAAGGTAACTTTTATGGACCTTTTGTTGACAGGCAAACAGCAC
AAGCAGCTGGTACGGACACAACTATTACAGTTAATGTTTTAGCTTGGTTGTACGCTGCTG
TTATAAATG--GAGACAGGTGGTTTCTCAATCGATTTACCACAACTCTTAATGACTTTAA
CCTTGTGGCTATGAAGTACAATTATGAACCTCTAACACAAGACCATGTTGACATACTAGG
ACCTCTTTCTGC----TCAAACTGGAATTGCCGTTTTAGATATGTGTGCTTCATTAAAAG
------------AATTACTGCAAAATGGTATGAATGGACGTACCATATTGGGTAGTGCTT
TA------------------TTAGAAGATGAATTTACACCTTTTGATGTTGTTAGACAAT
GCTCAGGTGTTACTTTCCAAAGTGCAGTGAA-AAGAACAATCAAGGGTACACACCACTGG
TTGTTACTCACAATTTTGACTTCACTTTTAGTTTTAGTCCAGA-GTACTCAATGGTCTTT
GTTCTTTTTTTTGTATGAAAATGCCTTTT---------TACCTTTTGCTATGGGTATTAT
T--------GCTATGTCTGCTTTTGCAATGATGTT---------------TGTCAAACAT
A----AGCATGCAT-----TTCTCTGTTTGTTTTTGTTACCTTCTCTTGCCACTGTAGCT
TATTTTAATATGGTCTATATGCCTGCTAGTTGGGTGATGCGTATTATGAC-ATGGTTGGA
TATGGTTGATACTAGTTTGTCTGGTTTTAAGCTAAAAGACTGTGTTATGTATGCATCAGC
TGTAGTGTTACTAATCCTTATGACAGCAAGAACTGTGTATGATGATGGTGCTAGGAGAGT
GTGGACACTTATGAATGTCTTGA--------------------CACTCGTTTATAAAGTT
TATTATGGTAATGCTTTAGATCAAGCCATTTCCATGTGGGCTCTTATAATCTCTGTTACT
TCTAAC--------TACTCAGGTGTAGTT----------------ACAACTGTCATGTTT
TTGGCCAGAGGTA------------------TTGTTTTTATGTGTGTTGAGTA-TTGCCC
TATTTTCTTCATAACTGGTAATACACTTCAGTGTATA-ATGCTAGT-----TTATTGTT-
---TCTTAGGCTATTTTTGTACTTGTTACTTTGGCCTCTTTTGTTTACTCAACCGCTACT
TTAGACTGACTCTTGGTGTTTATGATTACTTAGTTTCTACACAGGAGTTTAGATATATGA
ATTCACAGGGACTACTCCCACCCAAGAATAGCATAGATGCCTTCAAACTCAACATTAAAT
TGTTGGGTGTTGGTGGCAAACCTTGTATCAAAGTAGCCACTGTACAGTCTAAAATGTCAG
ATGTAAAGTGCACATCA-----------GTAGTCTTACTCTCAGTTT--------TGCAA
CAACTCAGAGTAGAATCATCATCTAAATTGTGGGCTCAATGTGTCCAGTTACACAATGAC
ATTCTCTTAG-CTAAAGATACTACTGAAGCCTTTGAAAAAATGGTTTCACTACTTTCTGT
TTTGCTTTCCATGCAGGGTGCTGTAGACATAAACAAGCTTTGTGAAGAAATGCTGGACAA
CAGGGCAACCTTACAAGCTATAGCCTCAGAGTTTAGTTCCCTTCCATCATATGCAGCTTT
TGCTACTGCTCAAGAAGCTTATGAGCAGGCTGTTGCTAATGGTGATTCTGAAGTTGTTCT
TAAAAAGTTGAAGAAGT------------------CTTTGAATGTGGCTAAATCTGAATT
TGACCGTGATGCAGCCATGCAACGTAAGTTGGAAAAGATGGCTGATCAAGCTATGACCCA
AATGTATAAACAGGCTAGATCTGAGGACAAGAGGGCAAAAGTTACTAGTGCTATGCAGAC
AATGCTTTTCACTATGCTTAGAAAGTTGGATAATGATGCACTCAACAACATTATCAACAA
TGCAAGAGATGGTTGTGTTCCCTTGAACATAATACCTCTTACAACAGCAGCCAAACTAAT
GGTTGTCATACCAGACTATAACACATATA-AAAATACGTGTGATGGTACAACATTTACTT
ATGCATCAGCATTGTGGGAAATCCAACAGGTTGTAGATGCAGATAGTA------------
-------------AAATTGTTCAACTTAGTGAAATTAGTATGGACAATTCACCTAATTTA
GCATGGCCTCTTATTGTAACAGCTTTAAGGGCCAATTC----------------------
--TGCTGTCAAATTACAGAATAATGA-GCTTAGTCCTGTTGCACTACGACAGATGTCTTG
TGCTGCCGGTACTACACAAACTGCTTGCACTGATGACAATGCGTTAGCTTACTACAACAC
AACAAAGGGAG-GTAGGTTTGTACTTGC-ACTGTTATCCGATTTA--CAGGATTTGAAAT
GGGCTAGATTCCCTAAGAGTGATGGAACTGGTACTATCTATACAGAACTGGAACCACCTT
GTAGGTTTGTTACAGACACACCTAAAGGTCCTAAAGTGAAGTATTTATACTTTATTAAAG
GATTAAACAACCTAAATAGAGGTATGGTACTTGGTAGTTTAGCTGCCACAGTACGTCTAC
AAGCT---GGTAATGCAACAGAAGTGCCTGCCAATTCAACTGTATTATCTTTCTGTGCTT
TTGCTGTAGATGCTGCTAAAGCTTACAAAGATTATCTAGCTAGTGGGGGACAACCAATCA
CTAATTGTGTTAAGATGTTGTGTACACACACTGGTACTGGTCAGGCAATAACAGTTACAC
CGGAAGCCAATATGGATCAAGAATCCTTTGGTGGTGCATCGTGTTGTCTGTACTGCCGTT
GCCACATAGATCATCC------------AAATCCTAAAGGATTTTGTGACTTAAAAGGTA
AGTATGTACAAATACCTACAACTTGTGCTAATGACCCTGTGGGTTTTACACTTAAAAACA
CAGTCTGTACCGTCTGCGGTATGTGGAAAGGTTATGGCTGTAGTTGTGATCAACTCCGCG
AACCCATGC------TTCAGTCAGCTGATG-CACAATCG---TT----------------
--------TTTAAAC-GGGTTTGCGGTGTAAGTGCA-GCCC--GTCTTACACCGTGCGGC
ACAGGCACTAGTACTGATGTCGTATACAGGGCTTTTGACATCTACAATGATAAAGTAGCT
GGTTTTGCTAAATTCCTAAAAACTAATTGTTGTCGCTTCCAAGAAA------AGGACGAA
GATGACAATTTAAT---------TGATTCTTACTTTGTAGTTAAGAGACACACTTTCTCT
AACTACCAACATGAAGAAACAATTTATAATTTACTTAAGGATTGTCCAGCTGTTGCTAAA
CATGACTTCTTTAAGTTTAGAATAGACGGTGACATGGTACCACATATATCACGTCAACGT
CTTACTAAATACACAATGGCAGACCTCGTCTATGCTTTAAGGCATTTTGATGAAGGTAAT
TGTGACACATTAAAAGAAATACTTGTCACATACAATTGTTGTGATGATGATTATTTCA--
----------ATAAAAAGGACTGGTATGATTTTGTAGAAAACCCAGATATATTACGC-GT
AT---ACGCCAACTTAGGTGAACGTGTACGCCAAGCTTTGTTAAAAACAGTACAATTCTG
TGATGCCATGCGAAATGCTGGTATTGTTGGTGTACTGACATTAGATAATCAAGATCTCAA
TGGTAACTGGTATGATTTCGGTGATTTCATACAAACCACGCCAGGTAGTGGAGTTCCTGT
TGTAGATTCTTATTATTCATTGTTAATGCCTATATTAACCTTGACCAGGGCTTTAACTGC
AGAGTCACATGTTGACACTGACTTAACAAAGCCTTACATTAAGTGGGATTTGTTAAAATA
TGACTTCACGGAAGAGAGGTTAAAACTCTTTGACCGTTATTTTAAATATTGGGATCAGAC
ATACCACCCAAATTGTGTTAACTGTTTGGATGACAGATGCATTCTGCATTGTGCAAACTT
TAATGTTTTATTCTCTACAGTGTTCCCACCTACAAGTTTTGGACCACTAGTGAGAAAAAT
ATTTGTTGATGGTGTTCCATTTGTAGTTTCAAC--TGGATACCACTTCAGAGAGCTAGGT
-GTTGTACATAATCAGGATGTAAACTTACATAGCTCTAGACTTAGTTTTAAGGAATTACT
TGTGTATGCTGCTGACCCTGCTATGCACGCTGCTTCTGGTAA-TCTATTACTAGATAAAC
GCACTACGTGCTTTTCAGTAGCTGCACTTACTAACAATGTTGCTTTTCAAACTGTCAAAC
CCGGTAATTTTAACAAAGACTTCTATGACTTTGCTGTGTCTAAGGGTTTCTTTAAGGAAG
GAAGTTCTGTTGAATTAAAACACTTCTTCTTTGCTCAGGATGGTAATGCTGCTATCAGCG
ATTATGACTACTATCGTTATAATCTACCAACAATGTGTGATATCAGACAACTACTATTTG
TAGTTGAAGTTGTTGATAAGTACTTTGATTGTTACGATGGTGGCTGTATTAATGCTAACC
AAGTCATCGTCAACAACCTAGACAAATCAGCTGGTTTTCCATTTAATAAATGGGGTAAGG
CTAGACTTTATTATGATTCAATGAGTTATGAGGATCAAGATGCACTTTTCGCATATACAA
AACGTAATGTCATCCCTACTATAACTCAAATGAATCTTAAGTATGCCATTAGTGCAAAGA
ATAGAGCTCGCACCGTAGCTGGTGTCTCTATCTGTAGTACTATGACCAATAGACAGTTTC
ATCAAAAATTATTGAAATCAATAGCCGCCACTAGAGGAGCTACTGTAGTAATTGGAACAA
GCAAATTCTATGGTGGTTGGCACAACATGTTAAAAACTGTTTATAGTGATGTAGAAAACC
CTCACCTTATGGGTTGGGATTATCCTAAATGTGATAGAGCCATGCCTAACATGCTTAGAA
TTATGGCCTCACTTGTTC-TTGCTCGCAAACATACAACGTGTTGTAGCTTGTCACACCGT
TTCTATAGATTAGCTAATGAGTGTGCTCAAGTATTGAGTGAAATGGTCATGTGTGGCGGT
TCACTATATGTTAAACCAGGTGGAACCTCATCAGGAGATGCCACAACTGCTTATGCTAAT
AGTGTTTTTAACATTTGTCAAGCTGTCACGGCCAATGTTAATGCACTTTTATCTACTGAT
GGTA---ACAAAATTGCCGATAAGTATGTCCGCAATTTACAACACAGACTTTATGAGTGT
CTCTATAGAAATAGAGATGTTGACACAGACTTTGTGAATGAGTTTTACGCATATTTGCGT
AAACATTTCTCAATGATGATACTCTCTGACGATGCTGTTGTGTGTTTCAATAGCACTTAT
GCATCTCAAGGTCTAGTGGCTAGCATAAAGAACTTTAAGTCAGTTCTTTATTATCAAAAC
AATGTTTTTATGTCTGAAGCAAAATGTTGGACTGAGACTGACCTTACTAAAGGACCTCAT
GAATTTTGCTCTCAACATACAATGCTAGTTAAACAGGGTGATGATTATGTGTACCTTCCT
TACCCAGATCCATCAAGAATCCTAGGGGCCGGCTGTTTTGTAGATGATATCGTAAAAACA
GATGGTACACTTATGATTGAACGGTTCGTGTCTTTAGCTATAGATGCTTACCCACTTACT
AAACATCCTAATCAGGAGTATGCTGATGTCTTTCATTTGTACTTACAATACATAAGAAAG
CTACATGATGAGTTAACAGGACACATGTTAGACATGTATTCTGTTATGCTTACTAATGAT
AACACTTCAAGGTATTGGGAACCTGAGTTTTATGAGGCTATGTACACACCGCATACAGTC
TTACAGGCTGTTGGGGCTTGTGTTCTTTGCAATTCACAGACTTCATTAAGATGTGGTGCT
TGCATACGTAGACCATTCTTATGTTGTAAATGCTGT-TACGACCATGTCATATCAACATC
ACATAAATTAGTCTTGTCTGTTAATCCGTATGTTTGCAATGCTCCAGGTTGTGATGTCAC
AGATGTGACTCAACTTTACTTAGGAGGTATGAGCTATTATTGTAAATCACATAAACCACC
CATTAGTTTTCCATTGTGTGCTAATGGACAAGTTTTTGGTTTATATAAAAATACATGTGT
TGGTAGCGATAATGTTACTGACTTTAATGCAATTGCAACATGTGACTGGACAAATGCTGG
TGATTACATTTTAGCTAACACCTGTACTGAAAGACTCAAGCTTTTTGCAGCAGAAACGCT
CAAAGCTACTGAGGAGACATTTAAACTGTCTTATGGTATTGCTACTGTACGTGAAGTGCT
GTCTGACAGAGAATTACATCTTTCATGGGAAGTTGGTAAACCTAGACCACCACTTAACCG
AAATTATGTCTTTACTGGTTATCGTGTAACTAAAAACAGTAAAGTACAAATAGGAGAGTA
CACCTTTGAAAAAGGTGACTATGGTGATGCTGTTGTTTACCGAGGTACAACAACTTACAA
ATTAAATGTTGGTGATTATTTTGTGCTGACATCACATACAGTAATGCCATTAAGTGCACC
TACACTAGTGCCACAAGAGCACTATGTTAGAATTACTGGCTTATACCCAACACTCAATAT
CTCAGATGAGTTTTCTAGCAATGTTGCAAATTATCAAAAGGTTGGTATGCAAAAGTATTC
TACACTCCAGGGACCACCTGGTACTGGTAAGAGTCATTTTGCTATTGGCCTAGCTCTCTA
CTACCCTTCTGCTCGCATAGTGTATACAGCTTGCTCTCATGCCGCTGTTGATGCACTATG
TGAGAAGGCATTAAAATATTTGCCTATAGATAAATGTAGTAGAATTATACCTGCACGTGC
TCGTGTAGAGTGTTTTGATAAATTCAAAGTGAATTCAACATTAGAACAGTATGTCTTTTG
TACTGTAAATGCATTGCCTGAGACGACAGCAGATATAGTTGTCTTTGATGAAATTTCAAT
GGCCACAAATTATGATTTGAGTGTTGTCAATGCCAGATTACGTGCTAAGCACTATGTGTA
CATTGGCGACCCTGCTCAATTACCTGCACCACGCACATTGCTAACTAAGGGCACACTAGA
ACCAGAATATTTCAAT-TCAGTGTGTAGACTTATGAAAACTATAGGTCCAGACATGTTCC
TCGGAACTTGTCGGCGTTGTCCTGCTGAAATTGTTGACACTGTGAGTG-CTT--TGGTTT
ATGATAATAAGCTTAAAGCACA-TAAAGACAAATCAGCTCAATGCTTTAAAATGTTTTAT
AAGGGTGTTA-------------TCACGCATGATGTT-TCA-TCTGCAATTAACAGGCCA
-CAAATAGGCGTGGTAAGAGAATTCCTTACACGTAACCCTGCTTGGAGAAAAGCTGTCTT
TATTTCACCTTATAATTCACAGAATGCTGTAGCCTCAAAGATTTTGGGACTACCAACTCA
AACTGTTGATTCATCACAGGGCTCAGAATATGACTATGTCATATTCACTCAAACCACTGA
AACAGCTCACTCTTGTAATGTAAACAGATTTAATGTTGCTATTACCAGAGCAAAAGTAGG
CATACTTTGCATAATGTCTGATAGAGACCTTTATGACAAGTTGCAATTTACAAGTCTTGA
AATTCCA---CGTAGGAATGTGGCAACTTTACAAGCTGAAAATGTAACAGGACTCTTTAA
AGATTGTAGTAAGGTAATCACTGGGTTACATCCTACACAGGCACCTACACACCTCAGTGT
TGACACTAAATTCAAAACTGAAGGTTTATGTGTTGACATACCTGGCATAC------CTAA
GGACATGACCTATAGAAGACTCATCTCTATGATGGGTTTTAAAATGAATTATCAAGTTAA
TGGTTACCCTAACATGTTTATCACCCGCGAAGAAGCTATAAGACATGTACGTGCATGGAT
TGGCTTCGATGTCGAGGGGTGTCATGCTACTAGAGAAGCTGTTGG-TACCAATTTACCTT
TACAGCTAGGTTTTTCTACAGGTGTTAACCTAGTTGCTGTACCTAC-AGGTTATGTTGAT
ACACCTAAT-AATACAGATTTTTCCAGAGTTAGTGCT-AAACCACCGCCTGGAGATCAAT
TTAAACACCTCATACCACTTATGTACAAAGGACTTCCTTGGAATGTAGTGCGTATAAAGA
TTGTACAA---------ATGTTAAGTGACACACTTAAAAATCTCTCTGACAGAGTCGTAT
TTGTCTTATGGGCACATGGCT---TTGAGTTGACATCTATGAAGTATTTTGTGAAAATAG
GACCTGAGCGCACCTGTTGTCTATGTGATAGACGTGCCACATGCTTTTCCACTGCTTCAG
ACACTTATGCCTGTTGGCATCATTCTATTGGATTTGATTACGTCTATAATCCGTTTATGA
TTGATGTTCAACAATGGGGTTTTACAGGTAACCTACAAAGCAACCATGATCTGTATTGTC
AAGTCCATGGTAATGCACATGTAGCTAGTTGTGATGCAATCATGACTAGGTGTCTAGCTG
TCCACGAGTGCTTTGTTAAGCGTGTTGACTGGACTATTGAATATCCTATAATTGGTGATG
AACTGAAGATTAATGCGGCTTGTAGAAAGGTTCAACACATGGTTGTTAAAGC-TGCATTA
TTAGCAGACAAATTCCCAGTTCTTCACGACATTGGTAACCCTAAAGCTATTAAGTGTGTA
CCTCAAGCTGATGTAGAATGGAAGTTCTATGATGCACAGCCTTGTAGTGACAAAGCTTAT
AAAATAGAAGAATTATTCTATTCTTATGCCACACATTCTGACAAATTCACAGATGGTGTA
TGCCTATTTTGGAATTGCAATGTCGATAGATATCCTGCTAATTCCATTGTTTGTAGATTT
GACACTAGAGTGCTATCTAACCTTAACTTGCCTGGTTGTGATGGTGGCAGTTTGTATGTA
AATAAACATGCATTC--CACACACCAGCTTTTGATAAAAGTGCTTTTGTTAATTTAAAAC
AATTACCATTTTTCTATTACTCTGACAGTCCATGTGAGTCTCATGGAAAACAAGTAGTGT
CAGATATAGATTATGTACCACTAAAGTCTGCTACGTGTATAACACGTTGCAATTTAGGTG
GTGCTGTCTGTAGACATCATGCTAATGAGTACAGATTGTATCTCGATGCTTATAACATGA
TGATCTCAGCTGGCTTTAGCTTGTGGGTTTACAAACAATTTGATACTTATAACCTCTGGA
ACACTTTTACAAGACTTCAGAGTTTAGAAAATGTGGCTTTTAATGTTGTAAATAAGGGAC
ACTTTGATGGACAACAGGGTGAAGTACCAGTTTCTATCATTAATAACACTGTTTACACAA
AAGTTGATGGTGTTGATGTAGAATTGTTTGAAAATAAAACAACATTACCTGTTAATGTAG
CATTTGAGCTTTGGGCTAAGCGCAACATTAAACCAGTACCAGAGGTGAAAATACTCAATA
ATTTGGGTGTGGACATTGCTGCTAATACTGTGATCTGGGACTACAAAAGAGATGCT-CCA
GCACATATATCTACTATTGGTGTTTGTTCTATGACTGACATAGCC-AAGAAACCAACTGA
AACGATTTGTGCACCACTCACTGTCTTTTTTGATGGTAGAGTTGATGGTCAAGTAGACTT
ATTTAGAAATGCCCGTAATGGTGTTCTTATTACAGAAGGTAGTGTTAAAGGTTTACAACC
ATCTGTAGG-----TCCCAAACAAGCTAGTCT-TAATGGAGTCACATTAATTGGAGAAGC
CGTAAAAACACAGTTCAATTATTATAAGAAAGTTGATGGTGTTGTCCAACAATTACCTGA
AACTTACTTTACTCAGAGTAGAAATTTACAAGAATTTAAACCCAGGAGTCAAATGGAAAT
TGATTTCTTAGAATTAGCTATGGATGAATTCATTGAACGGTATAAATTAGAAGGCTATGC
CTTCGAACATATCGTTTATGGAGATTTTAGTCATAGTCAGTTAGGTGGTTTACATCTACT
GATTGGACTAGCTAAACGTTT------TAAGGAATCACCTTTTGAATTAGA---------
AGATTTTATTCCTATGGACAGTACAGTTAAAAACTATTTCATAACAGATGCGCAAACAGG
TTCATCTAAGTGTGTGTGTTCTGTTATTGATTTATTACTTGATGATTTTGTTGAAAT---
----AATAAAATCCCAAGATTTATCTGTAGT--TTCTAAGGTTGTCAAAGTGACTATTGA
CTATACAGAAATTTCATTTATGCTTTGGTGTAAAGATGGCCATGTAGAAACATTTTACCC
AAAATTACAATCTAGTCAAGCGTGGCAACCGGGTGTTGCTATGCCTAATCTTTACAAAAT
GCAAAGAATGCTATTAGAAAA---GTGTGACCTTCAAAATTATGGTGATAGTGCAACATT
ACCTAAAGGCATAATGATGAATGTCGCAAAATATACTCAACTGTGTCAATATTTAAACAC
-------ATTAACATTAGCTGTACCCTATAATATGAGAGTTATACATTTTGGTGCTGGTT
CTGATAAAGGAGTTGCACCAGGTACAGCTGTTTTAAGACAGTGGTTGCCTACGGGTACGC
TGCTTGTCGATTCAGATCTTAATGACTTTGTCTCTGATGCAGATTCAACTTTGATTGGTG
ATTGTGCAACTGTACATACAGCTAATAAATGGGATCTCATTATTAGTGATATGTA-----
----CGACCCTAAGACTAAAAAT---GTTACAAAAGAAAATGACTCTAAAGAGGGTTTTT
TCACTTACATTTGTGGGTTTATACAACAAAAGCTAGCTCTTGGAGGTTCCGTGGCTATAA
AGATAACAGAACATTCTTGGAATGCTGATCTTTATAAGCTCATGGGACACTTCGCATGGT
GGACAGCCTTTGTTACTAATGTGAATGCGTCATCATCTGAAGCATTTTTAATTGGATGTA
ATTATCTTGGCAAA------------CCACGC---GAACAAATAGATGGTTATGTCATGC
ATGCAAATTACATATTTTGGAGGAATACAAATCCAATTCAGTT------GTCTTCCTATT
CTTTATTTGACATGAGTAAATTTCCCCTTAAATTAAGGGGTACTGCTGTTATGTCTTTAA
AAGAA-------------------------------------------------------
------------------------------------------------------------
------------------------------------------------------------
------------------------------GGTCAAATCAATGATATGATTTTATCTCTT
CTTAGTAAAGGTAGACTTATAATTAGAGAAAACAACAGAGTTGTTATTTCTAGTGATGTT
CTTGTTAACAACTAAACGAACAATGTTTGTTTTTCTTGTTTTATTGCCACTAGTCTCTAG
TCAGTGTGTTAATCTTACAACCAGAACTCAATTACCCCCTGCATACACTAATTCTTTCAC
ACGTGGTGTTTATTACCCTGACAAAGTTTTCAGATCCTCAGTTTTACATTCAACTCAGGA
CTTGTTCTTACCTTTCTTTTCCAATGTTACTTGGTTCCATGCTATACATGTCTCTGGGAC
CAATGGTACTAAGAGGTTTGATAACCCTGTCCTACCA-----------------------
----TTTAATGATGGTGTT--------------T------AT-TTTGCTTCCACTGAGAA
GTCTAACATAATA------A--------GAGGCTGGATTTTTGGTACT------------
---ACTTTAGATTCGAAGACCCAGTCCCT---ACTTATTG----TTAATAACGCTACTAA
T---GTTGTTATTAAAGTCTGTGAATTTCAATTTTG-----------------TAATGAT
-------CCAT-TTTTGGGTGTTTATTACCACAAAAACAA---CAAAAGTTGGATGGAAA
GTGAG----TTCAGAGTTTAT----------TCTAGTGCGA--ATAATTGCACTTTTGAA
TATGTCTCTCAGCCTTTTCTTATGGACCTTGAAGGAAAACAGG--GTAATTTCAAAAATC
TTAG------------GGAATTTGTGTTTAAGAATATTGATGGTTATTTTAAAATATATT
CTAAGCACACGCCTATTAATTTAGTGCGTGATCTCCCTCAGGGTTTTTCGGCTTTAGAAC
CATTGGTAGATTTGCCAATAGGTATTAACATCACTAGGTTTCAAACTTTACT--------
TGCTTTACATAGAAGTTATTTGACTCCTGGTGATTCTTCTTCAGGTTGGACAGCT-----
---------GGTGCTGCAGCTTATT-ATGTGGGTTATCTTCAACCTA--GGACTTTTCTA
TTAAAATATAATGAAAA----TGGAACCATTACAGATGCTGTAGACTGTGCACTTGACCC
TCTCTCAGAAACAAAGTGTACGTTGAAATCCTTCACTGTAGAAAAAGGAATCTATCAAAC
TTCTAACTTTAGAGTCCAACCAACAGAATCTATTGTTAGATTTCCTAATATTACAAACTT
GTGCCCTTTTGGTGAAGTTTTTAACGCCACCAGATTTGCATCTGTTTATGCTTGGAACAG
GAAGAGAATCAG----CAACTGTGTTGCTGATTATTCTGTCCTATATAATTCCGCATCAT
T------TTCCACTTT------TAAGTGTTATGGAGTGTCTCCTAC--------TAAATT
A-------------------------AATGATCTCTGCTTTACTAATGTCTATG-CAG--
-ATTCATTTGTAATTAGAGGTGATGAAGTCAGACAAA-----TCGCTCCAGGGCAAACTG
GAAAGATTGCTGATTATAATTATAAATTACCA------------GATGATTTTACAGGCT
GCG----------------TTATAGCTTGGAATTCTAACAA-----------TCTTGAT-
--------------------------------------------------TCTAAGGTTG
GTGGTAATTATAATTACCTGT------ATAGATTGTTTAGGAAGTCTAATCTCAAACCTT
TTGAGAGAGATATTTCAACTGAAATCTATCAGGCCG-----------------GTAGCAC
ACCTTG----TAATGGTGTTGAAGGTTTTAAT------TGTTACTTTCCTTTA------C
AATCATA-----------------------------------------------------
--------------------TGGTTTCCAACCCACTAATGGTGTTGGTTACCAACCATAC
AGAGTAGTAGTACTTTCTTTTGAACTTCTACATGCACCAGCAACTGTTTGTGGACCTAAA
AAGTCTACTAATTTGGTTAAAAACAAATGTGTCAATTTCAACTTCAATGGTTTAACAGGC
ACAGGTGTTCTTACTGAGTCTAACAAAAAGTTTCTGCCTTTCCAACAATTTGGCAGA---
-------GACATTGCTGACACTACTGATGCTGTCCGTGATCCACAGACACTTGAGATTCT
TGACATTACACCATGTTCTTTTGGTGGTGTCAGTGTTATAACACCAGGAACAAATACTTC
TAACCAGGTT---GCTGTTCTTTATCAGGATGTTAACTGCACA---GAAGTCCCTGTTGC
TATTCATGCAGATCAACTTACTCCTACTTGGCGTGTT-----------------------
----------------TATTCTACAGGTTCTAATGTTTTTCAAACACGTGCAGGCTGTTT
AATAGGGGCTGAACATGTCAACAACTCATATGAGTGTGACATACCCATTGGTGCAGGTAT
ATGCGCTAG---TTATCAGACTCAGACTAATTCTCCTCGGCGGGCACGTAGT------GT
AGCTAG--TCAATCCATCATTGCCTACACTATGTCACTTGGTGCAGAAAATTCAGTTGCT
TACT--------------------------------------------------------
---CTAATAACTCTATTGCCATACCCACAAATTTTACTATTAGTGTTACCACAGAAATTC
TACCAGTGTCTATGACCAAGACATCAGTAGATTGTACAATGTACATTTGTGGTGATTCAA
CTGAATGCAGCAATCTTTTGTTGCAATATGGCAGTTTTTGTACACAATTAAACCGTGCTT
TAACTGGAATAGCTGTTGAACAAGACAAAAACACCCAAG----AAGTTTTTGCAC-----
--AAGTCAAACAA-ATTTACAAAACACCACCAATTAAAGATTT------TGGTGGTTTTA
ATTTTTC---ACAAATATTACCAGATCCATCAAAACCAAGCAAGA------GGTCATTTA
TTGAA---GATCTACTTTTCAACAAAGTGACACTTGCAGA--TGCTGGC-TTCATCAAAC
AATATGGTGATTGCCTTGGTGATAT-------TGCTGCTAGAGACCTCATT---------
TGTGCACAAAAGTTTAACGGCCTTACTGTTTTGCCACCTTTGCTCACAGATGAAATGATT
GCTCAATACACTTCTGCACTGTTAGCGGGTACAATCACTTCTGGTTGGACCTTTGGTGCA
GGTGCTGCATTACAAATACCATTTGCTATGCAAATGGCTTATAGGTTTAATGGTATTGGA
GTTACACAGAATGTTCTCTATGAGAACCAAAAATTGATTGCCAACCAATTTAATAGTGCT
ATTGGCAAAATTCAAGACTCACTTTCTTCCACAGCAAGTGCACTTGGAAAACTT------
------------------------------------CAAGATGTGGTCAACCAAAATGCA
CAAGCTTTAAACACGCTTGTTAAACAACTTAGCTCCAATTTTGGTGCAATTTCAAGTGTT
TTAAATGATATCCTTTCACGTCTTGACAAAGTTGAGGCTGAAGTGCAAATTGATAGGTTG
ATCACAGGCAGACTTCAAAGTTTGCAGACATATGTGACTCAACAATTAATTAGAGCTGCA
GAAATCAGAGCTTCT------GCTAATCTTGCTGCTACTAAAATGTCAGAGTGTGTACTT
GGACAATCAAAAAGAGTTGATTTTTGTGGAAAGGGCTATCATCTTATGTCCTTCCCTCAG
TCAGCACCTCATGGTGTAGTCTTCTTGCATGTGACTTATGTCCCTGCACAAGAAAAGAAC
TTCACAACTGCTCCTGCCAT------------------------------TTGTCATGAT
GGAAAAGCACACTTTCCTCGTGAAGGTGTCTTTGTTTCA---AATGGCACACACTGGTTT
GTAACACAAAGGAATTTTTATGAACCACAAATCATTACTACAGACAACACATTTGTGTCT
GGT------------AACTGTGATGTTGTAATAGGAA------------------TTGTC
AACAACACAGTTT---------ATGATCCTTTGCAACCTGAATTAGACTCATTCAAGGAG
GAGTTAGATAAAT------ATTTTAAGAATCATACATCACCAGATGTTGATTTAGGTGAC
ATCTCTGGCATTAATGCTTCAGTTGTAAACATTCAAAAAGAAATTGACCGC---------
---------------------------------CTCAATGAGGTTGCCAAGAATTTAAAT
GAATCTCTCATCGATCTCCAAGAACTTGGAAAGTATGAGCAGTATATAAAATGGCCATGG
TACATTTGGCTAGGTTTTATAGCTGGCT-TGATTGCCATAGTAATGGTGACAATTATGCT
TTGCTGTATGACCAGTTGCTGTAGTTGTCTCAAGGGCTGTTGTTCTTGTGGATCCTGCTG
CAAATTTGATGAAGACGACTCTGAGCCAGTGCTCAAAGGAGTCAAATTACATTACACATA
AACGAACTTATGGATTTGTTTATGAGAATCTTCACAATTGGAACTGTAACTTTGAAGCAA
GGTGAAATCAAGGATGCTACTCCTTCAGATTTTGTTCGCGCTACTGCAACGATACCGATA
CAAGCCTCACTCCCTTTCGGATGGCTTATTGTTGGCGTTGCACTTCTT----GCTGTTT-
---------------------------------------TTCAGAGCG---CTTCCAA--
-----------------------AATCATAACCCTCAAAAAGAGATGGCAAC-----TAG
CACTCTCCAAGGGTGTTCACTTTGTTTGCAACTTGCTGTTGTTGTTTGTAACAGTTTACT
CACA------------CCTTTTGCT---------CGTTGCTGCTGGCCTTGAAGCCCCTT
TTCTCTATCTTTAT----------------------------------------------
-------GCTTTAGTCT-ACTTCT-------------------TGCAGAGTAT-AAACTT
-----------------------------------------------TGTAAGAATAATA
A----------------------------------TGAGGCT----------TTGGCTTT
GCTGGAAATGCCGTTC-CAAAAACCCATTACTTTATGATGCCAACTATTTTCTTTGCTGG
CATACTAATTGTTACGACTATTGTATACC--TTACAATAGTGTAACTTCTTCAATTGTCA
TTACTTCAGGTGATGGCACAACAAGTCCTATTTCTGAACATGACTACCAGATTGGTGGTT
ATACTGAAAAATGGGAATCTGGAGTAAAAGACTGTGTTGTATTACACAGTTACTTCACTT
CAGACTATTACCAGCTGTACTCAACTCAATTGAGTACAGACACTGGTGTTGAACATGTTA
CCTTCTTCATCTACAATAAAATTGTTGATGAGCCTGAAGAACATGTCCAAATTCACACAA
TCGACGGTTCATCCGGAGTTGTTAATCCAGTAATGGAACCAATTTATGATGAACCGACGA
CGACTACTAGCGTGCCTTTGTAAGCACAAGCTGATGAGTACGAACTTATGTAC-------
---------TCATTCGTTTCGGAAGAGACAGGTACGTTAATAGTTAATAGCGTACTTCTT
TTTCTTGCTTTCGTGGTATTCTTGCTAGTTACACTAGCCATCCTTACTGCGCTTCGATTG
TGTGCGTACTGCTGCAATATTGTTAACGTGAGTCTTGTAAAACCTTCTTTTTACGTTTAC
TCTCGTGTTAAAAATCTGAATTCTTCTAGAGTTCCTGATCTTCTGGTCTAAACGAACTA-
AATATTA------TATTAGTTTTTC-TGTTTGG----AAC-TTTAATTTTA------GC-
----CATGGCAGATTC---------------------------CAACGGTACTATTACCG
TTGAAGAGCTTAAAAAGCTCCTTGAACAATGGAACCTA---GTAATAGGTTTCCTATTCC
TTACATGGATTTGTCTTCTACAATTTGCCTATGCCAACAGGAATAGGTTTTTGTATATAA
TTAAGTTAATTTTCCTCTGGCTGTTATGGC------------CAGTAACTTTAGCTTGTT
TTGTGCTTGCTGCTGTTTACAGAATAAATTGGATCA----CCGGTGGAATT---------
---------GCTATCGCAATGGCTTGTCTTGTAGGCTTGATGTGGCTCAGCTACTTCATT
GCT-TCTTTCAGACTGTTTGCGCGTACGCGTTCCATGTGGTCATTCAATCCAGAAACTAA
CATTCT--TCTCAACGTGCC--------ACTCCATGGCACTATTCTGACCAGACCGCTTC
TAGAAAGTGAACTCGTAATCGGAGCTGTGATCCTT---CGTGGACATCTTCGTATTGCTG
GACACCATCTAGGACGCTGTGACATCAAGGACCTGCCTAAAGAAATCACTGTTGCTACAT
CACGAACGCTTTCTTATTACAAATTGGGAGCTTCGCAGCGTGTAGCAGGTGACTCAGGT-
--------------TTTGCTGCAT---------------ACAGTCGCTACAGGATTGGCA
ACTATAAATTA----AACACAGACCATTCCAGTAGCAGTG--------ACAATAT-TGCT
TTGCTTGTACAGTAAGTGACAACAGATGTTTCATCTCGTTGACTTTCAGGTTACTATAGC
AGAG-ATATTACTAATTATTATGAGGACTTTTAAAGTTTCCATTTGGAATCTTGATTACA
TCATAAACCTCATAATTAAAAATTTATCTAAGTCACTAACTGAGAATAAATATTCTCAAT
TAGATGAAGAGCAACCAATGGAGATTGATTAAACGAACATGAAAATTATTCTTTTCTTGG
CACTGATAACACTCGCTACTTG-TGAGCTTTATCACTACCAAGAGTGTGTTAGAGGTACA
ACAGTACTTTTAAAAGAACCTTGCTCTTCTGGAACAT-----------------------
--ACGAGGG--CAATTCACCATTTCATCCTCTAGCTGATAACAAATTTGCACTGACTTGC
TTTAGCACTCAATTTGCTTTTGCTTGTCCTGACGGCGT---------AAAACACGTCT--
---------ATCAGTTACGTGCCAGATCAGTTTCACCTAAACTGTTCATCAGACAAGAGG
AAGTTCAAGAACTTTACTCTCCAATTTTTCTTATTGTTGCGGCAATAGTGTTTATAACAC
TTTGCTTCACACTCAA--AAGAAAGACAGAATGATTGAACTTTCATTA---------ATT
GACTTCTATTTGTGCTTTTTAGCCTTTCTGCTATTCCTTGTTTTAATTATGCTTA--TTA
TCTTTTGGTTCTCACTTGAACTGCAAGATCATAATGAAACTTGTCACGCCTAAACGAACA
TGAAATTTCTTGTTTTCTTAGGA----ATCATCACAACTGTAGCTGCATTTCACCAAGAA
TGTAGTTTACAGTCATGTACTCAACATCAACCATATGTAGTTGA----TGACCCGTGTCC
TATTCACTTCTATTCTAAATGGTATATTA-GAGTAGGAGCTAGAAAATCAGCACCTTTAA
TTGAATTGTGCGTGGATGAGGCTGGTTCTAAATCACCCATTCAGTACATCGATATCGGTA
ATTATACAGTTTCCTGTTTACCTTTTACAATTAATTGCCAGGAACCTAAA----------
TTGGGTAGTCTTGTAGTGCGTTGTTCGTTCTATGAAGACTTTTTAGAGTATCATGACGTT
CGTGTTGTTTTAGATTTCATCTAAACGAACAAACTAAAATGTCTGATAATGGACCCCAAA
ATCAGCGAAATGCACCCCGCATTACGTTTGGTGGACCCTCAGATTCAACTGGCAGTAACC
AGAATGGAGAACGCAGTGGGGCGCGATCAAAACAACGTCGGCCCCAAGGTTTACCCAATA
ATACTGCGTCTTGGTTCACCGCTCTCACTCAACATGGCAAGGAAGACCTTAAATTCCCTC
GAGGACAAGGCGTTCCAATTAACACCAATAGCAGTCCAGATGACCAAATTGGCTACTACC
GAAGAGCTACCAGACGAATTCGTGGTGGTGACGGTAAAATGAAAGATCTCAGTCCAAGA-
---TGGTATTTCTACTACCTAGGAACTGGGCCAGAAGCTGGACTTCCCTATGGTGCTAAC
AAAGACGGCATCATATGGGTTGCAACTGAGGGAGCCTTGAATACACCAAAAGAT---CAC
ATTGGCACCCGCAATCCTGCTAACAATGCTGCAATCGTGCTACAACTTCCTCAAGGAACA
AC--------ATTGCCAAAAGGCTTCTACGC----AGAAGGGAGCAGAGGCGG-------
-----------------------CAGTCAAGCCTCTTCTCGTTCCTCATCACGTAGTCGC
AACAGTTCAAGAAATTCAACTCCAGGCAGCAGTAGGGGAACTTCTCCTGCTAGAATGGCT
GGCAATGGCGGTGATGCTGCTCTTGCTTTGCTGCTGCTTGACAGATTGAACCAGCTTGAG
AGCAAAATGTCTGGTAAAGGCCAACAACAACAAGGCCAAACTGTCACTAAGAAATCTGCT
GCTGAGGCTTCTAAGAAGCCTCGGCAAAAACGTACTGCCACTAAAGCATACAATGTAACA
CAAGCTTTCGGCAGACGTGGTCCAGAACAAACCCAAGGAAATTTTGGGGACCA-GGAACT
AATCAGACAAGGAACTGATTACAAACATTGGCCGCAAATTGCACAATTTGCCCCCAGCGC
TTCAGCGT---TCTTCGGAATGTCGCGCATTGGCATGGAAGTCACACCTTCGGGAACGTG
GTTGACCTACA------------CAGGTGCCATCAAATTGGATGACAAAGATCCAAATTT
CAAAGATCAAGTCATTTTGCTGAATAAGCATATTGA-----------CGCATACAAAACA
T-----------------------------------------------------------
----------TCCCACCAACAGAGCCTAAAAAGGACAAA-------AAGAAGAAGGCTGA
TGAAAC---TCAAGCCTT-ACCGCAGA-GACAGAAGAAACAGCAAACTGTGACTCTTCTT
CCTGCTGCAGATTTGGATGATTT------------CTCCAAA-----CAATTGCAACAAT
CCATGAGCAGTGCTGACTCAACTCAGG---------------CC-TAAACTCATGCAGAC
-----------------C---ACACA--------------------AGGCAG--------
------------------------AT---GGGCTAT-----ATAAACGTTT---------
--TCGCT-TTTCCGTT------------------------------TACGATA-------
---TATAGTCTACTCTTG--------------------------------TGCAGAATGA
A----TTCT---------------------------------------------------
CGTAACTAC-------ATAGCA---CAAGTAGATGTAGTTA-------------------
------------------------------------------------------------
-----------ACTTTAATCTCACATAGCAATCTTTAATCAG---TGTGTAACATTAGGG
AGGACTTGAAAGAGCCACCACATTTTCACCGA-GGCCACG--CGGAGTACGATCGAGTG-
TACAGTG-------------AACAATGCTAGGGAGAGCTGCCTATATGGAAGAGCCCTAA
-TGTGTAAAATTAATTTTAGTAGTGCTATCCCCATGTGATTTTAATAGCTTCTTA-GGAG
AATGACAAAA------AAAAA-----AAA-------------------------------
-----------------------------------------------------------A
AAAAA-------------------------------------------------------
------------------------AAAAAAAAAAAAAAA---------------------
------------------------------------------------------------
------------------------------------------------------------
----
>ON713866.1 Infectious bronchitis virus strain Massachusetts, complete genome
------------------------------------------------------------
------------------------------------------------------------
------------------------------------------------------------
------------------------------------------------------------
------------------------------------------------------------
-----------------------------------TATTA--ATATATAT----------
CTATTGCACTAGCCTTG------------------CGCTAGAT-T-------------TC
------------------------------CAACTTAACAAAACGGACTT-AA-ATACCT
ACAGCTGGTCCCCATAGGTG-TTC-------------CATTGCAGTGCACT-TTA-----
-------------G----------------------------------------------
-TGCCCTGGATGGCACCTGGCCACCT---------------GTCAGG-TTTTTGTTGTTA
AAATATCA---------TTGTTGCTGGTATCA--------------------------CT
GCTTGT-TTTGCCGTGTCTCACTTTA-TACATCCGTTGCTTGGGCTACCTAGTA------
----------------TCCAGCGTCCTACGGGCGCCGTGGTCGGTT--------------
--------------------------------CGAGTGCGAAGGACCTCTGGTTCATCTA
GCGGTA---GGCGGGTGTGTGGAAGTAGCGCT-----------TCAGACGTAC-TGG---
TTCTGTTG-------CGTGAAACGCGGGGTCACCT-CCCCCCACATACCTCTAAGGGCTT
----TTGAGCCTAGCGTTGGGCTACGTTCTCGCACAAGGTCGGCTATACGACGTTTGTAG
GGGGTAGTGCCAAACAACCCCTGAGGT-------------------------GACAGGTT
CTGGTGGTGTTT----AGTGAGCAGACATACAATAGACAGTGACAACATGGCTT------
-------CAAGCCTAAAACAGGG---------------------AGTATCTCCC--AAAC
CAAGGGA-TGTCATTCTTGTTTC--CAAAGACATTCCCGAACAACTCTGTGACGCTTTA-
TTTTTCTACACGTCACACAACCCTAAGGATTACGCTGATGCTTTTGCATTTAGGCAAAAG
TTTGACCGTAATCTGCAGACTGGGAAGCAGTTCAAATTTGA-------------------
-----------------------------------------------------AACTGTT
TGTGGTCTCTTCCTATTGAAGGGAGTTGACAAAATAACACCTGGCGTCCCAGCAAAAGGT
TTAAA----AGCCACTT-------CTAAGTTGGCAGATTTAGAAGACATCTTTGGTGTCT
CTCCTTTTGCACGGAAGTACCGTGAATTGTTGAAAACAGCATGCCAGTGGTCTCTTACTG
TAGAAAC------ACTGGATGCTCGTGCACAAACGCTTGACGAAATT----------TTT
GACTCTACTGAAATACTTTGGCTTCAGGTGGCTGCAA--AAACTCAAGTTTCAGCTATGG
CAATGCGCAGGCTTGTTGGAGAAG------------------------------------
------------------------TAACTGCAAAAGTCATGGAAGCTCTTGG---CTCAA
ATTTGAGTGTTCTCTTTCAAATTGTT----------------------AAACAACAAATA
GCCAGAATCTTTCAAAAGGCACTGGCTA------------------TTTTTGAAAATGTG
AGTGAATTACCAC------AGCGTATTGCAGCACTTAAGATGGCCTTTGC--CAAGTGTG
CCAAGTCAATTACTGTTGTGGTTGTGGAAAGAACTCTAGTTGTTAGAGAGTTCGCAGGAA
CTTGTCTTGCAAGCATCAATGGTGCTGTTGCAAAATTCTTTGAAGAACTTCCAAA-----
----------------------TGGCTTTA------------TGGGTTCTAAAATCTTCA
CAACATTGGCCTTCTTTAAAGAAGCAGCTGTGAAAATTGTGGAAAATATACCAAATGCAC
CAAGAGGTACT----AGAGGTTTTGAAGTCGTTGGTAACGCCAAGGGAACGCAAGTTGTT
GTGCGTGGCATGCGAAATGATTTAACTCTGCTCGACCAAAAAGCTGACATTCCTGTTGAG
AAAGAAGGTTGGTCTGCAATTCTTG---AAGGACATCTGTGTTATGTCTTT---------
----AAGAGTGGTGATCGTTTTTATGCGG-CACCTCTTTCTGGGAATTTTGCATTGCATG
ATGTGCATTGTTGTGAGCGTGTTGTCTGTCTGTCTGATGGTGTAACACCAGAGATAAAT-
-----------GATGGACTCATTCTAGCAGCAATCTATTCATCTTTTAGTGTCTCAGAAC
TCGTGGCAGCACTTAAAAAGGGTGAACCATTCAAGTTCTTGGGTCATAAATTTGTGTATG
CGAAGGATGCAGCAGTCTCTTTCACTCTTGCAAAAGCAGCCACTATTGCAGATGTACTGA
AGCTGTTTCAATCAGCTCGTGTGCAAACGGAAGATGTGTGGTCTGCATTTACTG------
-AAAAGTCTTTTAATTTCTGGAAACTCGCATATGGAAAAGTGCGTAATCTTGAAGAAGTT
GTGAAGACTCATTTTTGTAAAGCT---------CAAAT-GTCAATTATCATTCTAGCAGC
AGTGCTTGGCGAAGGCATTTGGCATCTTGTTTCACAGGTCATCTATAAAGTAGGTGGTCT
TTTTACTAGAGTCGTTGACTTTTGTGAAAAACACTGGAAGGGTTTCTGTGCACAACTTAA
AAAGGCTAAGCTCG-----------TTGTCACAGAAACTCTTTGTGTTCTTAAGGGA---
GTGGCACAGCATTGTTTTCAACTATTGCTGGATGCAATACA-------------TTCTTT
GTATATGAGTTTTAAGAAGTGTGCACTTGGTAGAATTCA---TGGAGACTTACTCTTCTG
GAAAGGGGGTGTACACAAAATTGTTCAAGATGGCGATGAAGTTTGGTTTGACGCCATTGA
TAGTATTGATGTTGAAGATCTGGGTGTTGTCC---AAGAAAAACCCATAGATTTTGAGGT
TTGTGAAGACGTAACACTTCCAGA-----------------AAATCAACCTGGTCATATG
GTTC-AAATCGAGGATGACGGAAAGAACTATATGTTCTTCCGCTTCAAAAGGGATGAGAA
CATCTACTATACACCAATGTCTCAACTTGGTGCAATTAATGTAGTTTGCAAAGCAGGCGG
TAAAACCGTTACCTTTGGAGACACCATTGTGAAAGAAATACCGCCACCTGATGTTGTGCC
TATTAAGGTTAGCATAGAGTGTTGTGGTGAACCATGGAATACAATCTTCAAG--------
AAAGCTTA-TAAAGAGCCCATTGAAGTTGAAACTGACCTCACAGTAGAAC---------A
ATTGCTCTCTGTGATCTATGAGAAAATGTGCGACGACCTCAAATTGTTTCCAGAGGCACC
AGAGCCACCGCCATTTGAGAATGTCGCACTTGTTGATAAAA------ACGGTAA------
--------------------AGACTTGGATTG-CATAAAAT-CATGCCATCTTATCTACC
------GTGATTATGAGAGTGATGATGACATCGAGGAAGAA-------------------
-----------------------------------GATGCTGAGG-AGTGTGATACTGA-
-----------------------------TTTAGAATGTGAAGAAGAGGATGAGGATACT
AAAGTGTTGGCTCTTATACAAGACCCTGCAAGTAATAAATACCCTCTTCCTCTTGATG--
-ATGATTATAGCGTCTTTAATGGATGTATTGTACATAAGGACGCTCTTGACGTC------
---------GTAAATCTACCATCTGGTGAAGAAACCTTTGTTGTCAACAACTGCT-----
----------------------------------------------TTGAGGGAGCTGTA
AAACCACTGCCTCAGAAAGTTGTTGAT---------------------------------
GTTCTAGGTGACTGGGGTGAGGCTGTTGA------TGCGCAAGAGCAAAT----------
-----------------------------TGCACAAACTA--------C---------TT
CAGAGG--------AAAC---------CCCTATCAGTAGTTTGGAGGCAACTATTGAGCA
AGTTGTT---------------------------------GTTGAGGAACAGAAAATAAT
TTC-------------------------------------------TGTTGTTGAAGAAG
AACAGCAGGTGGCGGTCTACACACCTGCAGACCTACAAGTTGTTGAAGAAACACCA----
-----GATGAGTTTATTCTT----------------------------------------
--ATTGCTGATGTTTCCACAGAAGAAATTG---------------------------TGC
CTCATGAAGAAAA---------------------------------------GGAGTC--
------------------------------------------------------------
-------ACAGATTGAACAGGA---------------------GCCTATTCAAGTTGTTA
AATCACAACGTGAAAAGAAGGCTAAAAAG---------------TTCAAGGTTAAATCTA
CTACATGTGAGAAACCCAAATTTTT-----------------------------------
-------------GGAGTACACAACATGTGTGGGTGA---------------CCTAACGG
TAGTGATTGCCAAAGCATTGGATGAGTTTAAAGAGTTCTGCATTGTAAATGCTGCTAATG
AGCATATGTCTCACGGTGGCGGCGTTGCTAAGGCAATTGCGGACTTTTGTGGACCTGATT
TTGTGGAGTATTGT---------------------------GAGGACTATGTT----AAG
AAACATGGGCCTCAACAAAGACTTGTCA----------CACCTTCATTTGTCAAAGGCAT
TCAATGTGTG--AACAATGTTGTAGGACCTCGCCATGGAGACAGTAACTTGCATGATAAG
CTTGTTGCTGCTTACAAGA---------------ATGTTCTTGTAGA-------------
--------------------------------------------TGGTGTTGTCAATTAT
G----------------TTGTGCCAGT---------------CCTCTCATCAGGAATTTT
--------------------------------------------------TGGTGTTGAT
TTTAAGATGTCTATAGACGCTATGCGCAAGGCTTTTGAAGGTTGCGACATACGCGTTCTT
CTTTTCTCCTTGTCTC-----AAGAACACATCGATTATTTCGATGTTACTTGTAAA----
CAGAAGACAATTT-----------------------------------------------
----------------------------ATCTTACAGAGGA-------------------
--------------------------------CGGTG--------------------TTA
AATACCGCTCTGCTACTGTGAAACCAGGTGACTCTTTGAGT-------------------
-----------------CAATTTGGACCGTTTTTTGCTAGAAACAAGACAGTCT------
----------TTACAGCAGACGATGTTGAG---------------------GATAAAGAA
ATTCTCTTCATTCCTACTACTGACAAGACT------------GTCCTTGAATATTATGG-
-----------------TTTGGATGCGCAAAAGTATGTAATATACTTGCAAACTCTTGCA
CAGAAGTGGAATGTCCAATATAGGGACAATTTTGTTATACTTGAGTGGCGTGATGGAAAT
TGCTGGATTAATGCAGCAGTAGTGCTCCTTCAAGCTGCTAAGATTAGGTTTAA---AGGT
TTTCTTGCAGAAGCATGGGCACAACTTTTGGGTGGAGACCCAACTGATTTTGTAGCCTGG
TGCTATGCAAGTTGCAATGCTAATGTTGGTGAGTTTTCAGATGCTAATTGGCTTCTTGCT
AATTTGGCAGAATACTTTGATGCTGATTACACGAATGCATTCCTTAAGAGGCGTGTGTCA
TGTAACTGTGGGGT-TAAGAATTGTGAA---------------GTTAGAGGCCTTGAAGC
TTGTATTCAACCAGTAAAGGCACCCAATCTTCTTCATTTTAAGA----------------
-------CTCAGTACACAAATTGTACAGTGTGTGATGCAAATAGTGT-------------
---------------------GGATGAGGTGGTAGAAGCCTCACTACCATATCTGT----
-------TGCTCCTTGCTACTGATGGTCCTACTACAG-----TGGATTGTGATGAAA---
---ATGCTGTAGGGAATGTTGTTTTCATTGGCTCTAC-----------------------
-------TAATAGTGGCCATTGTTACACGCAAGCCATTGGTAAGGCTTTTGATAATCTTG
CTAAGGGTAGAAAATTTTCAAAGAATTCGCCATACATTACAGCAATGTATACGCGCTTCT
CTCTTAAGAGTGAAAGCTCTCTGTCTGTTG---TTA---AACAGAGTAAGAGTAAAACTA
AAGTAGTAAAAGAAGATGTTGCCAACCTTGCTACTAGTTCTAAAGCCAGTTTTGATGATC
T---------TACTGACTTTGAACATTGGTATGATAGTAACA-------TCTATGAAAGT
CTTAAAGTTCAGGAAATACCTGTG---AATTTGGATG-AGTATGTGTCATTTACAA----
-------------CGAAAGAAGATACTAAGTTGCCACTGACACTTAAAGTTAGAGGTATC
AAATCAGTTGTTGACTTTATTTCAAGAGACGGTTTCTCTTATAAGTT-AACACCTGACAT
TGAAGAAAATTCAAAAGCGCCAGTCTACTACCCAGTCTTAGACTCTATTAGT---CTTAA
GGCAATATGGGTAG-ACGGCAGTGCTAATTTTGTTGTTGGTCATCCAAA--------CTA
CTATAGTAAGTCTCTTCGCATTCCTACTTTTTGGGAAAATGCAGAGAGCTTTGTTAAGAT
AGGTGACAAAGTTGATGGTGTAACTATGGGCCTTTGGC--------------------GT
GCAGAACAGCTTAACAAACCTAATCTTGAAAGAATTTTCAACATT---------------
------------------------------------------------------------
---GCTAAGAAAGCTATTGTTGGATCCAGTGTTGTTA-CTACACAATGTAGTAAATTAAT
TAGTAAAGCAGCT------ACATTCATTGCTGATAAAGTAGGTG------GGGGTGTAGT
TCGTAATATTACAGATAGAATTAAGGGTCTTTGTGGATTTACACGTGGGCATTTTGAAAG
AAAATTGTCTCCACAATTCATAA------------------AAACACTTATATT------
-------CTTCTTCTTTTACTTTGT-----------------------------------
-----------------------------------AAAGGCTAGTGCTAAGAGTGTTG--
------CCACTAGTTATAAGCGTGTGTTATGTAAGGTGGTTT------------------
----TTACCACGCTATTTATATTATGGTTTATGTACACAAGTAAACCAGTAACTT---TT
ACTGGAACACGTGTGCTAGACTTCTTATTTGAGGGTTCTTTATGTGGTCCCTATAATGAC
TATGGTAAAGACTCATTTGA---------------CGTACTACGCTATTGTGGAGATGAT
TTTACTTGTCGTGTATGTTTACATGATAAAGATTCACTTCATTTGTATAAGCATGCTTAT
AGCGTAGAACAGGTTTATAAAGATGCAGCTTCTGGCATTAGTTTTAATTGGAATTGGCTT
--------------------TATTTGGTCTTTCTAATATTATTTGTTAAACCAGTAGCAG
GTTTCGTTATTATTTGCTATTGTGTTAAGTACTTGGTATTGAGTTCAACTGTGTTGCAAA
CTGGTGTAGGTTTTATGGACTGGTTTATTCAAACAGTTTTTACTCACTTTAATTTTATGG
GTGCAG----GTTTCTATTTCTGGCTCTTTTATAAATTGTACATACAGGTTCATCATATA
CTGTATTGTAAGGATAT-----------------------------AACATGTGAAGTGT
GTAAGAGAGTTGCACGCAGTAACAGGCATG-AGGTTAGTGTTGTTGTTGGTGGACGCAAG
CAAATTGTGCATGTGTACACTAACTCTGGTTACAACTTTTGTAAGAGACATAATTGGTAT
TGTAGGAA---TTGTGATGTATATGGTCACCAAAACACATTTATGTCTCCTGAAGTTGCT
GGCGAGCTTTCTGAAAAGCTTAAACGCCATGTTAAACCTACAGCACATGCTTACCACGTT
GTGGATGAGGCTTGCGTAGTTGATGAT---TTTGTTAACTTAAAATACAAAGCTGCAACT
CCTGGTAAGGATGGTGCACCTCCTGCAGTTAAATGTTTCAGTGTTACAGATTTCTTGAAG
------------------------------AAAGCTGTTTTTCTTAAGGATGCGCTGAAA
TGTGAACAAATATCTAATGATGGTTTTATAGTGTGTAATACGCAGAGTGCGCATGCTTTA
GAGGAAGCAAAGAATGCAGCCATCTATTATGCGCAATACCTGTGTAAACCTATACTTATA
CTCGACCAGGCACTCTACCAGAATTTAATAGTGGAACCTGTATCGAAGAGCGTTGTCAAC
AAAGTGTGTGACATTTTGTCTAGGATAATTT-----------------------------
-------------------CTGTAGATACTGCATCTTTGGATTATAAAGCAGGTACAATT
CG-TGATGCCTTGCTGTCTGTTACT-----------------------------------
-AAAGATGAAGAAGCTGTAGATATGGCTATCTTCTGTCATAATCATGAAGTTGAATATAC
AGGTGATGGTTTTACTAATGTTATACCGTCATATGGTATAGACACTGATAAATTAACACC
TCGTGATAGAGGGTTTTTGATAAATGCAGATGCTTCTGTTGCTAACTTAAGAGT--TAAA
AATGCTCCGC----CGGTAGTATGGAAGTTCTCTGATCTTATTAAGTTGTCTGACAGTTG
TCTTAAATATTTAATCTCAGCAACTGTCAAGTCAGGGTCTCGTTTCTTTA---TAACAAG
ATCTGGTGCTAAACAAATTTTT--TCTTGTAGTACTCAGAAATTGTTGGTAGAGAAAAAG
GCTGGTGGTGTCATTAGTGGTACCTTTAATTGGTTTAAGAGTTGTTGTAAATGGCTCTTG
ATCTTCTATGTGCTTTTTACATTGTGTTGTTTGGGTTGTTATCATATGGAGACGAATAAA
AGTTTTGTT---CATCCTATGTATGA---TGTTAACTCTACAATGCATGTTGAAGGCTTT
AAGGTTATAGATAAAGGTGTTATTAGAGACATTGTACCAGAGGATGCTTGTTTCTCTAAT
AAGTTTGCTAACTTTGATGCATTTT---------GGGGTAAACCATATGTGAATAGTAGA
GACTGTCCAATTGTTACAGCAGTCATAGATAGCGCTGGAACAATAGCAGCTGGTGTTCCT
GGTTTTGTAGACTGGATTCTTGATGGTGTTATGTTTGTACACATGACACAAACAGAAAGA
AAACCCTGGTACATTCCCACGTGGTTTAACAGAGAAATTG------TTGGTTACACTCAG
GATTCAATTATTACTGAAGGTAGTTTTTATACATCTATAGCTTTGTTTTCAGCTAGGTGT
TTATATTTAACA---GCCAGCAATACACCACAATTGTATTGTTTTAATGGTCATAATGAT
GCTCCTGGAG---CCTTACCATTTAGCAGTATCACTCCACACAGGGTCTACTTCCAACCA
AATGGTGTTAGGCTTATAATTCCTCAACAAATAATGCACACACCCTACGTAGTAAAGTTT
TTATCAGA--------------------CAGCTATTGTAGAGGTAGTGTATGTGAGTATA
CTAAACCGGGTTATTGTGTCTCACTAAATTCCCAATGGGTTTTATTTAATGACGAATACA
CAAGTAAACCAGGAGTATTCTGTGGTTCTACTGTTAGAGAACTTATGTTTAATATGGTTA
GTACATTTTTTACTGGTGTCAACCCTAATATTTATATGCAGCTGGCGACTATGTTCTTAA
TACTAGTTGTTGTTGTGTTAATTTTTGCAATGG------------------TTATAAAGT
TTCAAGGTGTTTTTA------AAGCTTATGCAACCATTGTGTTTACAATAATGCTAGTTT
GGGTTGTTAATGCA-TTTATTTTGTGTGTACATAGTTATAATAGTGTTGTGGCTGTTATA
CTACTAGTAATCTATTGTTATGCATCATTGGTTACAAGTCGTAATACTGCTATAATAATG
CATTGTTGGCTTGTGTTTACCTTTGGTTTAATTGTACCCATATGGTTGGCGTGTTGCTAC
CTGGCATTTGTTTTATATATGTACACACCATTGTTTTTCTGGTGTTACGGTA--CTACTA
AAAACACTCGTAAATTGTATGATGGCAACGAGTTTGTTGGTACTTATGATCTTGCTGCGA
AGAGCACCTTTGTTATTCGCGGTCCTGAATTTGTTAAGCTTACGAACGAGA---------
----TAGGTGATAAGTTTGAACACTATCTCTCAGCGTATGCTAGACTTAAATACTACTCA
GGCACTGGCAGTGAACAAGATTATCTGCAAGCTTGTCGTGCATGGTTAGCTTAT----GC
TTTGGACCAATATAGAAATAGTGGTGTGGAAATTGTGTATACTCCACCACGTTACTCTAT
TGGTGTTAGTAGATTACA-GGCCGGTTTTAAGAAACTAGTTTCTCCTAGTAGTGTTGTTG
AAAAGTGCATTGTTAGTGTCTCTTATAGAGGTAATAATCTTAATGGACTGTGGCTAGGTG
ATACTATCTACTGTCCGCGACATGTTCTAGGCAAGTTCTCAGGTGACC---------AAT
GGAATGATGTACTTAACCTTGCTAATAATCATGAGTTTGAAGTTGTAACTCAAAA---TA
ATGTTACTTTGAATGTTGTCAGTAGGAGGCTAAAAGGTGCAGTTTTGATTTTACAAACTG
CTGTTGCTAATGCTGAAACTCCAAAGTATAAGTTTGTTAAAGCCAATTGTGGAGATAGTT
TTACGATTGCTTGTTCCTATGGTGGTACAGTTGTTGGACTCTACCCTGTTACTATGCGCT
CTAATGGTACTATTAGGGCGTCTTTCTTAGCAGGAGCGTGTGGTTCTCCAGGTTTTAATA
TAGAAAAGGGTGTAGTTAACTTTTATTATATGCACCATCTTGAGTTGCCTAATGCATTAC
ACACAGGAACTGACCTAATGGGAGAGTTCTATGGTGGTTATGTGGACGAAGAGGTTGCAC
AAAGGGTGCCACCAGATAATTTAGTTACTAACAATATTGTAGCATGGCTTTATGCCGCAA
TTATTAGTGTTAAGGAGAGTAGTTTCTCAC---------------------------TGC
CTAAATGGTTGGATAGTACTACTGTCAGTGTTGAAGACTACAATAAGTGGGCTGGTGATA
ATGGTTTTACACCATTTTCTACTAGTACTGCTATTACTAAATTAAGTGCTATAACGGGAG
TAGATGTTTGTAAACTCCTTCGCACTATTATGGTAAAAAGTAGTCAATGGGGTAGTGATC
CCATTTTAGGACAATATAATTTTGAAGATGAATTGACACCAGAGTCCGTTTTTAATCAGA
TAGGTGGTGTTAGATTACAGTCTTCTTTTGT-AAGAAGAGCCACA---------------
-------------------------TCCTGGTTTTGGAGTAGATGTGTGTTAGCTTGCTT
CTTATTTGTGTTGTGTGCTATTGTCTTGTTTACGGCAGTGCCAC-----TTAAATATTAT
GTACATGCAGCCGTTATTTTGTTAACAGCTGTGCTCTTCATTTCTTTTACTGTTAAACAT
GTTATGGCATATATGGATACTTTTCTACTGCCAACATTGCTTACAGTCATTATTGGAGTT
TGTGCTGAAGTACCTTTCATCTACAATACTCTAATTAGTAGGATAGTTGT---CTTTGTT
AGTCAATGGTATGATCCTGTAGTCTTTGATACTATGGTACCATG-GATGTTCTTGCCACT
AGTGTTGTACACAGCATTT-----------AAGTGTGTGCAGGGTTGCTATAG-------
---------TGTGAATTCTTTCAATACTTCTTTGCTAGTACTGTACCAGTTCTTGAAGTT
AGGCTTTGTTATTTAT----------------------GCCTCTTCTAGCAC-GCTGGCA
GCATACACAGAAGGTAATTGGGATTTATTTTTTGAATTAGTTCACACTACTGTGTTGGCT
AATGTTAGTAGTAATTCCTTAATAGGTTTGTTTGTGTTCAAGTTAGCTAAGTGGATGTTG
TATTATTGTAAT-----GCTACATACTTTAATAATTATGTGCTAATGGCTGTCATTATTA
ATGGCTTTGGTTGGCTCTTCACTTGTTACTTTGGAGTTTATTGGTGGATTAATAAGGTTT
TTGGTTTAACCTTAGGTAAATATGAATTCAAAGTTTCAGTAGACCAATATAGGTATATGT
GTCTTCATAAGATAAATTCGCCTAAAACTGTGTGGGAAGTTTTTTCGACAAATATACTTA
TACAAGGAATTGGTGGTGATCGTGTGTTGCCTATTGCTACAGTTCAATCTAAATTGAGTG
ATGTAAAGTGTACAACT-----------GTTGTTTTAATGCAGCTTT--------TGACT
AAGCTTAATGTTGAAGCAAATTCAAAAATGCATGCTTATCTTGTTGATTTACACAATAAA
ATCCTTGCAT-CTGATGATGTTGGAGAGTGCATGGATAATTTGTTGGGTATGCTTGTTAC
ACTATTTTGTATAGATTCTACTATTGATTTGAGTGAGTATTGTGATGATATACTTAAGAG
GTCAACTGTTTTACAGTCAGTTACTCAAGAGTTCTCACACATACCCTCTTATGCTGAATA
TGAAAGAGCTAAGAATCTTTATGAAAAGGTTTTAGC------TGATTCTAAAAATGGTGG
TGTAACACAGCAAGAGCTTGCTGCATATCGTAAAGCTGCCAATATTGCAAAGTCAGTTTT
TGATAGAGACTTGGCTGTTCAAAAGAAGTTAGACAGCATGGCAGAACGTGCTATGACAAC
AATGTATAAAGAGGCGCGTGTAACTGATAGACGAGCAAAATTAGTTTCATCACTACATGC
GTTACTGTTTTCAATGCTCAAGAAAATAGATTCTGAAAAGCTTAATGTATTATTTGATCA
GGCTAGTAGTGGTGTTGTACCTCTAGCTACTGTTCCAATTGTTTGTAGTAATAAGCTTAC
CCTTGTAATACCAGATCCAGAAACTTGGGTCAAGTGTGTG-GAAGGTATGCATGTTACTT
ACTCAACAGTTGTCTGGAATATAGACACTGTTATTGATGCTGATGGCACAGAATTACATC
CTACTTCTACAGGTAGTGGATTGACATACTG-TGTAAGTGGTGACA---------ATATA
GCGTGGCCTT---------------TAAAGGTTAGCTTAACTAGAAATGGGCATAATAGA
GTTGACGTTGCTTTGCAGAATAATGA-GCTTATGCCTCATGGTGTAAAAACAAAGGCTTG
CGTAGCAGGTGTAGATCAAGCACATTGTAGCGTAGA------GTCTAAATGTTATTATAC
AAATATTAGTG-GCAATTCAGTTGTAGCTGCTATTACTTCTTCAAATCCAAATCTGAAAG
TAGCTTCGTTTTT---GAACGAGGCAGGCAATCAGATTTATGTAGACTTAGATCCACCAT
GTAAATTTGGCATGAAGGTGGGTGACAAGGTTGAGGTTGTTTACTTGTATTTTATAAAGA
ATACAAGGTCGATTGTTAGGGGTATGGTACTTGGTGCTATATCTAATGTTGTTGTCTTAC
AGTCTAAAGGGCATGAAACAGAGGAAGTGGATGCTGTTGGCATACTTTCACTTTGCTCAT
TTGCAGTAGATCCTGCAGACACGTATTGTAAATATGTGGCAGCAGGTAATCAACCTTTAG
GTAACTGTGTTAAAATGTTGACAGTTCATAATGGTAGTGGCTTTGCTATAACATCGAAGC
CTAGTCCAACTCCTGATCAGGATTCTTATGGAGGAGCTTCTGTGTGTCTCTATTGTAGAG
CACACATAGCACATCCAGGAGGTGCAGGAAATTTAGATGGACGTTGTTTATTTAAAGGTT
CTTTTGTGCAAATACCTACTAC---GGAGAAAGACCCCGTTGGATTCTGTCTACGTAATA
AGGTTTGCACTGTTTGTCAGTGTTGGATTGGTTATGGATGTCAGTGCGATGCACTTAGAC
AACCAAAACCTTCTGTTCAATCAGCTGCCGGTGTAGCTG------------ATTTTGATA
AGAATTA-TTTAAAC-GGGTACGGGGTAGCAGTGAG-GCTC--GGCTGATACCCCTTTCT
ATTGGATGTGATCCTGATGTTGTAAAGCGAGCCTTTGATGTTTGTAACAAGGAATCAGCT
GGTATGTTTCAAAATTTGAAGCGTAACTGTGCGCGATTCCAAGAAGTACGTGGTACTGAA
GATGGAAATTTT---GAGTATCTTGATTCTTACTTTGTGGTTAAACAAACCACTCCTAGT
AATTATGAACATGAGAAGAATTGTTACTATG-ACTTAAAGTCTGA--AGTAACAGCTGAT
CATGACTTTTTTGTGTTCAATAAGAACATTTACA---------ATATTAGTAGGCAACGG
CTTACTAAGTATACTATGATGGACTTTTGCTACGCTTTGAGGCATTTTGACCCAAAGGAC
TGCGAAGTTCTTAAAGAAATACTTGTCACTTATGGTTGTATAGAAGATTATCACCCTAAG
TGGTTTGAAGAGAATAAGGATTGGTACGACCCAATAGAAAACCCAAA-ATATTATGCCAT
GT---TGGCTAAAATGGGGCCTATTGTACGACGTGCTTTATTGAATGCTATTGAGTTCGG
AAACCTTATGGTTGAAAAAGGTTATGTTGGTGTTGTTACACTTGATAACCAAGATCTTAA
TGGCAAATTTTATGACTTTGGTGATTTTCAGAAAACGGCACCTGGTGCTGGTGTTCCTGT
TTTTGATACATATTATTCTTACATGATGCCCATCATAGCCATGACGGATGCTTTGGCACC
TGAAAGGTATTTTGAATATGATGTGCATAAGGGTTATAAGTCTTATGATCTCCTCAAGTA
TGATTATACTGAGGAGAAACAAGAGTTGTTTCAGAAGTACTTTAAGTATTGGGACCAGGA
GTACCATCCTAACTGCCGTGACTGTAGTGATGACAGGTGTTTGATACATTGTGCAAACTT
CAACATCTTGTTTTCTACATTGATACCGCAGACTTCTTTTGGTAATTTGTGTAGAAAAGT
GTTTGTTGATGGTGTACCTTTTATAGCTACTTG--TGGCTATCATTCTAAAGAACTTGGT
-GTTATTATGAATCAAGATAACACCATGTCGTTCTCAAAAATGGGTTTAAGTCAACTCAT
GCAGTTTGTTGGAGATCCTGCCTTGTTAGTGGGAACATCCAA-TAATTTAGTCGATCTTA
GAACGTCTTGTTTTAGTGTTTGTGCATTAGCGTCTGGTATTACTCATCAAACGGTAAAAC
CAGGTCACTTTAACAAGGATTTCTATGATTTTGCAGAGAAGGCTGGTATGTTTAAAGAGG
GTTCTTCTATACCACTTAAACATTTCTTCTACCCACAAACTGGTAATGCTGCTATAAACG
ATTATGATTACTATCGTTATAACAGGCCTACCATGTTTGATATACGTCAACTTCTATTTT
GTTTAGAAGTGACTTCTAAATACTTTGAATGTTATGAAGGCGGCTGTATACCAGCAAGCC
AAGTTGTAGTTAACAATTTAGATAAGAGTGCAGGCTACCCATTTAATAAATTTGGAAAAG
CTCGCCTCTATTATGA---AATGAGTCTAGAGGAACAGGACCAACTCTTTGAAAGTACAA
AGAAGAACGTCCTACCTACTATAACTCAAATGAATCTAAAATATGCCATATCCGCGAAAA
ATAGAGCGCGTACAGTGGCAGGTGTTTCTATCCTTTCTACTATGACTAATAGGCAATTTC
ATCAGAAGATTCTTAAGTCTATAGTCAATACTAGAAATGCTCCTGTAGTTATTGGAACAA
CCAAATTTTATGGTGGTTGGGACAACATGTTGAGAAACCTGATCCAAGGTGTTGAGGACC
CAATTCTTATGGGTTGGGATTACCCAAAGTGTGATAGGGCAATGCCTAATTTGTTGCGTA
TTGCAGCATCTTTGGTAC-TTGCTCGTAAACACACTAATTGTTGTACTTGGCCTGAACGC
ATTTATAGGTTGTATAATGAATGCGCGCAGGTTTTATCTGAAACTGTCTTAGCTACAGGT
GGTATTTATGTGAAACCTGGTGGCACTAGCAGTGGTGATGCTACTACTGCTTATGCAAAC
AGTGTTTTTAATATAATACAAGCCACATCTGCTAATGT---TGCGCGTCTTTTGAGTGTT
ATAACGCGTGATATTGTCTATGATGACATTAAAGACCTGCAGTACGAATTATACCAGCAG
GTTTATAGGCGAGTCAACTTCGACTCGGCCTTTGTTGAAAAGTTCTATTCTTACTTATGT
AAGAATTTTTCACTCATGATCTTGTCTGACGATGGTGTTGTTTGTTACAACAACACATTA
GCCAAACAGGGTCTTGTAGCAGATATTTCTGGTTTTAGAGAAATCCTCTACTACCAAAAT
AATGTGTATATGGCTGACTCTAAGTGTTGGGTTGAACCAGACTTAGAAAAAGGCCCACAT
GAATTCTGTTCACAACACACAATGCTGGTAGAGGTAGATGGTGAGCCTAAGTACTTGCCA
TATCCTAATCCTTCACGCATTTTGGGTGCATGTGTCTTTGTAGATGAAGTGGATAAGACA
GAACCTGTGGCTGTTATGGAGCGTTATATAGCTCTTGCCATAGACGCTTACCCGCTAGTA
CATCATGAAAATGAGGAGTACAGGAAGGTTTTCTTTGTGCTTCTTTCTTATATCAGAAAA
CTCTATCAAGAGCTTTCTCAGAGTATGCTTATGGACTACTCTTTTGTAATGGATATAGAC
AAGGGTAGTAAATTTTGGGAGCAGGAGTTCTATGAAAATATGTATAGAGCTCCTACAACG
TTACAGTCCTGTGGTGTTTGTGTAGTTTGTAATAGTCAAACTATACTACGCTGTGGTAAT
TGTATTCGTAAACCGTTTTTGTGTTGCAAGTGTTGC-TATGACCATGTCATGCACACAGA
TCACAAAAATGTTTTGTCTATAAACCCTTACATTTGCTCACAACCTGGTTGTGGTGAAGC
AGACGTTACTAAATTGTACCTCGGAGGTATGTCATACTTCTGTGGTAATCATAAACCTAA
GTTGTCAATACCGTTAGTATCTAATGGTACAGTTTTTGGAATTTACAGGGCTAATTGCGC
TGGTAGTGAAAATGTTGATGATTTTAATCAACTAGCTACTACTAATTGGTCTACTGTGGA
ACCTTATATTTTGGCAAATCGCTGTAGTGATTCATTGAGACGCTTTGCTGCAGAGACAGT
AAAGGCTACAGAGGAACTACACAAGCAACAATTTGCTAGTGCAGAAGTGAGAGAAGTACT
CTCAGATCGTGAGTTGATTCTATCATGGGAGCCAGGTAAGACCAGGCCTCCATTGAATAG
AAATTATGTCTTCACAGGCTACCACTTTACAAGAACTAGTAAGGTGCAGCTTGGTGATTT
TACCTTTGAAAAAGGTGAAGGTAAAGATGTTGTCTATTATAGAGCAACGTCTACTGCTAA
ATTGTCTGTTGGAGACATTTTTGTTTTAACTTCACACAATGTTGTTTCCCTTGTAGCGCC
AACGTTGTGTCCACAGCAAACCTTTTCTAGGTTTGTGAATTTAAGACCTAATGTAATGGT
ACCGGAATGTTTTGTAAATAACATTCCACTTTACCATTTAGTAGGTAAGCAGAAGCGTAC
TACAGTACAAGGTCCTCCAGGCAGTGGTAAGTCACATTTTGCTATAGGCCTTGCTGCTTA
CTTTAGTAACGCTCGTGTTGTTTTTACTGCTTGTTCTCATGCAGCTGTTGATGCTTTATG
TGAAAAAGCTTTTAAGTTTCTTAAAGTTGATGATTGCACTCGGATAGTACCTCAAAGGAC
TACTGTCGATTGCTTTTCTAAGTTTAAAGCTAATGACACAGGCAAAAAGTACATTTTTAG
TACTATAAATGCCTTGCCAGAAGTTAGTTGTGACATTCTTTTGGTTGACGAGGTTAGTAT
GTTGACCAATTATGAATTGTCTTTTATTAATGGTAAGATAAATTACCAATACGTTGTGTA
TGTAGGCGACCCAGCTCAATTACCGGCACCTCGTACTTTACT---CAATGGTTCACTTTC
ACCAAAGGATTATAAT-GTTGTCACAAACCTTATGGTTTGTGTTAAACCTGATATTTTCC
TTGCAAAGTGTTACCGTTGTCCTAAGGAAATTGTAGACACTGTGTCTA-CTC--TTGTTT
ATGATGGAAAGTTTATTGCAAA-TAACCCAGAATCACGTCAGTGTTTCAAGGTTATAGTT
AATAATGGTAATTTTGATGTAGGACATGAAAGTGGTT-CAG-CCTAC----AACACAACT
-CAATTAGAATTTGTGAAAGATTTTGTTTGTCGCAATAAGGAATGGCGGGAAGCAACATT
CATTTCACCTTACAATGCTATGAACCAGAGAGCCTATCGTATGCTTGGACTTAATGTTCA
AACAGTAGACTCCTCTCAAGGTTCAGAGTATGATTATGTTATCTTCTGTGTTACTGCAGA
TTCGCAACATGCACTGAATATTAACAGATTTAATGTGGCGCTTACAAGAGCTAAGCGTGG
TATATTGGTTGTCATGC---------GCCAGCGTGATGAATTGTATTCTGC---TCTTAA
GTTTACAGAGCTAGATAGTGAAATAAGTCTGCAAGGC---------ACAGGTTTGTTTAA
AATTTGCAACAAAGAATTTAGTGGTGTTCATCCTGCTTATGCAGTCACAACTAAGGCTCT
TGCTGCAACTTATAAAGTTAATGATGAACTGGCTGCACTTGTTAACGTAGAATCTGGTTC
AGAAATAACATATAAACATCTTATTTCTCTGTTAGGATTTAAGATGAGTGTTAATGTTGA
AGGTTGCCACAACATGTTTATAACACGTGATGAGGCCATCCGCAATGTAAGAGGTTGGGT
AGGTTTTGATGTGGAAGCAACACATGCTTGTGGTACTAACATTGG-TACTAACCTGCCTT
TTCAAGTAGGCTTTTCTACAGGTGCTGACTTTGTAGTTACACCAGA-AGGGCTCGTAGAT
ACTTCAATA-GGCAATAATTTTGAGCCTGTTAATTCT-AAAGCACCACCAGGTGAGCAAT
TTAACCACTTGAGAGCTTTATTTAAGAGTGCTAAACCTTGGCATGTTATAAGACCAAGGA
TAGTGCAA---------ATGTTAGCAGACAACTTATGCAATGTTTCAGATTGTGTAGTGT
TCGTTACTTGGTGTCATGGTC---TAGAACTAACTACTTTGCGCTATTTTGTTAAAATAG
GCAAAGAACAATTGTGTTCATGTGGTTCTAGAGCTACGACTTTTAATTCACACACTCAAG
---CCTATGCTTGTTGGAAGCATTGTTTGGGTTTTGACTTTGTTTATAATCCACTTTTAG
TGGATATACAACAGTGGAGTTACTCAGGTAACCTACAGTTTAATCACGATTTGCATTGTA
ATGTACATGGCCACGCGCATGTAGCCTCTGCGGATGCTATTATGACGCGTTGTCTTGCAA
TTAATAATGCATTTTGTCAAGATGTCAACTGGGATTTGACATACCCTCATATTGCAAATG
AGGATGAAGTCAATTCTAGTTGTAGATACTTACAACGCATGTATCTTAATGCATGTGTTG
AT-GCTCTTAAAGTTAATGTTGTCTACGATATAGGCAACCCTAAAGGTATAAAATGTGTT
AGACGTGGAGACTTAAGTTTTAGGTTCTATGATA-AGAATCCAATTGTACCCAACGTCAA
GCAGTTTGAGTATGACTATAATC--------AGCATAAAGATAAGTTTGCTGATGGTCTT
TGTATGTTTTGGAATTGCAATGTGGATTGTTATCCTGACAATTCACTAGTCTGTAGATAC
GACACACGAAACTTGAGTGTGTTTAATCTACCAGGTTGTAATGGTGGTAGTCTGTATGTG
AACAAACATGCATTT--CACACACCTAAATTTGACCGCATTAGCTTCCGCAATTTGAAAG
CTATGCCATTTTTCTTCTATGACTCATCGCCTTGTGAAACCATTCAAGTGGATGGAGTTG
CACA---AGACCTTGTGTCACTAGCTACTAAGGATTGTATCACAAAATGCAACATCGGAG
GTGCTGTTTGTAAAAAGCACGCTCAGATGTATGCAGAGTTTGTGACATCTTATAATGCAG
CTGTTACAGCTGGTTTTACTTTTTGGGTTACTAATAATTTTAACCCTTATAATTTGTGGA
AAAGTTTTTCAGCTCTCCAGTCTATCGACAACATTGCTTATAATATGTATAAGGGTGGTC
ATTATGATGCTATTGCAGGAGAAATGCCCACAGTCATAACTGGAGATAAAGTTTTTGTTA
TAGATCAAGGTGTAGAAAAGGCAGTTTTTGTTAATCAAACAACTCTGCCTACATCTGTGG
CTTTTGAACTGTATGCGAAGAGAAATATTCGCACACTGCCAAATAATCGTATTCTTAAGG
GTCTTGGTGTAGACGTAACTAATGGATTTGTAATTTGGGACTACACGAACCAGACA-CCA
TTATATCGTAATACTGTTAAGGTATGTGCAT------ACACAGAC-ATTGAGCCAAATGG
---------------CCTAATAGTTCTGTATGATGATAGATATGGTGATTACCAATCTTT
TCTT---GCCGCTGATAATGCTGTTCTAGTTTC--TACACAGTGTTATAAG-CGATATTC
ATATGTAGAAATACCGTCAAATATGCTTGTTCAGAATGGTATGCCATTAAAAGATGGAGC
GA---------ATCTGTATGTTTATAAGCGCGTTAATGGTGCGTTTGTTACGCTACCCAA
TACATTAAACACACAGGGCCGCAGTTATGAAACTTTTGAACCTCGTAGTGACGTTGAGCG
TGATTTTCTCGACATGTCAGAGGAGGATTTTGTAGAAAAGTATGG---TAAAGACTTAGG
TCTACAACACATACTGTATGGTGAAGTTGATAAACCACAATTGGGCGGTTTACACACTGT
TATAGGTATGTACAGACTTTTACGTGCGAATAAGTTGAATGCAAAGTCTGTTACTAATTC
AGATTCTGATGTCATG------------CAAAATTATTTTGTGTTG---GCAGACAATGG
TTCTTACAAGCAAGTGTGCACTGTTGTGGATTTACTGCTTGATGATTTCTTAGAACTTCT
TAGGAACATACTGAATGAGTATGGTACTAATAAGTCAAAAGTTGTAACAGTGTCAATTGA
TTACCATAGCATAAATTTTATGACTTGGTTTGAAGATGGCAGTATTAAAACATGTTACCC
ACAGCTTCAATC------AGCATGGACGTGTGGTTATAATATGCCTGAACTCTATAAAGT
CC--AGAATTGTGTTATGGAA-CCTTGCAACATTCCTAATTATGGTATTGGAATAACGTT
GCCAAGTGGTATTATGATGAATGTGGCAAAGTACACACAACTTTGTCAGTACCTTTCGAA
-------AACAACAATGTGTGTGCCGCATAATATGCGCGTTATGCATTTTGGAGCAGGTA
GTGATAAAGGAGTGGCGCCTGGTAGTACTGTTCTTAAACAGTGGCTCCCCGAAGGAACAC
TCCTTGTCGATAATGATATTGTAGATTATGTTTCTGACGCACACGTTTCTGTGCTTTCAG
ATTGCAATAAATATAAGACAGAGCACAAGTTTGATCTTGTGATATCTGATATGTATACAG
ACAATGATTCAAAAAGAAAGCATGAAGGCGTGATAGCCAATAATGGCAATGATGACGTCT
TCATATACCTTTCAAGTTTTCTACGCAATAATTTGGCTCTGGGAGGCAGTTTTGCTGTAA
AATTAACAGAGACAAGTTGGCATGAGAGTTTATATGACATTGCACAGGATTGTGCATGGT
GGACAATGTTTTGTACAGCAGTGAATGCATCTTCTTCAGAAGCATTCCTGATTGGTGTTA
ATTACTTGGGTGCAAGTGCAAAG------------GTTAAAGTTAGTGGAAAAACACTGC
ACGCAAATTATATATTTTGGAGGAATTGTAATTATTTACAAAC------CTCTGCTTATA
GTATATTTGATGTTGCTAAGTTTGATTTGAGATTGAAAGCAACGCCAGTTGTTAATTTGA
AAACT-------------------------------------------------------
------------------------------------------------------------
------------------------------------------------------------
------------------------------GAACAAAAGACAGACTTAGTCTTTAATTTA
ATTAAGTGTGGTAAGTTACTGGTAAGAGATGTTGGTAACACCTCTTTTACTAGTGACTCT
TTTGTGTGCAC-----TATGTAGTGCTGTTTTGTATGA---CAGTAGTTCTTACGTGTA-
--------------CTACTACCAAAGTGCCTTCAGACCACCTGATGGTTGGCATTTACAT
G-GGGGTGCGTATGCGGTTGTTAA------------------------------------
------------------------------------------------------------
---TATTTCTAGTGAATCTAATAATGCAGGCTCTTCA---------------------TC
TGGGTGTACTGTTGGTATT---------------------AT------------------
--------TCATG---------------GTGGTCGTGTTGTTAATGCT------------
---TCTTCTATAGCTATGACGGCACCGTC------ATCAG-----GTATGGCTTGGTCTA
G---CAGTCAGTTTTGTACTGCATACTGTAACTTTT-------------------CAGAT
------------ACTACAGTGTTTGT-----------------TACACATTGTTATAA--
---------ACAAGTTGG------GTGTCC-TATAACTGGC--ATGCTTCAACAGCATTC
TAT-----ACGTGTTTCTGCTATG-----------AAAA------ATGGC----------
--------------------CAGCTTTTTTATAAT-TTAACAGTT-------AGTGTAGC
TAA---------------------------------------GTACCCTACTTTTAAATC
ATTTCAGTG-------------TGTTAATAATTTAACATC--------------------
CGTATATTTAAATGGTGATCT---------TGTTTACACCTCTAATGAGACCACA-----
---------GATGTTACATCTGCAG-GTGTT---TATTTTAAAGCTGGTGGACCTATAAC
TTATAAAGTTATGAGAGAAGTTAGAGCCCTGGCTTATTTTGTTAATGGTAC---------
--------------TGCACAAGATGTTATTTTGTGT-----GATGGGTCACCTAGAGGCT
TGTTAGCATGCCAGTATAA-----------TACTGGCAATTTTTCAGATG------GCTT
TTATCCTTTTACTAATAGTAGTTTAGTTAAGCAGAAGTTTATTGTCTATCGTGA------
----------------AAATAGTGTTAATACTACTTTTACGTTACACAATTTCACTTTTC
A---------------------TAATGAGACTGGCGCCAACCCAAA------------T-
--------------------------CCTAG------------TGGTGTCCAGA-ATA--
-TTCAAACT-TA----------------CCAAACACA------------------AACAG
CTCAGAGTGGTTATTATAATTTTAATTTTTCCTTTCTG------AGTAGTTTTGTTTATA
AGG---------AGTCTAATTTTATGTATGGATCTTATCAC------------CCAAGT-
-----TGTAAT---------------------------------------TTTAGACTAG
AAACTATTAATAATGGTTTGTGGTTTAATTCACTTTCAGTTTCAATTGCTTACGGTCCTC
TTCAAGGTGG--------TTGCAAGCAATCTGTCTT------------------------
----------TAGTGGTAGAGCAACC------------TGTTGTTATGCTTAC-------
--TCAT-----ATGGAGGTCCTTTGCTGTGTAAAGGTGTTTATTCAGGTGAGTTAGATCA
TAATTTTGAATGTGGACTGTTAGTTTATG--TTACTAAGAGCGGTGGCTCTCGTATACAA
ACAGCCACTGAACCGCCAGTTATAACTCAACAC---------------------------
AATTATAATAATATTACTTTAAATACTTGTGTTGATTATAATATATATGGCAGAACTGGC
CAAGGTTTTATTACTAA-TGTAACCGACTCAGCTGTTAGTTATAATTATCTAGCAGACGC
AGGTTTGGCTATTTTAGATACATCTGGTT-----------CCATAGACATCT--------
-----------------------------------TTGTCGTACAAAGTGAATATGGTCT
TAATTATTATAAGGTTAACCCTTGCGAAGATGTCAACCAGCAGTTTGTAGTTTCTGGTGG
TAAATTAGTAGGTATTCTTACTTCACGT--------------------------------
----------------AATGAGACTGGTT-------------------------------
--------CCCAGCTTCTTGAGAATCAGTTTTACATCAAAATCACTAATGGAACACG---
------------TCGTTTTAGACGTTCTA-------TTACTGAAAGT-----------GT
TGAAAA-------TTGCCCTTATGTTAGTTATGGTAAGTTTTGTATAAAACCTGATGGCT
CAATTGCCACAATAGTACCAAAACAATTGGAACAGTTTGTGGCA------CCTTTACTTA
ATGTTACTGAAAATGTGCTCATACCTAACAGTTTTAATTTAACTGTTACAGATGAGTACA
TACAAACGCGTATGGATAAGGTCCAAATTAATTGCCTGCAGTATATTTGTGGCAATTCTC
TGGAGTGCAGAAATTTGTTTCAACAATATGGTCCTGTTTGCGACAACATATTGTCTGTAG
TAAATAG------TGTTGGTCAAAAAGAAGATATGGAACTTTTGAATTTCTATTCTTCTA
CTAAGCCGGCTGG---TTTTAATACACCAGTTCTTAGTAATGTTAGCACTGGTGAGTTTA
ATATTTC---TCTTTTTTTAACAACGCCTAGTAGTCCTAGAAGGC------GTTCTTTTA
TTGAA---GACCTTCTATTTACAAGTGTTGAATCTGTTGGATTACCAAC---AGATGACG
CATACAAAAATTGCAC-TGCAGGTCCTTTAGGCTTTCTTAAGGACCTTGTA---------
TGTGCTCGTGAATATAATGGTTTGCTTGTGTTGCCTCCTATTATAACAGCAGAAATGCAA
ACTTTGTATA---CTAGTTCTCTAGTAGCTTCTATGGCTTTTGGTGGTATTACTGCAGCT
GGTGCT---------ATACCTTTTGCCACACAACTGCAGGCTAGAATTAATCACTTGGGT
ATTACCCAGTCACTTCTTTTGAAGAATCAAGAAAAAATTGCTGCTTCCTTTAATAAGGCC
ATCGGTCATATGCAGGAAGGTTTTAGAAGTACATCTTTAGCATTACAACAAATT------
------------------------------------CAAGATGTTGTTAATAAGCAGAGT
GCTATTCTTACTGAGACTATGGCATCACTTAATAAAAATTTTGGTGCCATTTCTTCTGTG
ATTCAAGAAATCTACCAGCAACTTGACGCCATACAAGCAAATGCTCAAGTGGATCGTCTT
ATAACTGGTAGATTGTCATCACTTTCTGTTTTAGCATCT-GCTAAGCAGGCGGAGT----
-ATATTAGAGTGTCACAACAGCGTGAGTTAGCTACTCAGAAGATTAATGAGTGTGTTAAG
TCACAGTCCATTAGGTACTCCTTTTGTGGTAATGGACGACATGTTTTAACCATACCGCAA
AATGCACCTAATGGTATAGTGTTTATACACTTTTCTTACACTCC---------AGATAGT
TTTGTTAATGTTACTGCAATAGTGGGTTTTTGTGTAAAGCCAGCTAATGCTAGTCAGTAT
GCAATAGTACCCGCTAATGGTAGGGGTATTTTTATACAAGTTAATGGTAGTTACTACATC
ACTGCAC---GAGATATGTATATGCCAAGAGCTATTACTGCAGGAGATATAGTTACGCTT
ACTTCTTGTCAAGCAAATTATGTAAGTGTAAATAAGA------------------CCGTC
ATTACTACATTCGTAGACAATGATGAT-TTTG-----------------ATTTTAATGAC
GAATTGTCAAAATGGTGGAATGATACTAAGCATGAGCTACCAGACTT---------TGAC
AAATTCAATTACACAGTACCTATACTTGACATTGATAGTGAAATTGATCGT---------
---------------------------------ATTCAAGGCGTTATACAGGGTCTTAAT
GACTCTCTAATAGACCTTGAAAAACTTTCAATACTCAAAACTTATATTAAGTGGCCTTGG
TATGTGTGGTTAGCCATAGCTTTTGCCA-CTATTATCTTCATCTTAATATTAGGATGGGT
TTTCTTCATGACTGGGTGTTGTGG---------------TTGTTGTTGTGGATGCTTTGG
CATTATGCCTCTAA-------TGAGTAAGTGTGGTAAGAAATCTTCTTA-----------
-------------------TTACACGACTTTTGATAAC----GATGTGGTAACTGAACAA
TACAGACCTAAAAAGTCTGTTTAAT-------------------------GATCCAAAGT
CCCACGTCCTTCTTAATAGTATTAATTTTGCTTTGGTGTAAACTTGTACTAAGTTGTTT-
---------------------------------------TAGAGAGTT------------
-----------------------TATTATAGCGCTTCAACAACTAACACAAG--------
-------------------TTTTACTCCAAATT----------ATCGATAGTAATTTACA
GTCT-----------------------------------------------AGACTGACC
CTTTG-----GCAC----------------------------------------------
-------AGTCTAGACT-AATGTT------------------------------AAACTT
-----------------------------------------------AGAAGCAATTA--
----------------------------------------------------TTGAAACT
GGTGATCAAGTGATTC-AAAAAATCAGTT---------------------------TCAA
TTTACAGCATATTTCAAGTGTATTAAACA---CAGAAGTATTTGACCCCTTTGACTATTG
TTATTACAGAGGAGGT--------------------------------------------
------------------------------------------------------------
--AATTTTTGGGAAATAGAGTCAGCTGAAGATTGTTCAGGTGATGAT-------------
-------------GAATTTATTGAATAAGTCGCTAGAGGAGAATGGAAGTTTTCTAACAG
CGCTTTACATATTTGTAGGATTTT------------------------------------
----TAGCATTTTATCTTC-------TAGGTAGAGCACTTCAAGCATTTGTACAGGCTGC
TGATGCTTGTTGTTTATTTTGGTATACATGGTTA--------------------------
------------------------GTAATTCCAGGAGTTAAGGGTACAGC-CTTTGTATA
CAAGTATAC-------ATATGGT-------------AGAAAACTTAA----------CAA
TTCGGAATTAGAAGCAGTTGTTGTTAACGAGTTTCCTA----------AGAACGGTTGG-
AATAATAAAAATCCAGCAAATTTTC-AAGATGT------C---CAA------------C-
-----GAAAC---------------------------------AAATTGTACTCTTGACT
TTGAACAGTCAGTTGAGCTTTTTAAAGAGTATAATTTATTTATAACTGCATTCTTGTTGT
TCTTA---ACCATAATACTTCAGTATGGTTATGCAACAAGAAGTAAGTTTATTTATATAC
TTAAAATGATAGTGTTATGGTGCTTTTGGCCCCTTAACATTGCAGTAGGTGTAATTTCAT
GTATATAC-CCACCAAACACAGGAGGTCTTGTCGCA------------------------
---------GCGATAATACTTACTGTGTTTGCGTGTCTTTCTTTTGTAGGTTATTGGATC
CAG-AGTATTAGACTCTTTAAGCGGTGTAGATCTTGGTGGTCATTTAACCCAGAATCTAA
CGCCGTAGGTTCAATACTCCTAACTAATGGTCAACAATGTAATTTTG----------CTA
TAGAGAGTGTGCCGATGGTGCTTTCTCCTATTATAAAGAATGGTGTTCTTTATTGTGAGG
GTCAGTGGCTTGCTAAATGTGAACCAGACCACTTGCCTAAAGACATATTTGTATGCACAC
CAGATAGACGTAATATCTATCGTATGG------TGCAGAAATACATTGGTGACCAAAGCG
GAAATAAGAAAAGGTTTGCTACATTTGTCTATGC-AAA-GCAGTCAGTAGACACTGGCGA
GCTAGAAAGTGTAGCAACAGGTGG-----AAGTAGCCTTT---------ACACAT-AAAT
GTGTGTGTGTAGAGAGTATTTAAAATTA------TTCTTCAATAGTGCCTCTATTTTAAG
AGCGCGGAAGAGTATTTGTTTTGAGGATATTAATA----------TAAATCCTCTTTGTT
TTGTAC--------------------------TCTCTTTACAAGAGTTATTATTT-----
-----AAGCAACAG------------------------------TTTTTCCTTTCCTTTG
TTTGGAAGAAAGTTGTTGTTAA-TGGTGTAGAATTCCAAGTAGAAAATGGAAAAGTC---
----CACTACGAAGGAAACCCCATTTTCCAAAAAGGTTGTTGTAGGTTGTGGTCTCATTA
T-AAGAAGG----AT-----------------------TAAATGG---------------
ATTAAACCACCTACACTACTTACTTGTAATAAGGGCGTTTGGACTT-ACAAG-CGCTT--
---------AACAAATACAGAC------------GATGAAATGGCTGACTAATTTTGG--
------AAGAGCAGTTATTTCTTG---------------------------TTATAAAGC
CCTACTATTAACTCAGTTAAGAGTATTAGATAGGTTAATTTTAGATCACGGACCAAAACG
CGTCTTAACGTGTGGTAGGCGAGTGCT---------TTTATCTCAATTAGATTTAGTTTA
TAGGTTGGCATATACGCCCACCCAATCGCTGGTATG----------------AATAATAG
TAAAGATAATCCTTTTCGCGGAGCAATAGCAAGAAAAGCGCGAATTTATCTGAGAGAAGG
ATTAGAGTGTGTTTACTTTCTTAACA--AAGCAGGACAAGCAGAGCCTTGTCCCGCGTGT
ACCTCCCTAGTATTCCAAGGGAAAACTTGTGAGGAACACACAGATAATAATAATCTTTTG
TCATGGCGAGCGGTAAGACAACTGG---GAAGACA-------GACGCCCCAGCGCCAGTC
ATCAAACTA-----------------------------GGAGGGCCAAAACCACCTAAAG
TTGGTTCTTCTGGAAATGCATCTT------------------------------------
-------------------------------------GGTTTCAAGCACTAAAAGCCAAG
A--AGTTAAATTCACCTCCTCCTAAGTTTG------------------------------
------------------------------------------------------------
------------------------------------------------------------
AAGGTAGCGGCGTTCCTGATAATGAAAATCTTAAATTAAGCCAGCAACATGGGTACTGGA
GACGTCAAGCCAGGTACAAGCCAGGTAAAGGCGGAAGAAAA-------TCAGTCCCAGAT
GCTTGGTACTTCTATTACACTGGAACAGGACCAGCCGCTGACCTGAATTGGGGTGATAGC
CAAGATGGTATAGTGTGGGTTTCTGCAAAGGGTGCTGATACTAAATCTAGATCT---AAC
CAGGGTACAAGGGATCCTGATAAGTTTGACCAATACCCGCTACGATTCTCAGATGGAGGA
CCTGATGGTAATTTCCGTTGGGACTTCATTCCAATAAATCGTGGTAGGAGTGGAAGATCA
ACAGCGGCTTCATCAGCAGCATCTAGTAGAGCACCGTCGCGTGATGGCTCGCGTGGACGT
AGAAG-------------------------------------------------------
-----CGGAGCTGAAGATGATCTTA--TAGCTCGTGCAGCAAAGATCATTC---------
----------------AGGATCAGCAGAAGAAGGGTTCTCGCATTACTAAAGCTAAGGCC
GATGAAATGGCTCATCGCCGGTATTGTAAGCGTACTATCCCACCTGGTTATAAGGTTGAT
CAAGTATTTGGTCCCCGTACTAAAGGTAAGG---AGGGAAATTTTGGTGATGA-CAAGAT
GAATGAGGAGGGTATTAAGGATGGGCGCGTTACAGCAATGCTCAACCTAGTCCCTAGCAG
CCATGCTTGTCTTTTTGGAA----GTAGAGTGACGCCCAAACTTCAA----------CCA
GATGGGCTGCA-CTTGAGATTTGAATTTACTACTGTGGTTTCACGTGATGATCCGCAGTT
TGATAATTATGTGAAAATTTGTGATCAGTGTGTCGATGGTGTAGGGACGCGTCCAAAAGA
CGATGAACCGAGACCAAAGTCACGCCCAAATTCAAGACCTGCTACAAGAACAAGTTCTCC
AGCG------CCAAGACAACAGCGTCAAAAGAAGGAGAAGAAGTCAAAGAAGCAGGATGA
TGAAGTAGATAAGGCATTGACCTCAGATGAGGAGAGGAACAATGCACAGC----------
-------TGGAATTTGATGATGA------------ACCCAAGGTGATTAACTGGGGGGAT
TCAGCACTTGGAGAGAATGAGTTGTAA-AGCTAGATTTCCAACT-TAACATCATGGAC--
----GTG----------C-----GTA-TGCTGTTT------------TTC----------
--CCTACTATAGAC----------TT-------TTTAGCATATTA--TTTT---------
--TTGCTATTTGTATG-GTTTATTACAGGTGAAGATTGTATGTATTTGTTGTA-------
---CACTCGTATGTTCT-----------------------ATATTATGTTTTCTGTAGTT
G----TTAT-TAGTGTTGTTCTTG-TTCTTACTCTAC-TGTTCTCTTTTCTTTATTT---
TAGAGTA---------TCAATA---AGAATCAAGGAAGATAGGCATGTAGTTTGATTACC
TACATGTCTATCGCCAGGGAAATGTCTAATCTGTCTACTTAGTAGCCTGGAAACGAACGG
TAGACCCTTAGATTTTAATTTAGTTTA---ATTTTTAGTTTAGTTTAAGTTAGTTTAGAG
TAGGTATAAAGAAGCCA--------GTGCCGG-GGCCACG--CGGAGTACGATCGAGGG-
TACAGCACTAGGACGCCCA--------CTAGAGGAA----------GAGCTAAATTTTAG
----TTTAAGTTAAGTTTAATTGG-------CTAAGTATAGTT-AAAA-TTTATA-GGCT
AGT-ATAGAG------TTAGA-----GCA-------------------------------
------------------------------------------------------------
AAAAA-------------------------------------------------------
------------------------A-----------------------------------
------------------------------------------------------------
------------------------------------------------------------
----
>OR397128.1 Infectious bronchitis virus isolate 3595-20LM/23, complete genome
------------------------------------------------------------
------------------------------------------------------------
----------------------------------------------ACT-----------
TAA--------------GTG----------------------------------------
-------------------------------------TGA--------------------
-----------------------------------TATAA--ATATATAT----------
CATACATACTAGCCTTG------------------CGCTAGAT-T-------------TC
------------------------------CAACTTAACAAAACGGACTT-AA-ATACCT
ACAGCTGGTCCTCATAGGTG-TCC-------------CATTGCAGTGCACT-TTA-----
-------------G----------------------------------------------
-TGCCCTGGATGGCACCTGGCCACCT---------------GTCAGG-TTTTTG---TTA
AAATAACA---------TTGTTGCTGGTATCA--------------------------CT
GCTTGT-TTTGCCGTGTCTCACTTTA-TACATCCGTTGCTTGGGCTACCTAGTA------
----------------TCCAGCGTCCTACGGGCGTTGTGGTCGGTT--------------
--------------------------------CGAGTGCGAAGAACCTCTGGTTCATCTA
GCGGTA---GGCGGGTGTGTGGAAGTAGCGCT-----------TCAGACGTAC-CGG---
TTCTGTAG-------CGTGAAACACGGGGTCACCT-CCCCCCACATACCTCTAAGGGCTT
----TTGAGCCTAGCGTTGGACTACGTTCTCGCACAAGGTCGGCTATACGACGTTTGTAG
GGGGTAGTGCCAAACAACCCCTGAGGT-------------------------GACAGGTT
CTTGTGGTGTTT----AGTGAGCAGACATACAATAGACAGTGACAACATGGCTT------
-------CAAGCCTAAAACAGGG---------------------AGTATCTCCC--AAAC
TAAGGGA-TGTCATTCTTGTTTC--CAAAGACATTCCCGAACAACTCTGTGACGCTTTA-
TTCTTTTATACGTCACACAACCCTAAGGATTACGCTGATGCTTTTGCAGTTAGGCAGAAG
TTTGACCGTAATCTTCAGACTGGGAAGCAGTTCAAATTTGA-------------------
-----------------------------------------------------AACTGTC
TGTGGTCTCTTCCTATTGAAGGGAGTTGACCGTATAACACCTGGCGTCCCAGCAAAAGTC
TTAAA----AGCCACTT-------CTAAGTTGGCAGATTTAGAAGACATCTTTGGTGTCT
CTCCTTTTGCACGGAAGTACCGTGAATTGTTGAAAACAGCATGCCAGTGGTCTCTTACTG
TAGAAAC------ACTGGATGCTCGTGCACAAACTCTTGATGAAATT----------TTT
GATTCCACTGAAATACTTTGGCTTCAGGTGGCTGCAA--AAATTCAAGTCTCAGCTATGG
CAATGCGCAGGCTTGTTGGAGAAG------------------------------------
------------------------TAACTGCAAAAGTCATGGAAGCTCTTGG---CTCAA
ATTTGAGTGTTCTTTTTCAAATTGTT----------------------AAACAACAAATG
GTCAGAATCTTTCAAAAGGCACTGGCTA------------------TTTTTGAGAATGTG
AGTGAATTACCGC------AGCGTATTGCAGCACTTAAGATGGCTTTTGC--CAGGTGTG
CTAAGTCAATTACTGTTGTGGTTGTGGAAAGAACTCTAGTTGTTAGAGAGTTTGCAGGAA
CTTGTCTTGCAAGCATCAATGGTGCTGTTGCAAAATTCTTTGAAGAACTTCCAAA-----
----------------------TGGCTTTA------------TGGGTTCTAAAATTTTCA
CGACACTGGCCTTCTTCAAAGAGGCAGCTGTGAAAATTGTGGAAAACATACCAAATGCAC
CGAGAGGTACT----AAAGGGTTTGAAGTCATTGGCAATGCCAAGGGTACACAAGTTGTT
GTGCGTGGTATGCGAAATGACTTAACACTGCTTGACCAAAAAGCTGACATTCCTGTGGAG
ACAGAAGGTTGGTCTGCAATTTTGG---AGGGGCATCTTTGTTATGTCTTT---------
----AGGAGTGGTGATCGGTTTTATGCCG-CACCTCTTTCTGGAAACTTTGCATTGCATG
ATGTACATTGCTGTGAGCGTGTTGTTTGTCTATCTGATGGTGTAACACCGGAGATAAAT-
-----------GATGGCCTTGTTCTTGCTGCAATTTACTCATCTTTTAGTGTGTCTGAAC
TTGTGGCAGCCCTTAAGAAGGGTGAGCCATTCAAATTCTTAGGTCACAAGTTTGTGTATG
CGAAGGATGCAGCAGTTTCTTTTACTTTAGCGAAGGCTGCCACTATTGCAGATGTTCTGA
AGCTGTTTCAGTCAGCTCGTGTGCAGGTAGAAGATGTTTGGTCTTCATTTACTG------
-AAAAGTCTTTTGAATTCTGGAAGCTCGCTTACGGAAAAGTGCGTAATCTTGAAGAATTT
TTTAAGACTCATTATTGTAAGGCT---------CAAAT-GTCGATTGTGGTTCTAGCAGC
AGTGCTTGGAGAAGGCATTTGGCATCTTGTCTCGCAGGTCATCTATAAACTAGGTGGTTT
TTTCACTAAAGTTGTTGATTTCTGTGAGAAACACTGGAAAGGGTTTTGTGCACAGTTGAA
AAAGGCTAAGCTTA-----------TTGTGACTGAAACTCTTTGTGTTCTAAAAGGG---
GTTGCACAGCACTGTTTCCAACTATTGCTGGATGCAATACA-------------TTCTCT
GTATAAGAGTTTTAAGAAGTGTGCACTTGGTAGAATTCA---TGGAGACTTGCTCTTCTG
GAAAGGGGGTGTACACAAAATTGTTCAAGATGGCGATGAAGTTTGGTTTGACGCCATTGA
TAGTATTGATGTTGCAGATCTGGGTGTTGTCC---AAGAAAAACCCATAGATTTTGAGGT
TTGTGAAGACGTAACACTTCCAGA-----------------AAATCAGCCTGGTTATATG
GTTC-AAATTGAGGATGACGGAAAGAACTATATGTTCTTCCGCTTCAAAAAGGATGACAA
CATCTATTATACACCAATGTCTCAACTTGGTGCAATTAATGTAGTTTGCAAAGCAGGCGG
TAAAACCGTTACCTTTGGAGACACAACAGTGAAAGAAATACCGCCACCTGATGTTGTGCC
TATTAAGGTTAGCATCGAGTGCTGTGGTGAACCATGGAATACAATCTTCAAG--------
AAAGCTTA-TAAAGAGCCCATTGAAGTTGAGACAGACCTCACAGTTGAAC---------A
ATTGCTCTCTGTGATTTATGAGAAAATGTGTGATGACCTTAAGTTGTTTCCAGAGGCACC
TGAGCCTCCACCATTTGAGAACGTTGCGCTTGTTGATAAGC------ACGGTAA------
--------------------AGATTTGGATTG-CGTAAAAT-CATGCCATCTTATTTACC
------GTGACTATGAGAGTGGTGATGACATCGAGGAGGAAGATGCTGAG----------
-----GAGTGTGATACTGA---------CTCAGCTGATGCTGAAG-AATGTGACACAGT-
-----------------------------CTCAGAATGTGAAGAAGAGGACGAGGATACT
AAAGTGTTGGCTCTTATACAAGACCCGGCAAGTAATAAGTATCCTTTACCACTTGATG--
-ATGATTATAGCGTCTACAATGGTGCAATTGTACATAAGGACGCTCTTGATTTT------
---------GTGAATCTACCATCTGGTGAAGACACTTTTGTCATTAATAATTGTT-----
----------------------------------------------TTGAAGGAGCTGTT
AAACCACTCCCACAGAAAGTTATTGAT---------------------------------
GTTTTAGGTGACTGGGGTGAGGCTGTTGA------TGCACAAGAACAACTGTGTCAA---
---------------------CAGGAATCTACTCAAGTCA--------T---------AC
TTGAAA--------AATCAGTTGACGATTCTACTGGTGGTTGTGATGCAATGGCTGAACG
AGCTGTC---------------------------------ATTGAAGAACAGGAGGTAGT
TTC-------------------------------------------------TAAAGAAA
AGTCTGAGGTGATTGTTTGTACACCTGCAGACTTAGAAGTTGTTAAAGAAACAGCAGAAG
AATTTGATGAGTTTATTCTC----------------------------------------
--ATTTCTGATGTTCCTAAAGAAGAAGTTG---------------------------TGT
CTCAAGAAAAAGA---------------------------------------GGAGCC--
------------------------------------------------------------
-------ACAAGTTGAGCAAGA---------------------GCCTATTCAAGTTGTTA
AACCACAACGTGAGAAGAAGGCTAAAAAA---------------TTCAGAGTTAAACCAG
CCACATGTGAAAAACCCAAGTTTTT-----------------------------------
-------------GGAGTATAAAACATGTGTGGGTGA---------------CTTAACTG
TTGTGGTTGCCAAAGCATTGGATGAGTTTAAAGAGTTCTGCATTGTAAATGCTGCAAATG
AGTATATGTCTCATGGTGGTGGCGTTGCAAAGGCAATTGCGGATTTTTGTGGACCTGATT
TTGTTGAATATTGT---------------------------GAGGACTATGTT----AAG
AAACATGGGCCACAACAGCGACTTGTTA----------CACCTTCATTTGTCAAAGGCAT
TCAATGTGTG--AATAATGTTGTGGGCCCGTGCCATGGAGACAGCAACTTGCGTGAGAAG
CTTGTTGCTGCTTACAAGA---------------ATGTGCTTGTAGA-------------
--------------------------------------------TGGCGTGTTTAATTAT
G----------------TTGTGCCAGT---------------TCTATCATCAGGAATCTT
--------------------------------------------------TGGCGTAGAT
TTTAAAATGTCTATAGATGCAATGCGTGAAGCATTTCAAGATTGCACTATACGCGTTCTT
TTGTTTTCTCTGAGTC-----AAGAACACATCGAGTATTTCGATGCAACTTGTAAG----
CAGAAGATTCTCT-----------------------------------------------
----------------------------ATCTTACGGAGGA-------------------
--------------------------------TGGTG--------------------TAA
AATACCGCTCTGTTGTTGTAAAACCTGGTGACTTTTTGAGT-------------------
-----------------CAATTTGGACAGGTTTTTGCTAAAAATAAGGCAGTCT------
----------TTACAGCTGATGATGTTGAG---------------------GATAAGGAC
GTCCTCTTCATTCCTACTACTGACAAGACT------------GTTCTTGATTACTATCA-
-----------------TTTAGACGCGCAAAAGTATATAATATATTTGCAGACTCTTGCG
CAGAAATGGAGCGTCCAATATAAGGACAATTTTATTGTATTAGAGTGGCGTGATGGAAAC
TGCTGGGTTAGCTCAGTAGTGGTACTTCTCCAGGCTGCTAAAATTAGGTTTAG---AGGT
TTTCTCGCAGAAGCATGGGCTAAATTCTTAGGTGGTGATCCTACGGAGTTTGTGGCATGG
TGTTATGCGAGTTGTAATGCTAAAGTTGGTGATTTTTCAGATGCCAATTGGCTTTTGGCT
AACTTGGCAGAACATTTTGATGCAGACTATACGAACGCACTTCTTAAGAAGCGTGTGTCT
TGTAACTGTGGTGT-AAAGAGTTATGAA---------------CTTAGAGGCCTTGAAGC
TTGTATACAACCAGTAAGGGCACCTAATATTCTGCATTTTAAGA----------------
-------CGCAATATTCAAATTGCCCAACTTGTGGTGCAAATAGTGT-------------
---------------------GGATGAAGTAGTAGAAGCTTCATTACCATACTTAT----
-------TGCTCTTTGCCACTGATGGCCCTGCTGCAG-----TTGATTGTGATGAAA---
---ATGCCGTAGGGACTGTTGTCTTCATTGGGTCTAC-----------------------
-------TAATAGTGGCCATTGTTATACACAAGCCTTAGGTAAGGCTTTTGATAATCTTG
CTAATGATAGAAAATTTGGAAGGAAGTCGCCTTACATTACAGCAATGTATATGCGCTTTT
CTCTTAAGAGTGAAAATTCTCTATCTGTTG---TTA---AACAGAGTAAGGGTAAAACTA
AAGTAGTAAAAGAAGATGTTTCTAACCTTGCTACTAGTTCTAAAGCCAGTTTTGATGATC
T---------TACTGACTTTGAACAGTGGTATGATAGTAACA-------TCTATGAAAGT
CTTAAAGTGCAGAAAATACCTGAC---AATATTGATG-ATTATGTGTCATTTACAA----
-------------CAAAGGATGATTCTAAGTTGCCGCTGACACTTAAAGTTAGAGGTATT
AAATCAGTTGTTGACTTTAAGTCGAAGGATGGTTTTACTTATAAGTT-AACACCTGATAA
TGATCAAAATTCAAAAACACCAGTCTACTACCCAGTCTTGGACTCTACTAGT---CTTAA
GGCAATTTGGGTGG-AAGGCAGTGCTAATTTTGTTGTTGGTCATCCAAA--------TTA
TTATAGTAAGTCTCTGCGTATTCCTACTTTTTGGGAAAATGCTGAGAACTTTGTTAAAAT
AGGTGATAAAATTGATGGTGTAATTATGGGCCTTTGGC--------------------GT
GCAGAACATCTCAATAAACCTAATCTTGAGAGGATTTTCAACATA---------------
------------------------------------------------------------
---GTTAAGAAAGCTATTGTTGGATCTAGTGTTGTTA-CTACATATTGTAGTAAATTAGT
TGGTAAAGTAGCT------ACAGTCATTGCTGATAAAGTAGGTG------GTGGTGTAGT
TCGTAATACTATGGATAGAATTAAGGGTTTTTGTGGATTTACACGTGGGTATTTTGAAAG
AAAATTGTCTCCACAATTCATAA------------------AAACACTTATATT------
-------CTTCTTTTTCTATTTTAT-----------------------------------
-----------------------------------AAAGGCTAGTGCTAAAGGTTTAG--
------TTGCTAGCTATAAGAGTGTGTTACGTAAGGTGGTGT------------------
----TTGCTACTTTACTTATAGTGTGGTTTATTTATACAAGTAATTCGGTAATGT---TT
ACTGGAATACGTGTGTTAGATTTCCTATTTGAGGCTTCTTTATGTGGTCCTTATAATGAC
TATGGTAAAGATTCTTTTGA---------------TGTACTACGTTATTGTGGAGATGAT
TTTACTTGTCGTGTGTGTTTACATGGTAGAGACTCTCTCCATCTTTATAAACATGCTTAT
AGCGTAGAACAGATTTATAAAGCTGCAAGTTCTGGTATTGTTTTTAATTGGAGTTGGCTT
--------------------TATTTGGTCTTTTTAGTATTATTTGTTAAGCCAGTGGCAG
GTTTTGTTGTTATTTGCTACTGTGTTAAGTATTTAGTATTGAATTCGACTGTTCTGCAAA
CTGGTGTTAGTTTTCTAGATTGGTTTGTGCAAACAGTTTTTACTCACTTTAATTTTATGG
GTGCAG----GATTTTATTTCTGGCTCTTTTATAAGATATATATACAGGTTCATCATATA
CTGTATTGTAAGGATGT-----------------------------AACATGCGAGGTGT
GTAAGAGGGTTGCACGCAGCAATAGGCAAG-AGGTTAGCGTGGTTGTTGGTGGACGCAAG
CAAATAGTGCATGTCTACACCAATTCTGGCTATAATTTTTGTAAGAGACATAATTGGTAT
TGTAGAAG---TTGTGATGAATATGGTCACCAAAATACATTTATGTCCCCTGAAGTTGCT
GGCGAGCTTTCGGAAAAGCTTAAGCGCCATATTAAACCTACAGCATGCGCTTACTACGTT
GTGGATGAGGCATGTTTAGTTGATGAC---TTTGTTAATTTAAAATACAAAGCTGCAGTT
CCCGGTAAGGACAATGCACCTATTGCTGTTAAATGTTTCAGTGTTACAGATTTCTTGAAG
------------------------------AAAGCCGTTTTTCTTAAGGAAGCATTGAAA
TGTGAACAAATATCTAATGATAGTTTTATAGTGTGTAATACACAGAGTGCGCATGCATTA
GAGGAAGCAAAGAATGCTGCCATCTATTATGCGCAATGTTTGTGTAAACCAATACTTATA
CTTGACCAGGTACTTTATGAGCAACTTGTAGTTGAACCTGTGTCTAAGAGTGTTATAGAT
AAGGTCTGTGATATCCTTTCTAATATAATAT-----------------------------
-------------------CTGTAGATAGTGCAGCTTTGAATTATAAGGCAGGCACACTT
CG-TGATGCTCTGCTTTCTGTTACT-----------------------------------
-AAGGATGAAGAAGCCGTAGATATGGCCATCTTCTGTCATAATCATGATGTGGAATATAC
AGGTGATGGTTTTACTAATGTGGTACCGTCATATGGTATAGATACTGATAAATTAACGCC
TCGTGATAGAGGGTTTTTGATAAATGCAGATGCTTCTATTGCTAACTTAAGAGT--TAAA
AATGCTCCGC----CGGTAGTATGGAAGTTTTCTGATCTTGTTAAGTTGTCTGACAGTTG
TCTTAAGTATTTAATTTCAGCTACTGTCAAGTCAGGATGTCGTTTCTTTA---TAACAAA
GTCTGGTGCCAAACAAGTTATT--TCTTGTCACACCCAGAAATTGTTGGTAGAGAAAAAG
GCAGGTGGTGTCACTAGTGATACTTTTAAATGGTTGAAAAGCTGTTTTAAGTGGCTATTT
ATCTTTTACATACTTTTTACAGCATGTTGTTTGAGTTACTACTATGTGGAGATGAATAGA
AGTTTTGTT---CACCCCATGTATGA---TGTAAACTCTACACTGCATGTTGAAGGTTTT
AAAGTTATAGATAAAGGTGTTATTAGAGAAATTGTGTCTGAAGATACATGTTTCTCTAAT
AAATACGTTAATTTTGATGCCTTCT---------GGGGTAAACCATATGAAAATAATAGA
AACTGTCCAATTGTCACTGCTGTTATAGATGGTGATGGGACAGTAGCTGCTGGTGTTCCT
GGTTTTGTATCATGGGTTTTGGATGGTGCTATGTTTGTACATATGACACAGACTGAGAGA
AAACCGTGGTACATTCCTACTTGGTTTAATAGAGAAATTG------TAGGTTACACTCAG
GATTCAATTATTACTGAGGGTAGTTTTTATACATCTATAGCTTTATTTTCAGCTAGATGT
TTGTACCTGACA---GCCAGCAATACACCTCAATTGTATTGCTTTAATGGTGATAATGAT
GCACCTGGAG---CCTTATCATTCGGTAGTATTATTCCTCATAGGGTTTACTTCCAACCA
AATGGTGTTAGGCTTATAGTCCCTCAACAAATATTTCACACACCATACATAGTAAAGTTT
GTATCAGA--------------------CAGCTATTGTAGAGGTAGTGTATGTGAATATA
CTAAACCAGGTTACTGTGTATCATTAAACTCCCAGTGGGTTTTGTTTAATGATGAATACA
CAAGTAAGCCAGGCGTTTTTTGTGGTTCTACTGTTAGAGAACTTATGTTTAATATGGTTA
GTACATTTTTCACAGGTGTCAACCCTAATATTTATATGCAGCTAGCAATTATGTTTTTGA
TACTAGTTGTTGTTGTATTAATTTTTGCAATGG------------------TCATAAAGT
TTCAAGGTGTTTTTA------AAGCTTATGCAACCGTTGTGTTTACAATAATGTTAGTTT
GGGTTATTAATGCA-TTTGTTTTGTGTGTACATAGTTATAATAGTGTTTTAGCTGTTGTA
TTACTAGTACTTTATTGTTATGCTTCACTGGTAACAAGCCGCAATACTGCTATAATAATG
CATTGTTGGCTTGTGTTTACCTTTGGTTTAATTGTGCCCATATGGTTGGCTTGTTGCTAC
CTGGTATTTGTCTTGTATATGTATACACCATTGTTCTTTTGGTGCTATGGTA--CTACTA
AAAATACTCGTAAATTGTATGATGGTAACGAGTTTGTTGGTAATTATGATCTTGCTGCGA
AGAGCACTTTTGTTATTCGCGGTTCTGAGTTTGTTAAGCTTACGAATGAGG---------
----TAGGTGACAAATTTGAAGCTTATCTCTCAGCGTATGCTAGACTTAAATACTATTCA
GGCACTGGCAGTGAGCAAGACTACTTGCAAGCCTGTCGTGCTTGGTTAGCTTAT----GC
TTTAGACCAATATAGAAATAGTGGTGTTGAAATTGTGTATACTCCACCACGTTACTCTAT
TGGTGTTAGTAGATTACA-GGCTGGTTTTAAGAAACTAGTTTGTCCTAGTAGTGCTGTTG
AAAAGTGCATTGTTAGTGTCTCTTATAGAGGTAATAATCTTAATGGACTGTGGCTAGGTG
ATACTATTTACTGCCCGCGACATGTTCTAGGCAAGTTTTCAGGTGATC---------AGT
GGAGTGATGTACTTAGTCTTGCTAATAATCACGAGTTTGAGGTTGTAACTCAAAA---TG
GTGTTGCTTTGAATGTTGTTAGTAGGCGGTTGAGAGGCGCAGTTTTAATTTTGCAAACTG
CTGTCGCCAATGCTGACACTCCTAAGTATAAGTTTGTTAAAGCTAATTGTGGTGATAGTT
TCACTATAGCTTGCTCTTATGGTGGTGTAGTTGTTGGACTCTACCCCGTTACTATGAGGT
CTAATGGTACTATTAGAGCATCTTTCTTAGCAGGAGCTTGCGGCTCAGTTGGTTTTAATA
TAGAAAAGGGTGTAGTTAACTTCTTTTATATGCACCATCTTGAGTTACCTAATGCATTAC
ACACTGGAACTGACCTATTGGGTGATTTCTATGGTGGTTATGTGGACGAAGAGGTTGCAC
AAAGGGTGCCACCAGATAATTTAGTTACTAACAATATTGTAGCATGGCTTTATGCCGCAA
TTATTAGTGTTAAGGAGAGTAGTTTCTCAC---------------------------TGC
CTAAATGGTTGGAGAGTACTACTGTCAGTGTTGAAGACTATAATAAGTGGGCTGGTGATA
ATGGTTTTACACCATTTTCTACTAGTACTGCTATTACTAAATTAAGTGCTATAACGGGAG
TAGATGTTTGTAAACTCCTTCGCACTATTATTGTAAAAAGTAGTCAATGGGGTAGTGATC
CCATTTTAGGACAATATAATTTTGAAGACGAATTGACACCAGAGTCTGTTTTTAATCAGG
TAGGTGGTGTTAGGTTACAGTCTTCTATTGT-AAGAAGAGCCACA---------------
-------------------------TCTTGGTTTTGGAGTAGGTGTGTGTTAGCTAGCTT
CTTATTTGTGTTGTGTGCTATTGTCTTGTTTACGGCAGTACCAC-----TTAAATATTAT
GTACATGCAGCTGTTATTTTGTTAACAGCTGTACTTTTTATCTCTTTTACTGTTAAACAT
GTTATGGCATACATGGATACTTTCCTATTGCCAACATTACTTACAGTTATTATCGGAGTT
TGTTCTGAAGTACCTTTCATATACAATACTCTAATTAGTCAAGTTGTTAT---TTTTTTA
AGTCAATGGTACAATCCTGTAGTCTTTGATACTATGATACCATG-GATGTTATTGCCATT
AGTGTTGTACACTGCTTTT-----------AAGTGTGTACAAGGTTGCTATA--------
-----------TGAATTCTTTCAACACTTCTTTGTTAATGCTGTACCAGTTTGTGAAGTT
AGGTTTTGTTATTTAC----------------------ACCTCTTCCAACAC-TCTTAAT
GCATATGAAGAAGGTAATTGGGAGTTATTTTTTGAATTGGTTCACACTACTGTGTTGGCT
AATGTTAGTAGTAACTCTTTAATTGGTTTATTTGTGTTTAAGTGTGCTAAATGGATGTTG
TATTATTGCAAT-----GCGTCATACTTAAATAATTATGTGTTAATGGCAGTTATGGTTA
ATGGCATGGGTTGGCTTTGCACTTGTTATTTTGGGCTTTACTGGTGGGTTAACAAGGTTT
TTGGTTTAACCTTAGGTAAATACAATTTTAAAGTCTCAGTAGATCAATATAGGTATATGT
GTTTGCATAAGATAAAGCCACCTACAACTGTGTGGGAAGTCTTTTCGACAAATATACTTA
TACAGGGAATTGGTGGTGATCGTGTGTTGCCTATAGCTACAGTTCAATCTAAATTGAGTG
ATGTAAAGTGTACAACT-----------GTTGTTTTAATGCAGCTTT--------TGACT
AAGCTTAATGTTGAAGCAAATTCAAAAATGCATGCTTATCTTGTTGAGTTACACAATAAA
ATCCTTGCAT-CTGATGATGTTGTAGAGTGCATGGATAATTTGTTGGGTATGCTTATTAC
ACTATTTTGTGTAGATTCCACTATTGATTTGAGTGAGTATTGTGACGATATACTTAAGAG
GTCAACTGTTTTACAGTCAGTTATTCAGGAGTTCTCACATATACCCTCTTATGCTGAGTA
TGAAAGAGCTAAGAATCTTTATGAAAAGGTTTTAGC------TGATTCTAAGAATGGTGG
TGTAACACAGCAAGAGCTTGCAGCGTATCGTAAAGCTGCCAATATTGCAAAGTCAGTTTT
TGATAGAGACTTGGCTGTTCAAAAGAAGTTAGATAGCATGGCAGAACGTGCTATGACAAC
AATGTACAAAGAGGCGCGTGTAACTGATAGAAGAGCAAAATTAGTTTCATCACTACATGC
GTTACTGTTTTCAATGCTCAAGAAAATAGATTCTGAAAAGCTTAATGTTTTATTTGATCA
GGCTAGTAGTGGTGTTGTACCTTTAGCTACTGTTCCAATTGTTTGTAGTAATAAGCTTAC
CCTTGTAATACCAGATCCAGAAATTTGGGTCAAGTGTGTG-GAAGGTATGCATGTTACAT
ATTCAACAGTTGTTTGGAATATAGACACTGTTATTGATGCCGATGGTACAGAGTTACATC
CAACCTCTGTAGGTAATGGATTGACATACTG-TATAAGTGGTGATA---------ATATA
GCATGGCCTT---------------TAAAGGTCAACTTGACTAGGAATGGGCATAATAAG
GTTGATGCTGCTTTGCAGAATAATGA-GCTTATGCCTCATGGTGTAAAAACAAAGGCTTG
CGTAGCAGGTGTAGATCAAGCACATTGTAGCGTGGA------GTCTAAATGTTATTATAC
AAATATTAGTG-GCAATTCAGTTGTAGCTGCTATTACTTCTTCGAATCCAAATCTGAAAG
TAGCTTCGTTTTT---GAACGAAGCAGGCAATCAGATTTATGTAGACTTGGACCCACCAT
GTAAATTTGGCATGAAGGTCGGTGACAAGGTTGAGGTTGTGTACTTGTATTTTATAAAGA
ATACAAGGTCTATTGTTAGGGGTATGGTACTTGGTGCTATATCCAATGTTGTTGTCTTAC
AGTCTAAAGGTCATGAAACAGAGGAAGTAGATGCTGTTGGCATTCTTTCACTTTGTTCGT
TTGCAGTAGATCCTGCTGATACATATTGTAAATATGTGGCAGCAGGTAACCAACCGTTAG
GTAATTGTGTTAAAATGTTGACGGTGCATAATGGCAGTGGCTTTGCTATAACATCAAAGC
CAAGCCCAACTCCTGATCAGGATTCTTATGGAGGAGCTTCTGTGTGTCTCTATTGTAGAG
CACACATAGCACACCCAGGAGGTGCAGGAAATTTAGATGGACGTTGTCTATTTAAAGGTT
CTTTTGTGCAAATACCTACTAC---GGAGAAGGATCCTGTTGGATTCTGTCTACGTAATA
AGGTTTGTACTGTCTGTCAGTGTTGGATTGGTTATGGTTGTCAGTGTGATTCACTTAGAC
AACCTAAACCTTCTGTTCAGTCAGTTGCTGGTGCATCTG------------ATTTTGATA
AGAATTA-TTTAAAC-GGGTACGGGGTAGCAGTGAG-GCTC--GGCTGATACCCCTTGCT
AGTGGATGTGACCCTGATGTTGTAAAGCGAGCCTTTGATGTTTGTAATAAGGAATCAGCC
GGTATGTTTCGAAATTTGAAACGTAACTGTGCGCGGTTCCAAGAAGTATGTGATACTGAA
GATGGGAATCTT---GAGTATTGTGATTCTTATTTTGTGGTTAAACAAACCACTCCTATT
AATTATGAGCATGAGAAAGCTTGTTACGAAG-ACTTAAAGTCAGA--AGTAACAGCTGAC
CATGATTTCTTTGTGTTCAATAAGAACATTTATA---------ATATTAGTAGGCAACGG
CTTACTAAGTACACTATGATGGATTTTTGCTATGCTTTGAGGCATTTTGACCCAAAGGAC
TGCGAAGTTCTTAAAGAAATACTTGTCACTTATGGTTGTATAGAAGATTATCACCCTAAG
TGGTTTGAAGAGAATAAGGATTGGTACGACCCAATAGAAAACCCAAA-ATATTATGCCAT
GT---TGGCTAAAATGGGGCCTATTGTACGACGTGCTTTATTGAATGCTATTGAGTTCGG
AAACCTTATGGTTGAAAAAGGTTATGTTGGTGTTGTTACACTTGATAACCAAGATCTTAA
TGGCAAATTTTATGACTTTGGTGATTTTCAGAAAACGGCACCTGGTGCCGGTGTTCCAGT
TTTTGATACGTACTATGCTTATATGATGCCCATCATAGCCATGACGGATGCTTTGGCACC
AGAAAGGTATTTTGAGTATGATGTACATAAGGGTTATAAGTCTTATGATCTCCTCAAGTA
TGATTATACTGAGGAGAAACAAGAGTTGTTTCAGAAGTACTTTAAGTACTGGGACCAGGA
ATACCACCCTAACTGCCGTGACTGTAGTGATGACAGGTGTTTGATACATTGTGCAAACTT
CAACATCTTGTTTTCTACACTGATACCGCAGACTTCTTTTGGTAATTTGTGTAGAAAAGT
GTTTGTTGATGGTGTACCTTTCATAGCTACTTG--TGGCTATCATTCTAAAGAACTTGGT
-GTTATTATGAATCAAGATAATACCATGTCGTTCTCAAAAATGGGTTTAAGTCAGCTCAT
GCAATTTGTTGGAGATCCTGCCTTGTTAGTGGGAACATCCAA-TAATTTAGTCGATCTTA
GAACGTCTTGTTTTAGTGTTTGTGCGTTGGCATCTGGTATTACTCATCAAACGGTAAAAC
CAGGTCACTTTAACAAGGATTTCTATGATTTTGCAGAGAAGGCTGGTATGTTTAAGGAGG
GTTCTTCTATACCACTTAAGCATTTCTTCTACCCGCAGACTGGTAATGCTGCTATAAACG
ATTATGATTATTATCGTTATAACAGGCCTACCATGTTTGATATACGTCAACTTCTATTTT
GTCTAGAAGTGACTTCTAAATATTTTGAATGCTATGAAGGCGGCTGTATTCCAGCTAGCC
AAGTTGTAGTTAACAACTTAGATAAGAGCGCAGGCTATCCATTTAATAAGTTTGGAAAAG
CCCGTCTCTATTATGA---AATGAGTCTAGAGGAACAGGATCAACTCTTTGAGAGTACAA
AGAAGAATGTCCTGCCTACTATAACTCAAATGAATTTAAAATATGCCATATCCGCGAAAA
ATAGAGCGCGTACGGTGGCAGGTGTGTCTATCCTTTCTACTATGACTAATAGGCAATTTC
ATCAGAAGGTTCTTAAGTCTATAGTCAATACTAGAAATGTTCCTGTAGTTATTGGAACAA
CCAAGTTCTATGGCGGTTGGGACAATATGTTGAGGAACCTGATTCAAGGTGTTGAAGACC
CTATTCTTATGGGTTGGGATTATCCTAAGTGTGATAGAGCAATGCCTAATTTGCTACGTA
TAGCAGCATCTTTAGTAC-TTGCTCGCAAACACACTAATTGTTGTACTTGGTCTGAACGC
ATTTATAGGTTGTATAATGAATGTGCTCAGGTCTTATCTGAAACTGTTTTAGCTACAGGT
GGTATTTATGTAAAACCTGGTGGCACTAGCAGTGGTGATGCCACTACTGCTTATGCAAAC
AGCGTTTTTAATATAATACAAGCCACATCTGCTAATGT---TGCGCGTCTTTTGAGTGTT
ATAACGCGTGATATTGTTTATGATGACATTAAGATCTTGCAGTATGAATTGTACCAGCAG
GTTTACAGGCGAGTCAATTTTGACCCTGCCTTTGTTGAAAAGTTTTATTCTTACTTATGT
AAGAACTTTTCATTGATGATCTTGTCTGACGATGGTGTTGTTTGTTATAACAACACATTG
GCCAAGCAAGGTCTTGTTGCAGACATTTCTGGTTTTAGAGAAATTCTCTACTACCAAAAT
AATGTTTATATGGCTGATTCTAAGTGTTGGGTTGAGCCTGACTTAGGAAAAGGCCCACAC
GAATTTTGTTCACAGCACACAATGCTAGTAGAGGTGGATGGTGAGCCTAAGTACTTGCCA
TATCCAGATCCCTCACGCATTTTGGGTGCATGTGTCTTCGTAGATGAAGTGGATAAGACA
GAACCTGTGGCTGTTATGGAGCGGTATATAGCTCTTGCCATAGACGCTTACCCGCTAATA
CATCATGAAAATGAGGAGTACAGGAAGGTTTTCTTTGTGCTTCTTTCATATATCAGAAAA
CTCTATCAAGAGCTTTCTCAGAATATGCTTATGGATTACTCTTTTGTAATGGATATAGAC
AAGGGTAGTAAATTTTGGGAGCAGGAGTTCTATGAAAATATGTATAGAGCTCCTACAACG
TTACAGTCCTGTGGTGTTTGTGTAGTTTGTAATAGTCAAACTATACTACGCTGTGGTAAT
TGTATTCGTAAACCGTTTTTGTGTTGCAAGTGTTGC-TATGACCATGTCATGCACACAGA
TCACAAAAATGTTTTGTCTATAAATCCTTACATTTGCTCACAACCTGGTTGTGGTGAAGC
AGACGTTACTAAATTGTACCTCGGAGGTATGTCATACTTCTGTGGTAATCATAAACCTAA
GTTGTCAATACCGTTAGTATCTAATGGTACAGTTTTTGGAATTTACAGGGCTAATTGTGC
AGGTAGTGAAAATGTTGATGATTTTAACCAACTAGCTACTACTAATTGGTCTACTGTAGA
ACCTTATATTTTAGCGAACCGTTGTAGTGACTCATTGAGACGCTTTGCTGCTGAAACAGT
AAAAGCCACAGAGGAATTACATAAACAGCAATTTGCTAGTGCTGAAGTGAGAGAAGTTCT
CTCAGACCGTGAATTGATTCTGTCATGGGAGTCTGGTAAAACTAGGCCCCCATTGAATAG
AAATTATGTTTTCACAGGCTACCACTTTACAAGAACTAGTAAGGTGCAGCTTGGTGATTT
CACCTTTGAAAAAGGTGAAGGTAAAGATGTTGTCTATTATAGAGCAACGTCTACTGCTAA
ATTGTCTGTTGGAGACATTTTTGTCTTAACCTCACACAATGTTGTTTCTCTTGTAGCGCC
AACGTTGTGTCCACAACAAACCTTTTCTAGGTTTGTGAATTTAAGACCTAATGTAATGGT
ACCGGAGTGTTTTGTAAATAACATTCCACTTTACCATTTAGTAGGTAAACAGAAGCGTAC
TACAGTACAAGGTCCTCCTGGCAGTGGTAAATCTCACTTTGCCATAGGCCTTGCTGCGTA
CTTTAGTAATGCTCGTGTTGTTTTTACTGCATGTTCACATGCAGCTGTTGATGCTTTATG
TGAAAAAGCATTTAAGTTTCTTAAAGTTGACGATTGCACTCGTATAGTACCTCAAAGGAC
TACTATTGATTGCTTCTCAAAATTCAAAGCTAATGACACAGGCAAAAAGTACATTTTCAG
TACTATAAATGCCTTGCCAGAAGTTAGTTGTGACATTCTTTTGGTTGATGAGGTTAGTAT
GTTGACCAATTATGAATTGTCTTTTATTAATGGTAAGATAAATTACCAATACGTTGTGTA
TGTAGGTGACCCAGCTCAATTACCGGCACCTCGTACTTTACT---TAGTGGTTCACTTTC
GCCAAAGGATTATAAT-GTTGTCACAAACCTCATGGTTTGTGTTAAACCTGACATTTTCC
TTGCGAAGTGTTACCGTTGTCCTAAAGAAATTGTAGACACTGTGTCTA-CTC--TTGTTT
ATGATGGAAAGTTTGTTGCAAA-CAACCCAGAATCACGTGAGTGCTTCAAGGTTGTAATT
AATAATGGTAATTCTGATGTAGGTCACGAGAGTGGTT-CAG-CCTAC----AACACAACA
-CAATTGGAATTTGTGAAAAATTTTGTTTGTCGCAATAAACAATGGCGAGAAGCAACATT
CATTTCACCTTATAATGCAATGAACCAGAGAGCCTATCGCATGCTTGGACTTAATGTCCA
GACGGTAGACTCCTCACAAGGTTCAGAGTATGATTATGTTATATTCTGTGTTACAGCTGA
TTCTCAGCATGCGCTGAATATTAACAGATTTAATGTTGCGCTTACAAGAGCTAAGCGTGG
TATACTTGTTGTCATGC---------GCCAGCGTGACGAATTGTATTCAGC---TCTTAA
ATTTACAGAGCTAGATTCTGAGGCAATCCTGCAAGGT---------ACAGGTTTGTTTAA
AATTTGCAATAAGGAATTTAGTGGAGTGCACCCTGCTTATGCAGTAACCACTAAAGCACT
TGCGGCAACCTATAAGGTTAACGACGAGCTAGCAGCACTTGTTAATGTTGAGGCTGGTTC
AGAGATTACTTATAAACATCTTATTTCTCTGTTAGGGTTTAAGATGAGTGTTAATGTTGA
AGGTTGTCACAACATGTTTATAACACGTGATGAGGCAATTCGCAATGTAAGAGGATGGGT
TGGTTTTGATGTAGAAGCCACACATGCTTGTGGCACTAATATTGG-CACTAACCTTCCAT
TTCAAGTAGGATTCTCCACTGGTGCTGACTTTGTAGTCACACCTGA-GGGTCTTATTGAT
ACATCAATA-GGCAATAATTTTGAGCCTGTGAACTCT-AAAGCACCTCCAGGTGAACAAT
TTAATCACTTGAGAGCTTTGTTTAAGAGTGCTAAGCCTTGGCATGTTATAAGACCTAGGA
TAGTTCAG---------ATGTTAGCAGACAATCTATGCAATGTTTCAGATTGTGTAGTGT
TTGTCACATGGTGTCATGGCC---TAGAACTAACTACTTTGCGTTATTTTGTTAAAATAG
GCAAGGAACAAGTGTGTTCTTGTGGTTCTAGAGCTACAACTTTTAATTCTCATACTCAGG
---CTTACGCCTGTTGGAGGCACTGCCTGGGTTTTGATTTTGTCTATAATCCACTTTTAG
TGGATATTCAACAATGGGGTTACTCTGGTAATCTACAGTTTAATCATGATTTGCATTGTA
GTGTGCATGGACACGCGCATGTAGCCTCTGCGGATGCTATTATGACGCGTTGCCTTGCAA
TCAACAATGCATTTTGTCAAGATGTCAACTGGGATTTGACATACCCTCATATTGCAAATG
AGGATGAGGTTAATTCTAGTTGTAGATATTTACAACGCATGTATCTTAATGCATGTGTTG
AT-GCTCTTAAAGTTAATGTTGTCTATGATATAGGCAACCCTAAAGGTATAAAATGTGTT
AGACGTGGAGACTTAAGTTTTAGGTTCTATGATA-AGAACCCAATTGTACCCAACGTCAA
GCAGTTTGATTATGACTATAACC--------AGCATAAAGATAAGTTTGCTGATGGTCTT
TGTATGTTTTGGAATTGTAATGTGGATTGTTATCCTGAAAATTCCTTAGTTTGTAGGTAT
GACACACGAAATTTGAGTGTGTTTAATCTACCAGGTTGTAATGGTGGTAGTCTGTATGTG
AACAAACATGCATTC--CACACACCTAAATTTGATCGCATTAGCTTTCGTAATTTGAAAG
CTATGCCATTTTTCTTCTATGACTCATCTCCTTGCGACACTATTCAAGTGGATGGAGTTG
CGCA---GGATCTTGTGTCACTAGCTACTAAAGATTGTATCACAAAATGTAACATAGGTG
GTGCTGTTTGTAAAAAGCACGCGCAGATGTATGCAGAGTTTGTGACTTCTTATAATGCAG
CGGTAACAGCTGGTTTCACTTTTTGGGTTACTAATAATTTTAACCCATATAATTTGTGGA
AAAGTTTTTCAGCTCTCCAGTCTATCGATAACATTGCTTATAATATGTATAAGGGTGGTC
ATTATGACGCTATTGCAGGAGAAATGCCCACCATCGTGACTGGAGATAAAGTTTTTGTTA
TTGATCAAGGTGTAGAAAAGGCAGTCTTTGTTAATCAAACAACACTGCCTACTTCTGTGG
CGTTTGAACTGTATGCGAAAAGAAACATTCGCACACTGCCAAACAATCGTATTTTGAAGG
GTCTTGGTGTAGATGTAACCAATGGTTTTGTAATTTGGGATTACGCTAACCAAACG-CCA
CTGTATCGTAATACTGTTAAAGTATGTGCAT------ATACAGAC-ATTGAACCTAATGG
---------------TTTAATAGTTCTGTATGATGATAGATGCGGTGATTATCAATCTTT
TCTT---GCTGCTGATAATGCTGTTTTAGTGTC--TACACAGTGTTATAAG-CGGTATCC
TTATGTAGAAATACCATCAAATCTGCTTGTTCAGAATGGTATGCCACTAAAAGATGGAGC
GA---------ATCTGTATGTTTATAAGAGGAGTAATGGAGCGTTTGTAACGCTACCAAC
CACATTAAACACACAGGGTCGTAATTATGAAACTTTTGAACCTCGTAGTGATGTTGAGAG
AGATTTTCTTGACATGTTGGAGGACGATTTTATTGAAAAGTATGG---TAAGGACCTAGG
TCTACAACACATACTTTATGGTGAAGTAGAAAAACCACAATTGGGTGGTTTACACACTGT
TATAGGAATGTACAGACTCTTGCGTGCTAATAAATTAGACGCGAAGTCTGTAACCAATTC
AGATTCTGATGTCATG------------CAAAACTATTTTGTTTTG---GCAGACAATGG
TTCTTACAAACAGGTTTGCACAGTTGTAGACCTTTTGCTTGATGACTTCTTAGAACTCCT
TAGGAACATACTTAAAGAGTATGGTACTAATAAGTCCAAAGTTGTAACAGTGTCTATTGA
TTACCATAGCATAAATTTTATGACTTGGTTTGAAGAAGGCAGTATTAAAACATGTTACCC
ACAGCTTCAATC------AGCATGGACGTGTGGTTATAATATGCCTGAACTCTATAAAGT
CC--AGAATTGTGTTATGGAA-CCTTGCAACATTCCTAATTATGGTGTTGGAATAACGTT
GCCAAGTGGTATTATGATGAATGTGGCAAAGTACACACAACTTTGTCAATACCTTTCGAA
-------AACAACAATGTGTGTGCCGCATAATATGCGTGTTATGCATTTTGGAGCTGGTA
GTGATAAAGGAGTGGCTCCAGGTAGTACTGTTCTTAAACAGTGGCTTCCTGAAGGGACAC
TTCTTGTAGACAATGATATTGTAGATTATGTGTCTGATGCACATGTTTCTGTGCTTTCAG
ATTGCAATAAATATAAGACAGAGCACAAGTTTGATCTTGTGATATCTGATATGTATACAG
ATAATGATTCAAAAAGAAAGCATGAAGGCGTGATAGCCAATAATGGCAATGATGACGTCT
TCATATATCTATCAAATTTTCTTCGTAACAATTTAGCTCTAGGAGGCAGTTTTGCTGTAA
AAGTAACCGAGACAAGTTGGCACGAAAGTTTATATGAAATTGCACAAGATTGTGCATGGT
GGACAATGTTTTGTACAGCAGTGAATGCTTCTTCTTCAGAAGCATTTCTGATTGGTATTA
ATTATTTGGGTGCAAGTGAAAAG------------GTTAAAATTAGTGGAAAAACACTGC
ACGCAAATTATATATTTTGGAGGAATTGTAATTATTTACAAAC------TTCCGCCTATA
GTATATTTGACGTTGCTAAATTTGATTTGAAATTAAAAGCAACGCCAGTTGTTAATTTGA
AAACT-------------------------------------------------------
------------------------------------------------------------
------------------------------------------------------------
------------------------------GAACAAAAAACAGACCTAGTACTTAATTTA
TTAAGGAACGGTAAGGTGTTAGTTAGAGATGTTGGTGAAGTCACTGTTTATAGTGACTCT
TTTGTTTGCAC-----TATGCAGTGCCGCTTTGTTTGA---CAACAATGAGACTGTTTA-
--------------CTACTACCAGAGTGCCTTCCGACCATCCACTGGTTGGCATATGCAT
G-GGGGTGCTTATGCAGTAGTTAA------------------------------------
------------------------------------------------------------
---TGTTTCTGTAGAATATAGCAACGCAGGCACAGGTC----------------------
--AATGTACTGCAGGGTCT---------------------AT------------------
--------CTATT---------------GGAGTAAAAATTTTAGTGCA------------
---TCTTCTGTAGCCATGACAGCACCTGA------TACAG-----GTATGTCTTGGTCAA
C---CAGCCAGTTCTGTACGGCTCACTGTAACTTTA-------------------CAGAT
------------TTTACAGTGTTTGT-----------------CACACATTGTTACAAAA
ATGG-----TCCTGGTTC------ATGTTC-TTTAACAGGT--CTGATTCCACAGAATCA
TAT-----TCGTATTTCTGCTATG-----------AAAAA--------------------
-TAG---------------CAGTTTGTTTTATAAC-TTAACAGTT-------GCTGTGAC
TAA---------------------------------------ATATCCCAGATTTAAGTC
GCTTCAGTG-------------TGTTAATAATATGACAGC--------------------
TGTATACTTAAATGGTGATCT---------CGTTTTTACTTCTAATGATACTAAA-----
---------GATGTTAGTGCAGCAG-GTGTT---TATTTTAGCAGTGGTGGACCTATAAC
TTATAAGGTTATGAAACAAGTTGATGTCCTAGCTTATTTTGTTAATGGTAC---------
--------------AGCACAAGATGTTATTTTGTGT-----GATAATTCACCAAGAGGTT
TATTAGCATGCCAGTATAA-----------TACTGGTAATTTTTCAGATG------GCTT
TTATCCTTTTACTAATGTTAGTTTAGTTAAAGAAAGGTTTGTTGTGTATCGTGA------
----------------AACTAGTGTTAACACCACTTTGGTTTTAACTAATTTCACCTTTA
C---------------------AAATGTAAGTAATGCCTCGCCTAA------------T-
--------------------------ACAGG------------TGGTGTCAATA-CTA--
-TTAACATA-TA----------------TCAAACACA------------------AACAG
CTCAGAGTGGTTATTATAATTTTAATTTTTCTTTTCTG------AGTAGTTTTGTTTATA
AGC---------AGTCTGATTTTATGTATGGGTCTTATCAC------------CCAAAG-
-----TGTGAT---------------------------------------TTTAGACCGG
AAACTATTAATAATGGTTTGTGGTTTAATTCTCTATCTGTTTCACTAGCCTATGGGCCGC
TACAAGGTGG--------TTGTAAGCAGTCTGTTTT------------------------
----------TAGTAATAGGGCAACG------------TGTTGTTATGCTTAT-------
--TCAT-----ACAATGGTCCCCGTTTGTGTAAAGGTGTTTATATTGGTGAATTACAACA
ATATTTTGAATGTGGATTGCTGGTTTATG--TAACTAAGAGTGATGGTTCTCGCATACAA
ACCAGGAATGAACCACTTGTGTTAACTCATTAC---------------------------
AATTATAATAATATTACTTTGGATAGGTGTGTAGAGTATAATATATATGGCAGATCTGGC
CAAGGTTTTATTATTAA-TGTAACAGCCTCAGCTGCCAATTATAATTATTTAGCAGATGG
TGGTTTAGCCATCCTAGACACATCTGGTG-----------CCATAGACATCT--------
-----------------------------------TCGTTGTACAAGGTGAATATGGTCC
TAATTATTATAAGGTCAACCCTTGTGAAGATGTTAACCAGCAGTTTGTAGTGTCTGGTGG
TGGCATAGTAGGTGTTCTCACATCGCAT--------------------------------
----------------AATGAAACTGGTT-------------------------------
--------CTCAACAGCTTGAAAATCGGTTCTATGTTAAACTTACCAATAGTACACG---
------------TCGTACACGACGTTCTA-------CTATAGCTAAT-----------GT
CACAAC-------TTGCCCTTATGTAAGTTATGGCAGGTTTTGTATAAAACCAGATGGTT
TAGTTTCAGAAATAGTACCACAAGAATTAGATTATTTTGTGGCA------CCTTTACTGA
ATGTTACAGAACATGTACTCATACCTAATAGTTTTAATTTGACTGTTACTGACGAGTACA
TACAGACACGTATGGAGAAAGTTCAAATTAACTGCCTTCAATATGTTTGTGGTAATTCTA
TTGAGTGCAGAAAGTTGTTTCAACAGTATGGTCCCGTTTGCGACAACATATTGTCTATAG
TGAATAG------TGTTGGTCAAAGAGAGGATATGGAATCTTTAACTTTCTATTCCTCTA
CTAAACCAAAGGG---TTATAATACACCAATCTTTAGTAATGTTAGTACTGGTGATTTTA
ATATTTC---TCTTATGTTAACACCACCAAGTAGTCCTAGTGGGC------GTTCTTTCA
TTGAA---GATCTTTTATTTACAAGTGTTGAAACAGTTGGTTTGCCAAC---TGATGCTG
AATATAAAAAATGCAC-AGCGGGACCTTTGGGTACTCTTAAAGATCTTATC---------
TGTGCTAGGGAATATAATGGTTTATTAGTGTTGCCTCCAATTATTACGGCGGATATGCAA
ACAATGTATA---CTGCTTCTTTAGTGGGTGCTATGGCCTTTGGTGGCATTACATCAGCT
GCAGCT---------ATACCTTTTGCTACTCAGATTCAGGCACGAATTAATCATCTTGGT
ATTACACAGTCTTTGTTAATGAAAAACCAAGAAAAAATTGCTGCTTCCTTTAATAAGGCC
ATTGGTCATATGCAGGAAGGTTTTAGGAGTACATCTCTAGCATTACAACAAATT------
------------------------------------CAAGATGTTGTTAATAAGCAGAGT
GCTATTCTTACTGAGACTATGTTAGCGCTTAATAAAAATTTTGGTGCTATTTCTTCTGTG
ATTCAAGACATTTACCAGCAACTTGATGCAATTCAAGCAGATGCACAAGTTGACCGCCTT
ATTACTGGTAGACTTTCATCACTCTCAGTGCTAGCCTCT-GCTAAACAGTCTGAGT----
-ATATTAGAGTTTCCCAGCAGCGTGAATTAGCCACTCAAAAAATTAATGAGTGTGTTAAA
TCACAATCTAATAGGTACGGATTTTGTGGTAGTGGAAGACATGTTCTTTCGATACCACAA
AATGCACCTAATGGTATAGTGTTTATACACTTTACTTATACACC---------AGAGAGT
TTTGTTAATGTTACTGCAATAGTGGGTTTTTGTGTAAATCCTGCTAATGCTAGTCAGTAT
GCTATAGTACCTGCTAATGGAAGGGGTATTTTTATACAAGTTAATGGCACGTACTATATC
ACTGCAC---GTGATATGTATATGCCACGAGACATTACTGCAGGAGATATAGTTACTCTT
ACGTCTTGTCAAGCAAATTATGTTAATGTAAATAAAA------------------CCGTC
ATTACTACATTTGTAGAAGATGACGAT-TTTG-----------------ATTTTGATGAT
GAGTTGTCAAAATGGTGGAATGATACTAAGCATCAGCTACCAGACTT---------TGAC
GACTTCAATTACACAGTACCCATACTTAATATTAGCGGTGAAATTGATTAT---------
---------------------------------ATTCAAGGTGTTATACAGGGTCTTAAT
GACTCCCTTATAAACCTTGAAGAACTTTCAATAATTAAAACTTATATTAAGTGGCCTTGG
TATGTTTGGCTTGCCATAGGCTTTGCTA-TTATTATTTTTATCCTTATTTTAGGATGGGT
GTTTTTCATGACTGGTTGTTGTGG---------------TTGTTGTTGTGGATGCTTTGG
TATCATTCCCCTAA-------TGAGTAAGTGTGGTAAGAAATCTTCTTA-----------
-------------------CTACACAACTTTTGATAAT----GATGTGGTAACTGAACAA
TACAGACCTAAAAAGTCTGTTTAAT-------------------------GATTCAAACT
CCAACATCTTTTCTAATAGTATTAATTCTTCTTTGGTGTAAACTTGCACTAAGTTGTCT-
---------------------------------------TAAAGAGTG------------
-----------------------TATAGTATCACTCCAGCAACTAATACAGG--------
-------------------TATTACTCCAAATT----------ATTAATAGTAACTTACA
ATCT-----------------------------------------------AGACTGCTA
CTTTG-----GCAT----------------------------------------------
-------AGTCTAGACT-GATGTT------------------------------AAATTT
-----------------------------------------------TGAAGAAATTA--
----------------------------------------------------TTGGAACT
GGTGAACAAGTAACTC-AACAAATCAGTT---------------------------TCAA
TCTACAACATATTTCGAGTGTATTAAACA---CAGAAGTATTTGACCCCTTTGAAGTTTG
TGTTTATAGAGGAGGT--------------------------------------------
------------------------------------------------------------
--AATTATTGGGAGTTAGATTCAGTTGAAGAG---TCAACTGATGAT-------------
-------------GAATGTTCTGAATAAGTCGCTAGAAGATAATGGTGCTTTTCTAACAG
CGGTTTATGTGTTTGTAGCATTTC------------------------------------
----TAGCACTTTACCTAT-------TAGGTAGAGCACTACAAGTGTTTGTACAAGCAGC
TGATGCTTGTTGTTTATTTTGGTACACATGGGTA--------------------------
------------------------GTGGTTCCTGGGGCAAAGGGTACTGC-CTTTGTTTA
TAATCATAC-------ATATGGT-------------AAAAAACTTAA----------CAA
ACCGGAGTTAGAAACGGTTATTGTTAACGAGTTTCCGA----------AAAACGGTTGG-
A-------------------------AAAATGGGTG---A---TAA------------C-
-----AACAC---------------------------------CAATTGTACTCTTGGTA
CTGAACAAGCAGTTCAGCTTTTTAAGGAATATAATCTATTTATAACCGCATTCCTGTTGT
TTCTA---ACCATACTACTTCAGTATGGATACGCAACAAGGAGCAGGTTTATTTACATAC
TGAAAATGATAGTGTTATGGTGCTTTTGGCCCCTTAACATTGCAGTAGGTGTAATCTCAT
GTATATAC-CCGCCAAATACAGGAGGTCTTGTCGCA------------------------
---------GCGATAATTCTTACTGTGTTTGCTTGTATTTCTTTCGTAGGATATTGGATA
CAG-AGTTTCAGACTCTTTAAGCGGTGTAGGTCTTGGTGGTCATTTAACCCTGAGAGCAA
TGCCGTAGGTTCAATACTCCTAACTAATGGTCAACAATGTAATTTTG----------CTA
TAGAGAGTGTGCCGATGGTGCTCTCTCCAATTATCAAGAATGGTGCTCTTTATTGTGAAG
GCCAGTGGCTGGCAAAATGTGAACCAGACCACTTGCCTAAAGACATATTTGTTTGCACAC
CAGATAGAAGAAATATCTATCGTATGG------TGCAGAGATACACTGGTGACCAAAGCG
GAAATAAGAAAAGGTTTGCTACATTTGTCTATGC-AAA-GCAGTCAGTAGACACTGGCGA
GCTAGAAAGTGTAGCAACAGGAGG-----AAGTAATCTTT---------ACATGT-AAAT
GTGTGTGTGTAAAGAGTATTTAAATTTA------TTCTTCAATAGTGCTTCAGTTCTAAG
AGCACGGAAGACTATTTATTTTGAGGATTTCAATA----------TAAATCCTCTTTGTT
TTGCAC--------------------------TCTCATTTCAAGAGTTATTATTT-----
-----AAACAACAG------------------------------TTCTTTCACTCTTTTG
TGCCAGGACAAGTTGTTGTTAA-TGGTGTTTTCTTCGAAGTAAAAAATGGAAAAATC---
----TACTACGAAGGAAAACCAGTCTTTCAGAAAGGTTGTTGTAGGTTGTGGTCCCATTA
T-AAGAAAG----AT-----------------------TAGGATC---------------
GTCAAACCACCTACAACACTTATATTTACAAAAGGCGTTTTAGGTT-ACAAA-CGCTT--
---------AACAGATACGGAC------------GATGAAATGGCTGACTAGTTTTGG--
------AAGAGCTTTCATCTTTTG---------------------------TTATAAATC
CCTATTACTAACTCAATTAAGAGTATTAGATAGGTTGGTTTTAGATCACGGACCAAAGCG
CACATTAACGTGTGCTAGGCGAGTGCT---------TTTATTGCAATTAGATTTAGTTTA
TAGGTTGGCATATACGCCCACTCAATCGCTGGTATG----------------AATAATAG
TAAAGAGAATCCTTTTCGCGGAGCAATAGCAAGAAAAGCGCGTATTTATCTGAGAGGAGG
ATTAGACTGTGTTTACTTTCTTAACA--AAGCAGGACAAGCAGAACCTTGTCCCGCGTGT
ACCTCCCTAGTATTCCAAGGGAAAACTTGTGAGGAACACTATTATAATAACAATCTTTTG
TCATGGCAAGCAGTAAGGCAACTGG---AAAGACA-------GATGCCCCAGCGCCAGTC
ATCAAACTA-----------------------------GGAGGACCAAAACCACCAAAAG
TTGGTTCTTCCGGAAATGCATCTT------------------------------------
-------------------------------------GGTTTCAACCAATAAAAGCCAAG
A--AGTTAAATTCACCTCAGCCTAAATTTG------------------------------
------------------------------------------------------------
------------------------------------------------------------
AAGGTAGTGGTGTTCCTGATAACGAAAATCTTAAACAAAGCCAGCAGCATGGATACTGGA
GACGCCAGCACCGATTTAAGCAAGGTAAAGGCGGAAGAAAA-------CCAGTCCCAGAT
GCTTGGTACTTCTATTACACAGGAACGGGACCAGCCGCTGACCTGAATTGGGGTGATAGC
CAAGATGGTATAGTGTGGGTTGCTGCTAAAGGTGCTGATACTAAATCTAGATCT---AAC
CAGGGTACAAGAGATCCTGATAAGTTTGACCAATACCCACTGCGATTTTCAGACGGGGGA
CCGGATGGTAACTTCCGTTGGGATTTCATTCCTATAAATCGTGGTAGGAGTGGAAGATCA
ACAGCAGCTTCATCTGCTGCTTCTAGTAGAGCACCATCTCGTGAAGGGTCACGTGGACGT
AGAAG-------------------------------------------------------
-----TGGAGCTGAAGACGATCTTA--TAGCTCGTGCAGCAAAGATTATTC---------
----------------AGGACCAACAAAAGAAGGGTTCTCGCATTACCAAGGCAAAGGCT
GATGAAATGGCTCATCGCCGGTATTGCAAGCGCACTGTTCCACCCGGTTATAAGGTTGAT
CAAGTATTTGGTCCCCGTACTAAAGGTAAGG---AGGGAAATTTTGGTGATGA-CAAGAT
GAATGAGGAAGGTATTAAGGATGGGCGTGTTACAGCAATGCTCAACCTAGTCCCTAGCAG
CCATGCTTGTCTTTTTGGAA----GTAGAGTGACGCCTAAACTTCAA----------CCA
GATGGGCTCCA-CTTGAGATTTGAGTTTACTACTGTGGTTCCACGTGATGACCCGCAGTT
TGATAATTATGTGAAAATTTGTGATCAGTGTGTCGATGGTGTAGGAACGCGTCCAAAAGA
CGATGAATCGAGACCAAAGTCACGCCCAAATTCAAGACCTGCAACAAGAGGAAATTCTCC
TGCG------CCAAGACAACAGCGCCAAAAGAAGGAGAAAAAGCCAAGGAAGCAGGAAGA
TGATGTAGATAAGGCATTGACCTCAGATGAAGAGAGGAACAATGCACAGC----------
-------TTGAGTTTGATGATGA------------ACCCAAAGTGATTAATTGGGGAGAT
TCAGCTCTTGGGGAAAATGAATTGTAA-G----------------TAACATAATGGAC--
----TTG----------C----TGCA-TTTGCTGT------------CAC----------
--ATTTTGTTAAAT----------AC-------TAT-----------TTTG---------
--TTGCT-TTCCTATC-AATTATTACAGGCATTGATTGTGATTATGTGCAATA-------
---TTTAAGCTACTTTT-----------------------GGTTGCTTTTTGCTTGTTGT
A----TTGT-TGCTGTGCTTTTTA-TTATTGTGATTC-TCATTAGTTTGCTTTATCG---
TAGAAGTGC------AATAGTA---AGAGTTAAGGAAGATAGGCATGTAGCTTGATTACC
TACATGTCTATCGCCAGGGAAATGTCTAATCTGTCTACTTAGTAGCCTGGAAACGAACGG
TAGACCCTTAGATTTTAATTTAGTTTA---ATTTTTAGTTTAGTTTAAGTTAGTTTAGAG
TAGGTATAAAGAAGCCA--------GTGCCGG-GGCCACG--CGGAGTACGATCGAGGG-
TACAGCACTAGGACGCCCA--------CTAGGGGAA----------GAGCTAAATTTTAG
----TTTAAGTTAAGTTTAATTGG-------CTAAGTATAGTT-AAAA-TTTATA-GGCT
-GT-ATAGAG------T-------------------------------------------
------------------------------------------------------------
------------------------------------------------------------
------------------------------------------------------------
------------------------------------------------------------
------------------------------------------------------------
----
>MK878536.1 Infectious bronchitis virus isolate GA9977/2019, complete genome
------------------------------------------------------------
------------------------------------------------------------
----------------------------------------------ACT-----------
TAA--------------GAT----------------------------------------
-------------------------------------AGA--------------------
-----------------------------------TATTA--ATATATAT----------
CTATTGCACTAGCCTTG------------------CGCTAGAT-T-------------TC
------------------------------CAACTTAACAAAACGGACTT-AA-ATACCT
ACAGCTGGTCCCCATAGGTG-TTC-------------CATTGCAGTGCACT-TTA-----
-------------G----------------------------------------------
-TGCCCTGGATGGCACCTGGCCACCT---------------GTCAGG-TTTTTGTTGTTA
AAATATCA---------TTGTTGCTGGTATCA--------------------------CT
GCTTGT-TTTGCCGTGTCTCACTTTA-TACATCCGTTGCTTGGGCTACCTAGTA------
----------------TCCAGCGTCCTACGGGCGCCGTGGTCGGTT--------------
--------------------------------CGAGTGCGAAGGACCTCTGGTTCATCTA
GCGGTA---GGCGGGTGTGTGGAAGTAGCGCT-----------TCAGACGTAC-TGG---
TTCTGTTG-------CGTGAAACGCGGGGTCACCT-CCCCCCACATACCTCTAAGGGCTT
----TTGAGCCTAGCGTTGGGCTACGTTCTCGCACAAGGTCGGCTATACGACGTTTGTAG
GGGGTAGTGCCAAACAACCCCTGAGGT-------------------------GACAGGTT
CTGGTGGTGTTT----AGTGAGCAGACATACAATAGACAGTGACAACATGGCTT------
-------CAAGCCTAAAACAGGG---------------------AGTATCTCCC--AAAC
CAAGGGA-TGTCATTCTTGTTTC--CAAAGACATTCCCGAACAACTCTGTGACGCTTTA-
TTTTTCTACACGTCACATAACCCTAAGGATTACGCTGATGCTTTTGCATTTAGGCAAAAG
TTTGACCGTAATCTGCGGACTGGGAAGCAGTTCAAATTTGA-------------------
-----------------------------------------------------AACTGTT
TGTGGTCTCTTCCTATTGAAGGGAGTTGACAAAATAACACCTGGCGTCCCAGCAAAAGTT
TTAAA----AGCCACTT-------CTAAGTTGGCAGATTTAGAAGACATCTTTGGTGTCT
CTCCTTTTGCACGGAAGTACCGTGAATTGTTGAAAACAGCATGCCAGTGGTCTCTTACTG
TAGAAAC------ACTGGATGCTCGTGCACAAACGCTTGACGAAATT----------TTT
GACTCTACTGAAATACTTTGGCTTCAGGTGGCTGCAA--AAATTCAAGTTTCAGCTATGG
CAATGCGCAGGCTTGTTGGAGAAG------------------------------------
------------------------TAACTGCAAAAGTCATGGAAGCTCTTGG---CTCAA
ATTTGAGTGTTCTCTTTCAAATTGTT----------------------AAACAACAAATA
GCCAGAATCTTTCAAAAGGCACTGGCTA------------------TTTTTGAAAATGTG
AGTGAATTACCAC------AGCGTATTGCAGCACTTAAGATGGCCTTTGC--CAAGTGTG
CCAAGTCAATTACTGTTGTGGTTGTGGAAAGAACTCTAGTTGTTAGAGAGTTCGCAGGAA
CTTGTCTTGCAAGCATCAATGGTGCTGTTGCAAAATTCTTTGAAGAACTTCCAAA-----
----------------------TGGCTTCA------------TGGGTTCTAAAATCTTCA
CAACATTGGCCTTCTTTAAAGAAGCAGCTGTGAAAATTGTGGAAAATATACCAAATGCAC
CAAGAGGTACT----AGAGGTTTTGAAGTCGTTGGTAACGCCAAGGGAACGCAAGTTGTT
GTGCGTGGCATGCGAAATGATTTAACTCTGCTCGACCAAAAAGCTGACATTCCTGTTGAG
AAAGAAGGTTGGTCTGCAATTCTTG---AAGGACATCTGTGTTATGTCTTT---------
----AAGAGTGGTGATCGTTTTTATGCGG-CACCTCTTGCTGGGAATTTTGCATTGCATG
ATGTGCATTGTTGTGAGCGTGTTGTCTGTCTGTCTGATGGTGTAACACCAGAGATAAAT-
-----------GATGGACTCATTCTAGCAGCAATCTATTCATCTTATAGTGTCTCAGAAC
TCGTGGCAGCACTTAAAAAGGGTGAACCATTCAAGTTCTTGGGTCATAAATTTGTGTATG
CGAAGGATGCAGCAGTCTCTTTCACTCTTGCAAAAGCAGCCACTATTGCAGATGTACTGA
AGCTGTTTCAATCAGCTCGTGTGCAAACGGAAGATGTGTGGTCTGCATTTACTG------
-AAAAGTCTTTTAATTTCTGGAAACTCGCATATGGAAAAGTGCGTAATCTTGAAGAAGTT
GTGAAGACTCATTTTTGTAAAGCT---------CAAAT-GTCAATTATCATTCTAGCAGC
AGTGCTTGGAGAAGGCATTTGGCATCTTGTCTCGCAGGTCATCTATAAACTAGGTGGTCT
TTTCACTAAAGTTGTTGATTTCTGTGAGAAACACTGGAAAGGGTTTTGTGCACAGTTGAA
AAAGGCTAAGCTTA-----------TTGTGACTGAAACTCTTTGTGTTCTAAAAGGA---
GTTGCACAGCACTGTTTCCAACTATTGCTGGATGCAATACA-------------TTCTCT
GTATAAGAGTTTTAAGAAGTGTGCACTTGGTAGAATTCA---TGGAGACTTGCTCTTCTG
GAAAGGGGGTGTACACAAAATTGTTCAAGATGGCGATGAAGTTTGGTTTGACGCCATTGA
TAGTATTGATGTTGAAGATCTGGGTGTTGTCC---AAGAAAAACCCATAGATTTTGAGGT
TTGTGAAGACGTAACACTTCCAGA-----------------AAATCAACCTGGTTATATG
GTTC-AAATCGAGGATGACGGAAAGAACTATATGTTCTTCCGCTTCAAAAAGGATGACAA
CATCTATTATACACCAATGTCTCAACTTGGTGCAATTAATGTAGTTTGCAAAGCAGGCGG
TAAAACCGTTACCTTTGGAGACACAACAGTGAAAGAAATACCGCCACCTGATGTTGTGCC
TATTAAGGTTAGCATCGAGTGCTGTGGTGAACCATGGAATACAATCTTCAAG--------
AAAGCTTA-TAAAGAGCCCATTGAAGTTGAGACAGACCTCACAGTTGAAC---------A
ATTGCTCTCTGTGATCTATGAGAAAATGTGTGATGACCTCAAGTTGTTTCCAGAGGCACC
TGAGCCTCCACCATTTGAGAACGTTGCGCTTGTTGATAAGC------ACGGTAA------
--------------------AGACTTGGATTG-CATAAAAT-CATGCCATCTTATCTACC
------GTGACTATGAGAGTGATGATGACATCGAGGAGGAAGATGCTGAG----------
-----GAGTGTGATACTGA---------CTCAGCTGATGCTGAAG-AATGTGACACAGC-
-----------------------------CTCAGAATGTGAAGAAGAGGACGAGGATACT
AAAGTGTTGGCTCTTATACAAGACCCGGCAAGTAACAAGTATCCTTTACCGCTTGATG--
-ATGATTATAGCGTCTACAATGGTGCAATTGTACATAAGGACGCTCTTGATGTT------
---------GTGAATCTACCATCTGGTGAAGAAACCTTTGTCATTAATAATAGTT-----
----------------------------------------------TTGAAGGAGCTGTT
AAACCACTCCCACAGAAAGTTATTGAT---------------------------------
GTTTTAGGTGACTGGGGTGAGGCTGTTGA------TGCACAAGAACAATTGTGTCAA---
---------------------CAGGAACCTACTCAAGTCA--------T---------AC
TTGAAA--------AATCAGTTGAGGATTCTACTGGTGGTTGTGAGGCAATGGCTGAACG
AGCTGTC---------------------------------GTTGAAGAACAGGAGGTAGT
TTC-------------------------------------------TGTATTTGAAGAAA
AGTCTGAGGTGATTGTTTGTACACCTGCAGACCTAGAAGTTGTTAAAGAAACAGCAGAAG
AATTTGATGAGTTCATTCTC----------------------------------------
--ATTTCTGATGTTCCTAAAGAAGAAGTTG---------------------------TGT
CTCAAGAGAAAGA---------------------------------------GGAGCC--
------------------------------------------------------------
-------ACAAGTTGAGCAAGA---------------------GCCTATTCAAGTTGTTA
AACCACAACGTGAGAAGAAGGCTAAAAAA---------------TTCAGAGTTAAACCAG
CCACATGCGAAAAACCCAAGTTTTT-----------------------------------
-------------GGAGTATAAAACCTGCGTGGGTGA---------------TTTAACTG
TTGTAATTGCCAAAGCATTGGACGAGTTTAAAGAGTTCTGTGTTGTAAACGCTGCAAATG
AGCATATGTCTCATGGTGGAGGCGTTGCGAAGGCAATTGCAGACTTTTGTGGACCTGATT
TTGTGGAATATTGC---------------------------GAGGACTATGTT----AAG
AAACATGGGCCACAGCAGAGACTTGTTA----------CACCCTCGTTTGTCAAAGGTAT
TCAATGTGTG--AATAATGTTGTGGGGCCACGCCATAGAGACAGTAACTTGCATGAGAAG
CTTGTTGCTGCTTACAAGA---------------ATGTGCTTGTAGA-------------
--------------------------------------------TGGCGTGTTTAACTAT
G----------------TTGTGCCCGT---------------TCTCTCATCAGGGATTTT
--------------------------------------------------TGGCGTAGAT
TTCAAAATGTCAATAGACGCAATGCGTGAAGCCTTTGAAGGTTGCACCATACGCGTCCTT
TTATTTTCTCTGAGTC-----GAGAGCACATCGATTACTTCGATGCAACTTGTAAG----
CAGAAGACAATCT-----------------------------------------------
----------------------------ATCTTACAGAGGA-------------------
--------------------------------CGGTG--------------------TTA
AATACCGCTCTGCTGTTTTGAAACCTGGTGATCTTTTAGGT-------------------
-----------------CAATTTGGACAGGTTTTTGCAAAGAATAAGACAGTTT------
----------TTACAGCCGATGATGTTGAG---------------------GATAAAGAA
ATCCTCTACGTGCCTACGACTGACAAGACT------------GTTCTTGATTATTATGG-
-----------------TTTAGATGCTCAAAAGTATGTAATATATTTGCAGACTCTTGCG
CAGAAATGGAATGTCCAATATAGGGACAATTTTATTATATTAGAGTGGCGTGATGGAAAC
TGCTGGGTTAGTTCAGTAGTAGTACTCCTTCAAGCTGCCAAAATTAGGTTTAG---AGGT
TTTCTTGCAGAAGCATGGGCTAAATTCCTAGGTGGTGATCCTACGGAATTTGTTGCATGG
TGTTATGCAAGTTGCAATGCTAAAGTAGGTGATTTCTCAGATGCTAATTGGCTTTTGGCT
AATTTAGCAGAATATTTTGAAGCGGATTACACGAACGCATTTCTTAAGAAGCGTGTTTCC
TGTAACTGCGGTAT-TAAGAGTTATGAA---------------CTTAGGGGCCTTGAAGC
TTGTATTCAACCAGTGCGGGCACCCAATTTTCTGCATTTTAAGA----------------
-------TGCAATATTCAAATTGCCCAACCTGTGGTGCAAATAGTAC-------------
---------------------GGATGAAGTAGTAGAAGCTTCATTACCGTACTTGC----
-------TGCTTTTTTCTACTGATGGTCCTGCTACAG-----TTGATTGTGATGAAA---
---ATGCTGTAGGGACTGTTGTTTTTATTGGCTCTAC-----------------------
-------TAACAGTGGCCATTGTTATACACAAGCCATTGGTAAGGCTTTTGACAATCTTG
CTAAAGATAGAAAATTTGGAAAGAAGTCGCCCTATATTACGGCAATGTACATGCGCTTCT
CTTTTAAGAATGAAAGTGCTTTGCCTGCTG---TTA---AACAGAGCAAAAGT---ACTA
AGGTTTTAAAAGAAGATGCTTCTAATCTTGCCATTAGTTCTAAAGCCAGTTTTGATAATC
T---------TGCTGATTTTGAACAGTGGTATGATAGTAACA-------TCTATGAAAGT
CTTAAAGTGCAGGAAACACCTGAC---AATTTTGATG-GGTATGTGTCATTCACAA----
-------------CAAAGGAAGATTCTAAGTTGCCACTGACACTTAAAGTTAGAGGTATT
AAATCAGTTGTTGACTTTAAGTCGAAGGATGGTTTTACTTACACGTT-AACACCTGACAC
CGATGAAAATTCAAAAGCACCAGTCTACTACCCAATCTTGGACTCTATTAGT---CTTAA
GGCAATTTGGGTGG-AAGGTAGTGCTAATTTTGTTGTCGGTCATCCAAA--------TTA
TTATAGTAAGTCTCTGCGCATTCCTACTTTTTGGGAAAATGCTGAGAACTTTGTTAAAAT
AGGTGAAAAAACTGATGGTGTAACTATGGGCCTTTGGC--------------------GT
GTAGAACATCTTAATAAACCTAATTTGGAGAGAATTTTCAACATT---------------
------------------------------------------------------------
---GCTAGGAAAGCTATTGTTGGATCTAGTGTTGTTA-CTACACATTGTGGTAAATTAGT
CGGTAAAGCGGCT------ACATTCATTGCTGATAAAGTAGGTG------GTGGTGTAGT
TCGCAACATTACAGATAGAATTAAGGGTCTTTGTGGAATTACACGTGGGCATTTCGAAAG
AAAGATGTCCCCACAATTCATAA------------------AAACACTTATATT------
-------CTTTTTCTTTTACTTTGT-----------------------------------
-----------------------------------AAAGGCTAGCGCTAAGAGTGTGG--
------TTGCTAGCTACAAGAGTGTGTTATCTAAGGTGGTGT------------------
----TTACCACGTTATTTATATTATGGTTTATCTACACAAGTAATCCAGTAATGT---TT
ACTGGAATACGTGTGCTAGACTTCTTATTTGGGGGTTCTTTATGTGGTCCCTATAATGAC
TATGGTAAAGACTCATTTGA---------------CGTACTACGCTATTGTGGAGATGAT
TTTACTTGTCGTGTATGTTTACATGATAAAGATTCACTTCATTTGTATAAGCATGCTTAT
AGCGTAGAACAGGTTTATAAATATGCAGCTTCTGGCATTAGTTTTAATTGGAATTGGCTT
--------------------TATTTGGTCTTTCTAATATTATTTGTTAAACCAGTAGCAG
GTTTCGTTATTATTTGCTATTGTGTTAAGTACTTGGTATTGAGTTCAACTGTGTTGCAAA
CTGGTGTAGGTTTTATGGACTGGTTTATTCAAACAGTTTTTACTCACTTTAATTTTATGG
GTGCAG----GTTTCTATTTCTGGCTCTTCTATAAATTGTACATACAGGTTCATCATATA
CTGTATTGTAAGGATAT-----------------------------AACATGTGAAGTGT
GTAAGAGAGTTGCACGCAGTAACAGGCATG-AGGTTAGTGTTGTTGTTGGTGGACGCAAG
CAAATTGTGCACGTGTACACTAACTCTGGTTACAACTTTTGTAAGAGACATAATTGGTAT
TGTAGGAA---TTGTGATGTATATGGTCACCAAAACACATTTATGTCTCCTGAAGTTGCT
GGCGAGCTTTCTGAAAAGCTTAAACGCCATGTTAAACCTACAGCACATGCTTACCACGTT
GTGGATGAGGCTTGCGTAGTTGATGAT---TTTGTTAACTTAAAATACAGAGCTGCAACT
CCTGGTAAGGATGGTGCACCTCCTGCAGTTAAATGTTTCAGTGTTACAGATTTCTTGAAG
------------------------------AAAGCTGTTTTTCTTAAGGATGCGCTGAAA
TGTGAACAAATATCTAATGATGGTTTTATAGTGTGTAATACGCAGAGTGCGCATGCTTTA
GAGGAAGCAAAGAATGCAGCCATCTATTATGCGCAATACCTGTGTAAACCTATACTTATA
CTCGACCAGGCACTCTACCAGAATTTAATAGTGGAACCTGTATCGAAGAGCGTTGTCAAC
AAAGTGTGTGACATTTTGTCTAGGATAATTT-----------------------------
-------------------CTGTAGATACTGCATCTTTGGATTATAAAGCAGGTACAATT
CG-TGATGCCTTGCTGTCTGTTACT-----------------------------------
-AAAGATGAAGAAGCTGTAGATATGGCTATCTTCTGTCATAATCATGAAGTTGAATATAC
AGGTGATGGTTTTACTAATGTTATACCGTCATATGGTATAGACACTGATAAATTAACACC
TCGTGATAGAGGGTTTTTGATAAATGCAGATGCTTCTGTTGCTAACTTAAGAGT--TAAA
AATGCTCCGC----CGGTAGTATGGAAGTTCTCTGATCTTATTAAGTTGTCTGACAGTTG
TCTTAAATATTTAATCTCAGCAACTGTCAAGTCAGGGTCTCGTTTCTTTA---TAACAAG
ATCTGGTGCTAAACAAATTTTT--TCTTGTAGTACTCAGAAATTGTTGGTAGAGAAAAAG
GCTGGTGGTGTCGTTAGTGGTGCCTTTAATTGGTTTAAGAGTTGTTGTAAATGGCTCTTG
ATCTTCTATGTGCTTTTTACATTGTGTTGTTTGGGTTGTTATCATATGGAGACGAATAAA
AGTTTTGTT---CATCCTATGTATGA---TGTTAACTCTACAATGCATGTTGAAGGCTTT
AAGGTTATAGATAAAGGTGTTATTAGAGACATTGTACCAGAGGATGCTTGTTTCTCTAAT
AAGTTTGCTAACTTTGATGCATTTT---------GGGGTAAACCATATGTGAATAGTAGA
GACTGTCCAATTGTTACAGCAGTCATAGATGGCGCTGGAACAATAGTAGCTGGTGTTCCT
GGTTTTGTAGACTGGGTTCTTGATGGTGTTATGTTTGTACACATGACACAAACAGAAAGA
AAACCCTGGTACATTCCTACTTGGTTTAATAGAGAAATTG------TAGGTTACACCCAG
GATTCAATTATTACTGAGGGTAGTTTTTACACATCTATAGCGTTATTTTCCGCTAGGTGT
TTATATTTAACA---GCCAGCAATACACTTCAATTGTATTGTTTTAATGGTGATAATGAT
GCACCTGGAG---CCTTACCATTTGGTAGTATTATGCCTCATAGGGTATATTTGCAACCT
AATGGTGTTAGGCTTATAGTTCCACAACAAATATTGCACACACCTTACATAGCTAAGTTT
GTTTCAGA--------------------CAGCTATTGTAGAGGTAGTGTATGTGAGTATA
CTAAACCAGGTTATTGTGTGTCACTGAATTCCCAATGGGTTCTGTTTAATGATGAATACA
CAAGTAAACCTGGTGTTTTCTGTGGTTCTACTGTTAGAGAACTTATGTTTAATATGGTTA
GTACATTCTTTACTGGTGTCAACCCTAATATCTATATGCAGCTAGCAACTATGTTTTTAA
TATTAGTTGTTGTTGTGTTAATCTTTGCAATGG------------------TTATAAAGT
TTCAAGGTGTATTTA------AAGCTTATGCGACCATTGTTTTTACAATAATGTTAGTTT
GGGTTATTAATGCA-TTTGTTTTGTGTGTACATAGTTACAACAGTATTTTAGCTGTTATA
TTACTAGTAATCTATTGCTATGCATCATTGGTTACAAGTCGCAATACTGCTATAATAATG
CATTGTTGGCTTGTTTTTACCTTTGGTTTAATAGTACCCATGTGGTTAGATTGTTGCTAC
CTAGGATTTGTTATTTATATGTACACACCGTTGGTTGTATGGTGTTATGGTA--CTACTA
AAAACACTCGTAAACTGTATGATGGCAACGAGTTTGTTGGTAATTATGATCTTGCTGCGA
AGAGCACTTTCGTTATTCGCGGTTCTGAGTTTGTTAAGCTTACGAATGAGA---------
----TAGGTGATAAATTTGAAGCCTATCTCTCAGCGTATGCTAGACTTAAATATTATTCA
GGCACTGGCAGTGAGCAAGATTACTTGCAAGCCTGTCGTGCATGGTTAGCTTAT----GC
TTTGGACCAATATAGAAATAGTGGTGTGGAAATTGTGTATACTCCACCACGTTACTCTAT
TGGTGTTAGTAGATTACA-GGCTGGTTTTAAGAAACTAGTTTTTCCTAGTAGTGCTGTTG
AAAAGTGCATTGTTAGTGTCTCTTATAGAGGTAATAATCTTAATGGACTGTGGCTAGGTG
ATACTATCTACTGTCCGCGACATGTTCTAGGCAAGTTTTCAGGTGATC---------AAT
GGAGTGATGTACTTAATCTTGCTAATAATCATGAGTTTGAGGTTGCAACTCAAAA---TG
GTGTTACTTTGAATGTTGTTAGTAGGCGGTTGAGAGGCGCAGTTTTAATTTTACAAACTG
CTGTCGCCAATGCTGACACTCCTAAGTATAAGTTTATTAAAGCTAATTGTGGTGATAGTT
TCACTATAGCTTGTTCTTATGGTGGTACAGTTGTGGGACTCTACCCTGTTACTATGCGTT
CTAATGGTACTATTAGAGCTTCTTTCCTTGCAGGAGCTTGTGGCTCAGTTGGTTTTAATA
TAGAAAAGGGTGTAGTTAATTTCTTTTATATGCACCATCTTGAGTTACCTAATGCATTAC
ACACTGGAACCGACCTAATGGGTGAATTCTATGGTGGTTATGTGGACGAAGAGGTTGCAC
AAAGGGTGCCACCAGATAATTTAGTTACTAACAATATTGTAGCATGGCTTTATGCCGCAA
TTATTAGTGTTAAGGAGAGTAGTTTCTCAC---------------------------TGC
CTAAATGGTTGGAGAGTACTACTGTCAGTGTTGAAGACTACAATAAGTGGGCTGGTGATA
ATGGTTTTACACCATTTTCTACTAGTACTGCTATTACTAAATTAAGTGCTATAACGGGAG
TAGATGTTTGTAAACTCCTTCGCACTATTATGGTAAAAAGTAGTCAATGGGGTAGTGATC
CCATTTTAGGACAATATAATTTTGAAGATGAATTGACACCAGAGTCTGTTTTCAACCAGA
TAGGTGGTGTTAGGTTACAGTCATCTATTGT-AAGAAGAGCCACA---------------
-------------------------TCTTGGTTTTGGAGTAGATGTGTGTTAGCTTGCTT
CTTATTTGTGTTGTGTGCTATTGTCTTGTTTACGGCAGTACCAC-----TTAAATACTAT
GTACATGCAGCTGTTATTTTGTTAACAGCTGTACTTTTTATTTCTTTTACTGTTAAACAT
GTTATGGCATATATGGACACTTTTCTGTTGCCTACATTGATTACAGTTATTATTGGAGTT
TGTGCTGAAGTCCCTTTCATATACAATACTCTAATTAGTCAAGTTGTTAT---TTTCTTA
AGCCAATGGTATGATCCTGTAGTCTTTGATACTATGGTACCATG-GATGTTATTGCCATT
AGTGTTGTACACTGCTTTT-----------AAGTGTGTACAAGGTTGCTATA--------
-----------TGAATTCTTTCAATACTTCTTTGTTAATGCTGTATCAGTTTATGAAGTT
AGGTTTTGTTATTTAC----------------------ACCTCTTCTAACAC-TCTTACT
GCATATACAGAAGGTAATTGGGAGTTATTTTTTGAGTTAGTTCACACTACTGTGTTGGCT
AATGTTAGTAGCAATTCTTTAATTGGTCTACTTGTGTTTAAGTGTGCTAAGTGGATGTTG
TATTATTGCAAT-----GCAACATACTTTAATAATTATGTGTTAATGGCAGTCATGGTTA
ATGGCATAGGCTGGCTTTGTACTTGTTACTTTGGATTGTATTGGTGGGTTAATAAGGTTT
TTGGTTTAACTTTAGGTAAATACAATTTTAAAGTCTCAGTAGATCAATATAGGTATATGT
GTTTGCATAAGATAAATCCACCTAAAACTGTGTGGGAAGTCTTTTCGACAAATATACTTA
TACAAGGAATTGGTGGTGATCGTGTGTTGCCTATTGCTACAGTTCAATCTAAATTGAGTG
ATGTAAAGTGTACAACT-----------GTTGTTTTAATGCAGCTTT--------TGACT
AAGCTTAATGTTGAAGCAAATTCAAAAATGCATGCTTATCTTGTTGAGTTACACAATAAA
ATCCTTGCAT-CTGATGATGTTGGAGAGTGCATGGATAATTTGTTGGGTATGCTTATTAC
ACTGTTTTGTATAGATTCTACTATTGATTTGAGTGAGTATTGTGATGATATACTTAAGAG
GTCAACTGTCTTACAGTCAGTTACTCAAGAGTTCTCACACATACCCTCTTATGCTGAATA
TGAAAGAGCTAAGAATCTTTATGAAAAGGTTTTAAC------TGATTCTAAAAATGGTGG
TGTAACACAGCAAGAGCTTGCTGCATATCGTAAAGCTGCCAATATTGCAAAGTCAGTTTT
TGATAGAGACTTGGCTGTTCAAAAGAAGTTAGACAGCATGGCAGAACGTGCTATGACAAC
AATGTATAAAGAGGCGCGTGTAACTGATAGACGAGCAAAATTAGTTTCATCACTACATGC
GTTACTCTTTTCAATGCTTAAGAAAATAGATTCTGAAAAGCTTAATGTCTTATTTGATCA
GGCTAGTAGCGGTGTTGTACCTCTAGCTACTGTTCCAATTGTTTGTAGTAATAAGCTTAC
CCTTGTAATACCAGATCCAGAAACTTGGGTCAAGTGTGTG-GAAGGTATGCATGTTACAT
ATTCAACAGTTGTTTGGAATATAGACACTGTTATTGATGCTGATGGTACAGAGTTACATC
CAACTTCTATAGGTAGTGGATTGACATACTG-TATAAGTGGTGACA---------ATATA
GCATGGCCTT---------------TAAAGGTCAACTTGACTAGGAATGGGCATAACAAG
GTTGATGCTGCTTTGCAGAATAATGA-GCTTATGCCTCATGGTGTAAAAACAAAGGCTTG
CGTAGCAGGTGTAGATCAAGCACATTGTAGCGTAGA------GTCTAAATGTTATTATAC
AAATATTAGTG-GCAATTCAGTTGTAGCTGCTATTACTTCTTCAAATCCAAATCTGAAAG
TAGCTTCGTTTTT---GAACGAGGCAGGCAATCAGATTTATGTAGACTTAGACCCACCAT
GTAAATTTGGCATGAAGGTGGGTGACAAGGTTGAGGTTGTTTACTTGTATTTTATAAAGA
ATACAAGGTCGATTGTTAGGGGTATGGTACTTGGTGCTATATCTAATGTTGTTGTCTTAC
AGTCTAAAGGGCATGAAACAGAGGAAGTGGATGCTGTTGGCATTCTTTCACTTTGCTCAT
TTGCAGTAGATCCCGCTGATACATATTGTAAATATGTGGCGGCAGGTAATCAACCTTTAG
GTAACTGTGTTAAAATGTTGACAGTACATAATGGTAGTGGCTTTGCTATAACATCAAAGC
CAAGTCCAACTCCTGATCAGGATTCTTATGGAGGAGCTTCTGTGTGTCTCTATTGTAGAG
CACACATAGCACACCCAGGAGGTGCAGGAAATTTAGATGGACGTTGTCTATTTAAAGGGT
CTTTTGTGCAAATACCTACTAC---TGAGAAAGACCCCGTCGGATTCTGTCTACGTAATA
AGGTTTGTACTGTTTGTCAGTGTTGGATTGGTTATGGCTGTCAGTGCGATGCACTTAGAC
AACCTAAACCTTCTGTTCAATCAGCTGCTGGTGCACCTG------------ATTTTGATA
AGAATTA-TTTAAAC-GGGTACGGGGTAGCAGTGAG-GCTC--GGCTGATACCCCTTGCT
AATGGATGTGATCCTGATGTTGTAAAGCGAGCCTTTGATGTCTGTAATAAGGAATCAGCC
GGTATGTTTCAAAATTTGAAGCGTAATTGTGCGCGGTTCCAAGAAGTACGTGATACTGAA
GATGGAAATCTT---GAGTATTGTGATTCTTACTTTGTGGTTAAACAAACCACTCCTAGT
AATTATGAACATGAAAAGTCTTGTTACGAAG-AATTAAAGTCAGA--AGTAACAGCTGAT
CATGACTTTTTTGTGTTCAACAAGAACATTTACA---------ATATTAGTAGGCAGAGG
CTTACTAAATATACTATGATGGACTTTTGCTACGCTTTGAGGCATTTTGACCCAAAGGAC
TGCGAAGTTCTTAAAGAAATACTTGTCACTTATGGTTGTATAGAAGATTATCACCCTAAG
TGGTTTGAAGAGAATAAGGATTGGTACGACCCAATAGAAAACCCAAA-ATATTATGCCAT
GT---TGGCTAAAATGGGGCCTATTGTACGACGTGCTCTATTGAATGCTATTGAGTTCGG
AAACCTTATGGTTGAAAAAGGTTATGTTGGTGTTGTTACACTTGATAACCAAGATCTTAA
CGGTAAATTTTATGATTTTGGTGATTTTCAAAAAACAGCACCTGGTGCTGGTGTTCCTGT
TTTTGATACATATTATTCTTACATGATGCCCATCATAGCCATGACGGATGCTTTGGCACC
TGAAAGGTATTTTGAATATGATGTGCATAAGGGTTATAAGTCTTATGATCTCCTCAAGTA
TGATTATACTGAGGAGAAACAAGAGTTGTTTCAGAAATACTTTAAGTATTGGGACCAGGA
GTACCATCCTAACTGCCGTGACTGTATTGATGACAGGTGTTTGATACATTGTGCAAACTT
CAACATCTTGTTTTCTACACTGATACCGCAGACTTCTTTTGGTAATTTGTGTAGAAAGGT
GTTTGTTGATGGTGTACCTTTTATAGCTACTTG--TGGCTATCATTCCAAAGAACTTGGT
-GTTATTATGAATCAAGATAACACTATGTCGTTCTCAAAAATGGGTTTAAGTCAACTCAT
GCAGTTTGTTGGAGACCCTGCCTTGTTAGTGGGAACATCCAA-TAATTTAATCGATCTTA
GAACGTCTTGTTTTAGTGTTTGTGCATTGGCGTCTGGTATTACTCATCAAACGGTAAAAC
CAGGTCACTTTAACAAGGATTTCTATGATTTTGCAGAGAAGGCTGGTATGTTTAAGGAAG
GTTCTTCTATACCACTTAAACATTTCTTCTACCCTCAGACTGGTAATGCTGCTATAAACG
ATTATGATTATTATCGTTATAACAGGCCTACCATGTTCGATATACGTCAACTTCTATTTT
GTTTAGAAGTGACTTCTAAATACTTTGAATGCTATGAAGGCGGCTGTATACCAGCAAGCC
AAGTTGTAGTTAATAATCTAGATAAGAGCGCAGGCTACCCATTTAATAAGTTTGGAAAAG
CCCGTCTCTATTATGA---AATGAGTCTAGAGGAACAGGACCAACTCTTTGAGAGTACAA
AGAAGAATGTCCTGCCCACTATAACTCAAATGAATTTAAAATATGCCATATCCGCGAAAA
ATAGAGCGCGTACAGTGGCAGGTGTGTCTATCCTTTCTACTATGACTAATAGGCAGTTTC
ATCAGAAGATTCTTAAGTCTATAGTCAACACTAGAAACGCTCCTGTAGTTATTGGAACAA
CCAAGTTTTATGGCGGTTGGGACAATATGTTGAGAAACCTTATTCAGGGTGTTGAAGATC
CGATTCTTATGGGTTGGGACTATCCAAAGTGTGATAGAGCAATGCCAAATTTGCTACGTA
TAGCAGCATCTTTGGTAC-TTGCTCGGAAACACACTAACTGTTGTACTTGGTCTGAGCGC
ATTTATAGGTTGTATAATGAATGCGCTCAGGTTTTATCAGAAACTGTCCTAGCTACAGGT
GGTATTTATGTAAAACCTGGTGGTACTAGCAGTGGTGATGCTACTACTGCTTATGCAAAC
AGTGTTTTTAATATAATACAAGCTACATCTGCTAATGT---TGCGCGTCTTTTGAGTGTT
ATAACGCGTGATATTGTTTATGATGACATTAAGAGCCTGCAGTATGAGTTGTACCAGCAG
GTTTATAGGCGAGTTAATTTTGACCCAGCCTTTGTAGAAAAGTTTTATTCTTACTTATGT
AAGAATTTCTCTTTGATGATCTTGTCCGATGACGGTGTTGTTTGTTATAACAATACACTA
GCCAAACAAGGTCTTGTAGCAGATATTTCTGGTTTTAGAGAAGTTCTCTACTACCAAAAT
AATGTCTTTATGTCTGACGCTAAATGTTGGGTGGAACCAGATTTAGAAAAAGGCCCTCAT
GAATTTTGTTCACAGCATACAATGCTAGTGGAAGTGGATGGTGAGCCTAAATACTTGCCA
TATCCAGACCCTTCACGCATTTTAGGTGCATGTGTTTTTGTAGATGATGTGGATAAGACG
GAACCTGTGGCTGTTATGGAGCGTTATATAGCTCTAGCCATAGACGCTTACCCGCTAGTA
CATCATGAAAATGAGGAGTACAAGAAGGTGTTCTTTGTGCTTCTTTCATACATCAGAAAA
CTCTATCAAGAGCTTTCTCAGAATATGCTTATGGACTACTCTTTTGTAATGGATATAGAC
AAGGGTAGTAAATTTTGGGAACAGGAGTTCTATGAGAATATGTATAGAGCTCCTACGACT
TTACAATCTTGTGGTGTCTGTGTAGTTTGTAATAGTCAAACTATACTGCGCTGTGGTAAT
TGTATTCGCAAACCATTTTTGTGTTGTAAATGTTGC-TATGACCATGTCATGCATACAGA
CCACAAAAATGTTTTGTCTATAAATCCATACATTTGCTCACAGCCCGGTTGTGGCGAGGC
AGATGTTACTAAATTGTACCTCGGAGGTATGTCATACTTCTGTGGTAATCATAAACCAAA
ATTGTCAATACCGTTGGTATCTAATGGTACTGTTTTTGGAATTTACAGGGCTAATTGTGC
TGGTAGCGAAAGTGTTGATGATTTTAATCAACTAGCTACTACTAATTGGTCTACTGTGGA
ACCTTATATTTTGGCAAATCGCTGTAGTGACTCATTGAGATGCTTCGCTGCGGAAACAGT
AAAAGCTACAGAGGAGTTGCATAAGCAGCAGTTTGCTAGTGCTGAAGTGCGAGAAGTTCT
CTCAGATCGTGAGTTGATTCTATCATGGGAGCCAGGTAAAACTAGGCCTCCATTGAATAG
GAATTATGTCTTTACAGGCTATCACTTTACAAGAACTAGTAAGGTGCAGCTTGGTGATTT
TACATTTGAAAAAGGTGAAGGTAAAGATGTTGTCTATTATAGGGCAACGTCCACTGCTAA
ATTGTCTGTTGGAGACATTTTTGTTTTAACTTCACACAATGTTGTCTCTCTTGTAGCACC
AACATTGTGTCCACAACAGACCTTTTCTAGGTTTGTAAACTTAAGACCTAATGTAATGGT
ACCAGAATGTTTTGTGAACAACATTCCACTCTACCATTTAGTAGGTAAGCAGAAGCGTAC
TACAGTACAAGGTCCCCCAGGCAGTGGTAAATCACATTTTGCTATAGGCCTTGCAGCATA
CTTTAGTAACGCTCGTGTTGTCTTTACTGCATGTTCTCATGCAGCTGTTGATGCTTTATG
TGAAAAAGCTTTTAAGTTTTTAAAAGTTGATGATTGCACTAGGATAGTACCTCAAAGAAC
TACTATCGACTGCTTTTCAAAGTTTAAAGCTAATGACACAGGCAAAAAGTATATTTTTAG
TACTATAAATGCCTTGCCAGAAGTTAGTTGTGACATTCTTTTGGTTGACGAGGTTAGTAT
GTTGACCAATTATGAATTGTCTTTTATTAATGGTAAGATAAACTACCAATATGTTGTGTA
TGTAGGTGATCCCGCTCAATTACCGGCACCTCGTACCTTACT---TAATGGTTCACTTTC
ACCAAAGGATTATAAT-GTTGTAACAAACCTTATGGTTTGCGTTAAACCCGATATCTTCC
TTGCGAAGTGTTACCGTTGTCCTAAGGAAATTGTAGACACTGTGTCTA-CTC--TTGTTT
ATGATGGAAAGTTTATTGCAAA-TAACCCAGAATCACGTCAGTGTTTCAAGGTTATAGTT
AATAATGGCAATTCTGATGTAGGACATGAAAGTGGTT-CAG-CCTAC----AACACAACT
-CAATTAGAATTTGTGAAAGATTTTGTTTGTCGCAATAAGGAGTGGCGGGAAGCAACATT
CATTTCACCTTATAATGCTATGAACCAGAGAGCCTATCGTATGCTTGGACTTAATGTTCA
GACAGTAGACTCGTCTCAAGGTTCAGAGTATGATTATGTTATATTCTGTGTTACAGCAGA
TTCGAATCATGCACTGAATATTAACAGATTCAATGTAGCGCTTACAAGAGCTAAGCGTGG
TATACTAGTTGTCATGC---------GTCAGCGTGATGAATTGTATTCGGC---TCTTAA
GTTTACAGAGCTTGATAGTGAAACAAGTCTGCAAGGT---------ACAGGTTTGTTTAA
AATTTGCAACAAGGACTTTAGTGGTGTCCATCCTGCTTATGCAGTCACAACTAAGGCTCT
TGCCGCAACTTATAAAGTTAATGATGAACTTGCTGCACTTGTTAATGTGGAAGCTGGTTC
AGAAATAACATATAAACATCTTATTTCTCTTTTAGGATTTAAGATGAGTGTTAATGTTGA
AGGCTGCCACAACATGTTTATAACACGTGAAGAGGCAATTCGTAATGTGAGAGGTTGGGT
AGGTTTTGATGTAGAAGCTACACATGCTTGTGGTACTAACATCGG-CACTAACTTGCCTT
TTCAAGTAGGTTTCTCTACTGGTGCTGACTTTATAGTCACGCCTGA-GGGAATTGTAGAT
ACTTCAATA-GGCAATAATTTTGAGCCTGTTAATTCT-AAGGCACCTCCAGGTGAACAAT
TTAATCACTTAAGGGCTTTATTTAAAAGTGCTAAACCTTGGCATGTTATAAGACCAAGGA
TTGTACAA---------ATGTTAGCAGACAACCTATGCAATGTTTCAGATTGCGTAGTTT
TTGTAACTTGGTGTCATGGTC---TAGAACTAACTACTTTGCGCTATTTTGTTAAAATAG
GCAAAGAACAAGTATGTTCTTGTGGTTCTAGAGCTACAACATTTAATTCTCATACTCAAG
---CTTATGCTTGTTGGAAGCATTGTTTGGGTTTTGATTTTGTTTATAACCCACTTCTAG
TGGATGTTCAACAGTGGGGTTACTCTGGTAACCTACAATTTAATCATGACTTGCACTGTA
ATGTGCATGGACACGCGCATGTTGCCTCTGCGGATGCTATTATGACGCGTTGTCTTGCAA
TTAACAATGCATTTTGTCAAGATGTCAACTGGGATTTGACATACCCTCATATTGCAAATG
AGGATGAAGTCAATTCTAGTTGTAGATACTTACAACGCATGTATCTTAATGCATGTGTTG
AT-GCTCTTAAAATTAACGTTGTCTATGATATAGGCAACCCTAAAGGTATAAAATGTGTT
AGACGTGGAGACTTGAGTTTTAGATTCTATGATA-AGAATCCAATAGTACCCAACGTCAA
GCAGTTTGAGTATGACTATAATC--------AGCATAAAGATAAGTTTGCTGATGGTCTT
TGTATGTTCTGGAATTGTAATGTGGATTGTTATCCTGATAATTCCTTGGTTTGCAGGTAT
GACACACGAAATTTGAGTGTGTTTAACTTACCAGGTTGTAATGGTGGTAGCCTGTATGTC
AATAAACATGCATTC--CACACACCTAAATTTGATCGCATTAGCTTTCGTAATTTGAAAG
CTATGCCATTCTTTTTCTATGACTCATCTCCTTGCGAAACCATTCAAGTGGATGGAGTTG
CACA---GGATCTTGTGTCACTAGCTACTAAAGATTGTATCACAAAATGCAACATAGGCG
GTGCTGTTTGTAAGAAGCATGCGCAGATGTATGCAGAGTTTGTGACTTCTTATAATGCAG
CGGTAACAGCTGGTTTTACTTTTTGGGTTACTAATAATTTTAACCCATATAATTTGTGGA
AAAGTTTTTCAGCTCTCCAGTCTATCGATAACATTGCTTATAATATGTATAAGGGTGGTC
ATTACGACGCTATTGCAGGAGAAATACCCACCATCGTAACTGGAGATAAAGTTTTTGTTA
TTGATCAAGGTGTAGAAAAGGCAGTTTTTGTTAATCAAACAACACTGCCTACTTCTGTGG
CGTTTGAACTGTATGCGAAGAGAAATATTCGCACACTGCCAAACAACCGTATTTTGAAGG
GTCTTGGTGTAGATGTAACCAATGGTTTTGTAATTTGGGATTATGCGAACCAAACA-CCG
TTATATCGTAATACTGTTAAGGTATGTGCAT------ACACAGAC-ATTGAGCCAAATGG
---------------CCTAATAGTTCTGTATGATGATAGATATGGTGATTACCAATCTTT
TCTT---GCCGATGATAATGCTGTTCTAGTTTC--TACACAGTGTTATAAG-CGATATTC
ATATGTAGAAATACCGTCAAACATGCTTGTTCAGAATGGTATGCCATTAAAAGACGGAGC
GA---------ATCTGTATGTCTATAAGCGTGTTAATGGAGCGTTTGTTACGCTACCTAA
CACACTAAACACACAAGGTCGCAGTTATGAAACTTTTGAACCTCGTAGCGACGTTGAGCG
TGATTTTCTCGACATGTCGGAAGAGGATTTTGTAGAAAAGTATGG---TAAAGACTTAGG
TCTACAACACATACTGTATGGTGAAGTTGATAAACCACAATTGGGCGGTTTACACACTGT
TATAGGTATGTACAGACTTTTACGTGCGAATAAGTTGAATGCAAAGTCTGTTACTAATTC
AGATTCTGATGTCATG------------CAAAATTATTTTGTGTTG---GCAGATAATGG
TTCCTACAAGCAAGTGTGCACTGTTGTGGATTTACTGCTTGATGATTTCTTAGAACTGCT
TAGGAACATACTGAATGAGTATGGTACTAATAAGTCAAAAGTTGTAACAGTGTTAATTGA
TTACCATAGCATAAATTTTATGACTTGGTTTGAAGATGGTAGTATTAAAACATGTTATCC
ACAGCTTCAATC------AGCATGGACGTGTGGTTATAATATGCCTGAACTCTATAAAGT
CC--AGAATTGTGTTATGGAA-CCTTGCAACATTCCTAATTATGGTGTTGGAATAACGTT
GCCAAGTGGTATTATGATGAATGTGGCAAAGTACACACAACTTTGTCAATACCTTTCGAA
-------AACAACAATGTGTGTGCCGCATAATATGCGCGTTATGCATTTTGGAGCTGGCA
GTGATAAAGGAGTGGCTCCAGGTAGTACTGTTCTTAAACAGTGGCTTCCTGAAGGGACAC
TCCTTGTAGATAATGATATTGTAGATTATGTGTCTGATGCACATGTTTCTGTGCTTTCAG
ATTGCAATAAATATAAGACAGAGCACAAGTTTGATCTTGTGATATCTGATATGTATACAG
ACAATGATTCAAAAAGAAAGCATGAAGGCGTGATAGCCAACAATGGCAATGATGACGTTT
TCATATATCTTTCAAATTTTCTTCGTAACAACTTAGCTCTGGGTGGCAGTTTTGCTGTGA
AATTAACAGAGACAAGTTGGCACGAGAGTTTATATGACATTGCACAAGATTGTGCATGGT
GGACAATGTTTTGTACTGCAGTGAATGCTTCTTCTTCAGAAGCATTTCTGGTTGGTGTTA
ATTATTTGGGTGCAAGTGAAAAG------------CTTAAAGTTAATGGAAAAACACTGC
ATGCAAATTATATATTTTGGAGGAATTGTAATTATTTACAAAC------CTCTGCTTATA
GTATATTTGACGTTGCTAAATTTGATTTGAAGTTAAAAGCGACGCCAGTTGTTAATTTGA
AAACT-------------------------------------------------------
------------------------------------------------------------
------------------------------------------------------------
------------------------------GAACAAAAGACAGACTTAGTCTTTAATTTA
ATAAAGTGTGGTAAGTTACTGGTTAGAGATGTCGGTAACACGTCTTTTATTAGTGACTCT
TTTGTTTGCAC-----TATGTAGTGCTGTTTTGTATGA---TAGTAATTCTTATGTGTA-
--------------TTATTATCAGAGTGCTTTTAGGCCAGGAAGTGGTTGGCATTTACAT
G-GAGGTGCTTATGCAGTAGTTAA------------------------------------
------------------------------------------------------------
---TGTGTCTGAGCAAACCAGCCCTGGCAGT-----------------------------
----TGCACTGCTGGTGCT---------------------AT------------------
--------TGGAT---------------ACAGTATGAATTTCAGTGCA------------
---GCCTCAGTAGCCATGACTGCACCATT------AAATG-----GTATGTCATGGTCAG
A---TAGACAATTCTGTATGGCTCACTGCAATTTTA-------------------CTAAT
------------ATTGTAGTGTTTGT-----------------TACACACTGCTTTAA--
---------AAGGGGACAGCAGTTTTGTCC-TTTAACAGGT--TTTATAGAGCAAAACTA
TAT-----TCGTATTGCTGCTATG-----------AGAA------TTAATGGTACTGGTC
CTAG---------------AGACTTATTTTATAAT-TCAACAGTT-------TCTGTGAG
TAA---------------------------------------GTACCCTAAATTTAGGTC
ACTCCAATG-------------TGTTAATAATCAAACATC--------------------
TGTATATTTAAATGGTGATCT---------TGTTTTTACTTCTAATGAGACTTTA-----
---------TATGTCTCAGGTGCTG-GTGTT---GATTTTACAGCTGGTGGACCCATAAC
TTATAAAGTTATGCAGGAAGTCAAAGCCCTGGCTTATTTTGTTAATGGTAC---------
--------------CGCACACGATGTTATTTTGTGC-----GATGGTACACCCAGAGGTT
TGTTAGCATGCCAATATAA-----------TACTGGCAATTTTACAGATG------GCTT
CTATCCTTTTACTAATAGTAGTTTAGTTAAGGAAAGGTTTATTGTCTATCGTGA------
----------------GAATAGTGTTAATACCACTTTGGTTTTACATAATTTTACGTTTT
T---------------------TAATGAGACTAGTGCACCGCCTGC------------C-
--------------------------GGCGG------------TGATATTAGTG-CTAGA
TTTCCAACT-TA----------------TCAAACAGT------------------AACAG
CTCAGAGTGGTTATTATAATTTTAATTTTTCATTTCTG------AGTGGTTTTGTTTATA
AGG---------CAAGCGATTTTATGTATGGGTCTTACCAC------------CCAAAG-
-----TGTAAT---------------------------------------TTTAGACCAG
AAACTCTTAATAATGACCTCTGGTTTAATTCACTGTCAATCTCACTTGCTTATGGCCCAC
TACAAGGGGG--------CTGTAAGCAGTCGGTTTT------------------------
----------TAATAATAGAGCAACG------------TGTTGTTATGCTTAT-------
--TCAT-----ACAACGGTCCTCGTGCTTGTAAAGGTGTCTATCGAGGTCAGTTACAACA
ATTGTTTGAATGTGGGTTGCTAGTTTATA--TTACTAAGAGCGATGGCTCTCGTATACAA
ACAACAACAAAACCACATGTATTAACTACACAT---------------------------
TTCTATAATAACATCACTTTAGATAAGTGTGTTGATTATAATATATATGGTAGAGTAGGC
CAAGGTTTTATAACTAA-TGTAACCGACTCAACTGCTGCTTATAATTATTTAGCAGATGG
AGGGTTAGCTATTTTAGACACATCAGGTG-----------CTATAGACATTT--------
-----------------------------------TCGTTGTACAAGGTGAATATGGCCT
TAATTTTTACAAGGTTAATCCTTGCGAAGATGTTAATCAGCAGTTTGTAGTTTCTGGTGG
TAAATTAGTAGGTATTCTTACTTCACGT--------------------------------
----------------AATGTCACTGATT-------------------------------
--------CTCAGTTTCTTGAGAACCAGTTTTACATTAAACTCACTAATGAAACACA---
------------TCGTTCTAGACGTTCTG-------TTAGTGAAAAT-----------GT
TACAAG-------TTGTCCGTATGTTAGTTATGGCAAGTTTTGTATAAAACCTGATGGTT
CAATTTCTGTAATAGTACCAAAAGAACTGGAACAGTTTGTGGCA------CCTTTACTCA
ATGTAACTGAATATGTGCTCATACCTGATAGTTTTAATTTGACTGTCACAGATGAGTACA
TACAAACACGTATGGACAAGGTTCAAATAAATTGCCTTCAATATGTTTGTGGCAATTCTT
TGGAGTGTAGAAAGTTATTTCAACAATATGGTCCTGTCTGTGACAACATATTGTCCGTCG
TTAATAG------TGTTGGTCAAAAGGAAGATATGGAGCTTTTAAGTTTCTATTCTTCTA
CTAAGCCAACGGG---TTATAATACACCAATTTTTAATAATTTAACAACTGGTGCATTTA
ATGTTTC---ACTTCTTCTACCGCAACCAGGTAGTCCAAGAGGCC------GATCTTTCG
TAGAA---GATTTGTTATTTACTAGTGTTGAGACTGTTGGATTACCGAC---TGACGCTG
AGTATAAGAAGTGCAC-AGCAGGACCTTTGGGTACTCTCAAAGATCTTATC---------
TGTGCTCGTGAATATAATGGCCTATTAGTGTTGCCTCCAATTATTACAGCGGATATGCAA
ACAATGTATA---CCGCTTCTTTAGTAGGTGCTATGGCTTTTGGTGGTATTACATCAGCT
GCAGCT---------ATACCTTTTGCCACTCAGATTCAGGCACGAATTAATCATCTTGGT
ATTACACAGTCTTTGTTAATGAAAAACCAAGAAAAGATTGCTGCTTCCTTTAATAAGGCC
ATTGGCCAAATGCAGGAAGGTTTTAGGAGTACATCTCTAGCATTACAACAAATT------
------------------------------------CAAGATGTTGTTAATAAGCAGAGT
GCTATTCTTACTGAGACCATGGCATCACTTAATAAAAATTTTGGTGCTATTTCTTCTGTG
ATTCAAGACATTTACCAGCAACTTGATGTCATACAAGCAGACGCTCAAGTGGATCGACTT
ATAACTGGTAGATTGTCGTCACTTTCTGTCTTAGCATCT-GCTAAGCAGTCTGAAT----
-ACATTATAGCATCACAACAGCGTGAATTAGCTACTCAGAAAATTAATGAGTGTGTTAAA
TCACAGTCTACTAGGTATTCCTTTTGTGGTAATGGACGACATGTTCTAACCATACCACAG
AATGCACCTAATGGTATAGTGTTTATACACTTTACTTATACACC---------AGAGAGT
TTTGTTAATGTTACAGCAATAGTAGGGTTTTGTGTAAACCCAGCTAATGCTAGTCAGTAT
GCAATAGTGCCCGCTAATGGTAGGGGTATTTTTATACAAGTTAATGGTACTTACTATATC
ACAGCAC---GTGATATGTATATGCCAAGAAGCATTACAGCAGGAGACATAGTTACTTTG
ACTTCTTGTCAAGCAAACTATGTTAGTGTTAATAAAA------------------CAGTC
ATTACTACCTTTGTAGAAGATGACGAT-TTTA-----------------ATTTTGATGAC
GAGTTATTAAAATGGTGGAATGAAACTAAGCATGATTTGCCAGACTT---------TGAT
CAGTTTAATTACACCATTCCCGTTTTAAATATAACTTATGACATTGACAAG---------
---------------------------------ATTGAGGAAGTTATTAAGGGACTTAAT
GATTCCTTGATTGACCTCGAAACATTGTCAATTCTCAAAACTTATATTAAGTGGCCTTGG
TATGTCTGGTTAGCCATATTCTTCGCCA-TTATTATATTCATCCTAATATTAGGATGGGT
CTTTTTCATGACTGGTTGTTGTGG---------------TTGTTGTTGCGGATGCTTTGG
CATTATTCCATTAA-------TGAGCAAGTGTGGTAAGAAATCTTCCTA-----------
-------------------CTACACTACTTTTGATAAT----GATGTGGTAACTGAACAA
TACAGACCTAAAAAGTCTGTTTAAT-------------------------GATTCAAACT
CCAACATCTTTCTTAATAGTGTTAACTCTTCTTTGGTGTAAACTTGCACTAAGTTGTTT-
---------------------------------------TAAAGAGTG------------
-----------------------TGTTATAGCACTCCAGCAACTAATACAAG--------
-------------------TTCTACTCCAAATT----------ATTAATAGTAACTTACA
GTCT-----------------------------------------------AGACTTCTG
CTTTG-----GCAC----------------------------------------------
-------AGTCTAGACT-AATGTC------------------------------AGATTT
-----------------------------------------------TGAAGCAATTA--
----------------------------------------------------TTGAAACT
GGTCAGCAAGTAATTC-AACAAATCAGTT---------------------------TCGA
TTTACAGCACATTTCAAGTGTGCTAAGCA---CTGAATTATTTGACCCCTTTGAAGTTTG
TGTTTACAGAGGAGGT--------------------------------------------
------------------------------------------------------------
--AATTATTGGGAGTTGGATTCAGCTGACGAGTTTTCAGGTGATGAT-------------
-------------GAATATATTGAATAAATCGCTAGAGGAGAACGGAAGTTTCCTAACAG
CAGTTTATATATTTGTTGCATTTG------------------------------------
----TAGCACTTTATCTTC-------TAGGTAGAGCACTCCAAGCATTTGTACAAGCTGC
TGATGCTTGTTGTTTATTTTGGTATACATGGGTA--------------------------
------------------------GTAGTTCCTGGAGCTAAGGGTACAGC-CTTTGTGTA
TAATCATAC-------ATATGGT-------------AAAAAACTTAA----------CAA
ACCGGAGTTAGAAGCGGTTATTGTTAACGAGTTCCCCA----------AGAACGGTTGG-
AATAATAAAAGTCCAGCAAATTTCC-AATA------------------------------
-----ATGGA---------------------------------AAATTGCACACTTAACT
CAGAGCAGGCAACTCTGCTTTTTAAAGAATATAATTTATTTATAACCGCATTCCTATTGT
TTCTT---ACTATACTACTTCAGTATGGGTACGCAACTAGGAGTCGGTTTATTTATATAC
TGAAAATGATAGTGTTATGGTGCTTTTGGCCCCTTAACATTGCAGTAGGTGTAATTTCAT
GTATATAT-CCACCAAATACAGGAGGTCTTGTCGCA------------------------
---------GCGATAATACTTACTGTGTTTGCTTGTCTTTCTTTTGTAGGTTATTGGATT
CAG-AGTTGTAGACTCTTTAAAAGGTGTAGGTCTTGGTGGTCTTTTAACCCCGAGTCTAA
TGCCGTAGGTTCAATACTCCTCACAAATGGTCAACAATGTAATTTTG----------CTA
TAGAGAGTGTGCCTATGGTGCTTGCTCCAATTATAAAGAACGGTGTCCTTTATTGTGAGG
GTCAGTGGCTTGCTAAATGTGAACCAGACCACTTGCCTAAAGACATATTTGTATGTACAC
CGGATAGACGTAATATCTACCGTATGG------TGCAGAAATATACTGGTGACCAAAGCG
GAAATAAGAAACGGTTTGCTACGTTTGTCTATGC-GAA-GCAGTCAGTAGATACTGGCGA
GCTAGAAAGTGTAGCAACAGGAGG-----GAGTAGTCTTT---------ACACAT-AAAT
GTGTGTGTGTAGAGAGTATTTAAAATTA------CTCTTTAATAGTGCCTCTATTTTAAG
AGCGCATAACAGTATTTATTTTGAGGATATTAATA----------TAAATCCTCTTTGTT
TTATAC--------------------------TCTCTTTTCAAGAGCTATTATTT-----
-----AAAAAACAG------------------------------TTTTTCCACTCTTTTG
TGCCAAAAACTATTGTTGTTAA-CGGTGTTACCTTTCAAGTGGATAATGGAAAAGTC---
----TACTACGAAGGAAACCCCATTTTCCAAAAAGGTTGTTGTAGGTTGTGGGCCCATTA
T-AAGAAGG----AT-----------------------TAAATGG---------------
ATTAAACCACCTACAATACTTACTTGTAATAGGGGCGTTTGGACTT-ACAAA-CGCTT--
---------AACAAATACGGAC------------GATGAAATGGCTGACTAGTTTTGG--
------AAGAGCAGTTATTTCGTG---------------------------TTATAAAGC
CCTACTATTAACTCAATTAAGAGTGTTAGATAGGTTAATTTTAGACCACGGACCAAAGCG
CACTTTAACGTGTGCTAGGCGAGTGCT---------TTTAGTTCAATTAGATTTAGTTTA
TAGGTTGGCATATACGCCCACCCAATCGCTGGTATG----------------AATAATAG
TAAAGATAATCCTTTTCGCGGAGCAATAGCAAGAAAAGCGCGAATTTATCTGAGAGAAGG
ATTAGATTGTGTTTACTTTCTTAACA--AAGCAGGACAAGCAGAGCCTTGTCCCGCGTGT
ACCTCTCTAGTATTCCAAGGGAAAACTTGTGAGGAACACAGGAATAATAATAATCTTTTG
TCATGGCAAGCGGTAAGGCAACTGG---AAAGACA-------GACGCCCCAGCGCCAGTC
ATCAAATTA-----------------------------GGAGGACCAAAGCCACCTAAAG
TTGGTTCTTCTGGAAATGCATCTT------------------------------------
-------------------------------------GGTTTCAAGCAATAAAAGCCAAG
A--AGCTAAATTCACCTCTACCTAAGTTTG------------------------------
------------------------------------------------------------
------------------------------------------------------------
AAGGTAGCGGTGTTCCTGATAATGAAAATCTTAAAACAAGCCAGCAACATGGGTACTGGA
GACGTCAAGCCAGGTTCAAACCAGGTAAAGGCGGAAGAAAA-------CCAGTCCCAGAC
GCCTGGTACTTCTATTATACTGGAACAGGACCAGCCGCTGACCTGAATTGGGGTGATAGC
CAAGATGGTATAGTGTGGGTTGCTGCAAAGGGTGCTGATGTTAAATCTAGATCT---AAT
CAGGGTACAAGGGACCCTGACAAGTTTGACCAATATCCACTACGATTCTCTGACGGAGGA
CCAGATGGTAATTTCCGTTGGGACTTCATTCCTCTGAATCGTGGTAGGAGTGGAAGATCA
ACAGCAGCTTCATCAGCAGCATCTAGTAGAGCACCATCGCGTGATGGCTCGCGTGGACGT
AGAAG-------------------------------------------------------
-----CGGAGCTGAAGATGATCTTA--TAGCTCGTGCAGCAAAGATCATTC---------
----------------AGGATCAGCAGAAGAAGGGTTCTCGCATTACTAAAGCTAAGGCC
GATGAAATGGCTCATCGCCGGTATTGCAAGCGCACTGTTCCACCTGGTTATAAGGTTGAC
CAAGTATTTGGTCCCCGTACTAAAGGTAAGG---AGGGAAATTTTGGTGATGA-CAAGAT
GAATGAGGAAGGTATTAAGGATGGGCGTGTTACGGCAATGCTCAACCTAGTCCCTAGCAG
CCATGCTTGCCTTTTTGGAA----GTAGGGTGACGCCCAAACTTCAA----------CCA
GATGGGCTTCA-CTTGAAATTTGAATTTACTACTGTGGTCCCGCGTGATGATCCGCAGTT
TGATAATTATGTGAAAATTTGTGACCAGTGTGTTGATGGTGTAGGAACACGTCCAAAAGA
TGACGAACCGAGACCAAAGTCACGCTCAAGTTCAAGACCTGCTACAAGAACAAGTTCTCC
GGCG------CCAAGACAACAACGCCCAAAGAAGGAGAAAAAGCCAAAGAAGCAGGATGA
TGAAGTAGATAAAGCATTGACCTCAGATGAGGAGAGGAACAATGCACAGC----------
-------TGGAATTTGATGATGA------------ACCCAAGGTTATTAACTGGGGGGAT
TCAGCTTTAGGTGAGAATGAACTTTGA-G----------------TAACATAATGGAC--
----CTG----------C----TGCA-TTTTTTGG------------TAC----------
--ATTTTGTTAGCC----------GC-------TAT-----------TTCT---------
--GTGCT-TTCCTATC-AATTATTACAGGCGTTGATTGTGATTATGTCCAATA-------
---TTTAAGCTTCTTTT-----------------------GGTTGCTTTTTGCTTGTTGT
G----TTGT-TGCTGTGCTTTTTA-TTATTGTGATTC-TCATTAGTTTGTTTTATCG---
TAGAAGTTC------AATAGTA---AGAGTTAAGGAAGATAGGCATGTAGCTTAG-CACC
TACATGTCTATCGCCAGGGAAATGTCTAATCTGTCTACTTAGTAGCCTGGAAACGAACGG
TAGACCCTTAGATTTTAATTTAGTTTA---ATTTTTAGTTTAGTTTAAGTTAGTTTAGAG
TAGGTATAAAGATGCCA--------GTGCCGG-GGCCACG--CGGAGTACGATCGAGGG-
TACAGCACTAGGACGCCCA--------CTAGGGGAA----------GAGCTAGATTTTAG
----TTTAAGTTAAGTTTAATTGG-------CTAAGTATAGTT-AAAA-TTTATA-GGCT
AGT-ATAGAG------TTAGA-----GCA-------------------------------
------------------------------------------------------------
AG----------------------------------------------------------
------------------------------------------------------------
------------------------------------------------------------
------------------------------------------------------------
----
>MT460496.1 Infectious bronchitis virus isolate CK/CH/LAH/1806, complete genome
------------------------------------------------------------
------------------------------------------------------------
----------------------------------------------ACT-----------
GAA--------------AAT----------------------------------------
-------------------------------------AGA--------------------
-----------------------------------TATTA--ATATATAT----------
CTATTACACTAGCCTTG------------------CGCTAGAT-T-------------TC
------------------------------CAACTTAACAAAACGGACTT-AA-ATACCT
ACAGCTGGTCCTTCTAGGTG-TTC-------------CATTGCAGTGCACT-TTA-----
-------------G----------------------------------------------
-TGCCCTGGATGGCACCTGGCCACCT---------------GTCAGG-TTTTAGTTATTA
AA-TAATA---------TTGTTGCTAGTATCA--------------------------CT
GCTTGT-TTTGTTGTGTCTCACTTTATTACATCCGTTGCTTGGGCTACCTAGTG------
-----------------CCAGCGTCCTGCAGGCGCCGTGGTCGGTT--------------
--------------------------------CGAGTGCGAAGAACCTCTGGTTCATCTA
GCGGTA---CGCGGGTGTGTGGAAGTAGCACT-----------TCAGAGGTAC---G---
TTCTGTTG-------TGTGAAACACGGGGTCACCT-CCCCCCACATTCCTCTAAGGGCTT
----TTGAGCCTAGCGTTGGGCTACGTTCTCGCACAAGGTCGGCTATACGACGGTTGTAG
GGGGTAGTGCCGAACAACCCCTGAGGT-------------------------GACAGGTT
CTGGTGGTGTTT----AGTGAGCAGACATACAATAGACAGTGACAACATGGCTT------
-------CAAGCCTAAAACAGGG---------------------AGCATCTTCCCAAAAC
CAGAGGAGTGTCATTCTTGTTGC--CAAAGACATTCCCGACCACCTTTGTGACGCTTTG-
TTCTTCTATACGTCACACAACCCAAAAGACTACGCTGATGCTTTCGCCTTTAGGCAGAAG
TTCGACCGTAATCTCGGTGCTGGGAAGCAGTTTAAATTTGA-------------------
-----------------------------------------------------AACTGTG
TGTGGCCCATTTTTCTTAAAAGGAGTGGACAAAATAACACCAGGTGTCCCAGCCAAAGCT
TTAAA----GGCCACTT-------CTAAGTTGGCTGATTTAGAAGACATCTTCGGTGTCT
CTCCTTTTGCACGGAAATACCGTGAATTGTTGAAGACAGCATGCCATTGGTCTATGACTG
TAGAAAC------ACTGGATGCTTGTGCACAAACTCTTGAAGAAATC----------TTT
GATCCAACTGAGATACTTTGGCTCCAGGTTGCTGCAA--AGATTCAAGTTTCAGCCATGG
CAATGCGCAGATTTGTTGGTGAGG------------------------------------
------------------------TTACTGCAAAAGTCATGGATTCACTTGG---CTCAA
GTTTGAGCGCTCTATTCCAAGTTGTT----------------------AAGGAAACAATG
GCCAGAATCTTTCAAAATGCTCTGGCCA------------------TTTTTGAGAGTGTG
AGTGAATTGCCAC------AGCGTATTGCTGCACTTAAGATGGCTTTTGC--CAAGTGTG
CAAGATCAATTACAATTGTGGTTGTTGGACATGCCCTCACTATTAGAGAGTTTGCTGGAA
CTTGTCTTGCAAGCATTAATGGTGCAGTTGCAAAATTCTTTGAAGAACTTCCAAC-----
----------------------TGGCTTTA------------TGGGCGCTAAAGTCTTTT
CAACTCTTGCCTTCTTTAAAGAAGCAGCAGTAAAGATTGTAGAAAATATACCAAACGCGC
CAAGAGGTACT----AAAGGTTTTGAAGTCGTTGGCAATGCCAAAGGTACACAAGTTGTT
GTCCGTGGCATGCGAAATGACTTAACTTTGCTTGACCAAAAAGCTGAAGTTCCTGTGGAA
CCAGAAGGTTGGTCTGCAATCTTGG---AGGGACATCTTTGCTATGTCTTT---------
----AAGAGTGGTGATCGCTTCTATGCGG-CACCTCTTTCAGGAAATTTTGCATTGCATG
ATGTGCATTGCTGCGAGCGTGTAGTCTGTCTGTCTGATGGTGTAACACCGGAGATAAAT-
-----------GATGGGCTTGTTCTTGCTGCAATTTACTCATCTTTTAGTGTTTCGGAAC
TTGTGGCAGCACTTAAAAAAGGTGAACCATTCAAGTTTTTGGGGCACAAATTTGTCTATG
CGAAGGAAGCGGCAGTTTCTTTCACCTTGGCAAAAGCAGCAACCATTGGAGATGTCCTGA
AGTTGTTTCAATCAGCAAGAGTAAAGACGAAAGATGTGTGGTCTGCACTTACTG------
-AACAGTCTTTCGAATTCTGGAAAGTTGCGTACAATAGAGTGCGCAATCTTGAAGAAGTT
CTGAAGACTCATTTTTGTAAAGCT---------CAAAT-GTCAATTGTGATCCTAGCAGC
AGTGCTTGGTGAGGGCATTTGGCATCTCTGTTCGCAAGTCATTTATAAATTGAGTGGCCT
GTTTTCTAAAGTCGTTGACTTTTGTGAAAAACACTGGAAAGGTTTCTGTACGCAGTTGCG
AAAAGTTAGGCTTG-----------TTGTTACAGAAAACTTTTGTGTGTTGAAAGGA---
ATTGCTCAGCATTGTTTTCAACTTTTGCTGGAAGCACTACA-------------CTTTAT
GTACAAGAGTTTTAAGAAATGTGCACTTGGTAGACTTTC---TGGGGATTTATTTTTCTG
GAAAGGCGGTGTGCATAAAATTGTGCAGGATGGCGATGAAATTTGGTTTGACGCCATCGA
TACGATTGAAATTGAAGATCTGGGTATTGTCC---AAGAAAAACCTATAGATTTTGAGGT
TTGTGAAGATGTGATACTTCCAGA-----------------AAATCAACCTGGCCACATG
GTTC-AAATCCAGGATGACGGAAAGAACTATATGTTCTTCCGTTTTAAGAAGGATGAGAA
CATTTATTATACACCAATGTCACAACTTGGTGCTATTAATGTTATTTGCAAAGCGGGTGG
CAAGACTGTCACGTTTGGTGAAACAACTGTAAAGGAAATACCATCACCTGATGTTGTGCC
TATTAAGGTAAGCATTGAGTGCTGTGGTGAACCATGGAATACAATCTTCAAG--------
AAGGCTTA-CAAAGAGCCCATTGAAGTTGAGACAGACCTCACAGTAGAAC---------A
ACTGCTCACTGTGATCTATGATAAAATGTGTGAAGATCTCAAACTGTTTCCAGAGGCACC
AGAACCTCCACCATTTGAGAATGTCGCACTTGTTGATAAAA------ACGGTAA------
--------------------AGATTTGGATTG-CATAAAAT-CATGCCATCTAATCTACC
------GTGATTACGAGAGCGATGATGACATCGAGGAAGACGATGCTGAG----------
-----GAGTGTGATACAGA---------TCCAGCTGATGCTGAGG-AATGTGATACTGC-
-----------------------------TTCAGAGTGTGAACAAGAAGATGAGGATACA
AAGGTGCTGTCTCTTTTGCAAGACCCAGCCAGTAATAAGTATCCTCTACCTCTTGATG--
-ATGATTATAGTGTCTATAATGGATGTATTGTTCATAAGGACGCTATAGATGTT------
---------GTTAATTTACCATCTGGTGAAGAAACTTTTGTTGTCAATAACTGTT-----
----------------------------------------------TTGAAGGGGCTGTG
AAACCGCTTCCGCAGAAGGTTGTTGAT---------------------------------
GTTCTAGGAGATTGGGGGGAGGCCGTTGA------TGCACAAGAACAATTGTGTGAA---
---------------------CAAGAG-----TCTGAAT---------CT--------GT
-TAAAG--------AACCAGTTGAGAAACCTACTGGTATTGGTGGTTCAGCAATTGAAGA
AGCTGTT---------------------------------GTCGTGGAGCAGGAAGTGGT
TCT-------------------------------------------TGTTGTTGAAGAGT
CTCAAGAAGTAGTTGTTTTTACACCTGCTGATTTAGAAGTTGCTAAAGAAACATCAGAGG
ATGTTGACGAGTTTGTTCTT----------------------------------------
--GTTGCTGATGTTCCTACAGAAGAAGTTG---------------------------TGC
CTCAAGAAAAAGA---------------------------------------AGAGCC--
------------------------------------------------------------
-------ACAAGTAGAACAGGA---------------------GCCTATTCAAGTTGTCA
AACCACAACGTGAGAAAAAGGCTAAAAAG---------------TTTAAAGTCAGGCAGA
CCACATGTGAAAAACCCAAATTCTT-----------------------------------
-------------GGAGTACACAACATGTGTAGGTGA---------------TTTGACTG
TTGTAATTGCCAAAGCATTGGATGAGTTTAAAGAGTTCTGCGTTGTTAACGCCGCAAATG
AGTATATGTCTCATGGTGGTGGCGTTGCGAAGGCAATTGCTGACCTTTGTGGACCTGATT
TTGTGGAATATTGT---------------------------GAGGACTATGTT----AAG
AAACATGGGCCACAACAAAGACTTGTCA----------CACCTTCGTATGTCAAAGGCAT
TCAATGTGTG--AATAATGTTGTAGGACCCCGCCATGGTGACAAAGGTTTGGAAGAAAAA
CTTGTCGCTGCCTACAAGA---------------ATGTTCTTGTAGA-------------
--------------------------------------------TGGTGTGGTCAATTAT
G----------------TTGTGCCAGT---------------TCTCTCATCGGGAATTTT
--------------------------------------------------TGGTGTAGAT
TTTAAAACTTCAATAGACGCGATGCGTAAGGCCTTTGAAGGGCTTAACATACGCGTGCTT
CTTTTTTCTCTGAGCC-----AAGAACACATTGAGTATTTCGATGCAACTTGTAAG----
CAGAAGAAAATTT-----------------------------------------------
----------------------------ATCTTACAGAAGA-------------------
--------------------------------TGGTG--------------------TTA
AATACCGCTCTGTTGTAGTGAAACCTGGCGACTCTTTGGGT-------------------
-----------------CAATTTGGTCAGGTTTTTGCAAAGAACAAGACAGTTT------
----------TTACAGCAGATGATGTAGAG---------------------GATGAAGAA
GTTCTCTTCACTCCAACAACTGACAAAGCT------------GTTCTTGAATACTATGG-
-----------------ATTGGATGCGCAAAAGTATGTAATATATTTGCAAACACTTGCG
CAGAAATGGGAAGTCCAATATAGGGACAATTTTATCTTACTTAAATGGCGTGATGGAAAC
TGCTGGATTAGTTCAGCTATGGTGCTCCTTCAGGCCGCTAAGATTAGGTTTAG---AGGT
TTTCTTGCAGAGGCATGGGCTAAATTATTGGGTGGAGACCCTACGGATTTTGTTGCTTGG
TGCTATGCAAGTTGCAATGCTAAAGTTGGTGATTTTTCAGACTGCAATTGGCTTTTGGCT
AACTTGGCAGAACACTTTGATGCAGATTACACAAATGCACTGCTTAAGAAGCGTGTGTCG
TGTAACTGTGGTGT-TAAGAGTTATGAA---------------CTTAGAGGCCTTGAAGC
TTGTATTCAACCAGTAAGGGCTCCTAACCTTCTACATTTTAAGA----------------
-------CGCAATACTCAAATTGTCCAACTTGTGGTGCAAATAGTAT-------------
---------------------GGATGAAGTTGTTGAAGCATCACTCCCGTACTTGT----
-------TGCTTGTTGCTACTGATGGTCCTGCTGCAG-----TTGATTGTGATGAAA---
---ATGCTGCAGGAAATGTTGTTTTTATTGGGTCCAC-----------------------
-------CAACAGTGGACACTGTTATACACAAGTTGTTGGAAAAGCTTTTGATAATTTGG
CTCAAGAAAGGAAATTTGGAAAGAGATCGCCTTACATTACTGCAATGTATATGCGCTTCT
CTCTTAAGAGTAAAAATTCTCTGTCTGTTG---CTA---AAAAGAGTAAGAGCAAGAGTG
ATGTAGTAAAAGAAGATGTTTCTAATCTCGCTACAAGTTCAAAGTTTAGTTTTGATGATC
T---------TACTGACTTTGAACAGTGGTATGATAGTAACA-------TCTATGAAAGT
CTTAAAGTGCAGGAAATACCTGAG---AATATGGATG-AGTATGTGTCATTCACAA----
-------------CAAAGGAAGATTCCAAGTTGCCACTGACACTTAAAGTTAGAGGTATC
AAATCAGTTGTCGACTTTAAGTCAAAGGATGGCTTTACTTATAAGTT-AACACCTGACAC
TGATGAAAATTCAAAAGCACCAGTTTACTATCCTACCTTGGACTCTATAAGT---CTTAA
GGCAATATGGGTGG-AAGGTAGTGCTAACTTTATCGTTGGACATCCCAA--------CTA
TAATAGTAAAGTTCTGCGTGTTCCTACATTCTGGGAATGCGCAGAGACCTTTGTAAAAAT
AGGCGAAAAAGTTGATGGTGTAACTATGGGCCTTTGGC--------------------GT
GCAGAACACCTTAATAGACCTAATTTGGAAAGGATTTTCAACGTC---------------
------------------------------------------------------------
---GTTAAGAAGACGATGGTTGGAACTAGTGTTGTTA-CTACACAATGTGGTAAATTAAT
TAGTAAAGCAGCT------ACATTCGTTGCCGATAAAGTAGGAG------ATGGTGTAGT
TCGCAATGTTACTGATAGAATTAAAGGGTGTTTTGGGTTTACTAGGGAGCATTTTGAAAG
AAGAGTGTCTCCGCAGTTCTTAA------------------AAACTCTCTTTTT------
-------CTTCTTTTTCTGTCTTGT-----------------------------------
-----------------------------------TAAGGCTAGTGCTAAGGGTTTAA--
------TGGCTAGCTACAAGAGTGTGTTATGTAAAGTGTTAT------------------
----TTACTGCTTTACTTATATTGTGGGTCGTCTACACTAGTAACCCAGTTATAT---TT
ACTGGAATACGTGTGTTAGATTTCCTATTTGAAGGTTCATTTTGTAGTCCTTATGTGGAT
TATGGTAAAGAGTCTTTTGA---------------TATTTTACGCTATTGTGGAAGTGAT
TTTACTTGTCGTGTTTGTTTACATGGTAAGGATTCGCTTCATTTGTATAAACATGCCTAT
AGCGTAGAACAGTTTTATAAAGATGCAGTTAATGGTATTAGTTTTACATGGAATTGGCTC
--------------------TATATGCTGTTCTTAATATTGTTTGTTAAGCCAGTGGCAG
GTTTTGTTATTATTTGTTACTGTATAAGATATTTGGTTTTAAGCACGACTGTATTACAAA
CTGGTGTAGGATTCTTAGACTGGTTTGTTCAAACAGTGTTTGCTAACTTTAATTTTATGG
GTGCAG----GATTTTATTTCTGGCTTTTTTATAAGGTCTATATACAGGTGCATCATATT
ATGTACTGTAAGGATAT-----------------------------AACATGTGAAGTGT
GTAAGCGAGTTGCACGTAGTAATAGACATG-AGGTTAGTGTTGTTGTCAACGGGCGTAAA
CAGCTTGTTCACGTCTACACTAACTCAGGTTATAATTTCTGTAAGAGACATAATTGGTAC
TGTAGAAA---TTGTGATAAGTATGGCCACCAAAATACATTTATGTCTCCTGAAGTTGCT
GGCGAGCTTTCTGAAAAGCTTAAGCGCCATGTTAAACCTACAGCATTCGCATACCACTTA
GTGGATGATGCATGCTTAGTTGATGAC---TTTGTTAATTTGAAGTATAATGCTGCCACT
CCAGGTAAAGAAGGTGTGCATTCTGCTGTTAAATGTTTTAGTGTGTCTGATTTTTTAAAG
------------------------------AAAGCTGTTTTTCTTAAGGATGCACAAAAA
TGTGAGCAAATATTTAATGATAGTTTTATAGTTTGTAATACACACAGTGCGCATGCATTA
GAGGAAGCAAAAAATGCTGCCATTTATTATGCGCAATGTCTCTGTAAACCAATTCTTATA
CTTGACCAGGCCCTTTATGAACAATTGGTTGTAGAACCTGTGTCAAAAAGTGTAGTAGAT
AAGGTTTGTAGTATCCTGTCTAATATAATAT-----------------------------
-------------------CTGTAGACTCTGCAGCTTTGAATTATAAGGCTGGCACACTT
CG-TGATGCCCTCCTTTCTATTACT-----------------------------------
-AAAGATGAAGAAGCCGTCGATATGGCTATCTTCTGTCATAATAATGATGTTGAATATAC
TAGTGATGGTTTTACTAATGTTGTGCCGTCATATGGTATAGATACTGATAAATTAACACC
TCGTGATAGAGGCTTTTTAATAAATGCAGATGCCTCCATTGCTAATTTGAAAGT--GAAA
AATTCACCGC----CAGTAGTATGGAAGTATTCTGATCTTATAAAACTGTCTGACAGTTG
TCTTAAGTATTTAATATCGGCAACTGTCAAATCAGGATGTAGATTTTTCA---TAACAAG
ATCTGGTGCTAAGCAAGTTGTT--TCTTGTTACACTCAGAAGTTGTTAGTGGAAAAGAAG
GCTGGTGGTGTCGTTAGTAGCACTATTAGTAGTTTTAAGAGTTGTTGTAAATGGCTCTTA
GTGTTTTATTTAATCTTTACAGTGTGTTGTTTGGGTTATTATCAATGGGAAATGAGTAGA
GAATTTGCT---CACCCCATGTATGA---TGTTAATTCCACAATGCATGTAGAAGGGTTT
AAGGTTATAGATAAGGGTGTACTTCGTGATATTGTGCCAGAAGACACGTGCTTTTCTAAT
AAGTATGTTAATTTTGACTCATTTT---------GGGGAAAATCTTATGTAAATAGTAGG
GACTGTCCTATTGTAACCGCTATTATAGACGGTTCTGGAACAGTAGCTGCTGGTGTGCCT
GGTTTCGTACAGTGGGTTATGGATGGTGTAATGTTTATCCATATGACACAGACTGAGCGA
AAACCGTGGTATATTCCTACTTGGTTTAATAGAGAAATTG------TTGGTTACACTCAC
GATTCTATTATTACAGAAGGTGAGTTTTATACTTCCATAGCATTGTTTGCTTCTAGATGT
TTGTATTTAACA---TCTAGTAACACACCACAGCTCTATTGCTTTAATGGTGATAATGAT
GCTCCTGGTG---CTCTACCATTTGCAAGTATACTTCCTCATAGAGTATACTTTCAACCT
AATGGAGTCAGGCTTATTGTGCCTCAGCAAATTATGCACACACCATACGTAGTTAAGTTA
GTTTCAGA--------------------CAGCTATTGTAGAGGTAGTGTTTGTGAGGTTA
CTAAACCAGGTTATTGTGTCTCTATGAACTCTCAATGGGTTTTGTTTAATGATGAATACA
CAATTAAACCTGGTGTATTTTGTGGTTCTACTGTTAGAGAACTTTTGTTTAGTATGGTTA
GCACATTCTTTACGGGTGTTAATCCAAATATCTATATGCAATTGGCAACTATGTTCTTAA
CACTTGTTGCTGTTGTGTTAGTTTTTGCAATGG------------------TTATAAAGT
TTCAAGGTGTTTTTA------AAGCTTATGCAACCACTGTATTTACTATAATGCTTGTTT
GGCTTATTAATGCA-TTTATATTATGTGTGCATAGTTATAATGGTGTTTTAGCTATTATA
CTACTTGTACTCTATTGTTATGCATCACTTGTGACGAGTCGTAATACTGCCATAATAATG
CACTGTTGGCTCGTTTTTACATTTGGTTTAATAGTACCTAATTGGATAGCTTGTGTCTAC
TTAGGTTTTGTGCTATATATGTATACACCGCTGCTTTTGTGGTGCTATGGTA--CAACTA
AAAATTGCCGCAAGCTCTATGAAGGCAATGAATTTGTTGGTAATTATGATCTTGCTGCGA
AGAGTACGTTTGTAATTCACGGCCCTGAATTTGTTAAACTTACTAATGAGA---------
----TAGGTGATAAATTTGAACATTACCTCTCAGCGTATGCTAGGCTTAAATACTACTCT
GGCACTGGTAGTGAGCAAGATTACTTGCAAGCCTGTCGTGCATGGTTGGCCTAT----GC
ACTAGACCAATTTAGAAGCAGTGGTGTAGAAGTGGTTTATACTCCACCACGATATTCAAT
TGGTGTTAGCAGATTACA-AGCTGGTTTTAAGAAACTAGTATCTCCTAGTAGTGCTGTTG
AGAAGTGCATTGTTAGTGTATCCTATAGGGGTAATAATCTTAATGGATTGTGGTTGGGTG
ACTCCATCTACTGTCCACGTCATGTGTTAGGTAAGTTTAGTGGTGACC---------AAT
GGGGTGATGTACTTAATCTTGCTAATAATTATGAGTTTGAAGTAGTAACTGGAAA---TG
GTGTTACTTTGAGTGTTGTCAGTAGGCGTTTGAAAGGTGCAGTTTTAATTTTACAAACTG
CAATTGTCAATGCTGATACACCGAAGTATAAATTTTTGAAAGCAAATTGTGGTGATAGTT
TCACAATAGCTTGCTCTTATGGTGGTATAGTTATAGGACTCTACCCTGTTACTATGCGTT
CTAATGGAACTATTAGAGCATCTTTTCTTGCTGGAGCATGTGGTTCAGTAGGTTTTAATA
TAGAAAAGGGTGTAGTAAATTTTTACTACATGCACCATCTAGAGTTACCTAATGCATTAC
ACACAGGAACTGACTTAATGGGTGAGTTTTATGGTGGTTATATAGATGAAGAGGTTGCTC
AGAAAGTTCAACCCGATAAATTAGTTACTAATAATATTTTGGCATGGCTTTATGCAGCAA
TTATTAGTGTTAGAGAGAGTAGTTTTTCAA---------------------------CAC
CAAAATGGCTTGAAAGTACTACTGTCAGTATTGAAGATTATAATAAGTGGGCAGTGGATA
ATGGTTTTACATCATTTGTAAGCTGCACTGCTATTACTAAATTAAGTGCTATAACAGGAG
TTGATGTTTGTAAACTCCTTCGCACTATTATGGTAAAAAGTACACAATGGGGTAGTGACC
CTATTTTGGGACAATATAATTTTGAAGATGAAATGACACCAGAATCTGTTTTTAATCAGG
TGGGTGGTGTTAGGTTACAGTCTTCTGTTGT-AAAGAAAGCTGCA---------------
-------------------------TCTTGGTTTTGGAGTAGGTGTGTGCTAGCTTGCTT
TTTATTTGTCTTGTGTTCTATTGTGCTGTTCACAGCTTTACCAT-----ATAGATATTAT
TTACATGGCGCTGCTGTTTTATTTGCAGCTGTGCTCTTTATTTCATTTACTGTGAAACAT
GTTATGGCATTTATGGACACTTTCCTCTTGCCAACATTGATTACAGTTATTATTGGAGTT
TGTGCTGAAGTACCTTTCATCTACAATACTCTAATTAGTCAAATTGTTAT---TTTCTTT
AGCCAATGGTATGACCCAGTAGTTTTTGACACTGTAGTACCGTG-GATGTTTCTACCATT
AGTCTTGTACACAGCTTTT-----------AAATGTATACAAGGTTGTTATAG-------
---------TGTAAATTCCTTTAATACTTCTCTGTTAGTGTTGTATCAGTTTATGAAGTT
GGGTTTTGTTATATAT----------------------ACCTCTTCTAATAC-TCTTACA
GCATATTCAGAAGGTAACTGGGAACTATTCTTTGAGTTAGTGCACACAACTGTGTTGGCT
AATGTTAGTAGTAATTCTTTAATTGGTTTAATTGTGTTTAAATTTGCTAAGTGGATGCTG
TATTATTGTAAT-----GCCTCATACCTTAATAATTATGTCCTAATGGCTGTTATTGTTA
ATGGCATAGGTTGGATGTTTACTTGTTACTTTGGATTCTATTGGTGGATTAATAAGGTTT
TTGGTTTAACCTTAGGTAAATATAGTTTCAAAGTTTCAGTAGATCAATATAGGTATATGT
GTCTTCATAAGATTAACCCACCTAAAACTGTGTGGGAAGTCTTTTCTACAAATATACTTA
TACAAGGTATAGGTGGTGACCGTGTGTTGCCTATAGCTACAGTGCAATCTAAATTGAGTG
ATGTAAAGTGTACAACT-----------GTTGTCTTAATGCAGCTTT--------TGACT
AAGCTTAATGTTGAAGCAAACTCAAAAATGCATGCTTATCTTGTAGAGTTACACAATAAA
ATTCTTGCCT-CAGATGATGTTAATGAGTGCATGGATAATTTATTGGGTATGCTTGTAAC
ACTATTTTGTGTAGATAGTACTATTGATTTAAGTGAGTATTGTGATGATATACTTAAGAG
GTCTACTGTTTTACAGTCAGTCACTCAAGAGTTTTCACACATACCTTCTTATGCAGAGTA
TGAAAGAGCTAAAGACCTCTATGAAAAGGTTTTAGC------TGAGTCTAAACATGGTGG
TGTTACGCAGCAAGAGCTTGCTGCATACCGTAAAGCTGCCAATATTGCAAAGTCAATCTT
TGATAGAGACTTGGCTGTTCAGAAGAAGTTGGATAGCATGGCTGAACGTGCTATGACAAC
TATGTATAAGGAAGCGCGTGTTACTGATAGAAGAGCTAAACTTGTTTCGTCATTACATGC
GTTACTATTTTCTATGCTTAAGAAGATAGATTCTGAAAAGCTTAATGTACTATTCGACCA
GGCAAGTAGTGGTGTTGTACCGCTAGCTACTGTTCCAATAGTTTGTAGTAATAAGCTTAC
TCTTGTAGTGCCAGATCCAGAGATATGGATTAAGTGTGTA-GAGGGCACGCATGTTACAT
ATTCAACAGTTGTTTGGAATATTGATAATGTCATTGATGCAGATGGCACTGAATTGCAAC
CAATTTCTACAGGTAATGGTTTAACTTACTG-TATAAGTGGTGATA---------ATATA
GCATGGCCTC---------------TTAAGGTCAATTTGACTAGGAATGTGCATAATAAA
GTTGATGCAGTATTGCAGAATAATGA-GCTTATGCCTCATGGTGTTAAAACAAAGGCATG
CGTGGCAGGTGTAGATCAAGCACACTGCAGCGTAGA------GTCTAAATGTTATTATAC
TAATATTAGTG-GTAATTCAGTAGTGGCTGCTATTACCTCTTCAAATCCTAATTTGAAAG
TTGCCTCATTTTT---AAATGAAGCAGGCAATCAAATTTATGTTGACTTAGACCCACCAT
GTAAATTTGGTATGAAGGTGGGTGATAAAGTAGAAGTTGTTTACTTGTATTTCATAAAGA
ATACAAGGTCAATTGTTAGAGGTATGGTACTTGGTGCTATATCTAATGTTGTGGTTTTAC
AGTCTAAAGGATATGAGACAGAAGAAGTTGATGCTGTTGGCATACTATCACTCTGTTCTT
TTGCAGTAGATCCTGCTGACACGTATATTAAATATGTGGCAGCAGGTAATCAACCTTTAG
GTAACTGTGTTAAAATGTTGACAGTTCATAATGGTAGTGGCTTTGCTATAACTTCAAAGC
CAAGCCCAACTCCTGACCAGGATTCTTACGGAGGGGCTTCTGTGTGTCTCTACTGCAGGG
CACATATAGCTCACCCTGGAAGTGCAGGAAATTTAGATGGACGTTGTCAATTTAAAGGTT
CTTTTGTACAAATACCTACTAC---GGAGAAAGATCCTGTGGGATTCTGTCTACGTAATA
AGGTTTGCACTGTCTGTCAGTGTTGGATAGGTCATGGATGTCAATGTGATTTACTTAGAC
AACCAAAACCTTCAGTTCAATCAGATGCTGGTGCACCTG------------GTTTTGATA
AGAATTA-TTTAAAC-GGGTACGGGGTAGCAGTGAG-GCTC--GGCTGATACCCCTTGCT
AATGGTTGTGAACCTGATGTTGTAGAGCGAGCCTTTGATGTATGTAATAAGGAATCAGCC
GGTATGTTTAAAAATTTGAAGCGTAACTGTGCTCGGTTCCAAGAAGTGTGTGGTACTGAA
GATGGAAATCTT---GAGTATTGTGATTCTTATTTTGTGGTTAAACAAACTACTCCTAGT
AATTATGAACATGAGAAGTCTTGCTATGAAG-ACTTAAAGTCAGA--AGTAACGGCTGAT
CATGATTTCTTTGTGTTCAATAAGAACATTTATA---------ATATTAGTAGGCAACGA
CTTACTAAGTATACTATGATGGACTTGTGTTATGCTTTGAGGCATTTTGACCCAAAGGAT
TGCGAAGTTCTTAAAGAGATACTTGTCACTTATGGTTGTATAGAAGATTACCAGCCTAAG
TGGTTCGAAGAAAATAAGGATTGGTACGATCCAATAGAAAACCCAAA-ATATTATGCCAT
GT---TGGCTAAAATGGGACCTATTGTTCGTCGTGCATTGTTGAATGCTGTTGAGTTTGG
GAACCTAATGGTTGAGAAGGGTTATGTAGGTGTAGTTACACTAGATAACCAGGACCTCAA
TGGCAAATTTTATGATTTTGGTGACTTTCAGAAAACAGCACCTGGTGCTGGTGTTCCTGT
TTTTGATACATATTATTCCTACATGATGCCCATCATAGCCATGACGGATGCGTTAGCACC
TGAAAGGTATTTTGAATATGATGTGCATAAGGGTTACAAGTCTTATGACCTCCTCAAGTA
TGATTATACAGAGGAGAAGCAAGAATTGTTTCAAAAGTACTTCAAGTACTGGGATCAAGA
CTACCACCCTAATTGCCGAGATTGTGTCGACGATAGGTGTTTGATACATTGTGCAAACTT
CAACGTACTTTTCTCTACACTAATACCACAAACTTCTTTTGGTAATTTATGTAGAAAAGT
GTTTGTTGATGGTGTACCATTTATAGCTACTTG--TGGCTATCACTCTAAGGAACTTGGT
-GTTATTATGAATCAAGATAACACCATGTCTTTTTCAAAAATGGGTTTAAGCCAGCTTAT
GAAATTTGTAGGAGATCCCGCTCTTTTAGTAGGAACTTCTAA-CAATTTAGTTGATCTTA
GAACTTCTTGCTTTAGTGTCTGTGCGTTAGCTTCTGGTATAACACACCAGACAGTTAAGC
CAGGTCACTTTAATAAAGATTTCTATGATTTTGCTGAAAAAGCAGGTATGTTTAAGGAAG
GATCATCAATTCCACTTAAACACTTCTTCTATCCACAGACAGGTAATGCTGCTATAAACG
ATTATGACTATTATCGTTATAACAGGCCTACTATGTTTGATATACGCCAGCTTCTATTTT
GTTTAGAGGTGACGTCTAAATATTTTGAATGTTATGAAGGTGGTTGTATACCAGCTAGTC
AAGTGGTTGTTACCAATCTTGATAAGAGTGCAGGTTTTCCATTTAATAAATTTGGAAAAG
CCCGTCTCTATTATGA---AATGAGTCTAGAAGAGCAGGACCAACTCTTTGAAAGTACAA
AGAAAAATGTCTTGCCTACTATAACTCAGATGAATCTCAAATATGCTATATCCGCGAAAA
ATAGAGCGCGTACTGTGGCAGGTGTGTCTATTCTTTCTACTATGACTAACAGACAGTTCC
ATCAGAAGGTTCTTAAGTCTATAGTCAATACTAGAAATGCATCTGTAGTTATTGGAACAA
CTAAATTTTATGGCGGTTGGGACAATATGCTAAGAAACCTAGTTCAAGGTGTGGAATACC
CAATGCTTATGGGTTGGGACTATCCTAAGTGTGATAGAGCAATGCCAAATTTGTTGCGTA
TAGCAGCGTCACTGGTGC-TTGCCCGTAAACATACTAATTGTTGCACATGGTCTGAGCGC
ATTTATAGATTGTACAATGAATGCGCCCAAGTATTGTCTGAAACTGTATTAGCTACAGGT
GGTATATATGTGAAACCTGGTGGTACTAGCAGTGGTGATGCTACCACTGCTTATGCCAAC
AGTGTTTTTAATATAATACAAGCCACATCTGCTAATGT---TGCGCGTTTACTTAGTGTT
ATAACGCGTGATATAGTATATGATGACATTAAAAGCTTGCAGTATGAGTTATACCAGCAG
GTTTATAGGCGAGTCAATTTTGATCCTGCCTTTGTTGAAAAGTTTTATTCTTACATGTGT
AAGAATTTTTCATTAATGATCTTGTCTGATGATGGTGTTGTTTGTTATAACAACACACTT
GCCAGACAAGGTCTTGTAGCAGACATTTCTGGTTTTAGAGAAATTCTCTACTACCAAAAC
AATGTTTATATGGCCGATTCTAAGTGTTGGGTTGAACCCAATTTGGAAAAGGGCCCACAT
GAATTTTGTTCACAGCACACAATGCTAGTAGAGGTTGATGGCGAGCCAAGATATTTGCCA
TATCCAGACCCATCACGCATTTTGGGTGCATGTGTATTTGTAGATGAAGTGGATAAGACA
GAACCTGTGGCTGTTATGGAGCGTTATATCGCTCTCGCCATAGATGCTTACCCGCTTGTA
CATCATGAAAACGAGGAGTATAAGAAAGTTTTCTTTGTACTTCTTTCTTATATTAGAAAG
CTCTATCAGGAGCTCTCCCAAAGTATGCTTATTGACTATTCCTTTGTTATGGATATAGAT
AAGGGTAGCAAATTTTGGGAGCAGGAGTTCTATGAAAATATGTATAGGGCTCCTACAACT
TTACAGTCTTGTGGCGTTTGTGTAGTGTGCAATAGTCAAACTATACTGCGCTGTGGTAAT
TGTATTCGCAAACCATTTTTGTGTTGTAAATGTTGC-TATGACCACGTCATGCATACAGA
CCACAAAAATGTTTTGTCTATAAATCCATACATTTGCTCTCAACCTGGTTGTGGTGAAGC
TGATGTTACCAAACTTTACCTCGGAGGTATGTCTTATTTCTGTGGTAATCATAAACCTAA
ATTATCAATACCGTTAGTATCTAATGGTACTGTTTTTGGAATTTACAGAGCCAATTGTGT
GGGTAGCGAAAATGTTGATGATTTTAATCAACTAGCTACTACTAATTGGTCTACTGTTGA
ACCTTATATATTAGCAAATCGCTGTAGCGACTCGTTAAGACGCTTTGCTGCTGAGACAGT
CAAAGCAACAGAAGAGTTGCATAAACAGCAATTTGCTAGTGCAGAAGTCAGAGAGGTAAT
TTCTGACCGTGAATTAATTCTATCATGGGAACCTGGTAAGACAAGGCCTCCATTGAATAG
GAATTATGTTTTCACTGGCTACCACTTTACTAGGACAAGTAAGGTACAGCTAGGTGATTT
TACTTTTGAGAAAGGTGAAGGTAGAGATGTTGTCTATTATAGGGCGACGTCTACAGCTAA
ATTGTCTCCTGGAGACATTTTTGTCTTAACATCACACAATGTTGTTTCTCTTGTAGCACC
AACTTTGTGTCCTCAACAAACTTTTTCTAGGTTTGTTAATTTAAGACCTAATGTAATGGT
ACCGGAGTGTTTTGTTAATAACATTCCATTATACCATTTAGTAGGTAAACAAAAGCGTAC
TACAGTGCAAGGCCCTCCTGGCAGTGGTAAGTCACACTTTGCCATAGGCCTTGCTGCATA
CTTTAGTAATGCTCGTGTGGTTTTTACAGCATGTTCTCATGCTGCAGTAGATGCGCTTTG
TGAAAAAGCGTTTAAATTTCTTAAAGTTGATGATTGCACTCGCATAGTACCTCAAAGGAC
TACTGTTGACTGCTTCTCAAAATTTAAAGCTAATGACACAGGAAAAAAGTACATTTTTAG
TACTATTAATGCCTTGCCAGAAGTTAGTTGTGACATTCTGTTGGTAGATGAGGTTAGTAT
GTTGACCAATTATGAATTGTCATTTATTAATGGTAAGATAAATTACCAGTATGTTGTGTA
TGTAGGTGATCCTGCTCAATTACCGGCACCTCGTACTTTGCT---TAATGGTTCACTTTC
ACCCAAGGATTATAAT-GTCATCACAAATCTTATGGTTTGTGTTAAACCTGACATTTTCC
TTGCGAAGTGTTACCGTTGTCCTAAAGAAATTGTAGACACTGTGTCTA-CTC--TTGTTT
ATGATGGAAAGTTTGTTGCAAA-CAACCCAGAATCACGCGAGTGCTTCAAGGTTGTAGTT
AATAATGGTAATTCTGATGTAGGTCATGAGAGTGGTT-CAG-CCTAC----AACACAACA
-CAATTGGAATTTGTGAAAGATTTTGTTTGTCGCAATAAACAATGGCGAGAAGCAACATT
CATTTCACCTTATAATGCAATGAACCAGAGAGCCTATCGCATGCTTGGACTTAATGTCCA
GACGGTAGACTCTTCACAAGGTTCAGAGTATGATTATGTTATATTCTGTGTCACAGCTGA
TTCTCAGCATGCATTGAACATTAACAGATTTAATGTTGCGCTTACAAGAGCTAAGCGTGG
TATACTTGTAGTCATGC---------GCCAGCGTGACGAATTGTATTCGGC---TCTTAA
ATTTACAGAGCTAGATTCTGAGGCAATCCTGCAAGGT---------ACAGGTTTGTTTAA
AATTTGCAATAAGGAATTTAGTGGAGTACATCCTGCTTATGCAGTAACCACTAAAGCACT
TGCGGCAACTTATAAGGTTAACGACGAGCTAGCAGCACTTGTTAATGTTGAGGCTGGTTC
AGAGATTACTTATAAACATCTTATCTCCCTGTTAGGGTTTAAAATGAGTGTTAATGTTGA
AGGTTGTCACAACATGTTTATAACACGTGATGAGGCAATTCGCAATGTAAGAGGATGGGT
TGGTTTTGACGTAGAAGCCACACATGCTTGTGGCACTAATATTGG-CACTAACCTTCCAT
TTCAAGTAGGATTCTCCACTGGTGCTGACTTTGTAGTCACACCTGA-GGGTCTTATTGAT
ACATCAATA-GGCAATAATTTTGAGCCTGTGAATTCT-AAAGCACCTCCAGGTGAACAAT
TTAACCACTTGAGAGTTTTGTTTAAGAGTGCTAAGCCTTGGCATGTTATAAGACCAAGGA
TAGTTCAG---------ATGTTAGCAGACAATCTATGCAATGTTTCAGATTGTGTAGTGT
TTGTCACATGGTGTCATGGCC---TAGAACTAACTACTTTGCGCTATTTTGTTAAAATAG
GCAAGGAACAAGTTTGTTCTTGTGGTTCTAGAGCTACGACCTTTAATTCTCATACTCAGG
---CTTATGCTTGTTGGAAGCACTGCTTGGGTTTTGACTTTGTTTATAATCCACTTTTAG
TGGACATTCAACAGTGGGGTTACTCTGGTAACCTGCAATTTAATCATGATTTGCATTGTA
ATGTGCATGGCCATGCTCATGTAGCTTCAGCTGATGCTATTATGACTCGTTGCCTTGCAA
TTAACAATGCATTTTGTAAAGATGTCAACTGGGAATTAACATACCCTCATATTGCAAATG
AGGATGAAGTAAATTCCAGTTGCAGGTATCTACAACGCATGTATCTTAATGCGTGTGTTG
AT-GCTCTTAAAGTTAATGTTATTTATGACATAGGCAACCCTAAAGGTATAAAATGCGTT
AGACGTGGGGATGTCAATTTTAGGTTTTATGATA-AGAACCCAATCGTACCCAATGTCAA
ACAGTTTGAGTATGACTACAGTC--------AGCATAAAGATAAGTTTGCTGATGGTCTG
TGTATGTTTTGGAATTGTAATGTGGATTGTTATCCTGACAATTCTCTTGTTTGTAGGTAT
GACACACGTAATTTGAGTGTGTTTAATTTACCTGGTTGTAATGGTGGTAGCCTGTATGTT
AATAAACATGCATTC--CACACACCTAAGTTTGATCGCATTAGCTTTCATAATTTGAAAG
CTATGCCATTCTTTTTCTATGACTCATCGCCCTGCGAAACTGTTCAAGTTGATGGAGTAG
CGCA---AGACCTTGTGTCATTAGCAACTAAAGATTGTATCACAAAATGCAACATTGGTG
GTGCTGTTTGTAAGAAACATGCTCAAATGTATGCAGAATTTGTGGCTTCTTATAATGCAG
CTGTTACAGCTGGTTTTACTTTTTGGGTTACTAATAATTTTAACCCTTACAACTTGTGGA
AGAATTTTTCAGCACTCCAGTCTATTGACAATATTGCTTATAATATGTATAAGGGTGGGC
ATTACGATGCTATTGCAGGCGAAATGCCCACAGTCATAACTGGAGATAAAGTTTTTGTTA
TTGATCAAGGTATTGAAAAGGCAGTTTTTGTTAATCAAACAACTCTGCCTACATCAGTTG
CATTTGAGTTGTATGCGAAGAGAAACATTCGCACACTGCCAAATAACAGAATATTGAGTG
GTTTAGGTGTAGACGTCACCCATGGTTTTGTAATATGGGACTACGCTAATCAAACG-CCA
CTGTATCGTAATACTGTTAAAGTATGTGCAT------ATACAGAC-ATTGAACCTAATGG
---------------TTTAGTAGTTCTGTATGATGATAGATGCGGTGATTATCAATCTTT
TCTT---GCTGCTGATAATGCTGTTTTAGTGTC--TACACAGTGTTATAAG-CGGTATCC
TTATGTAGAAATACCATCAAATCTGCTTGTTCAGAATGGTATGCCACTAAAAGATGGAGC
GA---------ACCTGTATGTTTATAAGAGGAGTAATGGAGCGTTTGTAACGCTACCAAC
CACATTAAACACACAGGGTGGTAATTATGAAACTTTTGAACCTCGTAGTGATGTTGAGAG
AGATTTTCTTGACATGTCAGAGGACGATTTTATTGAAAAGTATGG---TAAGGACGTAGG
TCTACAACACGTACTTTATGGTGAAGTAGAAAAACCACAATTGGGTGGTTTACACACTGT
TATAGGAATGTACAGACTCTTGCGTGCTGATAAATTAGACGCGAAGTCTGTAACTAATTC
AGATTCTGATGTCATG------------CAAAATTATTTTGTTTTG---GCAGACAATGG
TTCTTATAAACAGGTTTGCACAGTTGTAGACCTTTTGCTTGATGACTTCTTAGAACTCCT
TAGGAACATACTTAAAGAGTATGGTACTAATAAGTCTAAAGTTGTAACAGTGTCAATTGA
TTACCATAGCATAAATTTTATGACATGGTTTGATAATGGCAGTATTAAAACATGTTACCC
ACAGCTACAGTC------AGCGTGGACGTGTGGTTATAATATGCCTGAACTTTATAAAGT
TC--AGAATTGTGTTATGGAA-CCTTGCAACATTCCAAACTATGGTGTTGGAATAACGTT
GCCTAGTGGTATTATGATGAATGTGGCAAAATATACACAACTTTGTCAATATCTTTCTAA
-------AACTACAATGTGTGTGCCGCATAACATGCGTGTAATGCACTTTGGAGCTGGTA
GTGATAAGGGAGTTGCACCTGGTAGCACTGTTCTTAAACATTGGTTACCCGAAGGAACTC
TCCTAGTTGATAACGATATTGTTGATTACGTATCTGATGCACACGTTTCTGTCTTTTCAG
ATTGTAATAAATATAAGACAGAGCACAAGTTTGATCTTGTGATATCTGATATGTATACAG
ATAATGATTCAAAGAAGAAACATGAGGGCATAGTAGCCAATAATGGCAATGACGATGTCT
TCATTTATCTAGCTAATTTTTTAAAGAATAACTTAGCTCTTGGTGGTAGTTTTGCCATTA
AAGTTACAGAGACAAGTTGGCATGAAAGTTTGTATGACATTGCACAGGATTGTGCGTGGT
GGACAATGTTTTGTACAGCAGTAAATGCTTCTTCTTCTGAAGCATTTTTACTGGGGATTA
ATTATTTGGGTGCAAGTGCTAAT------------GTGAAAGTTAGTGGAAAAACACTGC
ACGCAAATTATATATTTTGGCGGAATTGTAATTATTTACAAAC------CTCTGCTTATA
GTACATTTGACGTTGCTAAGTTTGGATTAAAACTAAAAGCAACGCCAGTTGTAAATTTGA
AAACT-------------------------------------------------------
------------------------------------------------------------
------------------------------------------------------------
------------------------------GAACAAAAGACTGACTTAGTTGTTAATCTA
CTAAGGAACGGCAAGTTATTGATTAGAGATGTTGGGGAAGTCACTGTTTTTAGTGACCAT
TTTGTGTGCAC-----TATGTAGTGCAAATTTGTTTGATTTTGCCAATAATTATGTGTA-
--------------CTACTACCAAAGTGCCTTTAGGCCTCCAAATGGATGGCATTTGCAA
G-GGGGTGCTTATGCAGTAGTGAA------------------------------------
------------------------------------------------------------
---TTCTACTAATTATACTAGTAATGCCGGTTCTGCA---------------------AG
TGGGTGCACTGTTGGTATT---------------------AT------------------
--------TAAGG---------------ACGTCTATAATCAAAGTGCG------------
---GCTTCCATAGCTATGACAGCACCTTC------TCAGG-----GTATGGCTTGGTCTA
A---GTCACAATTTTGTAGTGCACACTGTAACTTTT-------------------CTGAA
------------ATTACAGTTTTCGT-----------------CACACATTGTTATAGTA
GTGG-----TACAGGGTC------TTGCCC-TATAACAGGC--ATGATTGCACGTGATCA
TAT-----TCGTATTTCTGCAATG-----------AAAA---------------------
ATGG---------------TTCTTTATTTTATAAC-TTAACAGTT-------AGCGTATC
TAA---------------------------------------ATACTCTATGTTTAAGTC
TTTTCAATG-------------TGTTAACAACCTCACATC--------------------
TGTTTATCTAAATGGTGATCT---------TGTTTTTACTTCCAACAAAACTACT-----
---------GATGTTACGTCAGCAG-GTGTG---TATTTTAAAGCAGGTGGACCTGTATA
TTATAGTGTTATGAAAGAATTTAAGGTTCTTGCTTATTTTGTTAATGGTAC---------
--------------AGCACAAGATGTAATTTTGTGT-----GACAAGTCCCCCAAGGGTT
TGCTAGCTTGTCAATATAA-----------CACTGGCAATTTTTCAGATG------GCTT
TTATCCTTTTACTAATACTACTTTAGTTAGGGAAAAGTTCATCGTATATCGTGA------
----------------AAGTAGTGTTAATACTACTCTGGCGTTAACTAATTTCACTTTTA
C---------------------TAATGTAAGTAATGCACAGCCTAA------------T-
--------------------------AGTGG------------TGGTGTTAATA-CT---
-TTTCATTTATA----------------TCAAACACA------------------AACAG
CTCAGAGTGGTTATTATAATTTTAATTTGTCATTTCTG------AGTCAGTTTGTGTATA
AGG---------CAAGTGATTTTATGTATGGGTCTTATCAT------------CCTAGG-
-----TGTTCT---------------------------------------TTTAGACCAG
AAACCATTAATAATGGTTTGTGGTTTAATTCCTTGTCAGTTTCTCTTACTTATGGACCCC
TACAGGGAGG--------GTGTAAGCAATCTGTTTT------------------------
----------TAGTGGTAAGGCAACG------------TGTTGTTATGCCTAC-------
--TCTT-----ATAATGGCCCTAGAGTATGTAAAGGTGTTTATTCAGGTGAATTAAGCAA
GACTTTTGAATGTGGATTGCTGGTTTATG--TTACTAAGAGTGATGGCTCTCGTATACAA
ACTAGAACGGAGCCCTTAGTATTAATGCAACAC---------------------------
AATTATAATAATATTACTTTAGATAAGTGTGTTAACTATAATATATATGGCAGAGTGGGC
CAAGGTTTTATTACTAA-TGTGACTGATTCTGCTGCTAATTTTAGTTATTTAGCAGATGG
TGGGTTAGCTATTTTAGACACTTCGGGTG-----------CCATAGATGTTT--------
-----------------------------------TTGTTGTACAGGGCAGCTATGGTCC
TAATTATTACAAGGTCAATCCTTGTGAAGATGTTAACAAACAGTTTGTAGTGTCTGGTGG
CAATATAGTTGGCATTCTTACTTCTAGA--------------------------------
----------------AATGAAACAGGTT-------------------------------
--------CTGAACAGGTTGAGAACCAGTTTTATGTTAAGTTAACCAATAGCTCACA---
------------TCGTCGCAGGCGTTCTA-------TTGGCCAAAAT-----------GT
AACAAG-------TTGCTCTTATGTTAGTTATGGCAGATTTTGTATTGAACCAGATGGTT
CGTTAAAGCTGATAGTGCCAGAAGAATTGAAGCAGTTTGTGGCA------CCTTTACTTA
ATATTACTGAAAGTGTACTCATACCTAACAGTTTTAATTTGACTGTTACAGATGAGTACA
TACAAACACGTATGGATAAGGTCCAAATCAATTGCCTTCAATATGTTTGCGGCAATTCTT
TGGAGTGTAGAAAATTGTTTCAACAATATGGTCCGGTTTGTGATAACATATTGTCTGTTG
TAAATAG------TGTTGGTCAAAAAGAAGATATGGAACTTTTAAGTTTCTATTCTTCTA
CTAAACCAGCTGG---TTATAATGCACCTGTCTTTAGTAATATTAGTACTGGTGATTTTA
ATATCTC---TCTTTTATTAACACCACCTAGCAGTCCTAGTGGTC------GTTCTTTTA
TAGAA---GATTTGTTATTTACAAGTGTTGAAACAGTTGGTTTGCCAAC---TGATGCTG
AATATAAAAAATGCAC-AGCAGGACCTTTAGGTACTCTTAAGGATCTTATC---------
TGTGCTAGGGAATATAATGGTTTATTAGTGTTGCCTCCAATTATTACGGCGGATATGCAA
ACAATGTATA---CTGCTTCTTTAGTTGGTGCCATGGCTTTTGGTGGTATTACAGCAGCA
GGTGCC---------ATACCATTTGCAACTCAGATACAAGCTAGAATTAATCATTTGGGT
ATTACACAGTCTCTGTTATTGAAAAATCAAGAGAAAATTGCAGCTTCCTTTAATAAGGCC
ATTGGTCATATGCAGGAAGGTTTTAGAAGCACTTCGCTAGCATTACAACAGGTT------
------------------------------------CAAGACGTTGTTAATAAGCAGAGT
GCTATTCTTACTGAAACTATGAATTCTCTTAATAAGAATTTTGGTGCTATTTCATCAGTA
ATTCAAGACATTTATGCGCAACTTGATGCAATTCAAGCAGATGCACAAGTAGACCGTCTT
ATTACTGGCAGACTCTCTTCTCTCTCTGTGCTAGCCTCT-GCTAAGCAATCTGAGT----
-ACATCAGAGTTTCCCAACAACGTGAATTAGCCACTCAAAAAATTAATGAGTGTGTTAAA
TCACAATCTAATAGGTATGGTTTTTGTGGTAGTGGAAGACATGTTCTTTCGATACCACAA
AATGCACCTAATGGTATAGTGTTTATACACTTTAGTTACACTCC---------AGAGAGT
TTTGTTAATGTTACTGCAATAGTAGGTTTTTGTGTACAGCCTGCTAATGCTAGTCAGTAT
GCAATAGTGCCTGTTAATGGTAGAGGTATTTTTATACAAGTTAATGGTAGTTACTATGTC
ACTGCAC---GTGATATGTATATGCCTAGAGATATTACTGCAGGAGATGTAGTTATTCTT
ACTTCTTGTCAAGCAAATTATGTTAATGTAAATAAAA------------------CCGTC
ATTACTACATTTGTGGAAGATGACGAT-TTTG-----------------ATTTTGATGAT
GAGTTGTCGAAATGGTGGAATGATACTAAGCATGAGCTACCAGACTT---------TGAC
GACTTCAATTATACAGTACCCATACTTAATATTAGTGGTGAAATTGATCAT---------
---------------------------------ATTCAAGGTGTTATACAGGGTCTTAAT
GATTCCCTTATAAACCTTGAAGAACTTTCAATACTTAAAACTTATATTAAGTGGCCTTGG
TATGTTTGGCTAGCCATAGGCTTTGCTA-TTATTATTTTTATCCTTATTTTAGGATGGGT
GTTTTTCATGACAGGTTGTTGTGG---------------TTGTTGTTGTGGATGCTTTGG
TATCATTCCTCTAA-------TGAGTAAGTGTGGTAAGAAATCATCTTA-----------
-------------------TTACACGACTTTTGATAAT----GATGTGGTGACTGAACAA
TACAGACCTAAAAAGTCTGTTTAAT-------------------------GGTTCAAACT
CCCGCGTCTTTTGTAATATTATTAATTTTTCTTTGGTTTAAACTTGCATTAAGTTGTTT-
---------------------------------------TAGTGAGTG------------
-----------------------CATTGTAGCACTTCAACATCTAATACAAG--------
-------------------TTCTACTCCTAATT----------ATTAATAATAATTTACA
ATCT-----------------------------------------------AGGCTGCTC
CTTTG-----GCAC----------------------------------------------
-------AGCCTAGACT-AATGTT------------------------------AGATTT
-----------------------------------------------TGAGAAAACAA--
----------------------------------------------------TTGAAACA
GGTGAACAGTTAGTAC-AACAAATCAGTT---------------------------TCAA
TTTACAACATATTTCAAGTGTTCTAGAAG---CACAAATATTTGACCCATTTGAGTGTTG
CTATTATTCAAGTGGT--------------------------------------------
------------------------------------------------------------
--AGTTTTTATGAAATAGAGTCAGCTGACGATTGTTCAGG---TGAT-------------
-------------GAATTTTATTAATAAATCGCTAGAAGAGAACGGCAGTTTTCTAACAG
CCCTTTATATATTTGTAGCATTTG------------------------------------
----TAGCACTTTATCTCT-------TAGGTAGAGCACTACAAGCTTTTGTACAAGCAGC
TGATGCTTGTTGTTTATTTTGGTATACATGGGTA--------------------------
------------------------GTAGTCCCGGGAGCTAAGGGCACTGC-ATTTGTGTA
TAAACATAC-------ATATGGT-------------AGAAAACTTAA----------CAA
TCCGGAGTTAGAACACGTTATTGTTAACGAGTTCCCGA----------AGAACGGTTGG-
AATAATAAAAGTATACCAAATTTTC-AAGATGT------C---CAA------------C-
-----GAGAC---------------------------------AAATTGCACCCTTGATT
CTGAGCAGGCTATTCTGCTCTTCAAGGAATATAATCTATTTATAACCGCATTCCTACTGT
TTATA---ACTATACTACTTCAGTATGGATACGCAACTAGGAGTCGGCTTATTTACATAC
TGAAAATGATAGTGTTATGGTGTTTCTGGCCCCTTAACATTGCAGTAGGTGTAATTTCAT
GTATATAC-CCACCAAATACAGGAGGCCTTGTAGCC------------------------
---------GCGATAATACTCACTGTGTTTGCGTGTTTTTCTTTTATAGGTTATTGGATT
CAG-AGCATTAGACTCTTTAAGCGGTGTAGATCTTGGTGGTCTTTTAACCCCGAGAGCAA
TGCCGTAGGTTCAATACTCCTAACAAATGGTCAACAATGTAATTTTG----------CTA
TAGAGAGTGTGCCAATGGTACTTTCTCCTATTATAAAGAATGGTGCTCTTTATTGTGAGG
GTCAGTGGCTCGCTAAATGTGAACCAGACCACTTGCCTAAAGACATTTTTGTGTGTACAC
CAGATAGACGCAACATTTACCGTATGG------TGCAGAAATATACTGGTGACCAAAGCG
GAAATAAGAAAAGGTTTGCTACATTTGTCTATGC-AAA-GCAGTCAGTAGACACTGGCGA
GCTAGAAAGTGTAGCAACAGGAGG-----AAGTAGTCTTT---------ACACAT-AAAT
GTGTGTGTGTAGAGAGTATTTAAAATTA------CTTTTTGATAGTGCCTCTATTTTAAG
AGCACATAAGAGTATTCATTTTGAGGATTTCAACA----------TAAATCCACTTTGTT
TCATAC--------------------------TCTCTTTTCAAGAGTTATTATTT-----
-----AAAAAACAG------------------------------TTTTTCCACTCTTTTG
TGCCAAAAACTGTTGTTGTTAA-TGGTGTAGCCTTCCAAGTAGATAATGGAAAAGTC---
----TACTATGAAGGAAACCTCATTTTTCAGAAAGGTTGTTGCAGGTTATGGTCC-----
------------------------------------------------------------
------------------------AGTATTAAAGGCGTTTGGATTT-ACAAG-CGCTTAA
G-----AGAAACAAATACGGA--------------ATGAAATGGTTGTCTAGTTTAGG--
------ACGAGCGTTCACTTCCTG---------------------------TTATAAAGC
CCTACTATTAACTCAATTAAGAGTTTTAGATAGGTTAATTCTAGATCACGGACCGAGGCG
TACTTTAAGTTGTGCCAGGCGCGTGCT---------TTTATTCCAATTAGATTTAGTTTA
TAGGTTGGTATATACGCCCGACCAATCGCTGGTATG----------------AATAATAG
TAAAGATAATCCTTTTCGCGGAGCAATAGCAAGAAAAGCGCGAATTTATCTGAGAGGAGG
ATTAGATTGTGTTTACTTTCTTAACA--AAGCAGGACAAGCAGAGCCTTGTCCCGCGTGC
ACATCACTAGTATTCCAAGGGAAAACTTGTGAGGAGCACATAGATAATAACGACTTGCTA
TCATGGCAAGCGGTAAGGCATCTGG---AAAGTCA-------GACTCACCCGCGCCAATC
ATCAAACTA-----------------------------GGAGGGCCTAAACCACCAAAGG
TAGGGTCATCTGGAAATGCATCTT------------------------------------
-------------------------------------GGTTTCAAGCCTTAAAGGCCAAG
A--AACTAAATGCACCTGCACCTAAGTTTG------------------------------
------------------------------------------------------------
------------------------------------------------------------
AAGGTAGTGGTGTTCCTGATAATGAAAATTTAAAAAATAGCCAGCAGCATGGATACTGGA
GACGCCAAGCCAGGTATAAGCCAGGTAAAGGTGGAAGAAAA-------CCAGTCCCAGAT
GCGTGGTATTTCTATTACACTGGAACAGGACCAGCCGCTGACCTGAATTGGGGTGATTCT
CAGGATGGTATAGTGTGGGTTGCTGCTAAGGGTGCTGATGTAAAATCCAGATCT---AAT
CAGGGTACAAGAGATCCTGATAAGTTTGACCAATATCCACTACGATTTTCGGATGGGGGA
CCTGACGGTAATTTCCGTTGGGATTTCATTCCTCTGAATCGTGGTAGGAGTGGGAGGTCG
ACTGCAGCGTCATCAGCAGCATCTAGTAGAGTACCATCTCGTGAAGGTTCACGTGGTCGT
AGGAG-------------------------------------------------------
-----TGGAGCTGAAGATGATCTCA--TTGCTCGCGCGGCAAAGATTATTC---------
----------------AGGACCAGCAAAGGAAGGGTACGCGTATTACAAAGCAAAAGGCA
GATGAAATGGCTCATCGCAGATTTTGTAAGCGCACTATTCCACCAGGTTATAGAGTAGAT
CAAGTCTTTGGCCCTCGTACTAAAGGTAAGG---AGGGAAATTTTGGTGATGA-CAAGAT
GAATGAGGAAGGTATTAAGGATGGGCGTGTTACGGCAATGCTCAACCTTACACCTAGCCC
GCATGCTTGTCTTTTTGGTA----GCCAAGTGACACCTAAGCTTCAA----------CCT
GATGGTCTTCA-CTTGACTTTTAGATTTACTACTGTGGTGCCACGTGATGACCCGCAGTT
TGATAATTATGTAAAGATTTGTGATGAGTGTGTTGATGGTGTAGGAACACGTCCAAAAGA
TGAAGTTGTAAGACCAAAATCACGCTCAAGTTCAAGACCTGCTACAAGAGGAAATTCTCC
GGCG------CCAAGACAACAGCGTCCTAAAAAGGAGAAAAAGCCGAAGAAGCAGGATGA
TGAAGTGGATAAAGCATTGACCTCAGATGAGGAGAGGAACAATGCACAGC----------
-------TGGAATTTGATGATGA------------ACCCAAAGTGATTAATTGGGGTGAT
TCAGCACTTGGTGAAAATGAACTTTGA-G----------------TAACATAATGGAC--
----TTG----------C----TACA-TTTTATGT------------GGC----------
--ATTGCTGTTGTC----------AT-------TAT-----------TTTG---------
--TTGCT-TTTCTCTC-AATCATTATGGGTTTTGATTGTGATTATGTGCAATA-------
---TCTTAGTTGGTTTC-----------------------CCTTGTTGATTGCAGTCTGC
T----TTCT-TTCTGTGCTTATTG-TTTTTATTCTGC-TTTATTCTCTTTTATATCG---
TAGAAGT---------TTATTA---AAGGTTAAGGAAGATAGGCATGTAGCTTGATTACC
TACATGTCTATCGCCAGGGAAATGTCTAATCTGTCTACTTAGTAGCCTGGAAACGAACGG
TAGACCCTTAGATTTTAATTTAGTTTA---ATTTTTAGTTTAGTTTAAGTTAGTTTAGAG
TAGGTATAAAGAAGCCA--------GTGCCGG-GGCCACG--CGGAGTACGATCGAGGG-
TACAGCACTAGGACGCCCA--------CTAGGGGAA----------GAGCTAAATTTTAG
----TTTAAGTTAAGTTTAATTGG-------CTAAGTATAGTT-AAAA-TTTATA-GGCT
AGT-ATAGAG------TTAGA-----GCA-------------------------------
------------------------------------------------------------
AAAAA-------------------------------------------------------
------------------------AAAAAAAAA---------------------------
------------------------------------------------------------
------------------------------------------------------------
----
>NC_048213.1 Infectious bronchitis virus isolate Ind-TN92-03, complete genome
------------------------------------------------------------
------------------------------------------------------------
----------------------------------------------ACT-----------
TAA--------------GAT----------------------------------------
-------------------------------------AGA--------------------
-----------------------------------TATTA--ATATATAT----------
CTATCACACTAGCCTTG------------------CGCTAGAT-T-------------TC
------------------------------CAACTTAACAAAACGGACTT-AA-ATACCT
ACAGCTGGTCCTCATAGGTG-TTC-------------CATTGCAGTGCACT-TTA-----
-------------G----------------------------------------------
-TGCCCTGGATGGCACCTGGCCACCT---------------GTCAGG-TTTTTGTTATTA
AAATCTTA---------TTGTTGCTGGTATCA--------------------------CT
GCTTGT-TTTGCCGTGTCTCACTTTA-TACATCCGTTGCTTGGGCTACCTAGTA------
----------------TCCAGCGTCCTACGGGCGCCGTGGCTGGTT--------------
--------------------------------CGAGTGCGAAGAACCTCTGGTTCATCTA
GCGGTA---GGCGGGTGTGTGGAAGTAGCACT-----------TCAGACGTAC-CGG---
TTCTGTTG-------TGTGAAATACGGGGTCACCT-CCCCCCACATACCTCTAAGGGCTT
----TTGAGCCTAGCGTAGGGCTACGTTCTCGCATAAGGTCGGCTATACGACGTTTGTAG
GGGGTAGTGCCAAACAACCCCTGAGGT-------------------------GACAGGTT
CTGGTGGTGTTT----AGTGAGCAGACATACAATAGACAGTGACAACATGGCTT------
-------CAAGCCTAAAACAGGG---------------------AGTATCTCCC--AAAC
TAAGGGA-TGTCATTCTTGTATC--CAAAGACATTCCTGAACAACTTTGTGACGCTTTG-
TTTTTCTATACGTCACACAACCCTAAGGATTACGCTGATGCTTTTGCAGTTAGGCACAAG
TTTGACCGTAGTCTGCAGACTGGGAAACAGTTCAAATTTGA-------------------
-----------------------------------------------------AACTGTG
TGTGGTCTCTTCCTCTTGAAGGGAGTTGACAAAATAACACCTGGTGTCCCAGCAAAGGTT
TTAAA----ATCCACTT-------CTAAGTTGGCAGATTTAGAAGACATCTTTGGTGTCT
CTCCATTTGCACGGAAGTACCGTCATTTGTTGAAAACAGCATGCCAGTGGTCTCTTACTG
TAGAGAC------ACTGGATGCTCGTGCACAAACTCTTGATGAAATT----------TTT
GACCCTACTGAAATACTTTGGCTTCAGGTGGCTGCAA--AAATTCAAGTTTCAGCTATGG
CAATGCGCAGGCTTGTTGGAGAAG------------------------------------
------------------------TAACTGCAAAAGTCATGGAAGCTCTTGG---CTCAA
ATCTGAGTGCTCTCTTTCAAATTGTT----------------------AAACAACAAATA
GCCAGAATCTTTCAAAAGGCACTGGCTA------------------TTTTTGAAAATGTG
AGTGAATTACCAC------AGCGTATTGCAGCACTTAAGATGGCCTTTGC--CAAGTGTG
CTAAGTCAATTACTGTTGTGGTTGTGGAAAGAACTCTAATTGTTAAAGAGTTCGCAGGAA
CTTGTCTTGCAAGCATTAATGGTGCTGTTGCAAAATTCTTTGAAGAACTTCCAAA-----
----------------------TGGTTTTA------------TGGGTTCTAAAATCTTCA
CAACATTGGCCTTCTTTAAAGAAGCAGCTGTGAAAATTGTGGAAAATATACCAAATGCAC
CAAGAGGCACT----AAGGGTTTTGAAGTTGTTGGCAATGCCAAAGGTACACAAGTTGTT
GTGCGTGGCATGCGAAATGACCTAACATTGCTTGACCAAAAAGTTGAAATTCCTGTTGAG
TCAGAAGGTTGGTCTGCAATTTTAG---AAGGACATCTCTGTTATGTCTTT---------
----AAGAGTGGTGATCGTTTTTATGCGG-CACCTCTTTCTGGAAATTTTGCGTTGCATG
ATGTGCATTGTTGTGAGCGTGTTGTTTGTCTATCTGATGGTGTAACACCGGAGATAAAT-
-----------GATGGACTCATTCTCGCTGCAATTTACTCATCTTTTAGTGTCTCAGAAC
TCATGGCAGCCCTTAAAAAGGGTGAACCATTTAAGTTTTTGGGCCATAAATTTGTGTATG
CAAAGGATGCAGCAGTGTCTTTTACTTTAGCGAAGGCTGCCACTATTGCAGATGTTTTGA
AGCTGTTTCAATCAGCGCGTGCGAAAGTCGAAGATGTTTGGTCTTCATTTACTG------
-AAAAGTCTTTTGAATTCTGGAAGCTTGCATATGGAAAAGTGCGCATCCTTGAAGACTTT
GTGAGACCTCAGC-TTGTAAGGCT---------CAAATGGTCAATGGGGATTCTGGCGAC
AGTGCTTGGAGAGGGCATTTGGCATCTTGTTTCACAAGTCATCTATAAAGTAGGTGGTCT
TTTTACTAAAGTTGTTGACTTCTGTGAGAAATATTGGAAAGGTTTTTGTGCACAGTTGAA
AAGGCCTAAGCTCA-----------TTGTCACTGAAACCCTCTGTGTTTTAAAAGGA---
GTTGCACAGCATTGTTTTCAACTGTTGCTGGATGCAATACA-------------TTCTAT
GTATAAGAGTTTTAAGAAGTGTGCACTTGGTAGAATTCA---TGGAGATTTGCTCTTCTG
GAAAGGAGGTGTGCACAAAATTATTCAAGAGGGCGATGAAATTTGGTTTGACGCCATTGA
TAGCATTGATGTTGAAGATCTGGGTGTTGTTC---AAGAAAAATCGATTGATTTTGAGGT
TTGCGATAATGTGACACTTCCAGA-----------------AAACCAACCTGGTCATATG
GTTC-AAATCCAGAATGAGGATAAGAACTATATGTTCTTCCGTTTTAAAAAGGATGAGAA
CATTTATTATACACCAATGTCTCAACTTGGTGTAATTAATGTAGTTTGCAAAGCCGGCGG
TAAAACCGTCACCTTTGGAGAAACTACTGTGCAAGAAATACCACCACCTGATGTTGTGCC
TATTAAGGTTAGCATCGAGTGTTGTGGTGAA-CATGGAACACAATTTTCAAG--------
AAAGCCTATTAAAGAGCCCATTGAAGTTGAGACGGACTTCACAGTTGAAC---------A
ATTGCTCTCTGTGATCTATGAGAAAATGTGTGACGACCTCAAGTTGTTTCCAGAGGCACC
CGAGCCTCCACCATTTGAGAAAGTTTCACTTGTTGAAAAGC------AGGGTAA------
--------------------AGATTTGGATTG-TATAAAAT-CTTGCCATTGGATCTATC
------GTGACTATGAGAGCGATGATGACATCGAGGAAGAAGATGCAGAA----------
-----GAATGTGACACGGA---------TTCAGGTGATGCTGAGG-AGTGTGACACTAA-
-----------------------------TTCAGAATGTGAAGAAGAAGATGAGGATACT
AAAGGGTTGGCCCTTATACAAGACCAGCCAAGTTATAAATACCCTCTTCCACTGGAAG--
-AAGATTATAGCGTCTACAATGGATGTATTGTTCATAAAGACGCTCTTGATGTT------
---------GTGAATCTACCATCTGGTGAAGAAACTTTTGTTGTTAATGACTGTT-----
----------------------------------------------TTGAGGGAGCTGTA
AAACCGCTTCCGCAGAAAGTTATTGAT---------------------------------
GTTCTTGGTGACTGGGGTGAGGCTGTTGA------TGCGCAAGAACAATTGTGTCAA---
---------------------CAAGAATCTACTCAAGCCG-----------------CAT
TTGAGA--------GATCAGTTGAGGATTCTATTGGTGGTTGTGAGGCAATGGCTGAACA
ATCTGTC---------------------------------GTTGACGAGCATGAATTATT
ACT-------------------------------------------TGTAGTTGAAGAAA
ATCAGCATGGGGTTGTTTATACACCTGCCGATCTAGAAGGTGTAAAAGAAACAGCAGAAG
AGGTTGATGAATTTATTCTC----------------------------------------
--ATTGCTGATGTTTCCAAAGAAGAAGTTG---------------------------TGC
CTCAAGGGAAAGG---------------------------------------GGAGTC--
------------------------------------------------------------
-------ACAAGTTGAGCAAGA---------------------GCCTATTCAAGTTGTTA
AATCACAACGTGAGAAGAAGGCTAAAAAA---------------TTCAGAGTTAAACCAG
CCACATGCGAAAAACCCAAATTTTT-----------------------------------
-------------GGAGTATAAAACCTGTGTGGGTGA---------------TTTAACTG
TTGTAATTGCCAAGGCATTGGACGAGTTTAAAGAGTTCTGTATTGTAAACGCCGCGAATG
AGCATATGTCTCATGGTGGTGGCGTTGCAAAGGCAATTGCAGACTTTTTTGGACCTGATT
TTGTGGAATATTGT---------------------------GAGGACTATGTT----AAA
AAACATGGGCCGCAACAGAGACTTGTCA----------CACCTTCGTTTGTTAAAGGCAT
TCAATGTGAG--AATAATGTTGTGGGACTACGCCATGGAGACATTAATTCGCGTCAGAAG
CTTGTTGCTGCATACAAGA---------------ATGTGCTTGTAGA-------------
--------------------------------------------TGGCGTAGTCAATTAT
G----------------CTGTGCCAGT---------------TCTTTCATTAGGAATTTT
--------------------------------------------------TGGTGTGGAT
TTTAAAATGTCAATAGACGCAATGCGTGAAGCCTTTGAAGGTTGCACCATACGCGTTCTT
TTGTTCTCTCTGAGTC-----AAGAACACATCGATTATTTCGATGTAACTTGCAAG----
CAGAAGACACTCT-----------------------------------------------
----------------------------ATCTTACGGAGGA-------------------
--------------------------------TGGTG--------------------TTA
AATACCGCTCCGTTGTTGTAAAACCTGGTGACTCATTGAGT-------------------
-----------------CAATTTGGACAGGTTTTTGCTAAAAATAAGGCAGTCT------
----------TTACAGCTGATGATGTTGAG---------------------GATAAAGAA
ATCCTCTTCGTACCCACTACTGACAAGACT------------GTTCTTGAATATTATCC-
-----------------TTTAGATGCGCAAAAGTATGTAATATATTTGCAAACGCTTGCG
CAGAAATGGAATGTCCAATATAGGGACAATTTTCTTATACTAGAGTGGCGTGATGGAAAC
TGCTGGATTAGTTCAGCAATTGTTCTCCTTCAAGCTGCTAAAATTAGGTTTAA---AGGT
TTTCTATCAGAAGCATGGGCTAAACTGTTGGGTGGAGATCCTACAGACTTTGTTGCCTGG
TGTTATGCAAGTTGCAATGCTAAAGTTGGTGATTTTTCAGATGCTAATTGGCTTTTGGCC
AATTTTGCAGAACATTTTGACGCAGATTACAAAAATGCCTTTCTTAAGAAGCGCGTTTCG
TGCAACTGTGGTGT-TAAAAGTTATGAG---------------CTTAGGGGCCTTGAAGC
TTGTATTCAGCCAGTTCGGGCAACTAATCTGCTACATTTTAAAA----------------
-------CGCAATATTCAAATTGCCCAACCAGTGGGGCAAGTAATAC-------------
---------------------GGATGAAGTATTTGAAGCTTCGTTACCGTACTTAT----
-------TGCTTTTTGCTACTGATGGTCCTGCTACAG-----TTGATTGTGATGAAG---
---ATGCAGTGGGGACTGTCGTGTTTGTTGGTTCTAC-----------------------
-------TAATAGTGTCCATTGTGATACACAAGCTGCACGGCAAGCTTTTGATAATCTTG
CTAAAGATAGAAAATTTGGAAAGAAGTCGCCTTACAAGACTGCAATGTATACGCGATTCG
CTTTTAAGAATGAAAATCCTTTGCCTGTTG---CTA---AACATAGTAAGGGTAAGTCTA
AGTCGGTAAAGGAAGATGTTTCTAACCTTGCTACTAGTTCTAAGGCCAGTTTTGATAATC
T---------TACTGACTTCGAACAGTGGTATACTAGTAACA-------TCTATGAAAGT
CTTAAAGTGCAGGAATCACCATAT---AACTTTGATA-AATATGTGTCATTCAAAA----
-------------TAAAGGAAGATTCTAAGTTGCAAAAGACACTTAAGGTTAGATGTATT
AAATCAGTTTTTGACTTTAGATCGAAGGATGGTTTTATTTATAAGTT-ATCTCCTGATAC
TGATGAAAATTCAAAAGCACCAGTCTACTACCCAGTCTTGGATTCTATTAGT---CTTAG
GGCAATATGGGTGG-AAGGCAGTGCTAATTTTGTTGTTGGGCATCCAAA--------TTA
TTATAGTAAGTTTCTCCATATTCCTACTTTTTGGGAAAATGCAGAGAATTTTGTTAAAAT
GGGTGATAAAATTGGTGGTGTATCTATGGGACTTTGGC--------------------GT
GCAGAACACCTTAATAAACCTAACTTGGAGAGAATTTTCAACATT---------------
------------------------------------------------------------
---GCTAAGAAAGCCATTGTTGGATCTAGTGTTGTTA-CTACACAATGCGGTAAATTATT
TGGTAAAGCAGCT------ACATTCGTTGCCGATAAAGTAGGTG------ATGGTGTAGT
TCGCAATATTACAGATAGCATTAAGGGTCTTTGTGGATTCACACGTGGCCATTTTGAAAG
AAAAATGTCCCTACAATTCCTAA------------------AGACGCTTATGTT------
-------CTTTTTATTCTATTTCTT-----------------------------------
-----------------------------------GAAGGCTAGTGTTAAGAGTGTTG--
------TTTCTAGCTATAAGATTGTGTTATGTAAGGTGGTGT------------------
----TTGTTACTTTACTTATAGTTTGGATTGTCTACACAAGTAACCCAGTAATGT---TT
ACAGGAATACGTGTGTTAGATTTTGTATTCGAGGGTTCTTTGTGTGGTCCTTATAAAGAC
TATGGTAAAGATTCTTTTGA---------------TGTGTTACGCAATTGTGCAGGTGAT
TTTACTTGTCGTGTGTGTTTACATGACAGAGATTCACTTCATCTGTTCAAATATGCTTAT
AGCGTAGAGCAGATTTATAAGGATGCAGCTTCTGGCATTAACTTTAATTGGAATTGGCTT
--------------------TATTTGGTCTTTCTAATATTATTTGTTAAGCCAGTGGCAG
GTTTTGTTATTATTTGTTATTGTGTTAAGTATTTGGTATTGAGTTCAACTGTGTTGCAAA
CTGGTGTAGGTTTTTTAGATTGGTTTGTAAAAACAGTTTTTAGTCACTTTAATTTTATGG
GCGCAG----GGTTTTATTTCTGGCTATTTTACAAGATATACGTACAGGTGCATCATATA
CTGTATTGTAAGGATGG-----------------------------AACATGTGGAGTGT
GCAAGAGAGTTGCACGCAGCACCAGGCAAG-AGGTTAGCGTTGTTGTTGGTGGACGCCAG
CAAATAGTGCATGTTTACACTAATTCTGGCTATAACTTTTGTAAAAGACATAATTGGTAT
TGTAGAAA---TTGTGATGATTATGGTCACCAAAATACATTTATGTCCCCTGAAGTTGCT
GGCGAGCTTTCTGAAAAGCTTAAGCGCCATGTTAAACCTACAGCATATGCTTACCCCGTT
GTGGATGAGGCATGCTTGGTGGATGAT---TTTGTTAATTTAAAATATAAAGCTGCAACT
CCTGGTAAGGATAATGCATCTTCTGCTGTTAAGTGTTTCAGTGTTACAAATTTCTTAAAG
------------------------------AAAGCTGTTTTTCTTAAGGAGGCATTGAAA
TGTGAACAAATATCTAATGATGGTTTTATAGTGTGTAATACACAGAGTGCGCATGCATTA
GAGGAAGCAAAGAATGCAGCCGTCTATTATGCGCAATATCTGTGTAAGCCAATACTTATA
CTTGACCAGGCACTTTATGAGCAATTAATAGTAGAGCCTGTGTCTAAGAGTGTTGTAGAT
AAAGTGTGTAGCATTTTGTCTAATATAATAT-----------------------------
-------------------CTGTAGATACTGCAGCTTTAAATTATAAGGCAGGCACACTT
CG-TGATGCTCTGCTTTCTATTACT-----------------------------------
-AAAGACGAAGAAGCCGTAGATATGGCTATCTTTTGCCACAATCATGAAGTGGAATACAC
TGGTGATGGTTTTACTAACGTGATACCGTCATATGGTATTGATATTGATAAGTTGACACC
TCGTGATAGAGGGTTTTTGATAAATGCAGATGCTTCTATTGCTAACTTAAGAGT--AAAA
AATGCTCCGC----CGGTAGTATGGAAGTTTTCTGAGCTTATTAAGTTGTCTGACAGTTG
CCTTAAATATTTAATTTCAGCTACTGTCAAGTCAGGTGTTCGTTTCTTTA---TAACAAA
GTCTGGTGTTAAACAAGTTATT--GCTTGTCATACACAGAAGTTGTTGGTAGAGAAAAAG
GCAGGTGGTGTTATTAGCGGCACCTTTAAGTGGTTTATGAGTTGTTTTAAATGGCTTTTG
ATCTTTGAAATACTTTTTACCGCATGTTGTTTGGGTTATTACTATTTGGAGGTGAATAAA
AGTTTTGTT---CACCCCATGTATGA---TGTAAACTCTACACTGCATTTTGAAGGTTTT
CAAGTTATAGATAACGGTGTTCTTAGGGATATTGTACCAGAAGATAATTGTTTCTCTAAT
AAGTCTGTTAATTTTGACGCCTTTT---------GGGGTAAATCATATGAAAATAATAAA
AACTGTCCAATTGTTACAGTTGTTATTGATGGTCATGGGACAGTTGCTGTTGGTTTTCCT
GGTTTTGTATCATGGGTTATGGATGGTGTTATGTTTGTGCATAAGACACAGACTGATCGG
AGACCTTGGTACATTCCTACTTGGTTTAATACAGATATTG------TTGGTTACACTCAG
GATTCAAATATCACTGAGGATAGTTTTTATACATCTATTGCATTATTTTCTGCTAGATGT
TTATATTTATCA---GCCAGCAATACACGTCAATTGTATTGTTTTAATCGCGAGAATGAT
GCACCTGGAG---CCTTACCATTTGGTAGTATTATTCCTCATAGAGTATACTTCCAACCT
AAGGGTGTAAGGCTTAAAGTTCCCCAACAAATACTGCATACACCCTACCTAGTAAAGTTG
GTTTCCGA--------------------CAGCTATTGTAGGGGTAGTGTGTGTGAGTACA
CTAAACCAGGTTACCGTGTGTCACTAGACCCACAATGGGTTTTGTTTAATGATGAATACA
CTAGTAAACCTGGCGTTTTCTGTGGTTCTACTGTTAGAGAACTTATGTTTAATATGGTTA
GTACATTCTTTACTGGTGTCAACCCTAATATTTATATGCAATTAGCAACTATGTTTTTAA
TACTAGTTGTTATTGTGTTAATTTTTGCAATGG------------------TTATAAAGT
TTCAAGGTGTTTTTA------AAGCTTATGCGACTATTGTGTTTACAATAATGTTAGTTT
GGGTTATTAATGCA-TTTGTTTTGTGTGTACATAGTTATAACAGTGTTTTAGCTGTTATA
TTACTAGTACTTTATTGCTATGCGTCATTGGTTAAAAGTCGGAATACTGGCATAATTATG
CATTGTGGGCTTGTCACTATGGTTGGCTTAATAGTACCCACATGCTTGTCTTGCTGCTTC
CTGGGATTCATTCTTTATATGTACACACCGTTGTTTTTCTGGTGTTATGGTA--CTACTA
AAAACACTCGTAAGTTGTATGATGGCAATGAGTTTGTTGGTAATTATGACCTTGCTGCGA
AGAGCACTTTTGTTATTCGTGGCTCTGAATTTGTTAAGCTTACAAATGAGA---------
----TTGGTGATAAATTTGAGGCCTATCTTTCTGCGTATGCTAGATTAAATTACTATTCA
GGCACTGGCAGTGAGCAAGATTATTTGCAAGCTTGTCGTGCATGGTTAGCTTAT----GC
TTTGGACCAATATAGAAATAGTGGTGTTGAGATTGTTTATCTCCCACCCCGTTACTCTAT
TGGTGTTAGTAGATTACA-AACTGGTTTTAAAAAACTTGTTTCTCCTAGTAGTGCTGTTG
AAAAGTGCATTGTTAGTGTCTCTTATAGAGGTAATAATCTTAATGGACTGTGGCTTGGTG
ACACTATCTACTGTCCTCGTCATGTATTGGGTAAGTTTTCAGGTGACC---------AAT
GGAATGATGTACTTAATCTTGCTAATAATCATGAGTTTGAAGTTACAACTCAACA---TG
GTGTTACTTTGAATGTTGTCAGTAGGCGTTTAGAAGGTGCAGTTTTAATTTTACAAACTG
CAGTTGCCAATGCTGAAACTCCTAAGTATAAGTTTGTTAAAGCTAATTGTGGTGATAGTT
TCACTATAGCTTGTTCTTATGGTGGTACAGTTGTAGGACTTTACCCTGTCACTATGCGTT
CTAATGGTACTATTAGAGCATCTTTTCTTGCGGGAGCCTGTGGCTCAGTTGGTTTTAATA
TAGAAAAGGGTGTAGTTAATTTCTTTTATATGCACCATCTTGAGTTACCTAATGCATTAC
ACACTGGAACTGACCTAACGGGGGAGTTTTATGGTGGTTTAGTAGATGAAGAGGTTGCGC
AAAGAGTGCCACCAGATAATTTAGTTACTAACAATATTGTAGCATGGCTCTATGCGGCAA
TTATTAGTGTTAAGGAAAGTAGCTTTTCAC---------------------------AAC
CTAAATGGTTGGAGAGTACTACTGTTTCTATTGAAGATTACAATAAGTGGGCTAGTGACA
ATGGTCTTACTCCATTTTCCACTAGTACTGCTATTACTAAATTATGTGCTATATCTGGGA
TTGATGTTTGTAAACTTCTTCGCACTATTATGGTAGAAAGTGCTCAATGGGGTAGTGAAC
CCATTCTTGGCCAATATAATTTCGAAGATGAATACACACCAGAGTCTGTTTTTAACCAGA
TTGGTGGTGTTAGATTACAGTCTTCTTTTGT-ATCAAAAGCTACA---------------
-------------------------TCTTGGTTTTGGAGTAGATGTGTGTTAGCTTGCTT
CTTATTTGTGTTGTGTGCTATTGTCTTGTTTACGGCAGTGCCAC-----TTAAATTTTAT
GTATATGCAGCTGTTATTTTGTTATTGGCTGTATTTTTTATTTCTTTTACTGTTAAACAT
GTTATGGCATATATGGATACTTTTCTATTGCCAACATTGATTACAGTTATTATTGGAGTT
TGTGCTGAAGTGCCTTTCATGTACAATACTCTAATTAGTCAAGTTGTTAT---TTTCTTA
AGCCAATGGTATGACCCTGTATTCTTTGATACTATGGTACCATG-GATGTTATTGCCATT
AGTGTTGTACACAGCTTTT-----------AAGTGTGTACAAGGTTGCTATA--------
-----------TGAATTCTTTCAATACTTCTTTGTTAATGCTGTATCAGTTTATGAAGTT
TGGTTTTGGTATTTAC----------------------ACCTCTTCAAACAC-TCTTACT
GCATACACAGAAGGTAATTGGGAGTTATTCTTCGAGTTGGTGCACACTACTGTGTTGGCT
AATGTTAGTAGTAATTCTTTATTTGGTTTATTTGTTTTTAAGTGTGCTAAATGGATGTTG
TATTATTGTAAT-----GCAACATACTTATACAATTATGTACTATTGGCAGTTATGGTTA
ACTGCATTGGCTGGCTCTGCACTTGTTACTTTGGGTTGTATTGGTGGGTTAATAAGGTTT
TTGGTTTATCCTTTGGTAAATACAATTTTAAAGTTTCAGTTGATCAATATAGGTATATGT
GTTTGCACAAGATATACCCACCTAAAACTGTGTGGGAAGTCTTTACTACAAATATACTTA
TACAAGGAATTGGAGGCGATCGTGTGTTTCCTATATCTACAGTTCAATCTAAATTGAGTG
ATGTAAAGTGTACAACT-----------GTTGTTTTAATGCAGCTCT--------TGACT
AAGCTTAATGTTGAAGCAAATTCAAAAATGCATGCTTATCTTGTTGAGTTACACAATAAA
ATCCTCGCAT-CTGATGATGTTGGAGAGTGCATGGATAATTTATTGGGTATGCTTATAAC
ACTATTTTGTATAGATTCTACTATTGATTTGGGTGAGTATTGTGATGATATACTTAAGAG
GTCAACTGTATTACAATCGGTTACTCAAGAGTTTTCGCACATACCCTCGTATGCTGAATA
TGAAAGAGCTAAGAGTATTTATGAAAAGGTTTTAGC------CGATTCTAAAAATGGTGG
TGTAACACAGCAAGAGCTTGCTGCATATCGTAATGCTGCCAATATTGCAAAGTCAGTTTT
TGATAGAGACTTGGCTGTTCAAAAGAAGTTAGATAGCATGGCAGAACGTGCTATGACAAC
AATGTACAAAGAGGCGCGTGTAACTGATAGAAGAGCAAAATTAGTTTCATCATTACATGC
ACTACTTTTTTCAATGCTTAAGAAAATAGATTCTGAAAAGCTTAATGTTTTATTTGACCA
GGCGAATAGTGGTGTTGTACCCCTAGCAACTGTTCCAATTGTTTGTAGTAATAAGCTTAC
CCTCGTTATACCTGACCCAGAGACGTGGGTCAAGTGTGTG-GAGGTTATGCATGTTACAT
ATTCAACAGTTGTTTGGAATATAGACTGTGTTACTGATGCCGATGGCACAGAGTTACATC
CCACTTCTACAGGTAGTGGATTGACTTACTG-TATAAGTGGTGATA---------ATATA
GCATGGCCTT---------------TAAAGGTTAACTTGACTAGGAATGGGCATAATAAG
GTTGATGTTGCCTTGCAAAACAATGA-GCTTATGCCTCACGGTGTAAAGACAAAGGCTTG
CGTAGCAGGTGTAGATCAAGCACATTGTAGCGTTGA------GTCTAAATGTTATTATAC
AAGTATTAGTG-GCAGTTCAGTTGTAGCCGCTATTACTTCTTCAAATTCAAATCTGAAAG
TAGCCTCTTTTTT---GAATGAGGCAGGTAATCAGATTTATGTAGACTTAGACCCACCAT
GTAAATTTGGTATGAAAGTGGGTGATAAGGTTGAAGTTGTTTACCTGTATTTAATAAAAA
ATACGAGGTCTATCGTAAGAGGTATGGTACTTGGTGCTATATCTAATGTTGTTGTGTTAC
AATCTAAAGGTCATGAGACAGAGGAAGTGGATGCTGTAGGCATTCTCTCACTTTGTTCTT
TTGCAGTAGATCCTGCGGATACATATTGTAAATATGTGGCAGCAGGTAATCAACCTTTAG
GTAACTGTGTTAAAATGTTGACAGTACATAATGGTAGTGGTTTTGCAATAACATCAAAGC
CAAGTCCAACTCCAGATCAGGATTCTTATGGAGGAGTTTCTGTGTGTCTTTATTGTAGAG
CACATATAGCACACCCTGGCGGAGCAGGAAATTTAGATGCACGCTGTCAATTTAAAGGTT
CTTTTGTGCAAATACCTACTAC---GGAGAAAGATCCTGTCGGATTCTGTCTACGTAACA
AGGTTTGCACTGTTTGTCAGTGTTGGATTGGTTATGGATGTCAGTGTGATTTACTTAGAC
AACCTAAACCTTCTGTTCAGTCAGTTGCTGTTGCATCTG------------ATTTTGATA
AGAATTA-TTTAAACAGGGTACGGGGTGGCAGTGCG-GCTC--GGCTGTTACCCCTAGCT
CATGGATGTGG-CCCGATGTTGTATGGCGAGCCTTTGATGTTTGTAATAAGGAATCAGCC
GGTATGTTTCAAAATTTGAAGCGTAAATGCGGAAGATTCCAAGAAGTACGGGATACTGAA
GATGGAATTCTT---GAGTATTGTGATTCTTATTTTGGGGTTAAACAAACCACTCCTAGT
AATTATGAACATGAAAAGGCTTGTTATGAAG-AATTAAAGTCAGA--AGTAACAGCTGAT
CATGATTTTTTTGTGTTCAATAAGAACATTTTTA---------ATATTAGTAGGCAGAGG
CTTACTAAGTATACTAAGATGGACTTTTGCTACGCTTTGAGGCATTTTGACCCAAAGGAC
TGCGAAGTTCTTAAAGAAATACTTGTCACTTATGGTTGTATTGAAGATTATCACCCTAAG
TGGTTTGAAGAGAATAAGGATTGGTACGACCCAATTGAAAACCCAAA-ATATTATGCCAT
GT---TGGCTAAAATGGGGCCTATTGTACGACGTGCTTTATTGAATGCTATTGAGTTCTC
AAACCTCATGGTTGAAAAAGGTTATGTTGGTGTTATTACACTTGATAACCAAGATCTTAA
TGGCAAATTTTATGACTTTGGTGATTTTCAGAAGACAGCACCTGGTGCTGGTGTTCCTGT
TTTTGATACATATTATTCTTACAAGATGCCCATCATTGCCAAGACGGATGCTTTTGCACC
TGAGAGGTATTTTGAATATGATGTGCATAAGGGTTATAAATCTTATGATCTCCTCAAGTA
TGATTATACTGAGGAGAAACAAGAGTTGTTTCAAAAGTACTTTAAGTACTGGGATCAAGA
GTATCACCCTAACTGTCGCGACTGTAGTGATGACAGGTGTTTGATACATTGTGCATACTT
CACCATCTTGTTTTCTAGACTTGTACCGCAGACTTCTTTCGGTAATTTGTGTAGAAAGGT
TTTTGTTGATGGTGTGCCATTTATTGCTACATG--TGGCTATCATTCTAAGGAACTTGGT
-GTTATTAAGAATCAAGATAACACCATGTCATTTTCAAAAATGGGTTTATGTCAACTCAT
GCAGTTTGTTGGAGATCCTGCTTTGTTTGTGGGAACATCCAA-TAATTTTGTTGATCTTA
GAACGTCTTGTTTTAGTGTTTGTGCGTTATCATCTGGTATTACTCATCAAACGGTAAAGC
CAGGTCACTTTAACAAGGATTTCTATGATTCTGCAGAGAAGGCTGGTATGTTTAAGGAGG
GTTCGTCGCTACCACTTAAACATTTTTTCTATCCTCAAACTGGTAATGCTGCTATATACG
ATTATGAATATTATCGTTATATCAGGCCTACCATGTTTGACATATGTCAAATTCTATTTT
GTTTTGAAGAGACTTCTAAATATTTTGAATGTTATGAAGGCGGCTGTATACCAGCAGGCC
AAGTGTTGGTTAACAACTTTGATAAGAGTCCAGGTTATCCGTTCAATAAGTTTGGAAGGG
CCCGGCTCTATTATGA---AAAGAGTCTTGAGGAGCAGGACCAACTCTTTGAGAGTACAA
AGAAGAATGTCCTACCTACTATATCTCAAAAGAATTTAAAATATGCCATATCCGCGAAAA
ATAGAGCGCGTACAGTGGCAGGTGTGTCTATCCTTTCTACTAAGACTAATAGGCAGTTTC
ATCAGAAGATTCTTAAGTCTATTGTCAACACTAGAAACGCTCCTGTTGTTATTGGAACAA
CCAAGTTTTATGGCGGTTGGGACAACATGTTGAGAAACCTTATTCAGGGTGTTGAAGACC
CAATTCTTATGGGTTGGGATTATCCAAAGTGTGATAGAGCAATGCCTAATTTGTTGCGTA
TTGCGGCATCTTTTGTAC-TCGCTCGTAAACACACTATTTGTTGTACTTGGTCAGAACGC
GTTTATTGGTTGTATATAGAATGCGCTCAGGTTTTATCAGAAACTGTCTTAGCTACAGGT
GGTATATATGTGAAACCTGGTGGTACTTGCAGTGGAGATGCTACTACTGCTTATGCAAAC
AGTGTTTTCAACATAATACAAGCCACATCTGCTATTGT---TGCGCGTCTTTTGAGTGTT
ATAACGCGAGATATTGTATATGAAGACATTATGAGCTTGCAGTATGAATTGTACCAGCAG
GTCTATTGGCGAGTCAATTTTGACCCAGCATTTGTTGAAAAGTTTTATTCTTATTTTTGT
AAGAATTTCTCATTGATGATCTTGTCTGACGACGGTGTTGTTTGTTACAACAACACATTA
GCCAAACAAGGTCTTGTAGCAGATATTTCTGGTTTTAGAGAAGTTCTCTACTATCAAAAT
AATGTTTTCATGGCCGATTCTAAGTGTTGGGTTGAGCCTGACTTAGAGAAAGGCCCACAT
GAATTTTGTTCACAACACACAATGTTAGTGGAGGTTGATGGTGAGCCTAGATACTTGCCA
TATCCAGACCCATCACGTATTTTGTGTGCATGTGTTTTTGTAGGTGATTTGGATAAGACA
GAATCTGTGGCTGTTATGGAGCGTTATATCGCTCTTGCCATAGATGCGTACCCACTAGTA
CATCATGAAAATGAGGAGTACAAGAAGGTATTCTTTGTGCTTCTTTCATACATCAGAAAA
CTCTATCAAGAGCTTTCTCAGAATATGCTTATGGACTACTCTTTTGTAATGGATATAGAT
AAGGGTAGTAAATTTTGGGAACAGGAGTTCTATGAGAATATGTATAGAGCTCCTACGACT
TTACAATCTTGTGGCGTTTGTGTAGTTTGTAATAGTCAAACTATACTACGCTGCGGTAAT
TGTATTCGTAAACCGTTTTTGTGTTGTAAGTGTTGC-TATGACCACGTCATGCATACGGA
CCACAAAAATGTTTTATCTATAAATCCTTATATTTGCTCACAGCTATGTTGCGGTGAAGC
AGATGTTACTAAATTGTATCTCGGGGCTATGTCGTACTTCTGTGGTAATCATAAACCGAA
ATTGTCAATACCGTTAGTATCTAATGGTACTGTTTTTGGAATTTACAGGGCTAATTGTGC
TGGTAGTGAAAATGTTGATGATTTTAATCAACTAGCTACTACTAATTGGTCCATTGTCCA
ACCTTATATTTTAGCAAATCGCTGTAGAGATTCATTGAGACGTTTTGCTGCAGAGACAGT
AAAAGCCACAGAAGAATTACATATGCAACAATTTGCAAGTGCAGAAGTACGAGAAGTATT
CTCAGATCGAGAATTGATTCTATCATGGGAACCAGGAAAAACCAGGCCGCCATTGAAAAG
AAATTATGGATTCACAGGTTATCACTTTACAAGAACTAGTAAGGTGCAGCTTGGTGATTT
TACATTTGAAAAAGGTGAAGGTAAGGATGTTGTCTATTATAAAGCAACGTCTACTGCTAA
ATTGTCTGAAGGAGACATTTTTGTTTTATCCTCACACAATGTTGTTTCTCTTGAAGCGCC
AACGTTGTGTCCACAGCAAACCTTTTCAAGGTTTGTTATTTTAAGACCTATTGTAATGGT
ACCGGAATGTTTTGTGAACAACATTCCACTCTATCATTTAGTAGGTATGCAGAAGCGTAC
TACAGTACAAGGTCCCCCAGGCAGTGGTATATCACATTTTGCTATAGGCCTTGCAGCATA
CTTAAGTATTGCTCGTGTTGTATTTACTGCATGTTCGCATGCAGCTGTAGATGCTTTATG
TGAAAAAGCTTTTATGTTTCTTATAGTAGAAGATTGCACTCGTATAGTACCCCAAAGGAC
TTCTGTCGATTGCTTCTCAAAATTTATAGCTATCGACACAGGCAAAAAGTACATTTTAAG
AAGTATTATGGCCTTGCCGGAAGTAAGTTGTGATATACTTTTGGTAGACCAGGTAAGTAT
GATGACCAATTACGAAATGTCCTTTATTATTGGTATGATAAATTACCAATATGTAGAGTA
TGTAGGTCATCCGGCTCAATTACCGGCACCCCGCACTTTACT---TATTGGTTCACTTTC
TCCAAAGGATTATATT-GTTGTCACAAACCTTTTGGTTTGTGTTATACCCGACATTTTCC
TTGCAAAGTGTTACCGTTGTCCCAAGAAAATTGTAGACACCGTTTCTA-CTC--TTGTAT
ATGTTGGAAAGTTTATCGCAAA-TATCCCGGAATCACGTCAGTGTTTCAAGGTTATAGTT
ATTATTGGTATTTCAGATGTAGGACAAGAAAGTGGTT-CAG-CCTAC----AACACAACT
-CAATTAGAATTTGTGAAAGATTTTGTCTGTCGCAATATGGAATGGCGGGAAGCAACATT
CATTTCACCTTACAATGCTATGAACCAGAGAGCCTACCGTATGCTTGGACTTATTGTTCA
GACAGTAGACTCGTCTCAAGGTTCAGAGTATGATTATGTTATCTTCTGTGTTACTGCAGA
TTCGCAGCATGCACTGAATATTATAAGATTCAATGTGGCGCTTACAAGAGCCAAGCGTGG
TATACTAGTTGTCATGC---------GTCAGCGAGAAGAATTGTATTCTGC---TCTTAT
GTTTACAGAGCTAGAAAGTGTAGCAAGTCTGCAAGGT---------ACAGGCTTGTTTAT
AATTTGCAACAAAGAATTAAGTGGTGTCCATCCAGCTTATGCAGTCACAACTATGGCTCT
TGCTGCAACTTATATAGTTATAGAAGAACTTGCTGCACTTGTTATCGTGGAAGCTGGTTC
AGAAATAACATATAAACATCTTATTTCTTTGTTAGGGTTTAAGATGAGTGTTAATGTTGA
AGGCTGCCACAACATGTTTATAACACGTGATGAGGCTATCCGCAACGTAAGAGGTTGGGT
AGGTTTTGATGTAGAAGCAACACATGCTTGCGGTACTAACATTGG-TACTAACCTGCCTT
TCCAAGTAGGTTTCTCTACTGGTGCACACTTTGTAGTCACGCCTGA-GGGACTTGTAGAT
ACTTCAATA-GGCAATAATTTTGAGCCTGTGAATTCT-AAAGCACCTCCAGGTGAACAAT
TTAACCACTTGAGAGCGTTATTCAAAAGTGCTAAACCTTGGCATGTTGTAAGGCCAAGGA
TTGTGCAA---------ATGTTAGCGGATAACCTGTGCAACGTTTCAGATTGTGTAGTGT
TGGTCACGTGGCGTCATGGCC---TAGAATTAACTACTTTGTGTTTTTTTGTTAAAATAG
GCAAGGACCAAGTTTGTTCTTGTGGTTCTAGAGCAACAACTTTTAATTCTCATACTCAGG
---CTTATGCTTGTTGGAAGCATTGCTTGGGTTTTGATTTTGTTTATAATCCACTCTTAG
TGGAAATTCAGCAGGGGGGTTATTCTGGGAACCTACAATTTAACCATGATTTTCATTGTA
ATGTGCATGGACATGCACATGTAACTTCTGCGGATGCCATTATGACCCGTTGTCTTGCAA
TATTATATGCATTTTGTCAAAATGTCAACTGGGACTTAACTTACCCTCATTTTGCAAATG
AGGATGAAGTTAATTCTAGCTGTAGATATTTACAACGCACGTATCTTAATGCATGTGTTG
AT-GCTCTTAAAGTTAACGTTGTCTATGATATAGGCAACCCTAAAGGTATAAAATGTGTT
AGACGTGGAGACTTAAATTTTAGATTCTATCGAT-CGAATCCAATAGTACCCAATGTCAA
GCAGTTTGAGTATGATTATAATC--------AGCACAAAGATAAGTTTGCTGATGGTCTT
TGTATGTTTTGGAATTGTAATGTGGATTGTTATCCTCGATATTCCTTGGTTTGCAGATAC
GACACACGAAATTTGAGTGTGTTTAACTTACCTGGTTGTAATGGTGGTAGCTTGTATGTC
AACAAGCATGCATTC--CACACACCTTACTTTGATCGCACTAGCTTTCGTAATTTGAAAG
CTATGCCATTCTTTTTCTATGACTCATCGCCTTGCGAGACCATTCGAGTGGATGGAGTTG
CGCA---AGACCTTGTGTCACTAGCTACGAAAGATTGGATCACAAAGTGCAACATAGGCG
GCGCTGTTTGTAAAAAGCACGCACAAATGTATGCAGATTTTGTGACTTCTTATAATGCAG
CTGTTACTGCTGGTTTTACTTTTTGGGTTACATCATATTTTAACCCATATAATTTGTGGA
AAAGTTTTTCAGCTCTCCAGTCTATCGACAATATTGCTTATAATATGTATAAGCGTGGTC
ATTATGATGCTATTGCAGGAGAAATGCCCATTATCGTAACAGGAAATAAAGTTTTTGTTA
TAGGTCAAGGCGTAGAAAAAGCAGTTTTTGTTAATCAAACAATTCTGCCCACATCTGTGG
CGTTTGAGTTGTATGGGAAGAGAAACATTCGCACACTGCCAAACAACCGTTTTTTGAAAG
GTTTGGGTGTAGATGTGACCAATGGGTTTGTAATTTGGGATTACACTAACCAAACA-CCA
CTATACCGTAATACTGTTAAGGTATGTGCAT------ACACAGAC-ATAGAGCCAAATGG
---------------CCTAATAGTTCTGTATGATGATAGATATGGTGATTACCAGTCTTT
TCTA---GCTGCTGATAATGCTGTTTATATTTC--TACACAGTGTTACAAG-CGGTATTC
ATACGTAGAAATACCGTCAAACATGCTTGTTCAGAACGGTATTCCACTAAAAGATGGAGC
GA---------ATCTGTATGTTTATAAGCGTGTTAATGGTGCGTTTGTTACGCTACCCAA
TACATTAAACACACAGGGCCGCAGTTATGAGATTTTTGAACCTCGTAGTGACGTTGAGCG
TGATTTTCTCGACATGTCAGAGGAGGATTTTGTAGAAAAGTATGG---TAAAGACTTAGG
TCTACTACACATACTGTATGGTGAAATTGACAAACCCCAATTAGGTGGTTTGCATACTGT
TATAGGTATGTACAGACTTTTGCGTGAGAATAAATTAAATGCAAAGTCTGTCACTAATTC
GGATTCCGATGTCATG------------CAAAATTATTTTGTATTG---GCAGACAATGG
TTCCTACAAGCAAGTTTGCACTGTTGTGGATTTGCTGCTTGATGATTTCTTAGAACTTCT
TAGGAACATACTGAATGAGTATGGTACTAATAAGTCAAAAGTTGTAACAGTGTCAATTGA
TTACCATAGCATAAATTTTATGACTTGGTTTGAAGATGGCATTATTAAAACATGTTATCC
ACAGCTTCAATC------AGCATGGACGTGTGGTTATAATATGCCTGAACTTTACAAAGT
TC--AGAATTGTGTTATGGAA-CCTTGCAACATTCCTAATTATGGTGTTGGAATAGCGTT
GCCAAGTGGTATTATGATGAATGTGGCAAAATATACACAACTTTGTCAATACTTTTCGAA
-------AACAACAATGTGTGTACCGCATAATATGCGAGTAATGCATTTTGGAGCTGGAG
GTGACAAAGGAATGGATCCAGGTAATACGGTTCTTAAACAATACCTGCCAGAAGGGACAC
TCCTTGGCGAAAATGGTGATGTAGAATATGTGTCTGAAGCACGTGTTTCTGGGCTTTCAG
ATTGCAAGAAATATAAGACAGAGCACAAGTTTGATCTTGTGATATCTGATATGTATACAG
ACAATGATTCAAAAAGAAAGCATGAAGGCGTCGATGCCAACAATGGCAATGATGCCGTTT
TCATATATCTCTCGAGTTTTCTTCGTAATAATTTGGCTCTAGGTGGTAGTTTTACTGTAA
AAGTGACAGAGACAAGTTGGCACGAAGTTTTATATGACATTGCACAGGATTGTGCATGGT
GGACAATGTTTTGTACAGCAGTGAATGCCTCTTGTTCAGAAGAATTCTTGGTGGGTGTTA
ATTATTTGGGTGCAAGTGAAAAG------------GTTAAGGTTAGTGGAAAAACGCTGC
ACGCAAATTGTATATTTAGGAGGACTTGTAATTATTTACAAAC------CTCTGCTTATA
GTATATTTGACGTGGTTAAGTTTGATTTGTGTTTGAAAGCAATGCCAGTTGTTAATTGGA
AAACT-------------------------------------------------------
------------------------------------------------------------
------------------------------------------------------------
------------------------------GAACAAAAGAGAGACTTAGTCTTTAATTTT
ATTAAGTGTGGTAAGTTACTGGTAAGAGATGTTGGTAACACCTCTTTTACTAGTGACTCT
TTTGTGTGTAC-----TATGTAGTGCTGCTTTGTATGA---CAGTAGTTCTTACGTGTA-
--------------CTACTACCAAAGTGCCTTCAGACCACCTAATGGTTGGCATTTACAT
G-GGGGTGCTTATGCGGTAGTTAA------------------------------------
------------------------------------------------------------
---TATTTCTAGCGAATCTAATAATGCAGGCTCTTCA---------------------TC
TGGGTGTACTGTTGGTACT---------------------AT------------------
--------TCATG---------------GTGCTCGTGTTGTTAATGCT------------
---TCTTCTATAGCTATGACGGCACCGTC------ATCAG-----GTATGGCTTGGTCTA
G---CAGTCAGTTTTGTACTGCACACTGTAACTTTT-------------------CAGAT
------------ACTACAGTGTTTGT-----------------TACACATTGTTATAAAT
ATGA-----TGG------------GTGTCC-TATAACTGGC--ATGCTTCAACAGAATTT
ATT-----ACGTGTATCTGCTATG-----------AAAA---------------------
ATGG---------------CCAGCTTTTCTATAAT-TTAACAGTT-------AGTGTAGC
CAA---------------------------------------GTACCCTACTTGTAAATC
ATTTCAGTG-------------TGTTAATAATTTTACATC--------------------
CGTATATTTAAATGGTGATCT---------TGTTTACACCTCTAATGAGACCACA-----
---------GATGTTACATCTGCAG-GTGTT---TATTTTAATGCTGGTGGACCTATAAC
TTATAAAGTTATGAGAGAAGTTAAAGCCCTGGCTTATTTTGTTAATGGTAC---------
--------------TGCACAAGACGTTATTTTGTGT-----GGTGGTTCACCTAGAGGCT
TGTTAGCATGCCAGTATAA-----------TACCGGCAATTTTTCAGATG------GCTT
TTATCCTTTTATTAATAGTAGTTTAGTTAAGCAGAAGTTTATAGTCTATCGTGA------
----------------AAATAGTGTTAATACTACTTTTACGTTACACTATTTCAGTTTTC
A---------------------TAATGAGACTGGCGCCAACCCTAA------------T-
--------------------------CCTAG------------TGGTGTTCAGA-AT---
-ATTCAAATTTA----------------CCAAACACA------------------AACAG
CTCAGAGTGGTTATTATAATTTTAATTTTTCCTTTCTG------AGTAGTTTTGTTTATA
AGG---------AGTCTAATTTTATGTATGGATCTTATCAC------------CCAAGT-
-----TGTATT---------------------------------------TTTAGACTAG
AAACTATTAATAATGGCTGGGGGTTTAATTCACTTTCAGTTTCATTTGCTTACGGTCCTC
TTCAAGGGGG--------TTGCAAGCAATCTGTCTT------------------------
----------TAGTGGTAGAGCAACT------------TGTTGTTATGCTTAT-------
--TCAT-----ACGGAGGTCCTTCGTTGTGTAAGGGTGTTTATTTAGGTGAGTTAAAAAG
TGATTTCGAATGTGGACTGTTAGTTTATG--TTACTAAGAGCGATGGCTCTCGTATACAA
ACAGCCACTCAACCGCCAGTTATAACTCAACAC---------------------------
ATTTACAAAAATATTACTTTAAATACTTGTGTTGATTATAATATATATGGCAGAACTGGC
CAAGGTTTTATTACTAA-TGTAACCGACTCAGCTGTTAGTTATAATTATCTAGCAGACGC
AGGTTTGGCTATTTTAGATACATCTGGTT-----------CCATAGACATCT--------
-----------------------------------TTGTTGTACAAGGTGAATATGGTCT
TACTTATTATAAGGTTAACCCTTGCGAAGATGTCAACCAGCAGTTTGTAGTTTCTGGTGG
TCAATTAGTAGGTATTCTTACTTCACGT--------------------------------
----------------AATGAGCCTGGTA-------------------------------
--------CTCAGCTTCTTGAGAACCAGTTTTACATCAAAATCACTAATGGAACACG---
------------TCGTTTTAGACGTTCTA-------TTACTGAAAAA-----------GT
TGCAAA-------TTGCCCTTATGTTAGTTATGGTAAGTTTTGTATAAAACCTGATGGTT
CAATTGCCACAATAGTACCAAAACAATTGGAACAGTTTGTGGCA------CCTTTACTTA
ATGTTACTGAAAATGTGCTCATACCTAACAGTTTTAATTTAACTGTTACAGATGAGTACA
TACAAACGCGTATGGATAAGGTCCAAATTAATTGTCTGCAGTATGTTTGTGGCAATTCTC
TGGATTGTAGAGAGTTGTTTCAACAATATGGGCCTGTTTGCGACAACATATTGTCTGTAG
TAAATAG------TGTTGGTAAAAAAGAAGATATGGAACTTTTGAATTTCTATTCTTCTA
CTAAACCGGCTGG---TTTTAATACACCAGTTCTTAGTAATGTTAGCACTGGTGAGTTTA
ATATTTC---TCTTCTGTTAACAACTCCTAGTAGTCCCAGAAGGC------GTTCTTTTA
TTGAA---GATCTTCTATTTACAAGCGTTGAATCTGTTGGATTACCAAC---AGATGACG
CATACAAAAATTGCAC-TGCAGGACCTTTAGGCTTTCTTAAGGACCTTGCA---------
TGTGCTCGTGAATATAATGGTTTGCTTGTGTTGCCTCCCATTATAACAGCAGAAATGCAA
ACTTTGTATA---CTAGTTCTCTAGTAGCTTCTATGGCTTTTGGTGGTATTACTGCAGCT
GGTGCT---------ATACCTTTTGCCACACAACTGCAGGCTAGAATTAATCACTTGGGT
ATTACCCAGTCACTTTTGTTGAAGAATCAAGAAAAAATTGCTGCTTCCTTTAATAAGGCC
ATCGGTCGTATGCAGGAAGGTTTTAGAAGTACATCTCTAGCATTACAACAAATT------
------------------------------------CAAGATGTTGTTAATAAGCAGAGT
GCTATTCTTACTGAGACTATGGCATCACTTATTAAAAATTTTGGTGCTATTTCTACTATG
ATTCAAGAAATATACCAGCAATTTGACGCCATACAAGCAAATGCTCAAGTGGATCGTCTT
ATAACTGGTAGATTGTCATCACTTTCTGTTTTAGCATCT-GCTAAGCAGGCGGAGC----
-ATATTAGAGTGTCACAACAGCGTGAGTTAGCTACTCAGAAGATTAATGAGTGTGTTAAG
TCACAGTCTAATAGGTACTCCTTTTGTGGTAATGGACGACATGTTCTAACCATACCGCAA
AATGCACCTAATGGTATAGTGTTTATACACTTTTCTTATACTCC---------AGATAGT
TTTGTTAATGTTACTGCAATAGTGGGTTTTTGTGTAAAGCCAGCTAATGCTAGTCAGTAT
GCAATAGTACCAGTTAATGGTAGGGGTATTTTTATACAAGTTAATGGTAGTTACTACATC
ACTGCAC---GAGATATGTATATGCCAAGAGCTATTACTGCAGGAGATATAGTTACTCTT
ACTTCTTGTCAAGCAAATTATGTAAGTGTAAATAAGA------------------CCGTC
ATTACTACATTCGTAGACAATGATGAT-TTTG-----------------ATTTTAATGAC
GAATTGTCAAAATGGTGGAATGCTACTAAGCATGAGCTACCAGACTT---------TGAC
AAATTCAATTACACAGTACCTATACTTGATATTGATAGTGAAATTGATCGT---------
---------------------------------ATTCAAGGCGTTATACAGGGTCTTAAT
GACTCTTCAATAGACCTTGAAAAACTTTCAATACTCAAAACTTATATTAAGTGGCCTTGG
TATGTGTGGTTAGCCATAGCTTTTGCCA-CTATTATCTTCATCTTAATACTAGGATGGGT
TTTCTTCATGACTGGATGTTGTGG---------------TTGTTGTTGTGGATGCCTTGG
CATTATGCCTCTAA-------TGAGAAAGTGTGGTAAAAAATCCTCTTA-----------
-------------------TTACACGACTTTTGATAAC----GATGTGGTAACTTAACAA
TACAGACCTAAAAAGTCTGTTTAAT-------------------------GATTCAAAGT
CCCACGTCCTTCCTAATAGTATTAATTTTTCTTTGGTGTAAACTTGTACTAAGTTGTTT-
---------------------------------------TAGAGAGTT------------
-----------------------TATTATAGCGCTCCAACAACTAATACAAG--------
-------------------TTTTACTCCAAATT----------ATCAATAGTAACTTACA
GCCT-----------------------------------------------AGCCTGACC
CTTTG-----TCAC----------------------------------------------
-------AGTCTAGACT-AATGTT------------------------------AAACTT
-----------------------------------------------AGAAGCAATTT--
----------------------------------------------------TTGAAACT
GGTGAGCAAGAGATTC-AAAAAATCAGTT---------------------------TTAA
TTTACAGCATATTTCAAGAGTATTAACCA---CAGAAGTATTTGACCCCTTTGACTATTG
TTATTACAGAGGAGGT--------------------------------------------
------------------------------------------------------------
--AATTTTTGGGAAATAGAGTCAGCTGAAGATTGTTCAGGTGATGAT-------------
-------------GAATTTATTGAATAAGTCGCTAGAGGAGAATGGAAGTTTTCTAACAG
CGCTTTACATAATTGTAGGATTTT------------------------------------
----TAGCACTTTATCTTC-------TAGGTAGAGCACTTCAAGCATTTGTACAGGCTGC
TGATGCTTGTTGTTTATTTTGGTATACATGGGTA--------------------------
------------------------GTAATTCCAGGAGCTAAGGGTACAGC-CTTTGTATA
CAAGTATAC-------ATATGGT-------------AGAAAACTTAA----------CAA
TCCGGAATTAGAAGCAGTTATTGTTAACGAGTTTCCTA----------AGAACGGTTGG-
AATAATAAAAATCCAGCAAATTTTC-AAGATGT------C---CAA------------C-
-----GAGAC---------------------------------AAATTGCACTCTTGACT
TTGAACAGTCAGTTGAGCTTTTTAAAGAGTATAATTTATTTATAACTGCATTCTTGTTGT
TCTTA---ACCATAATACTTCAGTATGGCTATGCAACAAGAAGTAAGTTTATTTATATAC
TGAAAATGGTAGTGTTATGGTGTTTTTGGCCCCTTAACATTGCAGTAGGTGTAATTTCAT
GTATATAC-CCACCAAACACAGGAGGTCTTGTCGCA------------------------
---------GCGATAATACTTACAGTGTTTGCGTGTCTGTCTTTTGTAGGTTATTGGATC
CAG-AGTATCAGACTCTTTAAGCGGTGTAGGTCATGGTGGTCATTTAACCCCGAATCTAA
TGCCGTAGGTTCAATACTCCTAACTAATGGTCAACAATGTAATTTTG----------CTA
TAGAGAGTGTGCCAATGGTGCTTTCTCCAATTATAAAGAATGGTGTTCTTTATTGTGAGG
GTCAGTGGCTTGCTAAGTGTGAACCAGACCACTTGCCTAAAGATATATTTGTTTGTACAC
CGGATAGACGTAATATCTACCGTATGG------TGCAGAAATATACTGGTGACCAAAGCG
GAAATAAGAAACGGTTTGCTACGTTTGTCTATGC-AAA-GCAGTCAGTAGATACTGGCGA
GCTAGAAAGTGTAGCAGCAGGAGG-----AGGTAGTCTTT---------ACACAT-AAAT
GTGTGTGTGTAGAGAGTATTTAAAATTA------TTCTTTAATAGTGCCTCTATTTTAAG
AGCGCATAATAGTATTATTTTTGAGGATATTAATA----------TAAATCCTCTCTGTT
TTATAC--------------------------TCTCTTTTCAAGAGCTATTATTT-----
-----AAAAAACAG------------------------------TTTTTCCACTCTTTTG
TGCCAAAAACTATTGTTGTTAA-TGGTGTAACCTTTCAAGTAGATAATGGAAAAGTC---
----TACTACGAAGGAAAACCAATTTTTCAGAAAGGTTGTTGTAGGTTGTGGTTGAGTTA
T-AAAAAAG----AT---------------------------------------------
--TAAACTACCTACTACACTTATTTTTATAAGAGGCGTTTTATCTT-ACAAG-CGCTT--
---------AATAAATACGGAC------------GATGAAATGGCTGACTAGTTTTGT--
------AAGGGCAGTTATTTCGTG---------------------------TTACAAACC
CCTATTATTAACTCAATTAAGAGTATTAGAAAAGTTAATTTTAGACCATGGAACAAACCA
CATCTTAACGTGTATTAGGCGCGTGAT---------TTTGTTTCAATTAGATTTAGTTTA
TAGGTTGGCGTATACGCCCACCCAATCGCTGGTATG----------------AATAATAG
TAAAGATAATCCTTTTCGCGGAGCAATAGCAAGAAAAGCGCGAATTTATCTGAGAGAAGG
ATTAGATTGTGTTTACTTTCTTAACA--AAGCAGGACAAGCAGAGTCTTGTCCCGCGTGT
ACCTCTCTAGTATTCCAAGGGAAAACTTGTGAGGAACACAAATATAATAATAATCTTTTG
TCATGGCAAGCGGTAAGGCAACTGG---AAAGACA-------GACGCCCCAGCGCCAGTC
ATCAAACTA-----------------------------GGAGGACCAAAGCCACCTAAAG
TTGGTTCTTCTGGAAATGTATCTT------------------------------------
-------------------------------------GGTTTCAAGCAATAAAAGCCAAG
A--AGTTAAATACACCTCCGCCCAAGTTTG------------------------------
------------------------------------------------------------
------------------------------------------------------------
AAGGTAGCGGTGTTCCTGATAATGAAAACATAAAACCAAGCCAGCAGCATGGATACTGGA
AACGCCAAGCCAGGTTTAAGCCAGGTAAAGGTGGAAGAAAA-------CCAGTCCCAGAT
GCTTGGTACTTTTACTATACTGGAACAGGACCAGCCGCTGACCTGAACTGGGGTGATACC
CAAGATGGTATAGTGTGGGTTGCTGCTAAGGGTGCTGATACTAAATTTAGATCT---AAT
CAGGGTACAAGTGATTCTGACAAGTTTGACCAATATCCACTACGATTCTCGGACGGAGGA
CCTGATGGTAATTTCCGTTGGGACTTCTTTCCTCTGAATCGTGGCAGGAGTGGGAGATCA
ACAGCAGCTTCATCAGCAGCATCTAGTAGAGCACCATCACGTGAAGTTTCGCGTGGTCGC
AGGAG-------------------------------------------------------
-----TGGTTCTGAAGATGATCTTA--TTGCTCGTGCAGCAAGGATAATTC---------
----------------AGGATCAGCAGAAGAAGGGTTCTCGCATTACAAAGGCTAAGGCT
GATGAAATGGCTCACCGCCGGTATTGCAAGCGCACTATTCCACCTAATTATAAGGTTGAT
CAAGTGTTTGGTCCCCGTACTAAAGGTAAGG---AGGGAAATTTTGGTGATGA-CAAGAT
GAATGAGGAAGGTATTAAGGATGGGCGCGTTACAGCAATGCTCAACCTAGTCCCTAGCAG
CCATGCTTGTCTTTTCGGAA----GTAGAGTGACGCCCAGACTTCAA----------CCA
GATGGGCTGCA-CTTCAAATTTGAATTTACTACTGTGGTCCCACGTGATGATCCGCAGTT
TGATAATTATGTAAAAATTTGTGATCAGTGTGTTGATGGTGTAGGAACACGTCCAAAAGA
TGATGAACCAAGACCAAAGTCACGCTCAAGTTCAAGACCTGCAACAAGAGGAAATTCTCC
AGCG------CCAAGACAGCAGCGCCCTAAGAAGGAGAAAAAGCCAAAGAAGCAGGATGA
TGAAGTGGATAAAGCATTGACCTCAGATGAGGAGAGGAACAATGCACAGC----------
-------TGGAATTTGATGATGA------------ACCCAAGGTAATTAACTGGGGGGAT
TCAGCCCTAGGAGAGAATGAACTTTGA-G-------------------------------
----------------------TAAA----------------------------------
------------------------ATT---------------------------------
------------------------------------------------------------
------------------------------------------------------------
------------------------------------------------------------
--------------CAATAGTA---AGAGTTAAGGAAGATAGGCATGTAGCTTGATTACC
TACATGTCTATCGCCAGGGAAATGTCTAATCTGTCTACTTAGTAGCCTGGAAACGAACGG
TAGACCCTTAGATTTTAATTTAGTTTA---TTTTTTAGTTTAGTT-AAGTTAG-TTAGAG
TAG-TATAAAGATGCCA--------GTGCCGG-GGCCACG--CGGAGTACGACCGAGGG-
TACAGCACTAGGACGCCCA--------TTAGGGGAA----------GAGCTAAATTTTTT
AGTTTTTAAGTTAAA------------GGTTTTAAATTTGGACTATAC-GTTATA-----
--------------GGTTAAA---------------------------------------
------------------------------------------------------------
AAAAA-------------------------------------------------------
------------------------AA----------------------------------
------------------------------------------------------------
------------------------------------------------------------
----
>MG233398.1 Infectious bronchitis virus isolate IS-1494, complete genome
------------------------------------------------------------
------------------------------------------------------------
----------------------------------------------ACT-----------
TAA--------------GAT----------------------------------------
-------------------------------------AGA--------------------
-----------------------------------TATTA--ATATATAT----------
CTATTGCACTAGCCTTG------------------CGCTAGAT-T-------------TC
------------------------------CAACTTAACAAAACGGACTT-AA-ATACCT
ACAGCTGGTCCCCATAGGTG-TTC-------------CATTGCAGTGCACT-TTA-----
-------------G----------------------------------------------
-TGCCCTGGATGGCACCTGGCCACCT---------------GTCAGG-TTTTTGTTGTTA
AAATATCA---------TTGTTGCTGGTATCA--------------------------CT
GCTTGT-TTTGCCGTGTCTCACTTTA-TACATCCGTTGCTTGGGCTACCTAGTG------
----------------TCCAGCGTCCTACGGGCGCCGTGGCTGGTC--------------
--------------------------------CGAGTGCGAAGAACCTCTGGTTCATCTA
GCGGTA---CGCGGGTGTGTGGAAGTAGCGCT-----------TCAGACGTAT-CGG---
TTCTGTTG-------CGTGAAATACGGGGTCACCT-CCCCCCACATACCTCTAAGGGCTT
----TTGAGCCTAGCGTTGGGCTACGTTCTCGCACAAGGTCGGTTATACGACGTTTGTAG
GGGGTAGTGCCGAACAACCCCTGAGGT-------------------------GACAGGTT
CTGGTGGTGTTT----AGTGAGCAGACATACAATAGACAGTGACAACATGGCTT------
-------CAAGCCTAAAACAGGG---------------------AGTATCTCCC--AAAC
CAAGGGA-TGTCATTCTTGTTGC--CAAAGACATTCCCGAACAATTATGTGACGCTTTG-
TTTTTCTATACGTCACATGACCCCAAGGATTACGCTGATGCTTTTGCCATTAGGCAGAAG
TTTGACCGTAACCTTCAGACTGGGAAGCAGTTTAAATTTGA-------------------
-----------------------------------------------------AACTGTG
TGTGGTCTCTTCCTCTTGAAGGGAGTTGACAAAATAACACCTGGTGTCCCAGCAAAAGTC
TTAAA----AGCCACCT-------CTAAGCTGGCAGATTTGGAAGACATCTTTGGTGTCT
CTCCTCTTGCACGTAAATATCGTGATTTGTTGAAGACAGCATGCCAGTGGTCTCTCACTG
TGGAAAC------ACTGGATGCTCGTGCGCAAACTCTTGATGAAATT----------TTT
GACCCAACTGAAATACTTTGGCTTCAGGTAGCTGCAA--AAATTCAAGTTTCAGCTATGG
CAATGCGCAGGCTTGTTGGAGAAG------------------------------------
------------------------TAACTGCAAGAGTCATGGATGCTCTAAG---CTCAA
ATTTGAGCGCTCTCTTCCAAATTGTT----------------------AAGGAAACAATA
GCCAGAATCTTCCAAAAGGCACTGGCTA------------------TTTTTGACAATGTG
AGTGAATTACCGC------AGCGTATTGCAGCACTTAAGATGGCTTTTGC--CAAGTGCG
CTAAGTCAATTACTGTTGTGGTTGTGGAAAGGACTCTAGTTGTTAGAGAGTTTGCTGGAA
CTTGTCTTGCAAGCATCAACGGTGCTGTTGCAAAATTCTTTGAAGAACTTCCAAA-----
----------------------TGGCTTTA------------TGGGTTCTAAAATCTTCA
CAACATTGGCCTTCTTTAAAGAAGCAGCTGTGAAGATTGTGGAAAATATACCAAATGCAC
CAAGAGGCACT----AAAGGTTTTGAAGTCTTTGGTAATGCCAAAGGCACACAAGTTGTT
GTGCGTGGCATGCGAAATGACCTAACACTGCTTGACCAAAGAGCTGACATCCCTGTGGAG
AACGAAGGTTGGTCTGCAATCCTTG---AAGGACATCTGTGTTATGTCTTT---------
----AGGAGTGGTGACCGTTTTTACGCGG-CACCTCTTTCTGGAAATTTTGCGTTGCATG
ACGTACATTGCTGTGAGCGTGTAGTCTGTCTGTCTGATGGTGTAACACCGGAGATAAAT-
-----------GATGGACTCATTCTTGCTGCAATTTACTCATCTTTTAGTATCTCAGAAC
TTGTGGCAGCACTTAAAAAGGGTGAACCATTCAAGTTCTTGGGCCATAAGTTTGTGTATG
CAAAGGATGCAGCAGTCTCTTTTACGTTAGCGAAGGCTGCCACTATTGCGGATGTTTTAA
AGCTGTTTCAATCAGCTCGTGTGAAGGCAGAAGATGTCTGGTCTTCATTTACTG------
-AAAGGTCTTTTGAGTTCTGGAAGATCGCATATGGAAAAGTGCGCAATCTTGAAGAATTT
GTTAAGACTCATTGTTGTAAGGCT---------CAAAT-GTCAATTGTTGTCTTAGCAGC
AGTGCTTGGAGAAGGCATTTGGCATCTTGTCTCTCAGGTCATCTATAAATTAGGTGGTTT
TTTCACTAAAGTGGTTGATTTTTGTGAGAAATACTGGAAAGGGTTTTGTGCACAGTTGAA
GAAGGCTAAGCTCA-----------TTGTGACTGAAAATCTTTGTGTTCTAAAGGGA---
GTTGCACAGCATTGTTTCCAACTACTGCTGGATGCAATATA-------------CTCTAT
GTACAAGAGCTTTAAAAAATGTGCACTTGGTAGAATCCA---TGGAGATCTTTTCTTCTG
GAAAGGAGGTGTACATAAAATTGTTCAAGATGGCGATGAAATTTGGTTTGACGCCATTGA
CAGCATAGATGTTGAAGACCTGGGTGTTGTTA---AAGAAAAATCGATTGATTTTGAGGT
TTGCGATGATGTAACACTTCCAGA-----------------AAATCAACCTGGTCATATG
GTTC-AAATCGAGGATGATGGCAAGAACTATATGTTCTTCCGCTTTAAAAAGGATGAGAA
CATTTATTACACACCAATGTCTCAACTTGGTGCAATTAATGTAGTTTGCAAAGCAGGCGG
TAAAACCGTCACCTTTGGAGATACTACTGTGAAAGAAATACCACCACCTGATGTTGTTCT
TATTAAAGTCAGCATTGAGTGTTGTGGTGAACCATGGAATACAATCTTCAAG--------
AAAGCTTA-TAAAGAGCCTATTGAAGTTGAGACAGACCTCACAGTTGAAC---------A
ATTGCTCGCTGTGGTCTATGAGAAAATGTGTGATGGTCTTAAATTATTTCCAGAGGCTCC
AGAGCCACCGCCATTTGAGAATGTCGCACTTGTTGATAAGA------ACGGTAA------
--------------------AGATTTGGATTG-CATAAAAT-CATGCCACCTTATCTATC
------GTGATTATGAGAGCGATGATGATATTGAGGAAGAAGATGCTGAG----------
-----GAATGCGATGCTGA---------TTCAGCTGACGCTGAAG-AATGTGGCACAGC-
-----------------------------CTCTGAGTGTGAAGAAGAGGACGAGGATACT
AAAGTGTTGGCTCTTATACAAGACCCGGCAAGTAATAAATACCCTCTTCCACTTGATG--
-ATGATTATAGCGTCTATAATGGATGTATTGTTCATAGAGACGCTCTTGATGTA------
---------GTGAATCTACCATCTGGTGAAGAAACTTTTGTTGTTAATAACTGTT-----
----------------------------------------------TTGAGGGAGCTATT
AAACCACTCCCACAGAAAGTTATTGAT---------------------------------
GTTCTAGGTGACTGGGGTGAGGCTGTTGA------TGCACAAGAACAGTTGTGTCAAC--
------------------------------------------------------------
---AGA--------AACCAGTTGAGGGTTCTACTGCTGGGTGTTGTCCAATGGTTGAACA
AGCTGTT---------------------------------GTTGATGAGCAGGATGTAGT
TTC-------------------------------------------TGAACTTGAATACA
AGTCTGAGGTGATTGTTTATACACCTGCAGATCTGGAAGTTGTTAAAGAAACAGCAGGAG
AACTTGATGAGTTTATTCTC----------------------------------------
--ATTTCTGATATTCCTAAAGAAGAAGTTG---------------------------TGT
CCCAAGAGAAAGA---------------------------------------AGAGCC--
------------------------------------------------------------
-------ACAGGTTGAGCAAAA---------------------GCCTATTCAAGTTGTTA
AACTACAACGTGAGAAGAAGGCTAAAAAG---------------TTCAAAGTTAAACCAG
CCACATGTGAAAAACCAAAATTTTT-----------------------------------
-------------GGAGTATAAAACATGTGTGGGTGA---------------TTTGACTG
TTGTAATTGCCAAAGCCTTGGATGAGTTTAAAGAATTCTGCATTGTTAACGCTGCAAATG
AGCATATGTCTCATGGTGGTGGCGTTGCGAAGGCAATTGCAGACTTCTGTGGACCTGATT
TTGTAGAATATTGT---------------------------GAGGACTATGTT----AAG
AAACATGGCCCACAGCAGAGGCTTGTTA----------CACCTTCGTTTGTCAAGGGCAT
TCAATGTGTG--AATAATGTTGTAGGACCTCGCCATGGAGACAGCAACTTGCGTGAGAAG
CTCGTTGCTGCTTACAAGA---------------ATGTTCTTGTAGA-------------
--------------------------------------------TGGTGTAGTCAATTAT
G----------------TTGTGCCAGT---------------TCTCTCTTCAGGGATCTT
--------------------------------------------------TGGTGTGGAT
TTTAAAATGTCAATAGACGCAATGCGTGAAGCCTTTAATGGTTGCGATATACGCGTCCTT
TTGTTTTCTCTGAGTC-----AAGAACATATCAATTATTTTGATGCAACTTGCAAA----
CAGAAGACAATCT-----------------------------------------------
----------------------------ATTTTACGGAGGA-------------------
--------------------------------TGGTG--------------------TTA
AATACCGCTCCGTTGTTGTAAAACCTGGTGACTCTTTGAGT-------------------
-----------------CAATTTGGACAGGTTTTTGCTAAAAACAAGGCAGTCT------
----------TTACAGCAGATGATGTTGAG---------------------GATAAAGAA
ATCCTCTTCGTTCCTACTACTGACAAGACT------------GTTCTTGATTATTACCA-
-----------------TTTAGATGCGCAAAAGTATGTGATATATTTACAAACTCTTGCG
CAGAAGTGGGATGTCCAATATAGAGACAATTTTATTGTATTAGAGTGGCGTGATGGAAAT
TGCTGGGTTAGTTCAGCAATAGTGCTCCTTCAAGCTGCTAAGGTAAGGTTTAG---AGGC
TTTCTTGCAGAAGCATGGGCTAAGTTCTTTGGTGGTGATCCCACGGAATTTGTGGCTTGG
TGCTATGCGAGTTGCAATGCTAAAGTCGGTGATTTTTCAGACGCCAATTGGCTTTTGGCT
AACTTAGCAGAATATTTTGATGCAGATTACACGAACGCATTTCTTAAGAAGCGCGTATCA
TGCAACTGCGGTGT-TAAGAGTTATGAG---------------CTTAGGGGCCTTGAAGC
TTGTATTCAACCAGTAAGGGCACCTAACCTTCTACATTTTAAGA----------------
-------CGCAATATTCAAATTGCCCAACTTGTGGCGCAAATAGTGT-------------
---------------------GGATGAAGTAATAGAAGCTTCGTTACCACACTTAT----
-------TGCTCTTTGCTACCGATGGTCCTGCTACGG-----TTGACTGTGATGAAA---
---ATGCTGTAGGGACTGTTGTTTTCATGGGGTCTAC-----------------------
-------TAATAGTGGCCATTGTTACACACAAGCCGTAGGTAAGGCTTTTGATAATCTTG
CTAAAGATAGAAAATTTGGAAAGAAGTCGCCCTACATTACAGCAATGTATACACGCTTCT
CTCTTAAGAGTGAAAACCCTTTGCCTGTTG---TCA---AACAGAGCCAGGGTAAAACTA
AAGTAGTAAAAGAAGATGTTTCTAATCTTGCAACGAGTTCAAAAGTTAGTTTTGATGATC
T---------TACTGACTTTGAACAGTGGTATGACAGCAACA-------TCTATGAAAGT
CTTAAAGTGCAGGAAACACCTGAC---AATTCTGATG-GGTATGTGTCATTTACAA----
-------------CAAAAGAAGATTCTAAGTTGCCACTGACACTTAAAGTTAGAGGTATT
AAGTCAGTTGTTGACTTTAAGTCAAAAGATGGTTTTACTTATAAGTT-AACACCTGACAC
TGATGAGAATTCAAAGGCACCAATCTATTACCCAGTCCTAGACTCTGTTAGT---CTTAA
AGCAATATGGGTAG-AAGGTAATGCTAATTTTGTTGTTGGTCATCCAAA--------TTA
TTATACTAAGTCCCTGCGTGTTCCTACTCTCTGGGAGTGTGCTGAGAGCTTTGTTAAAGT
AGGTGAAAAAGTTGATGGTGTAACTATGGGCCTTTGGC--------------------GT
GCAGAACATCTTAACAAACCTAATCTTGAGAGAATTTTCAACATT---------------
------------------------------------------------------------
---GCTAAGAAAGCTATTGTTGGAACTAGTGTTATTA-CTACACAATGTAGTAAATTAAT
TGGTAATACAGCT------ACATTCATTGCTGATAAAATAGGTG------AGGGTGTAGT
TCGTAATATTACAGATAGAATTAAGGGTCTTTGTGGATGTACACGTGAGCATTTTGAAAG
AAAATTGTCTCCACAATTCATAA------------------AAACACTTATATT------
-------CTTTTTCTTTTACTTCCT-----------------------------------
-----------------------------------AAAAGCTAGTGCTAAGGGTTTAT--
------TTGCTAGCTATAAGAATGTGTTATGTAAGGTGGTAT------------------
----TCGCTACTTTATTTATAGTGTGGTATGTCTACACAAGTACTCCAGTAGTGT---TT
GCTGGAATACGTGTGCTAGACTTCCTATTTGAAGGTTCTTTGTGTGGTCCGTATAATGAC
TATGGTAAAGATGCTTTTGA---------------TGTGCTACGCTATTGTGGAGATAAT
TTTACTTGTCGTGTGTGTTTACATGACAGAGATTCTCTACATTTGTATAAACATGCTTAT
AGCGTAGAACAGATTTATAAAGCTGCAAGTTCTGGCATTGTTTTTAATTGGAATTGGCTT
--------------------TATTTGGTCTTTCTAATTTTATTTGTTAAGCCAGTGGCAG
GTTTTGTTATTATTTGCTATTGTGTTAAGTTTTTGGTGTTGAGTTCAACTGTACTTCAAA
CTGGTGTAGGTTTCCTAGACTGGTTTATTAAGACAGTTTTTACACACTTTAACTTTATGG
GGGCAG----GATTTTATTTCTGGCTCTTTTATAAAGTGTACATACAGGTGCATCATATA
CTGTATTGTAAGGATAT-----------------------------AACATGTGAAGTGT
GTAAGAGAGTTGCACGCAGTAACAGGCATG-AGGTTAATGTTGTTGTTGGTGGACGCAAG
CAAATTGTGCATGTGTACACTAACTCTGGTTACAACTTTTGTAAGAGACATAATTGGTAT
TGTAGGAA---TTGTGATGTATATGGTCACCAAAATACATTTATGTCACCTGAAGTTGCT
GGCGAGCTTTCTGAAAAGCTTAAACGCCATGTTAAACCTACAGCACATGCTTACCACGTT
GTGGATGAGGCTTGTGTAGTTGATGAT---TTTGTTAACTTAAAATACAAAGCTGCAACT
CCTGGTAAGGGTGGTGCACCTCCTGCAGTTAAATGTTTCAGTGTTACAGATTTCTTGAAG
------------------------------AAAGCTGTTTTTCTTAAGGACGCGCTGAAA
TGTGAACAGATATCTAATGATGGTTTTATAGTGTGTAATACACAGAGTGCGCATGCATTG
GAGGAAGCAAAGAATGCAGCCATCTATTATGCGCAATACCTGTGTAAACCCATACTTATA
CTTGACCAGGCACTTTATGAGCAATTAGTAGTAGAGCCTGTGTCTAAGAGTGTTATAGAT
AAAGTGTGTGCCATTTTGTCTAATATAATTT-----------------------------
-------------------CTGTAGATACTGCAGCTTTAAATTATAAAGCAGGCACACTT
CG-TGATGCTATGCTTTCTGTTACT-----------------------------------
-AAAGACGAAGAAGCCGTAGATATGGCTATCTTCTGCCATAACAATGATGTGGAATATAC
TGGTGATGGTTTTACAAATGTGATACCTTCATACGGTATAGACACTGATAAGTTAACACC
TCGTGATAGAGGGTTTTTGATAAATGCAGATGCTTCTGTTACTAACTTGAGAGT--TAAA
TGTGCTCCCC----CGGTAGTATGGAAATTTTCTGATCTTATTAAGCTGTCTGACAGTTG
CCTTAAATATTTAATTTCAGCTACTGTCAAGTCAGGATGTCGTTTCTTTA---TAACAAG
GTCTGATGCTAAACAAGTTTTT--TCTTGTCATACTCAGAAATTGTTGGTAGAGAAAAAG
GCTGGTGGTGTCATTAGTGGTACCTTTAATTGGTTTAAGAGTTGTTGCAAATGGCTCTTG
ATTCTCTATGTACTTTTTACATTGTGTTGTTTGGGTTGTTACTATATGGAGATGAATAAA
AGTTTTGTT---CATCCTATGTATGA---TGTCAACTCTACAATGCATGTTGAAGGCTTT
AAGGTTATAGACAAAGGTGTTATTAGAGACATTGTATCAGAGGATGCTTGTTTCTCTAAT
AAGTTTGCTAATTTTGATTCATATT---------GGGGTAAACCATATGTGAATAGTAGG
GACTGTCCAATTGTTACAGCTGTCATAGATGGCACTGGAACAATAGCAGCCGGTGTTCCT
GGTTTTGTAGAATGGGTTCTCGATGGTGTTATGTTTGTACACATGACACAAACAGAAAGA
AAACCCTGGTACATTCCTACATGGTTTAATAGAGAGATTG------TTGGTTACACTCAG
GATTCAATTATCACTGAAGGTAGTTTTTATACATCTATAGCGTTGTTTTCTGCTAGGTGT
TTATATTTAACA---GCCAGCAATACACCTCAATTGTATTGTTTTAATGGTGATAATGAT
GCACCTGGAG---CCTTACCATTTGGTAGTATTATGCCTCATAGGGTCTACTTCCAACCA
AATGGTGTTAGGCTTATAGTTCCTCAACAAATAATGCACACACCCTACATTGCAAAGTTT
GTATCAGA--------------------CAGCTATTGTAGAGGTAGTGTATGTGAGTATA
CTAAATCAGGTTATTGTGTGTCACTGAATTCCCAATGGGTTTTGTTTAATGATGAATACA
CAAGTAAACCTGGTGTTTTCTGTGGTTCTACTGTTAGAGAGCTTATGTTTAATATGGTTA
GCACATTCTTTACTGGTGTTAACCCTAACATCTATATGCAACTAGCAACTATGTTCTTAA
TATTAGTTGGTGTTGTATTAGTTTTTGCAATGG------------------TTATAAAGT
TTCAAGGTGTTTTTA------AAGCTTATGCAACCATTGTGTTTACAATAATGCTAGTTT
GGGTTATTAATGCA-TTTATTTTGTGTGTATATAGTTATAATAGTGTTGCAGCTGTTATA
TTACTAGTGTTTTATTGCTATGCATCATTGGTTACGGGTCGTAATACTTCTATAATAATG
CATTGCTGGCTTATTTTTACTTTTGGTTTTATAATACCCATGTGGTTAGCTTGTTGCTAC
CTAGGATTTTGTATCTACATGTACACACCGTTGGTTGTCTGGTGTTATGGTA--CTACTA
AAAATACTCGTAAGTTKTATGACGGTAATGAGTTTGTTGGTAATTATGATCTTGCGGCGA
AAAGCACTTTTGTTATTCGTGGCAGTGAATTTGTTAAGCTTACGAATGAGA---------
----TAGGTGATAAGTTTGAACATTACCTCTCAGCGTATGCTAGACTTAAATACTATTCT
GGCACTGGCAGTGAGCAAGATTACTTGCAAGCCTGCCGTGCATGGTTAGCTTAT----GC
TTTGGACCAATATAGAAATAGTGGTGTGGAAGTTGTTTATACTCCACCGCGTTACTCTAT
TGGTGTTAGTAGGTTACA-GGCTGGTTTTAAGAAACTAGTTGCTCCTAGTAGTGCTGTTG
AAAAGTGCATTGTTAGTGTCTCTTATAGAGGTAATAATCTTAATGGACTGTGGCTAGGTG
ATACTATCTACTGTCCGCGTCATGTTCTTGGCAAGTTTTCAGGTGATC---------AAT
GGAGTGATGTACTTAATCTTGCTAATAATCATGAGTTTGAGGTTGTAACTCAAAA---TG
GTGTTGCTTTGAATGTTGTCAGTAGGCGGTTGAGAGGCGCAGTTTTAATTTTACAAACTG
CTGTCGCCAATGCTGACACTCCTAAGTATAAGTTTGTTAAAGCTAATTGTGGTGATAGTT
TCACTATAGCTTGTTCTTATGGTGGTACAGTTGTAGGACTCTACCCTGTGACCATGCGTT
CTAATGGCACTATTAGAGCCTCCTTTCTTGCTGGAGCTTGTGGTTCAGTAGGTTTTAATA
TAGAAAAGGGTGTAGTTAATTTTTACTACATGCACCATCTTGAGTTGCCTAATGCATTAC
ACACCGGTACGAACCTAATGGGGGAGTTCTATGGTGGTTATGTTGATGAAGAAGTAGCAC
AAAGAGTGCCACCAGATAACTTAGTTACTAACAATATTGTAGCATGGCTTTATGCTGCAA
TTATTAGTTTTAAGGAGAGTAGTTTCTCAC---------------------------TGC
CTAAATGGTTGGAGAGTACTACTGTTAGTGTAGATGATTATAATAAGTGGGCTGGTGACA
ATGGTTTTACACCATTTTCTACTAGCACTGCTATTACTAAATTAAGTGCTATAACGGGCG
TAGATGTTTGTAAACTCCTTCGCACTATTATGGTAAAAAGTAGCCAATGGGGTAGTGAAC
CCATTCTAGGCCAATATAATTTTGAAGATGAATTAACACCAGAATCTGTTTTTAATCAGG
TTGGTGGTGTTAGGTTACAATCTTCTATTGT-AAGAAAAGCTACA---------------
-------------------------TCTTGGTTTTGGAGTAGATGTGTGTTAGCTTGTTT
CCTATTTGTCTTGTGTGCTGTTGTCTTGTTCACGGCAGTTCCAC-----TTAGATATTAT
GTACATGCAGCTGTTGTTTTGTTAATGGCTGTGCTTTTTATTTCGTTTACTGTTAAACAT
GTTATGGCATATATGGATACTTTTCTGTTGCCTACATTGCTTACAGTTATTATTGGAGTT
TGTGCTGAAGTACCTTTCATTTACAATACTCTAATTAGTCAAATTGTTAT---CTATGTT
AGTCAATGGTATGATCCAGTAGTCTTTGATACTATGGTACCATG-GATGTTATTGCCGCT
AGTCTTGTACACGGCTGTT-----------AAGTGTGTGCAAGGTTGCTATAG-------
---------TGTGAACTCTTTCAACACCTCTCTGTTAGTGCTGTACCAGTTTTTGAAGTT
AGGCTTTGTTATTTAT----------------------GCCTCTTCTAATAC-CCTGGCT
GCATATTCAGAAGGTAATTGGGAGTTGTTTTTTGAATTAGTTCATACTACTGTGTTGGCT
AATTGTAGTAGCAATTCCTTAATAGGTTTGCTTGTGTTTAAGCTAGCTAAATGGATGCTG
TATTATTGTAAT-----GCAACCTACTTTAATAATTATGTGCTGATGGCGGTCATTATTA
ATGGCTTTGGTTGGCTCTTTACTTGTTACTTTGGAATTTATTGGTGGGTTAATAAGGTTT
TTGGTTTAACCTTAGGTAAATATGAATTTAAAGTTTCAGTAGATCAATATAGGTATATGT
GTCTTCATAAGATAACACCCCCTAAAACTGTGTGGGAAGTCTTCTCGACAAATATACTTA
TACAAGGAATAGGTGGTGATCGTGTGTTGCCTATTGCTGCAGTTCAATCTAAATTGAGTG
ATGTAAAGTGTACAACT-----------GTTGTTTTAATGCAGCTTT--------TGACT
AAGCTTAATGTTGAAGCAAATTCAAAAATGCATGCTTATCTTGTTGATTTACATAACAAA
ATTCTAGCCT-CTGACGATGTTGCCGAGTGCATGGATAATTTGTTGGGTATGCTTGTTAC
GCTATTTTGTGTTGATAGTAGTATTGATTTGAGCGAGTATTGTGATGATATATTGAAGAG
GTCAACTGTTTTACAATCAGTTACTCAAGAGTTCTCACATATACCCTCCTATGCTGAATA
TGAAAGAGCTAAGGACCTTTATGAAAAGGTTTTAGC------CGATTCGAAGAATGGTGG
TGTAACACAGCAAGAGCTTGCTGCTTATCGTAAAGCTGCCAATATTGCAAAGTCAGTCTT
TGATAGGGACTTGGCTGTTCAGAAGAAGTTAGATAGTATGGCAGAACGTGCTATGACAAC
AATGTATAAAGAGGCGCGTGTAACTGATAGAAGAGCAAAGTTGGTCTCATCACTACATGC
GTTACTGTTCTCAATGCTTAAGAAAATAGATTCTGAAAAGCTTAATGTTTTATTTGATCA
GGCGAGTAGTGGTGTTGTGCCCTTAGCTACTGTTCCAATTGTTTGTAGTAATAAGCTTAC
TCTTGTAATACCAGATCCAGAGACTTGGGTCAAGTGTGTG-GAAGGTATGCATGTTACAT
ATTCAACAGTTGTTTGGAATATAGACACGGTTATTGATGCCGATGGTACAGAGCTACACC
CAACTTCTACAGGTAGTGGATTGACATACTG-TATAAGTGGTGATA---------ATATA
GCATGGCCTC---------------TAAAGGTCAACTTGACTAGGAATGGGCATAATAAG
GTTGATGTTGCTTTGCAGAATAATGA-GCTTATGCCCCATGGTGTTAAAACAAAGGCTTG
CGTAGCAGGTGTAGACCAAGCACATTGTAGCGTAGA------GTCTAAATGTTATTATAC
AAATATTAGTG-GCAATTCAGTTGTAGCTGCTATTACTTCTTCTAACCCAAATCTGAAAG
TAGCTTCGTTTTT---GAACGAGGCAGGCAATCAGATTTATGTAGACTTAGACCCACCGT
GTAAGTTTGGTATGAAAGTGGGTGACAAGGTTGAAGTTGTTTACTTGTATTTCATAAAAA
ATACAAGATCCATTGTTAGAGGTATGGTACTTGGCGCTATATCTAATGTTGTAGTTTTAC
AATCTAAAGGGCATGAGACAGAGGAAGTAGATGCTGTAGGCATACTTTCACTATGTTCTT
TTGCAGTAGATCCCGCTGATACGTATTGTAAATATGTGGCAGCAGGTAATCAACCTTTGG
GTAACTGTGTTAAGATGTTGACAGTTCATAATGGTAGTGGTTTTGCTATAACGTCAAAGC
CAAGTCCAACTCCTGATCAGGATTCTTATGGAGGAGCTTCTGTGTGTCTCTATTGTAGAG
CTCACATAGCACACCCAGGAGGTGCGGGAAATTTAGATGGACGTTGTCAGTTTAAAGGTT
CCTTTGTGCAAATACCTACTAC---GGAAAAAGACCCTGTTGGATTTTGCCTCCGTAATA
AGGTTTGTACAGTTTGTCAGTGTTGGATTGGCTATGGGTGTCAGTGTGATGCACTTAGAC
AACCTAAACCTTCTGTACAGTCAGTTACTTGCGCATCTG------------ATTTTGATA
AGAATTA-TTTAAAC-GGGTACGGGGTAGCAGTGAG-GCTC--GGCTGATACCCCTCGCT
AATGGATGTGATCCTGATGTTGTAAAGCGAGCCTTTGATGTATGTAATAAGGAATCTGCC
GGTATGTTTGTTAATTTGAAGCGTAACTGTGCTAGATTCCAAGAGGTACGTGATACTGAA
GGTGGAAATCTT---GAGTATCTTGATTTATTCTTTGTGGTTAAACAAACCACTCCTAGT
AATTATGAACATGAGAAAGCATGTTACGAAG-ATTTAAAATCAGA--AGTGACAGCTGAT
CATGATTTCTTTGTGTTCAACAAGAACATTTACA---------ATATTAGTAGGCAACGG
CTTACTAAGTATACTATGATGGACTTTTGCTATGCTTTGAGGCATTTTGACCCAAAAGAC
TGCGAAGTTTTTAAAGAAATACTTGTCACTTATGGTTGTATAGAAGATTATCACCCTAAG
TGGTTTGAAGAGAATAAGGATTGGTACGACCCAATAGAAAACCCAAA-ATATTATGCCAT
GT---TGGCTAAGATGGGGCCTATTGTAAGACGTGCTTTATTGAATGCTATTGAGTTCGG
AAACCTTATGGTTGAAAAAGGTTATGTTGGTGTTGTTACACTTGACAACCAAGATCTTAA
TGGCAAATTTTATGACTTTGGTGATTTTCAGAAAACAGCACTTGGTGCTGGTGTTCCTGT
TTTTGATACATATTATTCTTACATGATGCCCATCATAGCCATGACGGATGCTTTGGCACC
TGAAAGGTATTTTGAATATGATGTGCATAAGGGTTATAAGTCTTATGATCTCCTCAAGTA
TGATTATACTGAGGAGAAACAAGAGTTGTTTCATAAGTACTTTAAGTATTGGGATCAGGA
GTATCATCCTAACTGCCGTGACTGTAATGATGATAGGTGTTTGATACATTGTGCAAACTT
CAACATCTTGTTTTCTACATTGATACCACAGACTTCTTTTGGTAATTTGTGTAGAAAAGT
GTTTGTTGATGGTGTACCTTTTATAGCTACTTG--TGGCTATCATTCTAAAGAACTTGGT
-GTTATTATGAATCAAGATAACACCATGTCGTTTTCAAAAATGGGTTTAAGCCAACTCAT
GCAGTTTGTTGGAGATCCTGCCTTGTTAGTGGGAACATCCAA-TAATTTGGTCGATCTTA
GAACGTCTTGTTTTAGTGTTTGTGCATTAGCGTCTGGTGTTACTCATCAAACGGTAAAAC
CAGGTCACTTTAACAAGGATTTCTATGATTTTGCAGAGAAGGCTGGTATGTTTAAAGAGG
GTTCTTCTATACCACTTAAACATTTCTTCTACCCACAAACTGGTAATGCTGCTATAAACG
ATTATGATTACTATCGTTATAACAGGCCTACCATGTTTGATATACGTCAACTTCTATTTT
GTCTAGAAGTGACTTCTAAATACTTTGATTGCTATGAAGGCGGCTGTATTCCGGCTAGCC
AAGTTGTAGTTAACAACTTAGATAAGAGTGCAGGCTACCCATTTAATAAATTTGGAAAAG
CCCGCCTCTATTATGA---AATGAGTCTAGAGGAACAGGATCAGCTCTTTGAGAGTACAA
AGAAGAACGTCCTGCCCACTATAACTCAAATGAATTTAAAATATGCCATATCCGCGAAAA
ATAGAGCGCGTACAGTGGCAGGTGTGTCTATCCTTTCTACTATGACTAATAGACAATTTC
ATCAGAAGATGCTTAAGTCTATAGTCAATACTAGAAATGCTCCTGTAGTTATTGGGACAA
CCAAATTTTATGGTGGTTGGGACAACATGTTGAGAAACCTTATTCAAGGTGTTGAAGACC
CTATTCTTATGGGTTGGGATTACCCTAAGTGTGATAGAGCAATGCCAAATTTGCTACGTA
TAGCAGCATCTTTAGTAC-TTGCTCGCAAACACACTAATTGTTGTACTTGGTCTGAACGC
ATTTATAGGTTATATAATGAATGTGCTCAGGTCTTATCTGAAACTGTTTTAGCTACAGGT
GGTATTTATGTAAAACCTGGTGGCACTAGCAGTGGTGATGCCACTACTGCTTATGCCAAC
AGTGTTTTTAATATAATACAAGCCACATCTGCTAATGT---TGCGCGTCTTTTGAGTGTT
ATAACGCGTGATATTGTTTATGATGACATTAAGAGCTTGCAGTATGAATTGTACCAGCAA
GTTTACAGGCGAATCAATTTTGACCCTGCCTTTGTTGAAAAGTTCTATTCTTATTTATGT
AAGAACTTTTCGTTGATGATCTTGTCTGACGATGGTGTTGTTTGTTATAACAACACATTG
GCCAAGCAAGGTCTTGTTGCAGATATTTCTGGTTTTAGAGAAATTCTCTACTACCAAAAT
AATGTTTATATGGCTGATTCTAAGTGTTGGGTTGAGCCTGATTTAGAAAAAGGCCCACAT
GAATTTTGTTCACAACACACAATGCTAGTGGAAGTTGATGGTGAGCCTAAGTACTTGCCA
TACCCAGATCCATCGCGCATTTTGGGTGCATGTGTCTTTGTAGATGAAGTGGATAAGACA
GAACCTGTGGCTGTTATGGAGCGTTATATAGCTCTAGCCATAGACGCTTACCCGCTAGTA
CATCATGAAAATGAGGAGTATAGGAAAGTTTTCTTTGTGCTTCTTTCTTATATTAGAAAA
CTCTATCAAGAGCTTTCTCAGAGTATGCTTATGGACTACTCTTTTGTAATGGATATAGAC
AAGGGTAGTAAATTTTGGGAGCAGGAGTTCTATGAAAATATGTATAGAGCTCCTACAACG
TTACAATCCTGTGGTGTTTGTGTAGTTTGTAATAGCCAAACTATACTACGCTGTGGTAAT
TGTATTCGTAAACCATTTTTGTGTTGCAAGTGTTGC-TATGACCATGTCATGCACACAGA
TCACAAAAATGTTTTGTCTATAAACCCTTACATTTGCTCACAACCTGGTTGTGGTGAAGC
AGACGTTACTAAATTGTACCTCGGAGGTATGTCATACTTCTGTGGTAATCATAAACCTAA
GTTGTCAATACCGTTAGTATCTAATGGTACAGTTTTTGGAATTTACAGGGCTAATTGTGC
AGGTAGTGAAAATGTTGATGATTTTAATCAACTAGCTACCACTAATTGGTCTACTGTGGA
ACCTTATATTTTGGCAAATCGTTGTAGTGACCCTTTGAGACGCTTTGCTGCAGAGACAGT
AAAAGCCACAGAGGAGTTACACAAGCAACAATTTGCTAGTGCGGAAGTGAGAGAAGTTCT
CTCAGATCGTGAGTTGATTCTATCATGGGAGCCAGGTAAAACAAGGCCTCCATTGAATAG
AAATTATGTTTTCACAGGCTACCACTTTACAAGGACTAGTAAGGTTCAGCTTGGGGATTT
TATATTTGAAAAAGGTGATGGTAAGGATGTTGTCTATTATAGGGCGACATCTACTGCTAA
ATTGTCTGTTGGAGACATTTTTGTCTTAACGTCACACAATGTTGTTTCTCTTGTAGCACC
AACACTGTGTCCGCAACAAACCTTTTCTAGGTTTGTAAATTTAAGGCCTAATGTAATGGT
ACCTGAATGTTTTGTAAATAACATTCCACTTTACCATTTAGTAGGTAAACAGAAGCGTAC
TACAGTACAAGGTCCTCCTGGCAGTGGTAAATCGCACTTCGCTATAGGCCTCGCAGCGTA
CTTTAGTAATGCTCGTGTTGTTTTTACTGCATGTTCTCATGCAGCTGTTGATGCTTTATG
TGAAAAAGCGTTTAAGTTCCTTAAAGTTGATGATTGCACTCGAATAGTGCCTCAGAGGAC
TACTATTGATTGCTTCTCAAAATTCAAAGCTAATGACACAGGCAAAAAGTACATTTTTAG
TACTATAAATGCCTTGCCAGAAGTTAGCTGTGACATTCTTTTGGTTGATGAGGTTAGTAT
GTTGACCAATTATGAATTGTCTTTTATCAATGGTAAGATAAATTATCAGTATGTTGTGTA
TGTAGGTGATCCTGCACAATTACCGGCACCTCGTACTTTACT---TAATGGTTCACTTTC
GCCAAAGGATTATAAT-GTTGTCACAAACCTTATGGTTTGTGTTAAACCTGACATATTCC
TTGCGAAGTGTTACCGTTGTCCTAAGGAAATTGTAGACACTGTGTCTA-CTC--TAGTAT
ATGATGGAAAATTTATTGCAAA-TAACCCAGAGTCGCGTCAGTGTTTCAAGGTTATAGTT
AATAATGGTAATTCTGATGTAGGACATGAAAGTGGTT-CAG-CCTAC----AACACAACT
-CAGTTAGAATTTGTGAAAGATTTTGTTTGTCGCAACAAAGAATGGCGAGAAGCAACATT
CATTTCACCTTATAATGCTATGAACCAGAGAGCCTATCGTATGCTTGGACTTAATGTTCA
AACAGTGGACTCTTCCCAAGGTTCAGAGTATGATTATGTTATCTTCTGTGTTACTGCAGA
TTCGCCGCATGCACTGAATATTAACAGGTTTAATGTTGCGCTTACAAGAGCTAAGCGTGG
TATATTAGTTGTCATGC---------GTCAGCGTGATGAATTGTACTCTGC---TCTTAA
ATTTACAGAGCTAGATAGTGAAACAAGTCTGCAAGGT---------ACAGGTTTGTTTAA
AATTTGCAACAAAGAGTTTAGTGGTGTACATCCTGCTTATGCAGTCACAACTAAGGCTCT
TGCTGCAACTTATAAAGTTAATGATGAACTTGCTGCACTTGTTAATGTGGAGGCAGGTTC
AGAAATAACATATAAACATCTTATTTCTCTTCTTGGGTTTAAGATGAGTGTTAATGTTGA
GGGTTGCCACAACATGTTTATAACGCGTGATGAGGCAATTCGCAACGTAAGAGGTTGGGT
AGGATTTGATGTAGAAGCCACACATGCTTGTGGTACTAACATTGG-TACTAACCTCCCAT
TTCAAGTAGGCTTTTCTACAGGTGCTGACTTTGTGGTCACACCAGA-AGGGCTCGTTGAT
ACCTCAATA-GGCAATAATTTTGAGCCTGTTAATTCT-AAAGCACCTCCGGGTGAACAAT
TTAATCACTTGAGAGCCTTGTTTAAGAGTGCTAAACCTTGGCATATTATAAGACCAAGGA
TAGTGCAA---------ATGTTGGCAGATAATCTATGCAACGTTTCAGATTGTGTAGTGT
TTGTCACATGGTGTCATGGCT---TGGAACTAACTACTTTGCGCTATTTTGTTAAAATAG
GCAAGGAACAAGTTTGTTCATGTGGCTCTAGAGCTACGACTTTTAATTCGTATACTCAAG
---CTTATGCTTGTTGGAAGCATTGTTTGGGTTTTGATTTTGTTTATAATCCACTCTTGG
TGGACATTCAACAATGGGGTTACTCAGGTAACTTACAGTTTAATCATGATTTGCATTGTA
ATGTGCATGGCCATGCCCATGTAGCATCTGCTGATGCTATTATGACGCGTTGTCTAGCTA
TAAACAATGCATTTTGCCAAGATGTCAATTGGGATTTGACTTACCCTCATATTGCAAATG
AAGATGAAGTCAATTCTAGTTGTCGTTATTTACAACGCATGTATCTTAATGCATGTGTTG
AT-GCTCTTAAAGTTAATGTTGTCTACGATATAGGCAACCCTAAAGGTATAAAATGTGTT
AGACGTGGAGACTTAAGTTTTAGGTTCTATGATA-AGAATCCAATTGTACCCAACGTCAA
GCAGTTTGAGTATGACTATAATC--------AGCATAAAGATAAGTTTGCTGATGGTCTT
TGTATGTTCTGGAATTGTAATGTGGATTGTTATCCTGACAATTCACTAGTTTGTAGATAC
GACACACGAAATTTGAGTGTGTTCAATCTACCAGGTTGTAATGGTGGTAGTCTGTATGTG
AATAAACATGCATTT--CATACACCTAAATTTGATCGCATTAGCTTTCGTAATTTGAAAG
CTATGCCATTCTTTTTCTATGACTCATCGCCTTGCGAAACCATTCAAGTTGATGGAGTAG
CGCA---AGACCTTGTGTCATTAGCAACTAAAGATTGTATCACAAAATGCAACATTGGTG
GTGCTGTTTGTAAGAAACATGCTCAAATGTATGCAGAATTTGTGGCTTCTTATAATGCAG
CTGTTACAGCTGGTTTTACTTTTTGGGTTACTAATAATTTTAACCCTTACAATTTGTGGA
AGAATTTTTCAGCACTCCAGTCTATTGACAATATTGCTTATAATATGTATAAGGGTGGGC
ATTACGATGCTATTGCAGGCGAAATACCCACAGTCATAACTGGGGATAAAGTTTTTGTTA
TTGATCAAGGTATTGAAAAGGCAGTTTTTGTTAATCAAACAACTCTGCCTACATCAGTTG
CATTTGAGTTGTATGCGAAGAGAAACATTCGCACACTGCCAAATAACAGAATATTGAGTG
GTTTAGGTGTAGACGTTACCCATGGTTTTGTAATCTGGGATTACGCTAACCAAACG-CCA
CTGTATCGTAATACTGTTAAAGTATGTGCAT------ATACGGAC-ATTGAACCTAATGG
---------------TTTAATAGTTCTGTATGATGATAGATGTGGTGATTATCAATCTTT
TCTT---GCTGCTGATAATGCTGTTTTAGTGTC--TACACAGTGTTATAAG-CGGTATCC
TTATGTAGAAATACCATCAAATCTGCTTGTTCAGAATGGTGTGCCACTAAAAGATGGAGC
GA---------ATCTGTATGTTTATAAGAGGAGTAATGGAGCGTTTGTAACGCTACCAAC
CACATTAAATACACAGGGTCGCAATTATGAAATTTTTGAGCCTCGTAGTGACGTGGAGAG
AGATTTTCTTGATATGTCAGAGGAGGACTTTATTGAAAAGTATGG---TAAGGACTTAGG
TCTACAACACATACTTTATGGTGAAGTAGAAAAACCACAATTGGGTGGTTTACACACTGT
TATAGGAATGTACAGACTTTTGCGTGCTAATAAATTAGACGCGAAGTCTGTAACTAATTC
AGATTCTGATGTCATG------------CAAAACTATTTTGTTTTG---GCAGACAATGG
TTCTTATAAACAGGTTTGCACAGTTGTAGACCTTTTGCTTGATGACTTCTTAGAACTTCT
TAGGAACATACTAAAGGAGTATGGTACTAATAAGTCTAAAGTTGTAACAGTTTCCATTGA
TTACCATAGCATAAATTTTATGACTTGGTTTGAAGAAGGCAGTATTAAAACATGTTATCC
ACAACTTCAATC------AGCGTGGACATGTGGTTATAATATGCCTGAACTTTATAAAGT
TC--AGAACTGTGTTATGGAA-CCTTGTAATATTCCAAACTATGGTGTTGGAATTACATT
GCCTAGTGGTATTATGATGAATGTGGCAAAGTATACCCAACTTTGCCAGTATCTTTCTAA
-------AACCACAATGTGTGTACCGCATAATATGCGAGTAATGCATTTTGGAGCTGGAA
GTGATAAAGGAGTTGCCCCTGGCAGCACTGTCCTTAAACAGTGGCTTCCAGAAGGAACAC
TCCTTGTTGATAACGATATTGTAGATTATGTATCTGATGCACACGTGTCTGTGCTGTCAG
ACTGCAATAACTATAAAACAGAGCACAAGTTTGATCTTGTGATATCTGATATGTATACAG
ATAATGATTCAAAAAGAAAACATGAAGGCATAGTAGCCAATGATGGCAATGACGATGTCT
TCATTTATCTAGCTAATTTTTTAAAGAACAACTTAGCTCTGGGTGGTAGTTTTGCCATCA
AATTAACAGAGACAAGTTGGCATGAGAGTCTTTATGATATTGCACAGGATTGTGCATGGT
GGACAATGTTTTGTACAGCTGTGAATGCTTCATCTTCAGAAGCATTCTTGCTCGGTATTA
ATTATTTGGGTGACAGTGGAAAA------------GTTAAAGTTAGTGGAAAAACACTGC
ACGCAAATTATATATTTTGGCGGAATTGTAATTATTTACAAAC------CTCTGCTTATA
GTATATTTGATGTTGCTAAGTTTGGTTTAAAACTAAAAGCAACACCAGTTGTAAATTTGA
AAACT-------------------------------------------------------
------------------------------------------------------------
------------------------------------------------------------
------------------------------GAAAACAAAACAGACTTAGTACTTAATTTG
CTAAGGAACGGTAAGGTGTTAATTAGAGATGTTGGTGAAGTCACTGTTTATAGTGACTCT
TTTGTTTGCAC-----TATGTAGTGCCGCTCTGTTTGA---TAATAATCAGGCCGTTTA-
--------------CTACTACCAAAGTGCTTTCCGACCATCTAGTGGCTGGCATAAGCAT
G-GGGGTGCTTATGCAGTAGCTAA------------------------------------
------------------------------------------------------------
---TGTTTCTTTAGAATATGCTAACGCAGGCTCATCT---------------------AC
ACACTGTACTGCAGGGGCT---------------------AT------------------
--------TTATT---------------GGAGTAAAAATTTTACTGCA------------
---TCTTCTGTAGCCATGACAGCACCTGG------TACAG-----GTATGTCTTGGTCAA
C---TGCTCAATTTTGTACGGCGCACTGTAACTTTT-------------------CGGAT
------------TTTACAGTGTTCGT-----------------TACACATTGTTATAAAA
GTGG-----TGATG---------TATGTCC-ACTAACAGGT--CTTATTCCAAGTGGCTA
TAT-----TCGTATCTCTGCCATG-----------ACGA------AAGGAACTAC-----
-------------------TTCCTTGTTTTACAAT-CTAACAGTT-------CCAGTGAC
TAA---------------------------------------ATACCCTAAATTTAAGTC
TCTGCAATG-------------TGTTGATAATTTTACATC--------------------
TGTGTATTTAAATGGTGACCT---------TGTATTCACTTCTAATGAGACTAAA-----
---------GATGTTAGTGCTGCAG-GTGTT---CATTTTAAAGCTGGTGGACCTATAAC
TTATAAGGTTATGGAAAAAGTTGATGTCCTAGCTTATTTTGTTAATGGTAC---------
--------------CGCACAAGATGTTATTTTGTGT-----GATAATTCACCAAGAGGTT
TATTAGCATGCCAGTATAA-----------TACTGGTAATTTTTCAGATG------GCTT
TTATCCTTTTACTAACATTAGTTTAGTTAAAGAAAAGTTTATTGTGTATCGTGA------
----------------AACTAGTGTTAACACCACGTTGGTTTTAACTAATTTCACCTTTA
C---------------------AAATGTAAGTAATGCCTTGCCTAA------------T-
--------------------------ACAGG------------TGGTGTCAATA-CTA--
-TTAACATA-TA----------------TCAAACACA------------------AACAG
CTCAGAGTGGTTGTTATAATTTTAATTTTTCTTTTCTG------AGTAGTTTTGTTTATA
AGC---------AGTCTGATTTTATGTATGGGTCTTATCAC------------CCAAAG-
-----TGTGAT---------------------------------------TTTAGACCGG
AAACTATTAATAATGGTTTGTGGTTTAATTCTCTATCTGTTTCACTAGCCTATGGGCCGC
TACAAGGTGG--------TTGTAAGCAGTCTGTCTT------------------------
----------TAGTAATAGGGCAACG------------TGTTGTTATGCTTAT-------
--TCAT-----ACAATGGTCCTCGTTTGTGTAAAGGTGTTTATATTGGTGAATTACAACA
ATATTTTGAATGTGGATTGCTGGTTTATG--TAACTAAGAGTGATGGTTCTCGTATACAA
ACCAGGAATGAACCACTTGTGTTAACTCATCAC---------------------------
AATTATAATAATATTACTTTGGATAGGTGTGTAGAGTATAATATATATGGCAGATCTGGC
CAAGGTTTTATTACTAA-TGTAACAGCCGCAGCTGCCAATTATAATTATTTAGCAGATGG
TGGTTTAGCCATCCTAGACACATCTGGTG-----------CCATAGACATCT--------
-----------------------------------TCGTTGTACAAGGTGAATATGGTCC
TAATTATTATAAGGTTAACCCTTGTGAAGATGTTAACCAGCAGTTTGTAGTGTCTGGTGG
TGGCATAGTAGGTGTTCTCACATCGCAT--------------------------------
----------------AATGAAACTGGTT-------------------------------
--------CTCAACAGCTTGAAAATCTGTTTTATGTTAAACTTACCAATAGTACACG---
------------TCGTACACGACGTTCTA-------CTATAGCTAAT-----------GT
CACAAC-------TTGCCCTTATGTAAGTTATGGCAGGTTTTGTATAAAACCAGATGGTT
TAGTTTCAGAAATAGTACCACAAGAATTAGATTATTTTGTGGCA------CCTTTACTGA
ATGTTACAGAACATGTACTCATACCTAATAGTTTTAATTTGACTGTTACTGACGAGTACA
TACAGACACGTATGGAGAAAGTTCAAATTAACTGCCTCCAATATGTTTGTGGTAATTCTA
TTGAGTGCAGAAACTTGTTTCAACAGTATGGTCCCGTTTGCGACAACATATTGTCTATAG
TGAATAG------TGTTGGTCAAAGAGAGGATATGGAATCTTTAACTTTCTATTCCTCTA
CTAAACCAAAGGG---TTATAATACACCAATCTTTAGTAATATTAGTACTGGTGATTTTA
ATATTTC---TCTTATGTTAACACCACCAAGTAGTCCTAGTGGGC------GTTCTTTCA
TTGAA---GATCTTTTATTTACAAGTGTTGAAACAGTTGGTTTGCCAAC---TGATGCTG
AATATAAAAAATGCAC-AGCGGGACCTTTGGGTACTCTTAAAGATCTTATC---------
TGTGCTAGGGAATATAATGGTTTATTAGTGTTGCCTCCAATTATTACGGCGGATATGCAA
ACAATGTATA---CTGCTTCTTTAGTGGGTGCTATGGCCTTTGGTGGTATTACATCAGCT
GCAGCC---------ATACCTTTTGCTACTCAGATTCAGGCAAGAATTAATCATCTTGGT
ATTACACAGTCTTTGTTAATGAAAAATCAAGAAAAGATTGCTGCTTCCTTCAATAAGGCC
ATTGGTCATATGCAGGAAGGTTTTAGAAGCACTTCGCTAGCATTACAACAGATT------
------------------------------------CAAGATGTTGTTAATAAGCAGAGT
GCTATTCTTACTGAAACTATGAATTCTCTTAATAAGAATTTTGGTGCTATTACATCAGTC
ATTCAAGATATTTACGCTCAACTTGATGCAATTCAAGCAGATGCACAAGTTGACCGCCTT
ATTACTGGTAGACTTTCATCACTCTCAGTGCTAGCCTCT-GCTAAACAGTCTGAGT----
-ATATTAGAGTTTCCCAGCAGCGTGAATTAGCCACTCAAAAAATTAATGAGTGCGTTAAA
TCACAATCTAATAGGTACGGATTTTGTGGTAGTGGAAGACATGTTCTTTCGATACCACAA
AATGCACCTAATGGTATAGTGTTTATACACTTTACTTATACACC---------AGAGAGT
TTTGTTAATGTTACTGCAATAGTGGGTTTTTGTGTAAGTCCTGCTAATGCTAGTCAGTAT
GCCATAGTACCTGCTAATGGAAGGGGTATTTTTATACAAGTTAATGGCACGTACTATATC
ACTGCAC---GTGATATGTATATGCCACGAGACATTACTGCAGGAGATATAGTTACTCTT
ACGTCTTGTCAAGCAAATTATGTTAATGTAAATAAAA------------------CCGTC
ATTACTACATTTGTAGAAGATGACGAT-TTTG-----------------ATTTTGATGAT
GAACTGTCAAAGTGGTGGAATGAAACTAAGCATGAGATACCAGACTT---------TGAC
GAGTTCAATTATACAGTGCCCATACTTAACATTAGTAGTGAAATTGATCGT---------
---------------------------------ATTCAAGGTGTTATACAGGGTCTTAAT
GACTCCCTTATTAACCTTGAAGAACTTTCAATAATTAAAACTTATATTAAGTGGCCTTGG
TATGTTTGGCTTGCCATAGGCTTTGCTA-TTATTATTTTTATCCTTATTTTAGGGTGGGT
GTTTTTCATGACTGGTTGTTGTGG---------------TTGTTGTTGTGGATGCTTTGG
TATCATTCCCCTAA-------TGAGTAAGTGTGGTAAGAAATCTTCTTA-----------
-------------------CTACACAACTTTTGATAAT----GATGTGGTAACTTAACAA
TACAGACCTAAAAAGTCTGTTTAAT-------------------------GATTCAAACC
CCAACATCTTTTCTAATAGTATTAATTCTTCTTTGGTGTAAACTTGCACTAAGTTGTCT-
---------------------------------------TAAAGAGTG------------
-----------------------TACAGTATCACTCCAGCAACTAATACAGG--------
-------------------TATTACTCCAAATT----------ATTAATAGTAACTTACA
ATCT-----------------------------------------------AGACTGCTA
CTTTG-----GCAT----------------------------------------------
-------AGTCTAGATT-GATGTT------------------------------AGACTT
-----------------------------------------------TGAAGCAATTA--
----------------------------------------------------TTGAAACT
GGTCAGCAAATAATTC-AACAAATTAGTT---------------------------TCAA
TTTACAGCACATTTCAAGTGTGCTAAGCA---CTGAGTTATTTGACCCCTTTGAAGTTTG
TGTTTACAGAGGAGGT--------------------------------------------
------------------------------------------------------------
--AATTATTGGGAGTTAGATTCAGCTGACGAGTTGCCAG---ATGAC-------------
-------------GAATTTATTGACTAAATCGCTAGATGAGAATGGGAGTTTCTTAACAG
CAGTTTACATATTTGTTGCGTTTG------------------------------------
----TAGCACTATACCTTC-------TAGGTAGAGCGCTCCAAGCATTTGTGCAAGCAGC
TGATGCTTGTTGTTTATTTTGGTATACATGGGTA--------------------------
------------------------GTAGTTCCTGGGGCTAAGGGCACAGC-CTTTGTTTA
TAAACATAC-------ATATGGT-------------AGAAAACTTAA----------CAA
TCCGGAGTTAGAACACGTTATTGTTAACGAGTTCCCGA----------AGAACGGTTGG-
AATAATAAAAGTCTACCAAATTTTC-AAGATGT------C---CAA------------C-
-----GAGAC---------------------------------AAATTGCACCCTTGATT
CTGAGCAGGCTATTCTGCTCTTCAAGGAATATAATCTATTTATAACCGCATTCCTACTGT
TTATA---ACCATACTACTTCAGTATGGATACGCAACTAGGAGTCGGATTATTTACATAC
TGAAAATGATAGTGTTATGGTGTTTCTGGCCCCTTAACATTGCAGTAGGTGTAATTTCAT
GTATATAC-CCACCAAATACAGGAGGCCTTGTAGCT------------------------
---------GCGATAATACTCACTGTGTTTGCGTGTTTTTCTTTCATAGGTTATTGGATT
CAG-AGCATCAGACTCTTTAAGCGGTGTAGGTCTTGGTGGTCTTTTAACCCCGAGAGCAA
TGCCGTAGGTTCAATACTCCTAACAAATGGTCAACAATGTAATTTTG----------CTA
TAGAGAGTGTGCCAATGGTACTTTCTCCTATTATAAAGAATGGTGCTCTTTATTGTGAGG
GTCAGTGGCTTGCTAAATGTGAACCAGACCACTTGCCTAAAGACATTTTTGTGTGTACAC
CAGATAGACGCAACATTTATCGTATGG------TGCAGAAATATACTGGTGACCAAAGCG
GAAATAAGAAAAGGTTTGCTACATTTGTCTATGC-AAA-GCAGTCAGTAGACACTGGCGA
GCTAGAAAGTGTAGCAACAGGTGG-----AAGTAGCCTTT---------ACACAT-AAAT
GTGTGTGTGTAGAGAGTATTTAAAATTA------TTCTTTGACAGTGCCTCTATTTTGAG
AGCGCGGAAGAGTATTATTTTTGAGGATATTAATA----------TAAATCCTCTTTGTT
TCATAC--------------------------TTTCCTTTCAGGAATTATTATTT-----
-----AAAAAACAG------------------------------TTTTTCCACTCTTTTG
TGCCAAAAACTATTGTTGTTAA-TGGTGTAACCTTTCAGGTAGACAATGGAAAAGTC---
----TACTACGAAGGAAGACCAATTTTCCAAAAAGGTTGTTGTAGTCTGTGGTCCAATTA
T-AAGAAAG----AT-----------------------TAGAATA---------------
ATTAAACCACCTACAACACTTATTTTTACAAACGGCGTTTTAGGTT-ACAAA-CGCTT--
---------AACAAATACGGAC------------GATGAAATGGCTGACTAGTTTTGG--
------AAGAGCTTTCATCTCCTG---------------------------TTATAAATC
CCTACTACTAACTCAATTAAGAGTATTAGATAGGTTAATTTTAGATCACGGACCCAAGCG
CACATTAACGTGTGCTAGGCGAGTGCT---------CTTAGTTCAATTAAATTTAGTTTA
TAGGTTGACTTACACGCCCACTCAATCGCTGGTATG----------------AATAATAG
TAAAGATAATCCTTTTCGCGGAGCAATAGCAAGAAAAGCGCGAATTTATCTGAGAGGAGG
ATTAGATTGTGTTTACTTTCTTAACA--AAGCAGGACAAGCAGAGCCTTGTCCCGCGTGT
ACCTCCCTAGTATTCCAAGGGAAAACTTGTGAGGAACACATAGATAATAACGATCTTTTA
TCATGGCAAGCGGTAAGGCTGCTGG---AAGAACA-------GACGCACCAGCGCCAGTT
ATTAAACTA-----------------------------GGAGGACCAAAACCACCAAAAG
TTGGTTCTGCTGGAAATGCATCTT------------------------------------
-------------------------------------GGTTTCAGCCAATAAAAGCCAAG
A--AACTCAACGCACCGCAACCAAAGTTTG------------------------------
------------------------------------------------------------
------------------------------------------------------------
AAGGTAGTGGTGTTCCTGATAATGAAAATCTTAAGCCAAGCCAGCAACATGGATACTGGA
GGCGCCAACACCGGTTTAAGCAAGGTAAAGGCGGAAGAAAA-------CCAGTCCCAGAT
GCTTGGTATTTCTATTACACTGGAACAGGACCAGCCGCTGACCTGAATTGGGGTGATAGC
CAAGATGGTATAGTGTGGGTTGCTGCAAAGGGTGCTGATACTAAATCTAGATCA---AAT
CAGGGTACAAGGGACCCTGACAAGTTTGACCAATACCCACTACGATTCTCAGATGGAGGA
CCGGATGGTAATTTCCGTTGGGACTTCATACCACTGAATCGTGGTAGGAGTGGAAGATTA
ACAGCAGCTTCATCAGCAGCATCTAGTAGAGCACCGTCGCGTGAAGGCTCGCGTGGACGT
AGAAG-------------------------------------------------------
-----TGGGGCTGAAGATGATCTTA--TAGCTCGTGCAGCAAAGATCATTC---------
----------------AGGATCAGCAAAAGAAGGGTGCTCGCATTACTAAGGCTAAGGCT
GATGAAATGGCTCATCGCCGGTATTGCAAGCGCACTATTCCACCTGGTTATAGGGTTGAT
CAAGTTTTTGGCCCTCGTACTAAAGGTAAAG---AGGGAAATTTTGGTGATGA-CAAGAT
GAATGAGGAAGGTATTAAGGATGGGAGAGTTACAGCAATGCTCAACCTAGTACCTAGTAG
TCATGCTTGTCTTTTTGGAA----GTAGGGTGACGCCCAAACTTCAA----------CCA
GATGGTCTTCA-CCTGAAATTTGAATTTACTACTGTGGTGCCACGTGATGACCCGCAGTT
TGATAATTATGTGAAAATTTGTGATCAGTGTGTCGATGGTGTAGGAACACGTCCAAAGGA
CGATGAACCAAGACCAAAGTCACGCTCAAGTTCAAGACCTGCAACAAGAGGAAATTCTCC
AGCG------CCAAAACAACAGCGCGCAAAGAAGGAGAAAAAGCCCAAGAAGCAGGATGA
TGATGTAGATAAAGCATTGACCTCAGATGAGGAGAGGAACAATGCACAGC----------
-------TAGAATTTGATGATGA------------ACCTAAAGTGATTAATTGGGGTGAT
TCAGCTCTAGGAGAAAATGAACTGTGA-T----------------TAACATAATGGAC--
----TTG----------C----TGCA-TTTTTTGT------------CAC----------
--ATTTTGTTAAAT----------CT-------ATC-----------TTTT---------
--GTGTT-TTCCTATC-AATTATTACAGGCATTGATTGTGATTATGTGCAATA-------
---TTTAAGCTACTTTT-----------------------GGTTGCTTTTTGCTTGTTGT
A----TTAT-TGCTGTGCTTTTTA-TTATTGTGATTC-TCATTAGTTTGCTTTATCG---
TAGGAGTTC------AATAGTA---AGAGTTAAGGAAGATAGGCATGTGGCGTGA--ACC
TACATGTCTATCGCCAGGGAAATGTCTAATCTGTCTACTTAGTAGCCTGGAAACGAACGG
TAGACCCTTAGATTTTAATTTAGTTTA---ATTTTTAGTTTAGTTTAAGTTAGTTTAGAG
TAGGTATAAAGATGCCA--------GTGCCGG-GGCCACG--CGGAGTACGATCGAGGG-
TACAGCACTAGGAAGCCCA--------CTAGGGGAA----------GAGCTAAATTTTAG
----TTTAAGTTAAGTTTAATTGG-------CTAAGTATAGTT-AAAA-TTTATA-GGCT
AGT-ATAGAG------TWARA-----GCA-------------------------------
------------------------------------------------------------
AAAAA-------------------------------------------------------
------------------------AAAAAAAAAAAAAAA---------------------
----------A-------------------------------------------------
------------------------------------------------------------
----
>MK142676.1 Infectious bronchitis virus isolate ahysx-1, complete genome
------------------------------------------------------------
------------------------------------------------------------
------------------------------------------------------------
------------------------------------------------------------
------------------------------------------------------------
-----------------------------------GATTA--ATATAAAG----------
CTATTGCACTAGCCTTG------------------CGCTAGAT-T-------------TC
------------------------------CAACTTAACAAAACGGACTT-AA-ATACCT
ACAGCTGGTCCCTCTAGGTG-TTC-------------CATTGCAGTGCACT-TTA-----
-------------G----------------------------------------------
-TGCCCTGGATGGCACCTGGCCACCT---------------GTCAGG-TTTTAGTTATTA
AA-TAATA---------TTGTTGCTAGTATCA--------------------------CT
GCTTGT-TTTGTTGTGTCTCACTTTATTACATCCGTTGCTTGGGCTACCTAGTG------
-----------------CCAGCGTCCTGCAGGCGCCGTGGTCGGTT--------------
--------------------------------TGAGTGCGAGGAACCTCTGGTTCATCTA
GCGGTA---GACGGGTGTGTGGAAGTAGCACT-----------TCAGAGGTAC---A---
TTCTGTTG-------TGTGAAACACGGGGTCACCT-CCCCCCACATTCCTATAAGGGCTT
----TTGAGCCTAGCGTTGGGCTACGTTCTCGCACAAGGTCGGCTATACGACGGTTGTAG
GGGGTAGTGCCGAACAACCCCTGAGGT-------------------------GACAGGTT
CTGGTGGTGTTT----AGTGAGCAGACATACAATAGACAGTGACAACATGGCTA------
-------CAAGCCTAAAACAGGG---------------------AGCATCTTCCCAAAAC
CAGGGGAATGTCATTCTTGTTGC--CAAAGACATTCCCGACCACCTTTGTGACGCTTTG-
TTCTTCTATACGTCACACAACCCAAAAGATTACGCTGATGCTTTCGCCTTTAGGCAGAAG
TTCGACCGTAATCTCGGTGCTGGGAAGCAGTTTAAATTTGA-------------------
-----------------------------------------------------AACTGTG
TGTGGTCCATTCTTCTTAAAAGGAGTGGACAAAATAACACCAGGTGTCCCAGCCAAAGCT
TTAAA----GGCCACTT-------CTAAGTTGGCTGATTTAGAAGACATCTTCGGTGTCT
CTCCTTTTGCACGGAAATACCGTGAATTGTTGAAGACAGCATGCCATTGGTCTATGACTG
TAGAAAC------ACTGGATGCTCGTGCACAAACTCTTGAAGAAATC----------TTT
GATCCATCTGAGATACTTTGGCTCCAGGTTGCTGCAA--AGATTCAAGTTTCAGCCATGG
CAATGCGTAGACTTGTTGGTGAGG------------------------------------
------------------------TTACTGCAAAAGTCATGGACTCACTTGG---CTCAA
ATTTGAGCGCTCTATTCCAAGTTGTT----------------------AAGGAAACAATG
GCCAGAATCTTTCAAAAGGCTCTGGCCA------------------TTTTTGAGAGTGTG
AGTGAATTGCCAC------AGCGTATTGCTGCACTTAAGATGGCTTTTGC--CAAGTGTG
CAAGATCAATTACAGTTGTGGTTGTTGGACATGCCCTCACTATTAGAGAGTTTGCCGGAA
CTTGTCTTGCAAGCATTAATGGTGCAGTTGCAAAATTCTTTGAAGAACTTCCAAC-----
----------------------TGGCTTTA------------TGGGCGCTAAGGTCTTTT
CAACTCTTGCCTTCTTTAAAGAAGCAGCAGTAAAGATTGTAGAAAATATACCAAACGCGC
CAAGAGGTACT----AAAGGTTTTGAAGTCGTTGGCAATGCCAAAGGTACACAAGTTGTT
GTCCGTGGCATGCGAAATGACTTAACTCTGCTTGACCAAAAAGCTGAAGTTCCTGTGGAA
CCAGAAGGTTGGTCTGCAATTTTAG---AGGGACATCTTTGTTATGTCTTT---------
----AAGAGTGGTGATCGCTTTTATGCGG-CACCTCTTTCAGGAAATTTTGCATTGCATG
ATGTGCATTGCTGCGAGCGTGTAGTCTGTCTGGCTGATGGTGTAACACCGGAGATAAAT-
-----------GATGGGCTTGTTCTTGCTGCAATTTACTCATCTTTTAGTGTTTCAGAAC
TTGTGGCAGCACTTAAAAAAGGTGAACCATTCAAGTTCTTGGGGCATAAATTTGTTTATG
TGAAGGAAGCAGCAGTTTCTTTCACCTTGGCAAAAGCAGCAACCATTGAAGATGTCCTGA
AGCTGTTTCAATCAGCAAGAGTAAAGACGAGAGATGTGTGGTCTGCACTTACTG------
-AACAGTCTTTTGAATTCTGGAAACTTGCGTACAATAGAGTGCGCAATCTTGAAGAAGTT
CTGAAGACTCATTTTTGTAAAGCT---------CAAAT-GTCAGTTGTGATCTTAGCAGT
AGTGCTTGGTGAGGGCATTTGGCATCTCTGTTCACAAGTCATTTTTAAATTGAGTGGCTT
GTTTTCCAAAGTTGTTGACTTTTGTGAAAAACACTGGAAAGGTTTCTGCATACAGTTGCG
AAAAGCTAGGCTTG-----------TTGTTACAGAAAACCTCTGCGTGTTGAAAGGA---
ATTGCTCAGCATTGTTTTCAACTTTTGCTGGAAGCAATACA-------------TTCTAT
GTACAAGAGTTTTAAGAAATGTGCACTTGGTAGGATTTC---AGGTGACTTGTTCTTCTG
GAAAGGAGGTGTGCATAAAATAATTCACGATGGCGATGAAATCTGGTTTGACGCCGTCGA
CACCATTGAGGTTGAAGATTTGGGTACCGTCC---AAGAAAAACCTATAGATTTTGAGGT
TTGTGAAGATGTGATACTTCCAGA-----------------AAATCAACCTGGCCACATG
GTTC-AAATCCAGGATGACGGAAAGAACTATATGTTCTTCCGTTTCAAGAAGGATGAGAA
CATTTATTATACACCAATGTCACAACTTGGTGCTATTAATGTTATTTGCAAAGCTGGTGG
CAAGACTGTCACGTTTGGTGAAACAACTGTAAAGGAAATACCATCACCTGATGTTGTGCC
TATTAAGGTAAGCATTGAGTGCTGTGGTGAACCGTGGAATACAATCTTCAAG--------
AAGGCTTA-TAAAGAGCCCATTGAAGTTGAGACAGACCTCACAGTAGAAC---------A
ACTGCTCACTGTGATCTATGATAAAATGTGTGAAGATCTCAAACTGTTTCCAGAGGCACC
AGAACCTCCACCATTTGAGAATGTCGCACTTGTTGATAAAA------ACGGTAA------
--------------------AGATCTGGATTG-CATAAAAT-CATGCCATCTAATCTACC
------GTGATTATGAGAGCGATGATGACATCGAGGAAGACGATGCTGAG----------
-----GAGTGTGATATAGA---------TCCAGCTGATGCTGAAG-AATGTGATACTGC-
-----------------------------TTCAGAGTGTGAACAAGAAGATGAGGATACA
AAGGTGCTGTCTCTTTTGCAAGACCCAGCCAGTAACAAGTATCCCCTACCTCTTGATG--
-ATGATTATAGTGTCTATAATGGATGTATTGTTCATAAGGACGCTCTAGATGTT------
---------GTTAATTTACCATCTGGTGAAGAAACTTTTGTTGTCAATAACTGTT-----
----------------------------------------------TTGAAGGGGCTGTG
AAACCGCTTCCGCAGAAGGTTGTTGAT---------------------------------
GTTCTAGGAGATTGGGGAGAGGCTGTTGA------TGCACAAGAACAACTGTGTGAA---
---------------------CAAGAG-----TCCGAAT---------CT--------GT
-TAAAG--------AACCAGTTGAGAAACCTACTGGTATTGGTGGTTCAGCAATTGAAGA
AGCTGTT---------------------------------GTCGTGGAGCAGGAAGTAGT
TCC-------------------------------------------TGTTGTTGAAGAGT
CTCAAGAAGTAGTTGTTTTTACACCTGCTGATTTAGAAGTTGCTAAAGAAACATTAGAGG
ATGTTGACGAGTTTGTTCTT----------------------------------------
--GTTGCTGATGTTCCTACAGAAGAAGTTG---------------------------TGC
ATCAAGAAAAAGA---------------------------------------AGAGCC--
------------------------------------------------------------
-------ACAAGTAGAACAGGA---------------------GCCTACTCAAGTTGTCA
AACCACAACGTGAGAAAAAGGCTAAAAAG---------------TTTAAAGTCAGGCAAA
CCACATGTGAAAAACCCAAATTCTT-----------------------------------
-------------GGAGTACACAACATGTGTAGGTGA---------------TTTGACCG
TTGTAATTGCCAAAGCATTGGATGAATTTAAAGAGTTCTGCGTTGTTAACGCCGCAAATG
AGTATATGTCTCATGGTGGTGGCGTTGCGAAGGCAATTGCTGACTTTTGTGGACCTGATT
TTGTGGAATATTGT---------------------------GAGGACTATGTT----AAG
AAACATGGGCCACAACAAAGACTTGTCA----------CACCTTCGTATGTCAAAGGCAT
TCAATGTGTG--AATAATGTTGTAGGACCCCGCCATGGTGACAAAGATTTGGAAGAAAAA
CTTGTCGCTGCCTACAAGA---------------ATGTTCTTGTAGA-------------
--------------------------------------------TGGTGTGGTCAATTAT
G----------------TTGTGCCAGT---------------TCTCTCATCGGGGATTTT
--------------------------------------------------TGGTGTAGAT
TTTAAAACTTCAATAGACGCGATGCGTAAGGCCTTTGAAGGTCTTAACATACGCGTGCTT
CTTTTTTCTCTGAGTC-----AAGAACACATTGAGTATTTCGATGCAACTTGTAAG----
CAGAAGAAAATTT-----------------------------------------------
----------------------------ATCTTACAGAAGA-------------------
--------------------------------TGGTG--------------------TTA
AATACCGCTCTGTTGTAGTGAAACCTGGCGACTCTTTGGGT-------------------
-----------------CAATTTGGTCAGGTTTTTGCAAAGAACAAGACAGTTT------
----------TTACAGCAGATGATGTTGAG---------------------GACGAAGAA
GTTCTCTTCACTCCAACAACTGACAAAGCT------------GTTCTTGAATACTATGG-
-----------------ATTGGATGCGCAAAAGTATGTAATATATTTGCAAACACTCGCG
CAGAAATGGGAAGTCCAATATAGGGACAATTTTATTTTGCTTAAATGGCGTGACGGAAAC
TGCTGGATAAGTTCAGCTATAGTGCTCCTTCAGGCCGCTAAGATTAGGTTCAG---AGGT
TTTCTTGCAGAGGCATGGGCTAAATTCTTGGGTGGAGACCCTACGGATTTTGTTGCTTGG
TGTTATGCAAGTTGCAATGCTAAAGTTGGTGATTTTTCAGACTGCAATTGGCTTTTGGCT
AACTTGGCAGAACACTTTGATGCAGATTACACAAATGCACTGCTTAAGAAGCGTGTGTCG
TGTAACTGTGGTGT-TAAGAGTTATGAA---------------CTTAGAGGCCTTGAAGC
TTGTATTCAACCAGTAAGGGCTCCTAATCTTCTACATTTTAAGA----------------
-------CGCAATACTCAAATTGTCCAACTTGTGGTGCAAATAGTAT-------------
---------------------GGATGAAGTTGTTGAAGCATCACTCCCGTACTTGT----
-------TGCTTGTTGCTACTGATGGTCCTGCTGCAG-----TTGATTGTGATGAAA---
---ATGCTGTAGGAAATGTTGTTTTTATTGGGTCCAC-----------------------
-------CAACAGTGGGCACTGTTATACACAAGTTTTTGGAAAAGCTTTTGATAATTTGG
CTCAAGAGAGGAAATTTGGAAAGAGATCGCCTTACATTACTGCAATGTATATGCGCTTCT
CTCTTAAGAGTCAAAAGTCTCTGTCTGTTG---CTA---AAAAGAGTAAGAGTAAGAGTG
AGGTAGTAAAAGAAGATGTTTCTAATCTTGCTACAAGTTCAAAGTTCAGTTTTGATGATC
T---------TACTGACTTTGAACAGTGGTATGATAGTAACA-------TCTATGAAAGT
CTTAAAGTGCAGGAAATACCTGAT---AATATGGATG-AGTATGTGTCATTCACAA----
-------------CAAAGGAAGATTCCAAATTGCCACTGACACTTAAAGTTAGAGGTATC
AAATCAGTTGTTGACTTTAAGTCAAAGGATGGCTTTACTTACAAGTT-AATACCTGACAC
TGATGAAAATTCAAAAGCACCTGTCTACTATCCTACTTTGGACTCTGTAAGT---CTTAA
GGCAATCTGGGTGG-ACGGTACTGCTAATTTTGTTGTTGGACACCCCAA--------CTA
CAATAGTAGAGCTCTACGTATCCCCACATTTTGGGAATGCGCAGAGACCTTTGTAAAAAT
AGGCGAAAAAGTTGATGGTGTAACTATGGGCCTCTGGC--------------------GT
GCAGAACACCTTAATAGACCTAATTTGGAAAGAATTTTCAACGTC---------------
------------------------------------------------------------
---GTCAAGAAGACGATGGTTGGAACTAGTGTTGTTA-CTACACAATGTGGTAAATTAAT
TAGTAAAGCAGCT------ACATTCGTTGCCGATAAAGTAGGAG------ATGGTGTAGT
TCGTAATGTTACTGATAGAATTAAAGGGTGTTTTGGGTTTACTAGGGATTACTTTGAAGG
AAGAGTGTCTACACAGTTCCTTA------------------AAACCCTCTTTTT------
-------CTTCTTTTTCTGTCTCTT-----------------------------------
-----------------------------------GAAGGCTAGTGTTAAGAGTTTAA--
------TGCCTAGCTACAAGAGTGTATTATGTAAAGTGGTAT------------------
----TTACTGCTTTATTTATACTATGGTTTGTCTACACAAGCAACCCAGTTATAT---TT
ACTGGAACACGTGTGTTAGACTTTTTATTTGAAGGTTCATTCTGTAGTCCTTATGTAGAC
TACGGTAAAGAGTCTTTTGA---------------TATTTTACGCTATTGTGGAAGTGAT
TTCACTTGTCGTGTCTGTTTACATGGTAAGGATTCGCTCCATTTTTATAAACATGCCTAT
AGCGTAGAACAGTTTTATAAAGATGCAGTTAATGGCATTAGTTTTACATGGAATTGGCTC
--------------------TATATGCTGTTCCTACTACTGTTTGTTAAGCCAGTAGCAG
GTTTTGTCATTATTTGCTACTGTATAAGATATTTGGTTTTGAGCACAACTGTTTTACAAA
CTGGTGTAGGATTTTTAGATTGGTTTATCCAAACAGTGTTTGCTAACTTTAATTTTATGG
GTGCAG----GATTTTATTTCTGGCTTTTTTATAAGGTGTATGTACAGGTGCATCATATT
ATGTACTGTAAGGATAT-----------------------------AACATGTGAAGTGT
GTAAGCGAGTTGCACGCAGTAATAGACATG-AGGTTAGTGTTGTTGTTAACGGGCGTAAA
CAGCTTGTTCACGTCTACACTAACTCAGGCTATAATTTCTGTAAGAGACATAATTGGTAC
TGTAGAAA---TTGTGATAAGTATGGCCACCAAAACACATTTATGTCTCCTGAAGTTGCT
GGCGAGCTTTCTGAAAAGCTTAAGCGCCATGTTAAACCTACAGCATTCGCATACCACGTA
GTGGATGATGCATGCTTAGTTGATGAC---TTTGTTAATTTGAAGTATAATGCTGCCACT
CCAGGTAAGGAAGGTGTGCATTCTGCTGTTAAATGTTTTAGTGTATCTGACTTCTTAAAG
------------------------------AAAGCTGTTTTTCTTAAGGATGCACAAAAA
TGTGAGCAAATATCTAATGATAGTTTTATAGTTTGTAATACACACAGTGTGCATGCATTA
GAGGAAGCAAAAAATGCTGCCATCTATTATGCGCACTGTCTCTGTAAACCAATTCTTATA
CTTGATCAGGCCCTTTATGAACAATTGGTTGTAGAACCTGTGTCAAAAAGTGTAGTAGAT
AAGGTTTGTAGTATCCTGTCTAATATAATAC-----------------------------
-------------------CTGTAGACTCTGCAGCTTTGAATTATAAGGCCGGCACATAT
CG-TGATGCCCTCCTTTCTGTTACT-----------------------------------
-AAAGATGAAGAAGCCGTTGATATGGCTATCTTCTGTTATAATAATGCTGTTGAATATAC
TAGTGATGGTTTTACTAATGTTGTGCCGTCATATGCTGTAGATCTTGATAAATTAACACC
TCGTGATAGAGGCTTTTTAATAAATGCAGATGCCTCCCTTGCTAATTTGAAAGT--GAGA
AATTCACCGC----CAGTAGTATGGAAGTATTCTGATCTTATAAAACTGTCTGATAGTTG
TCTTAGGTACTTAATATCGGCAACTGTCAAATCAGGAGGTAGATTTTTCA---TAACAAG
ATCTGGTGCTAAGCAAGTTATT--TCTTGTTACACTCAAAAATTGTTAGTGGAAAAGAAG
GCTGGTGGTGTCGTTAGTGGCACTATTAGTAGTTTTAAGAGTTGTTGTAAATGGCTCTTA
GTGTTTTATGTAATCTTTACAGTGTGTTGTTTGGGTTATTATCAATGGGAAATGAGTAGA
GAATTTGCT---CACCCCATGTATGA---TGTTAATTCCACAATGCATGTAGAAGGGTTT
AAGGTTATAGATAAGGGTGTACTTCGTGATATTGTGCCAGAAGACACGTGCTTTTCTAAT
AAGTATGTCAATTTTGACTCATTTT---------GGGGAAGATCTTATGTAAATAGTAGG
GACTGTCCTATTGTAACCGCTATTATAGACGGTTCTGGAACAGTAGCTGCTGGTGTGCCT
GGTTTCGTACAGTGGGTTATGGATGGTGTAATGTTTATCCATATGACACAGACTGAGCGA
AAACCGTGGTATATTCCTACTTGGTTTAATAGAGAAATTG------TTGGTTATACCCAC
GACTCTATTATTACAGAAGGTGAGTTTTATACATCCATAGCATTGTTTGCTGCTAGATGT
TTGTATTTAACA---TCTAGTAATACACCACAACTTTATTGTTTTAATGGTGATAATGAT
GCTCCTGGTG---CTTTGTCATTTGCAAGTATACTTCCACATAGAGCATACTTTCAACCT
AATGGGGTTAGGCTTATTGTGCCTCAACAAATTATGCACACACCATACATAGTTAAGTTA
GTTTCAGA--------------------CAGCTATTGTAGAGGTAGTGTTTGTGAGGTTA
CTAAACCAGGTTATTGTGTCTCAATGAACTCTCAATGGGTTTTGTTTAATGATGAATACA
CAATTAAACCAGGCGTGTTTTGTGGTTCTACTGTTAGAGAACTTTTGTTTAATATGGTTA
GTACATTCTTTACGGGTGTTAACCCAAACATTTATATGCAATTGGCAATTATGTTTTTAA
TACTTGTTGCTGTTGTGTTAGTTTTTGCAATGG------------------TTATAAAGT
TTCAAGGTGTTTTTA------AAGCTTATGCAACCACTGTATTTACTATAATGCTTGTTT
GGGTTATTAATGCA-TTTGTATTATGTGTCCATAGTTATAATAGTGTTCTAGCTATTATA
CTACTTGTACTCTATTGTTATGCATCACTTGTGACGAGTCGTAACACTGCTATAATAATG
CACTGTTGGCTCGTTTTTACTTTTGGTTTAATAGTACCTATGTGGATAGCTTGTTGTTAT
CTTGCGTTTGTACTTTACATGTATACACCACTATTTTTCTGGTGTTATGGTA--CTACTA
AAAATTCTCGTAAGCTTTATGATGGCAACGAGTTTGTTGGTAATTATGATCTTGCCGCGA
AGAGTACTTTTGTGATTCGTGGTCATGAATTTGTAAAGCTTACAAATGAAA---------
----TAGGTGATAAATTTGAAGTTTACCTCTCAGCGTATGCTAGACTTAAATACTATTCA
GGTACAGGCAGCGAGCAAGATTATTTGCAAGCCTGCCGTGCATGGTTGGCTTAT----GC
ACTAGACCAATTTAGAAGTAGTGGTGTAGAAATGGTTTATACTCCACCGCGGTATTCTAT
TGGTGTTAGTAGATTACA-AGCTGGTTTTAAGAAACTAGTTGCTCCTAGTAGTGCTGTTG
AGAAGTGCATTGTTAGTGTCTCTTATAGAGGCAATAATCTTAATGGATTGTGGTTGGGTG
ATTCCATCTACTGTCCACGACATGTATTAGGTAAGTTTAGTGGTGACC---------AAT
GGAGTGATGTACTTAGCCTTGCTAATAATCATGAATTTGAGGTTGTAACTCATAA---TG
GTGTTACTTTGAATGTTGTCAGCAGGCGTTTAAAGGGTGCAGTACTGATTTTACAGACTG
CAGTAGCCAATGCTGATACACCGAAGTATAAATTTTTGAAAGCAAATTGTGGTGATAGTT
TCACAATAGCTTGCTCTTATGGTGGTACAGTTATAGGACTCTACCCCGTTACTATGCGTT
CTAATGGAACTATTAGAGCATCGTTTCTTGCTGGAGCATGTGGTTCAGTAGGTTTTAATA
TAGAAAAGGGTGTAGTAAATTTTTACTACATGCACCATCTAGAGTTGCCTAATGCATTAC
ACACAGGAACTGACCTAATGGGTGAGTTTTATGGTGGTTATATAGATGAAGAGGTTGCTC
AGAAAGTTCAACCCGATAAATTAGTTACTAATAATATTTTGGCATGGCTTTATGCAGCAA
TTATTAGTGTTAAAGAGAGTAGTTTTTCAA---------------------------CAC
CAAAATGGCTTGAAAGTACTACTATTAGTATTGATGATTATAATAAGTGGGCAGGTGATA
ATGGTTTTACATCATTTGTAAGCTGCACTGCTATTACTAAGTTAAGTGCTATAACAGGAG
TAGATGTTTGTAAACTCCTTCGTACTATTATGGTAAAAAGTGCACAATGGGGTAGTGACC
CTATTTTGGGACAATATAACTTTGAGGATGAAATGACACCGGAATCTGTTTTTAATCAGG
TGGGTGGTGTTAGGTTACAATCTTCTGTTGT-AAAGAGAGCCGCA---------------
-------------------------TCTTGGTTTTGGAGTAGATGTGTGCTAGCTTGTTT
CTTGTTTGTCTTGTGTTCTATAGTTCTGTTTACAGCTATACCAT-----ATAGATATTAT
TTACATGGTGCTGTTGTTTTATTTGCAACTGTGCTCTTTGTGTCGTTTACTGTGAAACAT
GTTATGGCATATATGGATACTTTCCTCTTGCCAACATTGATTACAGTTATTATTGGAGTT
TGTGCTGAAGTACCTTTCATCTACAATACTCTAATTAGTCAAATTGTTAT---TTTCTTT
AGCCAATGGTATGATCCAGTAGTCTTTGACACTGTAGTACCGTG-GATGTTTCTACCATT
AATCTTGTACACAGCTTTT-----------AAATGTATACAAGGTTGTTATAG-------
---------TGTAAATTCCTTTAATACCTCTCTATTAGTGTTGTATCAGTTTATGAAGTT
GGGTTTTGTTATATAT----------------------ACCTCTTCTAATAC-TCTTACA
GCATATTCAGAAGGTAACTGGGAACTATTCTTTGAGTTAGTGCACACAACTGTGTTGGCT
AATGTTAGTAGTAATTCTTTAATTGGCTTAATTGTGTTTAAATTTGCTAAGTGGATGCTG
TATTATTGTAAT-----GCTTCATACCTTAATAATTATGTTCTAATGGCTGTCATTATTA
ATGGCATAGGTTGGATGTTTACTTGTTACTTTGGATTCTATTGGTGGATTAATAAGGTTT
TTGGTTTAACCTTAGGTAAATATAGTTTCAAAGTTTCAGTAGATCAATATAGGTATATGT
GTCTTCATAAGATTAACCCACCTAAAACTGTGTGGGAAGTCTTTTCTACAAATATACTTA
TACAAGGTATAGGTGGTGACCGTGTGTTGCCTATAGCTACAGTGCAATCTAAATTGAGTG
ATGTAAAGTGTACAACT-----------GTTGTCTTAATGCAGCTTT--------TGACT
AAGCTTAATGTTGAAGCAAATTCAAAAATGCATGCTTATCTTGTAGAGTTACACAATAAA
ATTCTTGCCT-CTGATGATGTTAATGAGTGCATGGACAATTTGTTGGGTATGCTTGTAAC
ACTATTCTGTGTAGATAGTACTATTGATTTAAGTGAGTATTGTGATGATATACTTAAGAG
GTCAACTGTTTTACAATCAGTTACTCAGGAGTTTTCACACATTCCCTCCTATGCGGAGTA
CGAAAGAGCTAAAGATCTTTATGAAAAGGTTTTAGC------TGATTCTAAAAATGGTAG
TGTTACACAGCAAGAGCTTGCTGCATATCGTAAAGCTGCCAATATTGCAAAGTCGGTTTT
TGATAGAGATCTGGCTGTTCAGAAAAAGTTAGATAGCATGGCTGAACGTGCTATGACAAC
AATGTATAAAGAAGCGCGTGTTACTGATAGAAGGGCGAAACTTGTTTCATCATTACATGC
GCTATTATTTTCAATGCTTAAGAAGATAGATTCTGAAAAGCTCAATGTACTATTTGATCA
AGCAAGCAGTGGTGTTGTACCGCTAGCTACTGTTCCAATAGTTTGTAGTAATAAGCTTAC
TCTTGTAGTGCCAGACCCAGAAACATGGGTCAAGTGCGTA-GAGGGCATGCATGTTACAT
ATTCAACAGTTGTTTGGAATATTGATAATGTCATTGATGCAGATGGCACTGAATTGCAAC
CAATTTCTACAGGTGATGGTTTAGCCTACTG-TATAAGTGGTGATA---------ATATA
GCATGGCCCC---------------TTAAGGTCAATTTGACTAGGAACGTGCATAATAAA
GTTGATGCAGTATTGCAGAACAACGA-GCTTATGCCTCATGGTGTTAAAACAAAGGCATG
CGTGGCAGGTGTTGATCAAGCACACTGCAGCGTAGA------GTCTAAATGTTACTATAC
TAATATTAGTG-GTAATTCAGTAGTGGCTGCTATTACTTCTTCTAATCCAAATTTGAAAG
TTGCCTCATTCTT---GAATGAGGCAGGTAACCAAATTTATGTAGACTTAGACCCGCCTT
GTAAGTTTGGTATGAAGGTGGGTGATAAAGTAGAAGTTGTTTACTTGTATTTTATAAAGA
ATACAAGGTCTATTGTCAGAGGTATGGTACTTGGTGCAATATCTAATGTTGTTGTGTTAC
AATCTAAAGGATATGAGACAGAGGAAGTAGATGCAGTTGGCATATTATCACTTTGTTCAT
TTGCGGTAGATCCAGCTGACACATATTGTAAGTATGTAGCAGCAGGTAATCAACCTTTAG
GTAACTGTGTTAAAATGTTGACAGTTCATAATGGTAGTGGCTTTGCTATAACTTCAAAGC
CAAGTCCAACTCCTGACCAGGATTCTTACGGAGGAGCTTCTGTGTGTCTCTATTGCAGGG
CACACATAGCTCACCCGGGAAGTGCAGGAAATTTAGATGGACGTTGTCAATTTAAAGGTT
CTTTTGTACAAATACCTACTAC---GGAGAAAGACCCTGTAGGATTCTGTCTACGTAATA
AGGTTTGTACTGTTTGTCAGTGTTGGATAGGTCATGGATGTCAATGTGATTCACTTAGAC
AACCAAAACCCTCAGTTCAATCAGATGCTGGTGCACCTG------------GTTTTGATA
AGAATTA-TTTAAAC-GGGTACGGGGTAGCAGTGAG-GCTC--GGCTGATACCCCTTGCT
AATGGTTGTGAACCTGATGTTGTAGAGAGAGCCTTTGATGTATGTAATAAGGAATCAGCC
GGTATGTTTAAAAATTTGAAGCGTAACTGTGCTCGGTTCCAAGAAGTGTGTGGTACTGAA
GATGGAAATCTT---GAGTATTGTGATTCTTATTTTGTGGTTAAACAAACCACTCCTAGT
AATTATGAACATGAGAAGTCTTGCTATGAAG-ACTTAAAGTCAGA--AGTAACGGCTGAT
CATGATTTCTTTGTGTTCAATAAGAACATTTATA---------ATATTAGTAGGCAACGA
CTTACTAAGTATACTATGATGGACTTTTGTTATGCTTTGAGGCATTTTGACCCAAAAGAT
TGCGAAGTTCTTAAAGAAATACTTGTCACTTATGGTTGTATAGAAGATTACCATCCTAAG
TGGTTCGAAGAAAATAAGGATTGGTACGATCCAATAGAAAACCCAAA-ATATTATGCCAT
TT---TGGCTAAAATGGGACCTATTGTTCGGCGTGCATTGTTGAATGCTGTTGAGTTTGG
GAACCTAATGGTTGAGAAGGGTTATGTAGGTGTAGTTACACTAGATAACCAGGACCTCAA
TGGCAAATTCTATGATTTTGGTGATTTTCAGAAAACAGCACCTGGTGCTGGTGTTCCTGT
TTTTGATACATATTATTCCTACATGATGCCCATCATAGCCATGACGGATGCGTTAGCACC
AGAAAGGTATTTTGAATATGATGTGCATAAGGGTTACAAGTCTTATGACCTCCTCAAGTA
TGATTATACAGAGGAGAAGCAAGAACTTTTTCAAAAGTACTTCAAGTACTGGGATCAAGA
ATACCACCCTAATTGCCGAGATTGTGTCGACGATAGGTGTTTGATACATTGTGCAAACTT
CAATGTACTTTTCTCTACACTAATACCACAAACTTCTTTTGGTAATTTATGTAGAAAAGT
GTTCGTTGATGGTGTACCATTTATAGCTACTTG--TGGCTACCACTCTAAGGAACTCGGT
-GTTATTATGAATCAAGATAACACCATGTCTTTTTCAAAAATGGGTTTAAGCCAGCTTAT
GAAATTTGTAGGAGATCCCGCTCTTTTAGTAGGAACTTCTAA-CAATTTAGTTGATCTTA
GAACTTCTTGCTTTAGTGTCTGTGCTTTAGCTTCTGGTATAACACACCAGACAGTCAAAC
CAGGTCACTTTAATAAGGATTTCTATGATTTTGCTGAAAAAGCAGGTATGTTTAAGGAAG
GGTCATCAATTCCACTTAAACATTTCTTCTATCCACAGACTGGTAATGCCGCTATAAACG
ATTATGATTATTATCGTTATAACAGGCCTACTATGTTTGATATACGCCAGCTTCTATTTT
GTTTAGAAGTGACGTCTAAGTATTTTGAATGTTATGAAGGTGGTTGTATACCAGCTAGTC
AAGTGGTTGTTACTAACCTTGATAAGAGTGCAGGTTTTCCATTCAATAAGTTTGGAAAAG
CCCGTCTTTATTATGA---AATGAGTCTAGAAGAGCAGGACCAACTCTTTGAAAGTACAA
AGAAAAATGTTCTACCCACTATAACTCAGATGAATCTTAAATATGCCATATCTGCGAAAA
ATAGAGCGCGTACTGTGGCAGGTGTGTCAATTCTTTCTACTATGACTAATAGACAGTTTC
ACCAGAAGGTTCTTAAGTCTATAGTCAATACTAGAAATGCACCTGTAGTTATTGGAACAA
CTAAATTTTATGGCGGTTGGGACAATATGCTAAGAAACCTAGTTCAAGGTGTGGAAGACC
CAATGCTTATGGGTTGGGATTATCCTAAGTGTGATAGAGCAATGCCAAATTTGTTGCGTA
TAGCAGCTTCATTGGTGC-TTGCCCGTAAACATACTAATTGTTGTACATGGTCTGAGCGC
ATTTATAGATTGTATAACGAATGCGCTCAAGTATTGTCTGAAACTGTATTAGCTACAGGT
GGTATTTATGTGAAGCCTGGTGGTACTAGCAGTGGTGATGCCACCACCGCTTATGCCAAC
AGTGTTTTTAATATAATACAAGCCACATCTGCTAATGT---TGCGCGTTTACTTAGTGCT
ATAACGCGTGATATAGTATATGATGACATTAAAAGCCTGCAGTATGAGTTATATCAGCAG
GTTTATAGGCGAGTTAATTTTGACCCTGCCTTTGTTGAAAAGTTCTATTCTTACATGTGT
AAGAATTTCTCATTAATGATCTTGTCTGATGATGGTGTTGTTTGTTATAACAACACACTT
GCCAAACAAGGTCTTGTAGCTGATATTTCTGGTTTTAGGGAAATCCTCTACTACCAAAAT
AATGTTTATATGGCTGATTCTAAGTGTTGGGTTGAACCCGACTTAGAAAAAGGTCCACAT
GAATTTTGTTCACAGCACACAATGCTAGTAGAGGTTGATGGTGAGCCAAGATACTTGCCA
TATCCCGACCCCTCACGCATTTTGGGTGCATGTGTATTTGTAGATGAAGTGGATAAGACA
GAACCTGTGGCTGTTATGGAGCGTTATATCGCTCTTGCCATAGATGCTTACCCGCTTGTA
CATCATGAAAACGAGGAGTATAAGAAAGTTTTCTTTGTACTTCTTTCTTATATTAGAAAG
CTCTATCAGGAGCTCTCCCAAAGTATGCTTATTGACTATTCCTTTGTTATGGATATAGAC
AAGGGTAGTAAATTTTGGGAACAGGAGTTCTATGAAAATATGTATAGGGCTCCTACAACT
TTACAATCTTGTGGTGTCTGTGTAGTTTGCAATAGCCAAACTATACTACGCTGTGGTAAT
TGTATTAGAAAACCATTCTTGTGTTGTAAGTGTTGC-TATGACCATGTCATGCACACTGA
CCACAAAAATGTTTTGTCTATAAATCCATACATTTGCTCTCAACCTGGTTGTGGTGAAGC
GGATGTTACCAAACTTTACCTTGGAGGTATGTCGTACTTCTGTGGTAATCATAAACCTAA
ATTGTCAATACCGTTAGTATCTAATGGTACTGTATTTGGAATCTATAGGGCCAATTGTGT
AGGTAGCGAAAATGTTGATGATTTTAATCAACTAGCTACTACTAACTGGTCTACTGTTGA
ACCCTATATATTAGCAAATCGCTGTAGCGACTCATTAAGACGCTTTGCTGCTGAGACAGT
TAAAGCAACAGAAGAGTTGCATAAACAGCAATTTGCTAGTGCAGAGGTCAGAGAGGTCAT
TTCTGACCGTGAATTAATTCTATCATGGGAACCTGGTAAAACTAGGCCTCCCTTGAATAG
AAATTATGTGTTTACCGGCTACCACTTTACTAGGACAAGTAAGGTACAGCTAGGTGACTT
TACTTTTGAGAAAGGTGAAGGTAGAGATGTTGTCTATTATAGGGCGACGTCTACCGCTAA
ATTGTCTCCTGGAGACATTTTTGTCTTAACATCACACAATGTTGTTTCTCTTGTAGCACC
AACTTTGTGTCCTCAACAAACTTTTTCTAGGTTTGTTAATTTAAGACCTAATGTAATGGT
ACCGGAGTGTTTTGTTAATAACATTCCATTATACCATTTAGTAGGTAAACAAAAGCGTAC
TACAGTACAAGGCCCTCCTGGCAGTGGTAAGTCACACTTTGCCATAGGCCTTGCTGCATA
CTTTAGTAATGCTCGTGTGGTTTTTACAGCATGTTCTCATGCTGCAGTAGATGCGCTTTG
TGAAAAAGCATTTAAATTTCTTAAAGTTGATGATTGCACTCGCATAGTTCCTCAAAGAAC
TACTGTCGACTGCTTCTCAAAATTTAAAGCTAATGACACAGGCAAAAAGTACATTTTTAG
TACTATTAATGCCTTGCCAGAAGTTAGTTGTGACATTCTGTTGGTAGATGAGGTTAGTAT
GTTGACCAATTACGAATTGTCATTTATTAATGGTAAGATAAATTACCAGTATGTTGTGTA
TGTAGGTGATCCTGCTCAATTACCGGCACCTCGTACCTTGCT---TAATGGTTCACTTTC
ACCTAAGGATTATAAT-GTCATTACAAATCTTATGGTTTGTGTCAAACCTGACATTTTTC
TTGCGAAGTGTTACCGTTGTCCTAAAGAAATTGTAGACACTGTGTCTA-CTC--TTGTTT
ATGATGGAAAGTTTGTTGCAAA-CAACCCAGAATCACGTGAGTGCTTCAAGGTTGTAGTT
AATAATGGCAATTCTGATGTAGGTCATGAGAGTGGTT-CAG-CCTAC----AACACAACA
-CAATTGGAATTTGTGAAAGATTTTGTTTGTCGCAATAAACAATGGCGAGAAGCAACATT
CATTTCACCTTATAATGCAATGAACCAGAGAGCCTATCGCATGCTTGGACTTAATGTCCA
GACGGTAGACTCTTCACAAGGTTCAGAGTATGATTATGTTATATTCTGTGTCACAGCTGA
TTCTCAGCATGCATTGAACATTAACAGATTTAATGTTGCGCTTACAAGAGCTAAGCGTGG
TATACTTGTAGTCATGC---------GCCAGCGTGATGAGTTATATTCTGC---TCTTAA
ATTTACAGAGCTTGATGCTGAAGCAAGTCTGCAAGGT---------ACAGGTTTGTTTAA
GATTTGTAACAAGGAATTTAGTGGTGTGCATCCAGCTTATGCAGTCACCACTAAAGCGCT
TGCTGCAACATACAAGGTTAATGATGAGCTAGCTGCACTAGTTAATGTGGAAGCTGGTTC
AGAAATAACTTACAAGCATCTTATTTCTTTGTTAGGGTTTAAGATGAGTGTTAATGTTGA
AGGTTGTCACAACATGTTTATAACACGTGATGAGGCAATTCGCAATGTAAGAGGTTGGGT
TGGTTTTGATGTAGAAGCCACACATGCTTGTGGTACTAATATTGG-TACTAACCTTCCTT
TCCAAGTAGGATTCTCAACTGGTGCTGACTTTGTTGTGACGCCTGA-GGGTCTTGTTGAT
ACTTCAATA-GGCAATAGTTTTGAGCCTGTGAATTCT-AAAGCACCTCCAGGTGAACAAT
TTAACCACTTGAGAGTTTTGTTTAAGAGTGCTAAGCCTTGGCATGTTATAAGACCAAGGA
TAGTTCAG---------ATGTTAGCAGACAATCTATGCAATGTCTCAGATTGTGTAGTTT
TTGTCACATGGTGTCACGGCT---TAGAACTAACTACTTTGCGCTATTTTGTTAAAATAG
GCAAGGAACAAGTTTGTTCTTGTGGTTCTAGAGCCACTACTTTTAATTCTCATACTCAAG
---CTTATGCTTGTTGGAAGCACTGCTTGGGTTTTGACTTTGTTTATAATCCACTTTTAG
TGGACATTCAGCAGTGGGGTTACTCTGGTAACCTGCAATTTAATCATGATTTGCATTGTA
ATGTGCATGGCCATGCTCATGTAGCTTCAGCTGATGCTATCATGACTCGTTGCCTTGCAA
TTAATAACGCATTTTGTAAAGATGTCAACTGGGAATTAACATACCCCCATATTGCAAATG
AGGATGAAGTAAATTCCAGTTGCAGGTATCTACAACGCATGTATCTTAATGCGTGTGTTG
AT-GCTCTTAAAGTTAATGTTGTCTATGATATAGGCAACCCTAAAGGTATAAAATGTGTT
AGACGTGGGGATGTCAATTTTAGGTTTTATGATA-AGAACCCAATCGTACCCAATGTCAA
ACAGTTTGAGTATGACTACAGTC--------AGCATAAAGATAAGTTTGCTGATGGTCTG
TGTATGTTTTGGAATTGTAATGTGGATTGTTATCCTGACAATTCTCTTGTTTGTAGGTAT
GACACACGTAATTTGAGTGTGTTTAACTTACCAGGTTGTAATGGTGGTAGTCTGTATGTT
AATAAACATGCATTT--CATACACCTAAATTTGATCGCATTAGCTTTCGTAATTTGAAAG
CTATGCCATTCTTTTTCTATGACTCATCGCCTTGCGAAACCATTCAAGTTGATGGAGTAG
CGCA---AGACCTTGTGTCATTAGCAACTAAAGATTGTATCACAAAATGCAACATTGGTG
GTGCTGTTTGTAAGAAACATGCTCAAATGTATGCAGAATTTGTGGCTTCTTATAATGCAG
CTGTTACAGCTGGTTTTACTTTTTGGGTTACTAATAATTTTAACCCTTACAATTTGTGGA
AGAATTTTTCAGCACTCCAGTCTATTGACAATATTGCTTATAATATGTATAAGGGTGGGC
ATTACGATGCTATTGCAGGCGAAATACCCACAGTCATAACTGGGGATAAAGTTTTTGTTA
TTGATCAAGGTGTTGAAAAGGCAGTTTTTGTTAATCAAACAACTCTGCCTACATCAGTTG
CATTTGAGTTGTATGCGAAGAGAAACATTCGCACACTGCCAAATAACAGAATATTGAGTG
GTTTAGGTGTAGACGTCACCCATGGTTTTGTAATCTGGGATTACGCTAACCAAACG-CCA
CTGTATCGTAATACTGTTAAAGTATGTGCAT------ATACGGAC-ATTGAACCTAATGG
---------------TTTAATAGTTCTGTATGATGATAGATGCGGTGATTATCAATCTTT
TCTT---GCTGCTGATAATGCTGTTTTAGTGTC--TACACAGTGTTATAAG-CGGTATCC
TTATGTAGAAATACCATCAAACCTGCTTGTTCAGAATGGTATGCCACTAAAAGATGGAGC
GA---------ATCTGTATGTTTATAAGAGGAGTAATGGAGCGTTTGTAACGCTACCAAC
CACATTAAACACACAGGGTCGCAATTATGAAACTTTTGAGCCTCATAGTGACGTGGAGAG
AGATTTTCTTGACATGTCAGAAGAGGACTTTATTGAAAAGTATGG---TAAGGACCTAGG
TCTACAACACATACTTTATGGTGAAGTAGAAAAACCACAATTGGGTGGTTTACACACTGT
TATAGGAATGTACAGACTCTTGCGTGCTAATAAATTAGACGCGAAGTCCGTAACTAATTC
AGATTCTGATGTCATG------------CAAAACTATTTTGTTTTG---GCAGACAATGG
TTCTTACAAACAGGTTTGCACAGTTGTAGACCTTTTGCTTGATGATTTCTTAGAACTCCT
TAGGAACATACTTAAAGAGTATGGTACTAATAAGTCTAAAGTTGTAACAGTGTCCATTGA
CTACCATAGTATAAATTTTATGACTTGGTTTGAAGATGGCAGTATTAAAACATGTTATCC
ACAACTTCAATC------AGCTTGGACATGTGGTTATAATATGCCTGAACTCTATAAAGT
TC--AGAACTGTGTTATGGAA-CCTTGTAACATTCCAAACTATGGTGTTGGAATTACATT
GCCAAGTGGTATTATGATGAATGTGGCAAAGTATACACAACTTTGCCAATATCTTTCTAA
-------AACTACAATGTGTGTGCCGCATAATATGCGTGTAATGCACTTTGGAGCTGGTA
GTGATAAGGGAGTGGCACCTGGTAGCACTGTTCTTAAACAATGGTTACCTGAGGGAACAC
TCCTTGTTGATAATGATATTGTAGATTATGTATCTGATGCACACGTGTCTGTGCTGTCAG
ACTGCAATAAATATAAAACAGAGCACAAGTTTGATCTTGTGATATCTGATATGTATACAG
ATAATGATTCAAAGAGAAAACATGAAGGCATAGTAGCCAATAATGGTAATGACGATGTCT
TCATTTATCTAGCTAATTTCTTAAGGAACAACTTAGCTCTGGGTGGTAGTTTTGCCATTA
AAGTTACAGAGACAAGTTGGCATGATAGTTTATATGATATTGCACAGGATTGTGCATGGT
GGACAATGTTTTGTACAGCTGTGAATGCTTCATCTTCAGAAGCTTTCCTGGTTGGTATTA
ACTATTTGGGTGACAGTGGAAGA------------GTGAAAGTTAGTGGAAAAACCCTGC
ACGCAAATTATATATTTTGGAGGAATTGTAATTATTTGCAAAC------CTCTGCTTATA
GTATATTTGATGTTGCTAAGTTTGATTTGAAATTAAAAGCAACGCCAATTGTTAATTTAA
AAACT-------------------------------------------------------
------------------------------------------------------------
------------------------------------------------------------
------------------------------GAACAAAGGACAGACTTAGTTCTTAATTTA
GTTAAGTGTGGTAAGTTGTTAGTTAGAGATGCAGGCGTGTGCACTTTTAGTAGTGACAGT
TTTGTCACTAC-----TATGTGAAGCACAAACTCTGCAATCTATTTGTAATAATGT----
------------------------------------------------------------
------------------------------------------------------------
------------------------------------------------------------
---------------------CACTGTAGGTAGT------------------------GG
GGAGTGCATATCATGCACT------------------CAAAT------------------
-------ACCACAGTAT-------TCTAATGGTCTAAATGGTGGTGAATCGTTAGATTTT
TACAGTCCTGATGTTATGAGACCCCCTGA------CGGTGCTTATATACAGAATGGTTAT
T--ATAAACCCATTTTTTCAGGTTGTTTCAACCAAACTAATCCCACTGATCCAAAGTGCA
------------ACAATGGTCTTTATC------GAGGTACTCCTGGAAATTTTTCTATTG
ATGGCTCGTTTTTAGGAAA-----ATTTCA-GGCGTTTGGT--ATTATGTTTTGGTGGGG
TAT-----TGATACTAATGTTGGT-----------AAAC---------------------
ATAG------------ACACGACCCTACTTTTAAT-TTAACAGTTG-----GATCATTTT
TTG---------------------------------------TT------AATTCAAAAA
ATTTTACTGGTTTTCCAA---AGGTTAAAAGTATCATTTTTC-----TTGATAATGGTGA
TGTTTATGTCAATGGTTTGTC---------TATTGGCATATATAATTTAAATTTTACACA
GGGGCTAACAATTTGGTTGGCTCAGTGTGTA---GGTACTATGAAAG------TTGTTAC
ACTAGAGAATA---------GTAATGCTCTAGTGCAATTCCAGGCTGGTAA---------
--------------TGTGGTAGCGTTTGAACCTTGTA--CAGGTGAAACTACTATTAATA
AATTACGCTGTAGATACCA-----------GCAGTTTAATTTTTCTACTG------GTTT
TTAT--------------------------------------------------------
-----------------GATATAGACACTGCTACACCAGTTTCTAATAATATAACTTACT
TACCATACCCTGATTTGCGTGATAATACTAGTCAGGCTATTTATGA------------TT
TCTATGTTGCACTAAAAGGTCAACAAGTTTC------------TTATAATTACA-CT---
-TGTGTAGATCC----------------TAAATATATGTTTTTTAAATTGAAATGTAATA
ATTCATATAGTTGGGATCATGACAAGTTATGTATTCTA------GGTAGTGAGTTATATG
TGC---------CAGGTTATGATGTTTATACCTCAACTCAA------------CATCAA-
-----TATGCTGGCACTATACCTCAATACCCTACATGCTCCTCAAAAGGACTTAGTCTAG
ATAATATGTACAATAACATAGGTTTTACTAGGTTTTGTGCAACTAAATTGCTAGAAACAC
GTGATATTGGT------TCTGTAAACCAGTACACTTGTGTCTATATTGTTAGTGTTGAAG
GTTTTGATAGTAATAATAACGGTTTGCGG---------TATCGTTATAT-----------
----TG-----GTATTGATTTTAGTTTTGGCACTGCTATGTATAGTG-------------
---TTTTGAGTG------------------------------------------------
--------------------TTCCACTACAAAT---------------------------
CATCTACA-----------CTGAACAGTGCCATAATTACAACATTTATAATATCAGGGGT
GTTGGTACTATTATTAA-TGCTACTGGTTTTG------ATACCAATACTTTACGAGATGG
TGGTTTAGCCATTACAAGT--GGTAGTGG-----------CCTTTTAGCTTT--------
-----------------------------------CCGTAATAACGG-------------
CAGTCTTTATAATGTGCAGCCATGCGAAACAGTTTCAACGCAGGCTGTAGTTGTTAATGG
TTCTGTAGTAGGATTATTTGTCCCTGTGTCGTGTAGTCTAGCTTCAGAACTTAATTTGGG
GAACCACACAGAATATGTTGATGGTGGTT-------------------------------
-------GCCTAATTACTAATAAAAC----------------------TACTAGGCG---
------------TACGCGTAGGAGTATTG-------ACATTTATACA-------GGAGAT
TGCTCGGGTCTTTTTGCCTCCATG--------GGTTTCTCATGTATTTATGGTAATGGTA
CAGTTTTTAATAGAACATTGCCAAAACCTGCGGCTCAGACTAATATAAAACCGTTATTAG
GTGTTGTTGCTAATGTTTCTATTCCTACAGAGTTGACACTAGCTGTTACTACTGAATATT
TGCAGACGTCTTATCAGAAAGTTACTATTGACTGTGCTAAGTACGTTTGCGGAGATTCTC
TTAGGTGCCGTACTCTTCTACAACAGTACGGTACTTTTTGCCAAAGTGTTAATGGTATAT
TAAGTGG------TGTTAACCAGATGGAAGATAATGGTCTTTTGCAGTTTGCAGAGGCTA
TTAATACTGGTTACACTCTTAATTTTACCGGTTTTAACACGTCTAATCTAGGTGGTTTTA
ATCTAAGTCTAGTGTTACCTAA---GAATGTCACGCTTAGTAGCCAATCTAGGTCTACTA
TTGAG---GATATTCTTTTTGATAAAGTTGTCACTTTGGGTGTTAGTGAAGTTGACAAGA
ATTATGATAAGTGCAT-AGCGTCTAGAGGTGGTGCTTTTACTAATTTAGCTGACCTCACG
TGTGCACAATTTTATAATGGTGTTATGGTGCTTCCTGGTGTTGTAGACCCTGGTTTAATG
GCGGCATACA---CTGGTTCCTTAATAGGCGGTATGGCTTTAGGTGGCATTACATCCGCT
GCAGCT---------ATACCTTTTGCAACACAGATTCAGGCACGTGTTAATTATTTGGCA
CTAACTCAATCTGTTTTGTTGGATAATCAAAACTTAATAGCTAACTCCTTTAATAAGGCT
CTTAAAGGCATACAGTCTGCTTTAGACACGGTGTCACAGGGCTTTAATGAAGTTGCTAAA
GGGTTTGAAAGTGTTACTGCTGCACTTAATAAGGTGCAGGATGTTGTTAATACACATTCT
GATATTCTAAATAAACTCATGGCACAGCTTAGTGTTAATTTTGGAGCAGTGTCATCTTCT
CTGAATGAGATTTATTTAAAGTTAGATCAACTAAGTGCTGATGCTCAAGTTGACAGACTA
ATTACTGGTAGACTGACTGCTCTCTCTACTTATGTTTCT-GCCTTACAGCTTGCGG----
-CCTATAAGGCTGACCAGTCTCGTCGTCTTGCACTTCAGAAGGTTGAAGAGTGTGTCAAG
TCTCAATCTATGCGTTATGGCTTTTGTGGTAATGGTAGTCACGTGCTAACCATACCACAG
AACGCCCCAAATGGAATGTTTTTCATTCATTATACATACCAACC---------TGTTTCT
TACAAACAAGTAGAAGCAGTTCCTGGTCTTTGTGTTAGTACAGCTACCGG---TCAATAT
GGGGTCATGCCCAAGACTGGTAGTGGTATTATCTTTCGCGAGAATGGTACTTTCTTTGTT
ACCTCTA---CAACTTTGTATGAACCTAAGTTACTTTCTTATTCAGAGGTTGTCAATTTG
ACTTCTTGTGAAGCTAATTATTACAATGTTAGTGAGAGTGAAACACCCTTTCAACCAGCA
TTGCCTAATTTTG------ATGATGAG-TTTGA--------------GAATCTCTTCACT
GAATTAAATACGTCTAAGGATGCTATTAAAAATATTACAACAAATT--------------
----TCAATTATTCAATTCCAATTTTAAATTTGGAGAATGATATTTGTATGTTAAATAAG
TCCATTAACACACTGTATAATTACAGTTATGTTATTGATGAAATTAATCAAGCACTTAAT
GACACGTATATTAATTTAGAGCAACTTAATAAAGTTACTCGTTACATTAAGTGGCCCTGG
TATGTTTGGTTAGCAATTGGTTTTGCCT-GTGTTGTTTTCATCCTAATTTTAGGATGGGT
GTTTTTCATGACTGGTTGTTGTGG---------------TTGTTGTTGTGGATGCTTTGG
TATCATACCGCTTA-------TGAATAAGTGTGGTAAGAAATCTTCTTA-----------
-------------------TTACACGACTTTTGATAAT----GATGTGGTAACTGAACAA
TACAGACCTAAAAAGTCTGTTTAAT-------------------------GATTCAAAAT
CCAACATCTTTCCTAGTAGTGTTAATTCTTCTTTGGCTTAAACTTGTGCTAAGTTGTTT-
---------------------------------------TAAAGAGTG------------
-----------------------TGTCTTAGCACTCCTACAACTAATACAAG--------
-------------------TTTTACTCCAAATT----------ATTAATAGTGATATA--
------------------------------------------------------------
------------------------------------------------------------
------------------------------------------------------------
--------------------------------------------------------AA--
----------------------------------------------------TTGAAACT
GGTGACTTAGTGTTAC-AACAAATCAGTT---------------------------TCAA
TTTACAACATATTTCAAGTGTCATAGAAA---CACAAATTTTTGATCCATTTGAGTGTTG
CTATTATTCAAGTGGT--------------------------------------------
------------------------------------------------------------
--AGTTTTTATGAAATAGAGTCAGCTGACGATTGTTCAGA---TGAC-------------
-------------GAATTTATTGAGTAAATCGCTAGAAGAGAACGGTAGTTTTCTAACAG
CACTTTACATATTTGTAGCATTTG------------------------------------
----TAGCACTTTATCTTT-------TAGGTAGAGCACTACAAGCTTTTGTACAAGCAGC
TGATGCTTGTTGTTTATTTTGGTACACATGGGTA--------------------------
------------------------GTAGTTCCTGGAGCTAAAGGCACTGC-CTTTGTGTA
TAAACATAC-------ATATGGT-------------AAAAAACTTAA----------CAA
ACCGGAGTTAGAAACGGTTATTGTTAACGAGTTTCCCA----------AGAACGGTTGG-
A-----------------------A-ACAATGA------CAGAAAA--------------
----------------------------------------------TTGTACTCTTGACA
CTGAACAAGCAGTTCAGCTCTTTAAAGAATACAACTTATTTATAACCGCATTCCTGTTGT
TCCTA---ACCATACTACTTCAGTATGGCTATGCATCCAGGAGCCGGTTTATCTATATAC
TGAAAATGATAGTGTTATGGTGCTTTTGGCCCCTTAACATTGCAGTAGGTGTAATTTCAT
GTATGTAC-CCACCAAACACAGGAGGTCTTGTCGCA------------------------
---------GCGATAATACTTACAGTGTTTGCGTGTCTTTCCTTTGTAGGGTATTGGATC
CAG-AGTTGTAGACTCTTTAAACGGTGCAGATCATGGTGGTCTTTTAACCCAGAGTCTAA
TGCCGTAGGTTCAATACTCCTTACAAATGGTCAACAATGCAATTTTG----------CTA
TAGAGAGTGTGCCAATGGTGCTTTCTCCAATTATAAAGAATGGTGTTCTTTATTGTGAGG
GTCAGTGGCTTGCTAAATGTGAACCAGACCACTTGCCTAAAGACATTTTTGTTTGTACAC
CAGATAGACGCAACATTTATCGTATGG------TGCAGAAATATACTGGTGACCAAAGCG
GAAATAAGAAAAGGTTTGCTACATTTGTCTATGC-AAA-GCAGTCAGTAGACACTGGCGA
GCTAGAAAGTGTAGCAACAGGA--------ACTAGCCTTT---------ACACAT-AAAT
GTGTGTGTGTAGAGAGTATTTAAAATTA------TTCTTTGACAGTGCCTCTATTTTAAG
AGCGCATAAGAGTATTCATTTTGAGGATTTCAATA----------TAAATCCTCTTTGTT
TCATAC--------------------------TCTCCTTTCAAGAGTTATTATTT-----
-----AAAAAACAG------------------------------TTTTTCCACTCTTTTG
TGCCAAAAACTGTTGTTGTTAA-CGGTTTAGTCTTTCAGGTAGATAATGGAAAAGTC---
----TACTACGAGGGAGAACCCATTTTTCAGAAAGGTTGTTGTAGGTTGTGGTCCCATTA
C-AAGAGAC----AT-----------------------TAGAATA---------------
GTCAAACCACCAACAACAATTTCTTGTGTTAAAGGTGTTTGGTTTT-ACAAG-CGCTTAA
A-----AGAAACAAATACGGA--------------ATGAAATGGTTGTCTAGTTTAGG--
------ACGAGCATTCATTTCCTG---------------------------TTATAAATC
CCTACTATTAACTCAATTAAGAGTATTAGATAGGCTAATTTTGGAGCACAAACCTGGGCG
CGTTTTAGCGTGTACTAGGCGAGTGCT---------TTTATTTCAATTAGATTTAGTTTA
TAGGTTGGCTTATACGCCCGACCAGTCGCTGGTATG----------------AATAATAG
TAAAGATAATCCTTTTCGCGGAGCAATAGCAAGAAAAGCGCGAATTTATCTGAGAGAAGG
ATTAGATTGTGTCTACTTTCTTAACA--AAGCAGGACAAGCAGAGCCTTGTCCCGCGTGC
ACATCACTAGTATTCCAAGGGAAGACTTGTGACGAGCACTTACATAATAACAACTTGCTA
TCATGGCGAGCGGTAAAGCAGCTGG---AAAGTCA-------GACTCCCCCGCGCCAATC
ATCAAACTA-----------------------------GGAGGGCCTAAACCACCTAAGG
TAGGGTCATCTGGAAATGCATCTT------------------------------------
-------------------------------------GGTTTCAATCTATAAAGGCCAAG
A--AACTAAATTCACCTCCTCCTACGTTTG------------------------------
------------------------------------------------------------
------------------------------------------------------------
AAGGCAGTGGTGTTCCTGATAATGAAAATCTAAAATCAAGCCAGCAGCATGGATACTGGA
GACGCCAAGCCAGGTATAAGCCGGGTAAAGGTGGAAGAAAA-------CCAGTCCCAGAT
GCGTGGTACTTCTATTACACTGGAACAGGACCAGCCGCTGACCTGAATTGGGGTGATTCT
CAGGATGGTATAGTGTGGGTTGCTGCTAAGGGTGCTGATGTAAAATCTAGATCC---AAT
CAGGGTACAAGAGATCCTGATAAGTTTGACCAATATCCACTACGATTCACAGATGGGGGA
CCTGACAGTAATTTCCGTTGGGATTTCATCCCTCTGAATCGTGGCAGGAGTGGAAGATCA
ACAGCAGCTTCATCAGCAGCATCTAGTAGAGCACCTTCAAGGGATGGTTCTCGTGGCAGA
CTTAG-------------------------------------------------------
-----TGGAGCTGAAGAAAATCTGA--TTGCCCGCGCAGCAAAGATTATTC---------
----------------AGGACCAGCAAAAGAAGGGTACGCGTATTACAAAGGCAAAGGCT
GATGAAATGGCTCATCGCCGATTCTGTAAGCGTACGATTCCACCAAATTATAGAGTAGAT
CAAGTTTTTGGCCCTCGTACTAAAGGTAAGG---AGGGCAATTTTGGTGACGA-CAAGAT
GAATGAGGAAGGTATTAAGGATGGGCGTGTTACAGCAATGCTCAACCTTACGCCTAGCCC
ACATGCTTGTCTTTTTGGAA----GCAGAGTGACGCCCAAGCTTCAA----------CCA
GATGGGCTGCA-CCTTAAATTTGAATTTACTACTGTGGTGCCTAGAGATGACCCGCAGTT
TGATAATTATGTAAAGATTTGTGATGAGTGTGTTGATGGTGTAGGAACACGTCCAAAAGA
CGAAGTTGTAAGACCAAAATCACGCCCAAATTCAAAACCTGCAACAAGAGCTAATTCTCC
GGCG------CCAAGACAACAGCGTCCTAAAAAGGAGAAAAAGCCAAAGAAGCAGGATGA
TGAAGTGGATAAAGCATTGACCTCAGATGAGGAGAGGAACAATGCACAGC----------
-------TGGAATTTGATGATGA------------ACCCAAAGTGATTAATTGGGGTGAT
TCAGCACTTGGTGAAAATGAACTTTGA-G----------------TAACATAATGGAC--
----TTG----------C----TACA-TTTTATGT------------GGC----------
--ATTGCTGTTGTC----------AT-------TAT-----------TTTG---------
--TTGCT-TTCCTCTC-AATCATTATGGGTTTTGATTGTGATTATGTGCAGCA-------
---TCTTAGTTGGTTTT-----------------------CCTTGTTGATTGCAGTCTGT
T----CTCT-TTCTGTGCTTATTG-TTTTTATTCTGC-TTTATTCTCTTTTATATCG---
TAGAAGT---------TTATTA---AAGGTTAAGGAAGATAGGCATGTAGCTTGATTACC
TACATGTCTATCGCCAGGGAAATGTCTAATCTGTCTACTTAGTAGCCTGGAAACGAACGG
TAGACCCTTAGATTTTAATTTAGTTTA---ATTTTTAGTTTAGTTTAAGTTAGTTTAGAG
TAGGTATAAAGATGCCA--------GTGCCGG-GGCCACG--CGGAGTACGATCGAGGG-
TACAGCACTAGGACGCCCA--------TTAGGGGAA----------GAGCTAAATTTTAG
----TTTAAGTTAAGTTTAATTGG-------CTAAGTATAGTT-AAAA-TTTATA-GGCT
AGT-ATAGAG------TGAAA-----ACA-------------------------------
------------------------------------------------------------
AAAAA-------------------------------------------------------
------------------------AAAAAAAAAAAAAAA---------------------
---------AAA------------------------------------------------
------------------------------------------------------------
----
>MH878976.1 Infectious bronchitis virus isolate VFAR-047, complete genome
------------------------------------------------------------
------------------------------------------------------------
------------------------------------------------------------
------------------------------------------------------------
------------------------------------------------------------
------------------------------------------------------------
------------------------------------------------------------
------------------------------------------------------------
------------------------------------------------------------
------------------------------------------------------------
------------------------------------------------------------
------------------------------------------------------------
-------------GTGTCTCACTTTA-TACATCCGTTGCTTGGGCTACCTAGTA------
----------------TCCAGCGTCCTACGGGCGTTGTGGTCGGTT--------------
--------------------------------CGAGTGCGACGAACCTCTGGTTCATCTA
GCGGTA---GGCGGGTGTGTGGAAGTAGCGCT-----------TCAGACGTAC-CGG---
TTCTGTTG-------CGTGAAATACGGGGTCACCT-CCCCCCACATACCTCTAAGGGCTT
----TTGAGCCTAGCGTTGGGCTACGTTCTCGCACAAGGTCGGCTATACGACGTTTGTAG
GGGGTAGTGCCAAACAACCCCTGAGGT-------------------------GACAGGTT
CTGGTGGTGTTT----AGTGAGCAGACATACAATAGACAGTGACAACATGGCTT------
-------CAAGCCTAAAACAGGG---------------------AGTATCTCCC--AAAC
CAAGGGA-TGTCATTCTTGTTTC--CAAAGACATTCCCGAACAACTCTGTGACGCTTTA-
TTTTTCTACACGTCACACAACCCTAAGGATTACGCTGATGCTTTTGCATTTAGGCAGAAG
TTTGACCGTAATCTGCAGACTGGGAAGCAGTTCAAATTTGA-------------------
-----------------------------------------------------AACTGTG
TGTGGTCTCTTCCTCTTGAAGGGAGTTGACAAAATAACACCTGGCGTCCCAGCAAAAGTT
TTAAA----AGCCACTT-------CTAAGTTGGCAGATTTAGAAGACATCTTTGGTGTCT
CTCCTTTTGCACGGAAGTACCGTGAATTGTTGAAAACAGCATGCCAGTGGTCTCTTACTG
TAGAAAC------ACTGGATGTTCGTGCACAAACGCTTGACGAAGTT----------TTT
GACTCTACTGAAATACTTTGGCTTCAGGTGGCTGCAA--AAATTCAAGTTTCAGCTATGG
CAATGCGCAGGCTTGTTGGAGAAG------------------------------------
------------------------TAACTGCAAAAGTCATGGAGGCTCTTGG---CTCAA
ATTTGAGTGTTCTCTTTCAAATTGTT----------------------AAACAACAAATA
ACCAGAATCTTTCAAAAGGCACTGGCTA------------------TTTTTGAAAATGTG
AGTGAATTACCAC------AGCGTATTGCAGCACTTAAGATGGCTTTTTC--TAAGTGTG
CCAAGTCAATTACTGTTGTGGTTGTGGAAAGAACTCTAGTTGTTAGAGAGTTCGCAGGAA
CTTGTCTTGCAAGCATCAATGGTGCTATTGCAAAATTCTTTGAAGAACTTCCAAA-----
----------------------TGGCTTTA------------TGGGTTCTAAAATCTTCA
CAACATTGGCCTTTTTTAAAGAAGCAGCTGTGAAAATTGTGGAAAATATACCAAATGCAC
CAAGAGGCACT----AAAGGGTTTGAAGTCGTTGGTAATGCCAAGGGAACGCAAGTTGTT
GTGCGTGGCATGCGAAATGATTTAACTCTGCTCGACCAAAAAGCTCACATTTCTGTTGAG
AAAGAAGGTTGGTCTGCAATTCTTG---AGGGACATCTTTGTTATGTCTTT---------
----AGGAGTGGTGATCGGTTTTACGCCG-CACCTTTGTCAGGAAATTTTGCTTTGCATG
ATGTTTATTGTTGTGAGCGTGTCGTCTGCCTGGCTGATGGTGTAACGCCAGAGATAAAT-
-----------GACGGACTCATTCTAGCAGCAATTTATTCATCTTTTAGTATCTCAGAAC
TTGTGGCAGCACTTAAGAAGGGTGAACCATTCAAGTTCTTAGGTCATAAATTTGTGTATG
TGAAGGATGCAGCAGTCTCTTTCACTTTAGCGAAGGCTGCTACTATTGCAGATGTACTGA
GACTATTTCAATCAGCTCGTGTGCAGGTAGAAGATGTGTGGTCTGCATTTACTG------
-AGAAGTCTTTTGAATTCTGGAAGCTCGCATATGGAAAAGTGCGTAATCTTGAAGAATTT
GTTAAGACTCATTATTGTAAGGCT---------CAAAT-GTCGATTGTGGTTCTAGCAGC
AGTGCTTGGAGAAGGCATTTGGCATCTTGTCTCGCAGGTCATCTATAAACTAGGTGGTCT
TTTCACTAAAGTTGTTGATTTTTGTGAGAAACACTGGAAAGGGTTTTGTGCACAGCTGAA
AAAGGCTAAGCTTA-----------TTGTGACTGAAACTCTTTGTGTTCTAAAAGGA---
GTTGCACAGCACTGTTTCCAACTATTGCTGGATGCAATACA-------------TTCTCT
GTATAAGAGTTTTAAGAAGTGTGCACTTGGTAGAATTCA---TGGAGACTTATTCTTCTG
GAAAGGGGGTGTACACAAAATTGTTCAAGATGGCGATGAAGTTTGGTTTGACGCCATTGA
TAGTATTGATGTTGCAGATCTGGGTGTTGTCC---AAGAAAAACCCATAGATTTTGAGGT
TTGCGAAGATGTGACACTTCCAGA-----------------GAATCAACCTGGTCATATG
GTTC-AAATCGAGGATGACGGAAAGAACTATATGTTCTTTCGTTTCAAGAAAGATGAGAA
CATCTATTATACACCAATGTCTCAACTTGGTGCAATTAATGTAGTTTGCAAAGCAGGCGG
TAAAACCGTTACCTTTGGAGACACTACTGTGAAAGAAATACCGCCACCTGATGTTGTGGC
AATTAAGGTCAGCATTGAGTGTTGTGGTGAACCATGGAACACAATCTTCAAG--------
AAAGCTTA-TAAAGAGCCCATTGAAGTTGAGACAGACCTCACAGTTGAAC---------A
ATTGCTCTCTGTGATCTATGAGAAAATGTGTGCTGATCTTAAATTGTTTCCTGAGGCTCC
AGAGCCTCCACCATTTGAGAATGTCACACTTGTTGATAAGA------ACGGTGA------
--------------------AGATTTGGATTG-TATAAAAT-CATGCCATCTTATTTACC
------GTGATTATGAGAGTGATGATGACATCGAGGAGGAAGATGCTGAG----------
-----GAGTGTGATACTGA---------CTCAGCTGATGCTGAAG-AATGTGACACAGC-
-----------------------------CTCAGAATGTGAAGAAGAGGACGAGGATACT
AAAGTGTTGGCTCTTATACAAGACCCGGCAAGTAACAAGTATCCTTTACCGCTTGATG--
-ATGATTATAGCGTCTACAATGGTGCAATTGTACATAGGGACGCTCTTGATGTT------
---------GTGAATCTACCATCTGGTGAAGAAACCTTTGTCATTAATAATTGTT-----
----------------------------------------------TTGAAGGAGCTGTT
AAACCACTCCCACAGAAAGTTATTGAT---------------------------------
GTTTTAGGTGACTGGGGTGAGGCTGTTGA------TGCACAAGAACAATTGTGTCAA---
---------------------CAGGAACCTATTCAAGTCA--------T---------AC
TTGAAA--------AATCAGTTGAGGATTCTACTGGTGGTTGTGAGGCAATG---GAACG
AGCTGCC---------------------------------GTTGAAGAACAGGAGGTAGT
TTC-------------------------------------------TGTATTTGAAGAAA
AGTCTGAGGTGGTTGTTTGTACACCTGCAGACCTAGAAGTTGTTAAAGGAACAGCAGAAG
AATTTGATGAGTTCGTTCTC----------------------------------------
--ATTTCTGATGTTCCTAAAGAAGAACTTG---------------------------TGT
CTCAAGAGAAAGA---------------------------------------GGAGCC--
------------------------------------------------------------
-------ACAAGTTGAGCAAGA---------------------GCCTATTCAAGTTGTTA
AACCACAACGTGAGAAGAAGGCTAAAAAA---------------TTCAGAGTTAAACCAG
CCACATGCGAAAAACCCAAGTTTTT-----------------------------------
-------------GGAGTATAAAACATGTGTGGGGGA---------------CTTAACTG
TTGTAATTGCCAAAGCATTGGACGAGTTTAAAGAGTTCTGTGTTGTAAATGCCGCAAATG
AGCATATGTCTCATGGTGGTGGCGTTGCAAAAGCAATTGCAGACTTTTGTGGACCTGATT
TTGTTGAGTATTGT---------------------------GAGGACTATGTT----AAA
AAACATGGGCCACAACAAAGACTTGTCA----------CACCTTCGTTTGTCAAAGGCAT
TCAATGTGTG--AACAATGTTGTAGGACCCCGCCATGGTGACAGCAACTTGCGTGAAAAG
CTTGTTGCTGCTTACAAGA---------------ATGTTCTTGTAGA-------------
--------------------------------------------TGGTGTTGTCAATTAT
G----------------TTGTGCCAGT---------------TCTCTCGTCGGGGATTTT
--------------------------------------------------TGGCGTAGAT
TTCAAAATGTCAATAGACGCAATGCGTGCAGCCTTTGAAGGTTGCACCATACGCGTTCTG
TTATTTTCTCTGAGTC-----AAGAGCACATCGAATACTTCGATGCAACTTGTAAG----
CAGAAGACAATCT-----------------------------------------------
----------------------------ATCTTACAGAGGA-------------------
--------------------------------CGGTG--------------------TTA
AATACCGCTCTGTTGTTTTGAAACCTGGTGATCTCTTAGGT-------------------
-----------------CAATTTGGACAGGTTTTTGCAAAGAATAAGACAGTCT------
----------TTACAGCTGATGATGTTGAG---------------------GATAAAGAA
ATCCTCTTCGTTTCTACTACTGACAAGACT------------GTTCTTGATTATTACCA-
-----------------TTTAGATGCGCAAAAGTATGTGATATATTTACAAACTCTTGCA
CAGAAGTGGAATGTCCAGTATAGGGACAATTTTGTTATACTTGAGTGGCGTGATGGAAAT
TGCTGGATTAATGCAGCAGTAGTGCTCCTTCAAGCTGCTAATATTAGGTTTAG---AGGT
TTTCTTGCAGAAGCATGGGCTAAATTCATAGGTGGTGATCCTACGGAATTTGTGGCGTGG
TGTTACGCAAGTTGCAATGCTAAAGTAGGTGAGTTTTCAGATGCTAATTGGCTTTTGGCT
AATTTAGCAGAACATTTTGAAGTGGACTACACAAACGCACTTCTTAAGAAGAGTGTGTCT
TGTAACTGCGGTGT-AAAGAGTTATGAA---------------CTTAGAGGCCTTGAAGC
TTGTATTCAACCAGTAAGGGCACCTAATCTTCTACATTTTAAGA----------------
-------CGCAATATTCAAATTGCCCAACTTGTGGTGCAAATAGTAC-------------
---------------------GGATGAAATAATAGAAGCTTCACTTCCATACTTAT----
-------TGCTTTTTGCTACTGATGGTCCTGCTACAG-----TTGATTGTGATGAAA---
---ATGCTGTAGGGACTGTTGTTTTTATTGGCTCTAC-----------------------
-------TAATAGTGGCCATTGTTATACACAAGCCATTGGTAAGGCTTTTGACAATCTTG
CTAAGGATAGAAAATTTGGAAGGAAGTCGCCATACATTACAGCAATGTATACACGCTTCT
CCATTAAGAGTGAGAATTCCCTGTCCGTTG---TTA---AGCAGAGCAAGGGTAAATCCA
AAGTGGTAAAAGAGGATGTTTCTAATCTTGCTACTAGTTCCAAAGTCAGTTTTGATAATC
T---------TGCTGACTTTGAACAGTGGTATGATAGTAACA-------TCTATGAAAGT
CTTAAAGTGCAGGAAACGCCTGAC---GATTTTGATG-GGTATGTGTCATTCACAA----
-------------CAAAGGAAGATTCTAAGTTGCCACTGGCACTTAAAGTTAGAGGTATT
AAATCAGTTGTTGACTTTAAGTCGAAGGATGGTTTTACTTACACGTT-AACACCTGACAC
TGATGAAAATTCAAAAGCACCAGTCTACTACCCAGTCTTGGATTCTATTAGT---CTTAA
GGCAATATGGGTGG-AAGGTAGTGCTAACTTTGTTGTTGGTCATCCAAA--------TTA
CTATAGTAAGTCTCTTCGTATTCCTACTTTTTGGGAAAATGCAGAGAGCTTTGTTAAAAT
AGGTGATAAAGTTGATGGTGTAACTATGGGTCTTTGGC--------------------GT
GCAGAACATCTTAATAAACCTAATCTTGAGAGAATTTTCAATATT---------------
------------------------------------------------------------
---GCTAAAAAAGCTATTGTTGGATCTAGTGTTGTTA-CTACACAATGTAGTAAAGTAAT
TAGTAAAGCAGCT------ACATTCATTGTTGATAAAGTAGGTG------ATGGTGTAGT
TCGCAACATTACAGATAGAATTAAGGGTCTTTGTGGAATTACACGTGGGCATTTCGAAAG
AAAGATGTCCCCACAATTCATAA------------------AAACACTTATATT------
-------CTTTTTCTTCTATTTTAT-----------------------------------
-----------------------------------AAAGGCTAGTGCTAAGGGTTTAG--
------TTGCTAGCTACAAGAGTGTCTTACGTAAGGTGGTTT------------------
----TTACTGCGTTACTTATATTTTGGTTTTTATACACAATTAATCCAGTGTTGT---TT
ACAGGAATAAGTGTATTAGACTTCCTATTTGAGGGTTCTTTCTGTGGTCCTTATAATGAC
TATGGTAAAGACTCTTTTGA---------------TGTACTACGCTATTGTGGAGATGAT
TTTACTTGTCGTGTGTGTTTACATGACAGAGATTCTCTTCATTTGTATAAGCATTCTTAT
AGCGTAGAACAGGTTTATAAAGCAGCAAGTTCTGGCATTGTTTTTAATTGGAATTGGCTT
--------------------TATTTGGTCTTTTTAATTTTGTTTGTTAAGCCAGTGGCAG
GTTTTGTTATTATTTGCTATTGTGTTAAGTATTTAGTGTTGAGTTCAACTGTTCTGCAAA
CTGGTGTTGGTTTTCTGGATTGGTTTGTACAAACTGTTTTTACTCACTTTAATTTTATGG
GTGCAG----GATTCTATTTCTGGCTCTTTTATAAGGTATACATACAGGTTCATCATATA
CTGTATTGTAAAGATGT-----------------------------AACATGTGAAGTGT
GCAAGAGGGTTGCGCGCAGCAATAGGCAAG-AGGTTAGCGTGGTTGTTGGTGGACGCAAG
CAAATAGTGCATGTCTACACCAATTCCGGCTACAATTTTTGTAAGAGACATAATTGGTAT
TGTAGGAA---TTGTGATGAATATGGTCACCAAAATACATTTATGTCTCCTGAAGTTGCA
GGCGAGCTTTCTGAAAAGCTTAAGCGCCATATTAAACCTACAGCACATGCTTACCACGTT
GTGGATGAGGCATGCTTAGTTGATGAT---TTTGTCAACTTAAAATACAAAGCTGCAACT
CCTTGTAAGGATAGTGCACCTCATGTTGTTAAGTGTTTCAGTGTTACAGATTTCTTGAAG
------------------------------AAAGCTGTTTTTCTTAAGGAAGCACTGAAA
TGTGAGCAAATATCTAATGATGGTTTTATAGTGTGTAATACACAGAGTGCGCATGCATTA
GAGGAAGCAAAGAATGCAGCCATCTATTATGCGCAATATCTGTGTAAACCAATACTTATA
CTTGATCAGGCACTATATGATAGTTTAATAGTAGAACCTGTATCGAAGAATGTTGTTGAC
AAAGTGTGCGATATTTTGTCTAGGATTATTT-----------------------------
-------------------CTGTGGATACTGCAGCTTTAAATTATAAAGCAGGCACACTT
CG-TGATGTTCTGCTTTCTACTACT-----------------------------------
-AAAGACGAAGAAGCCGTAGATATGGCTATTTTCTGTCATAATCATGATGTGGAATACAC
TGGTGATGGTTTTACTAATGTGATACCGTCATATGGTATAGACACTGATAAGTTAACACC
TCGCGATAAAGGTTTTTTGATAAATGCAGATGCTTCTATTGCTAACTTAAGAGT--TAGA
AATGCTCCAC----CGGTAGTATGGAAGTTTTCTGATCTTATTAAATTGTCTGACGGTTG
TCTTAAATATTTAATTTCAGCTACTGTCAAGTCAGGATGTCGTTTCTTTA---TAACAAA
GTCTGGTGTTAAACAAGTTATT--TCTTGTCACACCCAGAAATTGCTGGTAGAAAAAAAG
GCAGGTGGTGTTGTTAACAGCACTTTTAAATGGTTTAAGAGTTGTTGTAAATGGCTCTTG
ATCTTTTATGTACTTTTTACATTGTGTTGTTTGGGTTATTATCATATGGAGATGAATAAA
AGTTTTGTT---CACCCCTTTTATGA---TGTTAATTCTACAATGCATGTTGAAGGTTTT
AAAGTTATAGATAAGGGTGTTGTCAGGGATATTGTACCAGAAGACACTTGTTTCTCTAAT
AAGTTTGCTAATTTTGATGCCTTTT---------GGGGCAAGCCATATGTAAATAGTAGA
GACTGTCCAATAGTAACTGCCATTATAGATGGTGTTGGAACAGTAGCTGCTGGTGTTCCA
GGTTTCGTAGATTGGGTCATGGATGGTGTAATGTTTATACACATGACGCAAACTGAGCGA
AAACCTTGGTATGTTCCTACTTGGTTTAATAGAGAAATTG------TTGGTTACACTCAG
GATTCAATTGTTACTGAGGGTAGTTTCTATAAATCTATTGCATTGTTTTCAGCAAGATGC
TTATATTTGACT---GCCAGCAATACACCTCAGTTGTATTGTTTTAATGGTGACAATGAT
GCACCTGGAG---CCTTACCATTTGGTAGTGTAATTCCTCATAGAGTTTACTTCCAACCT
AATGGTGTTAGACTTATAGTTCCCCATCAAATAATGCACACACCCTATATAGTAAAGCTG
TTATCTGA--------------------CAGCTATTGTAGAGGTAGTGTGTGTGAGTATA
CTAAACCAGGTTATTGTATTTCATTGAACTCCCAATGGGTGTTGTTTAATGATGAATATA
CAGTTCAACCTGGTGTCTTTTGTGGTTCTACTGTTAGAGAACTTATATTTAATATGGTTA
GTACATTCTTTACTGGTGTCAACCCCAACATTTATATACAGCTAGCAACTATGTTTTTAA
TACTAGTTGTTGTTGTATTAATTTTTGCAATGG------------------TCATAAAGT
TTCAAGGTGTGTTTA------AAGCTTATGCGACTATTGTTTTTATAATAATTTTAGTTT
GGGTTGTTAATGCA-TTTGTGCTATGTGTACATAGTTATAATAGCATTATAGCTGTTATA
CTACTTGTATTCTATTGCTATGCATCACTTGTTACAAGTCGCAATACTTCTATAATAATG
CATTGCTGGCTTGTTTTTACCTTTGGTTTGATAGTACCCATATGGCTAGCGTGTTGTTAC
CTAGCATTTGTACTTTATGTTTATACACCGTTATTTTTCTGGTGTTATGGTA--CTACTA
AAAATTCTCGTAAGCTCTATGATGGCAACGAGTTTGTTGGTAATTATGATCTTGCTGCGA
AAAGTACTTTTGTTATTCGTGGTTCTGAATTTGTTAAGCTTACGAACGAGA---------
----TAGGTGATAAGTTTGAACACTATCTCTCAGCGTATGCTAGACTTAAATACTATTCA
GGCACTGGTAGCGAACAAGATTACTTGCAAGCTTGTCGTGCATGGTTAGCGTAT----GC
CTTAGACCAATATAGAAATAGTGGTGTGGAAGTTGTGTACACTCCACCACGTTACTCTAT
TGGTGTTAGTAGATTACA-AGCTGGTTTTAAGAAACTGGTTGCGCCTAGTAGTGCTGTTG
AAAAGTGCATTGTTAGTGTCTCTTATAGAGGTAATAATCTTAATGGACTGTGGCTAGGTG
ATACTATCTACTGCCCACGACATGTTCTAGGCAAGTTTTCAGGTGATC---------AAT
GGAGTGATGTACTTAATCTTGCTAATAATCATGAGTTTGAGGTTGTAACTCAAAA---TG
GTGTTACTTTGAACGTTGTTAGCAGGAGGCTAAGAGGTGCAGTTTTGATTTTACAAACTG
CTGTTGCCAATGCTGAAACTCCAAAGTATAAGTTTATTAAAGCTAATTGTGGAGATAGTT
TCACTATCGCTTGTTCCTATGGTGGTACAGTTGTTGGACTCTACCCTGTTACTATGCGCT
CTAATGGTACTATTAGAGCGTCTTTCTTAGCAGGAGCGTGTGGTTCTCCAGGTTTTAGTA
TAGAAAAGGGTGTAGTTAATTTTTATTATATGCACCATCTTGAGTTACCTAATGCATTAC
ACACTGGAACTGACCTAATGGGTGATTTCTATGGTGGTTATGTCGATGAAGAGGTTGCCC
AAAGAGTGCCGCCAGATAATTTAGTTACTAATAATATTGTAGCATGGCTCTATGCTGCAA
TTATTAGTGTTAAGGAGAGTAGTTTCTCAT---------------------------TAC
CTAAATGGTTGGAGAGTACTACTGTCAGTGTTGATGATTATAATAAGTGGGCTAGTGACA
ATGGTTTTACACCATTTTCTACTAGTACTGCTATTACTAAATTAAGTGCTATAACGGGAG
TTGATGTTTGCAAACTCCTACGCACTATTATGTCAAAGGCTAGTCAATGGGGTAGTGATC
CCATTTTAGGACAATATAATTTTGAAGATGAATTGACACCGGAATCTGTTTTTAATCAGA
TAGGTGGTGTTAGATTACAGTCTTCTTTTGT-AAGAAGAGCCACA---------------
-------------------------TCCTGGTTTTGGAGTAGGTGTGTGTTAGCTTGCTT
CTTATTTGTGTTGTGTGCTATTGTCTTGTTTACAGCAGTGCCAC-----TTAAATATTAT
GTACATGCAGCCGTTATTTTGTTAACAACTGTGCTTTTCATTTCTTTTACTGTTAAACAT
GTTATGGCATATATGGATACTTTCCTGTTGCCTACATTGATTACAGTTATTATTGGAGTT
TGTGCTGAAGTCCCTTTCATATACAATACTCTAATTAGTCAAGTTGTTAT---TTTCTTA
AGCCAATGGTATGATCCTGTAGTCTTTGATACTATGGTACCATG-GATGTTCTTGCCACT
AGTGTTGTACACAGCATTT-----------AAGTGTGTGCAGGGCTGCTATAG-------
---------TGTGAATTCTTTCAATACTTCTTTGTTAGTACTGTACCAGGTCTTGAAGTT
AGGCTTTGTTATTTAT----------------------GCCTCTTCTAATAC-GCTGGCA
GCATACATAGAAGGTAATTGGGAGTTATTTTTTGAATTAGTTCACACTACTGTGTTGGCT
AATGTTAGTAGTAATTCCTTAATAGGTTTGTTTGTGTTCAAGTTAGCTAAGTGGATGTTG
TATTATTGTAAT-----GCTACATACTTTAATAACTATGTGCTAATGGCTGTCATTGTTA
ATGGCTTTGGTTGGATCTTCACTTGTTACTTTGGGTTTTATTGGTGGATTAATAAGGTTT
TTGGTTTAACCTTAGGTAAATATGAATTCAAAGTTTCAGTAGACCAATATAGGTATATGT
GTCTTCATAAGATAAGTCCACCTAAAACTGTGTGGGAAGTCTTTTCGACAAATATACTTA
TACAAGGAATTGGTGGTGATCGTGTGTTGCCTATTGCTACAGTTCAATCTAAATTGAGTG
ATGTAAAGTGTACAACT-----------GTTGTTTTAATGCAGCTTT--------TGACT
AAGCTTAATGTTGAAGCAAATTCAAAAATGCATGCTTATCTTGTTGAGCTACACAATAAA
ATCCTTGCAT-CTGATGATGTTGGAGAGTGCATGGATAATTTGTTGGGTATGCTTATTAC
ATTATTTTGTATAGATTCTACTATTGATTTGAGTGAGTATTGTGATGATATACTTAAGAG
GTCAACTGTTTTACAGTCAGTTACTCAAGAGTTCTCACACATACCCTCCTATGCTGAATA
TGAAAGAGCTAAGAACCTTTATGAAAAGGTTTTAGC------TGATTCCAAAAATGGTGG
TGTAACACAGCAAGAGCTCGCTGCATATCGTAAAGCTGCCAATATTGCAAAGTCAGTTTT
TGATAGAGACTTGGCTGTTCAAAAGAAGTTAGACAGCATGGCAGAACGTGCTATGACAAC
AATGTATAAAGAGGCGCGTGTAACTGATAGACGAGCAAAATTAGTTTCATCACTACATGC
GTTACTGTTTTCAATGCTCAAGAAAATAGATTCTGAAAAGCTTAATGTATTATTTGATCA
GGCTAGTAGTGGTGTTGTACCTCTAGTTACTGTTCCCATTGTTTGTAGTAATAAGCTTAC
TCTTGTCATACCAGATCCAGAAACTTGGATTAAGTGTGTG-GAAGGTATGCATGTTACGT
ACTCAACAGTTGTCTGGAATATAGACACTGTTATTGATGCTGATGGCACAGAATTACATC
CTACTTCTATAGGTAGTGGATTGATATACTG-TGTAAGTGGTGATA---------ATATA
GCGTGGCCTT---------------TAAAGGTTAGCTTAACTAGAAATGGGCATAATAGA
GTTGACATTGCTTTGCAGAATAATGA-GCTTATGCCTCATGGTGTAAAAACAAAGGCTTG
CGTAGCAGGTGTAGATCAAGCACATTGTAGCGTAGA------GTCTAAATGTTATTATAC
AAATATTAGTG-GCAATTCAGTTGTAGCTGCTATTACTTCTTCAAATTCAAATCTGAAAG
TAGCTTCGTTTTT---GAATGAGGCAGGCAATCAGATTTATGTAGACTTAGATCCACCAT
GTAAATTTGGCATGAAGGTGGGTGACAAGGTTGAGGTGGTTTACTTGTATTTTATAAAGA
ATACAAGGTCGATTGTTAGGGGTATGGTACTTGGTGCTATATCTAATGTTGTTGTCTTAC
AGTCTAAAGGGCATGAAACAGAGGAAGTGGATGCTGTTGGCATACTTTCACTTTGTTCAT
TTGCAGTAGACCCTGCAGACACGTATTGTAAATATGTGGCAGCAGGTAATCAACCTTTAG
GTAACTGTGTTAAAATGTTGACAGTTCATAATGGTAGTGGCTTTGCTATAACATCGAAGC
CTAGTCCAACCCCTGATCAGGATTCTTATGGAGGAGCTTCTGTGTGTCTCTATTGTAGAG
CACACATAGCACATCCAGGAGGTGCAGGAAATTTAGATGGACGTTGTTTATTTAAAGGTT
CTTTTGTGCAAATACCTACTAC---GGAGAAAGACCCCGTTGGTTTCTGCCTACGTAATA
AGGTTTGCACTGTTTGTCAGTGTTGGATAGGTTATGGTTGTCAGTGTGATGCACTTAGAC
AGCTAAAATCGTCAATCCAGTCAGATGCTGCTGCACCTG------------GTTTTGATA
AGAATTA-TTTAAAC-GGGTACGGGGTAGCAGTGAG-GCTC--GGCTGATACCCCTTTCT
AATGGATGTGATCCTGATGTTGTGAAGCGAGCCTTTGATGTATGTAATAAGGAATCAGCA
GGTATGTTTATAAATTTGAAGCGTAACTGTGCTCGATTCCAAGAAGTACGTGGTACTGAA
GATGGAAATTTT---GAGTATCTTGATTCTTACTTTGTGGTTAAACAAACCACTCCTAGT
AATTATGAACATGAGAAGAATTGTTACTATG-ACTTAAAGTCTGA--AGTAACAGCTGAT
CATGACTTTTTTGTGTTCAATAAGAACATTTACA---------ATATTAGTAGGCAACGT
CTTACTAAGTATACTATGATGGACTTTTGCTACGCTTTGAGGCATTTTGACCCAAAGGAC
TGCAGAGTTCTTAAAGAAATACTTGTCACTTATGGTTGTATAGAAGATTATCACCCTAAG
TGGTTTGAAGAGAATAAGGATTGGTACGACCCAATAGAAAACCCAAA-ATATTATGCCAT
GT---TGGCTAAAATGGGGCCTATTGTACGACGTGCTTTATTGAATGCTATTGAGTTCGG
AAACCTTATGGTTGAAAAAGGTTATGTTGGTGTTGTTACACTTGATAACCAAGATCTTAA
TGGCAAATTTTATGACTTTGGTGATTTCCAGAAAACGGCACCTGGTGCTGGTGTTCCTGT
TTTTGACACATATTATTCTTACATGATGCCCATCATAGCCATGACGGATGCTTTGTCACC
TGAAAGGTATTTTGAATATGATGTGCATAAGGGTTATAAGTCTTATGATCTCCTCAAGTA
TGATTATACTGAGGAGAAACAAGAGTTGTTTCAGAAGTACTTTAAGTATTGGGATCAGGA
GTACCACCCTAACTGCCGTGACTGTAGTGATGACAGGTGTTTGATACATTGTGCAAACTT
CAACATCTTGTTTTCTACATTGATACCGCAGACGTCTTTTGGTAATTTGTGTAGAAAAGT
GTTTGTTGATGGTGTACCATTTATAGCTACTTG--TGGCTATCATTCTAAAGAACTTGGT
-GTTATTATGAATCAAGATAACACCATGTCGTTCTCAAAAATGGGTTTAAGTCAACTCAT
GCAGTTTGTTGGAGATCCTGCCTTGTTAGTGGGAACATCCAA-TAATTTAGTTGATCTTA
GAACGTCTTGTTTTAGTGTTTGTGCATTAGCGTCTGGTATTACTCATCAAACGGTAAAAC
CAGGTCACTTTAACAAGGATTTCTATGACTTTGCAGAGAAAGCTGGTATGTTTAAGGAAG
GTTCTTCTATACCACTTAAACATTTCTTCTACCCACAGACTGGTAATGCTGCTATAAACG
ATTATGATTATTATCGTTATAACAGGCCTACTATGTTTGACATACGTCAACTTCTATTTT
GTTTAGAAGTGACTTCTAAATATTTTGAATGTTATGAAGGCGGCTGTATACCAGCAAGCC
AAGTTGTAGTTAATAATCTAGATAAGAGTGCAGGCTACCCATTTAATAAGTTTGGAAAAG
CCCGTCTCTATTATGA---AATGAGTCTAGAGGAACAGGACCAACTCTTTGAGAGTACAA
AGAAGAATGTCCTGCCCACTATAACTCAAATGAATTTAAAATATGCTATATCCGCGAAAA
ATAGAGCGCGTACAGTGGCAGGTGTTTCTATCCTTTCTACTATGACTAATAGGCAATTTC
ATCAGAAGATTCTTAAGTCTATAGTCAATACTAGAAATGCTCCTGTAGTTATTGGAACAA
CCAAGTTTTATGGCGGTTGGGACAACATGTTGAGAAACCTTATTCAGGGTGTTGAAGACC
CGATTCTTATGGGTTGGGATTATCCAAAGTGTGATAGAGCAATGCCAAATTTGCTACGTA
TAGCAGCATCTCTGGTAC-TTGCTCGGAAACACGCTAACTGTTGTACTTGGTCTGAGCGC
ATTTATAGGTTGTATAATGAATGCGCTCAGGTTTTGTCAGAAACTGTCCTAGCTACAGGT
GGTATTTATGTAAAACCTGGTGGTACTAGCAGTGGTGATGCTACTACTGCTTATGCAAAC
AGTGTTTTTAATATAATACAAGCTACATCTGCCAATGT---TGCGCGTCTTTTGAGTGTT
ATAACGCGTGATATTGTTTATGATGACATTAAGAGCCTGCAGTATGAGTTGTACCAGCAG
GTTTATAGGCGAGTTAATTTTGACCCAGCCTTTGTAGAAAAGTTTTATTCCTACTTATGT
AAGAATTTCTCTTTGATGATCTTGTCCGACGATGGTGTTGTTTGTTATAACAATACACTA
GCCAAACAAGGTCTTGTAGCAGATATTTCTGGTTTTAGAGAAGTTCTCTACTACCAAAAT
AATGTCTTTATGTCTGACTCTAAATGTTGGGTGGAACCAGATTTAGAAAAAGGCCCTCAT
GAATTTTGTTCACAGCATACAATGCTAGTGGAGGTGGATGGCGAGCCTAAATACTTGCCA
TATCCAGACCCTTCACGCATTTTAGGTGCATGTGTTTTTGTAGATGATGTGGATAAGACG
GAACCTGTGGCTGTTATGGAGCGTTATATAGCTCTAGCCATAGACGCTTACCCGCTAGTA
CATCATGAAAATGAGGAGTACAAAAAAGTGTTCTTTGTGCTTCTTTCATACATCAGAAAA
CTCTATCAAGAGCTTTCTCAGAATATGCTTATGGACTACTCTTTTGTAATGGATATAGAC
AAGGGTAGTAAATTTTGGGAACAGGAGTTCTATGAGAATATGTATAGAGCTCCTACGACT
TTACAATCTTGTGGTGTCTGTGTAGTTTGTAATAGTCAAACTATACTGCGCTGTGGTAAT
TGTATTCGCAAACCATTTTTGTGTTGTAAATGTTGC-TATGACCATGTCATGCATACAGA
CCACAAAAATGTTTTGTCTATAAATCCATACATTTGCTCACAACCCGGTTGTGGCGAGGC
AGATGTTACTAAATTGTACCTCGGAGGTATGTCATACTTCTGTGGTAATCATAAACCAAA
ATTGTCAATACCATTGGTATCTAATGGTACTGTTTTTGGAATTTATAGGGCTAATTGTGC
TGGTAGTGAAAGTGTTGATGATTTTAATCAACTAGCTACTACTAATTGGTCTACTGTGGA
ACCTTATATTTTGGCAAATCGCTGTAGTGACTCATTGAGACGCTTTGCTGCGGAAACAGT
AAAAGCCACAGAGGAACTACACAAGCAACAATTTGCTAGTGCAGAAGTGAGAGAAGTACT
CTCAGATCGTGAGTTGGTTCTTTCATGGGAGCCAGGTAAGACCAGGCCTCCATTGAATAG
AAATTATGTCTTCACAGGCTACCACTTTACAAGAACTAGTAAGGTGCAGCTTGGTGATTT
TATATTCGAAAAAGGTGAAGGTAAGGATGTTGTCTATTATAGGGCAACGTCTACTTCTAA
GTTGTCTGTTGGAGACATTTTTGTTTTAACTTCACACAATGTTGTTTCTCTAGTAGCGCC
AACACTGTGTCCACAGCAAACCTTTTCTAGGTTTGTTAATTTAAGACCTAATGTAATGGT
ACCGGAATGTTTTGTAAATAACATTCCATTGTACCATTTAGTAGGTAAACAAAAGCGTAC
TACGGTGCAAGGTCCTCCTGGCAGTGGTAAATCTCACTTTGCTATAGGCCTTGCTGCTTA
CTTTAGTAATGCTCGTGTTGTTTTTACTGCATGTTCTCATGCAGCTGTTGATGCTTTATG
TGAAAAAGCTTTTAAGTTTCTTAAAGTTGATGATTGCACTCGCATAGTACCTCAAAGAAC
TACTATCGATTGCTTTTCAAAATTTAAGGCTAACGATACAGGCAAAAAGTACGTTTTTAG
TACTATAAATGCCTTGCCAGAAGTTAGTTGTGACATTCTTTTGGTTGACGAGGTTAGTAT
GTTGACCAATTATGAATTGTCTTTTATTAATGGTAAGATAAACTACCAATATGTTGTGTA
TGTAGGTGATCCTGCTCAATTACCGGCACCTCGTACCTTACT---TAATGGTTCACTTTC
ACCGAAGGATTATAAT-GTTGTAACAAACCTTATGGTTTGTGTTAAACCCGATATTTTCC
TTGCGAAGTGTTACCGCTGTCCTAAGGAAATTGTAGATACTGTGTCTA-CTC--TTGTTT
ATGATGGAAAGTTCATTGCAAA-TAACCCAGAATCACGTCAGTGTTTCAAGGTTATAGTT
AATAATGGTAATTCTGATGTAGGACATGAAAGTGGTT-CAG-CCTAC----AACACAACT
-CAGTTAGAATTTGTGAAGGATTTTGTTTGTCGCAACAAGGAGTGGCGGGAAGCAACATT
CATTTCACCTTATAATGCTATGAATCAGAGAGCCTATCGTATGCTTGGACTTAATGTGCA
GACAGTAGACTCGTCTCAAGGTTCAGAGTATGATTATGTTATATTTTGTGTTACTGCAGA
TTCGCAGCATGCACTGAATATTAACAGGTTTAATGTTGCGCTTACTAGAGCTAAGCGTGG
TATACTTGTTGTCATGC---------GTCAGCGTGATGAATTGTATTCTGC---TCTTAA
ATTTACAGAGCTTGATAGTGAAGCAAGCCTACAAGGT---------ACAGGTTTGTTTAA
AATTTGCAACAAAGAATTTAGTGGTGTTCATCCTGCTTATGCAGTCACAACTAAGGCTCT
TGCTGCAACTTACAGAGTTAATGATGAACTTGCTGCACTTGTTAATGTTGACGCGGGTTC
TGAAATAACATATAAGCATCTTATTTCCTTGTTAGGATTTAAGATGAGTGTTAATGTTGA
AGGCTGTCACAACATGTTTATAACACGTGAAGAGGCAATTCGCAACGTGCGAGGATGGAT
AGGATTTGATGTGGAGGCTACACATGCTTGTGGCACTAACATTGG-TACTAATCTTCCTT
TTCAAGTAGGCTTCTCTACTGGTGCAGACTTTGTAGTCACACCTGA-GGGTCTTGTAGAC
ACTTCAATA-GGCAATAGTTTTGAGCCTGTCAATTCT-AAAGCACCGCCAGGTGAACAGT
TTAATCACTTGAGAGCTTTGTTTAAGAGTGCTAAACCTTGGTATGTTATAAGACCAAGGA
TAGTGCAA---------ATGTTGGCAGACAATCTATGCAATGTATCAGATTGCGTAGTGT
TTGTAACTTGGTGTCATGGTC---TAGAACTAACTACTTTGCGTTATTTTGTTAAAATAG
GCAAAGAACAAGTGTGTTCTTGTGGTTCTAGAGCTACAACATTTAATTCTCATACTCAAG
---CTTATGCTTGTTGGAAGCATTGTTTGGGCTTTGATTTTGTTTATAACCCACTCTTAG
TGGATATTCAACAGTGGGGTTACTCTGGTAACCTACAATTTAATCATGATTTGCATTGTA
ATGTACATGGTCATGCTCATGTTGCCTCTGCGGATGCTATTATGACTCGGTGTCTTGCGA
TTAACAATGCATTCTGTCAAGAAGTCAACTGGGATTTGACATACCCTCATATTGCAAATG
AGGATGAAGTCAATTCTAGTTGTAGATACTTACAACGCATGTATCTTAATGCATGTGTTG
AT-GCTCTTAAAATTAATGTAGTCTATGATATAGGCAACCCTAAAGGTATAAAATGTGTT
AGACGTGGAGACTTGAGTTTTAGATTCTATGATA-AGAATCCAATAGTACCCAACGTCAA
GCAATTTGAGTATGACTATAATC--------AGCATAAAGATAAGTTTGCTGATGGTCTT
TGTATGTTCTGGAATTGTAATGTGGATTGTTATCCTGAAAATTCCTTGGTTTGTAGGTAT
GACACACGAAATTTGAGTGTGTTTAACTTACCAGGTTGTAATGGTGGTAGTCTGTATGTC
AATAAACATGCATTT--CATACACCTAGATTTGAACGCAGTAGCTTCCGTAATTTGAAAG
CTATGCCATTCTTTTTCTATGACTCATCTCCTTGTGACACTATTCAAATAGATGGTGTTG
CGCA---GGATCTTGTGTCACTAGCTACAAAAGATTGTATCACAAAGTGCAACATTGGAG
GTGCTGTTTGTAAGAAACATGCTCAAATGTATGCAGAATTTGTGACTTCTTACAATGCGG
CTGTTACAGCTGGTTTTACGTTCTGGGTTGCTAATAATTTCAACCCATATAATTTGTGGA
AAAGTTTTTCAGCTCTCCAGTCTATTGACAATATTGCTTTTAATATGTATAAGGGTGGTC
ATTACGATGCTGTTGCTGGTGAAATGCCCACTGTCGTAACTGGAGATAAAGTTTTTGTTA
TTGATCAAGGTGTAGAAAAGGCAGTTTTTGTTAATCAAACAACTCTGCCTACATCTGTTG
CATTTGAACTGTATGCGAAGAGAAATATCCGCACACTGCCAAATAATCGTATTTTGAGTG
GTCTAGGTGTTGATGTAACCCATGGTTTTGTAATTTGGGATTACGCAAACCAAACA-CCA
CTTTATCGTAATACTGTTAAAGTATGTGCAT------ATACAGAC-ATTGAACCAAATGG
---------------TTTAATAGTGCTGTATGATGATAGATATGGTGACTACCAGTCTTT
TCTA---GCTGCTGATAATGCTGTTTTAGTTTC--TACACAGTGCTACAAG-CGGTATTC
ATATGTAGAAATACCATCAAATTTACTTGTTCAGAATGGTATGCCTCTAAAGGAAGGTGC
GA---------ACCTGTATGTTTATAAGCGTGTTAACGGAGCGTTTGTTACGCTACCCAA
CACACTAAATACACAGGGTCGCAATTATGAAACTTTTGAACCTCGTAGCGACGTTGAGCG
TGATTTTCTCGACATGTCGGAAGAGGATTTTGTAGAAAAGTATGG---TAAAGACTTAGG
TCTACAACACATACTGTATGGTGAAGTTGATAAACCACAATTGGGAGGTTTACACACTGT
TATAGGTATGTACAGACTCTTACGTGAAAATAAGTTGAGCGCAAAGTCTGTTACTAATTC
AGATTCTGATGTCATG------------CAAAATTATTTTGTGTTG---GCAGATAATGG
TTCTTACAAGCAAGTGTGCACTGTTGTGGATTTATTGCTTGATGATTTCTTAGAACTTCT
TAGAAACATACTGAAGGAGTATGGTGCTAATAAGTCAAAAGTTGTAACAGTGTCAATTGA
TTACCATAGCATAAATTTTATGACTTGGTTTGATAATGGCAGTATTAAAACATGTTATCC
ACAGCTCCAATC------AGCTTGGACATGTGGTTATAATATGCCTGAACTTTATAAAGT
TC--AGAATTGCGTTATGGAA-CCCTGCAACATTCCTAATTATGGTGTTGGAATAACGTT
GCCAAGTGGTGTTATGATGAATGTGGCAAAGTACACGCAACTTTGTCAATACCTTTCAAA
-------AACAACTATGTGTGTGCCGCATAATATGCGCGTTATGCATTTTGGAGCTGGCA
GTGACAAGGGAGTAGCTCCTGGTAGTACTGTTCTTAAACAGTGGCTTCCTGAAGGAACAC
TCCTTGTTGATAATGATATTGTAGATTATGTGTCTGATGCACATGTCTCTGTGCTTGCAG
ATTGCAATAAATATAAAACAGAGCACAAGTTTGATCTTGTGATATCTGATATGTATACAG
ATAACGATTCAAAGAAAAAGCATGAAGGCGTGATAGCCAATAATGGCAATGATGACGTTT
TCATATATCTTTCAAGTTTTCTTCGTAACAATTTAGCTTTAGGTGGTACTTTTGTTGTAA
AAGTCACAGAGACAAGTTGGCACGAAGCTTTATATGAAATTGCACAAGATTGTGCGTGGT
GGACAATGTTTTGTACTGCAGTGAATGCTTCTTCTTCAGAAGCATTTCTGGTTGGTGTTA
ATTATTTGGGTGCAAGTGAAAAG------------CTTAAAGTTAGTGGAAAAACCCTGC
ATGCAAATTATATATTTTGGAGGAATTGTAATTATTTACAAAC------CTCAGCTTATA
GTGTATTTGACGTTGCTAAGTTTGGTTTGAAATTAAAAGCAACGCCAGTTGTAAATTTGA
AAACT-------------------------------------------------------
------------------------------------------------------------
------------------------------------------------------------
------------------------------GAACAAAAAACCGACTTAGTTTTTAACTTA
CTAAAGAACGGTAAATTGTTAATTAGAGATGTTGGGGAAGTCACTGTTTATAGTGACTCT
TTTGTTTGCAC-----TATGTAGTGCCGCTCTGTTTGA---TAATAATGAAACTGTTTA-
--------------CTACTACCAAAGTGCCTTTAGACCGGCTGATGGATGGCATTTGCAT
G-GTGGTGCTTACGCAGTAGTAAA------------------------------------
------------------------------------------------------------
---CGTTTCTTTAGAAACTAATAATGCAGGCACAGCT---------------------TC
ACAATGCATTGCAGGGGCT---------------------AT------------------
--------TTCTT---------------GGAGTAAAAATTTTTCTGCT------------
---TCTGCTGTAGCCATGACTGCACCTGA------GTTAG-----GGATGACGTGGTCAA
C---TAATCAATTCTGCACGGCTCACTGTAACTTCT-------------------CGGAT
------------TTTACAGTGTTCGT-----------------TACGCATTGTTTTAAAC
ACGG-----TAACGGTCT------ATGCCC-GCTAACAGGG--TTTATTCCAAGTGGATT
TAT-----TCGTGTTTCTGCTATG-----------AGGA------AGGGAAG--------
-TAA---------------TTCCTTGTTTTATAAT-TTAACAGTT-------TCTGTGAC
TAA---------------------------------------ATATTCTAGATTTAAGTC
GCTTCAATG-------------TGTTAATAATTATACATC--------------------
TGTGTATTTAAATGGTGACCT---------TGTGTTCACTTCTAATGAAACTAAA-----
---------CCTGTTAGTGCAGCAG-GTGTT---TCTTTTAAAAGTGGTGGACCTATAAC
TTACAAGATTATGAGTGAAGTTAAAGTCCTAGCTTATTTTGTCAATGGAAC---------
--------------CGCACAAACTGTTATTCCTTGT-----GATGGTTCACCCAGAGGCT
TGTTAGCTTGTCAGTATAA-----------TACAGGCAATTTTTCAGATG------GTTT
CTATCCTTATACTAATAGTAGTTTAGTTAAGGAAAGGTTTATTGTTTATAGAGA------
----------------AAGTAGTGTTAACACTACCTTAGTGTTAACTAATTTTACTTTCT
C---------------------AAATGTTAGTAACGCCCCTCCTAA------------T-
--------------------------ACAGG------------TGGTGTTCATA-GT---
-ATTGTTTTATA----------------TCAAACACA------------------AACAG
CTCAGAGTGGTTATTATAATTTTAATTTCTCCTTTCTG------AGTAGGTTCCGTTATG
TAG---------AATCAGATTTTATGTATGGGTCATATCAC------------CCAAAG-
-----TGTCCA---------------------------------------TTTAGACCAG
AAACTATTAATAATGGTTTGTGGTTTAATTCACTTTCTGTTTCTCTTGGTTACGGTCCAC
TACAGGGTGG--------TTGTAAGCAATCTGTGTT------------------------
----------TAATAATATGGCAACT------------TGTTGTTATGCTTAT-------
--TCAT-----ATAGAGGTCCTACACTATGTAAAGGTGTTTATAGTGGTGAGTTACAAAA
AACTTTTGAGTGTGGGTTGCTGGTTCTTG--TGACTAAGAGCGATGGCTCTCGTATACAA
ACTAGAAATGAACCACTTGTGTTAACTCAGCAC---------------------------
AATTACAATAATATTACTTTAAATAAGTGTGTTGAGTATAATATATATGGCAGAGTTGGC
CAAGGTCTTATTACTAA-CATAACAGATTCAGCTGCTAATCATGGCTATTTGGCAGATGG
CGGGCTGGCTGTTTTAGATACTTCAGGTG-----------CCATAGACGTTT--------
-----------------------------------TTGTTGTACAAGGTGTTTATGGCCT
AAATTACTATAAGGTTAATCCCTGTGAAGATGTTAACCAACAATTTGTAGTCTCTGGCGG
ACAGTTAGTTGGTATACTTACATCTCGT--------------------------------
----------------AATGAAACTGGTT-------------------------------
--------CTCAACCTATTGAGAACCGGTTTTATGTTAAATTTCCTAATAGTAGACG---
------------TCGCACGGGACGTTCTA-------CTATAGCTAAT-----------GT
CACAAA-------TTGTCCTTATGTAAGTTATGGTAAGTTTTGTATAAAACCAGATGGTT
CAGTTTCAGAAATAGTACCACAAGAAATTGAACATTTTGTGGCA------CCTTTGCTTA
ATGTTACAGAACATGTGCTCATACCTAATAGTTTTAATTTGACTGTTACAGATGAGTACA
TACAAACACGTATGGATAAAATCCAAATTAATTGTCTTCAATATGTTTGTGGTAACTCTA
TTGAGTGCAGAAAGTTGTTCCAGCAATACGGTCCTGTCTGTGACAACATATTATCTGTAG
TAAATAC------TGTTGGTCAAAGGGAGGATATGGAACTTTTGAGTTTTTATTCTTCTA
CTAAACCAAAAGA---TTATAATATACCAATTTTTAGTAATGTTAGTACGGGTGATTTTA
ATATATC---TCTCTTGCTAACACCACCCAATAGTCCTACTGGGC------GTTCTTTTA
TTGAA---GATATCTTATTTACAAGCGTCGAATCTGTTGGATTACCAAC---CGATGAAG
AGTATAAAAAGTGCAC-TGCAGGGCCTTTGGGTTTTGTTAAAGACCTTGTG---------
TGTGCTAGAGAATATAATGGTTTGCTTGTGTTACCTCCTATTATTACAGCAGACATGCAA
ACCATGTACA---CTAGTACGCTAGTAGCCTCCATGGCCCTAGGTGGTATTACGGCAGCT
GGTGCT---------ATACCTTTTGCCACACAACTTCAGGCCAGAATTAATCATTTGGGT
ATTACCCAGTCACTTTTGTTGAAGAATCAAGAAAAAATTGCTGCCTCCTTTAATAAGGCC
ATTGGTCATATGCAGGAAGGTTTTAGAAGTACATCTCTAGCATTACAACAAATT------
------------------------------------CAAGATGTTGTTAATAAGCAGAGT
TCTGTTCTTACTGAGACTATGGCATCACTTAATAAGAATTTTGGTGCTATTTCTTCTGTG
TTACAAGACATCTACCAGCAACTTGATGCTATTCAAGCTGATGCTCAAGTTGACCGTATT
ATCACAGGTAGACTTTCCTCTCTTTCAGTTTTAGCATCT-GCTAAACAGTCTGAGT----
-ATTATAGAGTGTCCCAACAGCGTGAGTTAGCCACTCAGAAAATTAATGAGTGTGTTAAA
TCTCAATCGACAAGGTACTCATTCTGTGGTAATGGAAGACATGTCTTAACCATACCACAA
AATGCGCCTAATGGTATAGTGTTTATACACTTTACTTATACTCC---------AGAGAGT
TTTGTTAATGTTACTGCAATAGTGGGTTTTTGTGTAAACCCACCTAATGCTAGTCAGTAT
GCATTGGTGCCCGCTAATGATAGGGGCATTTTTGTACAAGTTAATGGTAGTTACTACATC
ACTGCAC---GTGATATGTATATGCCAAGGGACATAACAGCAGGAGACATAGTTACATTG
ACTTCTTGTCAAGCGAATTATGTAAGTGTAAACAGGA------------------CCGTC
ATTACTACGTTTATAGATAATGATGAT-TTTG-----------------ATTTTGATCAT
GAATTGTCAAAATGGTGGAATGATACTAAACATGAGCTACCAGACTT---------TGAC
GAGTTTAATTACACCATTCCAGTGTTGAATATTAGTAATGAGATTGACAGA---------
---------------------------------ATTCAAGCCGTAATACAGGGGCTTAAT
GATTCCCTTATTGATCTTGAAGCACTTTCAATACTCAAGACTTATATTAAATGGCCTTGG
TATGTGTGGCTTGCCATTGCATTCCTTA-CCATTATTTTCATTCTGGTACTCTGCTGGAT
ATTTTTCATGACTGGTTGTTGTGG---------------TTGTTGTTGTGGATGCTTTGG
TATCATGCCTTTAA-------TGAGTAAGTGTGGTAAGAAATCTTCTTA-----------
-------------------CTACACCACTTTTGATAAT----GATGTGGTAACTGAACAA
TACAGACCTAAAAAGTCTGTTTAAT-------------------------GATTCAAAGT
CCCACATCTTTTCTAATAGTGTTAATTTTTCTTTGGTGTAAACTAGCATTAAGTTGTTT-
---------------------------------------TAAAGAGTG------------
-----------------------TGTTATAGCGCTCCAGCAGCTGATACAAG--------
-------------------TTTTACTCCAAATT----------ATTAATAGTAGTCTACA
ATCT-----------------------------------------------AGACTGACT
CTTTT-----GCAC----------------------------------------------
-------AGCCTAGACT-AATGTT------------------------------AGATTT
-----------------------------------------------TGAAGCAATTA--
----------------------------------------------------TTGAAACA
GGTCAGCAGATAATTC-AGCAAACCAGTT---------------------------TCTA
TTTACAGCATATTTCAAGTGTGCTAAGCA---CTGAACTATTTGACCCCTTTGAAGTTTG
TGTTTACAGAGGAGGT--------------------------------------------
------------------------------------------------------------
--AATTATTGGGAGTTAGAGTCAGCTGACGATTTTTCATGTGATGAC-------------
-------------GAATTTATTGAATAAATCGCTAGAGGAGAACGGAAGTTTTCTAACAG
CAGTTTACATTTTTGTTGGGTTTG------------------------------------
----TAGCACTTTACCTCT-------TAGGTAGAGCACTCCAAGCATTTGTACAAGCTGC
TGATGCTTGTTGTTTATTTTGGTATACATGGGTA--------------------------
------------------------GTAGTCCCTGGAGTTAAGGGTACGGC-CTTTGTGTA
TAATCATAC-------ATATGGT-------------AAAAAACTTAA----------CAA
ACCGGAATTAGAAGCGGTTGTTATTAACGAGTTTCCGA----------AAAACGGTTGG-
AATAGTAATAGTCCAGCAAAGTTTA-ATAATGAGTA---A---CAG------------T-
-----ACTGA---------------------------------AAATTGTACTCTTAGTA
CTCAGCAAGCTGCTGAGCTTTTTAAAGAATATAATTTATTTGTAACCGCATTCCTATTGT
TTCTT---ACCATACTACTTCAGTATGGTTATGCAACTAGGAGTCGGTTTATTTACATAC
TGAAAATGATAATGTTGTGGTGCTTTTGGCCCCTTAACATTGCAGTAGGCGTAATTTCAT
GTATATAC-CCACCAAACACAGGAGGTCTTGTCGCA------------------------
---------GCGATAATACTTACAGTGTTTGCTTGTCTTTCTTTTGTAGGCTATTGGATC
CAG-AGTTTTAGACTCTTTAAACGGTGTAGATCATGGTGGTCTTTTAACCCAGAATCTAA
CGCCGTAGGTTCAATACTCCTAACTAATGGTCAACAATGTAATTTTG----------CTA
TAGAGAGTGTGCCGATGGTGCTCTCTCCTATTATAAAGAATGGTGTTCTTTATTGCGAGG
GTCAGTGGCTTGCTAAATGTGAACCAGACCACTTGCCTAGAGATATATTTGTATGCACAC
CGGATAGACGTAATATCTATCGTATGG------TGCAGAAATACACTGGTGACCAAAGCG
GAAATAAGAAAAGGTTTGCCACATTTGTCTATGC-AAA-GCAGTCAGTAGATACTGGCGA
GCTAGAAAGTGTGTCAGCAGTAGG-----AGGTAGTCTTT---------ACACAT-AAAT
GTGTGTGTGTAGAGAATATTTAAAATTA------TTCTTTGACAGTGCCTCTGTTTTAAG
AGCGCGGAAGAGTATTATTTTTGAGGATATTAATA----------TAAATCCTCTCTGTT
TTATAT--------------------------TATCTTTTCAAGAGTTATTATTT-----
-----AAAAAACAG------------------------------TTTTTCCACTCTTTTG
TGCCAAAAACTATTGTTGTTAA-TGGTGTAACCTTTCAAGTAGATAATGGAAAAGTC---
----TACTACGAAGGAATACCACTCTTCCAGAAAGGTTGTTGTAGGTTGTGGTCGAGTTA
T-AAAAAAG----A----------------------------------------------
-TTAAACCACCAACTACACTTATTTTTATAAGAGGCGTTTTATTTT-ACAAG-CGCTT--
---------AACAAATACGGAC------------TATGAAATGGCTGACTAGTTTTGG--
------AAGAGCAGTTATTTCATG---------------------------TTATAAAGC
CCTACTATTAACTCAATTAAGAGTGTTAGATAGGTTAATTTTAGATCACGGACCAAAATG
CGTTTTAACGTGTAGTAGGCGAGTGCT---------TTTGTTTCAGTTAGATTTAGTTTA
TAGGTTGGCGTTTACGCCCACCCAATCGCTGGTATG----------------AATAATAG
TAAAGATAATCCTTTTCGCGGAGCAATAGCAAGAAAAGCGCGAATTTATCTGGGAGAAGG
GTTAGATTGTGTTTACTTTCTTAACA--AAGCAGGACAAGCAGAGCCTTGTCCCGCGTGT
ACCTCTCTAGTATTCCAGGGGAAAACTTGTGAGGGACACAAATATAATAATAATCTTTTG
TCATGGCAAGCGGTCAGGCAACTGG---AAAGACA-------GATGCCCCAGCGCCAGTC
CTCAAATTA-----------------------------GGAGGACCAAAGCCACCTAAAG
TTGGTTCTTCTGGAAATGCCTCTT------------------------------------
-------------------------------------GGTTCCAAGCAATAAAAGCCAAG
A--AGCTAAATTCACCTGCACCTAAGTTTG------------------------------
------------------------------------------------------------
------------------------------------------------------------
AAGGTAGCGGTGTTCCTGATAATGAAAATATTAAAATAAGCCAGCAACATGGATACTGGA
GACGCCAAGCTAGGTTTAAGCCAGGTAAAGGCGGAAGAAAA-------TCAGTCCCAGAT
GCTTGGTACTTCTATTATACTGGAACAGGACCAGCCGCTGACCTGAATTGGGGTGATAGC
CAAGATGGTATAGTCTGGGTTTCTGCAAAGGGTGCTGATACTAAATCTAGGTCT---AAC
CAGGGTACAAGAGACCCTGATAAGTTTGACCAATATCCACTACGATTCTCGGACGGAGGA
CCTGATGGTAATTTCCGTTGGGACTTCATTCCTCTGAATCGTGGTAGGAGTGGAAGATCA
ACAGCAGCTTCATCAGCAGCATCTAGTAGAGCACCGTCGCGTGACGGCTCGCGTGGTCGT
AGAAG-------------------------------------------------------
-----TGGTTCTGAAGATGATCTTA--TTGCGCGTGCAGCAAAGATCATTC---------
----------------AGGATCAGCAGAAGAAGGGTTCTCGCATTACTAAAGCTAAGGCT
GATGAAATGGCTCATCGCCGGTATTGTAAGCGTACTATCCCACCTGGTTATAAGGTTGAC
CAAGTATTTGGTCCCCGTACTAAAGGTAAGG---AGGGAAATTTTGGTGATGA-CAAGAT
GAATGATGAAGGTATTAAGGATGGACGTGTTACAGCAATGCTCAACCTAGTCCCTAGCAG
TCATGCTTGTCTTTTTGGAA----GTAGAGTGACACCCAAACTTCAA----------CCT
GATGGGCTTCA-CTTGAAATTTGAATTCACTACTGTGGTCCCTCGTGATGATCCGCAGTT
TGATAATTATGTGAAAATTTGTGATCAGTGTGTCGATGGTGTAGGGACGCGCCCAAAAGA
TGACGAACCGAGACCAAAGTCACGCTCAAGTTCAAGACCTGCTACAAGAATAAGTTCTCC
GGCG------CCAAAACAACAGCGCCAAAAGAAGGAGAAAAAGCCAAAGAAGCAGGAAGA
TGATGTAGATAAGGCATTGACCTCAGATGAAGAGAGGAACAATGCACAGC----------
-------TCGAGTTTGATGCTGA------------ACCCAAAGTGATTAATTGGGGAGAT
TCAGCTCTTGGGGACAATGAATTGTAA----------------G-TAACATAATGGAC--
----TTG----------C----TGCA-TTTGCTGT------------CAC----------
--ATTTTGTTAAAT----------AC-------TAT-----------TTTG---------
--TTGCT-TTCCTATC-AATCATCACAGGCATTGATTGTGATTATGTTCAATA-------
---TTTAAGCTACTTTT-----------------------GGTTGCTTTTTGCTTGTTGT
A----TTGT-TGCTGTGCTTTTTA-TTATTGTGATTC-TCATTAGTTTGCTTTATCG---
TAGAAGTTC------AATAGTA---AGAGTTAAGGAAGATAGGCATGTAGCTTGATTACC
TACATGTCTATCGCCAGGGAAATGTCTAATCTGTCTACTTAGTAGCCTGGAAACGAACGG
TAGACCCTTAGATTTTAATTTAGTTTA---ATTTTTAGTTTAGTTTAAGTTAGTTTAGAG
TAGGTATAAAGATGCCA--------GTGCCGG-GGCCACG--CGGAGTACGATCGAGGG-
TACAGCACTAGGACGCCCA--------CTAGGGGAA----------GAGCTAAATTTTAG
----TTTAAGTTAAGTTTAATTGG-------CTAAGTATAGTT-AAAA-TTTATA-GGCT
ATT-ATAGAG------T-------------------------------------------
------------------------------------------------------------
------------------------------------------------------------
------------------------------------------------------------
------------------------------------------------------------
------------------------------------------------------------
----
>NC_001451.1 Avian infectious bronchitis virus, complete genome
------------------------------------------------------------
------------------------------------------------------------
----------------------------------------------ACT-----------
TAA--------------GAT----------------------------------------
-------------------------------------AGA--------------------
-----------------------------------TATTA--ATATATAT----------
CTATTACACTAGCCTTG------------------CGCTAGAT-T-------------TT
------------------------------TAACTTAACAAAACGGACTT-AA-ATACCT
ACAGCTGGTCCTCATAGGTG-TTC-------------CATTGCAGTGCACT-TTA-----
-------------G----------------------------------------------
-TGCCCTGGATGGCACCTGGCCACCT---------------GTCAGG-TTTTTGTTATTA
AAATCTTA---------TTGTTGCTGGTATCA--------------------------CT
GCTTGT-TTTGCCGTGTCTCACTTTA-TACATCTGTTGCTTGGGCTACCTAGTG------
----------------TCCAGCGTCCTACGGGCGTCGTGGCTGGTT--------------
--------------------------------CGAGTGCGAGGAACCTCTGGTTCATCTA
GCGGTA---GGCGGGTGTGTGGAAGTAGCACT-----------TCAGACGTAC-CGG---
TTCTGTTG-------TGTGAAATACGGGGTCACCT-CCCCCCACATACCTCTAAGGGCTT
----TTGAGCCTAGCGTTGGGCTACGTTCTCGCATAAGGTCGGCTATACGACGTTTGTAG
GGGGTAGTGCCAAACAACCCCTGAGGT-------------------------GACAGGTT
CTGGTGGTGTTT----AGTGAGCAGACATACAATAGACAGTGACAACATGGCTT------
-------CAAGCCTAAAACAGGG---------------------AGTATCTCCC--AAAC
CACGGGA-TGTCATTCTTGTGTC--CAAAGACATCCCTGAACAACTTTGTGACGCTTTG-
TTTTTCTATACGTCACATAACCCTAAGGATTACGCTGATGCTTTTGCAGTTAGGCAGAAG
TTTGACCGTAGTCTCCAGACTGGGAAACAGTTCAAATTTGA-------------------
-----------------------------------------------------AACTGTG
TGTGGTCTCTTCCTCTTGAAGGGAGTTGACAAAATAACACCTGGCGTCCCAGCAAAAGTT
TTAAA----AGCCACTT-------CTAAGTTGGCAGATTTAGAAGACATCTTTGGTGTCT
CTCCTTTAGCGCGGAAGTACCGTGAATTGTTGAAAACAGCGTGTCAGTGGTCTCTTACTG
TAGAAGC------ACTGGATGTTCGTGCACAAACTCTCGATGAAATT----------TTT
GACCCCACTGAAATACTTTGGCTTCAGGTGGCTGCAA--AAATTCATGTTTCATCTATGG
CAATGCGCAGGCTTGTTGGAGAAG------------------------------------
------------------------TAACTGCAAAAGTCATGGATGCTCTGGG---CTCAA
ACTTGAGTGCTCTTTTTCAAATTGTT----------------------AAACAACAAATA
GCCAGAATCTTTCAAAAGGCACTGGCTA------------------TTTTTGAGAATGTG
AATGAATTACCAC------AGCGTATTGCAGCACTTAAGATGGCTTTTGC--CAAGTGTG
CTAGGTCAATTACTGTTGTGGTTGTTGAAAGAACTCTAGTTGTTAAAGAGTTCGCAGGAA
CTTGTCTTGCAAGCATTAATGGTGCTGTCGCAAAATTCTTTGAAGAGTTGCCAAA-----
----------------------CGGCTTCA------------TGGGTTCTAAGATTTTCA
CAACACTTGCCTTCTTTAAAGAGGCAGCTGTGAGAGTTGTGGAGAACATACCAAATGCAC
CGAGAGGTACT----AAGGGATTTGAAGTTGTTGGCAATGCCAAAGGCACACAGGTAGTT
GTGCGCGGCATGCGAAATGACTTAACATTGCTTGACCAAAAAGCTGATATTCCTGTTGAA
CCAGAAGGTTGGTCTGCAATTTTGG---ATGGACATCTTTGCTATGTCTTT---------
----AGGAGTGGTGATCGCTTTTATGCTG-CACCTCTTTCAGGAAATTTTGCTTTGAGTG
ATGTTCATTGCTGTGAGCGTGTAGTCTGTCTATCTGATGGTGTAACACCGGAGATAAAT-
-----------GATGGACTCATTCTAGCTGCAATCTACTCTTCTTTTAGTGTCTCTGAGC
TTGTAACAGCTCTTAAAAAGGGTGAACCATTCAAGTTCTTGGGCCATAAATTCGTGTATG
CGAAGGATGCAGCAGTGTCTTTTACTTTAGCGAAGGCTGCCACTATTGCAGATGTCTTGA
GGCTGTTTCAATCAGCTCGTGTGATAGCAGAAGATGTTTGGTCTTCATTTACTG------
-AAAAGTCTTTTGAATTCTGGAAGCTTGCATATGGAAAAGTGCGCAACCTTGAAGAATTT
GTGAAGACCTATGTTTGTAAGGCT---------CAAAT-GTCGATTGTGATTCTAGCAGC
AGTGCTTGGAGAGGACATTTGGCATCTTGTCTCACAAGTCATCTATAAATTAGGTGTTCT
TTTTACTAAAGTCGTTGACTTTTGTGACAAACACTGGAAAGGTTTTTGTGTACAGTTGAA
AAGAGCTAAGCTCA-----------TTGTCACCGAAACCTTCTGTGTTTTAAAAGGA---
GTTGCACAGCATTGTTTTCAACTGCTGCTAGATGCAATACA-------------CTCTTT
GTACAAGAGTTTTAAGAAGTGTGCACTTGGTAGAATCCA---TGGAGATTTGCTCTTCTG
GAAAGGAGGTGTGCATAAAATTGTTCAAGATGGCGATGAAATATGGTTTGACGCCATTGA
TAGTGTTGATGTTGAAGATCTGGGTGTTGTTC---AGGAAAAATCGATTGATTTTGAGGT
TTGCGATGACGTGACACTTCCAGA-----------------AAACCAACCTGGTCATATG
GTTC-AAATAGAGGATGATGGTAAGAACTACATGTTCTTCCGTTTTAAAAAGGATGAGAA
CATTTATTATACACCAATGTCTCAACTTGGTGCTATTAATGTGGTTTGCAAAGCAGGCGG
TAAGACTGTCACCTTTGGAGAAACTACAGTACAAGAGATACCACCACCTGATGTCGTGCC
TATTAAGGTTAGCATAGAATGTTGTGGTGAACCATGGAATACGATCTTCAAG--------
AAGGCTTA-TAAAGAGCCTATAGAAGTAGATACAGACCTCACAGTAGAAC---------A
ATTGCTCTCTGTGATCTATGAGAAAATGTGTGACGACCTTAAATTGTTTCCAGAGGCACC
AGAGCCTCCACCATTTGAGAATGTCGCACTTGTTGATAAGA------ACGGTAA------
--------------------AGATTTGGATTG-TATAAAAT-CTTGCCATTTGATCTATC
------GTGACTATGAGAGCGATGATGACATCGAGGAGGAAGATGCTGAG----------
-----GAGTGTGACACAGA---------CTCAGGTGAAGCTGAGG-AGTGTGACACTAA-
-----------------------------TTCAGAATGTGAAGAAGAGGATGAGGATACT
AAAGTGTTGGCTCTTATACAAGACCCGGCAAGTATTAAATACCCTCTGCCTCTTGATG--
-AAGATTATAGCGTCTATAATGGATGTATTGTACACAAGGACGCTCTTGATGTT------
---------GTGAATTTACCATCTGGTGAAGAAACTTTTGTTGTCAATAACTGTT-----
----------------------------------------------TTGAGGGAGCTGTT
AAACCACTTCCACAGAAGGTAGTTGAT---------------------------------
GTTCTTGGTGACTGGGGAGAGGCTGTTGA------TGCGCAAGAACAACTGTGTCAA---
---------------------CAAGAGCCTCTGCAACATA--------C---------CT
TTGAAG--------AACCAGTCGAAAATTCTACTGGTAGTTCTAAGACAATGACTGAACA
AGTCGTT---------------------------------GTAGAAGATCAAGAACTA--
-CC-------------------------------------------TGTTGTTGAACAAG
ATCAGGATGTAGTTGTTTATACACCTACAGATCTTGAAGTTGCAAAAGAAACAGCAGAAG
AGGTTGATGAGTTTATTCTC----------------------------------------
--ATTTTTGCTGTTCCTAAAGAAGAAGTTG---------------------------TGT
CCCA---GAAAGA---------------------------------------TGGGGC--
------------------------------------------------------------
-------ACAGATTAAACAAGA---------------------GCCTATTCAAGTTGTTA
AACCACAACGTGAGAAGAAGGCTAAAAAG---------------TTCAAAGTTAAACCAG
CCACATGTGAGAAACCTAAATTTTT-----------------------------------
-------------GGAGTATAAAACATGTGTGGGTGA---------------TTTGACTG
TTGTAATTGCCAAAGCATTGGATGAGTTTAAAGAGTTCTGCATTGTAAATGCTGCAAATG
AGCATATGACTCATGGTAGTGGCGTTGCAAAGGCAATTGCAGACTTTTGTGGACTGGATT
TTGTTGAATATTGT---------------------------GAGGACTATGTT----AAG
AAACATGGGCCACAACAGAGACTTGTTA----------CACCTTCGTTTGTCAAAGGCAT
TCAATGTGTG--AATAATGTTGTAGGACCCCGCCATGGAGACAACAACTTGCATGAGAAG
CTTGTTGCTGCCTACAAGA---------------ATGTGCTTGTAGA-------------
--------------------------------------------TGGCGTAGTCAATTAT
G----------------TTGTGCCAGT---------------TCTTTCATTAGGAATTTT
--------------------------------------------------TGGTGTAGAT
TTTAAAATGTCAATAGACGCAATGCGTGAAGCTTTTGAAGGTTGCACCATACGCGTTCTT
TTGTTTTCTCTGAGCC-----AAGAACACATCGATTATTTCGATGTAACTTGCAAA----
CAGAAGACAATTT-----------------------------------------------
----------------------------ATCTTACGGAGGA-------------------
--------------------------------TGGTG--------------------TTA
AATACCGCTCCATTGTTCTAAAACCTGGTGACTCATTGGGT-------------------
-----------------CAATTTGGACAGGTTTATGCTAAAAACAAGATAGTTT------
----------TTACAGCCGATGATGTTGAG---------------------GACAAAGAA
ATTCTCTACGTCCCCACGACTGATAAAAGC------------ATTCTTGAATACTATGG-
-----------------TTTAGATGCGCAAAAGTATGTAATATATTTGCAAACGCTTGCG
CAGAAATGGAATGTCCAATATAGGGACAATTTTCTTATACTAGAGTGGCGCGATGGAAAT
TGTTGGATTAGTTCAGCAATAGTTCTCCTTCAAGCTGCTAAAATTAGGTTTAA---AGGT
TTTCTAACAGAAGCGTGGGCTAAACTGTTAGGTGGAGATCCTACAGACTTTGTTGCCTGG
TGTTATGCAAGTTGTACTGCTAAAGTAGGTGATTTCTCAGATGCTAATTGGCTTTTAGCG
AATTTAGCAGAACATTTTGACGCAGATTACACAAATGCGTTTCTTAAGAAGCGCGTTTCG
TGTAACTGTGGTAT-TAAGAGCTATGAG---------------CTTAGAGGCCTTGAAGC
TTGTATTCAGCCAGTTCGGGCAACTAATCTGCTACATTTTAAGA----------------
-------CGCAATATTCAAATTGCCCAACCTGTGGCGCAAATAATAC-------------
---------------------GGATGAAGTAATAGAAGCTTCGTTACCGTACTTAT----
-------TGCTTTTTGCTACTGATGGTCCTGCTACAG-----TTGATTGTGATGAAG---
---ATGCTGTGGGGACTGTCGTGTTTGTTGGTTCTAC-----------------------
-------TAATAGTGGCCATTGTTATACACAAGCTGCAGGGCAAGCTTTTGATAATCTTG
CTAAAGATAGAAAATTTGGAAAGAAGTCGCCTTACATTACTGCAATGTATACGCGATTCG
CTTTTAAGAATGAAACCTCTTTGCCTGTTG---CTA---AACAGAGCAAGGGTAAGTCTA
AGTCGGTAAAGGAAGATGTTTCTAACCTTGCTACTAGTTCTAAGGCCAGTTTTGATAATC
T---------TACTGACTTCGAACAGTGGTATGATAGTAACA-------TCTATGAAAGT
CTTAAAGTGCAGGAATCACCTGAT---AACTTTGATA-AATATGTGTCATTCACAA----
-------------CAAAGGAAGATTCTAAGTTGCCATTGACACTTAAGGTTAGAGGTATT
AAATCAGTTGTTGACTTTAGATCGAAGGATGGTTTTATTTATAAGTT-AACACCTGATAC
TGATGAAAATTCAAAAGCACCAGTCTACTACCCAGTCTTGGACGCTATTAGT---CTTAA
GGCAATATGGGTGG-AAGGTAATGCTAACTTTGTTGTTGGTCATCCAAA--------TTA
TTATAGTAAGTCTCTTCATATTCCTACTTTTTGGGAAAATGCTGAGAATTTTGTTAAAAT
GGGTGATAAAATTGGTGGTGTAACTATGGGACTTTGGC--------------------GT
GCAGAACACCTTAATAAACCTAATTTGGAGAGAATTTTCAACATT---------------
------------------------------------------------------------
---GCTAAGAAAGCCATTGTTGGATCTAGTGTTGTTA-CTACACAATGCGGTAAATTAAT
AGGTAAAGCAGCT------ACATTCATTGCTGATAAAGTAGGTG------GTGGTGTAGT
TCGCAATATTACAGATAGCATTAAGGGTCTTTGTGGAATTACACGAGGGCATTTTGAAAG
AAAAATGTCTCCACAATTCCTAA------------------AGACGCTTATGTT------
-------CTTTTTATTCTATTTCTT-----------------------------------
-----------------------------------GAAGGCTAGTGTTAAGAGTGTTG--
------TCGCTAGCTATAAGACCGTGTTATGTAAGGTGGTAC------------------
----TTGCTACTTTACTTATAGTTTGGTTTGTCTACACAAGTAACCCAGTAATGT---TT
ACAGGAATACGTGTGTTAGATTTTCTATTCGAGGGTTCTTTGTGTGGTCCTTATAAAGAC
TATGGTAAAGATTCTTTTGA---------------TGTGTTACGATATTGTGCAGATGAT
TTTATTTGTCGTGTGTGTTTACATGACAAAGATTCACTTCATTTGTACAAACACGCTTAT
AGTGTAGAGCAGGTCTATAAAGATGCAGCTTCTGGTTTTATTTTTAATTGGAATTGGCTT
--------------------TATTTGGTCTTTCTAATATTATTTGTTAAACCAGTGGCAG
GTTTTGTTATTATTTGCTATTGTGTTAAGTATTTGGTATTGAATTCAACTGTGCTGCAAA
CTGGTGTTTGTTTTTTAGATTGGTTTGTACAAACAGTTTTTAGTCACTTTAATTTTATGG
GAGCAG----GGTTTTATTTCTGGCTCTTTTACAAGATATATATACAGGTGCATCATATA
CTGTATTGTAAGGATGT-----------------------------AACATGTGAAGTGT
GCAAAAGGGTTGCACGCAGCAACAGGCAAG-AGGTTAGCGTGGTTGTTGGTGGACGCAAG
CAGATAGTGCATGTTTACACTAACTCTGGCTATAACTTTTGTAAGAGACATAATTGGTAT
TGTAGAAA---TTGTGATGATTATGGTCACCAAAATACATTTATGTCTCCTGAAGTTGCT
GGCGAGCTCTCTGAAAAGCTTAAGCGCCATGTTAAACCTACAGCATACGCTTACCACGTT
GTGGATGAGGCATGCTTAGTTGATGAT---TTTGTCAATTTAAAATATAAAGCTGCAACT
CCTGGTAAGGATAGTGCATCTTCAGCTGTTAAGTGTTTCAGTGTTACAGATTTCTTGAAG
------------------------------AAAGCTGTTTTTCTTAAGGAAGCACTGAAA
TGTGAACAAATATCTAATGATGGTTTTATAGTGTGTAATACACAGAGTGCTCATGCATTA
GAGGAAGCAAAGAATGCAGCCATCTATTATGCGCAATATCTGTGTAAGCCAATACTTATA
CTTGACCAGGCACTTTATGAGCAATTAGTAGTAGAGCCTGTGTCTAAGAGTGTTATAGAT
AAAGTGTGTAGCATTTTGTCTAGTATAATAT-----------------------------
-------------------CTGTAGATACTGCAGCTTTAAATTATAAGGCAGGCACACTT
CG-TGATGCTCTGCTTTCTATTACT-----------------------------------
-AAAGACGAAGAGGCCGTAGATATGGCTATATTCTGTCATAATCATGATGTGGATTACAC
TGGTGATGGTTTTACTAATGTGATACCGTCATATGGTATAGACACTGGCAAGTTAACACC
TCGTGATAGAGGGTTTTTGATAAATGCAGATGCTTCTATTGCTAACTTAAGAGT--TAAA
AATGCTCCGC----CGGTAGTATGGAAGTTTTCTGAGCTTATTAAGTTGTCTGACAGTTG
TCTTAAATATTTAATTTCGGCTACTGTTAAGTCAGGTGTTCGTTTCTTTA---TAACAAA
GTCTGGTGCTAAACAAGTTATT--GCTTGTCATACACAGAAGTTGTTAGTAGAGAAAAAG
GCAGGTGGTATTGTTAGCGGCACCTTTAAGTGTTTTAAGAGTTATTTTAAATGGCTCTTG
ATCTTTTACATACTTTTTACAGCATGTTGTTCGGGTTATTACTATATGGAGGTGAGTAAA
AGTTTTGTT---CACCCCATGTATGA---TGTAAACTCCACACTGCATGTTGAAGGTTTT
AAAGTTATAGATAAAGGTGTTCTTAGGGAAATTGTACCAGAAGATACATGTTTCTCTAAT
AAATTTGTTAATTTTGATGCTTTTT---------GGGGCAGACCATATGATAATAGTAGA
AACTGTCCAATTGTCACAGCTGTTATAGATGGTGATGGGACAGTAGCTACAGGTGTTCCT
GGTTTTGTGTCCTGGGTTATGGATGGTGTTATGTTTATACATATGACACAGACTGAGAGA
AAACCGTGGTACATTCCTACTTGGTTTAATAGAGAAATTG------TCGGTTACACTCAG
GATTCAATTATTACTGAGGGTAGTTTTTATACATCTATAGCGTTATTTTCCGCTAGGTGT
TTATATTTAACA---GCCAGCAATACACCTCAATTGTATTGCTTTAATGGTGATAATGAT
GCACCTGGGG---CTTTGCCATTTGGTAGTATTATTCCTCATAGAGTTTATTTCCAACCC
AATGGTGTTAGGCTTATAGTTCCACAACAAATACTGCACACACCCTACGTAGTAAAGTTT
GTATCAGA--------------------CAGCTATTGTAGGGGTAGTGTGTGTGAGTACA
CTAGACCAGGTTACTGTGTGTCATTAAACCCACAATGGGTTTTGTTTAATGACGAATACA
CAAGTAAACCCGGTGTTTTCTGTGGTTCTACTGTTAGAGAACTTATGTTTAGTATGGTTA
GTACATTCTTTACTGGTGTTAACCCCAATATCTATATGCAATTAGCAACTATGTTTTTAA
TACTAGTTGTTGTTGTATTAATCTTTGCAATGG------------------TTATAAAGT
TTCAAGGTGTTTTTA------AAGCTTATGCAACCACTGTTTTTATAACAATGTTAGTTT
GGGTAATTAACGCA-TTTATTTTGTGTGTACATAGTTACAACAGTGTTTTAGCTGTTATA
TTACTAGTACTCTATTGCTATGCGTCATTGGTTACAAGTCGCAATACTGTTATAATAATG
CATTGTTGGCTTGTTTTTACCTTTGGTTTAATAGTACCCACATGGTTGGCTTGTTGCTAC
CTGGGATTTATTATTTATATGTATACACCGTTGTTTTTATGGTGTTATGGTA--CTACAA
AAAACACTCGTAAGCTGTATGATGGCAATGAGTTTGTTGGTAATTATGATCTTGCTGCGA
AGAGCACTTTTGTTATTCGCGGCTCTGAATTTGTTAAGCTTACTAATGAGA---------
----TAGGTGATAAATTTGAGGCCTACCTTTCAGCGTATGCTAGATTAAAGTACTATTCA
GGCACTGGCAGTGAACAAGATTATTTGCAAGCTTGTCGTGCATGGTTAGCTTAT----GC
TTTGGACCAATATAGAAATAGTGGTGTGGAAATTGTTTATACTCCGCCACGTTACTCTAT
TGGTGTTAGTAGATTACA-ATCTGGTTTTAAGAAACTGGTTTCTCCTAGTAGTGCTGTTG
AAAAGTGCATTGTTAGTGTCTCTTATAGAGGTAATAATCTTAATGGACTGTGGCTAGGTG
ACACTATCTACTGTCCTCGTCATGTATTGGGTAAGTTTTCAGGTGACC---------AAT
GGAATGATGTACTTAATCTTGCTAATAATCATGAGTTTGAAGTTACAACTCAACA---TG
GTGTTACTTTGAATGTTGTCAGTAGGCGTTTAAAAGGTGCAGTTTTAATTTTACAAACTG
CTGTTGCTAATGCTGAAACTCCAAAGTATAAGTTTATTAAAGCTAATTGTGGTGATAGTT
TCACTATAGCTTGTGCTTATGGTGGTACAGTTGTAGGACTCTACCCTGTTACTATGCGTT
CTAATGGTACTATTAGAGCATCTTTTCTTGCGGGAGCCTGTGGTTCAGTTGGTTTTAATA
TAGAAAAGGGTGTAGTTAATTTCTTTTATATGCACCATCTTGAGTTACCTAATGCATTAC
ACACTGGAACTGACCTAATGGGTGAATTCTATGGTGGTTATGTTGATGAAGAGGTTGCAC
AAAGAGTGCCACCAGATAATTTAGTTACTAACAATATTGTAGCATGGCTCTATGCGGCAA
TTATTAGTGTTAAGGAGAGTAGTTTCTCGC---------------------------TGC
CTAAATGGTTGGAGAGTACTACTGTTAGTGTTGATGATTATAATAAGTGGGCTGGTGACA
ATGGTTTTACACCATTTTCTACTAGTACCGCTATTACTAAATTAAGTGCTATAACTGGAG
TTGATGTTTGTAAGCTCCTTCGCACTATTATGGTAAAAAATAGCCAGTGGGGTGGTGACC
CCATTTTAGGGCAATATAATTTTGAAGATGAATTGACACCGGAGTCTGTATTTAATCAGA
TTGGTGGTGTTAGATTACAATCTTCTTTTGT-AAGAAAAGCTACA---------------
-------------------------TCTTGGTTTTGGAGTAGATGTGTGTTAGCTTGCTT
CTTATTTGTGTTGTGTGCTATTGTCTTGTTTACGGCAGTGCCAC-----TTAAATTTTAT
GTATATGCAGCTGTTATTTTGTTAATGGCTGTACTTTTTATTTCTTTTACTGTTAAACAT
GTTATGGCATATATGGATACTTTTCTATTGCCAACATTGATTACAGTTATTATTGGAGTT
TGTGCTGAAGTGCCTTTCATCTACAATACTCTAATTAGTCAAGTTGTTAT---TTTCTTA
AGTCAATGGTATGACCCAGTAGTCTTTGATACTATGGTACCATG-GATGTTCTTGCCACT
AGTGTTGTATACTGCTTTT-----------AAGTGTGTACAAGGTTGCTATA--------
-----------TGAATTCTTTCAATACTTCTTTGTTAATGCTGTATCAGTTTGTGAAGTT
AGGTTTTGTTATTTAC----------------------ACCTCTTCTAATAC-TCTTACT
GCATACACAGAAGGTAATTGGGAGTTATTCTTCGAGTTGGTGCACACTACTGTGTTGGCT
AATGTTAGTAGTAATTCTTTAATTGGTTTATTTGTTTTTAAGTGTGCTAAATGGATGTTG
TATTATTGTAAT-----GCAACATACTTAAACAATTATGTACTAATGGCAGTTATGGTTA
ACTGCATTGGCTGGCTCTGCACTTGTTACTTTGGGTTGTATTGGTGGGTTAATAAGGTTT
TTGGTTTAACCTTAGGTAAATACAATTTTAAAGTTTCAGTAGATCAATATAGGTATATGT
GTTTGCACAAGATAAACCCACCTAAAACTGTGTGGGAAGTCTTTTCGACAAATATACTTA
TACAAGGAATTGGTGGTGACCGTGTGTTGCCTATTGCTACAGTTCAAGCTAAATTGAGTG
ATGTAAAGTGTACAACT-----------GTTGTTTTAATGCAGCTTT--------TGACT
AAGCTTAATGTTGAAGCAAATTCAAAAATGCATGTTTATCTTGTTGAGTTACACAATAAA
ATTCTTGCTT-CTGATGATGTTGGAGAGTGCATGGATAATTTGTTGGGTATGCTTATAAC
ACTATTTTGTATAGATTCTACTATTGATTTGAGTGAGTATTGTGATGACATACTTAAGAG
GTCAACTGTATTACAATCGGTTACTCAAGAATTCTCACATATACCCTCTTATGCTGAATA
TGAAAGGGCTAAGAATCTTTATGAAAAGGTTTTAGT------TGATTCTAAAAATGGTGG
TGTTACACAGCAAGAGCTTGCTGCATATCGTAAAGCTGCCAATATTGCAAAGTCAGTTTT
TGATAGAGACTTGGCTGTCCAAAAGAAGTTAGATAGCATGGCAGAGCGTGCTATGACAAC
AATGTATAAAGAGGCGCGTGTAACAGATAGACGAGCAAAATTAGTCTCATCACTACATGC
GTTACTTTTCTCAATGCTTAAGAAAATAGATTCTGAAAAGCTTAATGTCTTGTTTGACCA
GGCTAGTAGTGGTGTTGTGCCCCTAGCGACTGTTCCAATTGTTTGTAGTAATAAGCTTAC
ACTTGTAATACCAGACCCAGAAACGTGGGTCAAGTGTGTG-GAAGGTGTGCATGTTACAT
ATTCAACAGTTGTTTGGAATATAGACACTGTTATTGATGCCGATGGCACAGAGTTACACC
CAACTTCTACAGGTAGTGGATTGACATACTG-TATAAGTGGTGCTA---------ATATA
GCATGGCCTT---------------TAAAGGTTAACTTGACTAGGAATGGGCATAATAAG
GTTGATGTTGTTTTGCAAAATAATGA-GCTTATGCCACATGGTGTTAAAACAAAGGCTTG
CGTAGCAGGTGTAGATCAAGCACATTGTAGCGTAGA------GTCTAAATGTTATTATAC
AAATATTAGTG-GCAATTCAGTTGTAGCTGCTATTACTTCTTCAAATCCAAATCTGAAAG
TAGCTTCGTTTTT---GAATGAGGCAGGCAATCAGATTTATGTAGACTTAGACCCACCAT
GTAAATTTGGCATGAAAGTGGGTGTCAAGGTTGAGGTTGTTTACTTGTATTTTATAAAGA
ATACAAGGTCGATTGTTAGGGGTATGGTACTTGGTGCTATATCTAATGTTGTTGTCTTAC
AGTCTAAAGGGCATGAAACAGAGGAAGTGGATGCTGTTGGCATTCTTTCACTATGTTCAT
TTGCAGTAGATCCCGCGGACACATATTGTAAATATGTGGCAGCAGGTAATCAACCTTTAG
GTAACTGTGTTAAAATGTTGACAGTGCATAATGGTAGTGGTTTTGCTATAACTTCAAAGC
CAAGTCCTACTCCTGACCAGGATTCTTATGGAGGAGCTTCTGTGTGTCTCTATTGTAGAG
CACACATAGCACATCCAGGAAGTGTAGGAAATTTAGATGGACGTTGTCAATTTAAAGGTT
CTTTTGTGCAAATACCTACTAC---GGAGAAAGACCCCGTTGGATTCTGTCTACGTAATA
AGGTTTGCACTGTTTGCCAGTGTTGGATTGGTTATGGATGTCAGTGTGATTCACTTAGAC
AACCAAAATCTTCTGTTCAATCAGTTGCTGGAGCATCTG------------ATTTTGATA
AGAATTA-TTTAAAC-GGGTACGGGGTAGCAGTGAG-GCTC--GGCTGATACCCCTTGCT
AGTGGATGTGATCCTGATGTTGTAAAGCGAGCCTTTGATGTTTGTAATAAGGAATCAGCT
GGTATGTTTCAAAATTTGAAGCGTAACTGCGCTAGATTCCAGGAACTACGCGATACTGAA
GATGGAAATCTT---GAGTATCTTGATTCTTACTTTGTAGTTAAACAAACCACTCCTAGT
AATTATGAACATGAAAAATCTTGTTACGAAG-ACTTAAAGTCAGA--AGTAACAGCTGAC
CATGACTTCTTTGTGTTCAATAAGAACATTTACA---------ATATTAGTAGGCAACGG
CTTACTAAATATACTATGATGGACTTCTGCTATGCTTTGAGACATTTCGACCCAAAGGAT
TGTGAAGTTCTTAAAGAAATACTTGTCACTTATGGTTGTATAGAAGACTATCACCCTAAG
TGGTTTGAGGAGAATAAGGATTGGTACGACCCAATAGAAAACTCAAA-ATATTATGTCAT
GT---TGGCTAAAATGGGACCTATTGTACGACGTGCTTTATTGAATGCTATTGAGTTCGG
AAACCTTATGGTTGAAAAAGGTTATGTTGGTGTTATTACACTCGATAACCAAGACCTTAA
TGGCAAATTTTATGATTTTGGTGATTTTCAGAAGACGGCACCTGGTGCTGGTGTTCCTGT
TTTTGATACGTATTATTCTTACATGATGCCCATCATAGCCATGACGGATGCTTTAGCACC
TGAGAGGTACTTTGAATATGATGTGCACAAGGGTTATAAATCTTATGATCTCCTCAAGTA
TGATTATACTGAGGAGAAACAAGAATTGTTTCAGAAGTACTTTAAGTACTGGGATCAAGA
GTATCATCCTAACTGCCGTGACTGTAGTGATGACAGGTGTTTGATACATTGTGCAAACTT
CAATATCTTGTTTTCTACACTTATACCGCAGACTTCTTTCGGTAATTTGTGTAGAAAAGT
TTTTGTTGATGGTGTACCATTTATAGCTACTTG--TGGCTATCATTCTAAGGAACTTGGT
-GTTATTATGAATCAAGATAACACCATGTCTTTTTCAAAAATGGGTTTAAGTCAACTCAT
GCAGTTTGTTGGAGATCCTGCTTTGTTAGTGGGAACATCCAA-TAATTTAGTTGATCTTA
GAACGTCTTGTTTTAGTGTTTGTGCGTTAACATCTGGTATTACTCATCAAACGGTAAAGC
CAGGTCACTTTAACAAGGATTTCTATGATTTTGCAGAGAAGGCTGGTATGTTTAAGGAGG
GTTCGTCTATACCACTTAAACATTTTTTCTATCCTCAAACTGGTAATGCTGCTATAAACG
ATTATGATTATTATCGTTATAACAGGCCTACCATGTTTGACATATGTCAACTTCTATTTT
GTTTAGAAGTGACTTCTAAATACTTTGAGTGTTATGAAGGCGGCTGTATACCAGCTAGCC
AAGTTGTAGTTAACAACTTAGATAAGAGTGCAGGCTATCCATTTAATAAGTTTGGAAAAG
CCCGCCTCTATTATGA---AATGAGTCTAGAGGAACAGGACCAACTCTTCGAGATTACGA
AGAAGAATGTCCTACCCACTATAACTCAAATGAATTTAAAATATGCCATATCCGCGAAAA
ATAGAGCGCGTACAGTGGCAGGTGTGTCTATCCTTTCTACTATGACTAATAGGCAGTTTC
ATCAGAAGATTCTTAAGTCTATAGTCAACACTAGAAATGCTTCTGTAGTTATTGGAACAA
CCAAGTTTTATGGCGGTTGGGACAACATGTTGAGAAACCTGATTCAGGGTGTTGAAGACC
CAATTCTTATGGGTTGGGATTATCCTAAGTGTGATAGAGCAATGCCTAATTTGTTGCGTA
TAGCAGCATCCTTAGTAC-TTGCTCGCAAACACACTAACTGTTGTAGTTGGTCTGAACGC
ATTTATAGGTTGTATAATGAATGCGCCCAGGTCTTATCTGAAACTGTACTTGCTACAGGT
GGTATTTATGTTAAACCTGGTGGCACTAGCAGTGGTGATGCTACTACTGCTTATGCAAAC
AGTGTTTTTAACATAATACAAGCCACATCTGCTAATGT---TGCGCGTCTTTTGAGTGTT
ATAACGCGTGATATTGTCTATGATAATATTAAGAGCTTGCAGTATGAATTGTATCAGCAG
GTCTACAGGCGAGTTAATTTTGACCCAGCCTTTGTTGAAAAGTTTTATTCTTACTTATGT
AAGAATTTTTCGTTGATGATCTTGTCTGACGACGGTGTTGTTTGTTACAACAACACATTA
GCCAAACAAGGTCTTGTAGCAGATATTTCTGGTTTTAGAGAGGTTCTCTACTATCAGAAT
AATGTTTTTATGGCTGATTCTAAATGTTGGGTTGAACCAGATTTAGAAAAAGGCCCACAT
GAGTTTTGTTCACAACACACAATGCTAGTGGAGGTTGATGGTGAGCCTAAGTATTTGCCA
TACCCAGACCCTTCACGCATTTTGGGTGCATGTGTTTTTGTAGATGACGTGGATAAGACA
GAACCTGTGGCTGTTATGGAGCGTTATATAGCTCTTGCCATAGATGCTTATCCACTAGTA
CATCATGAAAATGAAGAGTACAAGAAGGTATTCTTTGTTCTCCTTGCATATATCAGAAAA
CTCTATCAAGAGCTTTCTCAGAATATGCTTATGGACTACTCTTTTGTAATGGATATAGAC
AAGGGTAGTAAATTTTGGGAACAGGAGTTCTATGAGAATATGTATAGAGCTCCTACGACT
TTACAATCTTGTGGCGTTTGTGTAGTTTGTAATAGTCAAACTATACTACGCTGCGGTAAT
TGTATTCGTAAACCGTTTTTGTGTTGTAAGTGTTGC-TATGACCACGTCATGCATACGGA
CCACAAAAATGTTTTATCTATAAATCCTTATATTTGCTCACAGCTAGGTTGCGGTGAAGC
AGATGTTACTAAATTGTACCTCGGGGGTATGTCGTACTTCTGTGGTAATCATAAACCGAA
ATTGTCAATACCGTTAGTATCTAATGGTACTGTTTTTGGAATTTACAGGGCTAATTGTGC
TGGTAGTGAAAATGTTGATGATTTTAATCAACTAGCTACTACTAATTGGTCCATTGTCGA
ACCTTATATTTTAGCAAATCGCTGTAGTGATTCATTGAGACGTTTTGCTGCAGAGACAGT
AAAAGCCACAGAAGAATTACATAAGCAACAATTTGCTAGTGCAGAAGTGCGAGAAGTATT
CTCAGATCGTGAATTGATTCTATCATGGGAACCAGGAAAAACCAGGCCGCCATTGAATAG
AAATTATGTTTTCACAGGTTATCACTTTACAAGAACTAGTAAGGTGCAGCTTGGTGATTT
TACATTTGAAAAAGGTGAAGGTAAGGATGTTGTCTATTATAAAGCAACGTCTACTGCTAA
ATTGTCTGTAGGAGACATTTTTGTTTTAACCTCACACAATGTTGTTTCTCTCGTAGCGCC
AACATTGTGTCCACAACAAACCTTTTCTAGGTTTGTAAATTTAAGACCTAATGTAATGGT
ACCTGAATGTTTTGTAAATAACATTCCACTTTACCATTTAGTAGGTAAACAGAAGCGTAC
TACAGTACAAGGTCCTCCTGGCAGTGGTAAATCCCACTTTGCTATAGGCCTTGCAGTATA
CTTTAGTAGCGCTCGTGTTGTTTTTACTGCATGTTCTCATGCAGCTGTTGATGCTTTATG
TGAAAAAGCTTTTAAGTTTCTTAAAGTTGATGATTGCACTCGTATAGTACCCCAAAGGAC
TACTGTCGATTGCTTCTCAAAATTTAAAGCTAATGACACAGGCAAAAAGTACATTTTTAG
TACTATTAATGCCTTGCCGGAAGTTAGTTGTGATATTCTTTTGGTTGACGAGGTTAGTAT
GTTGACCAATTACGAATTGTCCTTTATTAATGGTAAGATAAATTACCAATATGTTGTGTA
TGTAGGTGATCCGGCTCAATTACCGGCACCCCGCACTTTACT---TAATGGTTCACTTTC
TCCAAAGGATTATAAT-GTTGTCACAAACCTTATGGTTTGTGTTAAACCTGATATTTTCC
TTGCAAAGTGTTATCGTTGTCCTAAGGAAATTGTAGACACTGTGTCTA-CTC--TTGTTT
ATGATGGAAAGTTTATTGCAAA-TAACCCAGAATCACGTGAGTGTTTCAAGGTTATAGTT
AATAATGGCAATTCTGATGTAGGACATGAAAGTGGTT-CAG-CCTAC----AACACAACA
-CAATTGGAATTTGTGAAAGACTTTGTTTGTCGCAATAAACAATGGCGGGAAGCAATATT
TATTTCACCTTACAATGCTATGAACCAGAGAGCTTACCGTATGCTTGGACTTAATGTTCA
AACAGTAGATTCTTCTCAAGGTTCAGAGTATGATTATGTCATCTTCTGTGTTACTGCAGA
TTCGCAGCATGCACTGAATATTAATAGATTTAATGTGGCGCTTACAAGAGCTAAGCGTGG
TATACTAGTTGTCATGC---------GCCAGCGTGATGAATTGTATTCTGC---TCTTAA
GTTTACAGAGCTAGATAGTGAAACAAGTCTGCAAGGT---------ACAGGTTTGTTTAA
AATTTGCAACAAAGAATTTAGTGGTGTCCATCCTGCTTATGCAGTCACAACTAAGGCTCT
TGCTGCAACCTATAAAGTTAATGATGAACTTGCTGCACTTGTTAATGTGGAAGCTGGTTC
AGAAATAACATATAAACATCTTATTTCTCTGTTAGGATTCAAGATGAGTGTTAATGTTGA
AGGCTGCCACAACATGTTTATAACACGTGATGAGGCAATCCGCAATGTAAGAGGTTGGGT
AGGTTTTGATGTAGAAGCAACACATGCTTGTGGCACTAACATTGG-TACTAACCTGCCTT
TTCAAGTAGGTTTCTCTACTGGTGCAGACTTTGTAGTCACGCCTGA-GGGACTTGTAGAT
ACTTCAATA-GGCAATAATTTTGAGCCTGTGAATTCT-AAAGCACCTCCAGGTGAACAAT
TTAACCACTTGAGAGTGTTATTTAAAAGTGCTAAACCTTGGCATGTTATAAGACCAAGGA
TAGTGCAG---------ATGTTAGCAGACAATCTATGCAACGTTTCAGATTGTGTAGTGT
TTGTCACATGGTGTCATGGCC---TAGAACTAACTACTTTGCGCTATTTTGTTAAAATAG
GCAAGGAACAAGTTTGTTCTTGTGGTTCTAGAGCTACAACTTTTAATTCTCATACTCAAG
---CTTATGCTTGTTGGAAGCATTGTTTGGGTTTTGATTTTGTTTATAACCCACTTCTAG
TGGATATTCAACAGTGGGGTTACTCGGGTAACCTACAGTTTAATCATGATTTGCACTGTA
ATGTGCATGGCCACGCTCATGTAGCTTCTGTTGACGCTATAATGACTCGTTGTCTTGCAA
TTAACAATGCATTTTGTCAAGATGTCAACTGGGATTTGACATACCCTCACATTGCAAATG
AGGATGAAGTCAATTCTAGTTGTAGATATCTACAACGCATGTATCTTAATGCGTGTGTTG
AT-GCTCTTAAAGTTAATGTTGTCTATGATATAGGCAACCCTAAAGGTATTAAATGTGTT
AGGCGTGGGGATGTTAATTTTAGATTCTATGATA-AGAATCCAATAGTACGCAACGTCAA
GCAGTTTGAGTATGACTATAATC--------AGCACAAAGATAAGTTTGCTGATGGTCTT
TGTATGTTTTGGAATTGTAATGTGGATTGTTATCCTGATAATTCCTTGGTTTGTAGGTAT
GACACACGAAATTTGAGTGTGTTTAACCTACCAGGCTGTAATGGTGGTAGTCTGTACGTT
AACAAACATGCATTC--TACACACCTAAATTTGACCGCATTAGCTTCCGCAATTTGAAAG
CTATGCCATTCTTTTTTTATGACTCATCGCCTTGTGAAACCATTCAAGTGGATGGAGTTG
CGCA---AGACCTTGTGTCTCTAGCTACGAAAGACTGTATCACAAAGTGCAACATTGGTG
GCGCTGTTTGTAAGAAACATGCCCAGATGTATGCAGAATTTGTGACTTCTTACAATGCAG
CTGTCACAGCTGGCTTTACTTTCTGGGTAACTAATAAACTTAACCCTTATAACTTATGGA
AAAGTTTTTCAGCTCTCCAGTCTATCGACAATATTGCTTATAATATGTATAAGGGTGGTC
ATTATGATGCTATTGCTGGAGAAATGCCCACTGTCATAACTGGAGACAAAGTTTTTGTTA
TTGATCAAGGTGTAGAAAAGGCAGTTTTTGTTAATCAAACAACTCTACCTACATCTGTGG
CGTTTGAGCTATATGCAAAGAGAAATATTCGCACACTGCCAAACAACCGTATTTTGAAAG
GTTTAGGTGTAGACGTAACCAATGGATTTGTAATTTGGGATTATGCTAACCAAACA-CCA
TTGTATCGTAATACCGTCAAGGTATGTGCAT------ATACAGAT-ATTGAGCCAAATGG
---------------CCTAGTAGTTCTGTATGATGATAGATATGGTGATTACCAGTCTTT
TCTT---GCTGCTGATAATGCTGTTCTAGTTTC--TACACAGTGTTATAAG-CGATATTC
ATACGTAGAAATACCATCTAATTTGCTCGTTCAGAATGGTATGCCATTAAAAGATGGAGC
GA---------ACCTGTATGTTTATAAGCGTGTTAATGGTGCGTTTGTTACACTACCTAA
CACAATAAACACCCAGGGTCGAAGTTATGAAACTTTTGAACCTCGTAGTGACATTGAGCG
TGATTTTCTCGCTATGTCAGAGGAGAGTTTTGTAGAAAGGTATGG---TAAAGACTTAGG
CCTACAACACATACTGTATGGTGAAGTTGATAAGCCCCAATTAGGTGGTTTACACACTGT
TATAGGTATGTACAGACTCTTACGTGCGAATAAGTTGAACGCAAAGTCTGTAACTAATTC
GGATTCTGATGTCATG------------CAAAATTACTTTGTATTG---TCGGACAATGG
TTCTTACAAGCAAGTGTGTACTGTTGTGGATTTACTGCTTGATGATTTCTTAGAACTTCT
TAGAAACATACTTAAGGAGTATGGTACTAATAAGTCAAAAGTTGTAACAGTGTCAATTGA
TTACCATAGCATAAATTTTATGACTTGGTTTGAAGATGGCAGTATTAAAACATGTTATCC
ACAGCTTCAATC------AGCATGGACGTGTGGTTATAATATGCCTGAACTTTATAAAGT
TC--AGAATTGTGTTATGGAA-CCTTGCAACATTCCTAATTATGGTGTTGGAATAACGTT
GCCTAGCGGTATTCTTATGAATGTGGCAAAGTATACACAACTTTGTCAATACCTTTCGAA
-------AACAACAATTTGTGTACCGCATAACATGCGAGTAATGCATTTCGGAGCAGGAA
GCGACAAAGGAGTGGCGCCAGGTAGTACTGTTCTTAAACAATGGCTCCCAGAAGGGACAC
TCCTTGTCGATAATGATATTGTAGACTATGTGTCTGATGCACATGTTTCTGTGCTTTCAG
ATTGCAATAAATATAATACAGAGCACAAGTTTGATCTTGTGATATCTGATATGTATACAG
ATAATGATTCAAAAAGAAAGCATGAAGGCGTGATAGCCAATAATGGCAATGATGACGTTT
TCATATATCTCTCAAGTTTTCTTCGTAACAATTTGGCTCTAGGTGGTAGTTTTGCTGTAA
AAGTGACAGAGACAAGTTGGCACGAAGTTTTATATGACATTGCACAGGATTGTGCATGGT
GGACAATGTTTTGTACAGCAGTGAATGCCTCTTCTTCAGAAGCATTCTTGATTGGTGTTA
ATTATTTGGGTGCAAGTGAAAAG------------GTTAAGGTTAGTGGAAAAACGCTGC
ACGCAAATTATATATTTTGGAGGAATTGTAATTATTTACAAAC------CTCTGCTTATA
GTATATTTGACGTTGCTAAGTTTGATTTGAGATTGAAAGCAACGCCAGTTGTTAATTTGA
AAACT-------------------------------------------------------
------------------------------------------------------------
------------------------------------------------------------
------------------------------GAACAAAAGACAGACTTAGTCTTTAATTTA
ATTAAGTGTGGTAAGTTACTGGTAAGAGATGTTGGTAACACCTCTTTTACTAGTGACTCT
TTTGTGTGCAC-----TATGTAGTGCTGTTTTGTATGA---CAGTAGTTCTTACGTTTA-
--------------CTACTACCAAAGTGCCTTCAGACCACCTAGTGGTTGGCATTTACAA
G-GGGGTGCTTATGCGGTAGTTAA------------------------------------
------------------------------------------------------------
---CATTTCTAGCGAATTTAATAATGCAGGCTCTTCA---------------------TC
AGGGTGTACTGTTGGTATT---------------------AT------------------
--------TCATG---------------GTGGTCGTGTTGTTAATGCT------------
---TCTTCTATAGCTATGACGGCACCGTC------ATCAG-----GTATGGCTTGGTCTA
G---CAGTCAGTTTTGTACTGCACACTGTAATTTTT-------------------CAGAT
------------ACTACAGTGTTTGT-----------------TACACATTGTTATAA--
---------ACATGGTGG------GTGTCC-TTTAACTGGC--ATGCTTCAACAGAATCT
TAT-----ACGTGTTTCTGCTATG-----------AAAA------ATGGC----------
--------------------CAGCTTTTCTATAAT-TTAACAGTT-------AGTGTAGC
TAA---------------------------------------GTACCCTACTTTTAGATC
ATTTCAGTG-------------TGTTAATAATTTAACATC--------------------
CGTATATTTAAATGGTGATCT---------TGTTTACACCTCTAATGAGACCATA-----
---------GATGTTACATCTGCAG-GTGTT---TATTTTAAAGCTGGTGGACCTATAAC
TTATAAAGTTATGAGAGAAGTTAAAGCCCTGGCTTATTTTGTTAATGGTAC---------
--------------TGCACAAGATGTTATTTTGTGT-----GATGGATCACCTAGAGGCT
TGTTAGCATGCCAGTATAA-----------TACTGGCAATTTTTCAGATG------GCTT
TTATCCTTTTACTAATAGTAGTTTAGTTAAGCAGAAGTTTATTGTCTATCGTGA------
----------------AAATAGTGTTAATACTACTTGTACGTTACACAATTTCATTTTTC
A---------------------TAATGAGACTGGCGCCAACCCTAA------------T-
--------------------------CCTAG------------TGGTGTTCAGA-ATA--
-TTCAAACT-TA----------------CCAAACAAA------------------AACAG
CTCAGAGTGGTTATTATAATTTTAATTTTTCCTTTCTG------AGTAGTTTTGTTTATA
AGG---------AGTCTAATTTTATGTATGGATCTTATCAC------------CCAAGT-
-----TGTAAA---------------------------------------TTTAGACTAG
AAACTATTAATAATGGCTTGTGGTTTAATTCACTTTCAGTTTCAATTGCTTACGGTCCTC
TTCAAGGTGG--------TTGCAAGCAATCTGTCTT------------------------
----------TAAAGGTAGAGCAACT------------TGTTGTTATGCTTAT-------
--TCAT-----ATGGAGGTCCTTCGCTGTGTAAAGGTGTTTATTCAGGTGAGTTAGATCA
TAATTTTGAATGTGGACTGTTAGTTTATG--TTACTAAGAGCGGTGGCTCTCGTATACAA
ACAGCCACTGAACCGCCAGTTATAACTCAAAAC---------------------------
AATTATAATAATATTACTTTAAATACTTGTGTTGATTATAATATATATGGCAGAACTGGC
CAAGGTTTTATTACTAA-TGTGACCGACTCAGCTGTTAGTTATAATTATCTAGCAGACGC
AGGTTTGGCTATTTTAGATACATCTGGTT-----------CCATAGACATCT--------
-----------------------------------TTGTTGTACAAGGTGAATATGGTCT
TAATTATTATAAGGTTAACCCTTGCGAAGATGTCAACCAGCAGTTTGTAGTTTCTGGTGG
TAAATTAGTAGGTATTCTTACTTCACGT--------------------------------
----------------AATGAGACTGGTT-------------------------------
--------CTCAGCTTCTTGAGAACCAGTTTTACATCAAAATCACTAATGGAACACG---
------------TCGTTTTAGACGTTCTA-------TTACTGAAAAT-----------GT
TGCAAA-------TTGCCCTTATGTTAGTTATGGTAAGTTTTGTATAAAACCTGATGGCT
CAATTGCCACAATAGTACCAAAACAATTGGAACAGTTTGTGGCA------CCTTTATTTA
ATGTTACTGAAAATGTGCTCATACCTAACAGTTTCAACTTAACTGTTACAGATGAGTACA
TACAAACGCGTATGGATAAGGTCCAAATTAATTGCCTGCAGTATGTTTGTGGCAGTTCTC
TGGATTGTAGAAAGTTGTTTCAACAATATGGGCCTGTTTGCGACAACATATTGTCTGTAG
TAAATAG------TGTTGGTCAAAAAGAAGATATGGAACTTTTGAATTTCTATTCTTCTA
CTAAACCGGCTGG---TTTTAATACACCAGTTCTTAGTAATGTTAGCACTGGTGAGTTTA
ATATTTC---TCTTCTGTTAACAAATCCTAGTAGTCGTAGAAAGC------GTTCTCTTA
TTGAA---GACCTTCTATTTACAAGCGTTGAATCTGTTGGACTACCAAC---AAATGACG
CATATAAAAATTGCAC-TGCAGGACCTTTAGGCTTTTTTAAGGACCTTGCG---------
TGTGCTCGTGAATATAATGGTTTGCTTGTGTTGCCTCCTATCATAACAGCAGAAATGCAA
GCTTTGTATA---CTAGTTCTCTAGTAGCTTCTATGGCTTTTGGTGGTATTACTGCAGCT
GGTGCT---------ATACCTTTTGCCACACAACTGCAGGCTAGAATTAATCACTTGGGT
ATTACCCAGTCACTTTTGTTGAAGAATCAAGAAAAAATTGCTGCTTCCTTTAATAAGGCC
ATTGGTCATATGCAGGAAGGTTTTAGAAGTACATCTCTAGCATTACAACAAATT------
------------------------------------CAAGATGTTGTTAGTAAACAGAGT
GCTATTCTTACTGAGACTATGGCATCACTTAATAAAAATTTTGGTGCTATTTCTTCTGTG
ATTCAAGAAATCTACCAGCAATTTGACGCCATACAAGCAAATGCTCAAGTGGATCGTCTT
ATAACTGGTAGATTGTCATCACTTTCTGTTTTAGCATCT-GCTAAGCAGGCGGAGT----
-ATATTAGAGTGTCACAACAGCGTGAGTTAGCTACTCAGAAAATTAATGAGTGTGTTAAG
TCACAGTCTATTAGGTACTCCTTTTGTGGTAATGGACGACATGTTCTAACCATACCGCAA
AATGCACCTAATGGTATAGTGTTTATACACTTTTCTTATACTCC---------AGATAGT
TTTGTTAATGTTACTGCAATAGTGGGTTTTTGTGTAAAGCCAGCTAATGCTAGTCAGTAT
GCAATAGTGCCCGCTAATGGTAGGGGTATTTTTATACAAGTTAATGGTAGTTACTACATC
ACTGCAC---GAGATATGTATATGCCAAGAGCTATTACTGCAGGAGATGTAGTTACGCTT
ACTTCTTGTCAAGCAAATTATGTAAGTGTAAATAAGA------------------CCGTC
ATTACTACATTCGTAGACAATGATGAT-TTTG-----------------ATTTTAATGAC
GAATTGTCAAAATGGTGGAATGATACTAAGCATGAGCTACCAGACTT---------TGAC
AAATTCAATTACACAGTACCTATACTTGACATTGATAGTGAAATTGATCGT---------
---------------------------------ATTCAAGGCGTTATACAGGGTCTTAAT
GACTCTCTAATAGACCTTGAAAAACTTTCAATACTCAAAACTTATATTAAGTGGCCTTGG
TATGTGTGGTTAGCCATAGCTTTTGCCA-CTATTATCTTCATCTTAATACTAGGATGGGT
TTTCTTCATGACTGGTTGTTGTGG---------------TTGTTGTTGTGGATGCTTTGG
CATTATGCCTCTAA-------TGAGTAAGTGTGGTAAGAAATCTTCTTA-----------
-------------------TTACACGACTTTTGATAAC----GATGTGGTAACTGAACAA
TACAGACCTAAAAAGTCTGTTTGAT-------------------------GATCCAAAGT
CCCACGTCCTTCCTAATAGTATTAATTCTTCTTTGGTGTAAACTTGTACTAAGTTGTTT-
---------------------------------------TAGAGAGTT------------
-----------------------TATTATAGCGCTCCAACAACTAATACAAG--------
-------------------TTTTACTCCAAATT----------ATCAATAGTAACTTACA
GTCT-----------------------------------------------AGACTGACC
CTTTG-----GCAC----------------------------------------------
-------AGTCTAGACT-AATGTT------------------------------AAACTT
-----------------------------------------------AGAAGTAATTA--
----------------------------------------------------TTGAAACT
GGTGAGCAAGTGATTC-AAAAAATCAGTT---------------------------TCAA
TTTACAGCATATTTCAAGTGTATTAAACA---CAGAAGTATTTGATCCCTTTGACTATTG
TTATTACAGAGGAGGT--------------------------------------------
------------------------------------------------------------
--AATTTTTGGGAAATAGAGTCAGCTGAAGATTGTTCAGGTGATGAT-------------
-------------GAATTTATTGAATAAGTCGCTAGAGGAGAATGGAAGTTTTCTAACAG
CGCTTTACATAATTGTAGGATTTT------------------------------------
----TAGCACTTTATCTTC-------TAGGTAGAGCACTTCAAGCATTTGTACAGGCTGC
TGATGCTTGTTGTTTATTTTGGTATACATGGGTA--------------------------
------------------------GTAATTCCAGGAGCTAAGGGTACAGC-CTTTGTATA
CAAGTATAC-------ATATGGT-------------AGAAAACTTAA----------CAA
TCCGGAATTAGAAGCAGTTATTGTTAACGAGTTTCCTA----------AGAACGGTTGG-
AATAATAAAAATCCAGCAAATTTTC-AAGATGC------C---CAA------------C-
-----GAGAC---------------------------------AAATTGTACTCTTGACT
TTGAACAGTCAGTTCAGCTTTTTAAAGAGTATAATTTATTTATAACTGCATTCTTGTTGT
TCTTA---ACCATAATACTTCAGTATGGCTATGCAACAAGAAGTAAGGTTATTTATACAC
TGAAAATGATAGTGTTATGGTGCTTTTGGCCCCTTAACATTGCAGTAGGTGTAATTTCAT
GTACATAC-CCACCAAACACAGGAGGTCTTGTCGCA------------------------
---------GCGATAATACTTACAGTGTTTGCGTGTCTGTCTTTTGTAGGTTATTGGATC
CAG-AGTATTAGACTCTTTAAGCGGTGTAGGTCATGGTGGTCATTTAATCCAGAATCTAA
TGCCGTAGGTTCAATACTCCTAACTAATGGTCAACAATGTAATTTTG----------CTA
TAGAGAGTGTGCCAATGGTGCTTTCTCCAATTATAAAGAATGGTGTTCTTTATTGTGAGG
GTCAGTGGCTTGCTAAGTGTGAACCAGACCACTTGCCTAAAGATATATTTGTTTGTACAC
CGGATAGACGTAATATCTACCGTATGG------TGCAGAAATATACTGGTGACCAAAGCG
GAAATAAGAAAAGGTTTGCTACGTTTGTCTATGC-AAA-GCAGTCAGTAGATACTGGCGA
GCTAGAAAGTGTAGCAACAGGAGG-----AAGTAGTCTTT---------ACACAT-AAAT
GTGTGTGTGTAGAGAGTATTTAAAATTA------TTCTTTAATAGCGCCTCTGTTTTAAG
AGCGCATAAGAGTATTTATTTTGAGGATACTAATA----------TAAATCCTCTTTGTT
TTATAC--------------------------TCTCCTTTCAAGAGCTA-----------
------------------------------------------------------------
------------------TTAA-CGGTGTTACCTTTCAAGTAGATAATGGAAAAGTC---
----TACTACGAAGGAACACCAGTTTTCCAAAAAGGTTGTTGTAGGATGTGGTCCAATTA
T-AAGAA--------------------------------AGAATA---------------
ATTGAACCACCTACTACACTTATTTTTATAAGAGGTGTTTTACTTA-ACAAA-AACTT--
---------AACAAATACGGAC------------GATGAAATGGCTGACTAGTTTTGG--
------AAGAGCAGTTATTTCTTG---------------------------TTATAAATC
CCTACTATTAACTCAACTTAGAGTGTTAGATAGGTTAATTTTAGATCACGGACTACTACG
CGTTTTAACGTGTAGTAGGCGCGTGCT---------TTTAGTTCAATTAGATTTAGTTTA
TAGGTTGGCGTATACGCCCACCCAATCGCTGGCATG----------------AATAATAG
TAAAGATAATCCTTTTCGCGGAGCAATAGCAAGAAAAGCTCGAATTTATCTGAGAGAAGG
ATTAGATTGTGTTTACTTTCTTAACA--AAGCAGGACAAGCAGAGCCTTGTCCCGCGTGT
ACCTCTCTAGTATTCCAAGGGAAAACTTGTGAGGAACACATACATAATAATAATCTTTTG
TCATGGCAAGCGGTAAAGCAGCTGG---AAAAACA-------GACGCCCCAGCGCCAGTC
ATTAAACTA-----------------------------GGAGGACCAAAACCACCTAAAG
TCGGTTCTTCTGGAAATGCATCTT------------------------------------
-------------------------------------GGTTTCAAGCAATAAAAGCCAAG
A--AGTTAAATACACCTCCGCCCAAGTTTG------------------------------
------------------------------------------------------------
------------------------------------------------------------
AAGGTAGCGGTGTTCCTGATAACGAAAACATTAAGCCAAGCCAGCAACATGGATACTGGA
GACGCCAAGCCAGGTTTAAGCCAGGCAAAGGTGGAAGAAAA-------CCAGTCCCAGAT
GCTTGGTACTTTTACTATACTGGAACAGGACCTGCCGCTGACCTGAACTGGGGTGATACT
CAAGATGGTATAGTGTGGGTTGCTGCTAAGGGTGCTGATACTAAATCTAGATCC---AAT
CAGGGTACAAGAGATCCTGATAAGTTTGACCAATACCCACTACGATTCTCGGATGGCGGA
CCTGATGGTAATTTCCGTTGGGACTTCATTCCCCTGAACCGTGGTAGGAGTGGAAGATCA
ACAGCAGCTTCATCAGCAGCAGCTAGTAGAGCACCATCACGTGAAGGTTCGCGTGGTCGT
AGAAG-------------------------------------------------------
-----TGATTCTGGAGATGACCTTA--TTGCTCGTGCAGCAAAGATAATCC---------
----------------AGGATCAGCAGAAAAAGGGCTCTCGCATTACCAAGGCAAAGGCA
GATGAAATGGCTCATCGCCGGTATTGCAAGCGCACTATCCCACCTAATTATAGGGTTGAT
CAAGTGTTTGGTCCCCGTACTAAAGGTAAGG---AGGGGAATTTTGGTGATGA-CAAGAT
GAATGAGGAAGGTATTAAGGATGGGCGTGTTACAGCAATGCTCAACCTAGTCCCTAGCAG
CCATGCTTGTCTTTTTGGAA----GTAGAGTGACACCCAAACTTCAA----------CTA
GATGGGCTTCA-CTTGAGATTTGAATTTACTACTGTGGTCCCATGTGATGACCCGCAGTT
TGATAATTATGTGAAAATTTGTGATCAGTGTGTCGATGGTGTAGGAACGCGTCCAAAAGA
TGACGAACCAAAACCAAAGTCACGCTCAAGTTCAAGACCTGCTACAAGAGGAAATTCTCC
AGCG------CCAAGACAACAGCGCCCAAAGAAGGAGAAAAAGCTAAAGAAGCAGGATGA
TGAAGCAGATAAAGCATTGACCTCAGATGAGGAGAGGAACAATGCACAGC----------
-------TGGAATTTTATGATGA------------GCCCAAGGTAATTAACTGGGGGGAT
GCAGCTCTAGGAGAGAATGAACTTTGA-G----------------TAACATAATGGAC--
----CTG----------T------TG-TTTCCTGG------------TAC----------
--ATTTTGTTAAAC----------AC-------TAT-----------TTCT---------
--GTGCT-TTCCTATC-AATTATTACAGGCATTGATTGTGATTATGTTCAATA-------
---CTTAAGCTTCTTTT-----------------------GGTTGCTTTTTGCTTATTGT
A----TTGT-TGCTGTGCTTTTTA-TTGTTGTGATTC-TCATTAGTTTGCTTTATCG---
TAGAAATTC------AATAGTA---AGAGTTAAGGAAGATAGGCATGTAGCTTGATTACC
TACATGTCTATCGCCAGGGAAATGTCTAATCTGTCTACTTAGTAGCCTGGAAACGAACGG
TAGACCCTTAGATTTTAATTTAGTTTA---ATTTTTAGTTTAGTTTAAGTTAGTTTAGAG
TAGGTATAAAGATGCCA--------GTGCCGG-GGCCACG--CGGAGTACGATCGAGGG-
TACAGCACTAGGACGCCCA--------TTAGGGGAA----------GAGCTAAATTTTAG
----TTTAAGTTAAGTTTAATTGG-------CTAAGTATAGTT-AAAA-TTTATA-GGCT
AGT-ATAGAG------TTAGA-----GCA-------------------------------
------------------------------------------------------------
------------------------------------------------------------
------------------------------------------------------------
------------------------------------------------------------
------------------------------------------------------------
----
>KY799582.1 Infectious bronchitis virus strain ck/CH/LSC/99I, complete genome
------------------------------------------------------------
------------------------------------------------------------
----------------------------------------------ACT-----------
GAA--------------AAT----------------------------------------
-------------------------------------AGA--------------------
-----------------------------------TATTA--ATATATAT----------
CTATTGCACTAGCCTTG------------------CGCTAGAT-T-------------TC
------------------------------TAACTTAACAAAACGGACTT-AA-ATACCT
ACAGCAGGTCCCCCTAGGTG-TTC-------------CATTGCAGTGCACT-TTA-----
-------------G----------------------------------------------
-TGCCCTGGATGGCACCTGGCCACCT---------------GTCAGG-TTTTAGTTATTA
AA-TAATA---------TTGTTGCTAGTATCA--------------------------CT
GCTTGT-TTTGTTGTGTCTCACTTTATTACATCCGTTGCTTGGGCTACCTAGTG------
-----------------CCAGCGTCCTGCAGGCGCCGTGGTCGGTT--------------
--------------------------------CGAGTGCGAAGAACCTCTGGTTCATCTA
GCGGTA---CGCGGGTGTGTGGAAGTAGCACT-----------TCAGAGGTAC---GT--
-TCTGTTG-------TGTGAAACACGGGGTCACCT-CCCCCCACATTCCTCTAAGGGCTT
----TTGAGCCTAGCGTTGGGCTACGTTCTCGCACAAGGTCGGCTATACGACGGTTGTAG
GGGGTAGTGCCGAACAACCCCTGAGGT-------------------------GACAGGTT
CTGGTGGTGTTT----AGTGAGCAGACATACAATAGACAGTGACAACATGGCTT------
-------CAAGCCTAAAACAGGG---------------------AGTATCTTCCCAAAAC
CAGAGGAGTGTCATTCTTGTTGC--CAAAGACATTCCCGACCAACTTCGTGACGCTTTG-
TTTTTCTATACGTCACACAACCCAAAAGATTACGCTGATGCTTTCGCCTTTAGGCAGAAG
TTCGACCGTAGTCTCGGTGCTGGGAAACAGTTTAAATTTGA-------------------
-----------------------------------------------------AACTGTG
TGTGGTCCATTCTTTTTGAAGGGAGTGGATAAAATAACACCAGGAGTCCCAGCCAAAGTT
ATAAA----AGCCACTT-------CAAAGTTGGCTGACTTAGAAGACATCTTTGGTGTCT
CACCTCTTGCACGGAAATACCGTGAACTCTTGAAAACAGCATGCCAGTGGTCTCTCACTG
TAGAAGC------GCTGGATGCTCGTGCACAAACTCTTGAAGAAATT----------TTT
GACTCAACTGAAATACTCTGGCTTCAGGTGGCCGCAA--AAATTCAGGTTTCAGCTATGG
CAATGCGCAGGCTCGTTGGTGAAG------------------------------------
------------------------TAACTGCAAAAGTCATGGATGCTTTGGG---CTCAA
GTTTGACTTCTCTTTTTAAAATTGTG----------------------AAACAGCAAATA
GCCAGAATCTTTCAAAAGGCACTGGCTA------------------TTTTTGAAGATCTT
AAAAACTTACCAC------AACGTATAGCTGCACTGAAGATGGCTTTTGC--AAAGTGCG
CTAAAACAATTACTGTTATTGTTGTGGAAAGAGCTCTTGTCATTCGTGAATTTTCTGGAA
CTTGTCTTGCAAGCATTAATGGTGCCATTGCAAAGTTCTTTGAGGAACTACCCAA-----
----------------------TGGTTTTA------------TGGGGTCTAAAGTTTTTA
GTACACTGGCCTTCTTTAAAGAGGCAGCTGCTAAAATTGTAGAAAATGTTCCTGGAGCAC
CACAAGGTACT----AAAGGTTTTGAAGTTGTTGGAAATGCAAAGGGCACACAAGTTGTA
GTCCGTGGCATGAGAAATGACTTAACATTGCTTGACCAAAAAGCTGATGTTCCAGTTGAA
CCAGAAGGTTGGTCTGCAATCTTAG---ATGGACATCTTTGTTATGTCTTT---------
----AAGAGTGGCGACAGATTCTATGCTG-CGCCTTTGTCAGGAAATTTTGCACTTCATG
ATGTGCATTGCTGTGAACGTGTTGTCTGTCTTGTTGATGGTGTGACACCAGAAATTAAT-
-----------GACGGCCTCATTCTCGCGGCAATTTACTCATCAGTTAGTGTGGCTGAAC
TTGTGGCAGCACTTAAGAAAGGTGAACCATTCAAGTTTCTTGGACACAAATTTGTGTATG
CAAAAGAAGCAGCAGTCTCCTTCACATTGGCAAAAGCAGCAACTATTGCCGATGTCTTGA
AGCTGTTTCAGTCAGCAAGAGTAAAGACAGAGGATGTGTGGTCTGCACTTACTG------
-AAAAGTCTTTTGAATTCTGGAAACTCGCATATGGAAAAGTGCGAAATCTTAATGAATTT
GTGAAGACTCATTTCTGTAAAGCC---------CAAAT-GTCAATTGTGGTCCTAGCAGT
CGTGCTCGGTGAAGGTATTTGGCATCTTGTTTCGCAAGCCATCTATAAATTGGGTGGTTT
GTTTTCTAAAGTTGTTGATTTTTGTGCAAAATACTGGGAAGGTTTCTGTGAACAATTGAA
GAAGGCTAAGCTTC-----------TTGTCACTGAACACCTATGTGTTCTGAAAGGT---
GTTGCACAGCATTGTTTCCAACTTTTGCTGGATGCAATACA-------------TTCTAT
GTACAAGAGTTTTCAAAAGTGTGCACTTGGTAGAATCCA---CGGAGATTTACTCTTCTG
GAAGGGAGGTGTACACAAAATTGTTCAAGATGGCGACGAAATTTGGTTCGACGCCATTGA
AAGTATTGATGTTGAAGACCTGGGTGTTGTTC---AAGAAAAACCTGTTGATTTTGAGGT
TTGTGATGGTGTAACACTTCCAGA-----------------AAACCAACCTGGTCATATG
GTCC-AGTTTGAAGATGATGGAAAGAATTATATGTTCTTCCGCTTTAAACGTGATGACAA
TGTTTACTATACACCAATGTCACAATTGGGTGCAATTAATGTAGTTTGCAAAGCAGGTGG
CAAGACTGTCACGTTTGGCGAAACTACTGTGAAAGAAATACCACCACCTGATGTGGTGCC
CATTAAGGTGAGCATTGAGTGTTGTGGTGAACCATGGAATACAATCTTCAAG--------
AAGGCTTA-CAAAGAGCCCATTGAAGTTGAGACAGACCTCACAGTAGAAC---------A
ATTGCTCACTGTGATCTATGAGAAAATGTGTGACGACCTCAAATTGTTTCCTGAGGCACC
AGAACCTCCACCATTTGAGAATGTTGCACTTGTTGATAAAA------ACGGTAA------
--------------------AGATCTGGATTG-CATAAAAT-CATGCCATCTCATCTACC
------GTGATTATGAGAGCGATGGTGACATCGAGGAAGAAGATGCTGAG----------
-----GAGTGTGATACAGA---------TTCAGCTGATGCTGAGG-A---TGATACTGC-
-----------------------------TTCAGAGTGTGAAGAAGAAGATGAGGATACA
AAGGTGCTGTCTCTTTTGCAAGACCCAGCCAGTAACAAGTATCCCCTACCTCTCGATG--
-AAGATTATAGCGTCTACAATGGATGTATTGTTCATAAGGACGCTCTTGATGTT------
---------GTTAACTTACCATCTGGTGAAGAAACTTTTGTTGTCAATAACTGTT-----
----------------------------------------------TTGACGGAGCTGTG
AAACCGCTTCCGCAGAAGGTTGTTGAT---------------------------------
GTCCTTGGGGATTGGGGAGAGGCCGTTGA------TGCACAAGAACAATTGTGTGAA---
---------------------CAAGAG-----CCTGAAC---------CT--------GT
-TAAAG--------AATCAGTTGAGAAACCTACTGGTGTTGGTGGTTCAGCAATTGAAGA
AGCTGTT---------------------------------GTTGTAGAGCAGGAAGTAAT
TCA-------------------------------------------TATTGTTGAAGAGT
CTCAAGAAGTAGTTGTTTTTAAACCTGCTGATTTAGAAGTTTTCAAAGAAACATCAGAGG
ATGTCGACGAGTTTATTCTT----------------------------------------
--GTTGCTGATGTTCCTACAGAAGAAGTTG---------------------------TGC
TTCAAGAAAAAGA---------------------------------------AGAGCC--
------------------------------------------------------------
-------ACAAGTAGAACAGGA---------------------GCCTATTCAAGTTGTCA
AACTACAGCGTGAGAAAAAGGCTAAAAAG---------------TTTAAAGTCAGGCAAA
CCACATGTGAAAAACCCAAATTTTT-----------------------------------
-------------GGAGTACACAACATGTGTAGGTGA---------------TCTGACTG
TTGTAATTGCCAAAGCATTGGATGAATTTAAAGAGTTCTGCGTTGTAAACGCCGCAAATG
AGCATATGTCTCATGGTGGTGGCGTTGCAAAGGCAATTGCAGACTTTTGTGGACCTGATT
TTGTGGAATATTGT---------------------------GAGGACTATGTT----AAG
AAACATGGGCCACAACAAAGACTTGTCA----------CACCTTCGTATGTCAATGGCAT
TCAATGTGTG--AATAATGTTGTAGGACCCCGCCATGGTGACAAAGATTTAGAAGAAAAA
CTTGTCGCTGCCTACAAGA---------------ACGTTCTTGTAGA-------------
--------------------------------------------TGGTGTGGTCAATTAT
G----------------TTGTGCCAGT---------------TCTCTCATCGGGAATTTT
--------------------------------------------------TGGTGTAGAT
TTTAAAACTTCAATAGACGCGATGCGTAAGGCTTTTGAAGGGCTTAACATACGCGTGCTT
CTTTTTTCTCTGAGTC-----AAGAACACATCGATTATTTCGATGTAACTTGCAAG----
CAGAAGAAAATTT-----------------------------------------------
----------------------------ATCTTACAGAAGA-------------------
--------------------------------TGGTG--------------------TTA
AATACCGCTCTGTTTTAGTGAAACCTGGCGACTCTTTGGGT-------------------
-----------------CAATTTGGACAGGTTTTTGCAAAGAACAAGACAGTTT------
----------TTACAGCAGATGATGTTGAG---------------------GACGAAGAA
GTTCTCTTCATTCCAACAACTGACAGAGCT------------GTTCTTGAATACTATGG-
-----------------ATTGGATGCGCAAAAGTATGTAATATATTTGCAAACACTTGCG
CAGAAATGGGAAGTCCAATATAGGGACGATTTTATTGTACTTAAGTGGCGTGATGGAAAT
TGCTGGATTAGTTCAGCAGTTGTACTCCTTCAAGCTGCTAAGATTAGGTTTAA---GGGT
TTTCATGCAGAAGCATGGGCTAAACTGTTGGGTGGAGACCCTACTGAGTTTGTAGCTTGG
TGCTATGCAAGTTGCAATGCTAAAGTTGGTGATTTTTCAGACTGCAATTGGCTGTTGGCT
AATTTAGCAGAATATTTTGATGCAGATTACACAAACGCTCTCCTTAAAAAGCGTGTTTCG
TGTAATTGTGGTGT-TAAGAGTTATGAG---------------CTTAGGGGTCTTGAAGC
TTGTATTCAACCAGTAAGGGCTCCTAACCTTCTACATTTTAAGA----------------
-------CGCAATATTCAAATTGTCTAACTTGTGGTGCAAATAGTAC-------------
---------------------GGATGAAGTTGTTGAAGCATCACTTCCGTACTTAT----
-------TGCTTGTTGCTACAGATGGCCCTGCTGCAG-----TTGATAGTGATGAAA---
---ATGCTGCAGGAAACGTTGTTTTCATAGGATCTAC-----------------------
-------TAATAGTGGCCATTGTTATACGCAAACTTTTGGAAAAGCTTTTGATAATTTGG
CTCAAGATAGAAAGTTTGGAAAGAGATCGCCTTACATTACTGCAATGTATACGCGTTTCT
CTCTTAAGAGTGAAAATTCTACTTCTGTTG---TTA---AAAAGAGCAAGAGTAAGAGTA
AGGTGGTAAAAGAAGATGTTTCTAACCTCGCCACTAGTTCTAAGGTCAGTTTTGATGATC
T---------TACTGACTTTGAATATTGGTATAATAGCAACA-------TCTATGAAATT
CTTAAAGTTCAGGAAACACCTGAG---AATATTGATG-AGTATGTGTCATTTACAA----
-------------CAAAGGAGGATTCCAAGTTGCCACTGGCACTTAAAGTTAGGGGTGTT
AAATCAGTTGTTGACTTTAAGTCAAAGGATGGCTTTACTTATAAGTT-AATACCTGATAC
TGATGAGAATTCAAAAGCACCAATTTACTACCCAGTCTTAGACTCTGTTGCT---CTTAA
GGCAATATGGGTTG-AAGGTAGTGCTAATTTTGTTGTTGGACATCCCAA--------CTA
TAATAGTAGAGCGCTGCGTGTTCCTACATTTTGGGAATGTGCAGAGAGTTTTGTTAAAAT
AGGCGAAAAAGTAGATGGTGTAACTATGGGCCTTTGGC--------------------GT
GCAGAACAACTTAACAAACCTAATTTAGAAAGAATGTTCAATATT---------------
------------------------------------------------------------
---ATTAAGAAAATGATTGTTGGATCTAGTGTTGTTA-CTACGCAATGTGGTAAATTAAT
TAGTAAAACAGCT------ACATTCATTGCTGATAAAGTAGGTG------ATGGAGTAGT
TCGCAATGTTATAGATAGAATTAGGGGTGTTTTTGGGTTTACACGTGGGCATTTTGAAAG
AAAAATGTCTCCACAATTCCTAA------------------AAACGCTTATGTT------
-------CTTCTTTTTCTACTTAAT-----------------------------------
-----------------------------------TAAAGCTAGCGCTAAAAGTATAG--
------TTGCTAGCTATAAGAGTGTGTTATGTAAGGTGGTCT------------------
----TTACTGCTTTACTTATATTATGGTTTGTTTACACAAGTAATCCTGTAATGT---TT
ACTGGGATACGTGTGTTAGATTTTCTATTCGAAGGTTCTTTATGTGGTCCTTATAATGAC
TATGGTAAAGATTCTTTTGA---------------TGTACTACGCTATTGTGGAGATGAT
TTTACGTGTCGTGTTTGTTTACATGACAGGGATTCTCTCCACTTGTACAAACATGCTTAT
AGTGTAGAACAGTTTTATAAAGATGCAGTTTCTGGCATTAGCTTTAATTGGAATTGGCTT
--------------------TATTTAGTCTTTCTAATATTATTTGTTAAGCCAGTAGCAG
GTTTTGTTATTATTTGCTATTGTGTTAAGTATTTGGTATTGAGTACAACTGTGTTGCAAA
CTGGTGTAGGTTTTCTAGACTGGTTTATTCAAACAGTTTTTACTCACTTTAATTTCATGG
GAGCAG----GTTTTTATTTCTGGCTCTTCTATAAAATATACGTACAGGTGCACCACATA
CTGTACTGTAAGGATAT-----------------------------AACATGTGAAGTGT
GCAAGAGAGTTGCACGCAGCAATAGGTATG-AAGTTAGCGTAGTTGTTGGTGGACGCAAG
CAAATTGTGCATGTGTATACTAACTCTGGCTATAGATTTTGTAAGAGTCATAATTGGTAT
TGTAGGAA---TTGTGACGAGTATGGTCACCAAAATACATTTATGTCTCCCGAAGTTGCT
GGCGAGCTTTCTGAAAAGCTTAAACGCCATGTTAAGCCAACAGCACATGCTTATCACGTT
GTGGATGAGGCCTGCTTAGTTGATGAT---TTTGTTAATTTAAAATACAAAGCTGCAACG
CCTGGTAAGGATAGTGCACCTCCTGCAGTTAAGTGTTTCAGTGTTACAGATTTCTTGAAG
------------------------------AAAGCTGTTTTCCTTAAGGACGCACTGAAA
TGTGAACAAATATCTAACGATGGTTTTATAGTGTGTAACACACAGAGTGCGCATGCACTA
GAGGAAGCAAAGAATGCTGCCATCTATTATGCGCAATATCTGTGTAAACCAATACTTATA
CTTGACCATGCACTATACGAGCAATTAGTAGTTGAACCTGTGTCAAAGAGTGTTGTAGAT
AAAGTGTGTAACATTTTGTCTAAAATAGTTT-----------------------------
-------------------CTGTAGATACTGCAGCCTTAAATTATAAGGCAGGCACACTT
CG-TGATGCGCTGCTTTCTGTTACT-----------------------------------
-AAGGATGAAGAAGCTGTTGATATGGCTATCTTTTGTCACAATAATGAAGTTGAATATAC
AGGTGATGGTTTTACTAATGTAATACCGTCATATGGTATAGACACTGATAAATTAACACC
TCGTGATAGAGGGTTTTTAATAAATTCGGATGCTTCTGTTGCTAACCTAAGAGT--CAAA
AATGCTCCGC----CGGTAGTATGGAAGTTCTCTGATCTTATTAAGTTGTCTGATAGTTG
TATTAAATATTTAATATCAGCAACTGTCAAGTCAGGATGTCGTTTCTTTA---TAACAAG
GTCTGGTGCTAAGCAAGTTATT--TCTTGTCACACGCAGAAATTGTTAGTAGAGAAGAAG
GCTGGTGGTATCGTTGTTGGTACCTTTAAGTGGATTAAGAGTTGTTGTAAATGGCTCTTG
ATCTTTTATGTAATTTTTACACTGTGTTGCTCGGGTTATCACCATATGGAGATGAATAAA
AGTTTTGTT---CACCCCATGTATGA---TGTTAACTCTACAATGCATGTTGAAGGTTTT
AAGGTTATAGATAAAGGTGTTCTCAGGGAAATTGTACCAGAAGAAACCTGCTTTTCTAAT
AAGTTTGCTAATTTTGATGCCTTTT---------GGGGCAGATCATACGAAAATAGTAGA
GACTGTCCTATAGTTACAGCCATTATAGATGGTTCTGGTACAGTAGCTGCTGGTGTACCG
GGATTTGTTCAGTGGGTCATGGATGGCGTAATGTTCATCCATATGACGCAAACTGAGCGA
AAACCCTGGTATATTCCCACTTGGTTTAATAGGGAAATTG------TTGGTTACACTCAG
GATTCAATTATTACTGAGGGTAGTTTTTATACATCTATTGCATTGTTTTCAGCAAGATGT
TTATATTTAACA---GCCAGCAATACACCTCAATTGTATTGTTTTAACGGTGATAGTGAT
GCTCCTGGAG---CCTTACCATTTAGTAGTATAACTCCTCATAGAGTGTACTTTCAACCT
AATGGTGTTAGGCTTATAGTACCACAGCAGATAATGCACACACCCTACATAGTAAAGGTT
TTAGCCGA--------------------CAGTTATTGTAGGGGTAGTGTATGTGAGTATA
CAAAACCAGGTTATTGTGTGTCACTAAACTCTCAATGGGTGTTGTTTAATGATGAATACA
CAAAGCAGCCGGGTGTTTTTTGTGGTTCTACTGTTAGAGAACTTATGTTTAATATGGTTA
GTACATTCTTTACTGGTGTCAATCCTAATATCTATATGCAATTAGCAACTATGTTTTTAA
TACTAGTTGCTGTTGTTTTAGTTTTTGCAATGG------------------TCATAAAGT
TTCAAGGTGTTTTTA------AAGCTTATGCGTCCATTGTCTTTACAATAATGTTAGTTT
GGGTTATTAATGCA-TTTGTGCTATGCGTACATAGTTACAACAGCGTTTTAGCTGTCATA
TTACTTGTACTCTATTGCTATGCTTCATTGGTAACAAGCCGCAATACGTCTATAATAATG
CATTGTTGGCTTGTTTTTACTTTTGGTTTAATAGTGCCTATTTGGGTAGCTTGTTGCTAC
CTAGCGTTTGTGCTTTACATTTACACACCATTGTTTTTCTGGTGTTATGGTA--CTACTA
AAAATTTTCGTAAGCTTTATGATGGCAACGAGTTCGTTGGTAATTATGACCTGGCTGCGA
AGAGCACTTTTGTGATTCGTGGTTCTGAATTTGTTAAGCTTACGAATGAGA---------
----TAGGTGATAAATTTGACGCCTACCTTTCAGCGTATGCTAGACTTAAATATTATTCA
GGCACAGGCAGTGAACAGGATTATCTGCAAGCTTGTCGTGCATGGTTAGCTTAT----GC
ACTTGACCAATATAGAAATAGTGGTGTAGAATTTGTTTACACACCACCACGTTACTCTAT
TGGTGTCAGTAGATTACA-GGCTGGTTTTAAGAAGCTAGTTTCTCCTAGTAGTGCTGTTG
AAAGGTGCATTGTTAGTGTGTCTTATAGAGGCAATAATCTTAATGGACTGTGGCTTGGTG
ACACTATTTATTGTCCTCGTCATGTGTTAGGTAAGTACTCAGGTGATC---------AGT
GGGATGATGTACTTAATCTTGCTAATAATTATGAGTTTGAAGTTATAACTCAAAA---TG
GTGTTACTTTGAATGTTGTCAGTAGGCGGATAAAAGGTGCAGTTTTGATTTTACAAACTG
CCGTCGCTAATGCTGAAACTCCAAAGTATAAGTTTGTGAAGGCCAATTGTGGTGATAGTT
TCACCATAGCTTGCTCCTATGGTGGTACAGTTGTAGGACTATACCCTGTTACTATGCGTT
CTAATGGCACTATTAGAGCATCTTTTCTTGCAGGAGCTTGTGGTTCTGTAGGTTTCAATA
TAGAAAAGGGTGTAGTTAACTTTTACTACATGCATCATCTTGAATTGCCTAATGCATTAC
ACACTGGAACTGATTTAATGGGTGAGTTCTATGGTGGTTATGTTGATGAGGAGGTTGCAC
AGAGAGTGCCACCAGATAACCTTGTTACTAACAACATTGTTGCATGGCTTTATGCTGCAA
TTATTAGTGTTAAAGAGAGTAGTTTTTCAA---------------------------TGC
CTAAATGGCTTGAAAGCACTACTGTCAGTGTTGATGATTATAATAAGTGGGCTGATGATA
ATGGTTTTACACCGTTTTCAACTAGCACTGCTATTACTAGATTGAGTGCTATAACGGGAG
TTGATGTTTGTAAACTCCTACGCACTATTATGGTTAAGTCTAGTCAATGGGGTAGTGACC
CAATACTAGGCCAATATAATTTTGAGGATGAACTTACACCAGAATCTGTTTTTAATCAGG
TTGGTGGTGTCAGACTACAGTCTTCTTTTGT-GAAAAAAGCTACA---------------
-------------------------TCTTGGTTTTGGAGTAGATGTGTGTTAGCTTGTTT
CTTATTTGTGTTGTGTGCTATTGTGTTGTTTACGGCAGTGCCAC-----TTAAATATTAT
GTGCATGCAGCTGTTGTTTTGTTAGCGGCTGTTACATTTATTTCTTTTACTGTTAAACAT
GTTATGGCTTATATGGATACTTTCCTATTGCCAACATTGATTACAGTTATTATTGGAGTT
TGTGCTGAAGTACCCTTCATTTACAACACTCTAATTAGTCAAATTGTTAT---TTTCTTT
AGCCAATGGTATGATCCAGTAGTGTTTGATACTATGGTACCATG-GATGTTCTTACCATT
AGTGCTGTACACAGCTTTT-----------AAGTGTGTACAAGGTTGCTATAG-------
---------TGTAAATTCTTTCAATACTTCTCTGTTAGTTTTGTACCAGTTTATGAAGTT
GGGGTTTGTTATTTAT----------------------ACCTCGTCTAACAC-TGTTACT
GCATACTCAGAAGGTAATTGGGAGCTATTCTTTGAATTAGTACACACTACTGTGTTGGCT
AATATTAGTAGCAATTCTTTAATTGGTTTATTTGTGTTTAAGTTTGCTAAATGGATGCTG
TATTATTGTAAT-----GCAACATACTTTAATAATTATGTGCTAATGGCAGTCATGGTTA
ATGGCTTAGGTTGGCTTTTTACTTGTTACTTTGGGTTTTATTGGTGGATTAATAAGGTTT
TTGGTTTAACCTTAGGCAAATATAATTTTAAAGTTTCGGTTGACCAATATAGGTATATGT
GTCTTCATAAGATAAAACCACCTAAGACTGTGTGGGAAGTCTTTTCGACAAATATACTTA
TACAAGGTATTGGTGGCGATCGTGTGTTGCCTATTTCTACAGTTCAATCTAAATTGAGTG
ATGTAAAGTGTACAACT-----------GTTGTTTTAATGCAGCTTT--------TGACT
AAGCTTAATGTTGAAGCAAATTCAAAAATGCATGCTTATCTTGTTGAGTTACACAATAAA
ATTCTTGCCT-CTGATGATGTCGGAGAGTGTATGGATAATCTATTGGGTATGCTTGTTAC
ACTACTTTGTATTGATAGTACTATTGATTTGAGTGAGTATTGTGATGATGTACTTAAGAG
GTCAACTGTCTTACAGTCAGTTACTCAAGAGTTCTCACATATACCATCTTATGCTGAATA
TGAAAGAGCTAAACAACTTTATGAGAAGGTGTTAGC------TGATTCTAAAAATGGTGG
TGTAACACAGCAAGAGCTTGCTGCTTACCGTAAAGCTGCCAATATTGCTAAGTCAGTCTT
TGATAGAGACTTGGCTGTTCAGAAGAAGTTAGATAGCATGGCAGAGCGTGCTATGACAAC
AATGTATAAAGAGGCACGTGTTACTGATAGAAGAGCAAAATTGGTCTCATCACTACACGC
ACTACTGTTTTCAATGCTTAAGAAGATTGATTCTGAAAAGCTTAATGTATTATTTGACCA
GGCGAGTAGTGGTATAGTACCACTTGCGACTGTTCCAATAGTTTGTAGTAATAAGCTTAC
ACTTGTAGTGCCAGACCCTCAAACGTGGGTCAAGTGCGTA-GAAGGTATGCATGTTACAT
ATTCAACAGTTGTCTGGAATATAGATAATGTTATTGATGCCGATGGCACTGAATTACATC
CTACTTCTACAGGTAGTGGTTTAACCTACTG-TATAAATGGAGATA---------ATATA
GCATGGCCTC---------------TTAAGGTTAACTTGACTAGGAATGGGCATAATAAG
GTTGATGCTGCATTGCAGAACAACGA-GCTTATGCCACATGGTGTTAAAACAAAGGCTTG
CGTTGCAGGTGTAGATCAAGCACACTGTAGCGTAGA------GTCTAAATGTTACTACAC
TAATATAAGTG-GTAATTCAGTGGTTGCTGCTATTACCTCTTCTAACCCGAATTTGAGAG
TTGCTTCATTCTT---AAATGAGGCAGGCAATCAAATTTATGTAGATTTAGACCCACCAT
GCAAATTTGGTATGAAAGTGGGTGATAAAGTTGAAATTGTTTACCTGTATTTTATAAAGA
ATACAAGGTCAATTATTAGAGGTATGGTACTTGGTGCTATATCTAATGTTGTTGTTTTAC
AGTCTAAAGGGCATGAAACAGAAGAAGTAGATGCAGTTGGTATTCTTTCTCTTTGTTCCT
TTGCAGTAGACCCCGCTGACACATATATTAAATATGTGGCTGCAGGTAATCAACCTTTAG
GTAACTGTGTTAAAATGTTGACAGTTCATAATGGTAGCGGCTTTGCTATAACATCAAAGC
CAAGTCCAACTCCTGATCAGGACTCTTATGGAGGAGCATCTGTTTGTCTCTATTGTAGAG
CACATATAGCCCATCCTGGTAGTGCTGGAAACTTAGATGGACGTTGTCAATTTAAGGGAA
GTTTTGTGCAAATACCTACTAT---GGAGAAAGATCCTGTTGGATTCTGTCTACGTAATA
AGGTTTGCACTGTCTGTCAGTGTTGGATTGGTCATGGATGTCAATGTGATGCACTTAGAC
AACCACAACCTTCCCTACAATCAGTGGCTGGTGCAACTG------------ATTTTGATA
AGAATTA-TTTAAAC-GGGTACGGGGTAGCAGTGAG-GCTC--GGCTGATACCCCTTGCT
AATGGATGTGATCCTGATGTTGTAAAGCGAGCCTTTGATGTATGTAACAAGGAATCTGCA
GGTATGTTTATAAATTTGAAGCGTAACTGTGCACGATTCCAGGAAGTTCGTGATACTGAA
GACGGGTGTCTT---GAGTATTGTGATTCTTATTTTGTGGTCAAACAAACCACACCTAGT
AATTATGAACATGAGAAAGCGTGTTACGCTG-ACTTAAAGTCAGA--AGTGACAGCTGAT
CATGATTTCTTTGTGTTCAATAAGAACATTTATA---------ATATTAGTAGGCAGAGG
CTTACTAAATATACCATGATGGACTTTTGCTATGCTTTGAGGCATTTTGACTCAAAGGAT
TGCGATGTTCTTAAAGAAATACTTGTCACTTATGGTTGTATAGATGACTATCACCCTAAG
TGGTTTGAAGATAATAAGGATTGGTACGACCCAATAGAAAACCCAAA-ATATTACGCCAT
GT---TGGCTAAAATGGGGCCTATTGTACGACGTGCTTTATTGAATGCTGTTGAGTTTGG
AAACCTTATGGTTGAAAAGGGTTATGTAGGTGTTATTACGCTAGATAACCAGGACCTCAA
TGGCAAATTCTATGACTTTGGTGATTTTCAGAAGACAGTACCTGGTGCTGGCGTTCCTGT
TTTTGACACATATTATTCTTACATGATGCCCATCATAGCCATGACGGATGCTTTAGCACC
TGAAAGGTATTTTGAATATGATGTGCATAAGGGTTATAAGTCCTACGATCTTCTAAAGTA
TGATTATACTGAGGAGAAGCAGGAGTTGTTTCAAAAGTACTTTAAGTACTGGGATCAGGA
ATACCATCCTAACTGTCGTGATTGTAATGATGACAGGTGTTTGATACATTGTGCAAACTT
CAACATTCTTTTCTCTACACTAATACCTCAGACGTCTTTTGGTAATTTGTGTAGAAAAGT
CTTTGTTGATGGTGTACCATTTATAGCCACTTG--TGGCTACCATTCTAAAGAACTTGGT
-GTTATTATGAATCAAGATAATACCATGTCTTTTTCAAAAATGGGTTTGAGTCAACTCAT
GCAATTTGTTGGAGATCCTGCATTGCTTGTAGGAACATCCAA-TAATTTAGCGGATCTTA
GAACATCTTGTTTTAGTGTTTGTGCTTTAGCACCTGGTATTACTCATCAGACAGTAAAAC
CAGGTCACTTTAACAAGGATTTCTATGATTTTGCAGAGAAGGCAGGTATGTTTAAGGAGG
GTTCTTCTATACCACTTAAACATTTCTTCTACCCACAAACTGGTAATGCTGCTATTAACG
ATTATGATTATTATCGTTATAATAGGCCTACCATGTTTGATATACGTCAACTTCTATTTT
GTTTAGAAGTGACTTCTAAGTACTTTGAATGTTATGAAGGCGGCTGTATACCGGCTAGCC
AAGTTGTAGTTAACAATTTAGATAAGAGTGCAGGTTACCCATTCAATAAGTTCGGAAAAG
CCCGCCTCTATTATGA---AATGAGTTTAGAGGAACAGGATCAACTCTTTGAAAGTACAA
AGAAAAATGTCTTGCCAACTATAACTCAGATGAATTTAAAATATGCCGTATCCGCGAAGA
ATAGAGCGCGTACAGTGGCAGGTGTGTCAATTCTTTCTACTATGACTAATAGACAGTTTC
ATCAGAAGATTCTTAAGTCTATAGTCAATACTAGAAATGCTCCTGTGGTTATTGGAACAA
CTAAATTTTATGGCGGTTGGGACAACATGTTGCGCAACCTTATTAGAGGTGTTGAGGACC
CTATTCTTATGGGTTGGGATTATCCTAAGTGTGATAGAGCAATGCCTAATTTGTTGCGTA
TAGCAGCATCTTTAGTAC-TTGCTCGTAAGCACACTAACTGTTGTACTTGGTCTGAGCGC
ATTTATAGGTTATATAATGAATGTGCTCAAGTCTTGTCAGAAACTGTATTAGCTACAGGT
GGTATTTATGTTAAACCTGGAGGCACTAGCAGTGGTGATGCTACTACTGCTTATGCAAAC
AGTGTTTTCAATATAATTCAAGCCACATCTGCTAATGT---TGCGCGTCTTTTGAGTGTT
ATAACGCGTGATATTATCTATGATGACATTAAGAGCCTGCAGTATGAGTTATACCAGCAG
GTTTATAGGCGGTCTACTTTTGATCCAGCCTTTGTTGAAAAGTTCTATTCTTATCTTTGT
AAGAATTTTTCTTTGATGATCTTGTCTGACGATGGTGTTGTTTGTTATAACAATACACTT
GCCAAACAAGGTCTTGTTGATGATATTTCTGGTTTTAGGGAAATACTCTATTACCAAAAT
AATGTTTATATGGCAGATTCTAAGTGCTGGGTTGAACCTGACTTAGAAAAAGGCCCACAT
GAATTTTGTTCACAACACACAATGTTAGTGGAGGTTGATGGTGAGCCTAAGTACTTGCCA
TATCCTGATCCATCACGCATTTTGGGTGCTTGTGTTTTTGTAGATGACGTGGATAAGACA
GAGCCTGTGGCAGTTATGGAGCGCTATATTGCTCTTGCCATAGATGCTTACCCTCTTGTT
CATCATGAAAATGAGGAGTACAAGAAAGTTTTCTTTGTACTTCTTTCTTACATTAGAAAA
CTCTATCAAGAGCTTTCTCAAAATATGCTTATGGACTACTCTTTTGTCATGGATATAGAC
AAGGGTAGTAAATTTTGGGAACAGGAGTTCTATGAGAATATGTATAGAGCCCCTACAACT
TTACAGTCTTGTGGCGTCTGTGTAGTTTGCAATAGTCAAACTATACTTCGCTGTGGTAAC
TGTATCCGCAAACCATTTTTGTGTTGTAAATGTTGC-TATGACCATGTCATGCACACAGA
TCACAAAAATGTTTTGTCTATTAATCCATACATTTGCTCCCAGCCAGGTTGTGGCGAAGC
AGATGTTACTAAACTGTATCTCGGAGGTATGTCATACTTCTGTGGTAATCATAAACCAAA
ATTATCAATACCGTTAGTATCTAATGGTACTGTTTTTGGAATATACAGGGCTAATTGTGC
TGGTAGTGAAAATGTTGATGATTTTAATCAACTAGCTACTACTAATTGGTCTACTGTAGA
ACCGTATATATTGGCAAATCGTTGTAGTGACTCGTTGAGACGCTTTGCTGCTGAAACAGT
TAAAGCTACAGAGGAGTTACATAAACAGCAATTTGCTAGTGCGACTGTGAGAGAAGTGCT
CTCAGATCGTGAGTTAATTCTTTCATGGGAACCAGGTAAAACTAGGCCCCCTTTGAATAG
AAATTATGTTTTCACTTGCTACCACTTCACTAGAACTAGTAAAGTGCAGCTTGGTGAGTT
TACATTTGAAAAAGGTGAAGGTAGAGACGCTGTTTATTATAGAGCATCATCTACAGCTAA
ATTGTCTGTTGGAGACATTTTTATTTTGACATCACACAATGTTGTTTCGCTTGTAGCGCC
CACGTTGTGTCCTCAACAAACCTTTTCTAGGTTTGTAAATCTAAGACCTAATGTAATGGT
ACCAGAGTGTTTTGTAAATAACATTCCATTGTACCATTTAGTGGGTAAACAGAAGCGTAC
TACAGTACAAGGTCCTCCTGGCAGTGGTAAATCTCACTTTGCTATAGGCCTTGCAGCATA
CTTTAGTAATGCTCGTGTTGTTTTTACTGCTTGTTCTCATGCAGCTGTTGATGCTTTGTG
TGAAAAGGCATTTAAGTTTCTTAAAGTAGATGATTGCACTCGCATAGTACCCCAAAGGAC
TACTATCGATTGTTTCTCTAAATTTAAGGCCAATGACACAGGCAAAAAGTACATTTTTAG
TACTATTAATGCCTTGCCAGAAGTAAGTTGTGACATTCTATTGGTCGACGAGGTTAGTAT
GTTGACCAATTATGAATTGTCATTCATTAATGGTAAAATAAATTACCAGTATGTTGTGTA
CGTAGGTGACCCGGCTCAATTGCCAGCACCACGTACTTTACT---TAATGGTTCACTGTC
GCCGAAGGATTATAAT-ATTGTCACAAATCTTATGGTTTGTGTCAAACCTGATATCTTCC
TAGCAAAGTGTTACCGTTGTCCTAAAGAAATTGTAGACACTGTGTCCA-ATC--TTGTCT
ATGATGGAAAGTTTATTGCAAA-TAACCCAGAATCACGTGAGTGTTTCAAGGTTATAGTT
AATAATGGTAATTCTGATGTAGGACATGAAAGTGGTT-CAG-CCTAC----AACACAACT
-CAGTTGGAATTTGTGAAAGATTTTGTCTGTCGCAATAAGCAATGGCGAGAGGCAACATT
CATTTCACCTTACAATGCTATGAATCAGAGAGCCTACCGTATGCTTGGACTTAATGCCCA
AACTGTAGACTCGTCACAAGGTTCTGAGTATGATTACGTTATTTTCTGTGTCACTGCTGA
TTCTCAGCATGCACTGAATATTAACAGGTTTAATGTAGCTCTTACAAGGGCTAAGCGTGG
TATACTTGTGGTCATGC---------GTCAGCGTGATGAATTGTACCAGAC---TCTTAA
ATTTACAGAGCTTGATAGTGAAGCAAGTCTGCAAGGT---------ACAGGTTTGTTTAA
AATTTGCAACAAAGAGTTTAGTGGTGTTCACCCTGCTTATGCGGTGACAACAAAGGCTCT
AGCTGCAACTTATAAGGTTAATGACGAACTTGCTGCACTTGTTAATGTTGAAGCAGGTTC
AGAAATAACTTATAAGCATCTTATTTCTCTTTTGGGATTCAAGATGAGTGTTAGCGTTGA
AGGTTGCCATAACATGTTTATAACACGTGATGAGGCAATCCGCAATGTTAGAGGATGGAT
AGGATTTGATGTAGAGGCCACACATGCTTGCGGCACTAACATCGG-TACTAACCTTCCCT
TTCAGGTAGGCTTCTCGACTGGTGCAGACTTTGTCATTACACCGGA-AGGGCTTGTTGAT
ACTTCAATA-GGCAATAATTTTGAGCCTGTCAATTCA-AAAGCACCTCCAGGTGAGCAAT
TTAAACACTTGAGGGCTTTGTTTAAGAGTGCTAAACCTTGGCATGTTATAAGACCAAGGA
TTGTGCAA---------ATGTTAGCAGACAACCTATGCAATGTTTCAGATTGTGTAGTGT
TTGTTACTTGGTGCCATGGTC---TAGAATTAACAACCTTGCGCTATTTTGTTAAAATAG
GCAAGGAGCAAGTGTGTTCTTGTGGTTCTAGAGCTACGACATTCAATTCTCATACTCAGG
---CATATGCTTGTTGGAAGCACTGCTTGGGTTTTGATTTTGTTTATAACCCACTTTTAG
TGGATATACAACAATGGGGTTACTCAGGCAACCTTCAGTTTAATCATGATTTGCATTGTA
ATGTACACGGCCATGCTCATGTAGCGTCTGCTGATGCTATTATGACTCGTTGTCTTGCAA
TTAACAATGCATTCTGTCAAGATGTCAACTGGGAGTTGACTTACCCTCATATTGCAAATG
AGGATGAAGTAAACTCTAGTTGTAGATATTTACAACGCATGTATCTCAATGCATGTGTTG
AT-GCTCTCAAAGTTAATGTTGTCTATGACATAGGCAACCCTAAAGGTATTAAGTGTGTG
AGACGTGGGGATGTAAATTTTAGGTTCTATGATA-AGAACCCAATTGTACCCAACGTCAA
ACAGTTTGATTATGATTACAGTC--------AGCATAAAGATAAGTTTGCTGACGGGTTT
TGTATGTTCTGGAATTGTAATGTGGATTGTTATCCAGAAAATTCACTTGTTTGTAGGTAT
GACACAAGAAATTTGAGTGTGTTTAACCTACCAGGTTGTAATGGTGGTAGTTTGTATGTG
AATAAACATGCATTC--CACACACCTAAATTTGATCGTGCAAGCTTCCGTAATTTGAAAG
CTATGCCGTTCTTTTTCTATGACTCATCTCCATGTGACACCATTCAGATTGATGGTGTGT
CTCA---GGATCTTGTGTCATTAGCTACAAAAGATTGTATCACAAAGTGCAACATTGGAG
GTGCTGTTTGTAAAAAGCATGCGCAAATGTATGCAGAATTTGTGACTTCATATAATGCCG
CTGTTACAGCTGGTTTTACATTTTGGGTTGCTAATAATTTCAACCCTTATAATTTGTGGA
AAAGTTTTTCAGCTCTCCAGTCTATTGACAACATTGCTTATAATATGTATAAGGGTGGTC
ATTACGATGCTATCGCAGGAGAAATGCCCACTGTCATAACTGGAGATAAAGTTTTTGTTA
TTGATCAAGGTGTAGAAAAGGCAGTTTTTGTTAATCAAACAACACTGCCTACATCCGTTG
CGTTTGAGTTGTATGCGAAGAGAAATATTCGCACACTCCCGAACAATCGTATCTTGAGTG
GTTTAGGTGTAGATGTAACCCATGGGTTTGTGATATGGGATTACGAAAACCAAACA-CCA
CTGTATCGTAATACTGTTAAAGTATGTGCAT------ATACAGAC-ATTGAGCCAAATGG
---------------TTTAATTGTTCTGTATGATGATAGATATGGTGATTACCAAACGTT
CCTT---GCTGCTGATAATGCTGTTTTAGTATC--TACACAGTGTTATAAG-CGGTATCC
TTATGTAGAAATACCATCAAACCTACTTATTCAGAATGGTATGCCCTTAAAAGATGGAGC
GA---------ATCTGTATGTTTATAAAAGGGTAAATGGTGCGTTTGTAACGTTACCAAG
TACATTGAACACACAGGGTCGCAATTATGAAACTTTTGAACCTCGTAGTGACGTTGAGAG
AGATTTTCTTGCAATGTCAGAAGAGGTTTTTATTGAAAAGTATGG---CAAAGACTTAGG
TCTACAGCACATACTATATGGTGAAGTAGAAAAACCACAATTAGGTGGTTTGCATACTGT
TATTGGTATGTACAGGCTATTGCGTGTAAATAAGTTGAGCGCAAAGTCTGTCACTAATTC
AGATTCTGATGTCATG------------CAAAATTATTTTGTATTG---GCAGATAATGG
TTCTTATAAACAAGTTTGCACTGTTGTGGACTTGTTGCTTGATGATTTCTTAGAACTTCT
TAGAAACATACTTCAAGAGTATGGTACTAACAAGTCTAAAGTTGTAACAGTGTCAATTGA
TTACCATAGCATAAATTTTATGACGTGGTTTGATAATGGCAGTATTAAAACATGTTATCC
ACAGCTACAATC------AGCGTGGACATGTGGTTATAATATGCCTGAACTTTATAAAGT
TC--AGAATTGTGTTATGGAA-CCTTGCAACATTCCAAACTATGGTGTTGGAATAACGTT
GCCTAGTGGTATTATGATGAATGTGGCAAAGTATACACAACTTTGTCAATACCTTTCAAA
-------AACAACAATGTGCGTGCCGCATAATATGCGTGTAATGCACTTTGGAGCTGGAA
GTAATAAAGGAGTTGCCCCTGGCAGCACTGTTCTTAAACAGTGGCTGCCAGAAGGAACAC
TCCTTGTCGATAACGACATTGTAGATTATGTATCTGATGCACATGTGTCTGTGCTGTCAG
ATTGCAATAAATATAAGACAGAGCACAAGTTTGATCTTGTGATATCTGATATGTATACAG
ATAATGATTCAAAGAAGAAACATGAAGGCATAGTAGCCAATAATGGCAACGACGATGTCT
TCATTTATCTAGCTAATTTTTTAAAGAACAACTTAGCTCTGGGAGGCAGCTTTGCTGTAA
AAGTAACAGAGACAAGTTGGCATGAGAGTTTATATGAAATTGCACAAGATTGTGCATGGT
GGACAATGTTTTGTACAGCAGTAAATGCGTCATCTTCAGAGGCATTTTTGCTGGGTATTA
ATTATTTGGGTGCAAGTGGAAAG------------GTGAATGTTAGTGGAAAAACATTGC
ATGCAAATTATATATTTTGGAGGAATTGTAATTATTTACAAAC------CTCTGCTTATA
GTGCATTTGATGTTGCAAAGTTTGGATTGAAGTTAAAAGCAACACCAGTTGTAAATTTAA
AGAAA-------------------------------------------------------
------------------------------------------------------------
------------------------------------------------------------
------------------------------GAACAAAAGACCGACTTAGTAAATAATTTA
CTAAGGAACGGCAAGTTATTGATTAGAGATGTTGGGGAAGTCACTGTTAATAGTGACTGT
TTTGTTTGCAC-----TATGTAGTGCTACT---CTTTATACTC---ACGATTATGTTTA-
--------------CTACTACCAAAGTGCCTTTAGACCACCAAATGGATGGCATTTGCAG
G-GGGGTGCTTATGCAGTAGTGAA------------------------------------
------------------------------------------------------------
---TTCTACTAATAAAACTAACAATGCAGGCGCCGCT---------------------AG
CGAGTGTTCTGTAGGTGTTCTTTTTA--------------AT-------TATACTAACGG
AAA-----TGACG---------------TTGGTTATAATAATAGTGCT------------
---TCTTCCGTAGCCATGACAGCACCGTT------TCCTG-----GTATGTCTTGGTCTA
A---AACACAATTTTGTACTGCCCATTGTAATTTTT-------------------CGGAT
------------TTTACAGTGTTTGT-----------------TACACATTGTT------
---T-----TGCAAACTC------TTGTCC-TTTAACAGGT--AGGATAGAGGAAAACCA
TAT-----TCGTATTTCTGCTATG-----------AGAA---------------------
ATGG---------------TTCTCTATTTTATAAT-TTAACAGTT-------AGTGTATC
TAA---------------------------------------ATACCCTAAATTTAAATC
GCTTCAATG-------------TGTTAACAATTCTACTTC--------------------
TGTTTATCTAAATGGTGACCT---------TGTTTTTACTTCTAACGAAACCACT-----
---------AATGTTATAGGTGCTG-GTGTG---TATTTTAAAGCAGGTGGGCCTATAAC
CTACAAAATTATGAAAGAATTTAAGGTTTTGGCTTATTTTGTCAATGGTAC---------
--------------TGTGCAAGATGTAATTCTGTGT-----GATGACACACCGAGAGGCT
TGCTTGCATGTCAATATAA-----------TACTGGTAATTTTTCAGATG------GGTT
TTACCCTTTTACTAATTCTAGTTTAGTTAAGAAAAAGTTTATTGTTTATCGTGA------
----------------GAATAGTGTCAATACTACTCTTATTTTAACTAACTATACTTTTT
A---------------------TAATGTGACTAATGCCCCGCCTAA------------T-
--------------------------CAAGG------------TGGTGTTCAGT-CT---
-ATTTTAACTTA----------------TCAAACACA------------------AACAG
CTCAGAGTGGTTATTATAATTTTAATTTATCATTTCTG------AGTAGTTTTGTGTATA
AAC---------AGTCTGATTACATGTATGGGTCTTATCAC------------CCTGCA-
-----TGTAAT---------------------------------------TTTAGATTAG
AAACTATTAATAATGGCTTGTGGTTTAATTCACTGTCAGTTTCGCTTGCTTATGGACCAC
TTCAAGGTGG--------GTGTAAGCAGTCGGTTTT------------------------
----------TAGTAGTAGAGCCACT------------TGTTGTTATGCTTAT-------
--TCAT-----ATAATGGTCCTCGCGCTTGTAAGGGTGTTTACGCAGGCGAGTTACAACA
AAATTTTGAATGTGGACTGTTGGTTTATG--TTACTAAGAGCGATGGCTCTCGTATACAA
ACAGCCACCGATCCACCAGTCATAACTCAACAC---------------------------
AATTATAATAATATTACTTTAAATACTTGTGTTGATTATAATATATATGGCAGAGTTGGT
CGAGGTTTTATTACTAA-TGTAACTGACTTATCATCTAGTTATAATTATTTAGCAGATGC
AGGGTTGGCTATTTTAGATACATCAGGTG-----------CCATAGACATCT--------
-----------------------------------TTGTTGTACAAGGTGAACATGGTTT
TAATTATTACAAGGTTAATCCCTGTGAAGATGTAAACCAGCAGTTTGTAGTTTCTGGTGG
TAAATTAGTAGGTATTCTTACCTCACGT--------------------------------
----------------AATGTAACAGGTT-------------------------------
--------CTCAGCCTCTTGAGAATCAATTCTACATTAAACTCACTAAAGAGACACG---
------------TCGTTTTAGACGTTCTA-------CTAGTGAAAAT-----------GT
AGCAAG-------TTGTCATTATGTAAGTTATGGCAGGTTTTGTATACAACCTGATGGTT
CTATTAAGCAAATAGTACCGCAAGAATTAGAAAACTTTGTGGCA------CCTTTGTTAA
ATGTTACTGAAAATGTGCTCATACCTAACAGTTTTAATTTAACTGTTACAGATGAGTACA
TACAAACACGTATGGATAAAGTTCAAATTAATTGCCTGCAATATGTTTGTGGTAATTCTT
TGGATTGTAGGAAGTTATTTCAACAATATGGTCCTGTCTGTGACAACATATTGTCTATAG
TAAATAG------TGTTGGTCAAAAAGAAGATATGGAACTTTTAAGTTTCTATTCTTCTA
CTAAACCAGCTGG---TTATAATGCACCTGTTTTTAGTAATATTAGTACTGGTGATTTTA
ATATCTC---TCTTTTATTAACACCATCTAGTAGTCCTAGAGGTC------GTTCTTTTA
TAGAA---GATTTGTTATTTACAAGTGTTGAAACAGTTGGTTTGCCAAC---TGATGCTG
AATATAAAAAATGCAC-AGCAGGACCTTTGGGTACTCTTAAAGACCTTGTT---------
TGCGCTAGAGAATATAATGGTTTGTTAGTACTGCCCCCTATTATTACGGCAGATATGCAA
ACAATGTATA---CTGCATCTTTAGTAGCATCTATGGCCTTGGGTGGTATTACAGCCGCC
GGTGCT---------ATACCTTTTGCTACTCAGATTCAGGCAAGAATTAACCATCTTGGT
ATTACACAGTCTTTGTTGTTAAAAAATCAAGAGAAAATTGCAGCTTCCTTTAATAAGGCC
ATTGGTCATATGCAGGAAGGTTTTAGAAGCACTTCGCTAGCATTACAACAGGTT------
------------------------------------CAAGATGTTGTTAATAAGCAGAGT
GCTATTCTTACTGAAACTATGAATTCTCTTAATAAGAATTTTGGTGCCATTTCATCAGTA
ATTCAAGACATTTATGCGCAATTTGATGCAATTCAAGCCGATGCACAAGTTGACCGTCTT
ATTACTGGCAGACTCTCTTCTCTCTCAGTGCTAGCCTCT-GCTAAGCAGTCTGAGT----
-ACATTAGAGTTTCCCAACAACGTGAATTAGCCACGCAAAAAATTAATGAGTGTGTTAAA
TCACAATCTAATAGGTATGGATTTTGTGGTAGTGGAAGACATGTTCTTTCGATACCACAA
AATGCACCTAATGGTATAGTGTTTATACACTTTACTTACACCCC---------AGAGAGT
TTTGTTAATGTTACTGCAATAGTGGGTTTTTGTGTACAGCCTGCTAATGCTAGTCAGTAT
GCAATAGTGCCTGTTAATGGTAGAGGTATTTTTATACAAGTTAATGGTAGTTACTATATC
ACAGCAC---GTGATATGTATATGCCTAGAGACATTACTGCAGGAGATATAGTTACTCTT
ACCTCTTGTCAAGCAAATTATGTTAATGTAAATAAAA------------------CCGTC
ATTACTACATTTGTAGAAGATGACGAT-TTTG-----------------ATTTTGATGAT
GAGTTGTCGAAATGGTGGAATGACACTAAGCATGAGCTACCAGATTT---------TGAC
GACTTCAATTACACAGTACCCATACTGAATATTAGCGGTGAAATTGATCGT---------
---------------------------------ATTCAAGGTGTTATACAGGGTCTTAAT
GACTCCATTATAGACCTTGAAGAACTGTCAATAATCAAAACTTATATTAAATGGCCTTGG
TATGTTTGGCTTGCCATAGGCTTTGCCA-TTATTATTTTTATCCTTATCTTAGGATGGGT
GTTTTTCATGACAGGTTGTTGTGG---------------TTGTTGTTGTGGATGCTTTGG
TGTCATTCCTCTAA-------TGAGTAAGTGTGGTAAGAAGTCCTCTTA-----------
-------------------TTACACGACTTTTGATAAT----GATGTGGTAACTGAACAA
TACAGACCTAAAAAGTCTGTTTAAT-------------------------GATTCAAACT
CCCACATCTTTTGTAATAGTATTAATTCTTCTTTGGTTTAAACTTGCATTAAGTTGTTT-
---------------------------------------TAGAGAGTG------------
-----------------------CGTTGTAACACTCCAACAACTAATACAAG--------
-------------------TTCTACTCCAAATT----------ATTAATAATAATTTACG
TTCT-----------------------------------------------AGGCTGCTC
CTTTG-----GCAC----------------------------------------------
-------AGCCTAGACT-AATGTT------------------------------AGATTT
-----------------------------------------------TGAGAAAATAA--
----------------------------------------------------TTGAAACT
GGTGAAGTAGTAATAC-AACAAATCAGTT---------------------------TCAA
TTTACAACATATATCAAGTGTTTCAAACA---CAGAAATATTTGACCCCTTTGAATTCTG
TTATTACAGAGGAGGT--------------------------------------------
------------------------------------------------------------
--AATTTTTGGGAAATAGATTCAGCCGAAGAGGTT------GACGAT-------------
-------------GACTGTGTTGACTAAGTCGCTAGAGGAGAATGGTAGTTTTCTAACAG
CGGTTTATGTCTTTTGTGGGTTTG------------------------------------
----TAGCACTTTATCTAC-------TAGGTAGAGCGCTTCAAGCTTTTGTCCAGGCAGC
AGATGCTTGTTGTTTATTTTGGTATACATGGGTA--------------------------
------------------------GTACTTCCTGGAGCTAAGGGTACAGC-CTTTGTGTA
TAAACATAC-------ATACGGT-------------AGAAAACTTAA----------CAA
TCCGGAATTAGAGTCGGTAATTGTTAACGAATTCCCTA----------AGAACGGTTGG-
AATAATAAAAATCCAGCAAATTTTC-AAGATGT------C---CAA------------C-
-----GAGAC---------------------------------AAATTGCACCCTTGATT
CTGAGCAGGCTATTCTGCTCTTCAAGGAATATAATTTATTTATAACCGCGTTCCTTTTAT
TTATA---ACCATACTACTTCAGTATGGATATGCAACCAGGAGTCGTTTTATTTACATAC
TGAAAATGATAGTGTTATGGTGCTTTTGGCCCCTTAACATTGCAGTAGGTGTAATTTCAT
GTATATAT-CCACCAAACACGGGAGGTCTTGTCGCA------------------------
---------GCGATAATACTTACCGTGTTTGCATGTCTATCCTTTGTAGGTTATTGGATC
CAG-AGTATTAGACTCTTTAAGCGGTGTAGATCTTGGTGGTCATTTAACCCTGAGAGCAA
TGCCGTAGGTTCAATACTCCTAACTAATGGTCAACAATGTAATTTTG----------CTA
TAGAGAGTGTGCCAATGGTGCTTTCTCCAATTATTAAGAATGGTGCTCTTTATTGTGAAG
GTCAGTGGCTTGCTAAGTGTGAACCAGACCACTTGCCTAAAGATATATTTGTTTGCACAC
CTGATAGGAGAAACATCTATCGTATGG------TGCAGAAATACACTGGTGACCAAAGCG
GAAATAAGAAAAGGTTTGCTACATTTGTCTATGC-CAA-ACAGTCAGTAGACAGTGGTGA
GCTAGAAAGTGTAGCAACGGGAGC-----AGGTAGTCTTT---------ACACAT-AAAT
GTGTGTGTGTAGAGAATATTTAAAATTA------TTCTTCAATAGTGCCTCTATTTTAAG
AGCACGGAAGAGTATTTGTTTTGAGGATTTTAACA----------TAAACCCTCTTTGTT
TTGCAC--------------------------TCTCCTTGCAGGAGTTGTTATTT-----
-----AAAGAACAG------------------------------TTTTTCCATTCTTTTG
TGTGGAAAACAGTTATTGTTAA-TGGTGTAGAGTTTCAAGTAGAGAATGGAAAAGTC---
----AGCTACGAAGGAAACCCCATCTTTAAAAAAGGTTGTTGCAGATTGTGGTCGAGTTA
T-AAAAAAG----AT-----------------------T---------------------
---AGACCGCCTACAACACTAGTTTCTAACAAAGGCGTTTGGACTT-ACAAG-CGCTTAA
A--------AACAAATACAGAC------------GATGAAATGGCTGACTAGTTTTGG--
------AAGGGCATTCATCTCTTG---------------------------TTATAAATC
CCTATTATTAACTCAGCTTAGAGTTTTAGATAGGTTAATTTTAGATCACGGACCAAAGCG
TGCGTTGACGTGTGCTAGGCGAGTGCT---------TTTATTTCAGTTAGATTTAGTTTA
TAGGTTGGCATATACGCCCGCCCAATTGCTGGTATG----------------AATAATAG
TAAAGAAAATCCTTTTCGCGGAGCAATAGCAAGAAAAGCGCGAATTTATCTTAGAGAAGG
ATTAGATTGTGTTTACTTTCTTAACA--AAGCAGGACAAGCAGAGCCTTGTCCCGCGTGC
ACCTCTCTAGTATTCCAAGGGAAAACTTGTGAGGAGCACATAAATAATAATAATCTTTTA
TCATGGCAAGCAGTAAGGCAGCTGG---AAAAACA-------GACGCCCCAGCGCCAGTT
ATCAAACTA-----------------------------GGAGGACCAAAACCACCTAAAG
TTGGTTCTTCAGGTAATGCATCAT------------------------------------
-------------------------------------GGTTTCAGGCACTGAAAGCCAAG
A--GGTTGAATGCACCTGCACCTAAGTTTG------------------------------
------------------------------------------------------------
------------------------------------------------------------
AAGGTAGTGGTGTTCCTGATAATGAAAATCTTAAAACAAGCCAGCAGCATGGATACTGGA
GACGCCAAGCCAGGTATAAGCCAGGCAAAGGTGGAAGAAAA-------CCAGTCCCAGAT
GCGTGGTACTTTTATTACACCGGAACAGGACCAGCCGCTGACCTGAATTGGGGTGATAGC
CAAGATGGTATAGTGTGGGTTGCTGCAAAGGGTGCTGATACTAAATCTAGATCT---AAT
CAGGGTACTCGTGATCCTGATAAGTTTGACCAATACCCACTACGATTTTCATATGGAGGA
CCTGATGGAAATTTCCGTTGGGACTTTATTCCTCTGAATCGTGGTAGGAGTGGAAGGTCT
ACAGCAGCTTCATCAGCAGCATCCTCTAGGGCACCTTCAAGAGAAGGTTCTCGTGGAAGA
CTTAG-------------------------------------------------------
-----TGGGGCTGAAGAAAATCTTA--TTGCTCGTGCGGCAAAAATTATTC---------
----------------AAGACCAGCAGAAGAAGGGCTCTCGCATTACAAGGGCTAAGGCA
GATGAGATGATTCATCGCCGCTATTGTAAGCGAACAGTTCCACCTGGTGTTTCTATTGAT
AAAGTTTTTGGCCCTCGTACTAAAGGTAAGG---AGGGAAATTTCGGTGATGA-CAAGAT
GAATGAGGAAGGCATTAAGGATGGGCGTGTTACGGCAATGCTCAACCTTGTACCTAGTAG
CCATGCTTGTCTTTTTGGTA----GCCAAGTGACACCTAAGCTGCAA----------CCT
GATGGTCTTCA-CTTGACTTTTAGATTTACTACTGTGGTGCCACGTGACGACCCGCAGTT
TGATAATTATGTAAAAATTTGTGATCAGTGTGTTGATGGTGTAGGAACACGTCCAAAGGA
TGATGAACCAAGACCAAAATCACGCTCAAGTTCAAGACCTGCTACAAGAGGAAGTTCTCC
AGCG------CCAAAACAACAGCGCCCTAAAAGGGAGAAAAAGCCAAAGAAGCAGGATGA
TGAAGTGGATAAAGCATTGACCTCAGATGAGGAGAGGAACAATGCACAGC----------
-------TAGAGTTTGATGATGA------------GCCCAAGGTGATTAATTGGGGCGAT
TCAGCACTTGGTGAAAATGAACTTTGA-G----------------TAACATAATGGAC--
----TTG----------C----TACA-TTTTATGT------------GGC----------
--ATTGCTGTTGTT----------AT-------TAT-----------TTTA---------
--TGGCC-TTTCTCTC-AATCATTATGGGTTTTGATTGTGATTATGTGCAGTA-------
---TCTTAGTTGGTTTC-----------------------CCTTGTTGATTGCAGTTTGC
T----TTCT-TTCTGTGCTTATTG-TTTTTATTCTGC-TTTATTCTTTGTTATATCG---
TAGAAGT---------TTATTA---AAGGTTAAGGCAGATAGGCATGTAGCTTAG-CACC
TACATGTCTATCGCCAGGGAAATGTCTAATCTGTCTACTTAGTAGCCTGGAAACGAACGG
TAGACCCTTAGATTTTAATTTAGTTTA---ATTTTTAGTTTAGTTTAAGTTAGTTTAGAG
TAGGTATAAAGACGCCA--------GTGCCGG-GGCCACG--CGGAGTACGATCGAGGG-
TACAGCACTAGGACGCCCA--------CTAGGGGAA----------GAGCTAAATTTTAG
----TTTAAGTTAAGTTTAATTGG-------CTAAGCATAGTT-AAAA-TTTATA-GGCT
AGT-ATAGAG------TTAGA-----GCA-------------------------------
------------------------------------------------------------
AAAAA-------------------------------------------------------
------------------------AAAA--------------------------------
------------------------------------------------------------
------------------------------------------------------------
----
>MF882923.1 Infectious bronchitis virus isolate CK/CH/HB/2016, complete genome
------------------------------------------------------------
------------------------------------------------------------
----------------------------------------------ACT-----------
GAA--------------AAT----------------------------------------
-------------------------------------AGA--------------------
-----------------------------------TATTA--ATATATAT----------
CTATTACACTAGCCTTG------------------CGCTAGAT-T-------------TC
------------------------------CAACTTAACAAAACGGACTT-AA-ATACCT
ACAGCTGGTCCTTCTAGGTG-TTC-------------CATTGCAGTGCACT-TTA-----
-------------G----------------------------------------------
-TGCCCTGGATGGCACCTGGCCACCT---------------GTCAGG-TTTTAGTTATTA
AA-TAATA---------TTGTTGCTAGTATCA--------------------------CT
GCTTGT-TTTGTTGTGTCTCACTTTATTACATCCGTTGCTTGGGCTACCTAGTG------
-----------------CCAGCGTCCTGCAGGCGCCGTGGTCGGTT--------------
--------------------------------CGAGTGCGAAGAACCTCTGGTTCATCTA
GCGGTA---CGCGGGTGTGTGGAAGTAGCACT-----------TCAGAGGTAC---G---
TTCTGTTG-------TGTGAAATACGGGGTCACCT-CCCCCCACATTCCTCTAAGGGCTT
----TTGAGCCTAGCGTTGGGCTACGTTCTCGCACAAGGTCGGCTATACGACGGTTGTAG
GGGGTAGTGCCGAACAACCCCTGAGGT-------------------------GACAGGTT
CTGGTGGTGTTT----AGTGAGCAGACATACAATAGACAGTGACAACATGGCTT------
-------CAAGCCTAAAACAGGG---------------------AGCATCTTCCCAAAAC
CAGAGGAGTGTCGTTCTTGTTGC--CAAAGACATTCCCGACCAACTCTGTGACGCTTTG-
TTCTTCTATACGTCACACAACCCAAAAGATTACGCTGATGCTTTCGCCTTTAGGCAGAAG
TTCGACCGTAGTCTCGGTGCTGGGAAACAGTTTAAATTTGA-------------------
-----------------------------------------------------AACTGTG
TGTGGTCCATTCTTTTTGAAGGGAGTGGATAAAATAACACCAGGAGTCCCAGCCAAAGTT
ATAAA----AGCCACTT-------CAAAGTTGGCTGACTTAGAAGACATCTTTGGTGTCT
CACCTCTTGCACGGAAATACCGTGAACTCTTGAAAACAGCATGCCATTGGTCTCTCACTG
TAGAAGC------GCTGGATGCTCGTGCACAAACTCTTGAAGAAATC----------TTT
GAACCAACTGAAATATTTTGGCTTCAAGTGGCTGCAA--AGGTTCAGGTTTCAGCCATGG
CAATGCGCAGACTTGTTGGTGAGG------------------------------------
------------------------TTACTGCAAAAGTCATGGATTCACTTGG---CTCAA
ATTTGAGCGCTCTATTTCAAGTTGTT----------------------AAGGAAACAATG
GCCAGAATCTTTCAAAAGGCTCTGGCCA------------------TTTTTGAGAGTGTG
AGTGAATTGCCAC------AGCGTATTGCTGCACTTAAGATGGCTTTTGC--CAAGTGTG
CAAGATCAATTACAGTTGTGGTTGTTGGACATGCCCTCACTATTAGAGAGTTTGCTGGAA
CCTGTCTTGCAAGCATTAATGGTGCAGTTGCAAAATTCTTTGAAGAACTTCCAAC-----
----------------------TGGCTTTA------------TGGGCGCTAAGGTCTTTT
CAACTCTTGCCTTCTTTAAAGAAGCAGTAGTAAAGATTGTAGAAAATATACCAAACGCGC
CAAGAGGTACT----AAAGGTTTTGAAGTCGTTGGCAATGCCAAAGGTACACAAGTTGTT
GTCCGTGGCATGCGAAATGACTTAACTCTGCTTGACCAAAAAGCTGAAGTTCCTGTGGAA
TCAGAAGGTTGGTCTGCAATTTTGG---AGGGACATCTTTGCTATGTCTTT---------
----AAGAGTGGTGATCGCTTTTATGCGG-CACCTCTTTCAGGAAATTTTGCATTGCATG
ATGTGCATTGCTGCGAGCGCGTAGTCTGTCTGTCTGATGGTGTAACACCGGAGATAAAT-
-----------GATGGGCTTGTTCTTGCTGCAATTTACTCATCTTTTAGTGTTTCGGAAC
TTGTGGCAGCACTTAAAAAAGGTGAACCATTCAAGTTCTTGGGGCACAAATTTGTTTATG
CGAAGGAAGCGGCAGTTTCTTTCACCTTGGCAAAAGCAGCAACTATTGGAGATGTCCTGA
AGCTGTTTCAATCAGCAAGAGTAAAGACGAAAGATGTGTGGTCTGCACTTACTG------
-AACAGTCTTTTGAATTCTGGAAACTTGCATACAATAGAGTGCGCAATCTTGAAGAAGTT
CTGAAAACTCATTTTTGTAAAGCT---------CAAAT-GTCAATTGTGATCCTAGCAGC
AGTGCTTGGTGAGGGCATTTGGCATCTCTGTTCGCAAGTCATTTATAAATTGAGTGGCCT
GTTTTCCAAAGTCGTTGACTTTTGTGAAAAACACTGGAAAGGTTTCTGCACGCAGTTGCG
AAAAGTTAGGCTTG-----------TTGTTACAGAAAACCTTTGTGTGTTGAAAGGA---
ATTGCTCAGCATTGTTTTCAACTTTTGCTGGAAGCACTACA-------------CTTTAT
GTACAAGAGTTTTAAGAAATGTGCACTTGGTAGATTTTC---TGGGGATTTATTTTTCTG
GAAAGGTGGTGTGCATAAAATTGTGCAGGATGGCGATGAAATTTGGTTTGACGCCATTGA
TACGATTGAAGTTGAAGATCTGGGTATCGTTC---AAGAAAAACCTATAGATTTTGAGGT
TTGTGAAGATGTGATACTTCCAGA-----------------AAATCAACCTGGCCACATG
GTTC-AAATCCAGGATGATGGAAAGAACTATATGTTCTTCCGTTTCAAGAAGGATGAGAA
CATTTATTATACACCAATGTCACAACTTGGTGCTATTAATGTTATTTGCAAAGCGGGTGG
CAAGACTGTCACGTTTGGTGAAACAACTGTAAAGGAAATACCATCACCTGATGTTGTGCC
TATTAAGGTAAGCATTGAGTGCTGTGGTGAACCATGGAATACAATCTTCAAG--------
AAGGCTTA-TAAAGAGCCCATTGAAGTTGAGACAGACCTCACAGTAGAAC---------A
ACTGCTCACTGTGATCTATGATAAAATGTGTGAAGATCTCAAACTGTTTCCAGAGGCACC
AGAACCCCCACCATTTGAGAATGTTGCACTTGTTGATAAAA------ACGGTAA------
--------------------AGATCTGGATTG-CATAAAAT-CATGCCATCTCATTTACC
------GGGATTATGATAGCGATGGTGACATTGAGGAAGATGATGCTGAG----------
-----GAGTGTGATACAGA---------TCCAGCTGATTCTGAGG-AATGTGATACTGC-
-----------------------------TTCAGAGTGTGAACAAGAAGATGAGGATACA
AAGGTGCTGTCTCTTTTGCAAGACCCAGCCAGTAACAAGTATCCTCTACCTCTTGATG--
-ATGATTATAGTGTCTATAATGGATGTATTGTTCATAAGGATGCTCTAGATGTT------
---------GTTAATTTACCATCTGGTGAAGAAACTTTTGTTGTCAATAACTGTT-----
----------------------------------------------TTGAAGGGGCTGTG
AAACCGCTTCCGCAGAAGGTTGTTGAT---------------------------------
GTTCTAGGAGATTGGGGAGAGGCCGTTGA------TGCACAAGAACAATTGTGTGAA---
---------------------CAAGAG-----TCAGAAT---------CT--------GT
-TAAAG--------AACCAGTTGAGAAACCTACTGCTATTGGTGGTTTATCAATTGAAGA
AGCTTTT---------------------------------GTCGTGGAGCAGGATGTGGT
TCC-------------------------------------------TGTTGTTGAAGAGT
CTCAAGAAGTAGTTGTTTTTACACCTGCTGATTTAGAAGTTGCTAAAGAAACATCAGAGG
ATGTTGACGAGTTTGTTCTT----------------------------------------
--GTTGCTGATGTTCCTACAGAAGAAGTTG---------------------------TGC
CTCAAGAAAAAGA---------------------------------------AGAGCC--
------------------------------------------------------------
-------ACAAGTAAAACAGGA---------------------GCCTGTTCAAGTTGTCA
AACCACAACGTGAGAAAAAGGCTAAAAAG---------------TTCAAAGTCAGGCAAA
CCACATGCGAAAAACCCAAATTCTT-----------------------------------
-------------GGAGTACACAACATGTGTAGGTGA---------------TTTGACCG
TTGTAATTGCCAAAGCATTGGATGAATTTAAAGAGTTCTGCGTTGTTAACGCCGCAAATG
AGTATATGTCTCATGGTGGTGGCGTTGCGAAGGCAATTGCTGACTTTTGTGGACCTGATT
TTGTGGAATATTGT---------------------------GAGGACTATGTT----AAG
AAACATGGGCCACAACAAAGACTTGTCA----------CACCTTCGTATGTCAAAGGCAT
TCAGTGTGTA--AATAATGTTGTAGGACCCCGCCATGGTGACAAAGATTTGGAAGAAAAA
CTTGTCGCTGCCTACAAGA---------------ATGTTCTTGTAGA-------------
--------------------------------------------TGGTGTAGTCAATTAT
G----------------TTGTGCCAGT---------------TCTCTCATCGGGAATTTT
--------------------------------------------------TGGTGTAGAT
TTTAAAACTTCAATAGACGCGATGCGTAAGGCCTTTGAAGGGCTTAACATACGCGTGCTT
CTTTTTTCTCTGAGTC-----AAGAACACATTGAGTATTTCGATGCAACTTGTAAG----
CAGAAGAAAATTT-----------------------------------------------
----------------------------ATCTTACAGAAGA-------------------
--------------------------------TGGTG--------------------TTA
AATACCGCTCTGTTGTAGTGAAGCCTGGCGACTCCTTGGGT-------------------
-----------------CAATTTGGTCAGGTTTTTGCAAAGAACAAGACAGTTT------
----------TTACAGCAGATGATGTTGAG---------------------GACGAAGAA
GTTCTCTTCACTCCAACAACTGACAAAGCT------------GTTCTTGAATACTATGG-
-----------------ATTGGATGCGCAAAAGTATGTAATATATTTGCAAACACTCGCG
CAGAAATGGGAAGTTCAATATAGGGACAATTTTATCTTACTTAAATGGCGTGACGGAAAC
TGCTGGATTAGTTCAGCTATAGTGCTCCTTCAGGCCGCTAAGATTAGGTTTAG---AGGT
TTTCTTGCAGAGGCATGGGCTAAATTCTTGGGTGGAGACCCTACGGATTTTGTTGCTTGG
TGTTATGCAAGTTGCAATGCTAAAGTTGGTGATTTTTCAGACTGCAATTGGCTTTTGGAT
AATTTGGCAGAACACTTTGATGCAGATTACACAAATGCACTGCTTAAGAAGCGTGTGTCG
TGTAACTGTGGTGT-TAAGAGTTATGAA---------------CTTAGAGGCCTTGAAGC
TTGTATTCAACCAGTAAGGGCCCCTAACCTTCTACATTTTAAGA----------------
-------CGCAATACTCAAATTGTCCAACTTGTGGTGAAAATAGTAT-------------
---------------------GGATGAAGTTGTTGAAGCATCACTTCCGTACCTGT----
-------TGCTTGTTGCTACTGATGGTCCTGCTGCAG-----TTGATTGTGATGAAA---
---ATGCTGTAGGAAATGTTGTTTTTATTGGGTCCAC-----------------------
-------CAACAGTGGACACTGTTATACACAAGTTGTTGGAAAAGCTTTTGATAATTTGG
CTCAAGATAGGAAATTTGGAAAGAGATCGCCTTACATTACTGCAATGTATATGCGCTTCT
CTCTTAAGAGTCAAAATTCTCTGTCTGTTG---CTA---AAAAGAGTAAGAGTATGAGTG
AGGTAGTAAAAGAAGATGTTTCCAATCTCGCTACAAGTTCAAAGTTCAGTTTTGATGATC
T---------TACTGACTTTGAACAGTGGTACGATAGTAACA-------TCTATGAAAGT
CTTAAAGTGCAGGAAACACCTGAT---AATATGGATG-AGTATGTGTCATTCACAA----
-------------CAAAGGAAGATTCCAAGTTGCTACTGACACTTAAAGTTAGAGGTATC
AAATCAGTTGTTGACTTTAAGTCAAAGGATGGCTTTACTTACAAGTT-AATACCTGACAC
TGATGAAAATTCAAAAGCACCAGTTTACTATCCTACCTTGGACTCTATAAGT---CTTAA
GGCAATATGGGTGG-AAGGTAGTGCTAACTTTGTCGTTGGACACCCCAA--------CTA
TAATAGTAAAGTTCTGCGTGTTCCTACATTTTGGGAGTGTGCAGAGAGCTTTGTTAAAAT
AGGCGAAAAAGTTGATGGTGTAACTATGGGCCTCTGGC--------------------GT
GCAGAACACCTTAATAGACCTAATTTGGAAAGAATTTTCAATGTC---------------
------------------------------------------------------------
---GTTAAGAAGACGATGGTTGGAACTAGTGTTGTTA-CTACACAATGTGGTAAATTAAT
TAGTAAAGCAGCT------ACATTCGTTGCCGATAAAGTAGGAG------ATGGTGTAGT
TCGCAATGTTTCTGATAGAATTAAAGGGTGTTTTGGGTCTACTAGGGAGTATTTTGAAAG
AAGAGTTTCTACACAGTTCCTTA------------------AAACCCTCTTTTT------
-------CTTCTTTTTCTGTCTTTT-----------------------------------
-----------------------------------GAAGGCTAGTGTTAAGAGTTTAA--
------TGTCTAGCTACAAGAGTGTGTTATGTAAAGTGGTAT------------------
----TTACTGCTTTATTTATACTATGGTTTGCCTACACAAGCAACCCAGTTATAT---TT
ACTGGAATACGTGTGTTAGACTTTTTATTTGAAGGTTCATTCTGTAGTCCTTATGTAGAC
TACGGTAAAGAGTCTTTTGA---------------TATTTTACGCTATTGTGGAAGTGAT
TTCACTTGTCGTGTTTGTTTACATGGTAAGGATTCGCTCCATTTGTATAAACATGCCTAT
AGCGTAGAACAGTTTTGTAAAGATGCAGTTAATGGCATTAGTTTTACATGGAATTGGCTT
--------------------TATATGCTGTTCCTACTATTGTTTGTTAAGCCAGTAGCAG
GTTTTGTTATTATTTGCTACTGTATAAGATATTTGGTTTTGAGCACAACTGTTTTACAAA
CTGGTGTAGGATTTTTAGACTGGTTTATCCAAACAGTGTTTGCTAACTTTAATTTTATGG
GTGCAG----GGTTTTATTTCTGGATTTTTTATAAGGTGTATGTACAGGTGCATCATATT
ATGTACTGTAAGGATAT-----------------------------AACATGTGAAGTGT
GTAAGCGAGTTGCACGCAGTAATAGACATG-AGGTTAGTGTTGTTGTTAACGGGCGTAAA
CAGCTTGTTCACGTCTACACTAACTCAGGCTATAATTTCTGTAAGAGACATAATTGGTAC
TGTAGAAA---TTGTGATAAGTATGGTCATCAAAATACATTTATGTCTCCGGAAGTTGCT
GGCGAGCTTTCTGAAAAGCTTAAGCGCCATGTTAAACCTACAGCATTTGCATACCACGTA
GTGGATGATGCATGCTTAGTTGATGAC---TTTGTTAATTTGAAGTATAATGCTGCCATT
CCAGGTAAAGAAGGTGTGCATTCTGCTGTTAAATGTTTTAGTGTATCTGACTTCTTAAAG
------------------------------AAAGCTGTCTTTCTTAAGGATGCACAAAAA
TGTGAGCAAATATCTAATGATAGTTTTATAGTTTGTAATACACACAGTGCGCATGCATTG
GAGGAAGCAAAAAATGCTGCCATCTATTATGCGCAATGTCTCTGTAAACCAATTCTTATA
CTTGATCAGGCCCTTTACGAACAATTGGTTGTAGAACCTGTGTCGAAAAGTGTAGTAGAT
AAGGTGTGTAGCATCCTGTCTAATATAATAT-----------------------------
-------------------CTATAGACTCTGCAGCTTTGAATTATAAGGCTGGCACACTT
CG-TGATGCCCTCCTTTCTGTTACT-----------------------------------
-AATGATGAAGAAGCCGTCGATATGGCTATCTTCTGTCATAATAATGATGTTGAATATAC
TAGTGATGGTTTTACTAATGTTGTGTCGTCGTATGGTATAGATACTGATAAATTAACACC
TCGTGATAGAGGCTTTTTGATAAATGCAGATGCTGCTATTGCTAACTTGAAAGT--GAAA
AATTCACCGC----CAGTAGTGTGGAAGTACTCTGATCTTGTTAAATTGTCTGACAGTTG
TCTTAAGTATTTAATATCAGCAACTGTCAAATTGGGAGGTAGGTTTTTTA---TAACAAG
GTCTGGTGCTAAACAAGTTATT--GCTTGTTATACTCAGAAGTTGTTAGTGGAAAAGAAG
GCCGGTGGTGTTGTTAGTAGCACTGTTAGTTGGTTTAAGAGTTGTTGTAAATGGCTCTTA
GTGTTTTATTTACTTTTTATAGTGTGTTGTTTGGGTTATTATCAATGGGAAATGAGTAGA
GAATTTGCT---CCTCCCATGTATGA---TTTTAACTCCACAATGCATGTAGAAGGATTT
AAGGTTATTGACAAGGGTGTACTCAGGGATATTATGCCAGAAGACACTTGCTTCTCTAAT
AAGTATGTTAATTTTGACCCGTTCT---------GGGGTAAACCTTATGTAAATAGTAGA
GACTGTCCTATTGTAACCGCTATTATAGATGGTTCTGGTACGGTGGCTGCTGGTGTTCCT
GGTTTTGTACAGTGGGTCATGGATGGTGTAATGTTTATTCATATGACACAGACTGAGCGA
AGACCGTGGTATATTCCGACTTGGTTTAATAGGGAAATTG------TTGGTTATACTCAT
GATTCTATTATTACAGAAGGTGAGTTTTATACATCCATAGCATTGTTTGCTGCTAGATGT
TTGTATTTAACA---TCTAGTAATACACCACAACTTTATTGTTTTAATGGTGATAATGAT
GCTCCTGGTG---CTTTGTCATTTGCAAGTATACTTCCACATAGAGCATACTTTCAACCT
AATGGAGTTAGGCTTATTGTGCCTCAACAAATTATGCACACACCATACATAGTTAAGTTA
GTTTCAGA--------------------CAGCTATTGTAGAGGTAGTGTTTGTGAGGTTA
CTAAACCAGGTTATTGTGTCTCAATGAACTCTCAATGGGTTTTGTTTAACGATGAATACA
CAATTAAACCAGGCGTGTTTTGTGGTTCTACTGTTAGAGAACTTTTGTTTAATATGGTTA
GTACATTCTTTACGGGTGTTAATCCAAACATTTATATGCAATTGGCAATTATGTTTTTAA
TACTTGTTGCTGTTGTGTTAGTCTTTGCAATGG------------------TTATAAAGT
TTCAAGGTGTTTTTA------AAGCTTATGCAACCACTGTATTTACTATAATGCTTGTTT
GGGTTATTAATGCA-TTTGTATTATGTGTGCATAGTTATAATAGTGTTCTAGCTATTATA
CTACTTGTACTCTATTGTTATGCATCACTTGTGACGAGTCGTAATACTGCTATAATAATG
CACTGTTGGCTCGTTTTTACCTTTGGTTTAATAGTACCTATGTGGCTAGCTTGTTGTTAT
CTTGCGTTTGTACTTTACATGTATACACCACTATTTTTCTGGTGTTATGGTA--CTACTA
AAAATTCTCGTAAGCTTTATGATGGCAACGAGTTTGTTGGTAATTATGATCTTGCCGCGA
AGAGTACTTTTGTGATTCGTGGTCCTGAATTTGTAAAGCTTACGAATGAAA---------
----TAGGTGATAAATTTGAAGTTTACCTCTCAGCGTATGCTAGACTTAAGTACTATTCA
GGTACAGGCAGCGAGCAAGATTATTTGCAAGCCTGCCGTGCATGGTTGGCTTAT----GC
ACTAGACCAATTTAGAAGTAGTGGTGTAGAAATGGTTTATACTCCACCGCGGTATTCTAT
TGGTGTTAGTAGATTACA-AGCTGGTTTTAAGAAACTAGTTGCTCCTAGTAGTGCTGTTG
AGAAGTGCATTGTTAGTGTCTCTTATAGAGGCAATAATCTTAATGGATTGTGGTTGGGTG
ATTCCATCTACTGTCCACGACATGTATTAGGTAAGTTTAGTGGTGACC---------AAT
GGAGTGATGTACTTAGCCTTGCTAGTAATCATGAATTTGAGGTTGTAACTCATAA---TG
GTGTTACTTTGAATGTTGTCAGCAGGCGTTTAAAGGGTGCAGTACTGATCTTACAGACTG
CAGTAGCCAATGCTGATACACCGAAGTATAAATTTTTGAAAGCAAATTGTGGTGATAGTT
TCACAATAGCTTGCTCTTATGGTGGTACAGTTATAGGACTTTACCCTGTTACTATGCGTT
CTAATGGAACTATTAGAGCATCTTTTCTTGCTGGAGCATGTGGCTCAGTAGGTTTTAATA
TAGAGAAGGGTGTAGTAAATTTTTACTACATGCACCATCTTGAGTTACCTAATGCATTAC
ACACTGGAACTGACTTACATGGTGAGTTCTATGGTGGTTATATAGACGAAGAGGTTGCTC
AGAAAGTTCAACCTGATAAATTAGTTACTAATAATATTTTAGCATGGCTTTATGCAGCAA
TTATTAGTGTTAAAGAGAGTAGTTTTTCAA---------------------------CAC
CTAAGTGGCTTGAAAGTACTACTGTCAGTATTGAAGATTATAATAAGTGGGCAGTGGATA
ATGGTTTTACATCATTTGTAAGCTGTACTGCTATTACTAAATTAAGTGCTATAACAGGAG
TTGATGTTTGTAAACTCCTTCGCACTATTATGGTAAAAAGTACACAATGGGGTAGTGACC
CTATTTTGGGACAATATAATTTTGAAGATGAAATGACACCAGAATCTGTTTTTAATCAGG
TGGGTGGTGTTAGGTTACATTCTTCTGTTGT-AAAGAAAGCTGCG---------------
-------------------------TCTTGGTTTTGGGGTAGATGTGTGCTAGCTTGCTT
TTTATTTGTCTTGTGTTCTATTGTGCTGTTCACAGCTTTACCAT-----ATAGATATTAT
TTACATGGCGCTGCTGTTTTATTTGCAGCTGTGCTCTTTATTTCATTTACTGTGAAACAT
GTTATGGCATTTATGGATACTTTCCTTTTGCCAACATTGATTACAGTTATTATTGGAGTT
TGTGCTGAAGTACCTTTCATCTACAATACTCTAATTAGTCAAATTGTTAT---TTTCTTT
AGCCAATGGTATGATCCAGTAGTCTTTGACACTGTAGTACCGTG-GATGTTTCTACCATT
AGTCTTGTACACAGCTTTT-----------AAATGTATACAAGGTTGTTATAG-------
---------TGTAAATTCCTTTAATACTTCTCTGTTAGTGTTGTATCAGTTTATGAAGTT
GGGTTTTGTTATATAT----------------------ACCTCTTCTAATAC-TCTTACA
GCCTATTCAGAAGGTAATTGGGAGTTATTCTTTGAGTTAGTGCACACAACTGTGTTGGCT
AATGTTAGTAGTAATTCTTTAATTGGTTTAATTGTGTTTAAATTTGCTAATTGGATGCTG
TATTATTGTAAT-----GCCTCATACCTTAATAATTATGTCCTAATGGCTGTTATTGTTA
ATGGCATAGGTTGGATGTTTACTTGTTACTTTGGATTCTATTGGTGGATTAATAAGGTTT
TTGGTTTAACCTTAGGTAAATATAGTTTCAAAGTTTCAGTAGATCAATATAGGTATATGT
GTCTTCATAAGATTAACCCACCTAAAACTGTGTGGGAAGTCTTTTCTACAAATATACTTA
TACAAGGTATAGGTGGTGACCGTGTGTTGCCTGTAGCTACAGTGCAATCTAAATTGAGTG
ATGTAAAGTGTACAACT-----------GTTGTCTTAATGCAGCTTT--------TGACT
AAGCTTAATGTTGAAGCAAACTCAAAAATGCATGCTTATCTTGTAGAGTTACACAATAAA
ATTCTTGCCT-CAGATGATGTTAATGAGTGCATGGATAATTTATTGGGTATGCTTGTAAC
GCTATTTTGTGTAGATAGTACTATCGATTTAAGTGAGTATTGTGATGATATACTTAAGAG
GTCTACTGTTTTACAGTCAGTCACTCAAGAGTTTTCACACATACCTTCTTATGCAGAGTA
TGAAAGAGCTAAAGACCTCTATGAAAAGGTTTTAGC------TGAGTCTAAAAATGGTAG
TGTTACACAGCAAGAGCTTGCTGCCTATCGTAAAGCTGCCAATATTGCAAAGTCAATCTT
TGATAGAGACTTGGCTGTTCAGAAGAAGTTGGATAGCATGGCTGAACGTGCTATGACAAC
TATGTATAAGGAAGCGCGTGTTACTGATAGAAGAGCTAAACTTGTTTCGTCATTACATGC
GCTACTATTTTCTATGCTTAAGAAGATAGATTCTGAAAAGCTTAATGTACTATTTGACCA
[truncated: 22,830,919 more chars]
