# Supplementary material for: Broad-spectrum CRISPR-Cas13d-mediated strategy for combating human coronaviruses
Source: Mol Ther Nucleic Acids. 2026 Mar 6;37(2):102888. doi: 10.1016/j.omtn.2026.102888 (PMC13126349; doi:10.1016/j.omtn.2026.102888)
Supplement: Data S1. Animal coronavirus sequences [file mmc2.zip › File S1/alignment wuhan with murine hepatitis virus.fasta]

>NC_045512.2 Severe acute respiratory syndrome coronavirus 2 isolate Wuhan-Hu-1, complete genome
--attaaaggtttataccttcccaggtaacaaaccaaccaactttcgatctcttgtagat
ctgttc----tctaaac-gaactttaaaa---------tctgtgtggctgtcactcggct
gcatgcttagtgcactcacgcagtataattaataactaa--------------ttactgt
cgttgaca--------ggacacgagtaactcgtctatcttctgcaggctgct--------
-----tacggtttcgtccgtgttgcagccgatcatcagcacatcta-ggtttcgtccggg
tgtgaccgaaaggt---------------------aagatggagagccttgtccct----
-------------ggtttcaacgagaaaacacacgtccaactc----------agtttgc
ctgttttacag--------------gttcgcgacgtgctcgtacgtggctttggagactc
cgtggaggaggtcttatcagaggcacgtcaacatcttaaagatggca--cttgtggctta
gtag--------------------------------------------aagttgaaaaag
gcgttttgcctca--------------acttgaacagccctatgtgttcatcaaacgttc
ggatgctcgaactgcacctcatggtcatgttatggttgagctggtagcag---aactcga
aggcattcagtacggtcgtagtggtgagacacttggtgtccttgtccct-----------
---catgtgggcgaaataccagtggct-taccgcaaggttcttcttcgtaagaacggtaa
taaaggagctg------gtggccatagttacggcgccgatctaaagtca---tttgactt
aggcgacgagcttggcactgatccttatgaagattttcaagaaaactggaacactaaaca
tagcagtgg------tgttacccgtgaactcatgcgtgagcttaacggaggggcatacac
tcgctatgtcgataacaacttctgtggccctgatggctaccctcttgagtgcattaaaga
ccttctagcacgtgc---tggtaaagcttcatgcactttgtccgaacaactggactttat
tgacactaagaggggtgtatactgctgccgtgaacatgagcatgaaattgcttggtacac
ggaacgttctgaaaagagctatgaattgcagacaccttttgaa------attaaattggc
aaagaaatttgacacct--tcaatggggaatgtccaaattttgtatttcccttaaattcc
ataatcaagactattcaaccaagggttgaaaagaaaaagcttgatggctttatgggtaga
attcgatctgtctatccagttgcgtcaccaaatgaatgcaaccaaatgtgcctttcaact
ctcatgaagtgtgatcattgtggtgaaacttcatggcagacgggcgattttgttaaagcc
acttgcgaattttgtggcactgagaatttgactaaagaaggtgccactacttgtggttac
ttaccccaaaatgctgttgttaaaatttattgtccagcatgt------------------
---------------cacaattcagaagtaggacctgagcatagtcttgccgaataccat
aatgaatctggcttgaaaaccattcttcgtaagg----gtggtcgcactattgcctttgg
aggctgtg-----------------tgttctcttatgttggttgccataacaagtgtgcc
tattgggttccacgtgctagcgctaacataggttgtaaccatacaggtgttgttggagaa
ggttccgaaggtcttaatgacaaccttcttgaaatactccaaaaagagaaagtcaacatc
aatattgttggtgactttaaacttaatgaagagatcgccattattttggcatctttttct
gcttccacaagtgcttttgtggaaactgtgaaaggtttggattataaagcattcaaacaa
attgttgaatcctgtggtaattttaaagttacaaaaggaaaagctaaaaaaggtgcctgg
aatattggtgaacagaaatcaatactgagtcctcttta------tgcatttgcatcagag
gctgctcgtgttgtacgatcaattttctcccgcactcttgaaactgctcaaaattctgtg
cgtgttttacagaag---------gccgctataacaatactagatggaatttcacagtat
tcactgagactcattgatgctatgatgttcacatctgatttggctactaacaatctagtt
gtaat-----ggcctacattacaggtggtgttgttca--gttgacttcgcagtggctaac
taacatctttggcactgtttatgaaaaactcaaacccgtccttgattggcttgaa-----
--------gagaagtttaaggaaggtgtagagtt---------------tcttagagacg
gttgggaaattgttaaatttatctcaacctgtgcttgtgaaattgtcggtggacaaattg
tcacctgtgcaaaggaaattaaggagagtgttcagacattctttaagcttgtaaataaat
ttttggctttgtgtgctgactcta------------------------tcattattggtg
gagctaaacttaaagccttgaatttaggtgaaacatttgtcacgcactcaaagggattgt
acagaaagtgtgttaaatccagagaagaaactggcctactcatgcct--ctaaaagcccc
aaaagaaattatcttcttagagggagaaacacttcccacagaagtgttaacagaggaagt
tgtcttgaaaactggtgatttacaaccattagaacaacctactagtgaagctgttgaagc
tccattggttggtacacc-agtttgtattaacgggcttatgttgctcgaaatcaaagaca
cagaaaagtactgtgcccttgcacctaatatgatggtaacaaacaataccttcacactca
aaggcggtgcaccaacaaag---gttacttttggtgatgacactgtgatag---------
-----------------------------------------------aagtgcaaggtta
caagagt----------------gtgaatatcacttttgaacttgatgaaaggattgata
aagtacttaatgagaagtgctctgcctatacagttgaactcggtacagaagtaaatgagt
tcgcctgtgttgtggcagatgctgtcataaaaacttt-----------gcaaccagtatc
tgaattacttacaccactgggcattgatttagatgagtggagtatggctacatactactt
atttgatgagtctggtgagtttaaattggcttcacatatgtattgttctttctaccctcc
agatgaggatgaagaagaaggt---gattgtgaagaagaa---gagtttgagccatcaac
tcaatatgagtatggtactgaagatgattaccaaggtaaacctttggaatttggtgccac
ttctgctgctcttcaacctgaagaagagcaagaagaagattggttagatgatgatagtca
acaaactgttggtcaacaagacggcagtgaggacaatcagacaactactattcaaacaat
tgttgaggttcaacctcaattagagatggaacttacaccagttgttcagactattgaagt
gaatagttttagtggt----tatttaaaact-----------tactgacaatgtatacat
taaaaatgcagacattgtggaagaagctaaaaaggtaaaaccaacagtggttgttaatgc
agccaatgtttaccttaaacatggaggag---gtgttgcaggagccttaaataaggctac
taacaatgccatgcaagttgaatctgatgat-----------------------------
----------------------------------------tacatagctactaat-----
-ggaccacttaaagtgggtggtagttgtgttttaagcggacacaatcttgctaaacactg
tcttcatgttgtcggcccaaatgttaacaaaggtgaag-----acattcaacttcttaag
agtgcttatgaaaattttaatcagcacgaagttctacttgcaccattattatcagctggt
atttttggtgctgaccctatacattctttaagagtttgtgtagat--actgttcgcacaa
a---tgtctacttagctgtctttgataaaaatctctatgacaaacttgtttcaagctttt
tggaaa-----------------tgaagagtgaaaagcaag---ttgaacaaaagatcgc
tgagattcctaaagaggaagttaagc------------------------------catt
tataactgaaagtaaaccttcagttgaaca---gagaaaacaagatgataag--------
------aaaatcaaa----------------gcttgtgttgaagaagtta----------
--caacaactctggaagaaactaagttcctc-acagaaaacttgttact--ttatattga
cattaatggcaatcttcatccagattctgccactcttgttagtgacattgacatcacttt
cttaaagaaag---------atgctccatatatagtgggtgatg------ttgttcaaga
gggtgttttaactgctgtggttatacctactaaaaaggctggtggcactactgaaatgct
agcgaaagctttgagaaaagtgccaacagacaattatataaccacttacccgggtcaggg
tttaaatggttacactgtagaggaggcaaagacagtgcttaaaaagtgtaaaagtgcctt
ttacattctaccatctattatctctaatgagaagcaagaaattcttggaactgtttcttg
gaatttgcgagaaatgcttgcacatgcagaagaaacacgcaaattaatgcctgtctgtgt
ggaaactaaagccatagtttcaactatacagcgtaaatataagggtattaaaatacaaga
gggtgtggttgattatggtgctagattttacttttacaccagtaaaacaactgtagcgtc
acttatcaacacacttaacgatctaaatgaaactcttgttacaatgccacttggctatgt
aacacatggcttaaatttgg-----aagaagctgctcggtatatgagatctctcaaagtg
ccagctacagtttctgtttcttcacctgatgctgttacagcgtataatggttatcttact
tcttcttctaaaacacctgaagaacat-------------tttattgaaaccatctcact
tgctggttcctata--------aagattggtcctattctggacaatctacacaactaggt
atagaatttc------ttaagagaggtgataaaagtgtatattacact---agtaatcct
ac---cacattccacctagatggtgaagttatcacctttgacaatcttaa----------
gacacttctttctttgagagaagtgaggactattaaggtgtttaca--------------
---------------------------------------------------------aca
gtagacaacattaacctccacacgcaagttgtggacatgtcaatgacatatggacaacag
tttggtccaacttatttggatggagctgatgttactaaaataaaacctcataattcacat
gaaggtaaaacattttatgttttacctaatgatgacactctacgtgttgaggcttttgag
tactaccacacaactgatcctagttttctgggtaggtacatgtc-----------agcat
taaatcacactaaa-aagtggaaatacccacaagttaatggtttaactt------ctatt
aaatgggcagataacaactgttatcttgccactgcattgttaacactccaacaaatagag
ttgaagtttaatccacctgctctacaagatgcttattacagagcaagggctggtgaagct
gctaacttttgtgcactt-atcttagcctactgtaataagacagtaggtgagttaggtga
tgttagagaaacaatgagttacttgtttcaacatgccaatttagattcttgcaaaagagt
cttgaacgtggtgtgtaaaacttgtggacaacagcagacaacccttaagggtgtagaagc
tgttatgtacatgggcacactttcttatgaacaatttaagaaaggtgttcagataccttg
tacgtgtggtaaacaagctacaaaatatctagtacaacaggagtcaccttttgttatgat
gtcagcaccacctgctcagtatgaacttaagcatggtacatttacttgtgctagtgagta
cactggtaattaccagtgtggtcactataaacatataacttctaaagaaactttgtattg
catagacggtgctttacttacaaagtcctcagaatacaaaggtcctattacggatgtttt
ctac-----------aaagaaaacagttacacaacaaccataaaaccagttacttataaa
ttggatggtgttgtttgtacagaaattgaccctaagttggacaattattataagaaagac
aattcttatttcacagagcaaccaattgatcttgtaccaaaccaaccatatccaaacgca
agcttcga-----------------------------taattttaagtttgtatgtgata
atatcaaatttgctgatgatttaaacc---agttaactggttataagaaacctgcttcaa
gagagcttaaagttacatttttccctgacttaaatggtgatgtggtggctattgattata
aacactacacaccctcttttaagaaaggagctaaattgttacataaacctattgtttggc
atgttaacaatgcaactaataaagccacgtataaaccaaatacctggtgtat--------
acgttgtctttggagcacaaaaccagttgaaacatcaaattcgtttgatgtac-------
tgaagtcagaggacgcgcagggaatgga--------------------------------
---------------------------------------taatcttgcctgcgaagatct
aaaaccagtctctgaagaagtagtgg-------------------------aaaatccta
ccatacag-----------aaagacgttcttgagtgtaatgtgaaaa---ctaccgaagt
tgtaggagacattatacttaaaccagcaaataatagtttaaaaattacagaagaggttgg
ccacacagatctaatggctgcttatgtagacaattctagtcttactattaagaaacctaa
tgaattatctagagtattaggtttg-----------------------------------
aaaacccttgctactcatggtttagctgctgttaatagtgtcccttgggatactatagct
aattatgctaagccttttcttaacaaagttgttagtacaactactaacatagttacacgg
tgtttaaaccgtgtttgtactaattatatgccttatttctttactttattgctacaattg
tgt----------acttttactagaagtacaaattctagaattaaagcatctatgccgac
tacta---------------tagcaaagaatactgttaagagt----gtcggtaaatttt
gtctagaggcttcatttaattatttgaagtcacctaatttttctaaactgataaatatta
taatttggtttttactattaagtgtttgcctagg----------ttctttaatctactca
accgctgctttaggtgttttaatgtctaatttaggcatgccttcttactgtactggttac
agagaaggctatttgaactctactaatgtcactattgcaacctactgtactggttctata
ccttgtagtgtttgtcttagtggtttagattctttagacacctatccttctttagaaact
atacaaattaccatttcatcttttaaatggg--------atttaactgcttttggct---
-----tagttgcagagtggtttttggcatatattcttttcactaggtttttctatgtact
tggattggctgcaatcatgcaattgtttttcagctattttgcagtacattttat------
tagtaattcttggcttatgtggttaataattaatcttgtacaaatggccccgatttcagc
tatggttagaatgtacatcttctttgcatcattttattatgtatggaaaagttatgtgca
tgttgtagacggttgtaattcatcaacttgtatgatgtgttacaaacgtaatagagcaac
aagagtcgaatgtacaactattgttaatggtgttagaaggtccttttatgtctatgctaa
tggaggtaaaggcttttgcaaactacacaattggaattgtgttaattgtgatacattctg
tgctggtagtacatttattagtgatgaagttgcgagagacttgtcactacagtttaaaag
accaataaatcctactgaccagtcttcttacatcgttgatagtgttacagtgaagaatgg
ttccatccatctttactttgataaagctggtcaaaagacttatgaaagacattctctctc
tcattttgttaacttagacaacctgagagctaataacactaaaggttcattgcctattaa
tgttatagtttttgatggtaaatcaaaatgtgaagaatcatctgcaaaatcagcgtctgt
ttactacagtcagcttatgtgtcaacctatactgttactagatcaggcattagtgtctga
tgttggtgatagtgcggaagttgcagttaaaatgtttgatgcttacgttaatacgttttc
atcaacttttaacgtaccaatggaaaaactcaaaacactagttgcaactgcagaagctga
acttgcaaagaatgtgtccttagacaatgtcttatctacttttatttcagcagctcggca
agg------gtttgttgattcagatgtagaaactaaagatgttgttgaatgtcttaaatt
gtcacatcaatctgacatagaagttactggcgatagttgtaataactatatgctcaccta
taacaaagttgaaaacatgacaccccgtgaccttggtgcttgtattgactgtagtgcgcg
tcatattaatgcgcaggtagcaaaaagtcacaacattgctttgatatggaacgttaaaga
tttcatgtcattgtctgaacaactacgaaaacaaatacgtagtgctgctaaaaagaataa
cttaccttttaagttgacatgtgcaactactagacaagttgttaatgttgtaacaacaaa
gatagcacttaagggtggtaaaattgttaataattggttgaagcagttaattaaagttac
acttgtgttcctttttgttgctgctattttctatttaataacacctgttcatgtcatgtc
taaacatactgacttttcaagtgaaatcataggatacaaggctattgatggtggtgtcac
tcgtgacatagcatctacagatacttgttttgctaacaaacatgctgattttgacacatg
gt-ttagccagc-----gtggtggtagttatactaatgacaaagcttgcccattgattgc
tgcagtcataacaagagaagtgggttttgtcgtgcctggtttgcctggcacgatattacg
cacaactaatggtgacttt-----ttgcatttcttacctagagtttttagtgcagttggt
aacatctgttacacaccatcaaaacttatagagtacactgactttgcaacatcagcttgt
gttttggctgctgaatgtacaatttttaaagatgcttctggtaagccagtaccatattgt
tatgataccaatgtactagaaggttctgttgcttatgaaagtttacgccctgacacacgt
tatgtgct------catggatggctctattattcaatttcctaacacctaccttgaaggt
tctgttagagtggtaacaacttttgattctgagtactgtaggcacggcacttgtgaaaga
tcagaagctggtgtttgtgtatctactagtggtagatgggtacttaacaatgattattac
agatctttaccaggagttttctgtggtgtagatgctgtaaatttacttactaatatgttt
acaccactaattcaacctattggtgctttggacatatcagcatctatagtagctggtggt
attgtagctatcgtagtaacatgccttgcctactattttatgaggtttagaagagctttt
ggtgaatacagtcatgtagttgcctttaatactttactattccttatgtcattcactgta
ctctgtttaacaccagtttactcattcttacctggtgtttattctgttatttacttgtac
ttgacattttatcttactaatgatgtttcttttttagcacatattcagtggatggttatg
ttcacacctttagtacctttctggataacaattgcttatatcatttgtatttccacaaag
catttctattggttctttagtaattacctaaagagacgtgtagtctttaatggtgtttcc
tttagtacttttgaagaagctgcgctgtgcacctttttgttaaataaagaaatgtatcta
aagttgcgtagtgatgtgctattacctcttacgcaa--tataatagatacttagctcttt
ataataagtacaagtattttagtggagcaatggatacaactagctacagagaagctgctt
gttgtcatctcgcaaaggctctcaatgacttcagt---aactcaggttctgatgttcttt
accaaccaccacaaacctctatcacctcagctgttttgcagagtggttttagaaaaatgg
cattcccatctggtaaagttgagggttgtatggtacaagtaacttgtggtacaactacac
ttaacggtctttggcttgatgacgtagtttactgtccaagacatgtgatctgcacctctg
aagacatgcttaaccctaattatgaagatttactcattcgtaagtctaatcataatttct
tggtacaggctggtaatgttcaactcagggttattggacattctatgcaaaattgtgtac
ttaagcttaaggttgatacagccaatcctaagacacctaagtataagtttgttcgcattc
aaccaggacagactttttcagtgttagcttgttacaatggttcaccatctggtgtttacc
aatgtgctatgaggcccaatttcactattaagggttcattccttaatggttcatgtggta
gtgttggttttaacatagattatgactgtgtctctttttgttacatgcaccatatggaat
taccaactggagttcatgctggcacagacttagaaggtaacttttatggaccttttgttg
acaggcaaacagcacaagcagctggtacggacacaactattacagttaatgttttagctt
ggttgtacgctgctgttataaatggagacaggtggtttctcaatcgatttaccacaactc
ttaatgactttaaccttgtggctatgaagtacaattatgaacctctaacacaagaccatg
ttgacatactaggacctctttctgctcaaactggaattgccgttttagatatgtgtgctt
cattaaaagaattactgcaaaatggtatgaatggacgtaccatattgggtagtgctttat
tagaagatgaatttacaccttttgatgttgttagacaatgctcaggtgttactttccaaa
gtgcagtgaaaagaacaatcaagggtacacaccactggttgtt---actcacaattttga
cttcacttttagttttagtccagag--tactcaatggtctttgttcttttttttgtatga
aaatgcctttttaccttttgctatgggtattattgc----------tatgtctgcttttg
caatgatgtttgtcaaacataagcatgcatttctctgtttgtttttgttaccttctcttg
ccactgtagcttattttaatatggtctatatgcctgctagttgggtgatgcgtattatga
catggttggatatggttgatactagtttgtct----------------------ggtttt
aagctaaaagactgtgttatgtatgcatcagctgtagtgttactaatccttatgacagca
agaactgtg--------------------------tatgatgatggtgctaggagagtgt
ggacacttatgaatgtcttgacactcgtttataaagtttattatggtaatgctttagatc
aagccatttccatgtgggctcttataatctctgttacttcta-----actactcaggtgt
agtta-caactgtcatgtttttggccagaggtattgtttttatgtgtgttgagtattgcc
ctattttcttcataactggtaatacacttcagtgtataatgctagtttattgtttcttag
gctatttttgtacttgttactttggcctcttttgtttactcaaccgctactttagactga
ctcttggtgtttatgattacttagtttctacacaggagtttagatatatgaattcacagg
gactactcccacccaagaatagcatagatgccttcaaactcaacattaaattgttgggtg
ttggtggcaaaccttgtatcaaagtagccactgtacagtctaaaatgtcagatgtaaagt
gcacatcagtagtcttactctcagttttgcaacaactcagagtagaatcatcatctaaat
tgtgggctcaatgtgtccagttacacaatgacattctcttagctaaagatactactgaag
cctttgaaaaaatggtttcactactttctgttttgctttccatgc---------------
---agggtgctgtagacataaacaagctttgtgaagaaatgctggacaacagggcaacct
tacaagctatagcctcagagtttagttcccttccatcatatgcagcttttgctactgctc
aagaagcttatgagcaggctgttgctaatggtgattctga-----agttgttcttaaaaa
gttgaagaagtctttgaatgtggctaaatctgaatttgaccgtgatgcagccatgcaacg
taagttggaaaagatggctgatcaagctatgacccaaatgtataaacaggctagatctga
ggacaagagggcaaaagttactagtgctatgcagacaatgcttttcactatgcttagaaa
gttggataatgatgcactcaacaacattatcaacaatgcaagagatggttgtgttccctt
gaacataatacctcttacaacagcagccaaactaatggttgtcataccagactataacac
atataaaaatacgtgtgatggtacaacatttacttatgcatcagcattgtgggaaatcca
acaggttgtagatgcagatagtaaaattgttcaacttagtgaaattagtatggacaattc
acctaatttagcatggcctcttattgtaacagctttaagggccaat------tctgctgt
caaattacagaataatgagcttagtcctgttgcactacgacagatgtcttgtgctgccgg
tactacacaaactgcttgcactgatgacaatgcgttagct------tactacaacacaac
aaagggaggtaggtttgtacttgcactgttatccgatttacaggatttgaaatgggctag
attccctaagagtgatggaactggtactatctatacagaactggaaccaccttgtaggtt
tgttacagacacacctaaaggtcctaaagtgaagtatttatactttattaaaggattaaa
caacctaaatagaggtatggtacttggtagtttagctgccacagtacgtctacaagctgg
taatgcaacagaagtgcctgccaattcaactgtattatctttctgtgcttttgctgtaga
tgctgctaaagcttacaaagattatctagctagtgggggacaaccaatcactaattgtgt
taagatgttgtgtacacacactggtactggtcaggcaataacagttacaccggaagccaa
tatggatcaagaatcctttggtggtgcatcgtgttgtctgtactgccgttgccacataga
tcatccaaatcctaaaggattttgtgacttaaaaggtaagtatgtacaaatacctacaac
ttgtgctaatgaccctgtgggttttacacttaaaaacacagtctgtaccgtctgcggtat
gtggaaaggttatggctgtagttgtg-----atcaactccgcgaacccatgcttcagtca
gctgatgcacaatcgtttttaaacgggtttgcggtgtaagtgca---gcccgtcttacac
cgtgcggcacaggcactagtactgatgtcgtatacagggcttttgacatctacaatgata
aagtagctggttttgctaaattcctaaaaactaattgttgtcgcttccaagaaaaggacg
aagatgacaatttaattgattcttactttgtagttaagagacacactttctctaactacc
aacatgaagaaacaatttataatttacttaaggattgtccagctgttgctaaacatgact
tctttaagtttagaatagacggtgacatggtaccacatatatcacgtcaacgtcttacta
aatacacaatggcagacctcgtctatgctttaaggcattttgatgaaggtaattgtgaca
cattaaaagaaatacttgtcacatacaattgttgtgatgatgattatttcaataaaaagg
actggtatgattttgtagaaaacccagatatattacgcgtatacgccaacttaggtgaac
gtgtacgccaagctttgttaaaaacagtacaattctgtgatgccatgcgaaatgctggta
ttgttggtgtactgacattagataatcaagatctcaatggtaactggtatgatttcggtg
atttcatacaaaccacgccaggtagtggagttcctgttgtagattcttattattcattgt
taatgcctatattaaccttgaccagggctttaactgcagagtcacatgttgacactgact
taacaaagccttacattaagtgggatttgttaaaatatgacttcacggaagagaggttaa
aactctttgaccgttattttaaatattgggatcagacataccacccaaattgtgttaact
gtttggatgacagatgcattctgcattgtgcaaactttaatgttttattctctacagtgt
tcccacctacaagttttggaccactagtgagaaaaatatttgttgatggtgttccatttg
tagtttcaactggataccacttcagagagctaggtgttgtacataatcaggatgtaaact
tacatagctctagacttagttttaaggaattacttgtgtatgctgctgaccctgctatgc
acgctgcttctggtaatctattactagataaacgcactacgtgcttttcagtagctgcac
ttactaacaatgttgcttttcaaactgtcaaacccggtaattttaacaaagacttctatg
actttgctgtgtctaagggtttctttaaggaaggaagttctgttgaattaaaacacttct
tctttgctcaggatggtaatgctgctatcagcgattatgactactatcgttataatctac
caacaatgtgtgatatcagacaactactatttgtagttgaagttgttgataagtactttg
attgttacgatggtggctgtattaatgctaaccaagtcatcgtcaacaacctagacaaat
cagctggttttccatttaataaatggggtaaggctagactttattatgattcaatgagtt
atgaggatcaagatgcacttttcgcatatacaaaacgtaatgtcatccctactataactc
aaatgaatcttaagtatgccattagtgcaaagaatagagctcgcaccgtagctggtgtct
ctatctgtagtactatgaccaatagacagtttcatcaaaaattattgaaatcaatagccg
ccactagaggagctactgtagtaattggaacaagcaaattctatggtggttggcacaaca
tgttaaaaactgtttatagtgatgtagaaaaccctcaccttatgggttgggattatccta
aatgtgatagagccatgcctaacatgcttagaattatggcctcacttgttcttgctcgca
aacatacaacgtgttgtagcttgtcacaccgtttctatagattagctaatgagtgtgctc
aagtattgagtgaaatggtcatgtgtggcggttcactatatgttaaaccaggtggaacct
catcaggagatgccacaactgcttatgctaatagtgtttttaacatttgtcaagctgtca
cggccaatgttaatgcacttttatctactgatggtaacaaaattgccgataagtatgtcc
gcaatttacaacacagactttatgagtgtctctatagaaatagagatgttgacacagact
ttgtgaatgagttttacgcatatttgcgtaaacatttctcaatgatgatactctctgacg
atgctgttgtgtgtttcaatagcacttatgcatctcaaggtctagtggctagcataaaga
actttaagtcagttctttattatcaaaacaatgtttttatgtctgaagcaaaatgttgga
ctgagactgaccttactaaaggacctcatgaattttgctctcaacatacaatgctagtta
aacagggtgatgattatgtgtaccttccttacccagatccatcaagaatcctaggggccg
gctgttttgtagatgatatcgtaaaaacagatggtacacttatgattgaacggttcgtgt
ctttagctatagatgcttacccacttactaaacatcctaatcaggagtatgctgatgtct
ttcatttgtacttacaatacataagaaagctacatgatgagttaacaggacacatgttag
acatgtattctgttatgcttactaatgataacacttcaaggtattgggaacctgagtttt
atgaggctatgtacacaccgcatacagtcttacaggctgttggggcttgtgttctttgca
attcacagacttcattaagatgtggtgcttgcatacgtagaccattcttatgttgtaaat
gctgttacgaccatgtcatatcaacatcacataaattagtcttgtctgttaatccgtatg
tttgcaatgctccaggttgtgatgtcacagatgtgactcaactttacttaggaggtatga
gctattattgtaaatcacataaaccacccattagttttccattgtgtgctaatggacaag
tttttggtttatataaaaatacatgtgttggtagcgataatgttactgactttaatgcaa
ttgcaacatgtgactggacaaatgctggtgattacattttagctaacacctgtactgaaa
gactcaagctttttgcagcagaaacgctcaaagctactgaggagacatttaaactgtctt
atggtattgctactgtacgtgaagtgctgtctgacagagaattacatctttcatgggaag
ttggtaaacctagaccaccacttaaccgaaattatgtctttactggttatcgtgtaacta
aaaacagtaaagtacaaataggagagtacacctttgaaaaaggtgactatggtgatgctg
ttgtttaccgaggtacaacaacttacaaattaaatgttggtgattattttgtgctgacat
cacatacagtaatgccattaagtgcacctacactagtgccacaagagcactatgttagaa
tt--actggcttatacccaacactcaatatctcagatgagttttctagcaatgttgcaaa
ttatcaaaaggttggtatgcaaaagtattctacactccagggaccacctggtactggtaa
gagtcattttgctattggcctagctctctactacccttctgctcgcatagtgtatacagc
ttgctctcatgccgctgttgatgcactatgtgagaaggcattaaaatatttgcctataga
taaatgtagtagaattatacctgcacgtgctcgtgtagagtgttttgataaattcaaagt
gaattcaacattagaacagtatgtcttttgtactgtaaatgcattgcctgagacgacagc
agatatagttgtctttgatgaaatttcaatggccacaaattatgatttgagtgttgtcaa
tgccagattacgtgctaagcactatgtgtacattggcgaccctgctcaattacctgcacc
acgcacattgctaactaagggcacactagaaccagaatatttcaattcagtgtgtagact
tatgaaaactataggtccagacatgttcctcggaacttgtcggcgttgtcctgctgaaat
tgttgacactgtgagtgctttggtttatgataataagcttaaagcacataaagacaaatc
agctcaatgctttaaaatgttttataagggtgttatcacgcatgatgtttcatctgcaat
taacaggccacaaataggcgtggtaagagaattccttacacgtaaccctgcttggagaaa
agctgtctttatttcaccttataattcacagaatgctgtagcctcaaagattttgggact
accaactcaaactgttgattcatcacagggctcagaatatgactatgtcatattcactca
aaccactgaaacagctcactcttgtaatgtaaacagatttaatgttgctattaccagagc
aaaagtaggcatactttgcataatgtctgatagagacctttatgacaagttgcaatttac
aagtcttgaaattccacgtaggaatgtggcaactttacaagctgaaaatgtaacaggact
ctttaaagattgtagtaaggtaatcactggg-ttacatcctacacaggcacctacacacc
tcagtgttgacactaaattcaaaac---tgaaggtttatgtgttgacatacctggcatac
ctaaggacatgacctatagaagactcatctctatgatgggttttaaaatgaattatcaag
ttaatggttaccctaacatgtttatcacccgcgaagaagctataagacatgtacgtgcat
ggattggcttcgatgtcgaggggtgtcatgctactagagaagctgttggtaccaatttac
ctttacagctaggtttttctacaggtgttaacctagttgctgtacctacaggttatgttg
atacacctaataatacagatttttccagagttagtgctaaaccaccgcctggagatcaat
ttaaacacctcataccacttatgtacaaaggacttccttggaatgtagtgcgtataaaga
ttgtacaaatgttaagtgacacacttaaaaatctctctgacagagtcgtatttgtcttat
gggcacatggctttgagttgacatctatgaagtattttgtgaaaataggacctgagcgca
cctgttgtctatgtgatagacgtgccacatgcttttccactgcttcagacacttatgcct
gttggcatcattctattggatttgattacgtctataatccgtttatgattgatgttcaac
aatggggttttacaggtaacctacaaagcaaccatgatctgtattgtcaagtccatggta
atgcacatgtagctagttgtgatgcaatcatgactaggtgtctagctgtccacgagtgct
ttgttaagcgtgttgactggactattgaatatcctataattggtgatgaactgaagatta
atgcggcttgtagaaaggttcaacacatggttgttaaagctgcattattagcagacaaat
tcccagttcttcacgacattggtaaccctaaagctattaagtgtgtacctcaagctgatg
tagaatggaagttctatgatgcacagccttgtagtgacaaagcttataaaatagaagaat
tattctattcttatgccacacattctgacaaattcacagatggtgtatgcctattttgga
attgcaatgtcgatagatatcctgctaattccattgtttgtagatttgacactagagtgc
tatctaaccttaacttgcctggttgtgatggtggcagtttgtatgtaaataaacatgcat
tccacacaccagcttttgataaaagtgcttttgttaatttaaaacaattaccatttttct
attactctgacagtccatgtgagtctcatggaaaacaagtagtgtcag-atatagattat
gtaccactaaagtctgctacgtgtataacacgttgcaatttaggtggtgctgtctgtaga
catcatgctaatgagtacagattgtatctcgatgcttataacatgatgatctcagctggc
tttagcttgtgggtttacaaacaatttgatacttataacctctggaacacttttacaaga
cttcagagtttagaaaatgtggcttttaatgttgtaaataagggacactttgatggacaa
cagggtgaagtaccagtttctatcattaataacactgtttacacaaaagttgatggtgtt
gatgtagaattgtttgaaaataaaacaacattacctgttaatgtagcatttgagctttgg
gctaagcgcaacattaaaccagtaccagaggtgaaaatactcaataatttgggtgtggac
attgctgctaatactgtgatctgggactacaaaagagatgctccagcacatatatctact
attggtgtttgt----tctatgactgacatagccaagaaaccaactgaaacgatttgtgc
accactcactgtcttttttgatggtagagttgatggtcaagtagacttatttagaaatgc
ccgtaatggtgttcttattacagaaggtagtgttaaaggtttacaaccatctgtaggtcc
caaacaagctagtcttaatggagtcacatt------aattggagaagcc---gtaaaaac
acagttcaattattataagaaagttgatggtgttgtcc----------------------
----aacaattacc----------------------------------------------
---------------------tgaaacttactttactcagagtagaaatttacaagaatt
taaacccaggagtcaaatggaaattgatttcttagaattagctatggatgaattcattga
acggtataaattagaaggctatgccttcgaacatatcgtttatggagattttagtcatag
tcagttaggtggtttacatctactgattggactagctaaacgttttaaggaatcaccttt
tgaattagaagattttattcctatggacagtacagttaaaaactatttcataacagatgc
gcaaacaggttcatctaagtgtgtgtgttctgttattgatttattacttgatgattttgt
tgaaataataaaatcccaagatttatctgtagtttctaaggttgtcaaagtgactattga
ctatacagaaatttcatttatgctttggtgtaaagatggccatgtagaaacattttaccc
aaaattacaatctagtcaagcgtggcaaccgggtgttgctatgcctaatctttacaaaat
gcaaagaatgctattagaaaagtgtgaccttcaaaattatggtgatagtgcaacattacc
taaaggcataatgatgaatgtcgcaaaatatactcaactgtgtcaatatttaaacacatt
aacattagctgtaccctataatatgagagttatacattttggtgctggttctgataaagg
agttgcaccaggtacagctgttttaagacagtggttgcctacgggtacgctgcttgtcga
ttcagatcttaatgactttgtctctgatgcagattcaactttgattggtgattgtgcaac
tgtacatacagctaataaatgggatctcattattagtgatatgtacgaccctaagactaa
aaatgttacaaaagaaaatgactctaaagagggttttttcacttacatttgtgggtttat
acaacaaaagctagctcttggaggttccgtggctataaagataacagaacattcttggaa
tgctgatctttataagctcatgggacacttcgcatggtggacagcctttgttactaatgt
gaatgcgtcatcatctgaagcatttttaattggatgtaattatcttggcaaaccacgcga
acaaa-----------tagatggttatgtcatgcatgcaaattacatattttggaggaat
---acaaatccaattcagttgtcttcctattctttatttgacatgagtaaatttcccctt
aaattaaggggtactgctgttatgtctttaaaagaaggtcaaatcaatgatatgatttta
tctcttcttagtaaaggtagacttataattagagaaaacaacagagttgttatttctagt
gatgttcttgttaac---------------------------------------------
------------------------------------------------------------
------------------------------------------------------------
--------------------------------------aactaaacgaacaatgtttgtt
tttct-------------------------------------------------------
--------------------tgttttattgccactagt----------------------
------------------------------------------------------------
-----ctctagtcagtgtgttaatcttacaa-----------------------------
-----ccagaactcaattaccccctgcataca----------------------------
---------ctaattctttca---------------------------------------
------------------------------------------------------------
---------------cacgtggtgttt---------------------------------
------------------------------------------------------------
------------------------------------------------------------
----------------------------attaccctgacaaagt----------------
------------------------------------------------------------
------------------------------------------------------------
------------------------------------------------------------
------------------------------------------------------------
-----------------tttcagatcctcagtt---------------------------
---ttacattcaactcaggacttgttctta------------------------------
------------------------------------------------------------
--------------------cctttcttttccaatgttacttg-----------------
------------------------------------------------------------
---------------------------------------------------------gtt
ccatgctata--------------------------------------------------
------------------------------------------------------------
------------------------------------------------------------
-------------------------catgtctctgggaccaa----tggtactaagaggt
ttg---------------------------------------------------------
------------------------------------------------------------
------------------------------------------------------------
------------------------------------------------------------
------------------------------------------------------------
------------------------------------------------------------
------------------------------------------------------------
------------------------------------------------------------
-----------------------ataaccctgtcctaccatttaatgatggtgtttattt
tgcttccac-------------------------------------------tgagaagt
ctaacataataagaggctggatttttggtactactttag---------------------
---------------------------------attcgaagacccagtccctacttattg
ttaataacgctactaatg------------------ttgttattaaagtctgtgaatt--
----------------------------------tcaattttgtaatgatccatttttgg
gtgtttattaccacaaaa------------------------------------------
-----------------------acaacaaaagttggatggaaagtgagttcagagttta
ttc--tagtg--------------------------------------------------
-------------------cgaataattgcacttttgaatatgtctctcagccttttctt
atggaccttgaaggaaaacagggtaatttcaaaaatcttagggaatttgtgtttaagaat
attgatggttattttaaaatatattctaagca-cacgcctattaatttagtgcgtgatct
ccctcagggtttttcggctttagaaccattggtagatttgccaataggtattaacatcac
taggtttcaaactttacttgctttacatagaagttatttgactcctggtgattcttcttc
aggttggacagctggtgctgcagcttattatgtgggttatcttcaacctaggacttttct
attaaaatataatgaaaatggaaccattacagatgctgtagactgtgcacttgaccctct
ctcagaaacaaagtgtacgttgaaatccttcactgtagaaaaaggaatctatcaaacttc
taactttagagtccaaccaacagaatctattgttagatttcctaatattacaaacttgtg
ccctt------ttggtgaagtttttaacgccaccagatttgcatctgtttatgcttggaa
caggaagagaatcagcaactgtgttgctgatt-----attctgtcctatataattccgca
tcattttccacttttaagtgttatggagtgtctcctactaaattaaatgatctctgcttt
actaatgtctatgcagattcatttgtaattagaggtgatgaagtcagacaaatcgctcca
gggcaaactggaaagattgctgatta-taattataaatt----------accagatgatt
ttacaggctgcgttatagcttggaattctaacaatcttgattctaaggttggtggtaatt
ataattacctgtatagattgtttaggaagtctaatctcaaaccttttgagagagatattt
caactgaaatctat----------------------------------------------
--caggccggtagcacaccttgtaat----------------------------------
------------------------------------------------------------
-----------------ggtgttgaaggttttaattgttactt---------------tc
ctttacaatcatatggtttcc---------------aacccactaatggtgttggttacc
aaccatacag-------------------------agtagtagtactttcttttgaactt
ctacatgcaccagcaactgttt--------------------------------------
------------------------------------------gtggacctaaaaagtcta
ctaatt---------------------tggttaaaaacaaatgtgtcaatttcaacttca
atggtttaacaggcacaggtgttctta------------ctgagtctaacaaaaagtttc
tgcctttccaacaatttggcagagacattgctgacactactgatgctgtccgtgatccac
agacacttgagattcttgacattacaccatgttcttttggtggtgtcagtgttataacac
caggaacaaatacttctaaccaggttgctgttctttatcaggatgttaactgcacagaag
tccctgttgctattcatgcagatcaacttactcctacttggcgtgtttattctacaggtt
ctaatgtttttcaaacacgtgcaggctgtttaataggggctgaacat------gtcaaca
actcatatgagtgtgacatacccattggtgcaggtatatgcgctagttatcagactcaga
ctaattctcctcggcgggcacgtagtgtagctagtcaatccatcattgcctac-------
--actatgtcacttggtgcagaaaattcagttgcttactctaataactctattgcc----
--------------atacccacaaattttactattagtgttaccacagaaattctaccag
tgtctatgaccaagacatcagtagattgtacaatgtacatttgtggtgattcaactgaat
gcagcaatcttttgttgcaatatggcagtttttgtacacaattaaaccgtgctttaactg
gaatag-----ctgttgaacaagacaaaaacacccaa-----------------gaagtt
tttgcacaagtc--aaacaaatttacaaaacaccaccaattaaagattttggtggtttta
atttttcac----------------------------aaatattaccagatccatcaaaa
ccaag--caagaggtcatttattgaagatctacttttcaacaaagtgacacttgcagatg
ctggcttcatcaaacaatatggtgattgccttggtgatattgctgctagagacctcattt
gtgcacaaaagtttaacggccttactgttttgccacctttgctcacagatgaaatgattg
ctcaatacacttctgcactgttagcgggtacaatcacttctggttggacctttggtgcag
gtgctgcattacaaataccatttgctatgcaaatggcttataggtttaatggtattggag
ttacacagaatgttctctatgagaaccaaaaattgattgccaaccaatttaatagtgcta
ttggcaaaattcaagactcactttcttccacagcaagtgcacttggaaaacttcaagatg
tggtcaaccaaaatgcacaagctttaaacacgcttgttaaacaacttagctccaattttg
gtgcaatttcaagtgttttaaatgatatcctttcacgtcttgacaaagttgaggctgaag
tgcaaattgataggttgatcacaggcagacttcaaagtttgcagacatatgtgactcaac
aattaattagagctgcagaaatcagagcttctgctaatcttgctgctactaaaatgtcag
agtgtgtacttggacaatcaaaaagagttgatttttgtggaaagggctatcatcttatgt
ccttccctcagtcagcacctcatggtgtagtcttcttgcatgtgacttatgtccctgcac
aagaaaagaacttcacaactgctcctgccatttgtca------------tgatggaaaag
cacactttcctcgtgaaggtgtctttgtttcaaatggcacacactggtttgtaacacaaa
ggaatttttatgaaccacaaatcattactacagacaacacatttgtgtctggtaactgtg
atgttgtaataggaattgtcaacaacacag---------------tttatgatcctttgc
aacctgaattagactcattcaaggaggagttagataaatattttaagaatcatacatcac
cagatgttgatttaggtgacatctctggca---ttaatgcttcagttgtaaacattcaaa
aagaaattgaccgcctcaatgaggttgccaagaatttaaatgaatctctcatcgatctcc
aagaacttggaaagtatgagcagtatataaaatggccatggtacatttggctaggtttta
---tagctggcttgattgccatagtaatggtgacaattatgctttgct---gtatgacca
gttgctgtagt-----tgtctcaagggctgttgttctt----------gtggatcctgct
gcaaatttgatgaagacgactctgagccagtgc---------------------tcaaag
gagtcaaatt-------------------------------------------------a
cattacacata--------------------------aacgaact---------------
------------------------------------------------------------
------------------------------------------tatggatttgtttatgag
aatcttca--------caattggaactgt-aactttgaagcaaggtgaaatcaaggatg-
---------ctactccttcagattttgttcgcgctactgcaacgataccgatacaagcct
cactccctttcggatggcttattgttggcgttgcacttcttgctgtttttcaga------
---gcgcttccaaaatcataaccctcaaaaa------gagatggcaactagcactctcca
agggtgttcactttgtttgcaa--------cttgctgtt------gttgtttgtaacagt
tta--------------------------------------ctcacaccttttgctcgtt
----------------gctgctggccttgaagcccctttt--------------------
ctctatctttatgctttagtctacttcttgcagagtataaactttgtaagaataataatg
aggctttggctttgctgg-aaatgccgttccaaaaacccattactttatgatgccaacta
ttttctttgctggcata--------------ctaattgttacgactattgtataccttac
aatagtgtaacttcttcaattgtca---------ttacttcaggtga-tggcacaacaag
tcctatttc----tgaacatgactaccagattggtggttatactgaaaaatgggaatctg
gagtaaaagactg-----tgttgtattacacagttacttcacttca--gactattaccag
ctgtactcaactcaattgagtacagacactggtgttgaacatgttaccttcttcatctac
aataaaattgttgatgagcctgaagaacatgtccaaattcacacaatcgacggttcatcc
ggagttgttaatccagtaatggaaccaatttatg--------------------------
--------------atgaaccgacgacgactactagcgtgc--ctttgtaagcac---aa
gctgatgagtacga------------------acttatgtactcattcgtttcggaagag
acag------------------------------------------gtacgttaatagtt
aatagcgtacttctttttcttgctttcgtggtattcttgctagttacacta---------
------gccatccttactgcgcttcgattgtgtgcgtactgctgcaatattgttaacgtg
agtcttgtaaaaccttctttttacgtttactctcgtgttaaaaatctgaat---------
---------tcttct---agagttcctgatct--tctggtctaaacgaactaaatattat
attagtttttctgtttggaactttaattttagccatggcagattcc--------------
---------------------aacggtact-att--------------------------
-accgttgaagagcttaaaaagctccttgaacaatggaacctagtaataggtttcctatt
ccttacatggatttgtcttctacaatttgcctatgccaacaggaataggtttttgtatat
aattaagttaattttcctctggctgttatggccagtaactttagcttgttttgtgcttgc
tgctgtttacagaataaatt--------------ggatcaccggtggaattgctatcgca
atggcttgtcttgtaggcttgatgtggctcagctacttcattgcttctttcagactgttt
gcgcgtacgcgttccatgtggtcattcaatccagaaactaacattcttctcaacgtgcca
ctccatggcactattctgaccagaccgcttctagaaagtgaactcgta---atcggagct
gtgatccttcgtggacatcttcgtattgctggacaccatctagg---acgctgtgacatc
aaggacctgcctaaagaaatcactgttgctacatcacgaacgctttcttattacaaattg
ggagcttcgcagcgt--------gtagcaggtgactcaggttttgctgcatacagtcgct
acaggattggcaactata------aattaaacacagaccattccagtagcagtgacaata
t-----------------------------------tgctttgcttgtacagtaag----
------------------------------tgacaacagatgtttca-------------
------------------------------------------------------------
---------------------------------------tctcgttgactttca------
------------------------------------------------------------
-------------------------------------ggttactatagcagagatattac
taattattatgaggacttttaaag---------------------------------ttt
ccatttggaatcttgattacatc------------ataaacctcataattaaaaatttat
ctaagtcactaactgagaat----------------------------------------
----------aaatattctcaattagatgaagagcaaccaatggagattgatt-------
aaacgaacatgaaaattattctttt---------------cttggcactgataacactcg
ctacttgtgagctttatcactaccaagag-----------------------------tg
tgttagaggtacaacagtactttta---aaagaaccttgctcttctggaacatacgaggg
caattcaccatttcatcctctagctgataacaaatt------------------------
---------------------------------------tgcactgactt------gctt
tagcactcaatttgct---------------------tttgcttgtcctgacggcgtaaa
acacgtctatcagtt------acgtgccagatcagtttc---------------------
------------------------------------------------------------
-------------acctaaactgttc----------------------------------
-----------------atcagacaagaggaagtt-------------------caagaa
cttta-------ctctccaattttt-----------------------------------
--------------------------------------cttattgttgcggcaatagtgt
ttataaca--ctttgcttcacactcaaaagaaaga----------cagaa----------
---------tgattgaactttcattaattgac----ttctatttgtgc------------
-------------tttttagcct-----ttctgctattccttgttttaattatgcttatt
atcttttggt--------------------------------------------------
------------------------------tctcacttgaactgcaagatcataatgaaa
cttgt---ca------cgcctaaacgaacatgaaatttcttgttttcttaggaatcatca
caa----------ctgtagctgcatttcaccaag-------------------aatgtag
tttacagt------------------------------------------catgtactca
acat--caaccatatgta------------------------------------------
-------------------------------gttgatgacccgtgtcctattcacttcta
ttctaaatggtatattagagtaggagctagaaaatcagcaccttt---------------
------------------------------------------------------------
-------------aattgaattgtg-----------------------------------
---------------------------------cgtgg-------------------atg
aggc----tggttctaaatcacccattcagtacatcgatatcggtaa-------------
------------ttataca-----------------------------------------
--------gtttcctgtttaccttttaca-------------------------------
---------------------------------attaattgcc-----------------
---------------------------aggaacctaaattgggtagtcttgtagt---gc
gt--tgttcgtt---ctatgaagact------ttttagagtatcatgacgttcgtgttgt
tttagatttcatctaaacgaacaaactaaa------------------------------
-----------------------atgtctgataatggacccca---aaatcagcgaaatg
caccccgcattacgtttggtggaccctcagat-tcaactggcagtaaccagaatggagaa
cgcag---------------------tggggcgcgatcaaaacaacgtcggccccaaggt
tta----------------cccaataatact-----------------------------
------------------------------gcgtcttggttcaccgctctcactcaacat
ggcaaggaagaccttaaattccctcgaggacaaggcgttccaat----------------
-------------------------taacaccaatagcagtccagatgacca--------
--aattggctactaccgaagagc-----------------------taccagacgaattc
gtggtggtgacgg----------------------------------taaaatgaaagat
ctcagtcca-------------------------------------------------ag
atggtatttctactacctagg---------------------------------------
------------------------------------------------------------
------------------------------aactgggccagaagctggacttccctatgg
tgctaacaa---------------------------------------------------
---------------------agacggcatcatatgggtt--------------------
------------------------------------------------------------
------------------------------------------------------------
--------------gcaactgagggagccttgaatacaccaaaagatcacattggcaccc
------------------------------------------------------------
------------------------------------gcaatcctgctaacaatgctgcaa
tcg--------tgctacaac------ttcctcaagg----------aacaacattgccaa
aaggcttct---------------------------------------------------
------------------------------------------------------------
-------acgcagaagggagcagaggcggcagtcaagcctcttctcgttcctcatcacgt
agtcgcaac---------agttcaagaaatt-----------------------------
caactc------------------caggcagcagtagg-ggaacttctcctgctagaatg
gctggcaatggc-----ggtgatgctgctcttgctttgctgctgcttgacaga-------
-----ttgaaccagcttgagagcaaaatgtctggtaaaggccaacaacaacaaggccaaa
ctgtcactaagaaatctgctgctgaggcttctaagaagcctcggcaaaaacgtactgcca
ctaaagcatacaatgtaacacaagctttcggcagacg--tggtccagaacaa------ac
ccaaggaaattt------------------------------------------------
-------tggggaccaggaactaatc-----agacaaggaactgattacaaa--------
------------------------------------------------------------
------------------------------------------------------------
--cattggccgcaa----------------------------------------------
-----attgcacaatttgcccccagcgcttcagcgttcttcggaatgtcgcgc-------
------------------------------------------------------------
---------------------------------------attggca-tggaagtcacacc
ttcgggaacgtggttgacctacacaggtgccatcaaattggatg----------acaaag
atccaaatttcaaagatcaagtcattttgctgaataagcatattgacgcatacaaaacat
tcccaccaacagagcctaaaaaggacaaaaagaagaaggctgatgaaactcaagcc----
------------------------------------------------------------
------------------------------------------------------------
---------------------------------------------------------tta
ccgcagagacagaagaaacagcaaactgtgactcttcttcctgctgcagatttggatgat
ttctccaaacaattgcaacaatccatgagcag----------------------------
------------------------------tgctgactcaactcaggcctaa--------
------actcatgcagaccacacaaggcagatgggctatataaacgt-------------
tttcgcttttccg---tttacgatatat---------agtctactcttgt----------
---gcaga--------------------------------------------atgaattc
tcgtaactacatag----------------------------------------------
------------------------------------------------------------
---------------------------cacaagtagatgtagttaactttaatctcacat
agcaatc--tttaatcagtgtgtaacattagggaggacttgaaagagccaccacatttt-
------------------------------------------------------------
------------------------------------------------------------
------------------------------------------------------------
------------------------------------------------------------
------------------------------------------------------------
-------------caccgag----------------------------------------
------------------------------------------------------------
------------------------------------------------------------
------------------------------------gccacgcggagtac----------
----gatcgagtgtacagtgaaca------------atg-----ctagggagagctgcct
atatggaagagccctaatgtgtaaaattaa---ttttagtagtgctatccccatgtga--
--------ttttaatagctt----------------------------------------
------------------------------------------------------------
------------------------------------------------------------
-------------------------------------------------------cttag
gagaatgacaaaaaaaa-------------------------------------------
------------------------------------------------------------
-aaaaaaaaaaaaaaaaaaaaaaaaa----------------------------------
----------------------
>PP526174.1 Murine hepatitis virus strain JHM, complete genome
-tataagagtgattggcgtccgtacgt----accctctctactctaaaactcttg-tagt
ttaaatctaatctaatctaaactttataaacggcacttcctgcgtgtccat-----gccc
gtgggcctggtcttgtca--tagtgctgacatttgtggttccttgactttcgttctctgc
cagtgacgtgtccattcggcgccagcagcccacccataggttgcataatggcaaagatgg
gcaaatacggtctcg-----gcttcaaatgggccccagaatttccatggatgcttccgaa
cgcatcggagaagttgggtaaccctgagaggtcagaggaggatgggttttgcccctctgc
tgcgcaagaaccgaaagttaaaggaaaaactttggttaatcacgtgagggtggattgtag
ccggcttccagccttggagtgctgtgttcagtccgccataatccgtgatatt------tt
tgttgacgagg----atccccagaaggtggaggcctcgactatgatggcattgcagttcg
gtagtgctgtcttggtcaagccatccaagcgcttgtctgttcaggcatgggctaagttgg
gtgtgctgcctaaaactccggccatggggttgttcaagcgcttctgcctgtgtaacacca
gggagt-----gcgtttgtgacgcccacgtggcctttcaactttttacggtccagcccga
tggtgtatgcctgggtaacggccgttttata---ggctggttcgttccagtcacagccat
accggagtatgcgaagcagtggttgcaaccctggtccatccttcttcgtaagggtggtaa
caaagggtctgtgacatccggccatttccgccgcgctgttaccatgcctgtgtatgactt
taatgtagag---------gatgcttgtgaggaggttcatcttaacccgaggggtaagta
ctcctgcaaggcgtatgctcttcttaggggctatcgcggtgttaa---------gcccat
cctgtttgtggaccagtatggttgcgactatactggatgtctcgccaagggtctcgaaga
ctatggcgaccttactttgagtgagatgaaggagttgtcccctgtgtggcgtgactcctt
agataatgaagttgttgtggcttggcatgttgatcgtgaccctcgagctgtgatgcgc--
------------------ctgcagactctggctactgtacgtagcattgagtatgtgggc
caaccgatcgaggatatggttgatggggatgtggtgatgcgtgaacccgctcacctcctc
gcgcccaatgccatt---------------gttaaaaggcttccccgtctggtggagact
atgctgtatacggattcttccgttaca---------------------------------
------------gagttttgttataaaactaagttgtgtgattgtggttttatca-----
-------cacagtttggctatgttgattgctgtggtgacacctgtggttttcgtgggtgg
gttcctggcaatatgatggatggctttccatgccctgggtgttgtaaaagttacatgcct
tgggagttggaagctcaatcatcgggtgttataccagaaggaggtgtt-ctatttacgca
gagcactgacacagtgaatcgtgagtcttttaagctctacggtcatgctgttgtgccttt
tggtggtgctgcgtattggagtccatatcctggtatgtggcttccagtaatttggtcttc
tgttaagtcat--------------attcctatttgacttatacaggagttgttgg----
--------------------------ttgtaaggcaattgtccaggagacagacgctat-
----------------------------------atgtcgttttctgtacatggactatg
tccagcacaagtgt----------------ggcaatctcgagcagagggct---------
atccttggattggacgatgtctat--------------------catagacagt------
--tgcttgttaacaggggtgactatagtctcctccttgaaaatgtggatttgtttgttaa
gcggcgcgc---------tgaatttgcttgca------------------------aatt
cgccacctgtggagatggccttgtaccccttctactagatggtttagtgccccgcagtta
ttatttaa--ttaagagtggtcaagcttttacctcattgatggttaactttagccgagag
gtagttgacatgtgtatggacatggctttattgttcatgcatgatgttaaagtggccact
aagtatgttaag-aaggttactggcaaact-agcagtgcgctttaaagcgttaggcattg
ctgttgtcagaaaaattactgaatggtttgacttagccgtggacactgctgctagtgccg
ctggatggctttgctaccagctggtaaatggcttatttgcagtggccaatggt---gtta
taacctttgtacaggaggtgcctgagcttgtcaagaattttgttgacaagttcaagacat
ttttcaaggtcttgatcgactctatgtcggtctctatcttgtctggacttactgttgtca
agact---------------gcctcaaatagggtatgtcttgctggcagtaagg------
--------tttatgaagttgtgcagaaatctctgcctgcatatattatgcctgtgggttg
cagcgaagccacttgtttggtgggtgagat------------------------------
---------------tgaacctgcagtctttgaagatgatgttgttgatgtggttaaagc
ccc----gttaacatatcaaggctgttgtaagccaccctcttctttcgaga---------
-agatttgtattgtg--------------------------gataaattatatatggcca
agtgtggtgatcaattctaccctgtggtggttgataacgacactgttggcgtgttagatc
agtgctggaggttcccctgcgcgggcaagaaagtcgtgtttaacgacaagcctaaagtta
aggaggtaccctccacgcggaagattaagattatcttcgctctggatgcgacctttgata
gtgttctctcgaaggcatgttcagagtttgaagttgataaagatgttacattggatgagc
tgcttgatgttgtgcttgacgcagttgagagtacgctcagcccttgtaaggagcatggtg
tgataggcacaaaagtttgtgctcta--cttgaaaggttggtggacgattatgtctatct
ttttgatgaaggaggcgaagaagttattgcctcccgtatgtattgttccttctctgctcc
t---gatgaa---------------gactgcgttgcaaca---gatgttgtatatgcaga
tgaaaaccaagatgatgatgctgacgatc-------------------------------
--ctgtagtccttgtcgccgatacccaagaagaggacggc--------------------
-----------gttgccaag----------gagcaggttgatt-----------------
-----------cggctgattcggaaatttgtgttgcgcacactggtggtcaagaaa---t
gactgagcctgatgctgtcggatctcaaactcccatcgcctctgctgaggaaaccgaagt
cggtgaggcatgcgacagggaagggattgctgaggtcaaggcaactgtgtgtgctgatgc
tttagatgcctgccccgatcaagtggaggcatttgatattgaaaaggttgaagactctat
cttaagtgagcttcaaaccgaacttaatgcgcccgcggacaagacctatgaggatgtctt
ggcattcgatgccatatactcagagacgttgtctgcattctatgctgtgccgagtgatga
gacgcactttaaagtgtgtggattctattcgccagctata---gagcgtactaattgttg
gctgcgttct----------actttgatagtaatgcagagtttacctttggaatttaaag
act-----tggggatgcaaaagctctggttgtcttacaaggctggctatgatca------
-------atgctttgtggacaaactagttaagagcgcgcccaagtctattattcttccac
aaggtggctatgtggcagattttgcctattttttcctaagccagtgtagcttcaaagttc
atgctaactggcgttgtctaaagtgtggcatggagttaaagcttcaaggcttgga--cgc
catgtttttctatggagacgttgtgtctcatatgtgtaagtgtggtaatagcatgacctt
gttgtctgcagatataccttacacattgcattttggagtgcgagatgacaaattttgtgc
tttttacacgccgagaaaagtctttagggctgcttgtgcggttgatgttaatgattgcca
ctctatggctgttgtggatggcaagcaaattgatggtaaagttgttaccaaatttaatgg
tgacaaatttgattttatggtgggtcatggtatgacatttag---------tatgtctcc
ctttgagatcgcccagttatatggttcatgtataacaccaaatgtttgttttgttaaagg
agatgttataaa------ggttttgcgcagagttggtgctgaagtcatcgtcaa------
---------------------ccctgctaatgggcgcatggct------catggtgcggg
tgttgcaggtgctatagctaaagcagcgggcaaagctttta------ttaatgagactgc
cgatatggtgaaggctcagggcgtttgccaggttggtggatgctatgagtctaccggtgg
taaattatgtaagaaagtgcttaacattgtaggacca--------gatgcgcgagggcat
ggcaagcaatgctat----tcacttttagagcgtgcttatcagcatattaataagtgtga
caatgttgtca----------------ccactttaatttcgg------------------
-----ctggtatatttagtgtgcctactgatgtttccttaacttatctacttggtgtagt
gacgaagaatgtcattcttgtcagtaataaccaggatgattttgatgtgatagagaagtg
tcaggtgacctccgttgctggtaccaaagcgctatcatttcaattggccaaaaatttgtg
ccgtgatgtaaagtttgtgacgaatgcatgtagttcgctctttagtgaatcttgctttgt
ctcaagctatgatgtgttgcaggaagttgaagcgctgc--gacatgatatacaattggat
gatgatgctcgtgtctttgtgcaggctaatatggactgtctgcccacagactggcgtctt
gtcaataaatttgatagtgttgatggtgttagaaccattaagtattttgaatgtccgggc
gaggtttttgtatctagccagggcaaaaagtttggttatgttcagaatggttcatttaag
gaggcgagtgttagccaaataagggctttgcttgctaataaggttgatgtcttgtgtact
gttgatggtgttaacttccgctcctgctgtgttgcagagggtgaagtttttggcaagaca
ttaggttcagttttttgtgatggtataaatgtaaccaaagttaggtgtagtgccattcac
aagggtaaggttttcttt---------------------cagtatagtggtctgtctgcg
gcagatctcgctgctgttaaagatgcctttggttttgatgaaccacaactgctgcagtac
tacagtatgcttggcatgtgtaagtggccagtagttgtttgtggcaattattttgctttt
aagcagtcaaataataattgctatataaatgtggcatgtttaatgctgcaacacttgagt
ttaaagtttcctaagtggcaatggcaggaggcctggaatgagttccgctcaggtaa-gcc
actaaggttcgtgtccttggtcttagcgaagggcagctttaaatttaatgaaccttctga
ttcaactgattttatacgtgtggtgctgcgcgaagcggatttgagtggtgccacatgtga
tttggaatttatttgtaaa---tgtggtgtgaagcaagagcagcgcaaaggtgttgacgc
tgttatgcattttggtacattggataaaagtggtcttgtcaagggttataatatcgcatg
tacatgcggtgataaacttgtgcattgc---actcaatttaatgtaccatttttaatctg
ctccaacacgcctgagggcaagaaattgcctgacgatgttgttgca---gctaacatatt
tactggtggtagtgtg---ggccactacacgcatgtgaaatgtaaacccaagtaccaact
ttatgatgcttgtaatgttagtaaggtttctgaggcgaagggtaattttaccgattgcct
ctaccttaaaaatttaaagcaaactttttcgt--------ccgtgttgacgacttattat
ttagatgatgtaaagtgtgtggcgtataagccagatttatcgcagtattactgtgagtct
ggaaaatattatacaaaac--------------------------ccattattaaggctc
agtttagaacgtttgagaaggttgagggtgtctacactaattttaaattggtgggacatg
ata------tagccgaaaaactcaatgctaagctgggatttgattgtaattctcctttta
tggagtataaaattacagagtggccaacagctactggagatgtggtgttggctagtgatg
atttgtatgtgagtcggtattcaggcgggtgcgttacttttggtaaaccggttatctggc
gtggccatgagg---------aagcatcgctgaaatccctcacatattttaatagaccta
gtgtcgtttgtga-----------------------aaataaatttaatgtgttgcctgt
tgatgtcagtgaacccacggataggaggcctgtgccgtctgcagtccttgttaccggtgc
tgcgagtggtgctgatgcgtcagctatatccaccgagcccggtactgccaaggagcaaaa
ggcgtgtgcttctgatagcgtggaggatcagattgttatggaggcccagaagaagtcatc
tgtcacaaccgttgctgtcaaagaggttaaattgaatggtgttaagaagcctgttaaggt
ggaagatagtgtggttgttaatgaccccactagcgaaaccaaagttgttaaaagtttgtc
tattgttgatgtgtatgatatgttcctgacagggtgtaggtatgtggtctggacggctaa
tgagctgtctcgattaataaattcacctactgttagagagtatgttaagtggggtatgtc
gaagttaatcatccccgctaatttgttattgttaa-----------gagatgagaagcaa
gagtttgtagcgccaaaagtggtcaaagcgaaagctattgcctgctatggcgctgtgaag
tg----------------------------------gtttctcctctattgttttagttg
gataaagtttaatactgataataaggttatatacaccacagaagtagcttcaaagcttac
ttttaagttatgctgtttggcctttaagaatgccttacagacgtttaattggagcgttgt
gtctaggggtttcttcctagtggcaacggtctttttattatggtttaattttttgtatgc
caatgttattttgagtgacttttatttgcctaatattggacctctccctatgtttgtggg
gcag--attgttgcttgggttaagactacatttggtgttttaaccatctgcgatttttac
caggtgacagatttaggctataggagttcg------------ttttgtaatggaagtatg
gtctgtgaactatgcttctctggttttgatatgctggacaactatgatgccataaatgtt
gttcaa----------catgttgtagataggcgtgtgtcttttgactacattagcctatt
taaattagtagtcgaacttgttatcggctactctctatatactgtgtgcttctacccact
gtttgtccttgttggaatgcagttgttgaccacatggttgcctgaattctttatgctggg
gactatgcattggagcgctcgtttgtttgtttttgttgctaacatgctcccagcttttac
gttactgcgattttatatcgtggtgacagctatgtataaggtctattgtctttgtagaca
tgttatgtatggatgtagtaagcctggttgcttgttttgttataagagaaaccgtagtgt
ccgcgttaagtgtagcaccgttgttggtggttcactacgctattacgatgtaatggctaa
cggcggcacaggtttctgtacaaagcaccagtggaactgtcttaattgcaattcctggaa
accaggcaatacattcataactcatgaagcagcagcggacctctctaaagagttgaaacg
ccctgtgaatccaacagactctgcttattactcggtcatagaggttaagcaggttggttg
ttccatgcgtctgttctatgagagagacggacagcgtgtttatgatgatgttagtgctag
tttgtttgtggacatgaatggtctgctgcattctaaagttaaaggtgtgccagaaactca
tgttgtagtcgttgagaacgaagc------cgataaggccggttttcttaacgctgctgt
tttctatgcacaatctctttatagaccgatgctgatggtggagaagaagttaataactac
cgccaacactggtttgtctgttagtcgaactatgtttgacctctatgtagactccttgct
gagcgtccttgacgtcgatcgcaagagtctaacaagttttgtaaatgctgcgcacaactc
cctaaaggagggtgttcagcttgaacaggtaatggatacctttgttggctgtgctcgacg
taagtg---tgctatagattctgatgttgagaccaagtctattaccaagtccgttatggc
ggcagtgaatgctggcgttgaggttacggacgagagttgtaataacttggtgcccacata
tgttaaaagcgacactatcgttgcagctgatttgggtgttcttattcagaataatgctaa
gcatgtacagtctaatgttgctaaagccgctaatgtggcttgcatttggtctgtggatgc
ttttaaccagctatctgctgatttgcagcataggttgagaaaagcatgtgtaaagactgg
cttgaagattaagcttacgtataacaagcaggaggcaaatgttcctattttaactacacc
gttctcccttaaagggggcgctgtgtttagtagagttttgcaatggttgtttgttgctaa
tttgatctgtttcattgtattgtgggccctt---------atgccgacatacgcagtgca
caaatcagatatgcagttgcctttatatgccagtttcaaagttatagataatggtgtgct
aagggatgtgtctgttactgacgcatgcttcgcaaacaaatttaatcaatttgatcagtg
gtatgagtctacatttggtcttgtctattaccgtaactctaaggcttgccctgttgtggt
tgctgttatagatcaagacattggccataccttatttaatgttcctaccaaagttttaag
--------atatggatttcatgtgttgcattttataactcatgcatttgctactgatagc
gtgcagtgttatacgccacatatgcaaatcccctatgataatttctatgctagtggttgc
gtgctgtcttccctctgtaccatgcttgcgcatgcagatggaaccccgcatccttattgt
tatacagagggtgttatgcataatgcttctctgtatagttctttggtccctcatgtccgt
tataacctagctagttcaaatggtt---atatacgttttcctgaagtggttagtgagggt
attgtgcgtgtagtgcgcacgcgctccatgacctactgcagggttggtttatgtgaggag
gctgaggagggtatttgttttaattttaatagttcatgggtactgaataacccgtattat
agggctatgccaggaactttctgtggtagaaacgcttttgatttaatacatcaagtttta
ggaggtttagtccagcctattgatttctttgccttaacggcgagttcagtggctggcgct
atccttgcaattattgttgttttggcgttttattatttaataaagcttaaacgtgccttt
ggtgactacactagtgttgtagtcatcaatgtcattgtgtggtgtataaatttcctgatg
ctattcgtgtttcaggtttatcccactttgtcttgtttgtatgcttgcttttacttttac
acaacgctctatttcccttcggagataagtgttgttatgcatttgcagtggcttgtcatg
tatggtgctattatgcccttgtggttttgcattacctacgtggcagtcgttgtctcaaac
catgctttgtggttgttctcttactgccgcaaaatcggtaccgatgttcgtagtg-----
-atggcacatttgaggaaatggcccttactacctttatgattactaaagaatcttattgt
aagttgaaaaa--------ttctgtttctgatgttgcttttaacaggtacttgagtcttt
ataacaagtatcgctattttagtggcaaaatggatactgctgcttatagagaggctgctt
gttctcaactagcaaaggcaatggaaacatttaaccataacaatggtaatgatgttctct
atcagcctccaactgcctctgttactacatcatttttacagtctggtatagtgaagatgg
tgtcccccacttctaaggtggaaccttgtgtagttagtgttacctatggtaatatgacac
ttaatgggttgtggttggatgataaagtttattgtccaagacatgttatctgttcttcag
ctgacatgacagaccctgattatcctaatttgctttgtagagtgacatcaagtgactttt
gtgttatgtctgaccgtatgagccttaccgtgatgtcttaccaaatgcagggcagtctac
ttgtgttgactgtaacattgcaaaatcctaacacgcctaagtattcctttggcgttgtta
agcctggtgagacgtttaccgttttggctgcatacaatggcagaccccagggagccttcc
atgttgttatgcgtagcagccataccataaagggctcctttttgtgtggatcctgcggtt
ctgtagggtatgtgttaactggtgatagtgtacgatttgtttatatgcatcagctagagt
tgagtactggttgtcacaccggtactgactttagtgggaatttctatggtccctatagag
atgctcaggttgtacaattgccagttcaagattatacgcagactgttaatgttgtagctt
ggctttatgctgctattcttaacaggtgcaattggtttgtgcaaagtgatagttgttctc
tggaagaatttaatgtctgggctatgaccaatggttttagctcaatcaaagctgaccttg
tc------ttggatgcccttgcctctatgacaggtgtcacagttgaacaggtgttggccg
ctattaagagg---ctgcattctggattccagggtaaacaaattttaggtagttgtgtgc
ttgaagatgagttgacaccaagtgatgtttatcaacaactagctggtgttaagctacagt
caaagcgcacaagagttattaaaggtacatgttgctggatattggcttcaacatttttgt
ttt-----gtagcattatctcagcatttgtaaaatggactatgtttatgtatgt------
-------tactactcatatgttgggagtgacattgtgtgcactttgttttgtaagctttg
ctatgttgttgattaagcataagcatttgtatttaaccatgtatattatgcctgttttat
gcacattg------ttttacacgaactatttggttgt--------------gtataa--a
cagagttttagaggcttagcatatgcttggctttcacactttgtccctgccgtagactat
acttacatggatgaagtattatat------ggtgtcgtgttgctagtcgctatggtattt
gttaccatgcgcagcataaatcacgacgtcttttctactatgttcttggttggtagactt
g-----------------tcagcctggtatctatgtggtattttggagccaatttagagg
aagaggttctgttgttcctcacatccctatttggcacgtacacatggactactatgctgt
cattggctactgctaaggttattgctaaatggttgg---ctgtgaatgtcttgtatttca
cagacataccgcaaatta------------aattagttctcttgagctatttgtgtattg
gttatgtgtgttgttgttattggggcgtcttgtcactccttaatagcatttttaggatgc
cattgggcgtctacaattataaaatctccgtgcaggagttacgttatatgaatgctaatg
gcttgcgcccacccagaaatagttttgaagccttgatgcttaattttaagctgttgggaa
ttggtggtgtgccagtcattgaagtatctcaaattcaatcaagactcactgatgttaaat
gtgctaatgttgtgttgcttaattgcctccagcacttgcacattgcatctaattctaagt
tgtggcagtattgcagtactttgcataatgaaatattagccacatctgatttgagcgtag
ccttcgataagttggcccagctcttagttgtcttatttgctaatccagcagcagtggata
gcaagtgccttgcaagtattgaagaagtgagcgatgattacgttcgcgacaatactgttt
tgcaagctttacagagtgaatttgttaatatggctagcttcgttgagtatgagcttgcta
agaagaacttagatgaggccaaggctagcggctctgctaatcaacagcag--attaagca
gctagagaaggcttgtaatattgctaagtcagcatacgagcgcgatagagctgttgctcg
taagctagagcgtatggctgatttggctcttactaatatgtacaaggaagctagaattaa
tgataagaagagtaaggtagtgtcggcattgcaaaccatgctgtttagtatggtccgtaa
gctagacaaccaagctcttaattctatcttagataatgcagttaagggttgtgtaccttt
gaatgcaataccaccattgacttcaaacactctgactataatagtgccagataagcaggt
ttttgatcaagttgtggataatgtgtatgtcacctatgctgggaatgtatggcatataca
atctattcaagatgctgatggtgctgttaaacaattgaatgagatcgacgt---------
---taattcaacctggcccctagtcatctctgcaaataggcataatgaagtgtctactgt
cgttttgcagaacaatgagttga------------tgcctcagaagttgagaactcaggt
cgtcaatagtggctcagatatgaattgtaatactcctacccagtgttattataatacgac
tggcacgggtaagattgtgtatgctatacttagtgactgtgacggtctcaagtacactaa
gatagtaaaagaagatggaaattgtgttgttt---tggaattggatcctccctgtaagtt
ttcagttcaggatgtgaagggccttaaaattaagtacctttactttgtgaaggggtgtaa
tacactggctagaggctgggtcgtaggcaccttatcatcgacagtgagattgcaggcagg
cacggcaactgagtatgcctccaactctgcaatactgtcgttgtgtgcgttttctgtaga
tcctaagaaaacgtacctggattatatacaacagggtggcgtgcctgtcactaattgtgt
caaaatgttatgtgaccatgcaggcactggtatggccattactattaagccggaggcaac
cactaatcaggattcatatggtggtgcttctgtttgtatatattgccgctcacgtgttga
acatccagatgttgatggattgtgcaaattacgcggcaagtttgttcaagtgcccttag-
--gcataaaggatcctgtgtcatatgttttgacgcatgatgtttgtcaagtttgtggctt
ttggcgagacggtagctgctcctgtgtaggtacaggct--------cccagtttcagtca
aaagacac---gaattttttaaacgggttcggggtacaagtgtaaatgcccgtcttgtac
cctgtgccagtggcttggacactgatgttcaattaagggcatttgatatttgtaatgcta
atcgagctggcattggtttgtattataaagtgaattgctgccgatttcagcgtgtagatg
aggacggcaacaagttggataagttctttgttgttaaaagaaccaatttagaagtgtata
ataaggagaaagaatgttatgagttgacaaaagattgtggtgttgtggctgaacacgagt
tcttcacatttgatgttgagggaagtcgtgtgccacacatagtccgtaaagatctttcaa
agtttactatgttagatctttgctatgcattgcgtcattttgaccgcaatgattgttcaa
ctctcaaggaaattctccttacatatgctgagtgtgatgagtcctattttcaaaagaagg
actggtatgattttgttgagaatcctgatattattaatgtgtataagaagcttggtccta
tatttaatagagccctgcttaacactgctaagtttgcagacacgttagtggaggcaggct
tagtaggtgttttaacacttgataatcaagatttatatggtcaatggtatgactttggag
attttgtcaagacagtgcctggttgtggtgttgccgtggcagattcttattattcctata
tgatgccaatgctgaccatgtgtcatgcgttggatagtgagttgtttgtcaatggta---
---------cttatagggagtttgaccttgttcagtatgattttactgatttcaagctag
agctctttaataagtattttaagcattggagtatgacctaccacccgaacacctccgagt
gcgaggatgacaggtgcattatccattgtgccaattttaatatactttttagtatggtct
tacctaagacctgttttgggcctcttgttaggcagatatttgtggatggtgttcctttcg
ttgtgtcgattggctaccattataaagaattaggtgttgttatgaatatggatgtggata
cacatcgttatcgcttgtctcttaaagacttgcttttgtatgctgcagatcctgcccttc
atgtggcatctgctagtgcactgcttgatttgcgcacatgttgttttagcgttgcagcta
tcacaagtggcgtaaaatttcaaacagttaaacctggaaattttaatcaggatttttatg
agtttattttgagtaaaggcctgcttaaagaagggagctccgttgatttgaagcacttct
tctttacgcaggatggtaatgctgctattactgattataattattacaagtataacctac
ccaccatggtggatattaagcagttgttgtttgttgtggaagttgttaataagtattttg
agatctatgagggtgggtgtatacccgcaacacaggtcattgttaataattatgataaga
gtgctggctacccatttaacaaatttggaaaggccaggctctattatgaggcattatcat
ttgaggagcaggatgaaatttatgcgtataccaaacgcaatgtcctgccgaccctaactc
aaatgaatcttaaatatgctattagtgctaagaatagggcccgcaccgttgctggtgtct
ctattctcagtactatgactggcagaatgtttcatcaaaagtgtttaaagagtatagcag
ctactcgtggtgttcctgtagttataggcaccacgaagttctacggcggttgggatgata
tgttacgccgccttattaaagatgttgatagtcctgtactcatgggttgggactatccta
aatgtgatcgtgctatgccaaacatactgcgtatcgttagtagtttggtgttagcccgta
aacatgattcgtgctgttcgcatacggacagattctatcgtcttgcgaacgagtgcgccc
aagttttgagtgaaattgttatgtgtggtggttgttattatgttaaaccaggtggcacta
gtagtggggatgcaaccactgcttttgctaattctgtatttaacatatgtcaagctgttt
ccgccaatgtatgctcgcttatggcatgcaatggacacaaaattgaagatttgagtatac
gcgagttacaaaagcgcctatactctaatgtgtatcgtgcggaccatgttgaccccgcat
ttgttagtgagtattatgagtttttaaataagcattttagtatgatgattttgagtgatg
atggtgttgtgtgttacaattcagagttcgcgtccaagggttatattgctaatataagtg
cctttcaacaggtattatattaccaaaataatgtgttcatgtctgaggccaaatgttggg
tcgaaacagacatcgaaaagggaccgcatgaattttgttctcaacatacaatgctagtaa
agatggatggtgatgaagtttaccttccatatcctgatccttcgagaatcttaggagcag
gctgttttgttgatgatttattaaagactgatagcgttctcttgatagagcgctttgtaa
gtcttgcaattgatgcttatcctttagtataccatgagaacccagagtatcaaaatgtgt
tccgggtatatttagaatatataaagaagctgtacaatgatctcggtaatcagatcctgg
acagctacagtgttattttaagtacttgtgatggtcaaaaatttactgatgagaccttct
acaagaacatgtatctaagaagtgcagtgatgcaaagcgttggggcctgcgttgtctgta
gttctcaaacatctttacgttgtggcagttgcatacgcaagccattgctgtgttgcaagt
gcgcttatgatcatgttatgtcaactgatcataaatatgtcctgagtgtgtcaccatatg
tgtgtaattcgccgggatgtgatgtaaatgatgttaccaaattgtatctaggtggtatgt
catattattgtgaggcccataaaccacagtattcatttaaattagtgatgaatggtatgg
tttttggtttatacaaacaatcctgtactggttcgccctacatagaggattttaataaaa
tagctagctgcaaatggacggaagtcgatgattatgtgctagctaatgaatgtaccgaac
gtcttaaattgtttgccgcagaaacgcagaaggccacagaggaggctttcaagcaatgtt
atgcgtcagcaacgatccgtgagatcgtgagcgatcgggagttaattttgtcttgggaaa
ttggtaaagtgagaccaccacttaataaaaattatgtttttactggctaccattttacta
ataatggcaagacagttttaggtgaatatgtttttgataagagtgagttgactaatggtg
tgtattatcgcgccacaaccacttataagttatctgtgggtgatgttttcattttaacat
cacacgcagtgtctagtttaagtgctcctacattagtaccgcaggagaattatactagca
ttcgctttgctagtgttta-----tagtgtgcctgagacgtttcagaacaatgtgcctaa
ttatcagcacattggaatgaagcgctattgcactgtacagggaccgcctggtactggtaa
gtcccatttagccattgggctagctgtttattattgtacggcgcgtgtggtgtataccgc
tgctagccatgctgcagttgacgcgctgtgtgaaaaggcacacaaatttttaaatattaa
tgactgcacgcgtattgttcctgcaaaggtgcgtgtagattgctatgataagtttaaggt
caatgacaccactcgtaagtatgtgtttactacaataaatgcattacccgagttggtgac
tgacattattgttgttgatgaagttagtatgcttaccaattatgagctgtctgttattaa
cagtcgtgttagggctaagcattatgtgtatattggagatcctgctcagctgcccgctcc
tcgtgtgctactgaataagggaactctagaacctagatattttaattctgttaccaagct
aatgtgttgcttgggtccagatatcttcttgggtacctgttatagatgccctaaggagat
tgtggatacagtgtcagccttggtttataataataagctgaaggctaaaaatgataatag
cgccatgtgttttaaggtctattataaaggccagactacacacgagagttctagtgctgt
taatatgcagcaaatacatttaattagtaagtttttgaaggcaaaccccagctggagtaa
tgccgtatttattagtccttataatagtcagaactatgttgctaagagagtcctgggatt
acaaactcagaccgtagattcagcgcagggttctgaatatgactttgttatttattcaca
gactgcggaaacagcgcattctgtcaatgtaaatagattcaatgttgccattacacgtgc
taagaagggtatcctctgtgtcatgagtagtatgcaattatttgagtctcttaattttac
tacactga------cgttggataagattaataatccacgattacagtgtactacaaattt
gtttaaggattgtagcaagagctatgtaggt-tatcacccggcccatgcgccttcctttt
tggcagttgatgataaatataaggtaagtggcgatttagccgtttgccttaatgttgctg
attctgctgtcacttattcgcggcttatatcactcatgggattcaagcttgacttgaccc
ttgatggttattgtaagctgtttataacaagagatgaagctatcaaacgtgttagagctt
gggtgggcttcgatgcagaaggtgctcatgcgacgcgtgatagcattgggacaaatttcc
cattacaattaggcttttcgactggaattgatttcgtcgtcgaggccactggaatgtttg
ctgagagagatggctacgtctttaaaaaggcagccgcacgagcacctcccggcgaacaat
ttaaacacctcgtcccacttatgtctagaggacagaaatgggacgtggttcgaattcgaa
tagtacaaatgctgtcagaccacctagtggatttggcagacagtgttgtacttgtgacgt
gggctgccagcttcgagctcacatgtttgcgatatttcgctaaagttggaaaagaagttg
tgtgtagtgtctgcaacaagcgtgcgacatgttttaattctagaactgggtactatggat
gctggcgacatagttattcctgtgattacctgtacaacccactaatagttgacattcaac
agtggggatatacaggatctttaactagcaatcatgatcctatttgcagcgtgcataagg
gtgctcatgtcgcatcatccgatgctatcatgactcgatgcttagctgtccatgattgct
tttgtaagtctgttaattggaatttagaataccccattatttcaaatgaggtcagtgtta
atacctcctgcaggttattgcagcgcgtaatgttcagagctgcgatgctatgcaataggt
atgatgtgtgttatgacattggcaaccctaagggtctt--gcctgtgtcaaaggata---
-tgattttaagttttatgatgcctcccct----gttgttaagtctgttaaacag-----t
ttgtttataagtacgaggcacataaagatcaatttttagatggtttatgtatgttctgga
actgcaatgtggataagtatcccgcgaatgcagttgtctgtaggtttgacacgcgagtgt
taagcaaattaaatctccctggctgtaatggcggtagtctgtatgttaataaacatgcat
tccacaccaatccctttacgcgggctgccttcgagaatttaaagcctatgccgttctttt
attattcagatacgccttgtgtgtat-atggaaggcatggagtctaagcaggtcgattat
gtcccactaagaagcgccacttgcattacaagatgcaatttagggggtgctgtttgtcta
aaacatgctgaggagtatcgtgagtaccttgagtcttacaatacggctaccacagcgggt
tttactttttgggtctataagacttttgatttttacaacctttggaatacttttactagg
ctccaaagtttagaaaatgtagtgtacaatttggttaatgctggacactttgatggccgg
gcgggtgaactgccttgtgctgttataggtgagaaagtcattgccaagattcaaaatgag
gatgtcgtggtctttaaaaataacacgccattccctaccaatgtggctgtcgaattattt
gctaagcgcagtattcggccccacccagagcttaagctctttagaaatttaaatattgac
gtgtgctggaatcacgtcctttgggattatgctaaggatagtgtgttttgcagttcgacg
tataaggtctgcaaatacacagatttacagtgcattgaaagc------------------
----ttgaatgtactttttgatggtcgtgataatggtgctcttgaagcttttaagaagtg
ccggaatggcgtctacattaacacgacgaaaattaaaagtctgtcgatgattaaaggccc
acaacgtgccgacttgaatggcgtagttgtggagaaagttggagattctgatgtggaatt
ttggtttgctatgcgtagagacggtgacgatgttatcttcagccgtacagggagccttga
accgagccattaccggagcccacaaggtaatccgggtggtaatcgcgtgggtgatctcag
cggtaatgaagctctagcacgtggcactatctttactcaaagcagatttttgtcctcttt
ctcacctcgatcggagatggagaaagattttatggatttagatgaagacgtgttcattgc
aaaatatagtttacaggactacgcgtttgaacacgttgtttatggtagtttcaaccagaa
aattattggaggtttgcacttgcttattggcttagcccgtaggcagaaaaaatccaatct
ggttattcaagagttcgtgccgtacgactctagcattcattcgtactttatcactgacga
gaacagtggtagtagtaagagtgtgtgcactgttattgatttattgttagatgattttgt
ggacattgtaaagtccctgaatctaaagtgtgtgagtaaggttgttaatgttaatgttga
ttttaaagatttccagtttatgttgtggtgcaatgaggagaaggtcatgactttctaccc
tcgtttgcaggctgctgctgattggaaacctggttatgtaatgcctgtattatataagta
tttggaatcgccaatggaaagagtgaatctctggaactatggcaagccgattactttacc
tacaggatgtatgatgaatgttgctaagtatactcaattatgtcaatatttgagtactac
aacattagcggtccctgctaacatgcgtgtactacaccttggtgcagggtctgataaggg
tgttgcacctggatctgcagttcttaggcagtggttaccatcgggcagtattcttgtaga
taatgatatgaatccatttgtgagtgacagcgttgcctcatattatggaaattgtataac
cttaccctttgattgtcagtgggatctgataatttctgatatgtacgaccctctcactaa
gaacattggggagtacaacgtgagtaaagatggtttctttacttacctttgtcatttaat
tcgtgacaagttggctctgggtggcagtgttgccataaaaataacagagttttcttggaa
cgctgagttatatagtttaatggggaagtttgcgttttggacaatcttttgtaccaacgt
aaacgcctcttcaagtgaaggatttttgattggcataaattggttaaatagaacccgtaa
tgaga-----------ttgacggtaaaaccatgcatgccaactatttgttttggagaaat
agtacaatgtggaatggaggggct---tatagtctttttgatatgactaagttccctttg
aaagcggctggtacggctgttgttagccttaaaccagaccaaataaatgacttagtcctc
tccttgattgagaagggcaagttattagtgcgtgacacacgcaaagaggtttttgttggc
gatagcctagtaaatgttaaataaatctatacttgtcatggctgcgagaatggcctttgc
tgacaagcctaatcattttataaactttcctctagcccaatttagtggctttatgggtaa
gtatttaaagcttcagtctcaacttgtggaaatgggtttggactgtaaattacaaaaggt
accacatgttagtattaccctgcttgacattaaagcagaccaatacaaac-aggtggaat
ttgcaatacaagaaataatagatgatctggcggcatatgagggagatattgtctttgaca
accctcatatgcttggcagatgtcttgttcttgatgttaaaggatttgaagagttgcatg
aagatattgttgaaattctccgcagaaggggttgcactgcagatcaatccagacaatgga
ttccgcactgcactgtggcccaatttgatgaagaaaaagaaataaaagaaatgcaattct
attttaaattgcccttctatctcaagcataacaacctacttacggatgctaggcttgagc
ttgtgaagataggttcttccaaagtagatgggttttattgtagtgaactaagtatttggt
gtggtgagagactttgttacaagcccccaacccccaaattcagtgatatatttggctatt
gctgcatagataaaatacgtggtgatttagaaataggagacctaccgccagatgatgagg
aagcgtgggccgagctaagttaccactatcaaagaaacacctacttcttcagacatgtgc
acgataatagtatctattttcgtaccgtatgtagaatgaagggttgtatgtgttgatttg
tttttacactattagtgtaataaactt-attattttgttgaaat--------gggcagta
cgtgcatagct---atggctcctcgcacactgcttttgctgattggctgtcagctggtgt
ttgggttcaatgaacctcttaacatcgtttcacatttaaatgatgactggtttctatttg
gtgacagtcgttctgactgtacctatgtagaaaat------aacggtcatcctaaattag
attggctagaccttgacccaaaattgtgtaattcaggaaagatttctgcgaagagtggta
actctctcttccggagttttcacttcactgatttttacaattatacgggtgagggagacc
aaattgtattttatgaaggagttaattttagtcccaaccatggctttaaatgcctggctt
atggagataataaaagatggatgggcaataaagctcgattttatgcccgagtgtatgaga
agatggcccaatataggagcctatcctttgttaatgtgccttatgcctatgggggtaaag
ccaagcccacctccatttgcaaacataaa------------actttaacactcaacaacc
ccaccttcatctcgaaggagtccaattatgttgattattattacgagagtgaggctaatt
tcacactagcaggttgtgatgaatttatagtaccgctctgtgtttttaatggccactcca
agggcagttcttcggaccctgccaacaaa---tattatatggactcgcagagttactata
atatggatactggtgtcttatatgggttcaactccactttggatgttggcaataccgcta
aggatccgggtcttgatctcacttgtaggtatcttgcattgactcctggtaattataagg
ctgtgtccttagaatatttgttaagcttaccctcaaaggctatttgcctccgtaagccaa
agcgctttatgcctgtgcaggtagtggattcaaggtggaatagtacccgccagtctgaca
atatgaccgctgtagcttgtcagctgccatattgctttttccgcaatacatctgcggatt
atagtggtggtacgcatgatgtacaccatggtgattttcatttcaggcagttattgtctg
gtttgttacttaatgtttcctgtatcgcccagcagggtgcatttctttataataacgtta
gctcctcttggccagcctatgggtatggccagtgtccaacggctgctaacattggttata
tggcacctgtttgtatttatgacccattaccggtcgtattactcggtgtcttattgggta
tagctgtgttaattattgtttttcttattttgtatttcatgacggatagcggtgttagat
tgcatgaggc-------------ataatctaaacatgctgt-------tcgtctttattt
tactattaccctcttgtttagggtatattggtgattttagatgtatccagaccgtgaatt
ataacggcaataatgcttctgcgcctagcattagcaccgaagcagtcgatgtttccaaag
gtctgggcacttactatgttttagatcgtgtttacttaaatgccacgttattgcttactg
gttattatcctgtggacggttccaattatcggaatctcgcgcttacaggcactaatacct
taagccttacgtggtttaaaccaccctttctaagtgagtttaatgatggtatatttgcta
aggtccagaacctcaagacaaatacgccaacaggtgcaacctcatattttcccactatag
ttataggtagtttgtttggtaacacttcctataccgtagttttagagccatataataata
tta--taatggcttctgtttgtacatataccatttgtcaattaccttacacaccctgtaa
gcctaataccaatggtaatcgtgttattggattttggcacacagatgtcaaaccgccgat
ttgtcttttaaagcgtaat--------------------------tttacgtttaatgtt
aatgccccttggctttatttccatttttatcagcagggtggtactttttatgcgtactat
g-cggataaaccttccgctactacgtttttgtttagtgtgtatattggcgacattttaac
acagtattttgtgttaccttttat------ttgtactccaacagctggtagcactttagc
t---ccgctctattgggttacacctttacttaagcgcca---------------atattt
gtttaattttaatgaaaagggtgtcattactagtgctgttgattgcgccagcagctacat
tagtgaaataaaatgtaagacccaaagtctcttaccgagtactggtgtctatgatctatc
cggttacacggtccaacctgttggagttgt------gtaccggcgtgttcctaacctacc
tgattgtaaaatagaggaatggctcactgctaaatctgtgccgtcacctctcaattggga
gcgtaggactttccaaaattgtaattttaatttaagcagcctgctacgttatgtccaggc
tgagtctttgtcgtgtaataatattga-----tgcgtccaaagtgtatggtatgtgcttt
ggtagtgtctcagttgataagtttgctatcccccgaagccg-tcaaattgatttacaaat
tggcaactccggatttttgcaaacggctaattataagattgataccgctgccacatcatg
tca---gctgtattacagtcttc----ctaagaataatgttaccataaataactataacc
cctcgtcttggaataggaggtatggttttaatgatgctggtgtgtttggcaaaagtaaac
atgatgttgcctacgcccagcaatgttttactgtgcgacctagctattgtccgtgtgcac
aaccggacatagttagcgcttgcactagtcagaccaaacccatgtctgcttattgcccca
caggcacaattcatcgtgagtgttctctttggaatgggccccatttgcg-----------
-ctcggcacgtgtagg---ttccggcacgtacacgtgtgagtgcacttgtaaacccaatc
catttgatacgtatgatctccgctgtgggcaaattaaaactattgttaatgtgggcgatc
attgtgaaggtctgggtgttttagaagataaatgtggcaatagcgatccacataagggct
gttcttgtgccaatgattcttttatcggatggtcacatgacacttgtttagtaaatgatc
gctgccaaatttttgctaacatattgttaaatggcattaatagtgggactacgtgttcca
cagatttacaattgcctaatactgaagtggccactggcgtttgcgtcagatatgacctct
atggtattactggtcaaggtgtttttaaagaggtcaaggctgactattataatagctggc
aggccctattata---------tgatgttaatggtaacttaaacgggttccgtgacctta
ccactaacaagacttatacgataaggagctgttatagtggccgtgtttctgctgcatatc
ataaa------gaagcacccgaaccggctctgctctatcgtaatataaattgtagttatg
tttttactaataatatttcccgtgaggaaaaccccctt----------------------
--aactattttgatagttatttgggttgtgttgttaatgctgataaccgcacggatgagg
cgcttcctaattgcgatctccgtatgggtgctggactatgcgtagattattcaaa-----
----------------gtcacgcagagcccgccgatcagtttctactggctatcgattaa
ccacattcgagccatacatgccgatgttagtcaatgatagcgttcaatccgtaggtggat
tatatgagatgcaaataccaaccaattttactattggtcatcatgaggaattcatccaga
taagggctcccaaggtgactatagattgtgctgcatttgtttgtggtgataacgctgcat
gcagacagcagttggttgagtatggctctttttgtgataatgttaatgccattcttaatg
aggttaataacctcttggataatatgcaattacaagttgctagtgcattaatgcagggtg
ttactataagttcgaggctgccagatggcatctccggccctatagatgacattaatttca
gtcctctacttggatgcataggttcaacatgtgctgaagacggcaatggacctagtgcga
tacgg---gggcgttcagctatagaggatttattatttgacaaggtcaaactatctgacg
ttggctttgtcgaggcttataacaattgcactggtggtcaagaagttcgcgacctccttt
gcgtacagtcttttaatggcatcaaagtattacctcccgtgttgtctgagagtcaaatct
ctggctacacagcgggtgctactgcggcagctatgttcccaccttggactgcagctgctg
gtg------------tgccattcagtttaaatgttcaatataggattaatggtttaggtg
tcactatgaatgttcttagtgagaaccaaaagatgattgctagtgcttttaacaacgcgc
tcggtgctattcaggaagggttcgatgcaaccaattctgctctaggtaagatccagtccg
ttgttaatgcaaacgctgaagcacttaataatttattaaaccaactttctaataggtttg
gtgctattagtgcttctttacaagaaattctaacgcggcttgacgctgtagaagcaaagg
cccagatagatcgtcttattaatggcaggttaactgcacttaatgcgtatatatccaagc
aactcagtgatagtacgcttattaaatttagtgctgctcaggccatcgaaaaggtcaatg
agtgcgttaagagccaaactacgcgcattaatttctgtggcaatggtaatcacatattat
cacttgtccagaatgcgccttatggcttatgttttattcatttcagctacgtgccaacat
---------cctttaaaacggcaaatgtgagtcctggactatgcatttctggtgatagag
gattggcacctaaagctggatattttgttcaagataatggagagtggaagttcacaggca
gtaattattactaccctgaacccattacagataaaaatagtgttgtcatgatcagttgcg
---------------ctgtgaattacacaaaagcgcctgaagttttcttgaacaactcaa
taccaaatctacccgactttaaggaggagttagataaatggtttaagaatcagacgtcta
ttgcgcctgatttatccctcgatttcgagaagttaaatgttactttcctggacctgactt
atgagatgaacaggattcaggatgcaattaagaagttaaatgagagctacatcaacctca
aggaagttggcacatatgaaatgtatgtgaaatggccttggtatgtttggttgctaattg
gtttagctggtgtagctgtttgtgtgttattattctttatatgttgct---gcacaggtt
gcggctcatgt-----tgttttagaaaat-------------------gcggaagttgtt
gtga--tgagtatggaggacaccaggacagtattgtgatacataatatttcagcccatga
ggattgacta-----------------------------tcacagcctctcctggaaaga
cagaaaatcta--------------------------aacaatttatagcattttagttg
ctactttgctcctctagagggcagcaa----------------------------gtagt
tatggccctcatcggtcccaagactactattgctgctgtctttattggtccatttctagt
agcatgta--tgctaggcattggcctagt-ttatttattgcaattgcaagttcaaattt-
---------ttcatgttaaggataccatacgcgtgactg-------------gcaag---
----------------------------ccagccactgtgtcttatactacaag------
-----tacaccagtaacgccggttgcaactacgctcgacggtactacgtatactttaatt
agacccaccagctcttatacaagagtctaccttggtagttcaagaggttttgatactagt
aca--------------------------------tttggtcctaagactctagattat-
----------------attactagttctaaacctcatcttaattctggccgtccatacac
acttaggcacttgccgaagtata-----tgacaccaccagctacatggagattt-----g
gcatgtgagtgacgcctg-----gctacgccgaacgcgag--------------------
---actttggtgtca----------------ctcgacttgaagatttttgcttccaattt
aattattgccaaccccgagttggttattgtagagttcctttaaaggcttggtgtagcaac
-------------cagggtaaatttgcagcgcagt--ttactcttaaaa----------g
ttgcgaaaaatca------------------ggccaccaaaa------attcattactag
cttcacg-----------------------------------------------gcctac
ggcaaaacagtcaaacaggcc---------------------------------------
---gttagtaagctagtagaagaagc------------------tgctgattttatcatc
tggagagccac---gcagctcgaaagaaatgtttaatttat-tccttacagacac-----
------------------------------------------------------------
-----------------------------------------------------agtatgg
tatgtggggcagattatctttatagtcgcagtgtgtttgatggtcaccataattgtggtt
------gccttccttgcgtctattaaacgttgtattcaactttgcggtttatgtaatact
ttgttgctgtctccctctatttatctgtataataggagtaagcagctttat---------
-----------------aagtatt-----------------ataatgaagaa--------
----------------gtgagaccgcccccgttagaggtggatgat--------------
-aatataatccaaacattatgagtagtacc-actcaggccccagggcccgtctaccaatg
gacagccgacgaggccgttcaattccttaaggaatggaacttctcgttgggcattatact
actctttattactatcatactacagttcggttacacgagccgtagcatgtttatctatgt
tgtgaaaatgataatcttgtggttaatgtggccactgattattgttttgtgtatgttcaa
ttgcgtgtatgcgctaaata--------------atgtgtatcttggattttctatagtg
tttactatagtgtccgttgtaatgtggattatgtattttgttaatagcatcaggttgttt
atcaggactggtagctggtggagcttcaaccccgaaacaaacaacctaatgtgcatagat
atgaaaggtaccgtgtatgttagacccattattgaggattaccataca---ctaacagcc
actattattcgtggccacttctatatgcaaggtgttaagctaggcaccggtttctctttg
tctgacttgcctgcttatgttacagtagcta--------aggtttcccacctttgcactt
ataagcgtgcattcttagacaaggtagacggtgttagcggttttgctgtttatgtgaagt
ccaaggtcggaaattacc------gactgccctcaaacaaaccgagtggcgcggacaccg
cattgttgagaatctaatctaaactttaaggatgtcttttgttcctgggcaagaaaatgc
cggtagcagaagctcctctggaaaccgcgctggtaatggaatcctcaagaagaccacttg
ggctgaccaaaccgagcgcgggttaaataatcaaaatagaggcagaaggaatcagcccaa
gcagactgcaactactcaacccaattccgggagtgtggttccccattactcttggttttc
gggcattacccaattccagaagggaaaagagtttcagtttgcacaaggacaaggagtgcc
tattgccaatggaatcccagcttcacagcaaaag---ggatattggtacagacacaaccg
acgttcctttaaaacacctgatggccagcagaagcagctactgcccagatggtattttta
ctatcttggaacagggccctatgctggcgcagagtatggcgacgatatcgaaggagttgt
ctgggtcgcaagccaacaggccgacactaggacctctgc---------------------
-------------------cgatattgttgaaagggacccaagtagc-------------
-------catgaggctattcctactagg-------------tttgcgcccggtacggtat
tgcctcaag--------------------------------------------gttttta
tgttgaaggctca---------------ggaaggtctgcacctgctagtcgatctggttc
gcggccacaatcccgtgggccaaataatc-------------------------------
--------------------------------------------------------gcgc
tagaagcagttc------------------------------------------------
------------------------------------------------------------
------------------------------------------------------------
------------------------------------------------------------
------------------------------------------------------------
------------------------------------------------------------
------------------------------------------------------------
------------------------------------------------------------
------------------------caaccagc----------------------------
----------------------------gccagcctgcctctactgtaaaacctgata--
------------------------------------------------------------
------------------------------------------------------------
----------------tggccgaagaaatt----gctgctcttgttttggctaagctcgg
taaagatgccggccagcctaagcaagtaacaaagc-------------------------
--------------------------------------------------aaagtgccaa
agaagtcag---------------------------------------------------
-------------------------------gcagaaaattttaa------acaagcctc
gtcaaaagaggactccaaacaagcagtgcccagtgcagcagtgttttggaaagagag---
------------------------------------------------------------
-gccccaatcagaattttggaggcc-----------------------------------
---------------------------------------------------------ctg
aaatgttaaaacttggaactagtgatccaca-----------------------------
------------------------------------------------------------
--------gttccccattc-----ttgca-------------------------------
-----------------------------------gagttggc-----------------
-------------------------------cccaacagctggtgccttcttctttggat
ct-------------aaattagaatt-------------ggtcaaaaagaactctggtgg
tgctga-------tggacccaccaaag---------------------------------
-----------------------atgtgtatgagct------------------------
----------------------------------------gcaatattcagg--------
-------------------------------tgcagttaga-------------------
-------------------tttgatagtact-----------------------------
---------------------------------------ctacctggtttt---------
--------------gagactatcatgaaag-------tgttgaa----------------
-------------------------------------------tgagaattt--------
--gaatgcctaccagaatcaaga-------------------------------------
-tggtggtgcag------------------------------------------------
----------------------------------------------------------at
gtagtgagccctaagcctcag---------------------------------------
------------------------------------------------------------
------------------------------------------------------------
------------------------------------------------------------
---------------------agaaagagagggacaaa----------------------
------------------------------------------------------------
------------------------------------------------------------
----------------------------gcaaaaggctcagaaagatgaagtaga-----
------------------------------------------------------------
------------------------------------------------------------
-----------taatgtaag--------------------------cgttgcaaagccca
aaagctct----------------------------------------------------
------------------------------------------------------------
-------gtgcagcgaaatgtaagtagagaat----------------------------
------------------------------------------------------------
taaccc-------------------------ctgaggatcgcagccttctggctcagatc
ctagatgatggc--------------------------gtagtgccagatggg-------
------------------------------------------------------------
------------------------------------------------------------
------------------------------------------------------------
------------------------------------------------------------
-------ttagaagatgactctaatg-----tgtaaagagaatgaatcctat--------
------------------------------------------------------------
------------------------------------------------------------
------------------------------------------------------------
------------------------------------------------------------
------------------------------------------------------------
---------------------------------------gtcggcactcggtggtaaccc
ctcgcgagaaagtcgggataggacactctctatcagaatggatg----------------
------------------------------------------------------------
tcttgctgtcataacagata---------------gagaaggttgtggcagaccct----
------------------------------------------------------------
------------------------------------------------------------
---------------------------------------------------------gta
tcaattagttgaaagagattgc--------------------------------------
------------------------------------------------------------
------------------------------------------------------------
------------------------------------------------------------
------------------------------------------------------------
------------------------------------------------------------
------------------------------------------------------------
------------------------------------------------------------
------------------------------------------------------------
------------------------aaaatagagaatgtgtgagagaagt-----------
------------------------------------------------------------
------------------------------------------------------------
------------------------------------------------------------
------------------------------------------------------------
------------------------------------------------------------
-------------tagcaag----------------------------------------
------------------------------------------------------------
------------------------------------------------------------
------------------------------------gtcctacgtctaac----------
-------cataagaacggcgatag------------gcg-ccccctgggaagagctcaca
-------------tcaggg-----------------------tactattcctgcaatg--
--------ccctagtaaatgaatgaagttgatcatggccaat------------------
------------------------------------------------------------
------------------------------------------------------------
---------------------------------------------------------tgg
aagaatcaca--------------------------------------------------
------------------------------------------------------------
------------------------------------------------------------
----------------------
>FJ647226.1 Murine coronavirus MHV-JHM.IA, complete genome
--------------------------t----accctttctactctaaaactcttg-tagt
ttaaatctaatctaatctaaactttataaacggcacttcctgcgtgtccat-----gccc
gtgggcctggtcttgtca--tagtgctgacatttgtggttccttgactttcgttctctgc
cagtgacgtgtccattcggcgccagcagcccacccataggttgcataatggcaaagatgg
gcaaatacggtctcg-----gcttcaaatgggccccagaatttccatggatgcttccgaa
cgcatcggagaagttgggtaaccctgagaggtcagaggaggatgggttttgcccctctgc
tgcgcaagaaccgaaagttaaaggaaaaactttggttaatcacgtgagggtggattgtag
ccggcttccagccttggagtgctgtgttcagtccgccataatccgtgatatt------tt
tgttgacgagg----atccccagaaggtggaggcctcgactatgatggcattgcagttcg
gtagtgctgtcttggtcaagccatccaagcgcttgtctgttcaggcatgggctaagttgg
gtgtgctgcctaaaactccggccatggggttgttcaagcgcttctgcctgtgtaatacca
gggagt-----gcgtttgtgacgcccacgtggcctttcaactttttacggtccagcccga
tggtgtatgcctgggtaacggccgttttata---ggctggttcgttccagtcacagccat
accggagtatgcgaagcagtggttgcaaccctggtccatccttcttcgtaagggtggtaa
caaagggtctgtgacatccggccatttccgccgcgctgttaccatgcctgtgtatgactt
taatgtagag---------gatgcttgtgaggaggttcatcttaacccgaggggtaagta
ctcctgcaaggcgtatgctcttcttaggggctatcgcggtgttaa---------gcccat
cctgtttgtggaccagtatggttgcgactatactggatgtctcgccaagggtctcgaaga
ctatggcgaccttactttgagtgagatgaaggagttgtcccctgtgtggcgtgactcctt
agataatgaagttgttgtggcttggcatgttgatcgtgaccctcgagctgtgatgcgc--
------------------ctgcagactctggctactgtacgtagcattgagtatgtgggc
caaccgatcgaggatatggttgatggggatgtggtgatgcgtgaacccgctcacctcctc
gcgcccaatgccatt---------------gttaaaaggcttccccgtctggtggagact
atgctgtatacggattcttccgttaca---------------------------------
------------gagttttgttataaaactaagttgtgtgattgtggttttatca-----
-------cacagtttggctatgttgattgctgtggtgacacctgtggttttcgtgggtgg
gttcctggcaatatgatggatggctttccatgccctgggtgttgtaaaagttacatgcct
tgggagttggaagctcaatcatcgggtgttataccagaaggaggtgtt-ctatttacgca
gagcactgacacagtgaatcgtgagtcttttaagctctacggtcatgctgttgtgccttt
tggtggtgctgcgtattggagtccatatcctggtatgtggcttccagtaatttggtcttc
tgttaagtcat--------------attcctatttgacttatacaggagttgttgg----
--------------------------ttgtaaggcaattgtccaggagacagacgctat-
----------------------------------atgtcgttctctgtacatggactatg
tccagcacaagtgt----------------ggcaatctcgagcagagggct---------
atccttggagtggacgatgtctat--------------------catagacagt------
--tgcttgttaacaggggtgactatagtctcctccttgaaaatgtggatttgtttgttaa
gcggcgcgc---------tgaatttgcttgca------------------------aatt
cgccacctgtggagatggccttgtaccccttctactagatggtttagtgccccgcagtta
ttatttaa--ttaagagtggtcaagcttttacctcattgatggttaactttagccgagag
gtagttgacatgtgtatggacatggctttattgttcatgcatgatgttaaagtggccact
aagtatgttaag-aaggttactggcaaact-agcagtgcgctttaaagcgttaggcattg
ctgttgtcagaaaaattactgaatggtttgacttagccgtggacactgctgctagtgccg
ctggatggctttgctaccagctggtaaatggcttatttgcagtggccaatggt---gtta
taacctttgtacaggaggtgcctgagcttgtcaagaattttgttgacaagttcaagacat
ttttcaaggtcttgatcgactctatgtcggtctctatcttgtctggacttactgttgtca
agact---------------gcctcaaatagggtatgtcttgctggcagtaagg------
--------tttatgaagttgtgcagaaatctctgcctgcatatattatgcctgtgggttg
cagcgaagccacttgtttggtgggtgagat------------------------------
---------------tgaacctgcagtctttgaagatgatgttgttgatgtggttaaagc
ccc----gttaacatatcaaggctgttgtaagccaccctcttctttcgaga---------
-agatttgtattgtg--------------------------gataaattatatatggcca
agtgtggtgatcaattctaccctgtggtggttgataacgacactgttggcgtgttagatc
agtgctggaggttcccctgcgcgggcaagaaagtcgtgtttaacgacaagcctaaagtta
aggaggtaccctccacgcggaagattaagattatcttcgctctggatgcgacctttgata
gtgttctctcgaaggcatgttcagagtttgaagttgataaagatgttacattggatgagc
tgcttgatgttgtgcttgacgcagttgagagtacgctcagcccttgtaaggagcatggtg
tgataggcacaaaagtttgtgctcta--cttgaaaggttggtggacgattatgtctatct
ttttgatgaaggaggcgaagaagttattgcctcccgtatgtattgttccttctctgctcc
t---gatgaa---------------gactgcgttgcaaca---gatgttgtatatgcaga
tgaaaaccaagatgatgatgctgacgatc-------------------------------
--ctgtagtccttgtcgccgatacccaagaagaggacggc--------------------
-----------gttgccaag----------gagcaggttgatt-----------------
-----------cggctgattcggaaatttgtgttgcgcacactggtggtcaagaaa---t
gactgagcctgatgctgtcggatctcaaactcccatcgcctctgctgaggaaaccgaagt
cggtgaggcatgcgacagggaagggattgctgaggtcaaggcaactgtgtgtgctgatgc
tttagatgcctgccccgatcaagtggaggcatttgatattgaaaaggttgaagactctat
cttaagtgagcttcaaaccgaacttaatgcgcccgcggacaagacctatgaggatgtctt
ggcattcgatgccatatactcagagacgttgtctgcattctatgctgtgccgagtgatga
gacgcactttaaagtgtgtggattctattcgccagctata---gagcgtactaattgttg
gctgcgttct----------actttgatagtaatgcagagtttacctttggaatttaaag
act-----tggggatgcaaaagctctggttgtcttacaaggctggctatgatca------
-------atgctttgtggacaaactagttaagagcgcgcccaagtctattattcttccac
aaggtggctatgtggcagattttgcctattttttcctaagccagtgtagcttcaaagttc
atgctaactggcgttgtctaaagtgtggcatggagttaaagcttcaaggcttgga--cgc
catgtttttctatggagacgttgtgtctcatatgtgtaagtgtggtaatagcatgacctt
gttgtctgcagacataccttacacattgcattttggagtgcgagatgacaaattttgtgc
tttttacacgccgagaaaagtctttagggctgcttgtgcggttgatgttaatgattgcca
ctctatggctgttgtggatggcaagcaaattgatggtaaagttgttaccaaatttaatgg
tgacaaatttgattttatggtgggtcatggtatgacatttag---------tatgtctcc
ctttgagatcgcccagttatatggttcatgtataacaccaaatgtttgttttgttaaagg
agatgttataaa------ggttttgcgcagagttggtgctgaagtcatcgtcaa------
---------------------ccctgctaatgggcgcatggct------catggtgcggg
tgttgcaggtgctatagctaaagcagcgggcaaagctttta------ttaatgagactgc
cgatatggtgaaggctcagggcgtttgccaggttggtggatgctatgagtctaccggtgg
taaattatgtaagaaagtgcttaacattgtaggacca--------gatgcgcgagggcat
ggcaagcaatgctat----tcacttttagagcgtgcttatcagcatattaataagtgtga
caatgttgtca----------------ccactttaatttcgg------------------
-----ctggtatatttagtgtgcctactgatgtttccttaacttatctacttggtgtagt
gacgaagaatgtcattcttgtcagtaataaccaggatgattttgatgtgatagagaagtg
tcaggtgacctccgttgctggtaccaaagcgctatcatttcaattggccaaaaatttgtg
ccgtgatgtaaagtttgtgacgaatgcatgtagttcgctctttagtgaatcttgctttgt
ctcaagctatgatgtgttgcaggaagttgaagcgctgc--gacatgatatacaattggat
gatgatgctcgtgtctttgtgcaggctaatatggactgtctgcccacagactggcgtctt
gtcaataaatttgatagtgttgatggtgttagaaccattaagtattttgaatgtccgggc
gaggtttttgtatctagccagggcaaaaagtttggttatgttcagaatggttcatttaag
gaggcgagtgttagccaaataagggctttgcttgctaataaggttgatgtcttgtgtact
gttgatggtgttaacttccgctcctgctgtgttgcagagggtgaagtttttggcaagaca
ttaggttcagttttttgtgatggtataaatgtaaccaaagttaggtgtagtgccattcac
aagggtaaggttttcttt---------------------cagtatagtggtctgtctgcg
gcagatctcgctgctgttaaagatgcctttggttttgatgaaccacaactgctgcagtac
tacagtatgcttggcatgtgtaagtggccagtagttgtttgtggcaattattttgctttt
aagcagtcaaataataattgctatataaatgtggcatgtttaatgctgcaacacttgagt
ttaaagtttcctaagtggcaatggcaggaggcctggaatgagttccgctcaggtaa-gcc
actaaggttcgtgtccttggtcttagcgaagggcagctttaaatttaatgaaccttctga
ttcaactgattttatacgtgtggtgctgcgcgaagcggatttgagtggtgccacatgtga
tttggaatttatttgtaaa---tgtggtgtgaagcaagagcagcgcaaaggtgttgacgc
tgttatgcattttggtacattggataaaagtggtcttgtcaagggttataatatcgcatg
tacatgcggtgataaacttgtgcattgc---actcaatttaatgtaccatttttaatctg
ctccaacacgcctgagggcaagaaattgcctgacgatgttgttgca---gctaacatatt
tactggtggtagtgtg---ggccattacacgcatgtgaaatgtaaacccaagtaccaact
ttatgatgcttgtaatgttagtaaggtttctgaggcgaagggtaattttaccgattgcct
ctaccttaaaaatttaaagcaaactttttcgt--------ccgtgttgacgacttattat
ttagatgatgtaaagtgtgtggcgtataagccagatttatcgcagtattactgtgagtct
ggaaaatattatacaaaac--------------------------ccattattaaggctc
agtttagaacgtttgagaaggttgagggtgtctacactaattttaaattggtgggacatg
ata------tagccgaaaaactcaatgctaagctgggatttgattgtaattctcctttta
tggagtataaaattacagagtggccaacagctactggagatgtggtgttggctagtgatg
atttgtatgtgagtcggtattcaggcgggtgcgttacttttggtaaaccggttatctggc
gtggccatgagg---------aagcatcgctgaaatccctcacatattttaatagaccta
gtgtcgtttgtga-----------------------aaataaatttaatgtgttgcctgt
tgatgtcagtgaacccacggataggaggcctgtgccgtctgcagtccttgttaccggtgc
tgcgagtggtgctgatgcgtcagctatatccaccgagcccggtactgccaaggagcaaaa
ggcgtgtgcttctgatagcgtggaggatcagattgttatggaggcccagaagaggtcatc
tgtcacaaccgttgctgtcaaagaggttaaattgaatggtgttaagaagcctgttaaggt
ggaagatagtgtggttgttaatgaccccactagcgaaaccaaagttgttaaaagtttgtc
tattgttgatgtgtatgatatgttcctgacagggtgtaggtatgtggtctggacggctaa
tgagctgtctcgattaataaattcacctactgttagagagtatgttaagtggggtatgtc
gaagttaatcatccccgctaatttgttattgttaa-----------gagatgagaagcaa
gagtttgtagcgccaaaagtggtcaaagcgaaagctattgcctgctatggcgctgtgaag
tg----------------------------------gtttctcctctattgttttagttg
gataaagtttaatactgataataaggttatatacaccacagaagtagcttcaaagcttac
ttttaagttatgctgtttggcctttaagaatgccttacagacgtttaattggagcgttgt
gtctaggggtttcttcctagtggcaacggtctttttattatggtttaattttttgtatgc
caatgttattttgagtgacttttatttgcctaatattggacctctccctatgtttgtggg
gcag--attgttgcttgggttaagactacatttggtgttttaaccatctgcgatttttac
caggtgacagatttaggctataggagttcg------------ttttgtaatggaagtatg
gtctgtgaactatgcttctctggttttgatatgctggacaactatgatgccataaatgtt
gttcaa----------catgttgtagataggcgtgtgtcttttgactacattagcctatt
taaattagtagtcgaacttgttatcggctactctctatatactgtgtgcttctacccact
gtttgtccttgttggaatgcagttgttgaccacatggttgcctgaattctttatgctggg
gactatgcattggagcgctcgtttgtttgtttttgttgctaacatgctcccagcttttac
gttactgcgattttatatcgtggtgacagctatgtataaggtctattgtctttgtagaca
tgttatgtatggatgtagtaagcctggttgcttgttttgttataagagaaaccgtagtgt
ccgcgttaagtgtagcaccgttgttggtggttcactacgctattacgatgtaatggctaa
cggcggcacaggtttctgtacaaagcaccagtggaactgtcttaattgcaattcctggaa
accaggcaatacattcataactcatgaagcagcagcggacctctctaaagagttgaaacg
ccctgtgaatccaacagactctgcttattactcggtcatagaggttaagcaggttggttg
ttccatgcgtctgttctatgagagagacggacagcgtgtttatgatgatgttagtgctag
tttgtttgtggacatgaatggtctgctgcattctaaagttaaaggtgtgccagaaactca
tgttgtagtcgttgagaacgaagc------cgataaggccggttttcttaacgctgctgt
tttctatgcacaatctctttatagaccgatgctgatggtggagaagaagttaataactac
cgccaacactggtttgtctgttagtcgaactatgtttgacctctatgtagactccttgct
gagcgtccttgacgtcgatcgcaagagtctaacaagttttgtaaatgctgcgcacaactc
cctaaaggagggtgttcagcttgaacaggtaatggatacctttgttggctgtgctcgacg
taagtg---tgctatagattctgatgttgagaccaagtctattaccaagtccgttatggc
ggcagtgaatgctggcgttgaggttacggacgagagttgtaataacttggtgcccacata
tgttaaaagcgacactatcgttgcagctgatttgggtgttcttattcagaataatgctaa
gcatgtacagtctaatgttgctaaagccgctaatgtggcttgcatttggtctgtggatgc
ttttaaccagctatctgctgatttgcagcataggttgagaaaagcatgtgtaaagactgg
cttgaagattaagcttacgtataacaagcaggaggcaaatgttcctattttaactacacc
gttctcccttaaagggggcgctgtgtttagtagagttttgcaatggttgtttgttgctaa
tttgatctgtttcattgtattgtgggccctt---------atgccgacatacgcagtgca
caaatcagatatgcagttgcctttatatgccagtttcaaagttatagataatggtgtgct
aagggatgtgtctgttactgacgcatgcttcgcaaacaaatttaatcaatttgatcagtg
gtatgagtctacatttggtcttgtctattaccgtaactctaaggcttgccctgttgtggt
tgctgttatagatcaagacattggccataccttatttaatgttcctaccaaagttttaag
--------atatggatttcatgtgttgcattttataactcatgcatttgctactgatagc
gtgcagtgttatacgccacatatgcaaatcccctatgataatttctatgctagtggttgc
gtgctgtcttccctctgtaccatgcttgcgcatgcagatggaaccccgcatccttattgt
tatacagagggtgttatgcataatgcttctctgtatagttctttggtccctcatgtccgt
tataacctagctagttcaaatggtt---atatacgttttcctgaagtggttagtgagggt
attgtgcgtgtagtgcgcacgcgctccatgacctactgcagggttggtttatgtgaggag
gctgaggagggtatttgttttaattttaatagttcatgggtactgaataacccgtattat
agggctatgccaggaactttctgtggtagaaacgcttttgatttaatacatcaagtttta
ggaggtttagtccagcctattgatttctttgccttaacggcgagttcagtggctggcgct
atccttgcaattattgttgttttggcgttttattatttaataaagcttaaacgtgccttt
ggtgactacactagtgttgtagtcatcaatgtcattgtgtggtgtataaatttcctgatg
ctattcgtgtttcaggtttatcccactttgtcttgtttgtatgcttgcttttacttttac
acaacgctctatttcccttcggagataagtgttgttatgcatttgcagtggcttgtcatg
tatggtgctattatgcccttgtggttttgcattacctacgtggcagtcgttgtctcaaac
catgctttgtggttgttctcttactgccgcaaaatcggtaccgatgttcgtagtg-----
-atggcacatttgaggaaatggcccttactacctttatgattactaaagaatcttattgt
aagttgaaaaa--------ttctgtttctgatgttgcttttaacaggtacttgagtcttt
ataacaagtatcgctattttagtggcaaaatggatactgctgcttatagagaggctgctt
gttctcaactagcaaaggcaatggaaacatttaaccataacaatggtaatgatgttctct
atcagcctccaactgcctctgttactacatcatttttacagtctggtatagtgaagatgg
tgtcccccacttctaaggtggaaccttgtgtagttagtgttacctatggtaatatgacac
ttaatgggttgtggttggatgataaagtttattgtccaagacatgttatctgttcttcag
ctgacatgacagaccctgattatcctaatttgctttgtagagtgacatcaagtgactttt
gtgttatgtctgaccgtatgagccttaccgtgatgtcttaccaaatgcagggcagtctac
ttgtgttgactgtaacattgcaaaatcctaacacgcctaagtattcctttggcgttgtta
agcctggtgagacgtttaccgttttggctgcatacaatggcagaccccagggagccttcc
atgttgttatgcgtagcagccataccataaagggctcctttttgtgtggatcctgcggtt
ctgtagggtatgtgttaactggtgatagtgtacgatttgtttatatgcatcagctagagt
tgagtactggttgtcacaccggtactgactttagtgggaatttctatggtccctatagag
atgctcaggttgtacaattgccagttcaagattatacgcagactgttaatgttgtagctt
ggctttatgctgctattcttaacaggtgcaattggtttgtgcaaagtgatagttgttctc
tggaagaatttaatgtctgggctatgaccaatggttttagctcaatcaaagctgaccttg
tc------ttggatgcccttgcctctatgacaggtgtcacagttgaacagatgttggccg
ctattaagagg---ctgcattctggattccagggtaaacaaattttaggtagttgtgtgc
ttgaagatgagttgacaccaagtgatgtttatcaacaactagctggtgttaagctacagt
caaagcgcacaagagttattaaaggtacatgttgctggatattggcttcaacatttttgt
ttt-----gtagcattatctcagcatttgtaaaatggactatgtttatgtatgt------
-------tactactcatatgttgggagtgacattgtgtgcactttgttttgtaagctttg
ctatgttgttgattaagcataagcatttgtatttaaccatgtatattatgcctgttttat
gcacattg------ttttacacgaactatttggttgt--------------gtataa--a
cagagttttagaggcttagcatatgcttggctttcacactttgtccctgccgtagactat
acttacatggatgaagtattatat------ggtgtcgtgttgctagtcgctatggtattt
gttaccatgcgcagcataaatcacgacgtcttttctactatgttcttggttggtagactt
g-----------------tcagcctggtatctatgtggtattttggagccaatttagagg
aagaggttctgttgttcctcacatccctatttggcacgtacacatggactactatgctgt
cattggctactgctaaggttattgctaaatggttgg---ctgtgaatgtcttgtatttca
cagacataccgcaaatta------------aattagttctcttgagctatttgtgtattg
gttatgtgtgttgttgttattggggcgtcttgtcactccttaatagcatttttaggatgc
cattgggcgtctacaattataaaatctccgtgcaggagttacgttatatgaatgctaatg
gcttgcgcccacccagaaatagttttgaagccttgatgcttaattttaagctgttgggaa
ttggtggtgtgccagtcattgaagtatctcaaattcaatcaagactcactgatgttaaat
gtgctaatgttgtgttgcttaattgcctccagcacttgcacattgcatctaattctaagt
tgtggcagtattgcagtactttgcataatgaaatattagccacatctgatttgagcgtag
ccttcgataagttggcccagctcttagttgtcttatttgctaatccagcagcagtggata
gcaagtgccttgcaagtattgaagaagtgagcgatgattacgttcgcgacaatactgttt
tgcaagctttacagagtgaatttgttaatatggctagcttcgttgagtatgagcttgcta
agaagaacttagatgaggccaaggctagcggctctgctaatcaacagcag--attaagca
gctagagaaggcttgtaatattgctaagtcagcatacgagcgcgatagagctgttgctcg
taagctagagcgtatggctgatttggctcttactaatatgtacaaggaagctagaattaa
tgataagaagagtaaggtagtgtcggcattgcaaaccatgctgtttagtatggtccgtaa
gctagacaaccaagctcttaattctatcttagataatgcagttaagggttgtgtaccttt
gaatgcaataccaccattgacttcaaacactctgactataatagtgccagataagcaggt
ttttgatcaagttgtggataatgtgtatgtcacctatgctgggaatgtatggcatataca
atctattcaagatgctgatggtgctgttaaacaattgaatgagatcgacgt---------
---taattcaacctggcccctagtcatctctgcaaataggcataatgaagtgtctactgt
cgttttgcagaacaatgagttga------------tgcctcagaagttgagaactcaggt
cgtcaatagtggctcagatatgaattgtaatactcctacccagtgttattataatacgac
tggcacgggtaagattgtgtatgctatacttagtgactgtgacggtctcaagtacactaa
gatagtaaaagaagatggaaattgtgttgttt---tggaattggatcctccctgtaagtt
ttcagttcaggatgtgaagggccttaaaattaagtacctttactttgtgaaggggtgtaa
tacactggctagaggctgggtcgtaggcaccttatcatcgacagtgagattgcaggcagg
cacggcaactgagtatgcctccaactctgcaatactgtcgttgtgtgcgttttctgtaga
tcctaagaaaacgtacctggattatatacaacagggtggcgtgcctgtcactaattgtgt
caaaatgttatgtgaccatgcaggcactggtatggccattactattaagccggaggcaac
cactaatcaggattcatatggtggtgcttctgtttgtatatattgccgctcacgtgttga
acatccagatgttgatggattgtgcaaattacgcggcaagtttgttcaagtgcccttag-
--gcataaaggatcctgtgtcatatgttttgacgcatgatgtttgtcaagtttgtggctt
ttggcgagacggtagctgctcctgtgtaggtacaggct--------cccagtttcagtca
aaagacac---gaattttttaaacgggttcggggtacaagtgtaaatgcccgtcttgtac
cctgtgccagtggcttggacactgatgttcaattaagggcatttgatatttgtaatgcta
atcgagctggcattggtttgtattataaagtgaattgctgccgatttcagcgtgtagatg
aggacggcaacaagttggataagttctttgttgttaaaagaaccaatttagaagtgtata
ataaggagaaagaatgttatgagttgacaaaagattgtggtgttgtggctgaacacgagt
tcttcacatttgatgttgagggaagtcgtgtgccacacatagtccgtaaagatctttcaa
agtttactatgttagatctttgctatgcattgcgtcattttgaccgcaatgattgttcaa
ctctcaaggaaattctccttacatatgctgagtgtgatgagtcctattttcaaaagaagg
actggtatgattttgttgagaatcctgatattattaatgtgtataagaagcttggtccta
tatttaatagagccctgcttaacactgctaagtttgcagacacgttagtggaggcaggct
tagtaggtgttttaacacttgataatcaagatttatatggtcaatggtatgactttggag
attttgtcaagacagtgcctggttgtggtgttgccgtggcagattcttattattcctata
tgatgccaatgctgaccatgtgtcatgcgttggatagtgagttgtttgtcaatggta---
---------cttatagggagtttgaccttgttcagtatgattttactgatttcaagctag
agctctttaataagtattttaagcattggagtatgacctaccacccgaacacctccgagt
gcgaggatgacaggtgcattatccattgtgccaattttaatatactttttagtatggtct
tacctaagacctgttttgggcctcttgttaggcagatatttgtggatggtgttcctttcg
ttgtgtcgattggctaccattataaagaattaggtgttgttatgaatatggatgtggata
cacatcgttatcgcttgtctcttaaagacttgcttttgtatgctgcagatcctgcccttc
atgtggcatctgctagtgcactgcttgatttgcgcacatgttgttttagcgttgcagcta
tcacaagtggcgtaaaatttcaaacagttaaacctggaaattttaatcaggatttttatg
agtttattttgagtaaaggcctgcttaaagaagggagctccgttgatttgaagcacttct
tctttacgcaggatggtaatgctgctattactgattataattattacaagtataacctac
ccaccatggtggatattaagcagttgttgtttgttttggaagttgttaataagtattttg
agatctatgagggtgggtgtatacccgcaacacaggtcattgttaataattatgataaga
gtgctggctacccatttaacaaatttggaaaggccaggctctattatgaggcattatcat
ttgaggagcaggatgaaatttatgcgtataccaaacgcaatgtcctgccgaccctaactc
aaatgaatcttaaatatgctattagtgctaagaatagggcccgcaccgttgctggtgtct
ctattctcagtactatgactggcagaatgtttcatcaaaagtgtttaaagagtatagcag
ctactcgtggtgttcctgtagttataggcaccacgaagttctacggcggttgggatgata
tgttacgccgccttattaaagatgttgatagtcctgtactcatgggttgggactatccta
aatgtgatcgtgctatgccaaacatactgcgtatcgttagtagtttggtgttagcccgta
aacatgattcgtgctgttcgcatacggacagattctatcgtcttgcgaacgagtgcgccc
aagttttgagtgaaattgttatgtgtggtggttgttattatgttaaaccaggtggcacta
gtagtggggatgcaaccactgcttttgctaattctgtatttaacatatgtcaagctgttt
ccgccaatgtatgctcgcttatggcatgcaatggacacaaaattgaagatttgagtatac
gcgagttacaaaagcgcctatactctaatgtgtatcgtgcggaccatgttgaccccgcat
ttgttagtgagtattatgagtttttaaataagcattttagtatgatgattttgagtgatg
atggtgttgtgtgttacaattcagagttcgcgtccaagggttatattgctaatataagtg
cctttcaacaggtattatattaccaaaataatgtgttcatgtctgaggccaaatgttggg
tcgaaacagacatcgaaaagggaccgcatgaattttgttctcaacatacaatgctagtaa
agatggatggtgatgaagtttaccttccatatcctgatccttcgagaatcttaggagcag
gctgttttgttgatgatttattaaagactgatagcgttctcttgatagagcgctttgtaa
gtcttgcaattgatgcttatcctttagtataccatgagaacccagagtatcaaaatgtgt
tccgggtatatttagaatatataaagaagctgtacaatgatctcggtaatcagatcctgg
acagctacagtgttattttaagtacttgtgatggtcaaaaatttactgatgagaccttct
acaagaacatgtatctaagaagtgcagtgatgcaaagcgttggggcctgcgttgtctgta
gttctcaaacatctttacgttgtggcagttgcatacgcaagccattgctgtgttgcaagt
gcgcttatgatcatgttatgtcaactgatcataaatatgtcctgagtgtgtcaccatatg
tgtgtaattcgccgggatgtgatgtaaatgatgttaccaaattgtatctaggtggtatgt
catattattgtgaggcccataaaccacagtattcatttaaattagtgatgaatggtatgg
tttttggtttatacaaacaatcctgtactggttcgccctacatagaggattttaataaaa
tagctagctgcaaatggacggaagtcgatgattatgtgctagctaatgaatgtaccgaac
gtcttaaattgtttgccgcagaaacgcagaaggccacagaggaggctttcaagcaatgtt
atgcgtcagcaacgatccgtgagatcgtgagcgatcgggagttaattttgtcttgggaaa
ttggtaaagtgagaccaccacttaataaaaattatgtttttactggctaccattttacta
ataatggcaagacagttttaggtgaatatgtttttgataagagtgagttgactaatggtg
tgtattatcgcgccacaaccacttataagttatctgtgggtgatgttttcattttaacat
cacacgcagtgtctagtttaagtgctcctacattagtaccgcaggagaattatactagca
ttcgctttgctagtgttta-----tagtgtgcctgagacgtttcagaacaatgtgcctaa
ttatcagcacattggaatgaagcgctattgcactgtacagggaccgcctggtactggtaa
gtcccatttagccattgggctagctgtttattattgtacggcgcgtgtggtgtataccgc
tgctagccatgctgcagttgacgcgctgtgtgaaaaggcacacaaatttttaaatattaa
tgactgcacgcgtattgttcctgcaaaggtgcgtgtagattgctatgataagtttaaggt
caatgacaccactcgtaagtatgtgtttactacaataaatgcattacccgagttggtgac
tgacattattgttgttgatgaagttagtatgcttaccaattatgagctgtctgttattaa
cagtcgtgttagggctaagcattatgtgtatattggagatcctgctcagctgcccgctcc
tcgtgtgctactgaataagggaactctagaacctagatattttaattctgttaccaagct
aatgtgttgcttgggtccagatatcttcttgggtacctgttatagatgccctaaggagat
tgtggatacagtgtcagccttggtttataataataagctgaaggctaaaaatgataatag
cgccatgtgttttaaggtctattataaaggccagactacacacgagagttctagtgctgt
taatatgcagcaaatacatttaattagtaagtttttgaaggcaaaccccagctggagtaa
tgccgtatttattagtccttataatagtcagaactatgttgctaagagagtcctgggatt
acaaactcagaccgtagattcagcgcagggttctgaatatgactttgttatttattcaca
gactgcggaaacagcgcattctgtcaatgtaaatagattcaatgttgccattacacgtgc
taagaagggtatcctctgtgtcatgagtagtatgcaattatttgagtctcttaattttac
tacactga------cgttggataagattaataatccacgattacagtgtactacaaattt
gtttaaggattgtagcaagagctatgtaggt-tatcacccggcccatgcgccttcctttt
tggcagttgatgataaatataaggtaagtggcgatttagccgtttgccttaatgttgctg
attctgctgtcacttattcgcggcttatatcactcatgggattcaagcttgacttgaccc
ttgatggttattgtaagctgtttataacaagagatgaagctatcaaacgtgttagagctt
gggtgggcttcgatgcagaaggtgctcatgcgacgcgtgatagcattgggacaaatttcc
cattacaattaggcttttcgactggaattgatttcgtcgtcgaggccactggaatgtttg
ctgagagagatggctacgtctttaaaaaggcagccgcacgagcacctcccggcgaacaat
ttaaacacctcgtcccacttatgtctagaggacagaaatgggacgtggttcgaattcgaa
tagtacaaatgctgtcagaccacctagtggatttggcagacagtgttgtacttgtgacgt
gggctgccagcttcgagctcacatgtttgcgatatttcgctaaagttggaaaagaagttg
tgtgtagtgtctgcaacaagcgtgcgacatgttttaattctagaactgggtactatggat
gctggcgacatagttattcctgtgattacctgtacaacccactaatagttgacattcaac
agtggggatatacaggatctttaactagcaatcatgatcctatttgcagcgtgcataagg
gtgctcatgtcgcatcatccgatgctatcatgactcgatgcttagctgtccatgattgct
tttgtaagtctgttaattggaatttagaataccccattatttcaaatgaggtcagtgtta
atacctcctgcaggttattgcagcgcgtaatgttcagagctgcgatgctatgcaataggt
atgatgtgtgttatgacattggcaaccctaagggtctt--gcctgtgtcaaaggata---
-tgattttaagttttatgatgcctcccct----gttgttaagtctgttaaacag-----t
ttgtttataagtacgaggcacataaagatcaatttttagatggtttatgtatgttctgga
actgcaatgtggataagtatcccgcgaatgcagttgtctgtaggtttgacacgcgagtgt
taagcaaattaaatctccctggctgtaatggcggtagtctgtatgttaataaacatgcat
tccacaccaatccctttacgcgggctgccttcgagaatttaaagcctatgccgttctttt
attattcagatacgccttgtgtgtat-atggaaggcatggagtctaagcaggtcgattat
gtcccactaagaagcgccacttgcattacaagatgcaatttagggggtgctgtttgtcta
aaacatgctgaggagtatcgtgagtaccttgagtcttacaatacggcaaccacagcgggt
tttactttttgggtctataagacttttgatttttacaacctttggaatacttttactagg
ctccaaagtttagaaaatgtagtgtacaatttggttaatgctggacactttgatggccgg
gcgggtgaactgccttgtgctgttataggtgagaaagtcattgccaagattcaaaatgag
gatgtcgaggtctttaaaaataacacgccattccctaccaatgtggctgtcgaattattt
gctaagcgcagtattcggccccacccagagcttaagctctttagaaatttaaatattgac
gtgtgctggaatcacgtcctttgggattatgctaaggatagtgtgttttgcagttcgacg
tataaggtctgcaaatacacagatttacagtgcattgaaagc------------------
----ttgaatgtactttttgatggtcgtgataatggtgctcttgaagcttttaagaagtg
ccggaatggcgtctacattaacacgacgaaaattaaaagtctgtcgatgattaaaggccc
acaacgtgccgacttgaatggcgtagttgtggagaaagttggagattctgatgtggaatt
ttggtttgctatgcgtagagacggtgacgatgttatcttcagccgtacagggagccttga
accgagccattaccggagcccacaaggtaatccgggtggtaatcgcgtgggtgatctcag
cggtaatgaagctctagcacgtggcactatctttactcaaagcagatttttgtcctcttt
ctcacctcgatcggagatggagaaagattttatggatttagatgaagacgtgttcattgc
aaaatatagtttacaggactacgcgtttgaacacgttgtttatggtagtttcaaccagaa
aattattggaggtttgcacttgcttattggcttagcccgtaggcagaaaaaatccaatct
ggttattcaagagttcgtgccgtacgactctagcattcattcgtactttatcactgacga
gaacagtggtagtagtaagagtgtgtgcactgttattgatttattgttagatgattttgt
ggacattgtaaagtccctgaatctaaagtgtgtgagtaaggttgttaatgttaatgttga
ttttaaagatttccagtttatgttgtggtgcaatgaggagaaggtcatgactttctaccc
tcgtttgcaggctgctgctgattggaaacctggttatgtaatgcctgtattatataagta
tttggaatcgccaatggaaagagtgaatctctggaactatggcaagccgattactttacc
tacaggatgtatgatgaatgttgctaagtatactcaattatgtcaatatttgagtactac
aacattagcggtccctgctaacatgcgtgtactacaccttggtgcagggtctgataaggg
tgttgcacctggatctgcagttcttaggcagtggttaccatcgggcagtattcttgtaga
taatgatatgaatccatttgtgagtgacagcgttgcctcatattatggaaattgtataac
cttaccctttgattgtcagtgggatctgataatttctgatatgtacgaccctctcactaa
gaacattggggagtacaacgtgagtaaagatggtttctttacttacctttgtcatttaat
tcgtgacaagttggctctgggtggcagtgttgccataaaaataacagagttttcttggaa
cgctgagttatatagtttaatggggaagtttgcgttttggacaatcttttgtaccaacgt
aaacgcctcttcaagtgaaggatttttgattggcataaattggttaaatagaacccgtaa
tgaga-----------ttgacggtaaaaccatgcatgccaactatttgttttggagaaat
agtacaatgtggaatggaggggct---tatagtctttttgatatgactaagttccctttg
aaagcggctggtacggctgttgttagccttaaaccagaccaaataaatgacttagtcctc
tccttgattgagaagggcaagttattagtgcgtgacacacgcaaagaggtttttgttggc
gatagcctagtaaatgttaaataaatctatacttgtcatggctgcgagaatggcctttgc
tgacaagcctaatcattttataaactttcctctagcccaatttagtggctttatgggtaa
gtatttaaagcttcagtctcaacttgtggaaatgggtttggactgtaaattacaaaaggt
accacatgttagtattaccctgcttgacattaaagcagaccaatacaaac-aggtggaat
ttgcaatacaagaaataatagatgatctggcggcatatgagggagatattgtctttgaca
accctcatatgcttggcagatgtcttgttcttgatgttaaaggatttgaagagttgcatg
aagatattgttgaaattctccgcagaaggggttgcactgcagatcaatccagacaatgga
ttccgcactgcactgtggcccaatttgatgaagaaaaagaaataaaagaaatgcaattct
attttaaattgcccttctatctcaagcataacaacctacttacggatgctaggcttgagc
ttgtgaagataggttcttccaaagtagatgggttttattgtagtgaactaagtatttggt
gtggtgagagactttgttacaagcccccaacccccaaattcagtgatatatttggctatt
gctgcatagataaaatacgtggtgatttagaaataggagacctaccgccagatgatgagg
aagcgtgggccgagctaagttaccactatcaaagaaacacctacttcttcagacatgtgc
acgataatagtatctattttcgtaccgtatgtagaatgaagggttgtatgtgttgatttg
tttttacactattagtgtaataaactt-attattttgttgaaat--------gggcagga
cgtgcatagct---atggctcctcgcacactgcttttgctgattggctgtcagctggtgt
ttgggttcaatgaacctcttaacatcgtttcacatttaaatgatgactggtttctatttg
gtgacagtcgttctgactgtacctatgtagaaaat------aacggtcatcctaaattag
attggctagaccttgacccaaaattgtgtaattcaggaaagatttctgcgaagagtggta
actctctcttccggagttttcacttcactgatttttacaattatacgggtgagggagacc
aaattgtattttatgaaggagttaattttagtcccaaccatggctttaaatgcctggctt
atggagataataaaagatggatgggcaataaagctcgattttatgcccgagtgtatgaga
agatggcccaatataggagcctatcctttgttaatgtgccttatgcctatgggggtaaag
ccaagcccacctccatttgcaaacataaa------------actttaacactcaacaacc
ccaccttcatctcgaaggagtccaattatgttgattattattacgagagtgaggctaatt
tcacactagcaggttgtgatgaatttatagtaccgctctgtgtttttaatggccactcca
agggcagttcttcggaccctgccaacaaa---tattatatggactcgcagagttactata
atatggatactggtgtcttatatgggttcaactccactttggatgttggcaataccgcta
aggatccgggtcttgatctcacttgtaggtatcttgcattgactcctggtaattataagg
ctgtgtccttagaatatttgttaagcttaccctcaaaggctatttgcctccgtaagccaa
agcgctttatgcctgtgcaggtagtggattcaaggtggaatagtacccgccagtctgaca
atatgaccgctgtagcttgtcagctgccatattgctttttccgcaatacatctgcggatt
atagtggtggtacgcatgatgtacaccatggtgattttcatttcaggcagttattgtctg
gtttgttacttaatgtttcctgtatcgcccagcagggtgcatttctttataataacgtta
gctcctcttggccagcctatgggtatggccagtgtccaacggctgctaacattggttata
tggcacctgtttgtatttatgacccattaccggtcgtattactcggtgtcttattgggta
tagctgtgttaattattgtttttcttattttgtatttcatgacggatagcggtgttagat
tgcatgaggc-------------ataatctaaacatgctgt-------tcgtctttattt
tactattaccctcttgtttagggtatattggtgattttagatgtatccagaccgtgaatt
ataacggcaataatgcttctgcgcctagcattagcaccgaagcagtcgatgtttccaaag
gtctgggcacttactatgttttagatcgtgtttacttaaataccacgttattgcttactg
gttattatcctgtggacggttccaattatcggaatctcgcgcttacaggcactaatacct
taagccttacgtggtttaaaccaccctttctaagtgagtttaatgatggtatatttgcta
aggtccagaacctcaagacaaatacgccaacaggtgcaacctcatattttcccactatag
ttataggtagtttgtttggtaacacttcctataccgtagttttagagccatataataata
tta--taatggcttctgtttgtatatataccatttgtcaattaccttacacaccctgtaa
gcctaataccaatggtaatcgtgttattggattttggcacacagatgtcaaaccgccgat
ttgtcttttaaagcgtaat--------------------------tttacgtttaatgtt
aatgccccttggctttatttccatttttatcagcagggtggtactttttatgcgtactat
g-cggataaaccttccgctactacgtttttgtttagtgtgtatattggcgacattttaac
acagtattttgtgttaccttttat------ttgtactccaacagctggtagcactttagc
t---ccgctctattgggttacacctttacttaagcgcca---------------atattt
gtttaattttaatgaaaagggtgtcattactagtgctgttgattgcgccagcagctacat
tagtgaaataaaatgtaagacccaaagtctcttaccgagtactggtgtctatgatctatc
cagttacacggtccaacctgttggagttgt------gtaccggcgtgttcctaacctacc
tgattgtaaaatagaggaatggctcactgctaaatctgtgccgtcacctctcaattggga
gcgtaggactttccaaaattgtaattttaatttaagcagcctgctacgttatgtccaggc
tgagtctttgtcgtgtaataatattga-----tgcgtccaaagtgtatggtatgtgcttt
ggtagtgtctcagttgataagtttgctatcccccgaagccg-tcaaattgatttacaaat
tggcaactccggatttttgcaaacggctaattataagattgataccgctgccacatcatg
tca---gctgtattacagtcttc----ctaagaataatgttaccataaataactataacc
cctcgtcttggaataggaggtatggttttaatgatgctggtgtgtttggcaaaagtaaac
atgatgttgcctacgcccagcaatgttttactgtgcgacctagctattgtccgtgtgcac
aaccggacatagttagcgcttgcactagtcagaccaaacccatgtctgcttattgcccca
caggcacaattcatcgtgagtgttctctttggaatgggccccatttgcg-----------
-ctcggcacgtgtagg---ttccggcacgtacacgtgtgagtgcacttgtaaacccaatc
cattggatacgtatgatctccgctgtgggcaaattaaaactattgttaatgtgggcgatc
attgtgaaggtctgggtgttttagaagataaatgtggcaatagcgatccacataagggct
gttcttgtgccaatgattcttttatcggatggtcacatgacacttgtttagtaaatgatc
gctgccaaatttttgctaacatattgttaaatggcattaatagtgggactacgtgttcca
cagatttacaattgcctaatactgaagtggccactggcgtttgcgtcagatatgacctct
atggtattactggtcaaggtgtttttaaagaggtcaaggctgactattataatagctggc
aggccctattata---------tgatgttaatggtaacttaaacgggttccgtgacctta
ccactaacaagacttatacgataaggagctgttatagtggccgtgtttctgctgcatatc
ataaa------gaagcacccgaaccggctctgctctatcgtaatataaattgtagttatg
tttttactaataatatttcccgtgaggaaaaccccctt----------------------
--aactattttgatagttatttgggttgtgttgttaatgctgataaccgcacggatgagg
cgcttcctaattgcgatctccgtatgggtgctggactatgcgtagattattcaaa-----
----------------gtcacgcagagcccgccgatcagtttctactggctatcgattaa
ccacattcgagccatacatgccgatgttagtcaatgatagcgttcaatccgtaggtggat
tatatgagatgcaaataccaaccaattttactattggtcatcatgaggaattcatccaga
taagggctcccaaggtgactatagattgtgctgcatttgtttgtggtgataacgctgcat
gcagacagcagttggttgagtatggctctttttgtgataatgttaatgccattcttaatg
aggttaataacctcttggataatatgcaattacaagttgctagtgcattaatgcagggtg
ttactataagttcgaggctgccagatggcatctccggccctatagatgacattaatttca
gtcctctacttggatgcataggttcaacatgtgctgaagacggcaatggacctagtgcga
tacgg---gggcgttcagctatagaggatttattatttgacaaggtcaaactatctgacg
ttggctttgtcgaggcttataacaattgcactggtggtcaagaagttcgcgacctccttt
gcgtacagtcttttaatggcatcaaagtattacctcccgtgttgtctgagagtcaaatct
ctggctacacagcgggtgctactgcggcagctatgttcccaccttggactgcagctgctg
gtg------------tgccattcagtttaaatgttcaatataggattaatggtttaggtg
tcactatgaatgttcttagtgagaaccaaaagatgattgctagtgcttttaacaacgcgc
tcggtgctattcaggaagggttcgatgcaaccaattctgctctaggtaagatccagtccg
ttgttaatgcaaacgctgaagcacttaataatttattaaaccaactttctaataggtttg
gtgctattagtgcttctttacaagaaattctaacgcggcttgacgctgtagaagcaaagg
cccagatagatcgtcttattaatggcaggttaactgcacttaatgcgtatatatccaagc
aactcagtgatagtacgcttattaaatttagtgctgctcaggccatcgaaaaggtcaatg
agtgcgttaagagccaaactacgcgcattaatttctgtggcaatggtaatcacatattat
cacttgtccagaatgcgccttatggcttatgttttattcatttcagctacgtgccaacat
---------cctttaaaacggcaaatgtgagtcctggactatgcatttctggtgatagag
gattggcacctaaagctggatattttgttcaagataatggagagtggaagttcacaggca
gtaattattactaccctgaacccattacagataaaaatagtgttgtcatgatcagttgcg
---------------ctgtgaattacacaaaagcgcctgaagttttcttgaacaactcaa
taccaaatctacccgactttaaggaggagttagataaatggtttaagaatcagacgtcta
ttgcgcctgatttatccctcgatttcgagaagttaaatgttactttcctggacctgactt
atgagatgaacaggattcaggatgcaattaagaagttaaatgagagctacatcaacctca
aggaagttggcacatatgaaatgtatgtgaaatggccttggtatgtttggttgctaattg
gtttagctggtgtagctgtttgtgtgttattattctttatatgttgct---gcacaggtt
gcggctcatgt-----tgttttagaaaat-------------------gcggaagttgtt
gtga--tgagtatggaggacaccaggacagtattgtgatacataatatttcagcccatga
ggattgacta-----------------------------tcacagcctctcctggaaaga
cagaaaatcta--------------------------aacaatttatagcattttagttg
ctactttgctcctctagagggcagcaa----------------------------gtagt
tatggccctcatcggtcccaagactactattgctgctgtctttattggtccatttctagt
agcatgta--tgctaggcattggcctagt-ttatttattgcaattgcaagttcaaattt-
---------ttcatgttaaggataccatacgcgtgactg-------------gcaag---
----------------------------ccagccactgtgtcttatactacaag------
-----tacaccagtaacgccggttgcaactacgctcgacggtactacgtatactttaatt
agacccaccagctcttatacaagagtctaccttggtagttcaagaggttttgatactagt
aca--------------------------------tttggtcctaagactctagattat-
----------------attactagttctaaacctcatcttaattctggccgtccatacac
acttaggcacttgccgaagtata-----tgacaccaccagctacatggagattt-----g
gcatgtgagtgacgcctg-----gctacgccgaacgcgag--------------------
---actttggtgtca----------------ctcgacttgaagatttttgcttccaattt
aattattgccaaccccgagttggttattgtagagttcctttaaaggcttggtgtagcaac
-------------cagggtaaatttgcagcgcagt--ttactcttaaaa----------g
ttgcgaaaaatca------------------ggccaccaaaa------attcattactag
cttcacg-----------------------------------------------gcctac
ggcaaaacagtcaaacaggcc---------------------------------------
---gttagtaagctagtagaagaagc------------------tgctgattttatcatc
tggagagccac---gcagctcgaaagaaatgtttaatttat-tccttacagacac-----
------------------------------------------------------------
-----------------------------------------------------agtatgg
tatgtggggcagattatctttatagtcgcagtgtgtttgatggtcaccataattgtggtt
------gccttccttgcgtctattaaactttgtattcaactttgcggtttatgtaatact
ttgttgctgtctccctctatttatgtgtataataggagtaagcagctttat---------
-----------------aagtatt-----------------ataatgaagaa--------
----------------gtgagaccgcccccgttagaggtggatgat--------------
-aatataatccaaacattatgagtagtacc-actcaggccccagggcccgtctaccaatg
gacagccgacgaggccgttcaattccttaaggaatggaacttctcgttgggcattatact
actctttattactatcatactacagttcggttacacgagccgtagcatgtttatctatgt
tgtgaaaatgataatcttgtggttaatgtggccactgattattgttttgtgtatgttcaa
ttgcgtgtatgcgctaaata--------------atgtgtatcttggattttctatagtg
tttactatagtgtccgttgtaatgtggattatgtattttgttaatagcatcaggttgttt
atcaggactggtagctggtggagcttcaaccccgaaacaaacaacctaatgtgcatagat
atgaaaggtaccgtgtatgttagacccattattgaggattaccataca---ctaacagcc
actattattcgtggccacctctatatgcaaggtgttaagctaggcaccggtttctctttg
tctgacttgcctgcttatgttacagtagcta--------aggtttcccacctttgcactt
ataagcgtgcattcttagacaaggtagacggtgttagcggttttgctgtttatgtgaagt
ccaaggtcggaaattacc------gactgccctcaaacaaaccgagtggcgcggacaccg
cattgttgagaatctaatctaaactttaaggatgtcttttgttcctgggcaagaaaatgc
cggtagcagaagctcctctggaaaccgcgctggtaatggaatcctcaagaagaccacttg
ggctgaccaaaccgagcgcgggttaaataatcaaaatagaggcagaaggaatcagcccaa
gcagactgcaactactcaacccaattccgggagtgtggttccccattactcttggttttc
gggcattacccaattccagaagggaaaagagtttcagtttgcacaaggacaaggagtgcc
tattgccaatggaatcccagcttcacagcaaaag---ggatattggtacagacacaaccg
acgttcctttaaaacacctgatggccagcagaagcagctactgcccagatggtattttta
ctatcttggaacagggccctatgctggcgcagagtatggcgacgatatcgaaggagttgt
ctgggtcgcaagccaacaggccgacactaggacctctgc---------------------
-------------------cgatattgttgaaagggacccaagtagc-------------
-------catgaggctattcctactagg-------------tttgcgcccggtacggtat
tgcctcaag--------------------------------------------gttttta
tgttgaaggctca---------------ggaaggtctgcacctgctagtcgatctggttc
gcggccacaatcccgtgggccaaataatc-------------------------------
--------------------------------------------------------gcgc
tagaagcagttc------------------------------------------------
------------------------------------------------------------
------------------------------------------------------------
------------------------------------------------------------
------------------------------------------------------------
------------------------------------------------------------
------------------------------------------------------------
------------------------------------------------------------
------------------------caaccagc----------------------------
----------------------------gccagcctgcctctactgtaaaacctgata--
------------------------------------------------------------
------------------------------------------------------------
----------------tggccgaagaaatt----gctgctcttgttttggctaagctcgg
taaagatgccggccagcctaagcaagtaacaaagc-------------------------
--------------------------------------------------aaagtgccaa
agaagtcag---------------------------------------------------
-------------------------------gcagaaaattttaa------acaagcctc
gtcaaaagaggactccaaacaagcagtgcccagtgcagcagtgttttggaaagagag---
------------------------------------------------------------
-gccccaatcagaattttggaggcc-----------------------------------
---------------------------------------------------------ctg
aaatgttaaaacttggaactagtgatccaca-----------------------------
------------------------------------------------------------
--------gttccccattc-----ttgca-------------------------------
-----------------------------------gagttggc-----------------
-------------------------------cccaacagctggtgccttcttctttggat
ct-------------aaattagaatt-------------ggtcaaaaagaactctggtgg
tgctga-------tggacccaccaaag---------------------------------
-----------------------atgtgtatgagct------------------------
----------------------------------------gcaatattcagg--------
-------------------------------tgcagttaga-------------------
-------------------tttgatagtact-----------------------------
---------------------------------------ctacctggtttt---------
--------------gagactatcatgaaag-------tgttgaa----------------
-------------------------------------------tgagaattt--------
--gaatgcctaccagaatcaaga-------------------------------------
-tggtggtgcag------------------------------------------------
----------------------------------------------------------at
gtagtgagccctaagcctcag---------------------------------------
------------------------------------------------------------
------------------------------------------------------------
------------------------------------------------------------
---------------------agaaagagagggacaaa----------------------
------------------------------------------------------------
------------------------------------------------------------
----------------------------gcaaaaggctcagaaagatgaagtaga-----
------------------------------------------------------------
------------------------------------------------------------
-----------taatgtaag--------------------------cgttgcaaagccca
aaagctct----------------------------------------------------
------------------------------------------------------------
-------gtgcagcgaaatgtaagtagagaat----------------------------
------------------------------------------------------------
taaccc-------------------------ctgaggatcgcagccttctggctcagatc
ctagatgatggc--------------------------gtagtgccagatggg-------
------------------------------------------------------------
------------------------------------------------------------
------------------------------------------------------------
------------------------------------------------------------
-------ttagaagatgactctaatg-----tgtaaagaggatgaatcctat--------
------------------------------------------------------------
------------------------------------------------------------
------------------------------------------------------------
------------------------------------------------------------
------------------------------------------------------------
---------------------------------------gtcggcactcggtggtaaccc
ctcgcgagaaagtcgggataggacactctctatcagaatggatg----------------
------------------------------------------------------------
tcttgctgtcataacagata---------------gagaaggttgtggcagaccct----
------------------------------------------------------------
------------------------------------------------------------
---------------------------------------------------------gta
tcaattagttgaaagagattgc--------------------------------------
------------------------------------------------------------
------------------------------------------------------------
------------------------------------------------------------
------------------------------------------------------------
------------------------------------------------------------
------------------------------------------------------------
------------------------------------------------------------
------------------------------------------------------------
------------------------aaaatagagaatgtgtgagagaagt-----------
------------------------------------------------------------
------------------------------------------------------------
------------------------------------------------------------
------------------------------------------------------------
------------------------------------------------------------
-------------tagcaag----------------------------------------
------------------------------------------------------------
------------------------------------------------------------
------------------------------------gtcctacgtctaac----------
-------cataagaacggcgatag------------gcg-ccccctgggaagagctcaca
-------------tcaggg-----------------------tactattcctgcaatg--
--------ccctagtaaatgaatgaagttgatcatggc----------------------
------------------------------------------------------------
------------------------------------------------------------
------------------------------------------------------------
------------------------------------------------------------
------------------------------------------------------------
------------------------------------------------------------
----------------------
>FJ647219.1 Murine coronavirus RJHM/A, complete genome
----------------------------------------------------ttg-tagt
ttaaatctaatctaatctaaactttataaacggcacttcctgcgtgtccat-----gccc
gtgggcctggtcttgtca--tagtgctgacatttgtggttccttgactttcgttctctgc
cagtgacgtgtccattcggcgccagcagcccacccataggttgcataatggcaaagatgg
gcaaatacggtctcg-----gcttcaaatgggccccagaatttccatggatgcttccgaa
cgcatcggagaagttgggtaaccctgagaggtcagaggaggatgggttttgcccctctgc
tgcgcaagaaccgaaagttaaaggaaaaactttggttaatcacgtgagggtggattgtag
ccggcttccagccttggagtgctgtgttcagtccgccataatccgtgatatt------tt
tgttgacgagg----atccccagaaggtggaggcctcgactatgatggcattgcagttcg
gtagtgctgtcttggtcaagccatccaagcgcttgtctgttcaggcatgggctaagttgg
gtgtgctgcctaaaactccggccatggggttgttcaagcgcttctgcctgtgtaatacca
gggagt-----gcgtttgtgacgcccacgtggcctttcaactttttacggtccagcccga
tggtgtatgcctgggtaacggccgttttata---ggctggttcgttccagtcacagccat
accggagtatgcgaagcagtggttgcaaccctggtccatccttcttcgtaggggtggtaa
caaagggtctgtgacatccggccatttccgccgcgctgttaccatgcctgtgtatgactt
taatgtagag---------gatgcttgtgaggaggttcatcttaacccgaggggtaagta
ctcctgcaaggcgtatgctcttcttaggggctatcgcggtgttaa---------gcccat
cctgtttgtggaccagtatggttgcgactatactggatgtctcgccaagggtctcgaaga
ctatggcgaccttactttgagtgagatgaaggagttgtcccctgtgtggcgtgactcctt
agataatgaagttgttgtggcttggcatgttgatcgtgaccctcgagctgtgatgcgc--
------------------ctgcagactctggctactgtacgtagcattgagtatgtgggc
caaccgatcgaggatatggttgatggggatgtggtgatgcgtgaacccgctcacctcctc
gcgcccaatgccatt---------------gttaaaaggcttccccgtctggtggagact
atgctgtatacggattcttccgttaca---------------------------------
------------gagttttgttataaaactaagttgtgtgattgtggttttatca-----
-------cacagtttggctatgttgattgctgtggtgacacctgtggttttcgtgggtgg
gttcctggcaatatgatggatggctttccatgccctgggtgttgtaaaagttacatgcct
tgggagttggaagctcaatcatcgggtgttataccagaaggaggtgtt-ctatttacgca
gagcactgacacagtgaatcgtgagtcttttaagctctacggtcatgctgttgtgccttt
tggtggtgctgcgtattggagtccatatcctggtatgtggcttccagtaatttggtcttc
tgttaagtcat--------------attcctatttgacttatacaggagttgttgg----
--------------------------ttgtaaggcaattgtccaggagacagacgctat-
----------------------------------atgtcgttctctgtacatggactatg
tccagcacaagtgt----------------ggcaatctcgagcagagggct---------
atccttggagtggacgatgtctat--------------------catagacagt------
--tgcttgttaacaggggtgactatagtctcctccttgaaaatgtggatttgtttgttaa
gcggcgcgc---------tgaatttgcttgca------------------------aatt
cgccacctgtggagatggccttgcaccccttctactagatggtttagtgccccgcagtta
ttatttaa--ttaagagtggtcaagcttttacctcattgatggttaactttagccgagag
gtagttgacatgtgtatggacatggctttattgttcatgcatgatgttaaagtggccact
aagtatgttaag-aaggttactggcaaact-agcagtgcgctttaaagcgttaggcattg
ctgttgtcagaaaaattactgaatggtttgacttagccgtggacactgctgctagtgccg
ctggatggctttgctaccagctggtaaatggcttatttgcagtggccaatggt---gtta
taacctttgtacaggaggtgcctgagcttgtcaagaattttgttgacaagttcaagacat
ttttcaaggtcttgatcgactctatgtcggtctctatcttgtctggacttactgttgtca
agact---------------gcctcaaatagggtatgtcttgctggcagtaagg------
--------tttatgaagttgtgcagaaatctctgcctgcatatattatgcctgtgggttg
cagcgaagccacttgtttggtgggtgagat------------------------------
---------------tgaacctgcagtctttgaagatgatgttgttgatgtggttaaagc
ccc----gttaacatatcaaggctgttgtaagccaccctcttctttcgaga---------
-agatttgtattgtg--------------------------gataaattatatatggcca
agtgtggtgatcaattctaccctgtggtggttgataacgacactgttggcgtgttagatc
agtgctggaggttcccctgcgcgggcaagaaagtcgtgtttaacgacaagcctaaagtta
aggaggtaccctccacgcggaagattaagattatcttcgctctggatgcgacctttgata
gtgttctctcgaaggcatgttcagagtttgaagttgataaagatgttacattggatgagc
tgcttgatgttgtgcttgacgcagttgagagtacgctcagcccttgtaaggagcatggtg
tgataggcacaaaagtttgtgctcta--cttgaaaggttggtggacgattatgtctatct
ttttgatgaaggaggcgaagaagttattgcctcccgtatgtattgttccttctctgctcc
t---gatgaa---------------gactgcgttgcaaca---gatgttgtatatgcaga
tgaaaaccaagatgatgatgctgacgatc-------------------------------
--ctgtagtccttgtcgccgatacccaagaagaggacggc--------------------
-----------gttgccaag----------gagcaggttgatt-----------------
-----------cggctgattcggaaatttgtgttgcgcacactggtggtcaagaaa---t
gactgagcctgatgctgtcggatctcaaactcccatcgcctctgctgaggaaaccgaagt
cggtgaggcatgcgacagggaagggattgctgaggtcaaggcaactgtgtgtgctgatgc
tttagatgcctgccccgatcaagtggaggcatttgatattgaaaaggttgaagactctat
cttaagtgagcttcaaaccgaacttaatgcgcccgcggacaagacctatgaggatgtctt
ggcattcgatgccatatactcagagacgttgtctgcattctatgctgtgccgagtgatga
gacgcactttaaagtgtgtggattctattcgccagctata---gagcgtactaattgttg
gctgcgttct----------actttgatagtaatgcagagtttacctttggaatttaaag
act-----tggggatgcaaaagctctggttgtcttacaaggctggctatgatca------
-------atgctttgtggacaaactagttaagagcgcgcccaagtctattattcttccac
aaggtggctatgtggcagattttgcctattttttcctaagccagtgtagcttcaaagttc
atgctaactggcgttgtctaaagtgtggcatggagttaaagcttcaaggcttgga--cgc
catgtttttctatggagacgttgtgtctcatatgtgtaagtgtggtaatagcatgacctt
gttgtctgcagacataccttacacattgcattttggagtgcgagatgacaaattttgtgc
tttttacacgccgagaaaagtctttagggctgcttgtgcggttgatgttaatgattgcca
ctctatggctgttgtggatggcaagcaaattgatggtaaagttgttaccaaatttaatgg
tgacaaatttgattttatggtgggtcatggtatgacatttag---------tatgtctcc
ctttgagatcgcccagttatatggttcatgtataacaccaaatgtttgttttgttaaagg
agatgttataaa------ggttttgcgcagagttggtgctgaagtcatcgtcaa------
---------------------ccctgctaatgggcgcatggct------catggtgcggg
tgttgcaggtgctatagctaaagcagcgggcaaagctttta------ttaatgagactgc
cgatatggtgaaggctcagggcgtttgccaggttggtggatgctatgagtctaccggtgg
taaattatgtaagaaagtgcttaacattgtaggacca--------gatgcgcgagggcat
ggcaagcaatgctat----tcacttttagagcgtgcttatcagcatattaataagtgtga
caatgttgtca----------------ccactttaatttcgg------------------
-----ctggtatatttagtgtgcctactgatgtttccttaacttatctacttggtgtagt
gacgaagaatgtcattcttgtcagtaataaccaggatgattttgatgtgatagagaagtg
tcaggtgacctccgttgctggtaccaaagcgctatcatttcaattggccaaaaatttgtg
ccgtgatgtaaagtttgtgacgaatgcatgtagttcgctctttagtgaatcttgctttgt
ctcaagctatgatgtgttgcaggaagttgaagcgctgc--gacatgatatacaattggat
gatgatgctcgtgtctttgtgcaggctaatatggactgtctgcccacagactggcgtctt
gtcaataaatttgatagtgttgatggtgttagaaccattaagtattttgaatgtccgggc
gaggtttttgtatctagccagggcaaaaagtttggttatgttcagaatggttcatttaag
gaggcgagtgttagccaaataagggctttgcttgctaataaggttgatgtcttgtgtact
gttgatggtgttaacttccgctcctgctgtgttgcagagggtgaagtttttggcaagaca
ttaggttcagttttttgtgatggtataaatgtaaccaaagttaggtgtagtgccattcac
aagggtaaggttttcttt---------------------cagtatagtggtctgtctgcg
gcagatctcgctgctgttaaagatgcctttggttttgatgaaccacaactgctgcagtac
tacagtatgcttggcatgtgtaagtggccagtagttgtttgtggcaattattttgctttt
aagcagtcaaataataattgctatataaatgtggcatgtttaatgctgcaacacttgagt
ttaaagtttcctaagtggcaatggcaggaggcctggaatgagttccgctcaggtaa-gcc
actaaggttcgtgtccttggtcttagcgaagggcagctttaaatttaatgaaccttctga
ttcaactgattttatacgtgtggtgctgcgcgaagcggatttgagtggtgccacatgtga
tttggaatttatttgtaaa---tgtggtgtgaagcaagagcagcgcaaaggtgttgacgc
tgttatgcattttggtacattggataaaagtggtcttgtcaagggttataatatcgcatg
tacatgcggtgataaacttgtgcattgc---actcaatttaatgtaccatttttaatctg
ctccaacacgcctgagggcaagaaattgcctgacgatgttgttgca---gctaacatatt
tactggtggtagtgtg---ggccattacacgcatgtgaaatgtaaacccaagtaccaact
ttatgatgcttgtaatgttagtaaggtttctgaggcgaagggtaattttaccgattgcct
ctaccttaaaaatttaaagcaaactttttcgt--------ccgtgttgacgacttattat
ttagatgatgtaaagtgtgtggcgtataagccagatttatcgcagtattactgtgagtct
ggaaaatattatacaaaac--------------------------ccattattaaggctc
agtttagaacgtttgagaaggttgagggtgtctacactaattttaaattggtgggacatg
ata------tagccgaaaaactcaatgctaagctgggatttgattgtaattctcctttta
tggagtataaaattacagagtggccaacagctactggagatgtggtgttggctagtgatg
atttgtatgtgagtcggtattcaggcgggtgcgttacttttggtaaaccggttatctggc
gtggccatgagg---------aagcatcgctgaaatccctcacatattttaatagaccta
gtgtcgtttgtga-----------------------aaataaatttaatgtgttgcctgt
tgatgtcagtgaacccacggataggaggcctgtgccgtctgcagtccttgttaccggtgc
tgcgagtggtgctgatgcgtcagctatatccaccgagcccggtactgccaaggagcaaaa
ggcgtgtgcttctgatagcgtggaggatcagattgttatggaggcccagaagaggtcatc
tgtcacaaccgttgctgtcaaagaggttaaattgaatggtgttaagaagcctgttaaggt
ggaagatagtgtggttgttaatgaccccactagcgaaaccaaagttgttaaaagtttgtc
tattgttgatgtgtatgatatgttcctgacagggtgtaggtatgtggtctggacggctaa
tgagctgtctcgattaataaattcacctactgttagagagtatgttaagtggggtatgtc
gaagttaatcatccccgctaatttgttattgttaa-----------gagatgagaagcaa
gagtttgtagcgccaaaagtggtcaaagcgaaagctattgcctgctatggcgctgtgaag
tg----------------------------------gtttctcctctattgttttagttg
gataaagtttaatactgataataaggttatatacaccacagaagtagcttcaaagcttac
ttttaagttatgctgtttggcctttaagaatgccttacagacgtttaattggagcgttgt
gtctaggggtttcttcctagtggcaacggtctttttattatggtttaattttttgtatgc
caatgttattttgagtgacttttatttgcctaatattggacctctccctatgtttgtggg
gcag--attgttgcttgggttaagactacatttggtgttttaaccatctgcgatttttac
caggtgacagatttaggctataggagttcg------------ttttgtaatggaagtatg
gtctgtgaactatgcttctctggttttgatatgctggacaactatgatgccataaatgtt
gttcaa----------catgttgtagataggcgtgtgtcttttgactacattagcctatt
taaattagtagtcgaacttgttatcggctactctctatatactgtgtgcttctacccact
gtttgtccttgttggaatgcagttgttgaccacatggttgcctgaattctttatgctggg
gactatgcattggagcgctcgtttgtttgtttttgttgctaacatgctcccagcttttac
gttactgcgattttatatcgtggtgacagctatgtataaggtctattgtctttgtagaca
tgttatgtatggatgtagtaagcctggttgcttgttttgttataagagaaaccgtagtgt
ccgcgttaagtgtagcaccgttgttggtggttcactacgctattacgatgtaatggctaa
cggcggcacaggtttctgtacaaagcaccagtggaactgtcttaattgcaattcctggaa
accaggcaatacattcataactcatgaagcagcagcggacctctctaaagagttgaaacg
ccctgtgaatccaacagactctgcttattactcggtcatagaggttaagcaggttggttg
ttccatgcgtctgttctatgagagagacggacagcgtgtttatgatgatgttagtgctag
tttgtttgtggacatgaatggtctgctgcattctaaagttaaaggtgtgccagaaactca
tgttgtagtcgttgagaacgaagc------cgataaggccggttttcttaacgctgctgt
tttctatgcacaatctctttatagaccgatgctgatggtggagaagaagttaataactac
cgccaacactggtttgtctgttagtcgaactatgtttgacctctatgtagactccttgct
gagcgtccttgacgtcgatcgcaagagtctaacaagttttgtaaatgctgcgcacaactc
cctaaaggagggtgttcagcttgaacaggtaatggatacctttgttggctgtgctcgacg
taagtg---tgctatagattctgatgttgagaccaagtctattaccaagtccgttatggc
ggcagtgaatgctggcgttgaggttacggacgagagttgtaataacttggtgcccacata
tgttaaaagcgacactatcgttgcagctgatttgggtgttcttattcagaataatgctaa
gcatgtacagtctaatgttgctaaagccgctaatgtggcttgcatttggtctgtggatgc
ttttaaccagctatctgctgatttgcagcataggttgagaaaagcatgtgtaaagactgg
cttgaagattaagcttacgtataacaagcaggaggcaaatgttcctattttaactacacc
gttctcccttaaagggggcgctgtgtttagtagagttttgcaatggttgtttgttgctaa
tttgatctgtttcattgtattgtgggccctt---------atgccgacatacgcagtgca
caaatcagatatgcagttgcctttatatgccagtttcaaagttatagataatggtgtgct
aagggatgtgtctgttactgacgcatgcttcgcaaacaaatttaatcaatttgatcagtg
gtatgagtctacatttggtcttgtctattaccgtaactctaaggcttgccctgttgtggt
tgctgttatagatcaagacattggccataccttatttaatgttcctaccaaagttttaag
--------atatggatttcatgtgttgcattttataactcatgcatttgctactgatagc
gtgcagtgttatacgccacatatgcaaatcccctatgataatttctatgctagtggttgc
gtgctgtcttccctctgtaccatgcttgcgcatgcagatggaaccccgcatccttattgt
tatacagagggtgttatgcataatgcttctctgtatagttctttggtccctcatgtccgt
tataacctagctagttcaaatggtt---atatacgttttcctgaagtggttagtgagggt
attgtgcgtgtagtgcgcacgcgctccatgacctactgcagggttggtttatgtgaggag
gctgaggagggtatttgttttaattttaatagttcatgggtactgaataacccgtattat
agggctatgccaggaactttctgtggtagaaacgcttttgatttaatacatcaagtttta
ggaggtttagtccagcctattgatttctttgccttaacggcgagttcagtggctggcgct
atccttgcaattattgttgttttggcgttttattatttaataaagcttaaacgtgccttt
ggtgactacactagtgttgtagtcatcaatgtcattgtgtggtgtataaatttcctgatg
ctattcgtgtttcaggtttatcccactttgtcttgtttgtatgcttgcttttacttttac
acaacgctctatttcccttcggagataagtgttgttatgcatttgcagtggcttgtcatg
tatggtgctattatgcccttgtggttttgcattacctacgtggcagtcgttgtctcaaac
catgctttgtggttgttctcttactgccgcaaaatcggtaccgatgttcgtagtg-----
-atggcacatttgaggaaatggcccttactacctttatgattactaaagaatcttattgt
aagttgaaaaa--------ttctgtttctgatgttgcttttaacaggtacttgagtcttt
ataacaagtatcgctattttagtggcaaaatggatactgctgcttatagagaggctgctt
gttctcaactagcaaaggcaatggaaacatttaaccataacaatggtaatgatgttctct
atcagcctccaactgcctctgttactacatcatttttacagtctggtatagtgaagatgg
tgtcccccacttctaaggtggaaccttgtgtagttagtgttacctatggtaatatgacac
ttaatgggttgtggttggatgataaagtttattgtccaagacatgttatctgttcttcag
ctgacatgacagaccctgattatcctaatttgctttgtagagtgacatcaagtgactttt
gtgttatgtctgaccgtatgagccttaccgtgatgtcttaccaaatgcagggcagtctac
ttgtgttgactgtaacattgcaaaatcctaacacgcctaagtattcctttggcgttgtta
agcctggtgagacgtttaccgttttggctgcatacaatggcagaccccagggagccttcc
atgttgttatgcgtagcagccataccataaagggctcctttttgtgtggatcctgcggtt
ctgtagggtatgtgttaactggtgatagtgtacgatttgtttatatgcatcagctagagt
tgagtactggttgtcacaccggtactgactttagtgggaatttctatggtccctatagag
atgctcaggttgtacaattgccagttcaagattatacgcagactgttaatgttgtagctt
ggctttatgctgctattcttaacaggtgcaattggtttgtgcaaagtgatagttgttctc
tggaagaatttaatgtctgggctatgaccaatggttttagctcaatcaaagctgaccttg
tc------ttggatgcccttgcctctatgacaggtgtcacagttgaacagatgttggccg
ctattaagagg---ctgcattctggattccagggtaaacaaattttaggtagttgtgtgc
ttgaagatgagttgacaccaagtgatgtttatcaacaactagctggtgttaagctacagt
caaagcgcacaagagttattaaaggtacatgttgctggatattggcttcaacatttttgt
ttt-----gtagcattatctcagcatttgtaaaatggactatgtttatgtatgt------
-------tactactcatatgttgggagtgacattgtgtgcactttgttttgtaagctttg
ctatgttgttgattaagcataagcatttgtatttaaccatgtatattatgcctgttttat
gcacattg------ttttacacgaactatttggttgt--------------gtataa--a
cagagttttagaggcttagcatatgcttggctttcacactttgtccctgccgtagactat
acttacatggatgaagtattatat------ggtgtcgtgttgctagtcgctatggtattt
gttaccatgcgcagcataaatcacgacgtcttttctactatgttcttggttggtagactt
g-----------------tcagcctggtatctatgtggtattttggagccaatttagagg
aagaggttctgttgttcctcacatccctatttggcacgtacacatggactactatgctgt
cattggctactgctaaggttattgctaaatggttgg---ctgtgaatgtcttgtatttca
cagacataccgcaaatta------------aattagttctcttgagctatttgtgtattg
gttatgtgtgttgttgttattggggcgtcttgtcactccttaatagcatttttaggatgc
cattgggcgtctacaattataaaatctccgtgcaggagttacgttatatgaatgctaatg
gcttgcgcccacccagaaatagttttgaagccttgatgcttaattttaagctgttgggaa
ttggtggtgtgccagtcattgaagtatctcaaattcaatcaagactcactgatgttaaat
gtgctaatgttgtgttgcttaattgcctccagcacttgcacattgcatctaattctaagt
tgtggcagtattgcagtactttgcataatgaaatattagccacatctgatttgagcgtag
ccttcgataagttggcccagctcttagttgtcttatttgctaatccagcagcagtggata
gcaagtgccttgcaagtattgaagaagtgagcgatgattacgttcgcgacaatactgttt
tgcaagctttacagagtgaatttgttaatatggctagcttcgttgagtatgagcttgcta
agaagaacttagatgaggccaaggctagcggctctgctaatcaacagcag--attaagca
gctagagaaggcttgtaatattgctaagtcagcatacgagcgcgatagagctgttgctcg
taagctagagcgtatggctgatttggctcttactaatatgtacaaggaagctagaattaa
tgataagaagagtaaggtagtgtcggcattgcaaaccatgctgtttagtatggtccgtaa
gctagacaaccaagctcttaattctatcttagataatgcagttaagggttgtgtaccttt
gaatgcaataccaccattgacttcaaacactctgactataatagtgccagataagcaggt
ttttgatcaagttgtggataatgtgtatgtcacctatgctgggaatgtatggcatataca
atctattcaagatgctgatggtgctgttaaacaattgaatgagatcgacgt---------
---taattcaacctggcccctagtcatctctgcaaataggcataatgaagtgtctactgt
cgttttgcagaacaatgagttga------------tgcctcagaagttgagaactcaggt
cgtcaatagtggctcagatatgaattgtaatactcctacccagtgttattataatacgac
tggcacgggtaagattgtgtatgctatacttagtgactgtgacggtctcaagtacactaa
gatagtaaaagaagatggaaattgtgttgttt---tggaattggatcctccctgtaagtt
ttcagttcaggatgtgaagggccttaaaattaagtacctttactttgtgaaggggtgtaa
tacactggctagaggctgggtcgtaggcaccttatcatcgacagtgagattgcaggcagg
cacggcaactgagtatgcctccaactctgcaatactgtcgttgtgtgcgttttctgtaga
tcctaagaaaacgtacctggattatatacaacagggtggcgtgcctgtcactaattgtgt
caaaatgttatgtgaccatgcaggcactggtatggccattactattaagccggaggcaac
cactaatcaggattcatatggtggtgcttctgtttgtatatattgccgctcacgtgttga
acatccagatgttgatggattgtgcaaattacgcggcaagtttgttcaagtgcccttag-
--gcataaaggatcctgtgtcatatgttttgacgcatgatgtttgtcaagtttgtggctt
ttggcgagacggtagctgctcctgtgtaggtacaggct--------cccagtttcagtca
aaagacac---gaattttttaaacgggttcggggtacaagtgtaaatgcccgtcttgtac
cctgtgccagtggcttggacactgatgttcaattaagggcatttgatatttgtaatgcta
atcgagctggcattggtttgtattataaagtgaattgctgccgatttcagcgtgtagatg
aggacggcaacaagttggataagttctttgttgttaaaagaaccaatttagaagtgtata
ataaggagaaagaatgttatgagttgacaaaagattgtggtgttgtggctgaacacgagt
tcttcacatttgatgttgagggaagtcgtgtgccacacatagtccgtaaagatctttcaa
agtttactatgttagatctttgctatgcattgcgtcattttgaccgcaatgattgttcaa
ctctcaaggaaattctccttacatatgctgagtgtgatgagtcctattttcaaaagaagg
actggtatgattttgttgagaatcctgatattattaatgtgtataagaagcttggtccta
tatttaatagagccctgcttaacactgctaagtttgcagacacgttagtggaggcaggct
tagtaggtgttttaacacttgataatcaagatttatatggtcaatggtatgactttggag
attttgtcaagacagtgcctggttgtggtgttgccgtggcagattcttattattcctata
tgatgccaatgctgaccatgtgtcatgcgttggatagtgagttgtttgtcaatggta---
---------cttatagggagtttgaccttgttcagtatgattttactgatttcaagctag
agctctttaataagtattttaagcattggagtatgacctaccacccgaacacctccgagt
gcgaggatgacaggtgcattatccattgtgccaattttaatatactttttagtatggtct
tacctaagacctgttttgggcctcttgttaggcagatatttgtggatggtgttcctttcg
ttgtgtcgattggctaccattataaagaattaggtgttgttatgaatatggatgtggata
cacatcgttatcgcttgtctcttaaagacttgcttttgtatgctgcagatcctgcccttc
atgtggcatctgctagtgcactgcttgatttgcgcacatgttgttttagcgttgcagcta
tcacaagtggcgtaaaatttcaaacagttaaacctggaaattttaatcaggatttttatg
agtttattttgagtaaaggcctgcttaaagaagggagctccgttgatttgaagcacttct
tctttacgcaggatggtaatgctgctattactgattataattattacaagtataacctac
ccaccatggtggatattaagcagttgttgtttgttttggaagttgttaataagtattttg
agatctatgagggtgggtgtatacccgcaacacaggtcattgttaataattatgataaga
gtgctggctacccatttaacaaatttggaaaggccaggctctattatgaggcattatcat
ttgaggagcaggatgaaatttatgcgtataccaaacgcaatgtcctgccgaccctaactc
aaatgaatcttaaatatgctattagtgctaagaatagggcccgcaccgttgctggtgtct
ctattctcagtactatgactggcagaatgtttcatcaaaagtgtttaaagagtatagcag
ctactcgtggtgttcctgtagttataggcaccacgaagttctacggcggttgggatgata
tgttacgccgccttattaaagatgttgatagtcctgtactcatgggttgggactatccta
aatgtgatcgtgctatgccaaacatactgcgtatcgttagtagtttggtgttagcccgta
aacatgattcgtgctgttcgcatacggacagattctatcgtcttgcgaacgagtgcgccc
aagttttgagtgaaattgttatgtgtggtggttgttattatgttaaaccaggtggcacta
gtagtggggatgcaaccactgcttttgctaattctgtatttaacatatgtcaagctgttt
ccgccaatgtatgctcgcttatggcatgcaatggacacaaaattgaagatttgagtatac
gcgagttacaaaagcgcctatactctaatgtgtatcgtgcggaccatgttgaccccgcat
ttgttagtgagtattatgagtttttaaataagcattttagtatgatgattttgagtgatg
atggtgttgtgtgttacaattcagagttcgcgtccaagggttatattgctaatataagtg
cctttcaacaggtattatattaccaaaataatgtgttcatgtctgaggccaaatgttggg
tcgaaacagacatcgaaaagggaccgcatgaattttgttctcaacatacaatgctagtaa
agatggatggtgatgaagtttaccttccatatcctgatccttcgagaatcttaggagcag
gctgttttgttgatgatttattaaagactgatagcgttctcttgatagagcgctttgtaa
gtcttgcaattgatgcttatcctttagtataccatgagaacccagagtatcaaaatgtgt
tccgggtatatttagaatatataaagaagctgtacaatgatctcggtaatcagatcctgg
acagctacagtgttattttaagtacttgtgatggtcaaaaatttactgatgagaccttct
acaagaacatgtatctaagaagtgcagtgatgcaaagcgttggggcctgcgttgtctgta
gttctcaaacatctttacgttgtggcagttgcatacgcaagccattgctgtgttgcaagt
gcgcttatgatcatgttatgtcaactgatcataaatatgtcctgagtgtgtcaccatatg
tgtgtaattcgccgggatgtgatgtaaatgatgttaccaaattgtatctaggtggtatgt
catattattgtgaggcccataaaccacagtattcatttaaattagtgatgaatggtatgg
tttttggtttatacaaacaatcctgtactggttcgccctacatagaggattttaataaaa
tagctagctgcaaatggacggaagtcgatgattatgtgctagctaatgaatgtaccgaac
gtcttaaattgtttgccgcagaaacgcagaaggccacagaggaggctttcaagcaatgtt
atgcgtcagcaacgatccgtgagatcgtgagcgatcgggagttaattttgtcttgggaaa
ttggtaaagtgagaccaccacttaataaaaattatgtttttactggctaccattttacta
ataatggcaagacagttttaggtgaatatgtttttgataagagtgagttgactaatggtg
tgtattatcgcgccacaaccacttataagttatctgtgggtgatgttttcattttaacat
cacacgcagtgtctagtttaagtgctcctacattagtaccgcaggagaattatactagca
ttcgctttgctagtgttta-----tagtgtgcctgagacgtttcagaacaatgtgcctaa
ttatcagcacattggaatgaagcgctattgcactgtacagggaccgcctggtactggtaa
gtcccatttagccattgggctagctgtttattattgtacggcgcgtgtggtgtataccgc
tgctagccatgctgcagttgacgcgctgtgtgaaaaggcacacaaatttttaaatattaa
tgactgcacgcgtattgttcctgtaaaggtgcgtgtagattgctatgataagtttaaggt
caatgacaccactcgtaagtatgtgtttactacaataaatgcattacccgagttggtgac
tgacattattgttgttgatgaagttagtatgcttaccaattatgagctgtctgttattaa
cagtcgtgttagggctaagcattatgtgtatattggagatcctgctcagctgcccgctcc
tcgtgtgctactgaataagggaactctagaacctagatattttaattctgttaccaagct
aatgtgttgcttgggtccagatatcttcttgggtacctgttatagatgccctaaggagat
tgtggatacagtgtcagccttggtttataataataagctgaaggctaaaaatgataatag
cgccatgtgttttaaggtctattataaaggccagactacacacgagagttctagtgctgt
taatatgcagcaaatacatttaattagtaagtttttgaaggcaaaccccagctggagtaa
tgccgtatttattagtccttataatagtcagaactatgttgctaagagagtcctgggatt
acaaactcagaccgtagattcagcgcagggttctgaatatgactttgttatttattcaca
gactgcggaaacagcgcattctgtcaatgtaaatagattcaatgttgccattacacgtgc
taagaagggtatcctctgtgtcatgagtagtatgcaattatttgagtctcttaattttac
tacactga------cgttggataagattaataatccacgattacagtgtactacaaattt
gtttaaggattgtagcaagagctatgtaggt-tatcacccggcccatgcgccttcctttt
tggcagttgatgataaatataaggtaagtggcgatttagccgtttgccttaatgttgctg
attctgctgtcacttattcgcggcttatatcactcatgggattcaagcttgacttgaccc
ttgatggttattgtaagctgtttataacaagagatgaagctatcaaacgtgttagagctt
gggtgggcttcgatgcagaaggtgctcatgcgacgcgtgatagcattgggacaaatttcc
cattacaattaggcttttcgactggaattgatttcgtcgtcgaggccactggaatgtttg
ctgagagagatggctacgtctttaaaaaggcagccgcacgagcacctcccggcgaacaat
ttaaacacctcgtcccacttatgtctagaggacagaaatgggacgtggttcgaattcgaa
tagtacaaatgctgtcagaccacctagtggatttggcagacagtgttgtacttgtgacgt
gggctgccagcttcgagctcacatgtttgcgatatttcgctaaagttggaaaagaagttg
tgtgtagtgtctgcaacaagcgtgcgacatgttttaattctagaactgggtactatggat
gctggcgacatagttattcctgtgattacctgtacaacccactaatagttgacattcaac
agtggggatatacaggatctttaactagcaatcatgatcctatttgcagcgtgcataagg
gtgctcatgtcgcatcatccgatgctatcatgactcgatgcttagctgtccatgattgct
tttgtaagtctgttaattggaatttagaataccccattatttcaaatgaggtcagtgtta
atacctcctgcaggttattgcagcgcgtaatgttcagagctgcgatgctatgcaataggt
atgatgtgtgttatgacattggcaaccctaagggtctt--gcctgtgtcaaaggata---
-tgattttaagttttatgatgcctcccct----gttgttaagtctgttaaacag-----t
ttgtttataagtacgaggcacataaagatcaatttttagatggtttatgtatgttctgga
actgcaatgtggataagtatcccgcgaatgcagttgtctgtaggtttgacacgcgagtgt
taagcaaattaaatctccctggctgtaatggcggtagtctgtatgttaataaacatgcat
tccacaccaatccctttacgcgggctgccttcgagaatttaaagcctatgccgttctttt
attattcagatacgccttgtgtgtat-atggaaggcatggagtctaagcaggtcgattat
gtcccactaagaagcgccacttgcattacaagatgcaatttagggggtgctgtttgtcta
aaacatgctgaggagtatcgtgagtaccttgagtcttacaatacggcaaccacagcgggt
tttactttttgggtctataagacttttgatttttacaacctttggaatacttttactagg
ctccaaagtttagaaaatgtagtgtacaatttggttaatgctggacactttgatggccgg
gcgggtgaactgccttgtgctgttataggtgagaaagtcattgccaagattcaaaatgag
gatgtcgaggtctttaaaaataacacgccattccctaccaatgtggctgtcgaattattt
gctaagcgcagtattcggccccacccagagcttaagctctttagaaatttaaatattgac
gtgtgctggaatcacgtcctttgggattatgctaaggatagtgtgttttgcagttcgacg
tataaggtctgcaaatacacagatttacagtgcattgaaagc------------------
----ttgaatgtactttttgatggtcgtgataatggtgctcttgaagcttttaagaagtg
ccggaatggcgtctacattaacacgacgaaaattaaaagtctgtcgatgattaaaggccc
acaacgtgccgacttgaatggcgtagttgtggagaaagttggagattctgatgtggaatt
ttggtttgctatgcgtagagacggtgacgatgttatcttcagccgtacagggagccttga
accgagccattaccggagcccacaaggtaatccgggtggtaatcgcgtgggtgatctcag
cggtaatgaagctctagcacgtggcactatctttactcaaagcagatttttgtcctcttt
ctcacctcgatcggagatggagaaagattttatggatttagatgaagacgtgttcattgc
aaaatatagtttacaggactacgcgtttgaacacgttgtttatggtagtttcaaccagaa
aattattggaggtttgcacttgcttattggcttagcccgtaggcagaaaaaatccaatct
ggttattcaagagttcgtgccgtacgactctagcattcattcgtactttatcactgacga
gaacagtggtagtagtaagagtgtgtgcactgttattgatttattgttagatgattttgt
ggacattgtaaagtccctgaatctaaagtgtgtgagtaaggttgttaatgttaatgttga
ttttaaagatttccagtttatgttgtggtgcaatgaggagaaggtcatgactttctaccc
tcgtttgcaggctgctgctgattggaaacctggttatgtaatgcctgtattatataagta
tttggaatcgccaatggaaagagtgaatctctggaactatggcaagccgattactttacc
tacaggatgtatgatgaatgttgctaagtatactcaattatgtcaatatttgagtactac
aacattagcggtccctgctaacatgcgtgtactacaccttggtgcagggtctgataaggg
tgttgcacctggatctgcagttcttaggcagtggttaccatcgggcagtattcttgtaga
taatgatatgaatccatttgtgagtgacagcgttgcctcatattatggaaattgtataac
cttaccctttgattgtcagtgggatctgataatttctgatatgtacgaccctctcactaa
gaacattggggagtacaacgtgagtaaagatggtttctttacttacctttgtcatttaat
tcgtgacaagttggctctgggtggcagtgttgccataaaaataacagagttttcttggaa
cgctgagttatatagtttaatggggaagtttgcgttttggacaatcttttgtaccaacgt
aaacgcctcttcaagtgaaggatttttgattggcataaattggttaaatagaacccgtaa
tgaga-----------ttgacggtaaaaccatgcatgccaactatttgttttggagaaat
agtacaatgtggaatggaggggct---tatagtctttttgatatgactaagttccctttg
aaagcggctggtacggctgttgttagccttaaaccagaccaaataaatgacttagtcctc
tccttgattgagaagggcaagttattagtgcgtgacacacgcaaagaggtttttgttggc
gatagcctagtaaatgttaaataaatctatacttgtcatggctgcgagaatggcctttgc
tgacaagcctaatcattttataaactttcctctagcccaatttagtggctttatgggtaa
gtatttaaagcttcagtctcaacttgtggaaatgggtttggactgtaaattacaaaaggt
accacatgttagtattaccctgcttgacattaaagcagaccaatacaaac-aggtggaat
ttgcaatacaagaaataatagatgatctggcggcatatgagggagatattgtctttgaca
accctcatatgcttggcagatgtcttgttcttgatgttaaaggatttgaagagttgcatg
aagatattgttgaaattctccgcagaaggggttgcactgcagatcaatccagacaatgga
ttccgcactgcactgtggcccaatttgatgaagaaaaagaaataaaagaaatgcaattct
attttaaattgcccttctatctcaagcataacaacctacttacggatgctaggcttgagc
ttgtgaagataggttcttccaaagtagatgggttttattgtagtgaactaagtatttggt
gtggtgagagactttgttacaagcccccaacccccaaattcagtgatatatttggctatt
gctgcatagataaaatacgtggtgatttagaaataggagacctaccgccagatgatgagg
aagcgtgggccgagctaagttaccactatcaaagaaacacctacttcttcagacatgtgc
acgataatagtatctattttcgtaccgtatgtagaatgaagggttgtatgtgttgatttg
tttttacactattagtgtaataaactt-attattttgttgaaat--------gggcagga
cgtgcatagct---atggctcctcgcacactgcttttgctgattggctgtcagctggtgt
ttgggttcaatgaacctcttaacatcgtttcacatttaaatgatgactggtttctatttg
gtgacagtcgttctgactgtacctatgtagaaaat------aacggtcatcctaaattag
attggctagaccttgacccaaaattgtgtaattcaggaaagatttctgcgaagagtggta
actctctcttccggagttttcacttcactgatttttacaattatacgggtgagggagacc
aaattgtattttatgaaggagttaattttagtcccaaccatggctttaaatgcctggctt
atggagataataaaagatggatgggcaataaagctcgattttatgcccgagtgtatgaga
agatggcccaatataggagcctatcctttgttaatgtgccttatgcctatgggggtaaag
ccaagcccacctccatttgcaaacataaa------------actttaacactcaacaacc
ccaccttcatctcgaaggagtccaattatgttgattattattacgagagtgaggctaatt
tcacactagcaggttgtgatgaatttatagtaccgctctgtgtttttaatggccactcca
agggcagttcttcggaccctgccaacaaa---tattatatggactcgcagagttactata
atatggatactggtgtcttatatgggttcaactccactttggatgttggcaataccgcta
aggatccgggtcttgatctcacttgtaggtatcttgcattgactcctggtaattataagg
ctgtgtccttagaatatttgttaagcttaccctcaaaggctatttgcctccgtaagccaa
agcgctttatgcctgtgcaggtagtggattcaaggtggaatagtacccgccagtctgaca
atatgaccgctgtagcttgtcagctgccatattgctttttccgcaatacatctgcggatt
atagtggtggtacgcatgatgtacaccatggtgattttcatttcaggcagttattgtctg
gtttgttacttaatgtttcctgtatcgcccagcagggtgcatttctttataataacgtta
gctcctcttggccagcctatgggtatggccagtgtccaacggcagctaacattggttata
tggcacctgtttgtatctatgaccctctcccggtcatactgctaggtgtgttattgggta
tagctgtgttgattattgtgtttttgatgttttatttcatgacggatagcggtgttagat
tgcatgaggc-------------ataatctaaacatgctgt-------tcgtctttattt
tactattaccctcttgcctagggtatattggtgattttagatgtatccagaccgtgaatt
ataacggcaataatgcttctgcgcctagcattagcaccgaagcagtcgatgtttccaaag
gtctgggcacttactatgttttagatcgtgtttacttaaatgccacgttattgcttactg
gttattatcctgtggacggttccaattatcggaatctcgcgcttacaggcactaatacct
taagccttacgtggtttaaaccaccctttctaagtgagtttaatgatggtatatttgcta
aggtccagaacctcaagacaaatacgccaacaggtgcaacctcatattttcccactatag
ttataggtagtttgtttggtaacacttcctataccgtagttttagagccatataataata
tta--taatggcttctgtttgtacatataccatttgtcaattaccttacacaccctgtaa
gcctaataccaatggtaatcgtgttattggattttggcacacagatgtcaaaccgccgat
ttgtcttttaaagcgtaat--------------------------tttacgtttaatgtt
aatgccccttggctttatttccatttttatcagcagggtggtactttttatgcgtactat
g-cggataaaccttccgctactacgtttttgtttagtgtgtatattggcgacattttaac
acagtattttgtgttaccttttat------ttgtactccaacagctggtagcactttagc
t---ccgctctattgggttacacctttacttaagcgcca---------------atattt
gtttaattttaatgaaaagggtgtcattactagtgctgttgattgcgccagcagctacat
tagtgaaataaaatgtaagacccaaagtctcttaccgagtactggtgtctatgatctatc
cggttacacggtccaacctgttggagttgt------gtaccggcgtgttcctaacctacc
tgattgtaaaatagaggaatggctcactgctaaatctgtgccgtcacctctcaattggga
gcgtaggactttccaaaattgtaattttaatttaagcagcctgctacgttatgtccaggc
tgagtctttgtcgtgtaataatattga-----tgcgtccaaagtgtatggtatgtgcttt
ggtagtgtctcagttgataagtttgctatcccccgaagccg-tcaaattgatttacaaat
tggcaactccggatttttgcaaacggctaattataagattgataccgctgccacatcatg
tca---gctgtattacagtcttc----ctaagaataatgttaccataaataactataacc
cctcgtcttggaataggaggtatggttttaatgatgctggtgtgtttggcaaaagtaaac
atgatgttgcctacgcccagcaatgttttactgtgcgacctagctattgtccgtgtgcac
aaccggacatagttagcgcttgcactagtcagaccaaacccatgtctgcttattgcccca
caggcacaattcatcgtgagtgttctctttggaatgggccccatttgcg-----------
-ctcggcacgtgtagg---ttccggcacgtacacgtgtgagtgcacttgtaaacccaatc
catttgatacgtatgatctccgctgtgggcaaattaaaactattgttaatgtgggcgatc
attgtgaaggtctgggtgttttagaagataaatgtggcaatagcgatccacataagggct
gttcttgtgccaatgattcttttatcggatggtcacatgacacttgtttagtaaatgatc
gctgccaaatttttgctaacatattgttaaatggcattaatagtgggactacgtgttcca
cagatttacaattgcctaatactgaagtggccactggcgtttgcgtcagatatgacctct
atggtattactggtcaaggtgtttttaaagaggtcaaggctgactattataatagctggc
aggccctattata---------tgatgttaatggtaacttaaacgggttccgtgacctta
ccactaacaagacttatacgataaggagctgttatagtggccgtgtttctgctgcatatc
ataaa------gaagcacccgaaccggctctgctctatcgtaatataaattgtagttatg
tttttactaataatatttcccgtgaggaaaaccccctt----------------------
--aactattttgatagttatttgggttgtgttgttaatgctgataaccgcacggatgagg
cgcttcctaattgcgatctccgtatgggtgctggactatgcgtagattattcaaa-----
----------------gtcacgcagagcccgccgatcagtttctactggctatcgattaa
ccacattcgagccatacatgccgatgttagtcaatgatagcgttcaatccgtaggtggat
tatatgagatgcaaataccaaccaattttactattggtcatcatgaggaattcatccaga
taagggctcccaaggtgactatagattgtgctgcatttgtttgtggtgataacgctgcat
gcagacagcagttggttgagtatggctctttttgtgataatgttaatgccattcttaatg
aggttaataacctcttggataatatgcaattacaagttgctagtgcattaatgcagggtg
ttactataagttcgaggctgccagatggcatctccggccctatagatgacattaatttca
gtcctctacttggatgcataggttcaacatgtgctgaagacggcaatggacctagtgcga
tacgg---gggcgttcagctatagaggatttattatttgacaaggtcaaactatctgacg
ttggctttgtcgaggcttataacaattgcactggtggtcaagaagttcgcgacctccttt
gcgtacagtcttttaatggcatcaaagtattacctcccgtgttgtctgagagtcaaatct
ctggctacacagcgggtgctactgcggcagctatgttcccaccttggactgcagctgctg
gtg------------tgccattcagtttaaatgttcaatataggattaatggtttaggtg
tcactatgaatgttcttagtgagaaccaaaagatgattgctagtgcttttaacaacgcgc
tcggtgctattcaggaagggttcgatgcaaccaattctgctctaggtaagatccagtccg
ttgttaatgcaaacgctgaagcacttaataatttattaaaccaactttctaataggtttg
gtgctattagtgcttctttacaagaaattctaacgcggcttgacgctgtagaagcaaagg
cccagatagatcgtcttattaatggcaggttaactgcacttaatgcgtatatatccaagc
aactcagtgatagtacgcttattaaatttagtgctgctcaggccatcgaaaaggtcaatg
agtgcgttaagagccaaactacgcgcattaatttctgtggcaatggtaatcacatattat
cacttgtccagaatgcgccttatggcttatgttttattcatttcagctacgtgccaacat
---------cctttaaaacggcaaatgtgagtcctggactatgcatttctggtgatagag
gattggcacctaaagctggatattttgttcaagataatggagagtggaagttcacaggca
gtaattattactaccctgaacccattacagataaaaatagtgttgtcatgatcagttgcg
---------------ctgtgaattacacaaaagcgcctgaagttttcttgaacaactcaa
taccaaatctacccgactttaaggaggagttagataaatggtttaagaatcagacgtcta
ttgcgcctgatttatccctcgatttcgagaagttaaatgttactttcctggacctgactt
atgagatgaacaggattcaggatgcaattaagaagttaaatgagagctacatcaacctca
aggaagttggcacatatgaaatgtatgtgaaatggccttggtatgtttggttgctaattg
gtttagctggtgtagctgtttgtgtgttattattctttatatgttgct---gcacaggtt
gcggctcatgt-----tgttttagaaaat-------------------gcggaagttgtt
gtga--tgagtatggaggacaccaggacagtattgtgatacataatatttcagcccatga
ggattgacta-----------------------------tcacagcccctgcaggaaaga
cagaaaatcta--------------------------aacaatttatagcattttagttg
ctactttgctcctctagagggcagcaa----------------------------gtagt
tatggccctcatcggtcccaagactactattgctgctgtctttattggtccatttctagt
agcatgta--tgctaggcattggcctagt-ttatttattgcaattgcaagttcaaattt-
---------ttcatgttaaggataccatacgcgtgactg-------------gcaag---
----------------------------ccagccactgtgtcttatactacaag------
-----tacaccagtaacgccggttgcaactacgctcgacggtactacgtatactttaatt
agacccaccagctcttatacaagagtctaccttggtagttcaagaggttttgatactagt
aca--------------------------------tttggtcctaagactctagattat-
----------------attactagttctaaacctcatcttaattctggccgtccatacac
acttaggcacttgccgaagtata-----tgacaccaccagctacatggagattt-----g
gcttgtgagtgacgcctg-----gctacgccgaacgcgag--------------------
---actttggtgtca----------------ctcgacttgaagatttttgcttccaattt
aattattgccaaccccgagttggttattgtagagttcctttaaaggcttggtgtagcaac
-------------cagggtaaatttgcagcgcagt--ttactcttaaaa----------g
ttgcgaaaaatca------------------ggccaccaaaa------attcattactag
cttcacg-----------------------------------------------gcctac
ggcaaaacagtcaaacaggcc---------------------------------------
---gttagtaagctagtagaagaagc------------------tgctgattttatcatc
tggagagccac---gcagctcgaaagaaatgtttaatttat-tccttacagacac-----
------------------------------------------------------------
-----------------------------------------------------agtatgg
tatgtggggcagattatctttatagtcgcagtgtgtttgatggtcaccataattgtggtt
------gccttccttgcgtctattaaacgttgtattcaactttgcggtttatgtaatact
ttgttgctgtctccctctatttatctgtataataggagtaagcagctttat---------
-----------------aagtatt-----------------ataatgaagaa--------
----------------gtgagaccgcccccgttagaggtggatgat--------------
-aatataatccaaacattatgagtagtacc-actcaggccccagggcccgtctaccaatg
gacggccgacgaggccgttcaattccttaaggaatggaacttctcgttgggcattatact
actctttattactatcatactacagttcggttacacgagccgtagcatgtttatctatgt
tgtgaaaatgataatcttgtggttaatgtggccactgattattgttttgtgtatgttcaa
ttgcgtgtatgcgctaaata--------------atgtgtatcttggattttctatagtg
tttactatagtgtccgttgtaatgtggattatgtattttgttaatagcatcaggttgttt
atcaggactggtagctggtggagcttcaaccccgaaacaaacaacctaatgtgcatagat
atgaaaggtaccgtgtatgttagacccattattgaggattaccataca---ctaacagcc
actattattcgtggccacctctatatgcaaggtgttaagctaggcaccggtttctctttg
tctgacttgcctgcttatgttacagtagcta--------aggtctcccacctttgcactt
ataagcgtgcattcttagacaaggtagacggtgttagcggttttgctgtttatgtgaagt
ccaaggtcggaaattacc------gactgccctcaaacaaaccgagtggcgcggacaccg
cattgttgagaatctaatctaaactttaaggatgtcttttgttcctgggcaagaaaatgc
cggtagcagaagctcctctggaaaccgcgctggtaatggaatcctcaagaagaccacttg
ggctgaccaaaccgagcgcgggttaaataatcaaaatagaggcagaaggaatcagcccaa
gcagactgcaactactcaacccaattccgggagtgtggttccccattactcttggttttc
gggcattacccaattccagaagggaaaagagtttcagtttgcacaaggacaaggagtgcc
tattgccaatggaatcccagcttcacagcaaaag---ggatattggtacagacacaaccg
acgttcctttaaaacacctgatggccagcagaagcagctactgcccagatggtattttta
ctatcttggaacagggccctatgctggcgcagagtatggcgacgatatcgaaggagttgt
ctgggtcgcaagccaacaggccgacactaggacctctgc---------------------
-------------------cgatattgttgaaagggacccaagtagc-------------
-------catgaggctattcctactagg-------------tttgcgcccggtacggtat
tgcctcaag--------------------------------------------gttttta
tgttgaaggctca---------------ggaaggtctgcacctgctagccgatctggttc
gcggccacaatcccgtgggccaaataatc-------------------------------
--------------------------------------------------------gcgc
tagaagcagttc------------------------------------------------
------------------------------------------------------------
------------------------------------------------------------
------------------------------------------------------------
------------------------------------------------------------
------------------------------------------------------------
------------------------------------------------------------
------------------------------------------------------------
------------------------caaccagc----------------------------
----------------------------gccagcctgcctctactgtaaaacctgata--
------------------------------------------------------------
------------------------------------------------------------
----------------tggccgaagaaatt----gctgctcttgttttggctaagctcgg
taaagatgccggccagcctaagcaagtaacaaagc-------------------------
--------------------------------------------------aaagtgccaa
agaagtcag---------------------------------------------------
-------------------------------gcagaaaattttaa------acaagcctc
gtcaaaagaggactccaaacaagcagtgcccagtgcagcagtgttttggaaagagag---
------------------------------------------------------------
-gccccaatcagaattttggaggcc-----------------------------------
---------------------------------------------------------ctg
aaatgttaaaacttggaactagtgatccaca-----------------------------
------------------------------------------------------------
--------gttccccattc-----ttgca-------------------------------
-----------------------------------gagttggc-----------------
-------------------------------cccaacagctggtgccttcttctttggat
ct-------------aaattagaatt-------------ggtcaaaaagaactctggtgg
tgctga-------tggacccaccaaag---------------------------------
-----------------------atgtgtatgagct------------------------
----------------------------------------gcaatattcagg--------
-------------------------------tgcagttaga-------------------
-------------------tttgatagtact-----------------------------
---------------------------------------ctacctggtttt---------
--------------gagactatcatgaaag-------tgttgaa----------------
-------------------------------------------tgagaattt--------
--gaatgcctaccagaatcaaga-------------------------------------
-tggtggtgcag------------------------------------------------
----------------------------------------------------------at
gtagtgagccctaagcctcag---------------------------------------
------------------------------------------------------------
------------------------------------------------------------
------------------------------------------------------------
---------------------agaaagagagggacaaa----------------------
------------------------------------------------------------
------------------------------------------------------------
----------------------------gcaaaaggctcagaaagatgaagtaga-----
------------------------------------------------------------
------------------------------------------------------------
-----------taatgtaag--------------------------cgttgcaaagccca
aaagctct----------------------------------------------------
------------------------------------------------------------
-------gtgcagcgaaatgtaagtagagaat----------------------------
------------------------------------------------------------
taaccc-------------------------ctgaggatcgcagccttctggctcagatc
ctagatgatggc--------------------------gtagtgccagatggg-------
------------------------------------------------------------
------------------------------------------------------------
------------------------------------------------------------
------------------------------------------------------------
-------ttagaagatgactctaatg-----tgtaaagagaatgaatcctat--------
------------------------------------------------------------
------------------------------------------------------------
------------------------------------------------------------
------------------------------------------------------------
------------------------------------------------------------
---------------------------------------gtcggcactcggtggtaaccc
ctcgcgagaaagtcgggataggacactctctatcagaatggatg----------------
------------------------------------------------------------
tcttgctgtcataacagata---------------gagaaggttgtggcagaccct----
------------------------------------------------------------
------------------------------------------------------------
---------------------------------------------------------gta
tcaattagttgaaagagattgc--------------------------------------
------------------------------------------------------------
------------------------------------------------------------
------------------------------------------------------------
------------------------------------------------------------
------------------------------------------------------------
------------------------------------------------------------
------------------------------------------------------------
------------------------------------------------------------
------------------------aaaatagagaatgtgtgagagaagt-----------
------------------------------------------------------------
------------------------------------------------------------
------------------------------------------------------------
------------------------------------------------------------
------------------------------------------------------------
-------------tagcaag----------------------------------------
------------------------------------------------------------
------------------------------------------------------------
------------------------------------gtcctacgtctaac----------
-------cataagaacggcgatag------------gcg-ccccctgggaagagctcaca
-------------tcaggg-----------------------tactattcctgcaatg--
--------ccctag----------------------------------------------
------------------------------------------------------------
------------------------------------------------------------
------------------------------------------------------------
------------------------------------------------------------
------------------------------------------------------------
------------------------------------------------------------
----------------------
>AC_000192.1 Murine hepatitis virus strain JHM, complete genome
-tataagagtgattggcgtccgtacgt----accctctctactctaaaactcttg-tagt
ttaaatctaatctaatctaaactttataaacggcacttcctgcgtgtccat-----gccc
gtgggcctggtcttgtca--tagtgctgacatttgtggttccttgactttcgttctctgc
cagtgacgtgtccattcggcgccagcagcccacccataggttgcataatggcaaagatgg
gcaaatacggtctcg-----gcttcaaatgggccccagaatttccatggatgcttccgaa
cgcatcggagaagttgggtaaccctgagaggtcagaggaggatgggttttgcccctctgc
tgcgcaagaaccgaaagttaaaggaaaaactttggttaatcacgtgagggtggattgtag
ccggcttccagccttggagtgctgtgttcagtccgccataatccgtgatatt------tt
tgttgacgagg----atccccagaaggtggaggcctcgactatgatggcattgcagttcg
gtagtgctgtcttggtcaagccatccaagcgcttgtctgttcaggcatgggctaagttgg
gtgtgctgcctaaaactccggccatggggttgttcaagcgcttctgcctgtgtaacacca
gggagt-----gcgtttgtgacgcccacgtggcctttcaactttttacggtccagcccga
tggtgtatgcctgggtaacggccgttttata---ggctggttcgttccagtcacagccat
accggagtatgcgaagcagtggttgcaaccctggtccatccttcttcgtaagggtggtaa
caaagggtctgtgacatccggccatttccgccgcgctgttaccatgcctgtgtatgactt
taatgtagag---------gatgcttgtgaggaggttcatcttaacccgaggggtaagta
ctcctgcaaggcgtatgctcttcttaggggctatcgcggtgttaa---------gcccat
cctgtttgtggaccagtatggttgcgactatactggatgtctcgccaagggtctcgaaga
ctatggcgaccttactttgagtgagatgaaggagttgtcccctgtgtggcgtgactcctt
agataatgaagttgttgtggcttggcatgttgatcgtgaccctcgagctgtgatgcgc--
------------------ctgcagactctggctactgtacgtagcattgagtatgtgggc
caaccgatcgaggatatggttgatggggatgtggtgatgcgtgaacccgctcacctcctc
gcgcccaatgccatt---------------gttaaaaggcttccccgtctggtggagact
atgctgtatacggattcttccgttaca---------------------------------
------------gagttttgttataaaactaagttgtgtgattgtggttttatca-----
-------cacagtttggctatgttgattgctgtggtgacacctgtggttttcgtgggtgg
gttcctggcaatatgatggatggctttccatgccctgggtgttgtaaaagttacatgcct
tgggagttggaagctcaatcatcgggtgttataccagaaggaggtgtt-ctatttacgca
gagcactgacacagtgaatcgtgagtcttttaagctctacggtcatgctgttgtgccttt
tggtggtgctgcgtattggagtccatatcctggtatgtggcttccagtaatttggtcttc
tgttaagtcat--------------attcctatttgacttatacaggagttgttgg----
--------------------------ttgtaaggcaattgtccaggagacagacgctat-
----------------------------------atgtcgttttctgtacatggactatg
tccagcacaagtgt----------------ggcaatctcgagcagagggct---------
atccttggattggacgatgtctat--------------------catagacagt------
--tgcttgttaacaggggtgactatagtctcctccttgaaaatgtggatttgtttgttaa
gcggcgcgc---------tgaatttgcttgca------------------------aatt
cgccacctgtggagatggccttgtaccccttctactagatggtttagtgccccgcagtta
ttatttaa--ttaagagtggtcaagcttttacctcattgatggttaactttagccgagag
gtagttgacatgtgtatggacatggctttattgttcatgcatgatgttaaagtggccact
aagtatgttaag-aaggttactggcaaagt-agcagtgcgctttaaagcgttaggcattg
ctgttgtcagaaaaattactgaatggtttgacttagccgtggacactgctgctagtgccg
ctggatggctttgctaccagctggtaaatggcttatttgcagtagccaatggt---gtta
taacctttatacaggaggtgcctgagcttgtcaagaattttgttgacaagttcaagacat
ttttcaaggtcttgatcgactctatgtcggtctctatcttgtctggacttactgttgtca
agact---------------gcctcaaatagggtatgtcttgctggcagtaagg------
--------tttatgaagttgtgcagaaatctctgcctgcatatattatgcctgtgggttg
cagcgaagccacttgtttggtgggtgagat------------------------------
---------------tgaacctgcagtctttgaagatgatgttgttgatgtggttaaagc
ccc----gttaacatatcaaggctgttgtaagccaccctcttctttcgaga---------
-agatttgtattgtg--------------------------gataaattatatatggcca
agtgtggtgatcaattctaccctgtggtggttgataacgacactgttggcgtgttagatc
agtgctggaggttcccctgcgcgggcaagaaagtcgtgtttaacgacaagcctaaagtta
aggaggtaccctccacgcggaagattaagattatcttcgctctggatgcgacctttgata
gtgttctctcgaaggcatgttcagagtttgaagttgataaagatgttacattggatgagc
tgcttgatgttgtgcttgacgcagttgagagtacgctcagcccttgtaaggagcatggtg
tgataggcacaaaagtttgtgctcta--cttgaaaggttggtggacgattatgtctatct
ttttgatgaaggaggcgaagaagttattgcctcccgtatgtattgttccttctctgctcc
t---gatgaa---------------gactgcgttgcaaca---gatgttgtatatgcaga
tgaaaaccaagatgatgatgctgacgatc-------------------------------
--ctgtagtccttgtcgccgatacccaagaagaggacggc--------------------
-----------gttgccagg----------gagcaggttgatt-----------------
-----------cggctgattcggaaatttgtgttgcgcacactggtggtcaagaaa---t
gactgagcctgatgtcgtcggatctcaaactcccatcgcctctgctgaggaaaccgaagt
cggtgaggcatgcgacagggaagggattgctgaggtcaaggcaactgtgtgtgctgatgc
tttagatgcctgccccgatcaagtggaggcatttgatattgaaaaggttgaagactctat
cttaagtgagcttcaaaccgaacttaatgcgcccgcggacaagacctatgaggatgtctt
ggcattcgatgccatatactcagagacgttgtctgcattctatgctgtgccgagtgatga
gacgcactttaaagtgtgtggattctattcgccagctata---gagcgtactaattgttg
gctgcgttct----------actttgatagtaatgcagagtttacctttggaatttaaag
act-----tggggatgcaaaagctctggttgtcttacaaggctggctatgatca------
-------atgctttgtggacaaactagttaagagcgcgcccaagtctattattcttccac
aaggtggctatgtggcagattttgcctattttttcctaagccagtgtagcttcaaagttc
atgctaactggcgttgtctaaagtgtggcatggagttaaagcttcaaggcttgga--cgc
cgtgtttttctatggagacgttgtgtctcatatgtgtaagtgtggtaatagcatgacctt
gttgtctgcagatataccttacacattcgattttggagtgcgagatgacaaattttgtgc
tttttacacgccgagaaaagtctttagggctgcttgtgcggttgatgttaatgattgcca
ctctatggctgttgtggatggcaagcaaattgatggtaaagttgttaccaaatttaatgg
tgacaaatttgattttatggtgggtcatggtatgacatttag---------tatgtctcc
ctttgagatcgcccagttatatggttcatgtataacaccaaatgtttgttttgttaaagg
agatgttataaa------ggttttgcgcagagttggtgctgaagtcatcgtcaa------
---------------------ccctgctaatgggcgcatggct------catggtgcggg
tgttgcaggtgctatagctaaagcagcgggcaaagctttta------ttaatgagactgc
cgatatggtgaaggctcagggcgtttgccaggttggtggatgctatgagtctaccggtgg
taaattatgtaagaaagtgcttaacattgtaggacca--------gatgcgcgagggcat
ggcaacgaatgctat----tcacttttagagcgtgcttatcagcatattaataagtgtga
caatgttgtca----------------ccactttaatttcgg------------------
-----ctggtatatttagtgtgcctactgatgtttccttaacttatctacttggtgtagt
gacgaagaatgtcattcttgtcagtaataaccaggatgattttgatgtgatagagaagtg
tcaggtgacctccgttgctggtaccaaagcgctatcatttcaattggccaaaaatttgtg
ccgtgatgtaaagtttgtgacgaatgcatgtagttcgctctttagtgaatcaagctttgt
ctcaagctatgatgtgttgcaggaagttgaagcgctgc--gacatgatatacaattggat
gatgatgctcgtgtctttgtgcaggctaatatggactgtctgcccacagactggcgtctt
gtcaataaatttgatagtgttgatggtgttagaaccattaagtattttgaatgtccgggc
gaggtttttgtatctagccagggcaaaaagtttggttatgttcagaatggttcatttaag
gaggcgagtgttagccaaataagggctttgcttgctaataaggttgatgtcttgtgtact
gttgatggtgttaacttccgctcctgctgtgttgcagagggtgaagtttttggcaagaca
ttaggttcagttttttgtgatggtataaatgtaaccaaagttaggtgtagtgccattcac
aagggtaaggttttcttt---------------------cagtatagtggtctgtctgcg
gcagatctcgctgctgttaaagatgcctttggttttgatgaaccacaactgctgcagtac
tacagtatgcttggcatgtgtaagtggccagtagttgtttgtggcaattattttgctttt
aagcagtcaaataataattgctatataaatgtggcatgtttaatgctgcaacacttgagt
ttaaagtttcctaagtggcaatggcggaggcctggaaatgagttccgctcaggtaa-gcc
actaaggttcgtgtccttggtcttagcgaagggcagctttaaatttaatgaaccttctga
ttcaactgattttatacgtgtggagctgcgcgaagcggatttgagtggtgccacatgtga
tttggaatttatttgtaaa---tgtggtgtgaagcaagagcagcgcaaaggtgttgacgc
tgttatgcattttggtacattggataaaagtggtcttgtcaagggttataatatcgcatg
tacatgcggtgataaacttgtgcattgc---actcaatttaatgtaccatttttaatctg
ctccaacacgcctgagggcaagaaattgcctgacgatgttgttgca---gctaacatatt
tactggtggtagtgtg---ggccactacacgcatgtgaaatgtaaacccaagtaccaact
ttatgatgcttgtaatgttagtaaggtttctgaggcgaagggtaattttaccgattgcct
ctaccttaaaaatttaaagcaaactttttcgt--------ccgtgttgacgacttattat
ttagatgatgtaaagtgtgtggcgtataagccagatttatcgcagtattactgtgagtct
ggaaaatattatacaaaac--------------------------ccattattaaggctc
agtttagaacgtttgagaaggttgagggtgtctacactaattttaaattggtgggacatg
ata------tagccgaaaaactcaatgctaagctgggatttgattgtaattctcctttta
tggagtataaaattacagagtggccaacagctactggagatgtggtgttggctagtgatg
atttgtatgtgagtcggtattcaggcgggtgcgttacttttggtaaaccggttatctggc
gtggccatgagg---------aagcatcgctgaaatccctcacatattttaatagaccta
gtgtcgtttgtga-----------------------aaataaatttaatgtgttgcctgt
tgatgtcagtgaacccacggataggaggcctgtgccgtctgcagtccttgttaccggtgc
tgcgagtggtgctgatgcgtcagctatatccaccgagcccggtactgccaaggagcaaaa
ggcgtgtgcttctgatagcgtggaggatcagattgttatggaggcccagaagaagtcatc
tgtcacaaccgttgctgtcaaagaggttaaattgaatggtgttaagaagcctgttaagtg
gaactgtagtgtggttgttaatgaccccactagcgaaaccaaagttgttaaaagtttgtc
tattgttgatgtgtatgatatgttcctgacagggtgtaggtatgtggtctggacggctaa
tgagctgtctcgattaataaattcacctactgttagagagtatgttaagtggggtatgtc
gaagttaatcatccccgctaatttgttattgttaa-----------gagatgagaagcaa
gagtttgtagcgccaaaagtggtcaaagcgaaagctattgcctgctatggcgctgtgaag
tg----------------------------------gtttctcctctattgttttagttg
gataaagtttaatactgataataaggttatatacaccacagaagtagcttcaaagcttac
ttttaagttatgctgtttggcctttaagaatgccttacagacgtttaattggagcgttgt
gtctaggggtttcttcctagtggcaacggtctttttattatggtttaattttttgtatgc
caatgttattttgagtgacttttatttgcctaatattggacctctccctatgtttgtggg
gcag--attgttgcttgggttaagactacatttggtgttttaaccatctgcgatttttac
caggtgacagatttaggctataggagttcg------------ttttgtaatggaagtatg
gtctgtgaactatgcttctctggttttgatatgctggacaactatgagtccataaatgtt
gttcaa----------catgttgtagataggcgtgtgtcttttgactacattagcctatt
taaattagtagtcgaacttgttatcggctactctctatatactgtgtgcttctacccact
gtttgtccttgttggaatgcagttgttgaccacatggttgcctgaattctttatgctggg
gactatgcattggagcgctcgtttgtttgtttttgttgctaacatgctcccagcttttac
gttactgcgattttatatcgtggtgacagctatgtataaggtctattgtctttgtagaca
tgttatgtatggatgtagtaagcctggttgcttgttttgttataagagaaaccgtagtgt
ccgcgttaagtgtagcaccgttgttggtggttcactacgctattacgatgtaatggctaa
cggcggcacaggtttctgtacaaagcaccagtggaactgtcttaattgcaattcctggaa
accaggcaatacattcataactcatgaagcagcagcggacctctctaaagagttgaaacg
ccctgtgaatccaacagactctgcttattactcggtcatagaggttaagcaggttggttg
ttccatgcgtctgttctatgagagagacggacagcgtgtttatgatgatgttagtgctag
tttgtttgtggacatgaatggtctgctgcattctaaagttaaaggtgtgccagaaactca
tgttgtagtcgttgagaacgaagc------cgataaggccggttttcttaacgctgctgt
tttctatgcacaatctctttatagaccgatgctgatggtggagaagaagttaataactac
cgccaacactggtttgtctgttagtcgaactatgtttgacctctatgtatactccttgct
gaggcaccttgacgtcgatcgcaagagcctaacaagctttgtaaatgctgcgcacaactc
cctaaaggagggtgttcagcttgaacaggtaatggatacctttgttggctgtgctcgacg
taagtg---tgctatagattctgatgttgagaccaagtctattaccaagtccgttatggc
ggcagtgaatgctggcgttgaggttacggacgagagttgtaataacttggtgcccacata
tgttaaaagcgacactatcgttgcagctgatttgggtgttcttattcagaataatgctaa
gcatgtacagtctaatgttgctaaagccgctaatgtggcttgcatttggtctgtggatgc
ttttaaccagctatctgctgatttgcagcataggttgagaaaagcatgtgtaaagactgg
cttgaagattaagcttacgtataacaagcaggaggcaaatgttcctattttaactacacc
gttctcccttaaagggggcgctgtgtttagtagagttttgcaatggttgtttgttgctaa
tttgatctgtttcattgtattgtgggccctt---------atgccgacatacgcagtgca
caaatcagatatgcagttgcctttatatgccagtttcaaagttatagataatggtgtgct
aagggatgtgtctgttactgacgcatgcttcgcaaacaaatttaatcaatttgatcagtg
gtatgagtctacatttggtcttgtctattaccgtaactctaaggcttgccctgttgtggt
tgctgttatagatcaagacattggccataccttatttaatgttcctaccaaagttttaag
--------atatggatttcatgtgttgcattttataactcatgcatttgctactgatagg
gtgcagtgttatacgccacatatgcaaatcccctatgataatttctatgctagtggttgc
gtgctgtcttccctctgtaccatgcttgcgcatgcagatggaaccccgcatccttattgt
tatacagagggtgttatgcataatgcttctctgtatagttctttggtccctcatgtccgt
tataacctagctagttcaaatggtt---atatacgttttcctgaagtggttagtgagggt
attgtgcgtgtagtgcgcacgcgctccatgacctactgcagggttggtttatgtgaggag
gctgaggagggtatttgttttaattttaatagttcatgggtactgaataacccgtattat
agggctatgccaggaactttctgtggtagaaacgcttttgatttaatacatcaagtttta
ggaggtttagtccagcctattgatttctttgccttaacggcgagttcagtggctggcgct
atccttgcaattattgttgttttggcgttttattatttaataaagcttaaacgtgccttt
ggtgactacactagtgttgtagtcatcaatgtcattgtgtggtgtataaatttcctgatg
ctattcgtgtttcaggtttatcccactttgtcttgtttgtatgcttgcttttacttttac
acaacgctctatttcccttcggagataagtgttgttatgcatttgcagtggcttgtcatg
tatggtgctattatgcccttgtggttttgcattacctacgtggcagtcgttgtctcaaac
catgctttgtggttgttctcttactgccgcaaaatcggtaccgatgttcgtagtg-----
-atggcacatttgaggaaatggcccttactacctttatgattactaaagaatcttattgt
aagttgaaaaa--------ttctgtttctgatgttgcttttaacaggtacttgagtcttt
ataacaagtatcgctattttagtggcaaaatggatactgctacttatagagaggctgctt
gttctcaactagcaaaggcaatggaaacatttaaccataataatggtaatgatgttctct
atcagcctccaactgcctctgttactacatcatttttacagtctggtatagtgaagatgg
tgtcccccacttctaaggtggaaccttgtgtagttagtgttacctatggtaatatgacac
ttaatgggttgtggttggatgataaagtttattgtccaagacatgttatctgttcttcag
ctgacatgacagaccctgattatcctaatttgctttgtagagtgacatcaagtgactttt
gtgttatgtctgaccgtatgagccttaccgtgatgtcttaccaaatgcagggcagtctac
ttgtgttgactgtaacattgcaaaatcctaacacgcctaagtattcctttggcgttgtta
agcctggtgagacgtttaccgttttggctgcatacaatggcagaccccagggagccttcc
atgttgttatgcgtagcagccataccataaagggctcctttttgtgtggatcctgcggtt
ctgtagggtatgtgttaactggtgatagtgtacgatttgtttatatgcatcagctagagt
tgagtactggttgtcacaccggtactgactttagtgggaatttctatggtccctatagag
atgctcaggttgtacaattgccagttcaagattatacgcagactgttaatgttgtagctt
ggctttatgctgctattcttaacaggtgcaattggtttgtgcaaagtgatagttgttctc
tggaagaatttaatgtctgggctatgaccaatggttttagctcaatcaaagctgaccttg
tc------ttggatgcccttgcctctatgacaggtgtcacagttgaacaggtgttggccg
ctattaagagg---ctgcattctggattccagggtaaacaaattttaggtagttgtgtgc
ttgaagatgagttgacaccaagtgatgtttatcaacaactagctggtgttaagctacagt
caaagcgcacaagagttattaaaggtacatgttgctggatattggcttcaacatttttgt
ttt-----gtagcattatctcagcatttgtaaaatggactatgtttatgtatgt------
-------tactactcatatgttgggagtgacattgtgtgcactttgttttgtaatctttg
ctatgttgttgattaagcataagcatttgtatttaaccatgtatattatgcctgttttat
gcacattg------ttttacacgaactatttggttgtt-----------gggtataa--a
cagagttttagaggcttagcatatgcttggctttcatactttgtccctgccgtagactat
acttacatggatgaagtattatat------ggtgtcgtgttgctagtcgctatggtattt
gttaccatgcgcagcataaatcacgacgtcttttctactatgttcttggttggtagactt
g-----------------tcagcctggtatctatgtggtattttggagccaatttagagg
aagaggttctgttgttcctcacatccctatttggcacgtacacatggactactatgctgt
cattggctactgctaaggttattgctaaatggttgg---ctgtgaatgtcttgtatttca
cagacataccgcaaatta------------aattagttctcttgagctatttgtgtattg
gttatgtgtgttgttgttattggggcgtcttgtcactccttaatagcatttttaggatgc
cattgggcgtctacaattataaaatctccgtgcaggagttacgttatatgaatgctaatg
gcttgcgcccacccagaaatagttttgaagccttgatgcttaattttaagctgttgggaa
ttggtggtgtgccagtcattgaagtatctcaaattcaatcaagactcactgatgttaaat
gtgctaatgttgtgttgcttaattgcctccagcacttgcacattgcatctaattctaagt
tgtggcagtattgcagtactttgcataatgaaatattagccacatctgatttgagcgtag
ccttcgataagttggcccagctcttagttgtcttatttgctaatccagcagcagtggata
gcaagtgccttgcaagtattgaagaagtgagcgatgattacgttcgcgacaatactgttt
tgcaagctttacagagtgaatttgttaatatggctagcttcgttgagtatgagcttgcta
agaagaacttagatgaggccaaggctagcggctctgctaatcaacagcag--attaagca
gctagagaaggcttgtaatattgctaagtcagcatacgagcgcgatagagctgttgctcg
taagctagagcgtatggctgatttggctcttactaatatgtacaaggaagctagaattaa
tgataagaagagtaaggtagtgtcggcattgcaaaccatgctgtttagtatggtccgtaa
gctagacaaccaagctcttaattctatcttagataatgcagttaagggttgtgtaccttt
gaatgcaataccaccattgacttcaaacactctgactataatagtgccagataagcaggt
ttttgatcaagttgtggataatgtgtatgtcacctatgctcccaatgtatggcatataca
atctattcaagatgctgatggtgctgttaaacaattgaatgagatcgacgt---------
---taattcaacctggcccctagtcatctctgcaaataggcataatgaagtgtctacggt
cgttttgcagaacaatgagttga------------tgcctcagaagttgagaactcaggt
cgtcaatagtggctcagatatgaattgtaatattcctacccagtgttattataatacgac
tggcacgggtaagattgtgtatgctatacttagtgactgtgacggtctcaagtacactaa
gatagtaaaagaagatggaaattgtgttgttt---tggaattggatcctccctgtaagtt
ttcagttcaggatgtgaagggccttaaaattaagtacctttactttgtgaaggggtgtaa
tacactggctagaggctgggtcgtaggcaccttatcatcgacagtgagattgcaggcagg
cacggcaactgagtatgcctccaactctgcaatactgtcgttgtgtgcgttttctgtaga
tcctaagaaaacgtacctggattatatacaacagggtggcgtgcctgtcactaattgtgt
caaaatgttatgtgaccatgcaggcactggtatggccattactattaagccggaggcaac
cactaatcaggattcatatggtggtgcttctgtttgtatatattgccgctcacgtgttga
acatccagatgttgatggattgtgcaaattacgcggcaagtttgttcaagtgcccttag-
--gcataaaggatcctgtgtcatatgttttgacgcatgatgtttgtcaagtttgtggctt
ttggcgagacggtagctgctcctgtgtaggtacaggct--------cccagtttcagtca
aaagacac---gaattttttaaacgggttcggggtacaagtgtaaatgcccgtcttgtac
cctgtgccagtggcttggacactgatgttcaattaagggcatttgatatttgtaatgcta
atcgagctggcattggtttgtattataaagtgaattgcttccgatttcagcgtgtagatg
aggagggcaacaagttggataagttctttgttgttaaaagaaccaatttagaagtgtata
ataaggagaaagaatgttatgagttgacaaaagattgtggtgttgtggctgaacacgagt
tcttcacatttgatgttgagggaagtcgtgtgccacacatagtccgtaaagatctttcaa
agtttactatgttagatctttgctatgcattgcgtcattttgaccgcaatgattgttcaa
ctctcaaggaaattctccttacatatgctgagtgtgatgagtcctattttcaaaagaagg
actggtatgattttgttgagaatcctgatattattaatgtgtataagaagcttggtccta
tatttaatagagccctgcttaacactgctaactttgcagacacgttagtggaggcaggct
tagtaggtgttttaacacttgataatcaagatttatatggtcaatggtatgactttggag
attttgtcaagacagtgccttgttgtggtgttgccgtggcagattcttattattcctata
tgatgccaatgctgaccatgtgtcatgcgttggatagtgagttgtttgtcaatggta---
---------cttatagggagtttgaccttgttcagtatgattttactgatttcaagctag
agctctttaataagtattttaagcattggagtatgacctaccacccgaacacctccgagt
gcgaggatgacaggtgcattatccattgtgccaattttaatatactttttagtatggtct
tacctaagacctgttttgggcctcttgttaggcagatatttgtggatggtgttcctttcg
ttgtgtcgattggctaccattataaagaattaggtgttgttatgaatatggatgtggata
cacatcgttatcgcttgtctcttaaagacttgcttttgtatgctgcagatcctgcccttc
atgtggcatctgctagtgcactgcttgatttgcgcacatgttgttttagcgttgcagcta
tcacaagtggcgtaaaatttcaaacagttaaacctggaaattttaatcaggatttttatg
agtttattttgagtaaaggcctgcttaaagaagggagctccgttgatttgaagcacttct
tctttacgcaggatggtaatgctgctattactgattataattattacaagtataacctac
ccaccatggtggatattaagcagttgttgtttgttgtggaagttgttaataagtattttg
agatctatgagggtgggtgtatacccgcaacacaggtcattgttaataattatgataaga
gtgctggctacccatttaacaaatttggaaaggccaggctctattatgaggcattatcat
ttgaggagcaggatgaaatttatgcgtataccaaacgcaatgtcctgccgaccctaactc
aaatgaatcttaaatatgctattagtgctaagaatagggcccgcaccgttgctggtgtct
ctattctcagtactatgactggcagaatgtttcatcaaaagtgtttaaagagtatagcag
ctactcgtggtgttcctgtagttataggcaccacgaagttctacggcggttgggatgata
tgttacgccgccttattaaagatgttgatagtcctgtactcatgggttgggactatccta
aatgtgatcgtgctatgccaaacatactgcgtatcgttagtagtttggtgttagcccgta
aacatgattcgtgctgttcgcatacggacagattctatcgtcttgcgaacgagtgcgccc
aagttttgggtgaaattgttatgtgtggtggttgttattatgttaaaccaggtggcacta
gtagtggggatgcaaccactgcttttgctaattctgtatttaacatatgtcaagctgttt
ccgccaatgtatgctcgcttatggcatgcaatggacacaaaattgaagatttgagtatac
gcgagttacaaaagcgcctatactctaatgtgtatcgtgcggaccatgttgatcccgcat
ttgttagtgagtattatgagtttttaaataagcattttagtatgatcattttgagtgatg
atggtgttgtgtgttacaattcagagttcgcgtccaagggttatattgctaatataagtg
actttcaacaggtattatattaccaaaataatgtgttcatgtctgaggccaaatgttggg
tcgaaacagacatcgaaaagggaccgcatgaattttgttctcaacatacaatgctagtaa
agatggatggtgatgaagtttaccttccatatcctgatccttcgagaatcttaggagcag
gctgttttgttgatgatttattaaagactgatagcgttctcttgatagagcgctttgtaa
gtcttgcaattgatgcttatcctttagtataccatgagaacccagagtatcaaaatgtgt
tccgggtatatttagaatatataaagaagctgtacaatgatctcggtaatcagatcctgg
acagcatcagtgttattttaagtacttgtgatggtcaaaaatttactgatgagaccttct
acaagaacatgtatctaagaagtgcagtgatgcaaagcgttggggcctgcgttgtctgta
gttctcaaacatctttacgttgtggcagttgcatacgcaagccattgctgtgttgcaagt
gcgcttatgatcatgttatgtcaactgatcataaatatgtcctgagtgtgtcaccatatg
tgtgtaattcgccgggatgtgatgtaaatgatgttaccaaattgtatctaggtggtatgt
catattattgtgaggcccataaaccacagtattcatttaaattagtgatgaatggtatgg
tttttggtttatacaaacaatcctgtactggttcgccctacatagaggattttaataaaa
tagctagctgcaaatggacggaagtcgatgattatgtgctagctaatgaatgtaccgaac
gtcttaaattgtttgccgcagaaacgcagaaggccacagaggaggctttcaagcaatgtt
atgcgtcagcaacgatccgtgagatcgtgagcgatcgggagttaattttgtcttgggaaa
ttggtaaagtgagaccaccacttaataaaaattatgtttttactggctaccattttacta
ataatggcaagacagttttaggtgaatatgtttttgataagagtgagttgactaatggtg
tgtattatcgcgccacaaccacttataagttatctgtgggtgatgttttcatcttaacat
cacacgcagtgtctagtttaagtgctcctacattagtaccgcaggagaattatactagcg
ttcgctttgctagtgctta-----tagtgtgcctgagacgtttcagaacaatgtgcctaa
ttatcagcacattggaatcaagcgctattgcactgtacagggaccgcctggtactggtaa
gtcccatttagccattgggcatgctgtttattattgtactgctcgtgtggtgtataccgc
tgctagccatgctgcagttgacgcgctgtgtgaaaaggcacacaaatttttaaatattaa
tgactgcgcgcgtattgttcctgcaaagttgcgtgtagattgctatgataagtttaatgt
caatgacaccactcgtaagtatgtgtttactacaataaatgcattacccgagttggtgac
tgacattattgttgttgatgaagttagtatgcttaccaattatgagctgtctgttattaa
cagtcgtgttagggctaagcattatgtgtatattggagatcctgctcagctgcccgctcc
tcgtgtgctactgaataagggaactctagaacctagatattttaattctgttaccaagct
aatgtgttgcttgggtccagatatcttcttgggtacctgttatagatgccctaaggagat
tgtggatacagtgtcagccttggtttataataataagctgaaggctaaaaatgataatag
cgccatgtgttttaaggtctattataaaggccagactacacacgagagttctagtgctgt
taatatgcagcaaatacatttaattagtaagcttttgaaggcaaaccccagctggagtaa
tgccgtatttattagtccttataatagtcagaactatgttgccaagagagtcctgggatt
acaaactcagaccgcagattcagcgcagggttctgcatatgacttcgttatttattcaca
gactgcgcaaacagcgcattctgtcaatgtaaatagattcaatgttgccattacacgtgc
taagaagggtatcctctgtgtcatgagtagtatgcaattaattggggtttttaattttac
tacactga------cgttggataagattaataatccacgattacagtgtactacaaattt
gtttaaggattgtagcaagagctatgtaggtataccg------ccatgcgccttcc-ttt
tggcagttgatgataaatataaggtaagtggcaatttagccgtttgccttaatgttgctg
attctgctgtcacttattcgcggcttatatcactcatgggattcaagcttgacttgaccc
ttgatggttattgtaagctgtttataacaagagatgaagctatcaaacgtgttagagctt
gggtgggcttcgatgcagaaggtgctcatgcgacgcgtgatagcattgggacaaatttcc
cattacaattaggcttttcgactggaattgatttcgtcgtcgaggccactggaatgtttg
ctgagagagatggctacgtctttaaaaaggcagccgcacgagcacctcccggcgaacaat
ttaaacacctcgtcccacttatgtctagaggacagaaatgggacgtggttcgaattcgaa
tagtacaaatgctgtcagaccacctagtggatttggcagacagtgttgtacttgtgacgt
gggctgccagcttcgagctcacatgtttgcgatatttcgctaaagttggaaaagaagttg
tgtgtagtgtctgcaacaagcgtgcgacatgttttaattctagaactgggtactatggat
gctggcgacatagttattcctgtgattacctgtataacccactaatagttgacattcaac
agtggggatatacaggatctttaactagcaatcatgatcctatttgcagcgtgcataagg
gtgctcatgtcgcatcatccgatgctatcatgactcgatgcttagctgtccatgattgct
tttgtaagtctgttaattggaatttagaataccccattatttcaaatgaggtcagtgtta
atacctcctgcaggttattgcagcgcgtaatgttcagagctgcgatgctatgcaataggt
atgatgtgtgttatgacattggcaaccctaagggtctt--gcctgtgtcaaaggata---
-tgattttaagttttatgatgcctcccct----gttgttaagtctgttaaacag-----t
ttgtttataagtacgaggcacataaagatcaatttttagatggtttatgtatgttctgga
actgcaatgtggataagtatcccgcgaatgcagttgtctgtaggtttgacacgcgagtgt
taagcaaattaaatctccctggctgtaatggcggtagtctgtatgttaataaacatgcat
tccacaccaatccctttacgcgggctgccttcgagaatttaaagcctatgccgttctttt
attattcagatacgccttgtgtgtat-atggaaggcatggagtctaagcaggtcgattat
gtcccactaagaagcgccacttgcattacaagatgcaatttagggggtgctgtttgtcta
aaacatgctgaggagtatcgtgagtaccttgagtcttacaatacggctaccacagcgggt
tttactttttgggtctataagacttttgatttttacaacctttggaatacttttactagg
ctccaaagcttagaaaatgtagtgtacaatttggttaatgctggacactttgatggccgg
gcgggtgaactgccttgtgctgttataggtgagaaagtcattgccaagattcaaaatgag
gatgtcgtggtcttcaaaaataacacgccattccctaccaatgtggctgtcgaattattt
gctgagcgcagtattcggccccacccagagcttaagctcttcagaagttcaaatattcac
gtgtgctggaatcacgtcctttgggattatgctaaggatagtgtgttttgcagttcgacg
tataaggtctgcaaatacacagatttacagtgcattgaaagc------------------
----ttgaatgtactttttgatggtcgtgataatggtgctcttgaagcttttaagaagtg
ccggaatggcgtctacattaacacgacgaaaattaaaagtctgtcgatgattaaaggccc
acaacgtgccgacttgaatggcgtagttgtggagaaagttggagattctgatgtggaatt
ttggtttgctatgcgtagagacggtgacgatgttatcttcagccgtacagggagccttga
accgagccattaccggagcccacaaggtaatccgggtggtaatcgcgtgggtgatctcag
cggtaatgaagctctagcacgtggcactatctttactcaaagcagatttttgtcctcttt
ctcacctcgatcggagatggagaaagattttatggatttagatgaagacgtgttcattgc
aaaatatagtttacaggactacgcgtttgaacacgttgtttatggtagtttcaaccagaa
aattattggaggtttgcacttgcttattggcttagcccgtaggccgaaaaaatccaatct
ggttattcaagagttcgtgccgtacgactctagcattcattcgtactttatcactgacga
gaacagtggtagtagtgagagtgtgtgcactgttattgatttattgttagatgattttgt
ggacattgtaaagtccctgaatctaaagtgtgtgagtaaggttgttaatgttaatgttga
ttttaaagatttccagtttatgttgtggtgcaatgaggagaaggtcatgactttctaccc
tcgtttgcaggctgctgctgattggaaacctggttatgtaatgcctgtattatataagta
tttggaatcgccaatggaaagagtgaatctctggaactatggcaagccgattactttacc
tacaggatgtatgatgaatgttgctaagtatactcaattatgtcaatatttgagtactac
aacattagcggtccctgctaacatgcgtgtactacaccttggtgcagggtctgataaggg
tgttgcacctggatctgcagttcttaggcagtggttaccatcgggcagtattcttgtaga
taatgatatgaatccatttgtgagtgacagcgttgcctcatattatggaaattgtataac
cttaccctttgattgtcagtgggatctgataatttctgatatgtacgaccctctcactaa
gaacattggggagtacaacgtgagtaaagatggtttctttacttacctttgtcatttaat
tcgtgacaagttggctctgggtggcagtgttgccataaaaataacagagttttcttggaa
cgctgagttatatagtttaatggggaagtttgcgttttggacaatcttttgtaccaacgt
aaacgcctcttcaagtgaaggatttttgattggcataaattggttaaatagaacccgtaa
tgaga-----------ttgacggtaaaaccatgcatgccaactatttgttttggagaaat
agtacaatgtggaatggaggggct---tatagtctttttgatatgactaagttccctttg
aaagcggctggtacggctgttgttagccttaaaccagaccaaataaatgacttagtcctc
tccttgattgagaagggcaagttattagtgcgtgacacacgcaaagaggtttttgttggc
gatagcctagtaaatgttaaataaatctatacttgtcatggctgcgagaatggcctttgc
tgacaagcctaatcattttataaactttcctctagcccaatttagtggctttatgggtaa
gtatttaaagcttcagtctcaacttgtggaaatgggtttggactgtaaattacaaaaggt
accacatgttagtattaccctgcttgacattaaagcagaccaatacaaac-aggtggaat
ttgcaatacaagaaataatagatgatctggcggcatatgagggagatattgtctttgaca
accctcatatgcttggcagatgtcttgttcttgatgttaaaggatttgaagagttgcatg
aagatattgttgaaattctccgcagaaggggttgcactgcagatcaatccagacaatgga
ttccgcactgcactgtggcccaatttgatgaagaaaaagaaataaaagaaatgcaattct
attttaaattgcccttctatctcaagcataacaacctacttacggatgctaggcttgagc
ttgtgaagataggttcttccaaagtaggtgggttttattgtagtgaactaagtatttggt
gtggtgagagactttgttacaagcccccaacccccaaattcagtgatatatttggctatt
gctgcatagataaaatacgtggtgatttagaaataggagacctaccgccagatgatgagg
aagcgtgggccgagctaagttaccactatcaaagaaacacctacttcttcagacatgtgc
acgataatagtatctattttcgtaccgtatgtagaatgaagggttgtatgtgttgatttg
tttttacactattagtgtaataaactt-attattttgttgaaat--------gggcagta
cgtgcatagct---atggctcctcgcacactgcttttgctgattggctgtcagctggtgt
ttgggttcaatgaacctcttaacatcgtttcacatttaaatgatgactggtttctatttg
gtgacagtcgttctgactgtacctatgtagaaaat------aacggtcatcctaaattag
attggctagaccttgacccaaaattgtgtaattcaggaaagatttctgcgaagagtggta
actctctcttccggagttttcacttcactgatttttacaattatacgggtgagggagacc
aaattgtattttatgaaggagttaattttagtcccaaccatggctttaaatgcctggctt
atggagataataaaagatggatgggcaataaagctgcattttatgcccgagtgtatgaga
agatggcccaatataggagcctatcctttgttaatgtgccttatgcctatgggggtaaag
ccaagcccacctccatttgcaaacataaa------------actttaacactcaacaacc
ccaccttcatctcgaaggagtccaattatgttgattattattacgagagtgaggctaatt
tcacactagcaggttgtgatgaatttatagtaccgctctgtgttttcaatggccactcca
agggcagttcttcggaccctgccaacaaa---tattatatggactcgcagagttactata
atatggatactggtgtcttatatgggttgaactgcactttggatgttggcaataccgcta
aggatccgggtcttgatctcacttgtaggtatcttgcattgactcctggtaattataagg
ctgtgtccttagaatatttgttaagcttaccctcaaaggctatttgcctccgtaagccaa
agcgctttatgcctgtgcaggtagtggattcaaggtggaatagtacccgccagtctgaca
atatgaccgctgtagcttgtcagctgccatattgctttttccgcaatacatctgcggatt
atagtggtggtacgcatgatgtacaccatggtgattttcatttcaggcagttattgtctg
gtttgttacttaatgtttcctgtatcgcccagcagggtgcatttctttataataacgtta
gctcctcttggccagcctatgggtatggccagtgtccaacggctgctaacattggttata
tggcacctgtttgtatttatgacccattaccggtcgtattactcggtgtcttattgggta
tagctgtgttaattattgtttttcttattttgtatttcatgacggatagcggtgttagat
tgcatgaggc-------------ataatctaaacatgctgt-------tcgtctttattt
tactattaccctcttgtttagggtatattggtgattttagatgtatccagaccgtgaatt
ataacggcaataatgcttctgcgcctagcattagcaccgaagcagtcgatgtttccaaag
gtctgggcacttactatgttttagatcgtgtttacttaaatgccacgttattgcttactg
gttattatcctgtggacggttccaattatcggaatctcgcgcttacaggcactaatacct
taagccttacgtggtttaaaccaccctttctaagtgagtttaatgatggtatatttgcta
aggtccagaacctcaagacaaatacgccaacaggtgcaacctcatattttcccactatag
ttataggtagtttgtttggtaacacttcctataccgtagttttagagccatataataata
tta--taatggcttctgtttgtacatataccatttgtcaattaccttacacaccctgtaa
gcctaataccaatggtaatcgtgttattggattttggcacacagatgtcaaaccgccgat
ttgtcttttaaagcgtaat--------------------------tttacgtttaatgtt
aatgccccttggctttatttccatttttatcagcagggtggtactttttatgcgtactat
g-cggataaaccttccgctactacgtttttgtttagtgtgtatattggcgacattttaac
acagtattttgtgttaccttttat------ttgtactccaacagctggtagcactttact
g---ccgctctattgggttacacctttacttaagcgcca---------------atattt
gtttaattttaatgaaaagggtgtcattactagtgctgttgattgcgccagcagctacat
tagtgaaataaaatgtaagacccaaagtctcttaccgagtactggtgtctatgatctatc
cggttacacggtccaacctgttggagttgt------gtaccggcgtgttcctaacctacc
tgattgtaaaatagaggaatggctcactgctaaatctgtgccgtcacctctcaattggga
gcgtaggactttccaaaattgtaattttaatttaagcagcctgctacgttatgtccaggc
tgagtctttgtcgtgtaataatattga-----tgcgtccaaagtgtatggtatgtgcttt
ggtagtgtctcagttgataagtttgctatcccccgaagccg-tcaaattgatttacaaat
tggcaactccggatttttgcaaacggctaattataagattgataccgctgccacatcatg
tca---gctgtattacagtcttc----ctaagaataatgttaccataaataactataacc
cctcgtcttggaataggaggtatggttttaatgatgctggtgtgtttggcaaaagtaaac
atgatgttgcctacgcccagcaatgttttactgtgcgacctagctattgtccgtgtgcac
aaccggacatagttagcgcttgcactagtcagaccaaacccatgtctgcttattgcccca
caggcacaattcatcgtgagtgttctctttggaatgggccccatttgcg-----------
-ctcggcacgtgtagg---ttccggcacgtacacgtgtgagtgcacttgtaaacccaatc
catttgatacgtatgatctccgctgtgggcaaattaaaactattgttaatgtgggcgatc
attgtgaaggtctgggtgttttagaagataaatgtggcaatagcgatccacataagggct
gttcttgtgccaatgattcttttatcggatggtcacatgacacttgtttagtaaatgatc
gctgccaaatttttgctaacatattgttaaatggcattaatagtgggactacgtgttcca
cagatttacaattgcctaatactgaagtggccactggcgtttgcgtcagatatgacctct
atggtattactggtcaaggtgtttttaaagaggtcaaggctgactattataatagctggc
aggccctattata---------tgatgttaatggtaacttaaacgggttccgtgacctta
ccactaacaagacttatacgataaggagctgttatagtggccgtgtttctgctgcatatc
ataaa------gaagcacccgaaccggctctgctctatcgtaatataaattgtagttatg
tttttactaataatatttcccgtgaggaaaaccccctt----------------------
--aactattttgatagttatttgggttgtgttgttaatgctgataaccgcacggatgagg
cgcttcctaattgcgatctccgtatgggtgctggactatgcgtagattattcaaa-----
----------------gtcacgcagagcccgccgatcagtttctactggctatcgattaa
ccacattcgagccatacatgccgatgttagtcaatgatagcgttcaatccgtaggtggat
tatatgagatgcaaataccaaccaattttactattggtcatcatgaggaattcatccaga
taagggctcccaaggtgactatagattgtgctgcatttgtttgtggtgataacgctgcat
gcagacagcagttggttgagtatggctctttttgtgataatgttaatgccattcttaatg
aggttaataacctcttggataatatgcaattacaagttgctagtgcattaatgcagggtg
ttactataagttcgaggctgccagatggcatctccggccctatagatgacattaatttca
gtcctctacttggatgcataggttcaacatgtgctgaagacggcaatggacctagtgcga
tacgg---gggcgttcagctatagaggatttattatttgacaaggtcaaactatctgacg
ttggctttgtcgaggcttataacaattgcactggtggtcaagaagttcgcgacctccttt
gcgtacagtcttttaatggcatcaaagtattacctcccgtgttgtctgagagtcaaatct
ctggctacacagcgggtgctactgcggcagctatgttcccaccttggactgcagctgctg
gtg------------tgccattcagtttaaatgttcaatataggattaatggtttaggtg
tcactatgaatgttcttagtgagaaccaaaagatgattgctagtgcttttaacaacgcgc
tcggtgctattcaggaagggttcgatgcaaccaattctgctctaggtaagatccagtccg
ttgttaatgcaaacgctgaagcacttaataatttattaaaccaactttctaataggtttg
gtgctattagtgcttctttacaagaaattctaacgcggcttgacgctgtagaagcaaagg
cccagatagatcgtcttattaatggcaggttaactgcacttaatgcgtatatatccaagc
aactcagtgatagtacgcttattaaatttagtgctgctcaggccatcgaaaaggtcaatg
agtgcgttaagagccaaactacgcgcattaatttctgtggcaatggtaatcacatattat
cacttgtccagaatgcgccttatggcttatgttttattcatttcagctacgtgccaacat
---------cctttaaaacggcaaatgtgagtcctggactatgcatttctggtgatagag
gattggcacctaaagctggatattttgttcaagataatggagagtggaagttcacaggca
gtaattattactaccctgaacccattacagataaaaatagtgttgtcatgatcagttgcg
---------------ctgtgaattacacaaaagcgcctgaagttttcttgaacaactcaa
taccaaatctacccgactttaaggaggagttagataaatggtttaagaatcagacgtcta
ttgcgcctgatttatccctcgatttcgagaagttaaatgttactttcctggacctgactt
atgagatgaacaggattcaggatgcaattaagaagttaaatgagagctacatcaacctca
aggaagttggcacatatgaaatgtatgtgaaatggccttggtatgtttggttgctaattg
gtttagctggtgtagccgtttgtgtgttattattctttatatgttgct---gcacaggtt
gcggctcatgt-----tgttttagaaaat-------------------gcggaagttgtt
gtga--tgagtatggaggacaccaggacagtattgtgatacataatatttcagcccatga
ggattgacta-----------------------------tcacagcctctcctggaaaga
cagaaaatcta--------------------------aacaatttatagcattctcattg
ctactttgctcctctagagggcagcaa----------------------------gtagt
tatggccctcatcggtcccaagactactattgctgctgtctttattggtccatttctagt
agcatgta--tgctaggcattggcctagt-ttatttattgcaattgcaagttcaaattt-
---------ttcatgttaaggataccatacgcgtgactg-------------gcaag---
----------------------------ccagccactgtgtcttatactacaag------
-----tacaccagtaacgccggttgcaactacgctcgacggtactacgtatactttaatt
agacccaccagctcttatacaagagtctaccttggtagttcaagaggttttgatactagt
aca--------------------------------tttggtcctaagactctagattat-
----------------attactagttctaaacctcatcttaattctggccgtccatacac
acttaggcacttgccgaagtata-----tgacaccaccagctacatggagattt-----g
gcttgtgagtgacgcctg-----gctacgccgaacgcgag--------------------
---actttggtgtca----------------ctcgacttgaagatttttgcttccaattt
aattattgccaaccccgagttggttattgtagagttcctttaaaggcttggtgtagcaac
-------------cagggtaaatttgcagcgcagt--ttactcttaaaa----------g
ttgcgaaaaatca------------------ggccaccaaaa------attcattactag
cttcacg-----------------------------------------------gcctac
ggcaaaacagtcaaacaggcc---------------------------------------
---gttagtaagctagtagaagaagc------------------tgctgattttatcatc
tggagagccac---gcagctcgaaagaaatgtttaatttat-tccttacagacac-----
------------------------------------------------------------
-----------------------------------------------------agtatgg
tatgtggggcagattatctttatagtcgcagtgtgtttgatggtcaccataattgtggtt
------gccttccttgcgtctattaaacgttgtattcaactttgcggtttatgtaatact
ttgttgctgtctccctctatttatctgtataataggagtaagcagctttat---------
-----------------aagtatt-----------------ataatgaagaa--------
----------------gtgagaccgcccccgttagaggtggatgat--------------
-aatataatccaaacattatgagtagtacc-actcaggccccagggcccgtctaccaatg
gacagccgacgaggccgttcaattccttaaggaatggaacttctcgttgggcattatact
actctttattactatcatactacagttcggttacacgagccgtagcatgtttatctatgt
tgtgaaaatgataatcttgtggttaatgtggccactgattattgttttgtgtatgttcaa
ttgcgtgtatgcgctaaata--------------atgtgtatcttggattttctatagtg
tttactatagtgtccgttgtaatgtggattatgtattttgttaatagcatcaggttgttt
atcaggactggtagctggtggagcttcaaccccgaaacaaacaacctaatgtgcatagat
atgaaaggtaccgtgtatgttagacccattattgaggattaccataca---ctaacagcc
actattattcgtggccacttctatatgcaaggtgttaagctaggcaccggtttctctttg
tctgacttgcctgcttatgttacagtagcta--------aggtttcccacctttgcactt
ataagcgtgcattcttagacaaggtagacggtgttagcggttttgctgtttatgtgaagt
ccaaggtcggaaattacc------gactgccctcaaacaaaccgagtggcgcggacaccg
tattgttgagaatctaatctaaactttaaggatgtcttttgttcctgggcaagaaaatgc
cggtagcagaagctcctctggaaaccgcgctggtaatggaatcctcaagaagaccacttg
ggctgaccaaaccgagcgcgggttaaataatcaaaatagaggcagaaagaatcagcccaa
gcagactgcaactactcaacccaattccgggagtgtggttccccattactcttggttttc
gggcattacccaattccagaagggaaaagagtttcagtttgcacaaggacaaggagtgcc
tattgccaatggaatcccagcttcacagcaaaag---ggatattggtacagacacaaccg
acgttcctttaaaacacctgatggccagcagaagcagctactgcccagatggtattttta
ctatcttggaacagggccctatgctggcgcagagtatggcgacgatatcgaaggagttgt
ctgggtcgcaagccaacaggccgagactaggacctctgc---------------------
-------------------cgatattgttgaaagggacccaagtagc-------------
-------catgaggctattcctactagg-------------tttgcgcccggtacggtat
tgcctcaag--------------------------------------------gttttta
tgttgaaggctca---------------ggaaggtctgcacctgctagtcgatctggttc
gcggccacaatcccgtgggccaaataatc-------------------------------
--------------------------------------------------------gcgc
tagaagcagttc------------------------------------------------
------------------------------------------------------------
------------------------------------------------------------
------------------------------------------------------------
------------------------------------------------------------
------------------------------------------------------------
------------------------------------------------------------
------------------------------------------------------------
------------------------caaccagc----------------------------
----------------------------gccagcctgcctctactgtaaaacctgata--
------------------------------------------------------------
------------------------------------------------------------
----------------tggccgaagaaatt----gctgctcttgttttggctaagctcgg
taaagatgccggccagcctaagcaagtaacaaagc-------------------------
--------------------------------------------------aaagtgccaa
agaagtcag---------------------------------------------------
-------------------------------gcagaaaattttaa------acaagcctc
gtcaaaagaggactccaaacaagcagtgcccagtgcagcagtgttttggaaagagag---
------------------------------------------------------------
-gccccaatcagaattttggaggcc-----------------------------------
---------------------------------------------------------ctg
aaatgttaaaacttggaactagtgatccaca-----------------------------
------------------------------------------------------------
--------gttccccattc-----ttgca-------------------------------
-----------------------------------gagttggc-----------------
-------------------------------cccaacagctggtgccttcttctttggat
ct-------------aaattagaatt-------------ggtcaaaaagaactctggtgg
tgctga-------tggacccaccaaag---------------------------------
-----------------------atgtgtatgagct------------------------
----------------------------------------gcaatattcagg--------
-------------------------------tgcagttaga-------------------
-------------------tttgatagtact-----------------------------
---------------------------------------ctacctggtttt---------
--------------gagactatcatgaaag-------tgttgaa----------------
-------------------------------------------tgagaattt--------
--gaatgcctaccagaatcaaga-------------------------------------
-tggtggtgcag------------------------------------------------
----------------------------------------------------------at
gtagtgagccctaagcctcag---------------------------------------
------------------------------------------------------------
------------------------------------------------------------
------------------------------------------------------------
---------------------agaaagagagggacaaa----------------------
------------------------------------------------------------
------------------------------------------------------------
----------------------------gcaaaaggctcagaaagatgaagtaga-----
------------------------------------------------------------
------------------------------------------------------------
-----------taatgtaag--------------------------cgttgcaaagccca
aaagctct----------------------------------------------------
------------------------------------------------------------
-------gtgcagcgaaatgtaagtagagagt----------------------------
------------------------------------------------------------
taaccc-------------------------ctgaggatcgcagccttctggctcagatc
ctagatgatggc--------------------------gtagtgccagatggg-------
------------------------------------------------------------
------------------------------------------------------------
------------------------------------------------------------
------------------------------------------------------------
-------ttagaagatgactctaatg-----tgtaaagagaatgaatcctat--------
------------------------------------------------------------
------------------------------------------------------------
------------------------------------------------------------
------------------------------------------------------------
------------------------------------------------------------
---------------------------------------gtcggcactcggtggtaaccc
ctcgcgagaaagtcgggataggacactctctatcagaatggatg----------------
------------------------------------------------------------
tcttgctgtcataacagata---------------gagaaggttgtggcagaccct----
------------------------------------------------------------
------------------------------------------------------------
---------------------------------------------------------gta
tcaattagttgaaagagattgc--------------------------------------
------------------------------------------------------------
------------------------------------------------------------
------------------------------------------------------------
------------------------------------------------------------
------------------------------------------------------------
------------------------------------------------------------
------------------------------------------------------------
------------------------------------------------------------
------------------------aaaatagagaatgtgtgagagaagt-----------
------------------------------------------------------------
------------------------------------------------------------
------------------------------------------------------------
------------------------------------------------------------
------------------------------------------------------------
-------------tagcaag----------------------------------------
------------------------------------------------------------
------------------------------------------------------------
------------------------------------gtcctacgtctaac----------
-------cataagaacggcgatag------------gcg-ccccctgggaagagctcaca
-------------tcaggg-----------------------tactattcctgcaatg--
--------ccctagtaaatgaatgaagttgatcatggccaat------------------
------------------------------------------------------------
------------------------------------------------------------
---------------------------------------------------------tgg
aagaatcacaaaaaa---------------------------------------------
------------------------------------------------------------
-aaaaaaaaa--------------------------------------------------
----------------------
>FJ647227.1 Murine coronavirus repJHM/RA59, complete genome
------------------------------------------------------------
----------tctaatctaaactttataaacggcacttcctgcgtgtccat-----gccc
gtgggcctggtcttgtca--tagtgctgacatttgtggttccttgactttcgttctctgc
cagtgacgtgtccattcggcgccagcagcccacccataggttgcataatggcaaagatgg
gcaaatacggtctcg-----gcttcaaatgggccccagaatttccatggatgcttccgaa
cgcatcggagaagttgggtaaccctgagaggtcagaggaggatgggttttgcccctctgc
tgcgcaagaaccgaaagttaaaggaaaaactttggttaatcacgtgagggtggattgtag
ccggcttccagccttggagtgctgtgttcagtccgccataatccgtgatatt------tt
tgttgacgagg----atccccagaaggtggaggcctcgactatgatggcattgcagttcg
gtagtgctgtcttggtcaagccatccaagcgcttgtctgttcaggcatgggctaagttgg
gtgtgctgcctaaaactccggccatggggttgttcaagcgcttctgcctgtgtaatacca
gggagt-----gcgtttgtgacgcccacgtggcctttcaactttttacggtccagcccga
tggtgtatgcctgggtaacggccgttttata---ggctggttcgttccagtcacagccat
accggagtatgcgaagcagtggttgcaaccctggtccatccttcttcgtaggggtggtaa
caaagggtctgtgacatccggccatttccgccgcgctgttaccatgcctgtgtatgactt
taatgtagag---------gatgcttgtgaggaggttcatcttaacccgaggggtaagta
ctcctgcaaggcgtatgctcttcttaggggctatcgcggtgttaa---------gcccat
cctgtttgtggaccagtatggttgcgactatactggatgtctcgccaagggtctcgaaga
ctatggcgaccttactttgagtgagatgaaggagttgtcccctgtgtggcgtgactcctt
agataatgaagttgttgtggcttggcatgttgatcgtgaccctcgagctgtgatgcgc--
------------------ctgcagactctggctactgtacgtagcattgagtatgtgggc
caaccgatcgaggatatggttgatggggatgtggtgatgcgtgaacccgctcacctcctc
gcgcccaatgccatt---------------gttaaaaggcttccccgtctggtggagact
atgctgtatacggattcttccgttaca---------------------------------
------------gagttttgttataaaactaagttgtgtgattgtggttttatca-----
-------cacagtttggctatgttgattgctgtggtgacacctgtggttttcgtgggtgg
gttcctggcaatatgatggatggctttccatgccctgggtgttgtaaaagttacatgcct
tgggagttggaagctcaatcatcgggtgttataccagaaggaggtgtt-ctatttacgca
gagcactgacacagtgaatcgtgagtcttttaagctctacggtcatgctgttgtgccttt
tggtggtgctgcgtattggagtccatatcctggtatgtggcttccagtaatttggtcttc
tgttaagtcat--------------attcctatttgacttatacaggagttgttgg----
--------------------------ttgtaaggcaattgtccaggagacagacgctat-
----------------------------------atgtcgttctctgtacatggactatg
tccagcacaagtgt----------------ggcaatctcgagcagagggct---------
atccttggagtggacgatgtctat--------------------catagacagt------
--tgcttgttaacaggggtgactatagtctcctccttgaaaatgtggatttgtttgttaa
gcggcgcgc---------tgaatttgcttgca------------------------aatt
cgccacctgtggagatggccttgtaccccttctactagatggtttagtgccccgcagtta
ttatttaa--ttaagagtggtcaagcttttacctcattgatggttaactttagccgagag
gtagttgacatgtgtatggacatggctttattgttcatgcatgatgttaaagtggccact
aagtatgttaag-aaggttactggcaaact-agcagtgcgctttaaagcgttaggcattg
ctgttgtcagaaaaattactgaatggtttgacttagccgtggacactgctgctagtgccg
ctggatggctttgctaccagctggtaaatggcttatttgcagtggccaatggt---gtta
taacctttgtacaggaggtgcctgagcttgtcaagaattttgttgacaagttcaagacat
ttttcaaggtcttgatcgactctatgtcggtctctatcttgtctggacttactgttgtca
agact---------------gcctcaaatagggtatgtcttgctggcagtaagg------
--------tttatgaagttgtgcagaaatctctgcctgcatatattatgcctgtgggttg
cagcgaagccacttgtttggtgggtgagat------------------------------
---------------tgaacctgcagtctttgaagatgatgttgttgatgtggttaaagc
ccc----gttaacatatcaaggctgttgtaagccaccctcttctttcgaga---------
-agatttgtattgtg--------------------------gataaattatatatggcca
agtgtggtgatcaattctaccctgtggtggttgataacgacactgttggcgtgttagatc
agtgctggaggttcccctgcgcgggcaagaaagtcgtgtttaacgacaagcctaaagtta
aggaggtaccctccacgcggaagattaagattatcttcgctctggatgcgacctttgata
gtgttctctcgaaggcatgttcagagtttgaagttgataaagatgttacattggatgagc
tgcttgatgttgtgcttgacgcagttgagagtacgctcagcccttgtaaggagcatggtg
tgataggcacaaaagtttgtgctcta--cttgaaaggttggtggacgattatgtctatct
ttttgatgaaggaggcgaagaagttattgcctcccgtatgtattgttccttctctgctcc
t---gatgaa---------------gactgcgttgcaaca---gatgttgtatatgcaga
tgaaaaccaagatgatgatgctgacgatc-------------------------------
--ctgtagtccttgtcgccgatacccaagaagaggacggc--------------------
-----------gttgccaag----------gagcaggttgatt-----------------
-----------cggctgattcggaaatttgtgttgcgcacactggtggtcaagaaa---t
gactgagcctgatgctgtcggatctcaaactcccatcgcctctgctgaggaaaccgaagt
cggtgaggcatgcgacagggaagggattgctgaggtcaaggcaactgtgtgtgctgatgc
tttagatgcctgccccgatcaagtggaggcatttgatattgaaaaggttgaagactctat
cttaagtgagcttcaaaccgaacttaatgcgcccgcggacaagacctatgaggatgtctt
ggcattcgatgccatatactcagagacgttgtctgcattctatgctgtgccgagtgatga
gacgcactttaaagtgtgtggattctattcgccagctata---gagcgtactaattgttg
gctgcgttct----------actttgatagtaatgcagagtttacctttggaatttaaag
act-----tggggatgcaaaagctctggttgtcttacaaggctggctatgatca------
-------atgctttgtggacaaactagttaagagcgcgcccaagtctattattcttccac
aaggtggctatgtggcagattttgcctattttttcctaagccagtgtagcttcaaagttc
atgctaactggcgttgtctaaagtgtggcatggagttaaagcttcaaggcttgga--cgc
catgtttttctatggagacgttgtgtctcatatgtgtaagtgtggtaatagcatgacctt
gttgtctgcagacataccttacacattgcattttggagtgcgagatgacaaattttgtgc
tttttacacgccgagaaaagtctttagggctgcttgtgcggttgatgttaatgattgcca
ctctatggctgttgtggatggcaagcaaattgatggtaaagttgttaccaaatttaatgg
tgacaaatttgattttatggtgggtcatggtatgacatttag---------tatgtctcc
ctttgagatcgcccagttatatggttcatgtataacaccaaatgtttgttttgttaaagg
agatgttataaa------ggttttgcgcagagttggtgctgaagtcatcgtcaa------
---------------------ccctgctaatgggcgcatggct------catggtgcggg
tgttgcaggtgctatagctaaagcagcgggcaaagctttta------ttaatgagactgc
cgatatggtgaaggctcagggcgtttgccaggttggtggatgctatgagtctaccggtgg
taaattatgtaagaaagtgcttaacattgtaggacca--------gatgcgcgagggcat
ggcaagcaatgctat----tcacttttagagcgtgcttatcagcatattaataagtgtga
caatgttgtca----------------ccactttaatttcgg------------------
-----ctggtatatttagtgtgcctactgatgtttccttaacttatctacttggtgtagt
gacgaagaatgtcattcttgtcagtaataaccaggatgattttgatgtgatagagaagtg
tcaggtgacctccgttgctggtaccaaagcgctatcatttcaattggccaaaaatttgtg
ccgtgatgtaaagtttgtgacgaatgcatgtagttcgctctttagtgaatcttgctttgt
ctcaagctatgatgtgttgcaggaagttgaagcgctgc--gacatgatatacaattggat
gatgatgctcgtgtctttgtgcaggctaatatggactgtctgcccacagactggcgtctt
gtcaataaatttgatagtgttgatggtgttagaaccattaagtattttgaatgtccgggc
gaggtttttgtatctagccagggcaaaaagtttggttatgttcagaatggttcatttaag
gaggcgagtgttagccaaataagggctttgcttgctaataaggttgatgtcttgtgtact
gttgatggtgttaacttccgctcctgctgtgttgcagagggtgaagtttttggcaagaca
ttaggttcagttttttgtgatggtataaatgtaaccaaagttaggtgtagtgccattcac
aagggtaaggttttcttt---------------------cagtatagtggtctgtctgcg
gcagatctcgctgctgttaaagatgcctttggttttgatgaaccacaactgctgcagtac
tacagtatgcttggcatgtgtaagtggccagtagttgtttgtggcaattattttgctttt
aagcagtcaaataataattgctatataaatgtggcatgtttaatgctgcaacacttgagt
ttaaagtttcctaagtggcaatggcaggaggcctggaatgagttccgctcaggtaa-gcc
actaaggttcgtgtccttggtcttagcgaagggcagctttaaatttaatgaaccttctga
ttcaactgattttatacgtgtggtgctgcgcgaagcggatttgagtggtgccacatgtga
tttggaatttatttgtaaa---tgtggtgtgaagcaagagcagcgcaaaggtgttgacgc
tgttatgcattttggtacattggataaaagtggtcttgtcaagggttataatatcgcatg
tacatgcggtgataaacttgtgcattgc---actcaatttaatgtaccatttttaatctg
ctccaacacgcctgagggcaagaaattgcctgacgatgttgttgca---gctaacatatt
tactggtggtagtgtg---ggccattacacgcatgtgaaatgtaaacccaagtaccaact
ttatgatgcttgtaatgttagtaaggtttctgaggcgaagggtaattttaccgattgcct
ctaccttaaaaatttaaagcaaactttttcgt--------ccgtgttgacgacttattat
ttagatgatgtaaagtgtgtggcgtataagccagatttatcgcagtattactgtgagtct
ggaaaatattatacaaaac--------------------------ccattattaaggctc
agtttagaacgtttgagaaggttgagggtgtctacactaattttaaattggtgggacatg
ata------tagccgaaaaactcaatgctaagctgggatttgattgtaattctcctttta
tggagtataaaattacagagtggccaacagctactggagatgtggtgttggctagtgatg
atttgtatgtgagtcggtattcaggcgggtgcgttacttttggtaaaccggttatctggc
gtggccatgagg---------aagcatcgctgaaatccctcacatattttaatagaccta
gtgtcgtttgtga-----------------------aaataaatttaatgtgttgcctgt
tgatgtcagtgaacccacggataggaggcctgtgccgtctgcagtccttgttaccggtgc
tgcgagtggtgctgatgcgtcagctatatccaccgagcccggtactgccaaggagcaaaa
ggcgtgtgcttctgatagcgtggaggatcagattgttatggaggcccagaagaggtcatc
tgtcacaaccgttgctgtcaaagaggttaaattgaatggtgttaagaagcctgttaaggt
ggaagatagtgtggttgttaatgaccccactagcgaaaccaaagttgttaaaagtttgtc
tattgttgatgtgtatgatatgttcctgacagggtgtaggtatgtggtctggacggctaa
tgagctgtctcgattaataaattcacctactgttagagagtatgttaagtggggtatgtc
gaagttaatcatccccgctaatttgttattgttaa-----------gagatgagaagcaa
gagtttgtagcgccaaaagtggtcaaagcgaaagctattgcctgctatggcgctgtgaag
tg----------------------------------gtttctcctctattgttttagttg
gataaagtttaatactgataataaggttatatacaccacagaagtagcttcaaagcttac
ttttaagttatgctgtttggcctttaagaatgccttacagacgtttaattggagcgttgt
gtctaggggtttcttcctagtggcaacggtctttttattatggtttaattttttgtatgc
caatgttattttgagtgacttttatttgcctaatattggacctctccctatgtttgtggg
gcag--attgttgcttgggttaagactacatttggtgttttaaccatctgcgatttttac
caggtgacagatttaggctataggagttcg------------ttttgtaatggaagtatg
gtctgtgaactatgcttctctggttttgatatgctggacaactatgatgccataaatgtt
gttcaa----------catgttgtagataggcgtgtgtcttttgactacattagcctatt
taaattagtagtcgaacttgttatcggctactctctatatactgtgtgcttctacccact
gtttgtccttgttggaatgcagttgttgaccacatggttgcctgaattctttatgctggg
gactatgcattggagcgctcgtttgtttgtttttgttgctaacatgctcccagcttttac
gttactgcgattttatatcgtggtgacagctatgtataaggtctattgtctttgtagaca
tgttatgtatggatgtagtaagcctggttgcttgttttgttataagagaaaccgtagtgt
ccgcgttaagtgtagcaccgttgttggtggttcactacgctattacgatgtaatggctaa
cggcggcacaggtttctgtacaaagcaccagtggaactgtcttaattgcaattcctggaa
accaggcaatacattcataactcatgaagcagcagcggacctctctaaagagttgaaacg
ccctgtgaatccaacagactctgcttattactcggtcatagaggttaagcaggttggttg
ttccatgcgtctgttctatgagagagacggacagcgtgtttatgatgatgttagtgctag
tttgtttgtggacatgaatggtctgctgcattctaaagttaaaggtgtgccagaaactca
tgttgtagtcgttgagaacgaagc------cgataaggccggttttcttaacgctgctgt
tttctatgcacaatctctttatagaccgatgctgatggtggagaagaagttaataactac
cgccaacactggtttgtctgttagtcgaactatgtttgacctctatgtagactccttgct
gagcgtccttgacgtcgatcgcaagagtctaacaagttttgtaaatgctgcgcacaactc
cctaaaggagggtgttcagcttgaacaggtaatggatacctttgttggctgtgctcgacg
taagtg---tgctatagattctgatgttgagaccaagtctattaccaagtccgttatggc
ggcagtgaatgctggcgttgaggttacggacgagagttgtaataacttggtgcccacata
tgttaaaagcgacactatcgttgcagctgatttgggtgttcttattcagaataatgctaa
gcatgtacagtctaatgttgctaaagccgctaatgtggcttgcatttggtctgtggatgc
ttttaaccagctatctgctgatttgcagcataggttgagaaaagcatgtgtaaagactgg
cttgaagattaagcttacgtataacaagcaggaggcaaatgttcctattttaactacacc
gttctcccttaaagggggcgctgtgtttagtagagttttgcaatggttgtttgttgctaa
tttgatctgtttcattgtattgtgggccctt---------atgccgacatacgcagtgca
caaatcagatatgcagttgcctttatatgccagtttcaaagttatagataatggtgtgct
aagggatgtgtctgttactgacgcatgcttcgcaaacaaatttaatcaatttgatcagtg
gtatgagtctacatttggtcttgtctattaccgtaactctaaggcttgccctgttgtggt
tgctgttatagatcaagacattggccataccttatttaatgttcctaccaaagttttaag
--------atatggatttcatgtgttgcattttataactcatgcatttgctactgatagc
gtgcagtgttatacgccacatatgcaaatcccctatgataatttctatgctagtggttgc
gtgctgtcttccctctgtaccatgcttgcgcatgcagatggaaccccgcatccttattgt
tatacagagggtgttatgcataatgcttctctgtatagttctttggtccctcatgtccgt
tataacctagctagttcaaatggtt---atatacgttttcctgaagtggttagtgagggt
attgtgcgtgtagtgcgcacgcgctccatgacctactgcagggttggtttatgtgaggag
gctgaggagggtatttgttttaattttaatagttcatgggtactgaataacccgtattat
agggctatgccaggaactttctgtggtagaaacgcttttgatttaatacatcaagtttta
ggaggtttagtccagcctattgatttctttgccttaacggcgagttcagtggctggcgct
atccttgcaattattgttgttttggcgttttattatttaataaagcttaaacgtgccttt
ggtgactacactagtgttgtagtcatcaatgtcattgtgtggtgtataaatttcctgatg
ctattcgtgtttcaggtttatcccactttgtcttgtttgtatgcttgcttttacttttac
acaacgctctatttcccttcggagataagtgttgttatgcatttgcagtggcttgtcatg
tatggtgctattatgcccttgtggttttgcattacctacgtggcagtcgttgtctcaaac
catgctttgtggttgttctcttactgccgcaaaatcggtaccgatgttcgtagtg-----
-atggcacatttgaggaaatggcccttactacctttatgattactaaagaatcttattgt
aagttgaaaaa--------ttctgtttctgatgttgcttttaacaggtacttgagtcttt
ataacaagtatcgctattttagtggcaaaatggatactgctgcttatagagaggctgctt
gttctcaactagcaaaggcaatggaaacatttaaccataacaatggtaatgatgttctct
atcagcctccaactgcctctgttactacatcatttttacagtctggtatagtgaagatgg
tgtcccccacttctaaggtggaaccttgtgtagttagtgttacctatggtaatatgacac
ttaatgggttgtggttggatgataaagtttattgtccaagacatgttatctgttcttcag
ctgacatgacagaccctgattatcctaatttgctttgtagagtgacatcaagtgactttt
gtgttatgtctgaccgtatgagccttaccgtgatgtcttaccaaatgcagggcagtctac
ttgtgttgactgtaacattgcaaaatcctaacacgcctaagtattcctttggcgttgtta
agcctggtgagacgtttaccgttttggctgcatacaatggcagaccccagggagccttcc
atgttgttatgcgtagcagccataccataaagggctcctttttgtgtggatcctgcggtt
ctgtagggtatgtgttaactggtgatagtgtacgatttgtttatatgcatcagctagagt
tgagtactggttgtcacaccggtactgactttagtgggaatttctatggtccctatagag
atgctcaggttgtacaattgccagttcaagattatacgcagactgttaatgttgtagctt
ggctttatgctgctattcttaacaggtgcaattggtttgtgcaaagtgatagttgttctc
tggaagaatttaatgtctgggctatgaccaatggttttagctcaatcaaagctgaccttg
tc------ttggatgcccttgcctctatgacaggtgtcacagttgaacagatgttggccg
ctattaagagg---ctgcattctggattccagggtaaacaaattttaggtagttgtgtgc
ttgaagatgagttgacaccaagtgatgtttatcaacaactagctggtgttaagctacagt
caaagcgcacaagagttattaaaggtacatgttgctggatattggcttcaacatttttgt
ttt-----gtagcattatctcagcatttgtaaaatggactatgtttatgtatgt------
-------tactactcatatgttgggagtgacattgtgtgcactttgttttgtaagctttg
ctatgttgttgattaagcataagcatttgtatttaaccatgtatattatgcctgttttat
gcacattg------ttttacacgaactatttggttgt--------------gtataa--a
cagagttttagaggcttagcatatgcttggctttcacactttgtccctgccgtagactat
acttacatggatgaagtattatat------ggtgtcgtgttgctagtcgctatggtattt
gttaccatgcgcagcataaatcacgacgtcttttctactatgttcttggttggtagactt
g-----------------tcagcctggtatctatgtggtattttggagccaatttagagg
aagaggttctgttgttcctcacatccctatttggcacgtacacatggactactatgctgt
cattggctactgctaaggttattgctaaatggttgg---ctgtgaatgtcttgtatttca
cagacataccgcaaatta------------aattagttctcttgagctatttgtgtattg
gttatgtgtgttgttgttattggggcgtcttgtcactccttaatagcatttttaggatgc
cattgggcgtctacaattataaaatctccgtgcaggagttacgttatatgaatgctaatg
gcttgcgcccacccagaaatagttttgaagccttgatgcttaattttaagctgttgggaa
ttggtggtgtgccagtcattgaagtatctcaaattcaatcaagactcactgatgttaaat
gtgctaatgttgtgttgcttaattgcctccagcacttgcacattgcatctaattctaagt
tgtggcagtattgcagtactttgcataatgaaatattagccacatctgatttgagcgtag
ccttcgataagttggcccagctcttagttgtcttatttgctaatccagcagcagtggata
gcaagtgccttgcaagtattgaagaagtgagcgatgattacgttcgcgacaatactgttt
tgcaagctttacagagtgaatttgttaatatggctagcttcgttgagtatgagcttgcta
agaagaacttagatgaggccaaggctagcggctctgctaatcaacagcag--attaagca
gctagagaaggcttgtaatattgctaagtcagcatacgagcgcgatagagctgttgctcg
taagctagagcgtatggctgatttggctcttactaatatgtacaaggaagctagaattaa
tgataagaagagtaaggtagtgtcggcattgcaaaccatgctgtttagtatggtccgtaa
gctagacaaccaagctcttaattctatcttagataatgcagttaagggttgtgtaccttt
gaatgcaataccaccattgacttcaaacactctgactataatagtgccagataagcaggt
ttttgatcaagttgtggataatgtgtatgtcacctatgctgggaatgtatggcatataca
atctattcaagatgctgatggtgctgttaaacaattgaatgagatcgacgt---------
---taattcaacctggcccctagtcatctctgcaaataggcataatgaagtgtctactgt
cgttttgcagaacaatgagttga------------tgcctcagaagttgagaactcaggt
cgtcaatagtggctcagatatgaattgtaatactcctacccagtgttattataatacgac
tggcacgggtaagattgtgtatgctatacttagtgactgtgacggtctcaagtacactaa
gatagtaaaagaagatggaaattgtgttgttt---tggaattggatcctccctgtaagtt
ttcagttcaggatgtgaagggccttaaaattaagtacctttactttgtgaaggggtgtaa
tacactggctagaggctgggtcgtaggcaccttatcatcgacagtgagattgcaggcagg
cacggcaactgagtatgcctccaactctgcaatactgtcgttgtgtgcgttttctgtaga
tcctaagaaaacgtacctggattatatacaacagggtggcgtgcctgtcactaattgtgt
caaaatgttatgtgaccatgcaggcactggtatggccattactattaagccggaggcaac
cactaatcaggattcatatggtggtgcttctgtttgtatatattgccgctcacgtgttga
acatccagatgttgatggattgtgcaaattacgcggcaagtttgttcaagtgcccttag-
--gcataaaggatcctgtgtcatatgttttgacgcatgatgtttgtcaagtttgtggctt
ttggcgagacggtagctgctcctgtgtaggtacaggct--------cccagtttcagtca
aaagacac---gaattttttaaacgggttcggggtacaagtgtaaatgcccgtcttgtac
cctgtgccagtggcttggacactgatgttcaattaagggcatttgatatttgtaatgcta
atcgagctggcattggtttgtattataaagtgaattgctgccgatttcagcgtgtagatg
aggacggcaacaagttggataagttctttgttgttaaaagaaccaatttagaagtgtata
ataaggagaaagaatgttatgagttgacaaaagattgtggtgttgtggctgaacacgagt
tcttcacatttgatgttgagggaagtcgtgtgccacacatagtccgtaaagatctttcaa
agtttactatgttagatctttgctatgcattgcgtcattttgaccgcaatgattgttcaa
ctctcaaggaaattctccttacatatgctgagtgtgatgagtcctattttcaaaagaagg
actggtatgattttgttgagaatcctgatattattaatgtgtataagaagcttggtccta
tatttaatagagccctgcttaacactgctaagtttgcagacacgttagtggaggcaggct
tagtaggtgttttaacacttgataatcaagatttatatggtcaatggtatgactttggag
attttgtcaagacagtgcctggttgtggtgttgccgtggcagattcttattattcctata
tgatgccaatgctgaccatgtgtcatgcgttggatagtgagttgtttgtcaatggta---
---------cttatagggagtttgaccttgttcagtatgattttactgatttcaagctag
agctctttaataagtattttaagcattggagtatgacctaccacccgaacacctccgagt
gcgaggatgacaggtgcattatccattgtgccaattttaatatactttttagtatggtct
tacctaagacctgttttgggcctcttgttaggcagatatttgtggatggtgttcctttcg
ttgtgtcgattggctaccattataaagaattaggtgttgttatgaatatggatgtggata
cacatcgttatcgcttgtctcttaaagacttgcttttgtatgctgcagatcctgcccttc
atgtggcatctgctagtgcactgcttgatttgcgcacatgttgttttagcgttgcagcta
tcacaagtggcgtaaaatttcaaacagttaaacctggaaattttaatcaggatttttatg
agtttattttgagtaaaggcctgcttaaagaagggagctccgttgatttgaagcacttct
tctttacgcaggatggtaatgctgctattactgattataattattacaagtataacctac
ccaccatggtggatattaagcagttgttgtttgttttggaagttgttaataagtattttg
agatctatgagggtgggtgtatacccgcaacacaggtcattgttaataattatgataaga
gtgctggctacccatttaacaaatttggaaaggccaggctctattatgaggcattatcat
ttgaggagcaggatgaaatttatgcgtataccaaacgcaatgtcctgccgaccctaactc
aaatgaatcttaaatatgctattagtgctaagaatagggcccgcaccgttgctggtgtct
ctattctcagtactatgactggcagaatgtttcatcaaaagtgtttaaagagtatagcag
ctactcgtggtgttcctgtagttataggcaccacgaagttctacggcggttgggatgata
tgttacgccgccttattaaagatgttgatagtcctgtactcatgggttgggactatccta
aatgtgatcgtgctatgccaaacatactgcgtatcgttagtagtttggtgttagcccgta
aacatgattcgtgctgttcgcatacggacagattctatcgtcttgcgaacgagtgcgccc
aagttttgagtgaaattgttatgtgtggtggttgttattatgttaaaccaggtggcacta
gtagtggggatgcaaccactgcttttgctaattctgtatttaacatatgtcaagctgttt
ccgccaatgtatgctcgcttatggcatgcaatggacacaaaattgaagatttgagtatac
gcgagttacaaaagcgcctatactctaatgtgtatcgtgcggaccatgttgaccccgcat
ttgttagtgagtattatgagtttttaaataagcattttagtatgatgattttgagtgatg
atggtgttgtgtgttacaattcagagttcgcgtccaagggttatattgctaatataagtg
cctttcaacaggtattatattaccaaaataatgtgttcatgtctgaggccaaatgttggg
tcgaaacagacatcgaaaagggaccgcatgaattttgttctcaacatacaatgctagtaa
agatggatggtgatgaagtttaccttccatatcctgatccttcgagaatcttaggagcag
gctgttttgttgatgatttattaaagactgatagcgttctcttgatagagcgctttgtaa
gtcttgcaattgatgcttatcctttagtataccatgagaacccagagtatcaaaatgtgt
tccgggtatatttagaatatataaagaagctgtacaatgatctcggtaatcagatcctgg
acagctacagtgttattttaagtacttgtgatggtcaaaaatttactgatgagaccttct
acaagaacatgtatctaagaagtgcagtgatgcaaagcgttggggcctgcgttgtctgta
gttctcaaacatctttacgttgtggcagttgcatacgcaagccattgctgtgttgcaagt
gcgcttatgatcatgttatgtcaactgatcataaatatgtcctgagtgtgtcaccatatg
tgtgtaattcgccgggatgtgatgtaaatgatgttaccaaattgtatctaggtggtatgt
catattattgtgaggcccataaaccacagtattcatttaaattagtgatgaatggtatgg
tttttggtttatacaaacaatcctgtactggttcgccctacatagaggattttaataaaa
tagctagctgcaaatggacggaagtcgatgattatgtgctagctaatgaatgtaccgaac
gtcttaaattgtttgccgcagaaacgcagaaggccacagaggaggctttcaagcaatgtt
atgcgtcagcaacgatccgtgagatcgtgagcgatcgggagttaattttgtcttgggaaa
ttggtaaagtgagaccaccacttaataaaaattatgtttttactggctaccattttacta
ataatggcaagacagttttaggtgaatatgtttttgataagagtgagttgactaatggtg
tgtattatcgcgccacaaccacttataagttatctgtgggtgatgttttcattttaacat
cacacgcagtgtctagtttaagtgctcctacattagtaccgcaggagaattatactagca
ttcgctttgctagtgttta-----tagtgtgcctgagacgtttcagaacaatgtgcctaa
ttatcagcacattggaatgaagcgctattgcactgtacagggaccgcctggtactggtaa
gtcccatttagccattgggctagctgtttattattgtacggcgcgtgtggtgtataccgc
tgctagccatgctgcagttgacgcgctgtgtgaaaaggcacacaaatttttaaatattaa
tgactgcacgcgtattgttcctgtaaaggtgcgtgtagattgctatgataagtttaaggt
caatgacaccactcgtaagtatgtgtttactacaataaatgcattacccgagttggtgac
tgacattattgttgttgatgaagttagtatgcttaccaattatgagctgtctgttattaa
cagtcgtgttagggctaagcattatgtgtatattggagatcctgctcagctgcccgctcc
tcgtgtgctactgaataagggaactctagaacctagatattttaattctgttaccaagct
aatgtgttgcttgggtccagatatcttcttgggtacctgttatagatgccctaaggagat
tgtggatacagtgtcagccttggtttataataataagctgaaggctaaaaatgataatag
cgccatgtgttttaaggtctattataaaggccagactacacacgagagttctagtgctgt
taatatgcagcaaatacatttaattagtaagtttttgaaggcaaaccccagctggagtaa
tgccgtatttattagtccttataatagtcagaactatgttgctaagagagtcctgggatt
acaaactcagaccgtagattcagcgcagggttctgaatatgactttgttatttattcaca
gactgcggaaacagcgcattctgtcaatgtaaatagattcaatgttgccattacacgtgc
taagaagggtatcctctgtgtcatgagtagtatgcaattatttgagtctcttaattttac
tacactga------cgttggataagattaataatccacgattacagtgtactacaaattt
gtttaaggattgtagcaagagctatgtaggt-tatcacccggcccatgcgccttcctttt
tggcagttgatgataaatataaggtaagtggcgatttagccgtttgccttaatgttgctg
attctgctgtcacttattcgcggcttatatcactcatgggattcaagcttgacttgaccc
ttgatggttattgtaagctgtttataacaagagatgaagctatcaaacgtgttagagctt
gggtgggcttcgatgcagaaggtgctcatgcgacgcgtgatagcattgggacaaatttcc
cattacaattaggcttttcgactggaattgatttcgtcgtcgaggccactggaatgtttg
ctgagagagatggctacgtctttaaaaaggcagccgcacgagcacctcccggcgaacaat
ttaaacacctcgtcccacttatgtctagaggacagaaatgggacgtggttcgaattcgaa
tagtacaaatgctgtcagaccacctagtggatttggcagacagtgttgtacttgtgacgt
gggctgccagcttcgagctcacatgtttgcgatatttcgctaaagttggaaaagaagttg
tgtgtagtgtctgcaacaagcgtgcgacatgttttaattctagaactgggtactatggat
gctggcgacatagttattcctgtgattacctgtacaacccactaatagttgacattcaac
agtggggatatacaggatctttaactagcaatcatgatcctatttgcagcgtgcataagg
gtgctcatgtcgcatcatccgatgctatcatgactcgatgcttagctgtccatgattgct
tttgtaagtctgttaattggaatttagaataccccattatttcaaatgaggtcagtgtta
atacctcctgcaggttattgcagcgcgtaatgttcagagctgcgatgctatgcaataggt
atgatgtgtgttatgacattggcaaccctaagggtctt--gcctgtgtcaaaggata---
-tgattttaagttttatgatgcctcccct----gttgttaagtctgttaaacag-----t
ttgtttataagtacgaggcacataaagatcaatttttagatggtttatgtatgttctgga
actgcaatgtggataagtatcccgcgaatgcagttgtctgtaggtttgacacgcgagtgt
taagcaaattaaatctccctggctgtaatggcggtagtctgtatgttaataaacatgcat
tccacaccaatccctttacgcgggctgccttcgagaatttaaagcctatgccgttctttt
attattcagatacgccttgtgtgtat-atggaaggcatggagtctaagcaggtcgattat
gtcccactaagaagcgccacttgcattacaagatgcaatttagggggtgctgtttgtcta
aaacatgctgaggagtatcgtgagtaccttgagtcttacaatacggcaaccacagcgggt
tttactttttgggtctataagacttttgatttttacaacctttggaatacttttactagg
ctccaaagtttagaaaatgtagtgtacaatttggttaatgctggacactttgatggccgg
gcgggtgaactgccttgtgctgttataggtgagaaagtcattgccaagattcaaaatgag
gatgtcgaggtctttaaaaataacacgccattccctaccaatgtggctgtcgaattattt
gctaagcgcagtattcggccccacccagagcttaagctctttagaaatttaaatattgac
gtgtgctggaatcacgtcctttgggattatgctaaggatagtgtgttttgcagttcgacg
tataaggtctgcaaatacacagatttacagtgcattgaaagc------------------
----ttgaatgtactttttgatggtcgtgataatggtgctcttgaagcttttaagaagtg
ccggaatggcgtctacattaacacgacgaaaattaaaagtctgtcgatgattaaaggccc
acaacgtgccgacttgaatggcgtagttgtggagaaagttggagattctgatgtggaatt
ttggtttgctatgcgtagagacggtgacgatgttatcttcagccgtacagggagccttga
accgagccattaccggagcccacaaggtaatccgggtggtaatcgcgtgggtgatctcag
cggtaatgaagctctagcacgtggcactatctttactcaaagcagatttttgtcctcttt
ctcacctcgatcggagatggagaaagattttatggatttagatgaagacgtgttcattgc
aaaatatagtttacaggactacgcgtttgaacacgttgtttatggtagtttcaaccagaa
aattattggaggtttgcacttgcttattggcttagcccgtaggcagaaaaaatccaatct
ggttattcaagagttcgtgccgtacgactctagcattcattcgtactttatcactgacga
gaacagtggtagtagtaagagtgtgtgcactgttattgatttattgttagatgattttgt
ggacattgtaaagtccctgaatctaaagtgtgtgagtaaggttgttaatgttaatgttga
ttttaaagatttccagtttatgttgtggtgcaatgaggagaaggtcatgactttctaccc
tcgtttgcaggctgctgctgattggaaacctggttatgtaatgcctgtattatataagta
tttggaatcgccaatggaaagagtgaatctctggaactatggcaagccgattactttacc
tacaggatgtatgatgaatgttgctaagtatactcaattatgtcaatatttgagtactac
aacattagcggtccctgctaacatgcgtgtactacaccttggtgcagggtctgataaggg
tgttgcacctggatctgcagttcttaggcagtggttaccatcgggcagtattcttgtaga
taatgatatgaatccatttgtgagtgacagcgttgcctcatattatggaaattgtataac
cttaccctttgattgtcagtgggatctgataatttctgatatgtacgaccctctcactaa
gaacattggggagtacaacgtgagtaaagatggtttctttacttacctttgtcatttaat
tcgtgacaagttggctctgggtggcagtgttgccataaaaataacagagttttcttggaa
cgctgagttatatagtttaatggggaagtttgcgttttggacaatcttttgtaccaacgt
aaacgcctcttcaagtgaaggatttttgattggcataaattggttaaatagaacccgtaa
tgaga-----------ttgacggtaaaaccatgcatgccaactatttgttttggagaaat
agtacaatgtggaatggaggggct---tatagtctttttgatatgactaagttccctttg
aaagcggctggtacggctgttgttagccttaaaccagaccaaataaatgacttagtcctc
tccttgattgagaagggcaagttattagtgcgtgacacacgcaaagaggtttttgttggc
gatagcctagtaaatgttaaataaatctatacttgtcatggctgcgagaatggcctttgc
tgacaagcctaatcattttataaactttcctctagcccaatttagtggctttatgggtaa
gtatttaaagcttcagtctcaacttgtggaaatgggtttggactgtaaattacaaaaggt
accacatgttagtattaccctgcttgacattaaagcagaccaatacaaac-aggtggaat
ttgcaatacaagaaataatagatgatctggcggcatatgagggagatattgtctttgaca
accctcatatgcttggcagatgtcttgttcttgatgttaaaggatttgaagagttgcatg
aagatattgttgaaattctccgcagaaggggttgcactgcagatcaatccagacaatgga
ttccgcactgcactgtggcccaatttgatgaagaaaaagaaataaaagaaatgcaattct
attttaaattgcccttctatctcaagcataacaacctacttacggatgctaggcttgagc
ttgtgaagataggttcttccaaagtagatgggttttattgtagtgaactaagtatttggt
gtggtgagagactttgttacaagcccccaacccccaaattcagtgatatatttggctatt
gctgcatagataaaatacgtggtgatttagaaataggagacctaccgccagatgatgagg
aagcgtgggccgagctaagttaccactatcaaagaaacacctacttcttcagacatgtgc
acgataatagtatctattttcgtaccgtatgtagaatgaagggttgtatgtgttgatttg
tttttacactattagtgtaataaactt-attattttgttgaaat--------gggcagga
cgtgcatagct---atggctcctcgcacactgcttttgctgattggctgtcagctggtgt
ttgggttcaatgaacctcttaacatcgtttcacatttaaatgatgactggtttctatttg
gtgacagtcgttctgactgtacctatgtagaaaat------aacggtcatcctaaattag
attggctagaccttgacccaaaattgtgtaattcaggaaagatttctgcgaagagtggta
actctctcttccggagttttcacttcactgatttttacaattatacgggtgagggagacc
aaattgtattttatgaaggagttaattttagtcccaaccatggctttaaatgcctggctt
atggagataataaaagatggatgggcaataaagctcgattttatgcccgagtgtatgaga
agatggcccaatataggagcctatcctttgttaatgtgccttatgcctatgggggtaaag
ccaagcccacctccatttgcaaacataaa------------actttaacactcaacaacc
ccaccttcatctcgaaggagtccaattatgttgattattattacgagagtgaggctaatt
tcacactagmaggttgtgatgaatttatagtaccgctctgtgkttttaatggccaytcca
agggcagytcttcggaysctgccaayaaa---tattataykgactckcagagttactata
atatggataytggtgtcttatatgggttcaaytccacyttggatgttggcaayacygcta
aggatccgggtcttgatctcacttgtaggtatcttgcattgactcctggtaattataagg
ctgtgtccttagaatatttgttaagcttaccctcaaaggctatttgcctccrtaagmcaa
agcgctttatgcctgtgcaggtagtkgaytcaaggtggartagyayccgccagtcwgaca
atatgaccgctgyagcytgtcagctgccatattgyttyttycgcaayacatctgcgratt
atagtggtggyacrcatgatgyrcaccatggtgattttcatttcaggcagttattgtctg
gtttgttaywtaatgtttcctgtatygcccagcagggtgcatttctttataataatgtta
gttcctcttggccagcctatgggtacggtcattgtccaacggcagctaacattggttata
tggcacctgtttgtatctatgaccctctcccggtcatactgctaggtgtgttattgggta
tagctgtgttgattattgtgtttttgatgttttattttatgacggatagcggtgttagat
tgcatgaggc-------------ataatctaaacatgctgt-------tcgtgtttattc
tatttttgccctcttgcctagggtatattggtgattttagatgtatccagcttgtgaatt
caaacggtgctaatgttagtgctccaagcattagcactgagaccgttgaagtttcacaag
gcctggggacatattatgtgttagatcgagtttatttaaatgccacattattgcttactg
gttactacccggtcgatggttctaagtttagaaacctcgctcttacgggaactaactcag
ttagcttgtcgtggtttcaaccaccctatttaagtcagtttaatgatggcatatttgcga
aggtgcagaaccttaagacaagtacgccatcaggtgcaactgcatattttcctactatag
ttataggtagtttgtttggctatacttcctataccgttgtaatagagccatataatggtg
tta--taatggcctcagtgtgccagtataccatttgtcagttaccttacactgattgtaa
gcctaacactaatggtaataaattaatagggttttggcacacggatgtaaaacccccaat
ttgtgtgttaaagcgaaat--------------------------ttcacgcttaatgtt
aatgctgatgcattttattttcatttttaccaacatggtggtactttttatgcgtactat
g-cggataaaccctccgctactacgtttttgtttagtgtatatattggcgatattttaac
acagtattatgtgttacctttcat------ctgcaacccaacagctggtagcacttttgc
t---ccgcgctattgggttacacctttggttaagcgcca---------------atattt
gtttaatttcaaccagaagggtgtcattactagtgctgttgattgtgctagtagttatac
cagtgaaataaaatgtaagacccagagcatgttacctagcactggtgtctatgagttatc
cggttatacggtccaaccagttggagttgt------ataccggcgtgttgctaacctccc
agcttgtaatatagaggagtggcttactgctaggtcagtcccctcccctctcaactggga
gcgtaagacttttcagaattgtaattttaatttaagcagcctgttacgttatgttcaggc
tgagagtttgttttgtaataatatcga-----tgcttccaaagtgtatggcaggtgcttt
ggtagtatttcagttgataagtttgctgtaccccgaagtag-gcaagttgatttacagct
tggtaactctggatttctgcagactgctaattataagattgatacagctgccacttcgtg
tca---gctgcattacaccttgc----ctaagaataatgtcaccataaacaaccataacc
cctcgtcttggaataggaggtatggctttaatgatgctggcgtctttggcaaaaaccaac
atgacgttgtttacgctcagcaatgttttactgtaagatctagttattgcccgtgtgctc
aaccggacatagttagcccttgcactactcagactaagcctaagtctgctt---------
------------------------------------------------------------
------------------------------------------------------------
------------------------------------------ttgttaatgtgggtgacc
attgtgaaggcttaggtgttttagaagataattgtggcaatgctgatccacataagggtt
gtatctgtgccaacaattcatttattggatggtcacatgatacctgccttgttaatgatc
gctgccaaatttttgctaatatattgttaaatggcattaatagtggtaccacatgttcca
cagatttgcagttgcctaatactgaagtggttactggcatttgtgtcaaatatgacctct
acggtattactggacaaggtgtttttaaagaggttaaggctgactattataatagctggc
aaacccttctgta---------tgatgttaatggtaatttgaatggttttcgtgatctta
ccactaacaagacttatacgataaggagctgttatagtggccgtgtttctgctgcatttc
ataaa------gatgcacccgaaccggctctgctctatcgtaatataaattgtagctatg
tttttagcaataatatttcccgtgaggagaacccactt----------------------
--aattactttgatagttatttgggttgtgttgttaatgctgataaccgcacggatgagg
cgcttcctaattgtgatctccgtatgggtgctggcttatgcgttgattattcaaa-----
----------------atcacgcagggctcaccgatcagtttctactggctatcggttaa
ctacatttgagccatacactccgatgttagttaatgatagtgtccaatccgttgatggat
tatatgagatgcaaataccaaccaattttactattgggcaccatgaggagttcattcaaa
ctagatctccaaaggtgactatagattgtgctgcatttgtctgtggtgataacactgcat
gcaggcagcagttggttgagtatggctctttctgtgttaatgttaatgccattcttaatg
aggttaataacctcttggataatatgcaactacaagttgctagtgcattaatgcagggtg
ttactataagctcgagactgccagacggcatctcaggccctatagatgacattaatttta
gtcctctacttggatgcataggttcaacatgtgctgaagacggcaatggacctagtgcaa
tccga---gggcgttctgctatagaggatttgttatttgacaaggtcaaattatctgatg
ttggctttgtcgaggcttataataattgcaccggtggtcaagaagttcgtgacctccttt
gtgtacaatcttttaatggcatcaaagtattacctcctgtgttgtcagagagtcagatct
ctggctacacaaccggtgctactgcggcagctatgttcccaccgtggtcagcagctgccg
gtg------------tgccatttagtttaagtgttcaatatagaattaatggtttaggtg
tcactatgaatgtgcttagtgagaaccaaaagatgattgctagtgcttttaacaatgcgc
tgggtgctatccaggatgggtttgatgcaaccaattctgctttaggtaagatccagtccg
ttgttaatgcaaatgctgaagcactcaataacttactaaatcaactttctaacaggtttg
gtgctattagtgcttctttacaagaaattctaactcggcttgaggctgtagaagcaaaag
cccagatagatcgtcttattaatggcaggttaactgcacttaatgcgtatatatccaagc
aacttagtgatagtacgcttattaaagttagtgctgctcaggccatagaaaaggtcaatg
agtgcgttaagagccaaaccacgcgtattaatttctgtggcaatggtaatcatatattat
ctcttgtccagaatgcgccttatggcttatattttatacacttcagctatgtgccaatat
---------cctttacaaccgcaaatgtgagtcctggactttgcatttctggtgatagag
gattagcacctaaagctggatattttgttcaagatgatggagaatggaagttcacaggca
gttcatattactaccctgaacccattacagataaaaacagtgtcattatgagtagttgcg
---------------cagtaaactacacaaaggcacctgaagttttcttgaacacttcaa
tacctaatccacccgactttaaggaggagttagataaatggtttaagaatcagacgtcta
ttgcgcctgatttatctctcgatttcgagaagttaaatgttactttgctggacctgacgt
atgagatgaacaggattcaggatgcaattaagaagttaaatgagagctacatcaacctca
aggaagttggcacatatgaaatgtatgtgaaatggccttggtatgtttggttgctaattg
gattagctggtgtagctgtttgtgtgttgttattctttatatgttgct---gcacaggtt
gtggctcatgt-----tgttttaagaagt-------------------gtggaaattgtt
gtga--tgagtatggaggacaccaggacagtattgtgatacataatatttcctctcatga
ggattgacta-----------------------------tcacagcccctgcaggaaaga
cagaaaatcta--------------------------aacaatttatagcattctcattg
ctacctggccccgtaagaggcagtca------------------------------tagc
tatggccgt-gttggtcctaaggctacattggctgctgtctttattggtccatttattgt
agcatgta--tgctaggcattggcctagt-ttatttattgcaattgcaagttcaaattt-
---------ttcatgttaaggataccatacgtgtgactg-------------gcaag---
----------------------------ccagccactgtgtcttatactacaag------
-----tacaccagtaacaccgagcgcgacgacgctcgatggtactacgtatactttaatt
agacccactagctcttatacaagagtttatcttggtactccaagaggttttgattatagt
aca--------------------------------tttgggcctaagaccctagattat-
----------------gttactaa-tctaaacctcatcttaattctggtcgtccatatac
ttttaaggcattgtccaggcata-----tgagaccaacagccacatg--gattt-----g
gcatgtgagtgatgcatg-----gttacgccgcacgcggg--------------------
---actttggtgtca----------------ttcgcctagaagatttttgttttcaattt
aattatagccaaccccgagttggttattgtagagttcctttaaaggcttggtgtagcaac
-------------cagggtaaatttgcagcgcagt--ttaccctaaaaa----------g
ttgcgaaaaacca------------------ggtcacgaaaa------atttattactag
cttcacg-----------------------------------------------gcctac
ggcagaactgtccaacaggcc---------------------------------------
---gttagcaagttagtagaagaagc------------------tgttgattttattctt
tttagggccac---gcagctcgaaagaaatgtttaatttat-tccttacagacac-----
------------------------------------------------------------
-----------------------------------------------------agtatgg
tatgtggggcagattatttttatattcgcagtgtgtttgatggtcaccataattgtggtt
------gccttccttgcgtctatcaaactttgtattcaactttgcggtttatgtaatact
ttggtgctgtccccttctatttatttgtatgataggagtaagcagctttat---------
-----------------aagtatt-----------------ataatgaagaa--------
----------------atgagactgcccctattagaggtggatgat--------------
--atctaatccaaacattatgagtagtact-actcaggccccagagcccgtctatcaatg
gacggccgacgaggcagttcaattccttaaggaatggaacttctcgttgggcattatact
actctttattactatcatactacagttcggttacacgagccgtagcatgtttatttatgt
tgtgaaaatgataatcttgtggttaatgtggccactgactattgttttgtgtattttcaa
ttgcgtgtatgcgctaaata--------------atgtgtatcttggattttctatagtg
tttactatagtgtccattgtaatctggattatgtattttgttaatagcataaggttgttt
atcaggactggtagctggtggagcttcaaccccgaaacaaacaaccttatgtgtatagat
atgaaaggtaccgtgtatgttagacccattattgaggattaccataca---ctaacagcc
actattattcgtggccacctctacatgcaaggtgttaagctaggcaccggtttctctttg
tctgacttgcccgcttatgttacagttgcta--------aggtgtcacacctttgcactt
ataagcgcgcattcttagacaaggtagacggtgttagcggttttgctgtttatgtgaagt
ccaaggtcggaaattacc------gactgccctcaaacaaaccgagtggcgcggacaccg
cattgttgagaacctaatctaaactttaaggatgtcttttgttcctgggcaagaaaatgc
cggtggcagaagctcctctgtaaaccgcgctggtaatggaatcctcaagaagaccacttg
ggctgaccaaaccgagcgtggaccaaataatcaaaatagaggcagaaggaatcagccaaa
gcagactgcaactactcaacccaactccgggagtgtggttccccattactcctggttttc
tggcattacccagttccaaaagggaaaggagtttcagtttgcagaaggacaaggagtgcc
tattgccaatggaatccccgcttcagagcaaaag---ggatattggtatagacacaaccg
ccgttcttttaaaacacctgatgggcagcagaagcaattactgcccagatggtattttta
ctatcttggcacagggccccatgctggagccagttatggagacagcattgaaggtgtctt
ctgggttgcaaacagccaagcggacaccaatacccgctc---------------------
-------------------tgatattgtcgaaagggacccaagcagt-------------
-------catgaggctattcctactagg-------------tttgcgcccggcacggtat
tgcctcagg--------------------------------------------gctttta
tgttgaaggctct---------------ggaaggtctgcacctgctagccgatctggttc
gcggtcacaatcccgtgggccaaataatc-------------------------------
--------------------------------------------------------gcgc
tagaagcagttc------------------------------------------------
------------------------------------------------------------
------------------------------------------------------------
------------------------------------------------------------
------------------------------------------------------------
------------------------------------------------------------
------------------------------------------------------------
------------------------------------------------------------
------------------------caaccagc----------------------------
----------------------------gccagcctgcctctactgtaaaacctgata--
------------------------------------------------------------
------------------------------------------------------------
----------------tggccgaagaaatt----gctgctcttgttttggctaagctcgg
taaagatgccggccagcccaagcaagtaacgaagc-------------------------
--------------------------------------------------aaagtgccaa
agaagtcag---------------------------------------------------
-------------------------------gcagaaaattttaa------acaagcctc
gccaaaagaggactccaaacaagcagtgcccagtgcagcagtgttttggaaagagag---
------------------------------------------------------------
-gccccaatcagaattttggaggct-----------------------------------
---------------------------------------------------------ctg
aaatgttaaaacttggaactagtgatccaca-----------------------------
------------------------------------------------------------
--------gttccccattc-----ttgca-------------------------------
-----------------------------------gagttggc-----------------
-------------------------------tccaacagttggtgccttcttctttggat
ct-------------aaattagaatt-------------ggtcaaaaagaattctggtgg
tgctga-------tgaacccaccaaag---------------------------------
-----------------------atgtgtatgagct------------------------
----------------------------------------gcaatattcagg--------
-------------------------------tgcagttaga-------------------
-------------------tttgatagtact-----------------------------
---------------------------------------ctacctggtttt---------
--------------gagactatcatgaaag-------tgttgaa----------------
-------------------------------------------tgagaattt--------
--gaatgcctaccaga---agga-------------------------------------
-tggtggtgcag------------------------------------------------
----------------------------------------------------------at
gtggtgagcccaaagccccaa---------------------------------------
------------------------------------------------------------
------------------------------------------------------------
------------------------------------------------------------
---------------------agaaaagggcgtagaca----------------------
------------------------------------------------------------
------------------------------------------------------------
----------------------------ggctcaggaaaagaaagatgaagtaga-----
------------------------------------------------------------
------------------------------------------------------------
-----------taatgtaag--------------------------cgttgcaaagccca
aaagctct----------------------------------------------------
------------------------------------------------------------
-------gtgcagcgaaatgtaagtagagaat----------------------------
------------------------------------------------------------
taaccc-------------------------cagaggatagaagtctgttggctcagatc
cttgatgatggc--------------------------gtagtgccagatggg-------
------------------------------------------------------------
------------------------------------------------------------
------------------------------------------------------------
------------------------------------------------------------
-------ttagaagatgactctaatg-----tgtaaagagaatgaatcctat--------
------------------------------------------------------------
------------------------------------------------------------
------------------------------------------------------------
------------------------------------------------------------
------------------------------------------------------------
---------------------------------------gtcggcgctcggtggtaaccc
ctcgcgagaaagtcgggataggacactctctatcagaatggatg----------------
------------------------------------------------------------
tcttgctgtcataacagata---------------gagaaggttgtggcagaccct----
------------------------------------------------------------
------------------------------------------------------------
---------------------------------------------------------gta
tcaattagttgaaagagattgc--------------------------------------
------------------------------------------------------------
------------------------------------------------------------
------------------------------------------------------------
------------------------------------------------------------
------------------------------------------------------------
------------------------------------------------------------
------------------------------------------------------------
------------------------------------------------------------
------------------------aaaatagagaatgtgtgagagaagt-----------
------------------------------------------------------------
------------------------------------------------------------
------------------------------------------------------------
------------------------------------------------------------
------------------------------------------------------------
-------------tagcaag----------------------------------------
------------------------------------------------------------
------------------------------------------------------------
------------------------------------gtcctacgtctaac----------
-------cataagaacggcgatag------------gcg-ccccctgggaagagctcaca
-------------tcaggg-----------------------tactattcctgcaatg--
--------ccctagtaaatg----------------------------------------
------------------------------------------------------------
------------------------------------------------------------
------------------------------------------------------------
------------------------------------------------------------
------------------------------------------------------------
------------------------------------------------------------
----------------------
>FJ647222.1 Murine coronavirus SA59/RJHM, complete genome
----------------------------------------------------ttg-tagt
ttaaatctaatctaatctaaactttataaacggcacttcctgcgtgtccat-----gccc
gtgggcctggtcttgtca--tagtgctgacatttgtggttccttgactttcgttctctgc
cagtgacgtgtccattcggcgccagcagcccacccataggttgcataatggcaaagatgg
gcaaatacggtctcg-----gcttcaaatgggccccagaatttccatggatgcttccgaa
cgcatcggagaagttgggtaaccctgagaggtcagaggaggatgggttttgcccctctgc
tgcgcaagaaccgaaagttaaaggaaaaactttggttaatcacgtgagggtggattgtag
ccggcttccagccttggagtgctgtgttcagtccgccataatccgtgatatt------tt
tgttgacgagg----atccccagaaggtggaggcctcgactatgatggcattgcagttcg
gtagtgctgtcttggtcaagccatccaagcgcttgtctgttcaggcatgggctaagttgg
gtgtgctgcctaaaactccggccatggggttgttcaagcgcttctgcctgtgtaatacca
gggagt-----gcgtttgtgacgcccacgtggcctttcaactttttacggtccagcccga
tggtgtatgcctgggtaacggccgttttata---ggctggttcgttccagtcacagccat
accggagtatgcgaagcagtggttgcaaccctggtccatccttcttcgtaggggtggtaa
caaagggtctgtgacatccggccatttccgccgcgctgttaccatgcctgtgtatgactt
taatgtagag---------gatgcttgtgaggaggttcatcttaacccgaggggtaagta
ctcctgcaaggcgtatgctcttcttaggggctatcgcggtgttaa---------gcccat
cctgtttgtggaccagtatggttgcgactatactggatgtctcgccaagggtctcgaaga
ctatggcgaccttactttgagtgagatgaaggagttgtcccctgtgtggcgtgactcctt
agataatgaagttgttgtggcttggcatgttgatcgtgaccctcgagctgtgatgcgc--
------------------ctgcagactctggctactgtacgtagcattgagtatgtgggc
caaccgatcgaggatatggttgatggggatgtggtgatgcgtgaacccgctcacctcctc
gcgcccaatgccatt---------------gttaaaaggcttccccgtctggtggagact
atgctgtatacggattcttccgttaca---------------------------------
------------gagttttgttataaaactaagttgtgtgattgtggttttatca-----
-------cacagtttggctatgttgattgctgtggtgacacctgtggttttcgtgggtgg
gttcctggcaatatgatggatggctttccatgccctgggtgttgtaaaagttacatgcct
tgggagttggaagctcaatcatcgggtgttataccagaaggaggtgtt-ctatttacgca
gagcactgacacagtgaatcgtgagtcttttaagctctacggtcatgctgttgtgccttt
tggtggtgctgcgtattggagtccatatcctggtatgtggcttccagtaatttggtcttc
tgttaagtcat--------------attcctatttgacttatacaggagttgttgg----
--------------------------ttgtaaggcaattgtccaggagacagacgctat-
----------------------------------atgtcgttctctgtacatggactatg
tccagcacaagtgt----------------ggcaatctcgagcagagggct---------
atccttggagtggacgatgtctat--------------------catagacagt------
--tgcttgttaacaggggtgactatagtctcctccttgaaaatgtggatttgtttgttaa
gcggcgcgc---------tgaatttgcttgca------------------------aatt
cgccacctgtggagatggccttgtaccccttctactagatggtttagtgccccgcagtta
ttatttaa--ttaagagtggtcaagcttttacctcattgatggttaactttagccgagag
gtagttgacatgtgtatggacatggctttattgttcatgcatgatgttaaagtggccact
aagtatgttaag-aaggttactggcaaact-agcagtgcgctttaaagcgttaggcattg
ctgttgtcagaaaaattactgaatggtttgacttagccgtggacactgctgctagtgccg
ctggatggctttgctaccagctggtaaatggcttatttgcagtggccaatggt---gtta
taacctttgtacaggaggtgcctgagcttgtcaagaattttgttgacaagttcaagacat
ttttcaaggtcttgatcgactctatgtcggtctctatcttgtctggacttactgttgtca
agact---------------gcctcaaatagggtatgtcttgctggcagtaagg------
--------tttatgaagttgtgcagaaatctctgcctgcatatattatgcctgtgggttg
cagcgaagccacttgtttggtgggtgagat------------------------------
---------------tgaacctgcagtctttgaagatgatgttgttgatgtggttaaagc
ccc----gttaacatatcaaggctgttgtaagccaccctcttctttcgaga---------
-agatttgtattgtg--------------------------gataaattatatatggcca
agtgtggtgatcaattctaccctgtggtggttgataacgacactgttggcgtgttagatc
agtgctggaggttcccctgcgcgggcaagaaagtcgtgtttaacgacaagcctaaagtta
aggaggtaccctccacgcggaagattaagattatcttcgctctggatgcgacctttgata
gtgttctctcgaaggcatgttcagagtttgaagttgataaagatgttacattggatgagc
tgcttgatgttgtgcttgacgcagttgagagtacgctcagcccttgtaaggagcatggtg
tgataggcacaaaagtttgtgctcta--cttgaaaggttggtggacgattatgtctatct
ttttgatgaaggaggcgaagaagttattgcctcccgtatgtattgttccttctctgctcc
t---gatgaa---------------gactgcgttgcaaca---gatgttgtatatgcaga
tgaaaaccaagatgatgatgctgacgatc-------------------------------
--ctgtagtccttgtcgccgatacccaagaagaggacggc--------------------
-----------gttgccaag----------gagcaggttgatt-----------------
-----------cggctgattcggaaatttgtgttgcgcacactggtggtcaagaaa---t
gactgagcctgatgctgtcggatctcaaactcccatcgcctctgctgaggaaaccgaagt
cggtgaggcatgcgacagggaagggattgctgaggtcaaggcaactgtgtgtgctgatgc
tttagatgcctgccccgatcaagtggaggcatttgatattgaaaaggttgaagactctat
cttaagtgagcttcaaaccgaacttaatgcgcccgcggacaagacctatgaggatgtctt
ggcattcgatgccatatactcagagacgttgtctgcattctatgctgtgccgagtgatga
gacgcactttaaagtgtgtggattctattcgccagctata---gagcgtactaattgttg
gctgcgttct----------actttgatagtaatgcagagtttacctttggaatttaaag
act-----tggggatgcaaaagctctggttgtcttacaaggctggctatgatca------
-------atgctttgtggacaaactagttaagagcgcgcccaagtctattattcttccac
aaggtggctatgtggcagattttgcctattttttcctaagccagtgtagcttcaaagttc
atgctaactggcgttgtctaaagtgtggcatggagttaaagcttcaaggcttgga--cgc
catgtttttctatggagacgttgtgtctcatatgtgtaagtgtggtaatagcatgacctt
gttgtctgcagacataccttacacattgcattttggagtgcgagatgacaaattttgtgc
tttttacacgccgagaaaagtctttagggctgcttgtgcggttgatgttaatgattgcca
ctctatggctgttgtggatggcaagcaaattgatggtaaagttgttaccaaatttaatgg
tgacaaatttgattttatggtgggtcatggtatgacatttag---------tatgtctcc
ctttgagatcgcccagttatatggttcatgtataacaccaaatgtttgttttgttaaagg
agatgttataaa------ggttttgcgcagagttggtgctgaagtcatcgtcaa------
---------------------ccctgctaatgggcgcatggct------catggtgcggg
tgttgcaggtgctatagctaaagcagcgggcaaagctttta------ttaatgagactgc
cgatatggtgaaggctcagggcgtttgccaggttggtggatgctatgagtctaccggtgg
taaattatgtaagaaagtgcttaacattgtaggacca--------gatgcgcgagggcat
ggcaagcaatgctat----tcacttttagagcgtgcttatcagcatattaataagtgtga
caatgttgtca----------------ccactttaatttcgg------------------
-----ctggtatatttagtgtgcctactgatgtttccttaacttatctacttggtgtagt
gacgaagaatgtcattcttgtcagtaataaccaggatgattttgatgtgatagagaagtg
tcaggtgacctccgttgctggtaccaaagcgctatcatttcaattggccaaaaatttgtg
ccgtgatgtaaagtttgtgacgaatgcatgtagttcgctctttagtgaatcttgctttgt
ctcaagctatgatgtgttgcaggaagttgaagcgctgc--gacatgatatacaattggat
gatgatgctcgtgtctttgtgcaggctaatatggactgtctgcccacagactggcgtctt
gtcaataaatttgatagtgttgatggtgttagaaccattaagtattttgaatgtccgggc
gaggtttttgtatctagccagggcaaaaagtttggttatgttcagaatggttcatttaag
gaggcgagtgttagccaaataagggctttgcttgctaataaggttgatgtcttgtgtact
gttgatggtgttaacttccgctcctgctgtgttgcagagggtgaagtttttggcaagaca
ttaggttcagttttttgtgatggtataaatgtaaccaaagttaggtgtagtgccattcac
aagggtaaggttttcttt---------------------cagtatagtggtctgtctgcg
gcagatctcgctgctgttaaagatgcctttggttttgatgaaccacaactgctgcagtac
tacagtatgcttggcatgtgtaagtggccagtagttgtttgtggcaattattttgctttt
aagcagtcaaataataattgctatataaatgtggcatgtttaatgctgcaacacttgagt
ttaaagtttcctaagtggcaatggcaggaggcctggaatgagttccgctcaggtaa-gcc
actaaggttcgtgtccttggtcttagcgaagggcagctttaaatttaatgaaccttctga
ttcaactgattttatacgtgtggtgctgcgcgaagcggatttgagtggtgccacatgtga
tttggaatttatttgtaaa---tgtggtgtgaagcaagagcagcgcaaaggtgttgacgc
tgttatgcattttggtacattggataaaagtggtcttgtcaagggttataatatcgcatg
tacatgcggtgataaacttgtgcattgc---actcaatttaatgtaccatttttaatctg
ctccaacacgcctgagggcaagaaattgcctgacgatgttgttgca---gctaacatatt
tactggtggtagtgtg---ggccattacacgcatgtgaaatgtaaacccaagtaccaact
ttatgatgcttgtaatgttagtaaggtttctgaggcgaagggtaattttaccgattgcct
ctaccttaaaaatttaaagcaaactttttcgt--------ccgtgttgacgacttattat
ttagatgatgtaaagtgtgtggcgtataagccagatttatcgcagtattactgtgagtct
ggaaaatattatacaaaac--------------------------ccattattaaggctc
agtttagaacgtttgagaaggttgagggtgtctacactaattttaaattggtgggacatg
ata------tagccgaaaaactcaatgctaagctgggatttgattgtaattctcctttta
tggagtataaaattacagagtggccaacagctactggagatgtggtgttggctagtgatg
atttgtatgtgagtcggtattcaggcgggtgcgttacttttggtaaaccggttatctggc
gtggccatgagg---------aagcatcgctgaaatccctcacatattttaatagaccta
gtgtcgtttgtga-----------------------aaataaatttaatgtgttgcctgt
tgatgtcagtgaacccacggataggaggcctgtgccgtctgcagtccttgttaccggtgc
tgcgagtggtgctgatgcgtcagctatatccaccgagcccggtactgccaaggagcaaaa
ggcgtgtgcttctgatagcgtggaggatcagattgttatggaggcccagaagaggtcatc
tgtcacaaccgttgctgtcaaagaggttaaattgaatggtgttaagaagcctgttaaggt
ggaagatagtgtggttgttaatgaccccactagcgaaaccaaagttgttaaaagtttgtc
tattgttgatgtgtatgatatgttcctgacagggtgtaggtatgtggtctggacggctaa
tgagctgtctcgattaataaattcacctactgttagagagtatgttaagtggggtatgtc
gaagttaatcatccccgctaatttgttattgttaa-----------gagatgagaagcaa
gagtttgtagcgccaaaagtggtcaaagcgaaagctattgcctgctatggcgctgtgaag
tg----------------------------------gtttctcctctattgttttagttg
gataaagtttaatactgataataaggttatatacaccacagaagtagcttcaaagcttac
ttttaagttatgctgtttggcctttaagaatgccttacagacgtttaattggagcgttgt
gtctaggggtttcttcctagtggcaacggtctttttattatggtttaattttttgtatgc
caatgttattttgagtgacttttatttgcctaatattggacctctccctatgtttgtggg
gcag--attgttgcttgggttaagactacatttggtgttttaaccatctgcgatttttac
caggtgacagatttaggctataggagttcg------------ttttgtaatggaagtatg
gtctgtgaactatgcttctctggttttgatatgctggacaactatgatgccataaatgtt
gttcaa----------catgttgtagataggcgtgtgtcttttgactacattagcctatt
taaattagtagtcgaacttgttatcggctactctctatatactgtgtgcttctacccact
gtttgtccttgttggaatgcagttgttgaccacatggttgcctgaattctttatgctggg
gactatgcattggagcgctcgtttgtttgtttttgttgctaacatgctcccagcttttac
gttactgcgattttatatcgtggtgacagctatgtataaggtctattgtctttgtagaca
tgttatgtatggatgtagtaagcctggttgcttgttttgttataagagaaaccgtagtgt
ccgcgttaagtgtagcaccgttgttggtggttcactacgctattacgatgtaatggctaa
cggcggcacaggtttctgtacaaagcaccagtggaactgtcttaattgcaattcctggaa
accaggcaatacattcataactcatgaagcagcagcggacctctctaaagagttgaaacg
ccctgtgaatccaacagactctgcttattactcggtcatagaggttaagcaggttggttg
ttccatgcgtctgttctatgagagagacggacagcgtgtttatgatgatgttagtgctag
tttgtttgtggacatgaatggtctgctgcattctaaagttaaaggtgtgccagaaactca
tgttgtagtcgttgagaacgaagc------cgataaggccggttttcttaacgctgctgt
tttctatgcacaatctctttatagaccgatgctgatggtggagaagaagttaataactac
cgccaacactggtttgtctgttagtcgaactatgtttgacctctatgtagactccttgct
gagcgtccttgacgtcgatcgcaagagtctaacaagttttgtaaatgctgcgcacaactc
cctaaaggagggtgttcagcttgaacaggtaatggatacctttgttggctgtgctcgacg
taagtg---tgctatagattctgatgttgagaccaagtctattaccaagtccgttatggc
ggcagtgaatgctggcgttgaggttacggacgagagttgtaataacttggtgcccacata
tgttaaaagcgacactatcgttgcagctgatttgggtgttcttattcagaataatgctaa
gcatgtacagtctaatgttgctaaagccgctaatgtggcttgcatttggtctgtggatgc
ttttaaccagctatctgctgatttgcagcataggttgagaaaagcatgtgtaaagactgg
cttgaagattaagcttacgtataacaagcaggaggcaaatgttcctattttaactacacc
gttctcccttaaagggggcgctgtgtttagtagagttttgcaatggttgtttgttgctaa
tttgatctgtttcattgtattgtgggccctt---------atgccgacatacgcagtgca
caaatcagatatgcagttgcctttatatgccagtttcaaagttatagataatggtgtgct
aagggatgtgtctgttactgacgcatgcttcgcaaacaaatttaatcaatttgatcagtg
gtatgagtctacatttggtcttgtctattaccgtaactctaaggcttgccctgttgtggt
tgctgttatagatcaagacattggccataccttatttaatgttcctaccaaagttttaag
--------atatggatttcatgtgttgcattttataactcatgcatttgctactgatagc
gtgcagtgttatacgccacatatgcaaatcccctatgataatttctatgctagtggttgc
gtgctgtcttccctctgtaccatgcttgcgcatgcagatggaaccccgcatccttattgt
tatacagagggtgttatgcataatgcttctctgtatagttctttggtccctcatgtccgt
tataacctagctagttcaaatggtt---atatacgttttcctgaagtggttagtgagggt
attgtgcgtgtagtgcgcacgcgctccatgacctactgcagggttggtttatgtgaggag
gctgaggagggtatttgttttaattttaatagttcatgggtactgaataacccgtattat
agggctatgccaggaactttctgtggtagaaacgcttttgatttaatacatcaagtttta
ggaggtttagtccagcctattgatttctttgccttaacggcgagttcagtggctggcgct
atccttgcaattattgttgttttggcgttttattatttaataaagcttaaacgtgccttt
ggtgactacactagtgttgtagtcatcaatgtcattgtgtggtgtataaatttcctgatg
ctattcgtgtttcaggtttatcccactttgtcttgtttgtatgcttgcttttacttttac
acaacgctctatttcccttcggagataagtgttgttatgcatttgcagtggcttgtcatg
tatggtgctattatgcccttgtggttttgcattacctacgtggcagtcgttgtctcaaac
catgctttgtggttgttctcttactgccgcaaaatcggtaccgatgttcgtagtg-----
-atggcacatttgaggaaatggcccttactacctttatgattactaaagaatcttattgt
aagttgaaaaa--------ttctgtttctgatgttgcttttaacaggtacttgagtcttt
ataacaagtatcgctattttagtggcaaaatggatactgctgcttatagagaggctgctt
gttctcaactagcaaaggcaatggaaacatttaaccataacaatggtaatgatgttctct
atcagcctccaactgcctctgttactacatcatttttacagtctggtatagtgaagatgg
tgtcccccacttctaaggtggaaccttgtgtagttagtgttacctatggtaatatgacac
ttaatgggttgtggttggatgataaagtttattgtccaagacatgttatctgttcttcag
ctgacatgacagaccctgattatcctaatttgctttgtagagtgacatcaagtgactttt
gtgttatgtctgaccgtatgagccttaccgtgatgtcttaccaaatgcagggcagtctac
ttgtgttgactgtaacattgcaaaatcctaacacgcctaagtattcctttggcgttgtta
agcctggtgagacgtttaccgttttggctgcatacaatggcagaccccagggagccttcc
atgttgttatgcgtagcagccataccataaagggctcctttttgtgtggatcctgcggtt
ctgtagggtatgtgttaactggtgatagtgtacgatttgtttatatgcatcagctagagt
tgagtactggttgtcacaccggtactgactttagtgggaatttctatggtccctatagag
atgctcaggttgtacaattgccagttcaagattatacgcagactgttaatgttgtagctt
ggctttatgctgctattcttaacaggtgcaattggtttgtgcaaagtgatagttgttctc
tggaagaatttaatgtctgggctatgaccaatggttttagctcaatcaaagctgaccttg
tc------ttggatgcccttgcctctatgacaggtgtcacagttgaacagatgttggccg
ctattaagagg---ctgcattctggattccagggtaaacaaattttaggtagttgtgtgc
ttgaagatgagttgacaccaagtgatgtttatcaacaactagctggtgttaagctacagt
caaagcgcacaagagttattaaaggtacatgttgctggatattggcttcaacatttttgt
ttt-----gtagcattatctcagcatttgtaaaatggactatgtttatgtatgt------
-------tactactcatatgttgggagtgacattgtgtgcactttgttttgtaagctttg
ctatgttgttgattaagcataagcatttgtatttaaccatgtatattatgcctgttttat
gcacattg------ttttacacgaactatttggttgt--------------gtataa--a
cagagttttagaggcttagcatatgcttggctttcacactttgtccctgccgtagactat
acttacatggatgaagtattatat------ggtgtcgtgttgctagtcgctatggtattt
gttaccatgcgcagcataaatcacgacgtcttttctactatgttcttggttggtagactt
g-----------------tcagcctggtatctatgtggtattttggagccaatttagagg
aagaggttctgttgttcctcacatccctatttggcacgtacacatggactactatgctgt
cattggctactgctaaggttattgctaaatggttgg---ctgtgaatgtcttgtatttca
cagacataccgcaaatta------------aattagttctcttgagctatttgtgtattg
gttatgtgtgttgttgttattggggcgtcttgtcactccttaatagcatttttaggatgc
cattgggcgtctacaattataaaatctccgtgcaggagttacgttatatgaatgctaatg
gcttgcgcccacccagaaatagttttgaagccttgatgcttaattttaagctgttgggaa
ttggtggtgtgccagtcattgaagtatctcaaattcaatcaagactcactgatgttaaat
gtgctaatgttgtgttgcttaattgcctccagcacttgcacattgcatctaattctaagt
tgtggcagtattgcagtactttgcataatgaaatattagccacatctgatttgagcgtag
ccttcgataagttggcccagctcttagttgtcttatttgctaatccagcagcagtggata
gcaagtgccttgcaagtattgaagaagtgagcgatgattacgttcgcgacaatactgttt
tgcaagctttacagagtgaatttgttaatatggctagcttcgttgagtatgagcttgcta
agaagaacttagatgaggccaaggctagcggctctgctaatcaacagcag--attaagca
gctagagaaggcttgtaatattgctaagtcagcatacgagcgcgatagagctgttgctcg
taagctagagcgtatggctgatttggctcttactaatatgtacaaggaagctagaattaa
tgataagaagagtaaggtagtgtcggcattgcaaaccatgctgtttagtatggtccgtaa
gctagacaaccaagctcttaattctatcttagataatgcagttaagggttgtgtaccttt
gaatgcaataccaccattgacttcaaacactctgactataatagtgccagataagcaggt
ttttgatcaagttgtggataatgtgtatgtcacctatgctgggaatgtatggcatataca
atctattcaagatgctgatggtgctgttaaacaattgaatgagatcgacgt---------
---taattcaacctggcccctagtcatctctgcaaataggcataatgaagtgtctactgt
cgttttgcagaacaatgagttga------------tgcctcagaagttgagaactcaggt
cgtcaatagtggctcagatatgaattgtaatactcctacccagtgttattataatacgac
tggcacgggtaagattgtgtatgctatacttagtgactgtgacggtctcaagtacactaa
gatagtaaaagaagatggaaattgtgttgttt---tggaattggatcctccctgtaagtt
ttcagttcaggatgtgaagggccttaaaattaagtacctttactttgtgaaggggtgtaa
tacactggctagaggctgggtcgtaggcaccttatcatcgacagtgagattgcaggcagg
cacggcaactgagtatgcctccaactctgcaatactgtcgttgtgtgcgttttctgtaga
tcctaagaaaacgtacctggattatatacaacagggtggcgtgcctgtcactaattgtgt
caaaatgttatgtgaccatgcaggcactggtatggccattactattaagccggaggcaac
cactaatcaggattcatatggtggtgcttctgtttgtatatattgccgctcacgtgttga
acatccagatgttgatggattgtgcaaattacgcggcaagtttgttcaagtgcccttag-
--gcataaaggatcctgtgtcatatgttttgacgcatgatgtttgtcaagtttgtggctt
ttggcgagacggtagctgctcctgtgtaggtacaggct--------cccagtttcagtca
aaagacac---gaattttttaaacgggttcggggtacaagtgtaaatgcccgtcttgtac
cctgtgccagtggcttggacactgatgttcaattaagggcatttgatatttgtaatgcta
atcgagctggcattggtttgtattataaagtgaattgctgccgatttcagcgtgtagatg
aggacggcaacaagttggataagttctttgttgttaaaagaaccaatttagaagtgtata
ataaggagaaagaatgttatgagttgacaaaagattgtggtgttgtggctgaacacgagt
tcttcacatttgatgttgagggaagtcgtgtgccacacatagtccgtaaagatctttcaa
agtttactatgttagatctttgctatgcattgcgtcattttgaccgcaatgattgttcaa
ctctcaaggaaattctccttacatatgctgagtgtgatgagtcctattttcaaaagaagg
actggtatgattttgttgagaatcctgatattattaatgtgtataagaagcttggtccta
tatttaatagagccctgcttaacactgctaagtttgcagacacgttagtggaggcaggct
tagtaggtgttttaacacttgataatcaagatttatatggtcaatggtatgactttggag
attttgtcaagacagtgcctggttgtggtgttgccgtggcagattcttattattcctata
tgatgccaatgctgaccatgtgtcatgcgttggatagtgagttgtttgtcaatggta---
---------cttatagggagtttgaccttgttcagtatgattttactgatttcaagctag
agctctttaataagtattttaagcattggagtatgacctaccacccgaacacctccgagt
gcgaggatgacaggtgcattatccattgtgccaattttaatatactttttagtatggtct
tacctaagacctgttttgggcctcttgttaggcagatatttgtggatggtgttcctttcg
ttgtgtcgattggctaccattataaagaattaggtgttgttatgaatatggatgtggata
cacatcgttatcgcttgtctcttaaagacttgcttttgtatgctgcagatcctgcccttc
atgtggcatctgctagtgcactgcttgatttgcgcacatgttgttttagcgttgcagcta
tcacaagtggcgtaaaatttcaaacagttaaacctggaaattttaatcaggatttttatg
agtttattttgagtaaaggcctgcttaaagaagggagctccgttgatttgaagcacttct
tctttacgcaggatggtaatgctgctattactgattataattattacaagtataacctac
ccaccatggtggatattaagcagttgttgtttgttttggaagttgttaataagtattttg
agatctatgagggtgggtgtatacccgcaacacaggtcattgttaataattatgataaga
gtgctggctacccatttaacaaatttggaaaggccaggctctattatgaggcattatcat
ttgaggagcaggatgaaatctatgcgtataccaaacgcaatgtcctgccgaccctaactc
aaatgaatcttaaatatgctattagtgctaagaatagggcccgcaccgttgctggtgtct
ctattctcagtactatgactggcagaatgtttcatcaaaagtgtttaaagagtatagcag
ctactcgtggtgttcctgtagttataggcaccacgaagttctacggcggttgggatgata
tgttacgccgccttattaaagatgttgatagtcctgtactcatgggttgggactatccta
aatgtgatcgtgctatgccaaacatactgcgtatcgttagtagtttggtgttagcccgta
aacatgattcgtgctgttcgcatacggacagattctatcgtcttgcgaacgagtgcgccc
aagttttgagtgaaattgttatgtgtggtggttgttattatgttaaaccaggtggcacta
gtagtggggatgcaaccactgcttttgctaattctgtatttaacatatgtcaagctgttt
ccgccaatgtatgctcgcttatggcatgcaatggacacaaaattgaagatttgagtatac
gcgagttacaaaagcgcctatactctaatgtgtatcgtgcggaccatgttgaccccgcat
ttgttagtgagtattatgagtttttaaataagcattttagtatgatgattttgagtgatg
atggtgttgtgtgttacaattcagagttcgcgtccaagggttatattgctaatataagtg
cctttcaacaggtattatattaccaaaataatgtgttcatgtctgaggccaaatgttggg
tcgaaacagacatcgaaaagggaccgcatgaattttgttctcaacatacaatgctagtaa
agatggatggtgatgaagtttaccttccatatcctgatccttcgagaatcttaggagcag
gctgttttgttgatgatttattaaagactgatagcgttctcttgatagagcgctttgtaa
gtcttgcaattgatgcttatcctttagtataccatgagaacccagagtatcaaaatgtgt
tccgggtatatttagaatatataaagaagctgtacaatgatctcggtaatcagatcctgg
acagctacagtgttattttaagtacttgtgatggtcaaaaatttactgatgagaccttct
acaagaacatgtatctaagaagtgcagtgatgcaaagcgttggggcctgcgttgtctgta
gttctcaaacatctttacgttgtggcagttgcatacgcaagccattgctgtgttgcaagt
gcgcttatgatcatgttatgtcaactgatcataaatatgtcctgagtgtgtcaccatatg
tgtgtaattcgccgggatgtgatgtaaatgatgttaccaaattgtatctaggtggtatgt
catattattgtgaggcccataaaccacagtattcatttaaattagtgatgaatggtatgg
tttttggtttatacaaacaatcctgtactggttcgccctacatagaggattttaataaaa
tagctagctgcaaatggacggaagtcgatgattatgtgctagctaatgaatgtaccgaac
gtcttaaattgtttgccgcagaaacgcagaaggccacagaggaggctttcaagcaatgtt
atgcgtcagcaacgatccgtgagatcgtgagcgatcgggagttaattttgtcttgggaaa
ttggtaaagtgagaccaccacttaataaaaattatgtttttactggctaccattttacta
ataatggcaagacagttttaggtgaatatgtttttgataagagtgagttgactaatggtg
tgtattatcgcgccacaaccacttataagttatctgtgggtgatgttttcattttaacat
cacacgcagtgtctagtttaagtgctcctacattagtaccgcaggagaattatactagca
ttcgctttgctagtgttta-----tagtgtgcctgagacgtttcagaacaatgtgcctaa
ttatcagcacattggaatgaagcgctattgcactgtacagggaccgcctggtactggtaa
gtcccatttagccattgggctagctgtttattattgtacggcgcgtgtggtgtataccgc
tgctagccatgctgcagttgacgcgctgtgtgaaaaggcacacaaatttttaaatattaa
tgactgcacgcgtattgttcctgtaaaggtgcgtgtagattgctatgataagtttaaggt
caatgacaccactcgtaagtatgtgtttactacaataaatgcattacccgagttggtgac
tgacattattgttgttgatgaagttagtatgcttaccaattatgagctgtctgttattaa
cagtcgtgttagggctaagcattatgtgtatattggagatcctgctcagctgcccgctcc
tcgtgtgctactgaataagggaactctagaacctagatattttaattctgttaccaagct
aatgtgttgcttgggtccagatatcttcttgggtacctgttatagatgccctaaggagat
tgtggatacagtgtcagccttggtttataataataagctgaaggctaaaaatgataatag
cgccatgtgttttaaggtctattataaaggccagactacacacgagagttctagtgctgt
taatatgcagcaaatacatttaattagtaagtttttgaaggcaaaccccagctggagtaa
tgccgtatttattagtccttataatagtcagaactatgttgctaagagagtcctgggatt
acaaactcagaccgtagattcagcgcagggttctgaatatgactttgttatttattcaca
gactgcggaaacagcgcattctgtcaatgtaaatagattcaatgttgccattacacgtgc
taagaagggtatcctctgtgtcatgagtagtatgcaattatttgagtctcttaattttac
tacactga------cgttggataagattaataatccacgattacagtgtactacaaattt
gtttaaggattgtagcaagagctatgtaggt-tatcacccggcccatgcgccttcctttt
tggcagttgatgataaatataaggtaagtggcgatttagccgtttgccttaatgttgctg
attctgctgtcacttattcgcggcttatatcactcatgggattcaagcttgacttgaccc
ttgatggttattgtaagctgtttataacaagagatgaagctatcaaacgtgttagagctt
gggtgggcttcgatgcagaaggtgctcatgcgacgcgtgatagcattgggacaaatttcc
cattacaattaggcttttcgactggaattgatttcgtcgtcgaggccactggaatgtttg
ctgagagagatggctacgtctttaaaaaggcagccgcacgagcacctcccggcgaacaat
ttaaacacctcgtcccacttatgtctagaggacagaaatgggacgtggttcgaattcgaa
tagtacaaatgctgtcagaccacctagtggatttggcagacagtgttgtacttgtgacgt
gggctgccagcttcgagctcacatgtttgcgatatttcgctaaagttggaaaagaagttg
tgtgtagtgtctgcaacaagcgtgcgacatgttttaattctagaactgggtactatggat
gctggcgacatagttattcctgtgattacctgtacaacccactaatagttgacattcaac
agtggggatatacaggatctttaactagcaatcatgatcctatttgcagcgtgcataagg
gtgctcatgtcgcatcatccgatgctatcatgactcgatgcttagctgtccatgattgct
tttgtaagtctgttaattggaatttagaataccccattatttcaaatgaggtcagtgtta
atacctcctgcaggttattgcagcgcgtaatgttcagagctgcgatgctatgcaataggt
atgatgtgtgttatgacattggcaaccctaagggtctt--gcctgtgtcaaaggata---
-tgattttaagttttatgatgcctcccct----gttgttaagtctgttaaacag-----t
ttgtttataagtacgaggcacataaagatcaatttttagatggtttatgtatgttctgga
actgcaatgtggataagtatcccgcgaatgcagttgtctgtaggtttgacacgcgagtgt
taagcaaattaaatctccctggctgtaatggcggtagtctgtatgttaataaacatgcat
tccacaccaatccctttacgcgggctgccttcgagaatttaaagcctatgccgttctttt
attattcagatacgccttgtgtgtat-atggaaggcatggagtctaagcaggtcgattat
gtcccactaagaagcgccacttgcattacaagatgcaatttagggggtgctgtttgtcta
aaacatgctgaggagtatcgtgagtaccttgagtcttacaatacggcaaccacagcgggt
tttactttttgggtctataagacttttgatttttacaacctttggaatacttttactagg
ctccaaagtttagaaaatgtagtgtacaatttggttaatgctggacactttgatggccgg
gcgggtgaactgccttgtgctgttataggtgagaaagtcattgccaagattcaaaatgag
gatgtcgaggtctttaaaaataacacgccattccctaccaatgtggctgtcgaattattt
gctaagcgcagtattcggccccacccagagcttaagctctttagaaatttaaatattgac
gtgtgctggaatcacgtcctttgggattatgctaaggatagtgtgttttgcagttcgacg
tataaggtctgcaaatacacagatttacagtgcattgaaagc------------------
----ttgaatgtactttttgatggtcgtgataatggtgctcttgaagcttttaagaagtg
ccggaatggcgtctacattaacacgacgaaaattaaaagtctgtcgatgattaaaggccc
acaacgtgccgacttgaatggcgtagttgtggagaaagttggagattctgatgtggaatt
ttggtttgctatgcgtagagacggtgacgatgttatcttcagccgtacagggagccttga
accgagccattaccggagcccacaaggtaatccgggtggtaatcgcgtgggtgatctcag
cggtaatgaagctctagcacgtggcactatctttactcaaagcagatttttgtcctcttt
ctcacctcgatcggagatggagaaagattttatggatttagatgaagacgtgttcattgc
aaaatatagtttacaggactacgcgtttgaacacgttgtttatggtagtttcaaccagaa
aattattggaggtttgcacttgcttattggcttagcccgtaggcagaaaaaatccaatct
ggttattcaagagttcgtgccgtacgactctagcattcattcgtactttatcactgacga
gaacagtggtagtagtaagagtgtgtgcactgttattgatttattgttagatgattttgt
ggacattgtaaagtccctgaatctaaagtgtgtgagtaaggttgttaatgttaatgttga
ttttaaagatttccagtttatgttgtggtgcaatgaggagaaggtcatgactttctaccc
tcgtttgcaggctgctgctgattggaaacctggttatgtaatgcctgtattatataagta
tttggaatcgccaatggaaagagtgaatctctggaactatggcaagccgattactttacc
tacaggatgtatgatgaatgttgctaagtatactcaattatgtcaatatttgagtactac
aacattagcggtccctgctaacatgcgtgtactacaccttggtgcagggtctgataaggg
tgttgcacctggatctgcagttcttaggcagtggttaccatcgggcagtattcttgtaga
taatgatatgaatccatttgtgagtgacagcgttgcctcatattatggaaattgtataac
cttaccctttgattgtcagtgggatctgataatttctgatatgtacgaccctctcactaa
gaacattggggagtacaacgtgagtaaagatggtttctttacttacctttgtcatttaat
tcgtgacaagttggctctgggtggcagtgttgccataaaaataacagagttttcttggaa
cgctgagttatatagtttaatggggaagtttgcgttttggacaatcttttgtaccaacgt
aaacgcctcttcaagtgaaggatttttgattggcataaattggttaaatagaacccgtaa
tgaga-----------ttgacggtaaaaccatgcatgccaactatttgttttggagaaat
agtacaatgtggaatggaggggct---tatagtctttttgatatgactaagttccctttg
aaagcggctggtacggctgttgttagccttaaaccagaccaaataaatgacttagtcctc
tccttgattgagaagggcaagttattagtgcgtgacacacgcaaagaggtttttgttggc
gatagcctagtaaatgttaaataaatctatacttgtcatggctgcgagaatggcctttgc
tgacaagcctaatcattttataaactttcctctagcccaatttagtggctttatgggtaa
gtatttaaagcttcagtctcaacttgtggaaatgggtttggactgtaaattacaaaaggt
accacatgttagtattaccctgcttgacattaaagcagaccaatacaaac-aggtggaat
ttgcaatacaagaaataatagatgatctggcggcatatgagggagatattgtctttgaca
accctcatatgcttggcagatgtcttgttcttgatgttaaaggatttgaagagttgcatg
aagatattgttgaaattctccgcagaaggggttgcactgcagatcaatccagacaatgga
ttccgcactgcactgtggcccaatttgatgaagaaaaagaaataaaagaaatgcaattct
attttaaattgcccttctatctcaagcataacaacctacttacggatgctaggcttgagc
ttgtgaagataggttcttccaaagtagatgggttttattgtagtgaactaagtatttggt
gtggtgagagactttgttacaagcccccaacccccaaattcagtgatatatttggctatt
gctgcatagataaaatacgtggtgatttagaaataggagacctaccgccagatgatgagg
aagcgtgggccgagctaagttaccactatcaaagaaacacctacttcttcagacatgtgc
acgataatagtatctattttcgtaccgtatgtagaatgaagggttgtatgtgttgatttg
tttttacactattagtgtaataaactt-attattttgttgaaat--------gggcagga
cgtgcatagct---atggctcctcgcacactgcttttgctgattggctgtcagctggtgt
ttgggttcaatgaacctcttaacatcgtttcacatttaaatgatgactggtttctatttg
gtgacagtcgttctgactgtacctatgtagaaaat------aacggtcatcctaaattag
attggctagaccttgacccaaaattgtgtaattcaggaaagatttctgcgaagagtggta
actctctcttccggagttttcacttcactgatttttacaattatacgggtgagggagacc
aaattgtattttatgaaggagttaattttagtcccaaccatggctttaaatgcctggctt
atggagataataaaagatggatgggcaataaagctcgattttatgcccgagtgtatgaga
agatggcccaatataggagcctatcctttgttaatgtgccttatgcctatgggggtaaag
ccaagcccacctccatttgcaaacataaa------------actttaacactcaacaacc
ccaccttcatctcgaaggagtccaattatgttgattattattacgagagtgaggctaatt
tcacactagcaggttgtgatgaatttatagtaccgctctgtgtttttaatggccactcca
agggcagttcttcggaccctgccaacaaa---tattatatggactcgcagagttactata
atatggatactggtgtcttatatgggttcaactccactttggatgttggcaataccgcta
aggatccgggtcttgatctcacttgtaggtatcttgcattgactcctggtaattataagg
ctgtgtccttagaatatttgttaagcttaccctcaaaggctatttgcctccgtaagccaa
agcgctttatgcctgtgcaggtagtggattcaaggtggaatagtacccgccagtctgaca
atatgaccgctgtagcttgtcagctgccatattgctttttccgcaatacatctgcggatt
atagtggtggtacgcatgatgtacaccatggtgattttcatttcaggcagttattgtctg
gtttgttacttaatgtttcctgtatcgcccagcagggtgcatttctttataataacgtta
gctcctcttggccagcctatgggtatggccagtgtccaacggctgctaacattggttata
tggcacctgtttgtatttatgacccattaccggtcgtattactcggtgtcttattgggta
tagctgtgttaattattgtttttcttattttgtatttcatgacggatagcggtgttagat
tgcatgaggc-------------ataatctaaacatgctgt-------tcgtctttattt
tactattaccctcttgcctagggtatattggtgattttagatgtatccagcttgtgaatt
caaacggtgctaatgttagtgctccaagcattagcactgagaccgttgaagtttcacaag
gcctggggacatattatgtgttagatcgagtttatttaaatgccacattattgcttactg
gttactacccggtcgatggttctaagtttagaaacctcgctcttacgggaactaactcag
ttagcttgtcgtggtttcaaccaccctatttaagtcagtttaatgatggcatatttgcga
aggtgcagaaccttaagacaagtacgccatcaggtgcaactgcatattttcctactatag
ttataggtagtttgtttggctatacttcctataccgttgtaatagagccatataatggtg
tta--taatggcctcagtgtgccagtataccatttgtcagttaccttacactgattgtaa
gcctaacactaatggtaataaattaatagggttttggcacacggatgtaaaacccccaat
ttgtgtgttaaagcgaaat--------------------------ttcacgcttaatgtt
aatgctgatgcattttattttcatttttaccaacatggtggtactttttatgcgtactat
g-cggataaaccctccgctactacgtttttgtttagtgtatatattggcgatattttaac
acagtattatgtgttacctttcat------ctgcaacccaacagctggtagcacttttgc
t---ccgcgctattgggttacacctttggttaagcgcca---------------atattt
gtttaatttcaaccagaagggtgtcattactagtgctgttgattgtgctagtagttatac
cagtgaaataaaatgtaagacccagagcatgttacctagcactggtgtctatgagttatc
cggttatacggtccaaccagttggagttgt------ataccggcgtgttgctaacctccc
agcttgtaatatagaggagtggcttactgctaggtcagtcccctcccctctcaactggga
gcgtaagacttttcagaattgtaattttaatttaagcagcctgttacgttatgttcaggc
tgagagtttgttttgtaataatatcga-----tgcttccaaagtgtatggcaggtgcttt
ggtagtatttcagttgataagtttgctgtaccccgaagtag-gcaagttgatttacagct
tggtaactctggatttctgcagactgctaattataagattgatacagctgccacttcgtg
tca---gctgcattacaccttgc----ctaagaataatgtcaccataaacaaccataacc
cctcgtcttggaataggaggtatggctttaatgatgctggcgtctttggcaaaaaccaac
atgacgttgtttacgctcagcaatgttttactgtaagatctagttattgcccgtgtgctc
aaccggacatagttagcccttgcactactcagactaagcctaagtctgctt---------
------------------------------------------------------------
------------------------------------------------------------
------------------------------------------ttgttaatgtgggtgacc
attgtgaaggcttaggtgttttagaagataattgtggcaatgctgatccacataagggtt
gtatctgtgccaacaattcatttattggatggtcacatgatacctgccttgttaatgatc
gctgccaaatttttgctaatatattgttaaatggcattaatagtggtaccacatgttcca
cagatttgcagttgcctaatactgaagtggttactggcatttgtgtcaaatatgacctct
acggtattactggacaaggtgtttttaaagaggttaaggctgactattataatagctggc
aaacccttctgta---------tgatgttaatggtaatttgaatggttttcgtgatctta
ccactaacaagacttatacgataaggagctgttatagtggccgtgtttctgctgcatttc
ataaa------gatgcacccgaaccggctctgctctatcgtaatataaattgtagctatg
tttttagcaataatatttcccgtgaggagaacccactt----------------------
--aattactttgatagttatttgggttgtgttgttaatgctgataaccgcacggatgagg
cgcttcctaattgtgatctccgtatgggtgctggcttatgcgttgattattcaaa-----
----------------atcacgcagggctcaccgatcagtttctactggctatcggttaa
ctacatttgagccatacactccgatgttagttaatgatagtgtccaatccgttgatggat
tatatgagatgcaaataccaaccaattttactattgggcaccatgaggagttcattcaaa
ctagatctccaaaggtgactatagattgtgctgcatttgtctgtggtgataacactgcat
gcaggcagcagttggttgagtatggctctttctgtgttaatgttaatgccattcttaatg
aggttaataacctcttggataatatgcaactacaagttgctagtgcattaatgcagggtg
ttactataagctcgagactgccagacggcatctcaggccctatagatgacattaatttta
gtcctctacttggatgcataggttcaacatgtgctgaagacggcaatggacctagtgcaa
tccga---gggcgttctgctatagaggatttgttatttgacaaggtcaaattatctgatg
ttggctttgtcgaggcttataataattgcaccggtggtcaagaagttcgtgacctccttt
gtgtacaatcttttaatggcatcaaagtattacctcctgtgttgtcagagagtcagatct
ctggctacacaaccggtgctactgcggcagctatgttcccaccgtggtcagcagctgccg
gtg------------tgccatttagtttaagtgttcaatatagaattaatggtttaggtg
tcactatgaatgtgcttagtgagaaccaaaagatgattgctagtgcttttaacaatgcgc
tgggtgctatccaggatgggtttgatgcaaccaattctgctttaggtaagatccagtccg
ttgttaatgcaaatgctgaagcactcaataacttactaaatcaactttctaacaggtttg
gtgctattagtgcttctttacaagaaattctaactcggcttgaggctgtagaagcaaaag
cccagatagatcgtcttattaatggcaggttaactgcacttaatgcgtatatatccaagc
aacttagtgatagtacgcttattaaagttagtgctgctcaggccatagaaaaggtcaatg
agtgcgttaagagccaaaccacgcgtattaatttctgtggcaatggtaatcatatattat
ctcttgtccagaatgcgccttatggcttatattttatacacttcagctatgtgccaatat
---------cctttacaaccgcaaatgtgagtcctggactttgcatttctggtgatagag
gattagcacctaaagctggatattttgttcaagatgatggagaatggaagttcacaggca
gttcatattactaccctgaacccattacagataaaaacagtgtcattatgagtagttgcg
---------------cagtaaactacacaaaggcacctgaagttttcttgaacacttcaa
tacctaatccacccgactttaaggaggagttagataaatggtttaagaatcagacgtcta
ttgcgcctgatttatctctcgatttcgagaagttaaatgttactttgctggacctgacgt
atgagatgaacaggattcaggatgcaattaagaagttaaatgagagctacatcaacctca
aggaagttggcacatatgaaatgtatgtgaaatggccttggtatgtttggttgctaattg
gattagctggtgtagctgtttgtgtgttgttattctttatatgttgct---gcacaggtt
gtggctcatgt-----tgttttaagaagt-------------------gtggaaattgtt
gtga--tgagtatggaggacaccaggacagtattgtgatacataatatttcctctcatga
ggattgacta-----------------------------tcacagcccctgcaggaaaga
cagaaaatcta--------------------------aacaatttatagcattttagttg
ctactttgctcctctagagggcagcaa----------------------------gtagt
tatggccctcatcggtcccaagactactattgctgctgtctttattggtccatttctagt
agcatgta--tgctaggcattggcctagt-ttatttattgcaattgcaagttcaaattt-
---------ttcatgttaaggataccatacgcgtgactg-------------gcaag---
----------------------------ccagccactgtgtcttatactacaag------
-----tacaccagtaacgccggttgcaactacgctcgacggtactacgtatactttaatt
agacccaccagctcttatacaagagtctaccttggtagttcaagaggttttgatactagt
aca--------------------------------tttggtcctaagactctagattat-
----------------attactagttctaaacctcatcttaattctggccgtccatacac
acttaggcacttgccgaagtata-----tgacaccaccagctacatggagattt-----g
gcttgtgagtgacgcctg-----gctacgccgaacgcgag--------------------
---actttggtgtca----------------ctcgacttgaagatttttgcttccaattt
aattattgccaaccccgagttggttattgtagagttcctttaaaggcttggtgtagcaac
-------------cagggtaaatttgcagcgcagt--ttactcttaaaa----------g
ttgcgaaaaatca------------------ggccaccaaaa------attcattactag
cttcacg-----------------------------------------------gcctac
ggcaaaacagtcaaacaggcc---------------------------------------
---gttagtaagctagtagaagaagc------------------tgctgattttatcatc
tggagagccac---gcagctcgaaagaaatgtttaatttat-tccttacagacac-----
------------------------------------------------------------
-----------------------------------------------------agtatgg
tatgtggggcagattatctttatagtcgcagtgtgtttgatggtcaccataattgtggtt
------gccttccttgcgtctattaaacgttgtattcaactttgcggtttatgtaatact
ttgttgctgtctccctctatttatctgtataataggagtaagcagctttat---------
-----------------aagtatt-----------------ataatgaagaa--------
----------------gtgagaccgcccccgttagaggtggatgat--------------
-aatataatccaaacattatgagtagtacc-actcaggccccagggcccgtctaccaatg
gacggccgacgaggccgttcaattccttaaggaatggaacttctcgttgggcattatact
actctttattactatcatactacagttcggttacacgagccgtagcatgtttatctatgt
tgtgaaaatgataatcttgtggttaatgtggccactgattattgttttgtgtatgttcaa
ttgcgtgtatgcgctaaata--------------atgtgtatcttggattttctatagtg
tttactatagtgtccgttgtaatgtggattatgtattttgttaatagcatcaggttgttt
atcaggactggtagctggtggagcttcaaccccgaaacaaacaacctaatgtgcatagat
atgaaaggtaccgtgtatgttagacccattattgaggattaccataca---ctaacagcc
actattattcgtggccacctctatatgcaaggtgttaagctaggcaccggtttctctttg
tctgacttgcctgcttatgttacagtagcta--------aggtctcccacctttgcactt
ataagcgtgcattcttagacaaggtagacggtgttagcggttttgctgtttatgtgaagt
ccaaggtcggaaattacc------gactgccctcaaacaaaccgagtggcgcggacaccg
cattgttgagaatctaatctaaactttaaggatgtcttttgttcctgggcaagaaaatgc
cggtagcagaagctcctctggaaaccgcgctggtaatggaatcctcaagaagaccacttg
ggctgaccaaaccgagcgcgggttaaataatcaaaatagaggcagaaggaatcagcccaa
gcagactgcaactactcaacccaattccgggagtgtggttccccattactcttggttttc
gggcattacccaattccagaagggaaaagagtttcagtttgcacaaggacaaggagtgcc
tattgccaatggaatcccagcttcacagcaaaag---ggatattggtacagacacaaccg
acgttcctttaaaacacctgatggccagcagaagcagctactgcccagatggtattttta
ctatcttggaacagggccctatgctggcgcagagtatggcgacgatatcgaaggagttgt
ctgggtcgcaagccaacaggccgacactaggacctctgc---------------------
-------------------cgatattgttgaaagggacccaagtagc-------------
-------catgaggctattcctactagg-------------tttgcgcccggtacggtat
tgcctcaag--------------------------------------------gttttta
tgttgaaggctca---------------ggaaggtctgcacctgctagccgatctggttc
gcggccacaatcccgtgggccaaataatc-------------------------------
--------------------------------------------------------gcgc
tagaagcagttc------------------------------------------------
------------------------------------------------------------
------------------------------------------------------------
------------------------------------------------------------
------------------------------------------------------------
------------------------------------------------------------
------------------------------------------------------------
------------------------------------------------------------
------------------------caaccagc----------------------------
----------------------------gccagcctgcctctactgtaaaacctgata--
------------------------------------------------------------
------------------------------------------------------------
----------------tggccgaagaaatt----gctgctcttgttttggctaagctcgg
taaagatgccggccagcctaagcaagtaacaaagc-------------------------
--------------------------------------------------aaagtgccaa
agaagtcag---------------------------------------------------
-------------------------------gcagaaaattttaa------acaagcctc
gtcaaaagaggactccaaacaagcagtgcccagtgcagcagtgttttggaaagagag---
------------------------------------------------------------
-gccccaatcagaattttggaggcc-----------------------------------
---------------------------------------------------------ctg
aaatgttaaaacttggaactagtgatccaca-----------------------------
------------------------------------------------------------
--------gttccccattc-----ttgca-------------------------------
-----------------------------------gagttggc-----------------
-------------------------------cccaacagctggtgccttcttctttggat
ct-------------aaattagaatt-------------ggtcaaaaagaactctggtgg
tgctga-------tggacccaccaaag---------------------------------
-----------------------atgtgtatgagct------------------------
----------------------------------------gcaatattcagg--------
-------------------------------tgcagttaga-------------------
-------------------tttgatagtact-----------------------------
---------------------------------------ctacctggtttt---------
--------------gagactatcatgaaag-------tgttgaa----------------
-------------------------------------------tgagaattt--------
--gaatgcctaccagaatcaaga-------------------------------------
-tggtggtgcag------------------------------------------------
----------------------------------------------------------at
gtagtgagccctaagcctcag---------------------------------------
------------------------------------------------------------
------------------------------------------------------------
------------------------------------------------------------
---------------------agaaagagagggacaaa----------------------
------------------------------------------------------------
------------------------------------------------------------
----------------------------gcaaaaggctcagaaagatgaagtaga-----
------------------------------------------------------------
------------------------------------------------------------
-----------taatgtaag--------------------------cgttgcaaagccca
aaagctct----------------------------------------------------
------------------------------------------------------------
-------gtgcagcgaaatgtaagtagagaat----------------------------
------------------------------------------------------------
taaccc-------------------------ctgaggatcgcagccttctggctcagatc
ctagatgatggc--------------------------gtagtgccagatggg-------
------------------------------------------------------------
------------------------------------------------------------
------------------------------------------------------------
------------------------------------------------------------
-------ttagaagatgactctaatg-----tgtaaagagaatgaatcctat--------
------------------------------------------------------------
------------------------------------------------------------
------------------------------------------------------------
------------------------------------------------------------
------------------------------------------------------------
---------------------------------------gtcggcactcggtggtaaccc
ctcgcgagaaagtcgggataggacactctctatcagaatggatg----------------
------------------------------------------------------------
tcttgctgtcataacagata---------------gagaaggttgtggcagaccct----
------------------------------------------------------------
------------------------------------------------------------
---------------------------------------------------------gta
tcaattagttgaaagagattgc--------------------------------------
------------------------------------------------------------
------------------------------------------------------------
------------------------------------------------------------
------------------------------------------------------------
------------------------------------------------------------
------------------------------------------------------------
------------------------------------------------------------
------------------------------------------------------------
------------------------aaaatagagaatgtgtgagagaagt-----------
------------------------------------------------------------
------------------------------------------------------------
------------------------------------------------------------
------------------------------------------------------------
------------------------------------------------------------
-------------tagcaag----------------------------------------
------------------------------------------------------------
------------------------------------------------------------
------------------------------------gtcctacgtctaac----------
-------cataagaacggcgatag------------gcg-ccccctgggaagagctcaca
-------------tcaggg-----------------------tactattcctgcaatg--
--------ccctagtaaatgaatgaa----------------------------------
------------------------------------------------------------
------------------------------------------------------------
------------------------------------------------------------
------------------------------------------------------------
------------------------------------------------------------
------------------------------------------------------------
----------------------
>NC_001846.1 Murine hepatitis virus strain MHV-A59 C12 mutant, complete genome
-tataagagtgattggcgtccgtacgt----accctctcaactctaaaactcttg-tagt
ttaaa-----tctaatctaaactttataaacggcacttcctgcgtgtccat-----gccc
gcgggcctggtcttgtca--tagtgctgacatttgtagttccttgactttcgttctctgc
cagtgacgtgtccattcggcgccagcagcccacccataggttgcataatggcaaagatgg
gcaaatacggtctcg-----gcttcaaatgggccccagaatttccatggatgcttccgaa
cgcatcggagaagttgggtaaccctgagaggtcagaggaggatgggttttgcccctctgc
tgcgcaagaaccgaaagttaaaggaaaaactttggttaatcacgtgagggtgaattgtag
ccggcttccagctttggaatgctgtgttcagtctgccataatccgtgatatt------tt
tgtagatgagg----atccccagaaggtggaggcctcaactatgatggcattgcagttcg
gtagtgccgtcttggttaagccatccaagcgcttgtctattcaggcatggactaatttgg
gtgtgcttcccaaaacagctgccatggggttgttcaagcgcgtctgcctgtgtaacacca
gggagt-----gctcttgtgacgcccacgtggcctttcacctttttacggtccaacccga
tggtgtatgcctgggtaatggccgttttata---ggctggttcgttccagtcacagccat
accggagtatgcgaagcagtggttgcaaccctggtccatccttcttcgtaagggtggtaa
caaagggtctgtgacatccggccacttccgccgcgctgttaccatgcctgtgtatgactt
taatgtagag---------gatgcttgtgaggaggttcatcttaacccgaagggtaagta
ctcctgcaaggcgtatgctcttcttaagggctatcgcggtgttaa---------gcccat
cctgtttgtggaccagtatggttgcgactatactggatgtctcgccaagggtcttgagga
ctatggcgatctcaccttgagtgagatgaaggagttgttccctgtgtggcgtgactcctt
ggatagtgaagtccttgtggcttggcacgttgatcgagatcctcgggctgctatgcgt--
------------------ctgcagactcttgctactgtacgttgcattgattatgtgggc
caaccgaccgaggatgtggtggatggagatgtggtagtgcgtgagcctgctcatcttctc
gcagccaatgccatt---------------gttaaaagactcccccgtttggtggagact
atgctgtatacggattcgtccgttaca---------------------------------
------------gaattctgttataaaaccaagctgtgtgaatgcggttttatca-----
-------cgcagtttggctatgtggattgttgtggtgacacctgcgattttcgtgggtgg
gttgccggcaatatgatggatggctttccatgtccagggtgtaccaaaaattatatgccc
tgggaattggaggcccagtcatcaggtgttataccagaaggaggtgtt-ctattcactca
gagcactgatacagtgaatcgtgagtcctttaagctctacggtcatgctgttgtgccttt
tggttctgctgtgtattggagcccttgcccaggtatgtggcttccagtaatttggtcttc
tgttaagtcat--------------actctggtttgacttatacaggagtagttgg----
--------------------------ttgtaaggcaattgttcaagagacagacgctat-
----------------------------------atgtcgttctctgtatatggattatg
tccagcacaagtgt----------------ggcaatctcgagcagagagct---------
atccttggattggacgatgtctat--------------------catagacagt------
--tgcttgtgaataggggtgactatagtctcctccttgagaatgtggatttgtttgttaa
gcggcgcgc---------tgaatttgcttgca------------------------aatt
cgccacctgtggagatggtcttgtacccctcctactagatggtttagtgccccgcagtta
ttatttga--ttaagagtggtcaagctttcacctctatgatggttaattttagccatgag
gtgactgacatgtgtatggacatggctttattgttcatgcatgatgttaaagtggccact
aagtatgttaag-aaggttactggcaaact-ggccgtgcgctttaaagcgttgggtgtag
ccgttgtcagaaaaattactgaatggtttgatttagccgtggacattgctgctagtgccg
ctggatggctttgctaccagctggtaaatggcttatttgcagtggccaatggt---gtta
taacctttgtacaggaggtgcctgagcttgtcaagaattttgttgacaagttcaaggcat
ttttcaaggttttgatcgactctatgtcggtttctatcttgtctggacttactgttgtca
agact---------------gcctcaaatagggtgtgtcttgctggcagtaagg------
--------tttatgaagttgtgcagaaatctttgtctgcatatgttatgcctgtgggttg
cagtgaagccacttgtttggtgggtgagat------------------------------
---------------tgaacctgcagtttttgaagatgatgttgttgatgtggttaaagc
ccc----attaacatatcaaggctgttgtaagccacccacttctttcgaga---------
-agatttgtattgtg--------------------------gataaattgtatatggcca
agtgtggtgatcaattttaccctgtggttgttgataacgacactgttggcgtgttagatc
agtgctggaggtttccctgtgcgggcaagaaagtcgagtttaacgacaagcccaaagtca
ggaagataccctccacccgtaagattaagatcaccttcgcactggatgcgacctttgata
gtgttctttcgaaggcgtgttcagagtttgaagttgataaagatgttacattggatgagc
tgcttgatgttgtgcttgacgcagttgagagtacgctcagcccttgtaaggagcatgatg
tgataggcacaaaagtttgtgcttta--cttgataggttggcaggagattatgtctatct
ttttgatgagggaggcgatgaagtgatcgccccgaggatgtattgttccttttctgctcc
tgatgatgaa---------------gactgcgttgcagcg---gatgttgtagatgcaga
tgaaaaccaagatgatgatgctgaagact-------------------------------
--cagcagtccttgtcgctgatacccaagaagaggacggc--------------------
-----------gttgccaag----------gggcaggttga-------------------
------------ggcggattcggaaatttgcgttgcgcatactggtagtcaagaagaatt
ggctgagcctgatgctgtcggatctcaaactcccatcgcctctgctgaggaaaccgaagt
cggagaggcaagcgacagggaagggattgctgaggcgaaggcaactgtgtgtgctgatgc
tgtagatgcctgccccgatcaagtggaggcatttgaaattgaaaaggttgaagactctat
cttggatgagcttcaaactgaacttaatgcgccagcggacaagacctatgaggatgtctt
ggcattcgatgccgtatgctcagaggcgttgtctgcattctatgctgtgccgagtgatga
gacgcactttaaagtgtgtggattctattcgcctgctata---gagcgcactaattgttg
gctgcgttct----------actttgatagtaatgcagagtctacctttggaatttaaag
act-----tggagatgcaaaagctctggttgtcttacaaggccggctatgacca------
-------atgctttgtggacaaactagttaagagcgtgcccaagtctattatccttccac
aaggtggttatgtggcagattttgcctatttctttctaagccagtgtagctttaaagctt
atgctaactggcgttgtttagagtgtgacatggagttaaagcttcaaggcttgga--cgc
catgtttttctatggggacgttgtgtctcatatgtgcaagtgtggtaatagcatgacctt
gttgtctgcagatataccctacactttgcattttggagtgcgagatgataagttttgcgc
tttttacacgccaagaaaggtctttagggctgcttgtgcggtagatgttaatgattgtca
ctctatggctgtagtagagggcaagcaaattgatggtaaagtggttaccaaatttattgg
tgacaaatttgattttatggtgggttacgggatgacatttag---------tatgtctcc
ttttgaactcgcccagttatatggttcatgtataacaccaaatgtttgttttgttaaagg
agatgttataaa------ggttgttcgcttagttaatgctgaagtcattgttaa------
---------------------ccctgctaatgggcgtatggct------catggtgcagg
tgttgcaggtgctatagctgaaaaggcgggcagtgctttta------ttaaagaaacctc
cgatatggtgaaggctcagggcgtttgccaggttggtgaatgctatgaatctgccggtgg
taagttatgtaaaaaggtgcttaacattgtagggcca--------gatgcgcgagggcat
ggcaagcaatgctat----tcacttttagagcgtgcttatcagcatattaataagtgtga
caatgttgtca----------------ctactttaatttcgg------------------
-----ctggtatatttagtgtgcctactgatgtctccctaacttacttacttggtgtagt
gacaaagaatgtcattcttgtcagtaacaaccaggatgattttgatgtgatagagaagtg
tcaggtgacctccgttgctggtaccaaagcgctatcacttcaattggccaaaaatttgtg
ccgtgatgtaaagtttgtgacgaatgcatgtagttcgctttttagtgaatcttgctttgt
ctcaagctatgatgtgttgcaggaagttgaagcgctgc--gacatgatatacaattggat
gatgatgctcgtgtctttgtgcaggctaatatggactgtctgcccacagactggcgtctc
gttaacaaatttgatagtgttgatggtgttagaaccattaagtattttgaatgcccgggc
gggatttttgtatccagccagggcaaaaagtttggttatgttcagaatggttcatttaag
gaggcgagtgttagccaaataagggctttactcgctaataaggttgatgtcttgtgtact
gttgatggtgttaacttccgctcctgctgcgtagcagagggtgaagtttttggcaagaca
ttaggttcagtcttttgtgatggcataaatgtcaccaaagttaggtgtagtgccatttac
aagggtaaggttttcttt---------------------cagtacagtgatttgtccgag
gcagatcttgtggctgttaaagatgcctttggttttgatgaaccacaactgctgaagtac
tacactatgcttggcatgtgtaagtggtcagtagttgtttgtggcaattattttgctttc
aagcagtcaaataataattgctatataaatgtggcatgtttaatgctgcaacacttgagt
ttaaagtttcctaagtggcaatggcaagaggcttggaacgagttccgctctggtaa-acc
actaaggtttgtgtccttggtattagcaaagggcagctttaaatttaatgaaccttctga
ttctatcgattttatgcgtgtggtgctacgtgaagcagatttgagtggtgccacgtgcaa
tttggaatttgtttgtaaa---tgtggtgtgaagcaagagcagcgcaaaggtgttgacgc
tgttatgcattttggtacgttggataaaggtgatcttgtcaggggttataatatcgcatg
tacgtgcggtagtaaacttgtgcattgc---acccaatttaacgtaccatttttaatttg
ctccaacacaccagagggtaggaaactgcccgacgatgttgttgca---gctaatatttt
tactggtggtagtgtg---ggccattacacgcatgtgaaatgtaaacccaagtaccagct
ttatgatgcttgtaatgttaataaggtttcggaggctaagggtaattttaccgattgcct
ctaccttaaaaatttaaagcaaactttttcgt--------ctgtgctgacgactttttat
ttagatgatgtaaagtgtgtggagtataagccagatttatcgcagtattactgtgagtct
ggtaaatattatacaaaac--------------------------ccattattaaggccc
aatttagaacatttgagaaggttgatggtgtctataccaactttaaattggtgggacata
gta------ttgctgaaaaactcaatgctaagctgggatttgattgtaattctccctttg
tggagtataaaattacagagtggccaacagctactggagatgtggtgttggctagtgatg
atttgtatgtaagtcggtactcaagcgggtgcattacttttggtaaaccggttgtctggc
ttggccatgagg---------aagcatcgctgaaatctctcacatattttaatagaccta
gtgtcgtttgtga-----------------------aaataaatttaatgtgttgcccgt
tgatgtcagtgaacccacggacaaggggcctgtgcctgctgcagtccttgttaccggcgt
ccc---tggagctgatgcgtcagct---------ggtgccggtattgccaaggagcaaaa
agcctgtgcttctgctagtgtggaggatcaggttgttacggaggttcgtcaagagccatc
tgtttcagctgctgatgtcaaagaggttaaattgaatggtgttaaaaagcctgttaaggt
ggaaggtagtgtggttgttaatgatcccactagcgaaaccaaagttgttaaaagtttgtc
tattgttgatgtctatgatatgttcctgacagggtgtaagtatgtggtttggactgctaa
tgagttgtctcgactagtaaattcaccgactgttagggagtatgtgaagtggggtaaggg
aaagattgtaacacccgctaagttgttgttgttaa-----------gagatgagaagcaa
gagttcgtagcgccaaaagtagtcaaggcgaaagctattgcctgctattgtgctgtgaag
tg----------------------------------gtttctcctctattgttttagttg
gataaagtttaatactgataataaggttatatacaccacagaagtagcttcaaagcttac
tttcaagttgtgctgtttggcctttaagaatgccttacagacgtttaattggagcgttgt
gtctaggggctttttcctagttgcaacggtctttttattatggtttaactttttgtatgc
taatgttattttgagtgacttctatttgcctaatattgggcctctccctacgtttgtggg
acag--atagttgcgtggtttaagactacatttggtgtgtcaaccatctgtgatttctac
caggtgacggatttgggctatagaagttcg------------ttttgtaatggaagtatg
gtatgtgaactatgcttctcaggttttgatatgctggacaactatgatgctataaatgtt
gttcaa----------cacgttgtagataggcgtttgtcctttgactatattagcctatt
taaattagtagttgagcttgtaatcggctactctctttatactgtgtgcttctacccact
gtttgtccttattggaatgcagttgttgaccacatggttgcctgaattctttatgctgga
gactatgcattggagtgctcgtttgtttgtgtttgttgccaatatgcttccagcttttac
gttactgcgattttacatcgtggtgacagctatgtataaggtctattgtctttgtagaca
tgttatgtatggatgtagtaagcctggttgcttgttttgttataagagaaaccgtagtgt
ccgtgttaagtgtagcaccgttgttggtggttcactacgctattacgatgtaatggctaa
cggcggcacaggtttctgtacaaagcaccagtggaactgtcttaattgcaattcctggaa
accaggcaatacattcataactcatgaagcagcggcggacctctctaaggagttgaaacg
ccctgtgaatccaacagattctgcttattactcggtcacagaggttaagcaggttggttg
ttccatgcgtttgttctacgagagagatggacagcgtgtttatgatgatgttaatgctag
tttgtttgtggacatgaatggtctgctgcattctaaagttaaaggtgtgcctgaaacgca
tgttgtggttgttgagaatgaagc------tgataaagctggttttctcggcgccgcagt
gttttatgcacaatcgctctacagacctatgttgatggtggaaaagaaattaataactac
cgccaacactggtttgtctgttagtcgaactatgtttgacctttatgtagattcattgct
gaacgtcctcgacgtggatcgcaagagtctaacaagttttgtaaatgctgcgcacaactc
tctaaaggagggtgttcagcttgaacaagttatggatacctttattggctgtgcccgacg
taagtg---tgctatagattctgatgttgaaaccaagtctattaccaagtccgtcatgtc
ggcagtaaatgctggcgttgattttacggatgagagttgtaataacttggtgcctaccta
tgttaaaagtgacactatcgttgcagccgatttgggtgttcttattcagaataatgctaa
gcatgtacaggctaatgttgctaaagccgctaatgtggcttgcatttggtctgtggatgc
ttttaaccagctatctgctgacttacagcataggctgcgaaaagcatgttcaaaaactgg
cttgaagattaagcttacttataataagcaggaggcaaatgttcctattttaactacacc
gttctctcttaaagggggcgctgtttttagtagaatgttacaatggttgtttgttgctaa
tttgatttgtttcattgtgttgtgggccctt---------atgccaacatatgcagtgca
caaatcggatatgcagttgcctttatatgccagttttaaagttatagataatggtgtgct
aagggatgtgtctgttactgacgcatgcttcgcaaacaaatttaatcaatttgatcaatg
gtatgagtctacttttggtcttgcttattaccgcaactctaaggcttgtcctgttgtggt
tgctgtaatagatcaagacattggccataccttatttaatgttcctaccacagttttaag
--------atatggatttcatgtgttgcattttataacccatgcatttgctactgatagc
gtgcagtgttacacgccacatatgcaaatcccctatgataatttctatgctagtggttgc
gtgttgtcatccctctgtactatgcttgcgcatgcagatggaaccccgcatccttattgt
tatacagggggtgttatgcacaatgcctctctgtatagttctttggctcctcatgtccgt
tataacctggctagttcaaatggtt---atatacgttttcccgaagtggttagtgaaggc
attgtgcgtgttgtgcgcactcgctctatgacctactgcagggttggtttatgtgaggag
gccgaggagggtatctgctttaattttaatcgttcatgggtattgaacaacccgtattat
agggccatgcctggaactttttgtggtaggaatgcttttgatttaatacatcaagtttta
ggaggattagtgcggcctattgatttctttgccttaacggcgagttcagtggctggtgct
atccttgcaattattgtcgttttggctttctattatttaataaagcttaaacgtgccttt
ggtgactacactagtgttgtggttatcaatgtaattgtgtggtgtataaattttctgatg
ctttttgtgtttcaggtttatcccacattgtcttgtttatatgcttgtttttatttctac
acaacgctttatttcccttcggagataagtgttgttatgcatttgcaatggcttgtcatg
tatggtgctattatgcccttgtggttttgcattatttacgtggcagtcgttgtttcaaac
catgcattgtggttgttctcttactgccgcaaaattggtaccgaggttcgtagtg-----
-acggcacatttgaggaaatggcccttactacctttatgattactaaagaatcttattgt
aagttgaaaaa--------ttctgtttctgatgttgcttttaacaggtacttgagtcttt
ataacaagtatcgttattttagtggcaaaatggatactgccgcttatagagaggctgcct
gttcacaactggcaaaggcaatggaaacatttaaccataataatggtaatgatgttctct
atcagcctccaaccgcctctgttactacatcatttttacagtctggtatagtgaagatgg
tgtcgcccacctctaaagtggagccttgtattgttagtgttacttatggtaacatgacac
ttaatgggttgtggttggatgataaagtttattgcccaagacatgttatctgttcttcag
ctgacatgacagaccctgattatcctaatttgctttgtagagtgacatcaagtgattttt
gtgttatgtctggtcgtatgagccttactgtaatgtcttatcaaatgcagggctgccaac
ttgttttgactgttacactgcaaaatcctaacacgcctaagtattccttcggtgttgtta
agcctggtgagacatttactgtactggctgcatacaatggcagacctcaaggagccttcc
atgttacgcttcgtagtagccataccataaagggctcctttctatgtggatcctgcggtt
ctgtaggatatgttttaactggcgatagtgtacgatttgtttatatgcatcagctagagt
tgagtactggttgtcataccggtactgactttagtgggaacttttatggtccctatagag
atgcgcaagttgtacaattgcctgttcaggattatacgcagactgttaatgttgtagctt
ggctttatgctgctatttttaacagatgcaactggtttgtgcaaagtgatagttgttccc
tggaggagtttaatgtttgggctatgaccaatggttttagctcaatcaaagccgatcttg
tc------ttggatgcgcttgcttctatgacaggcgttacagttgaacaggtgttggccg
ctattaagagg---ctgcattctggattccagggcaaacaaattttaggtagttgtgtgc
ttgaagatgagctgacaccaagtgatgtttatcaacaactagctggtgtcaagctacagt
caaagcgcacaagagttataaaaggtacatgttgctggatattggcttcaacgtttttgt
tct-----gtagcattatctcagcatttgtaaaatggactatgtttatgtatgt------
-------tactacccatatgttgggagtgacattgtgtgcactttgttttgtaagctttg
ctatgttgttgatcaagcataagcatttgtatttaactatgtatattatgcctgtgttat
gcacactg------ttttacaccaactatttggttgt--------------gtacaa--a
cagagttttagaggtctagcttatgcttggctttcacactttgtccctgctgtagattat
acatatatggatgaagttttatat------ggtgttgtgttgctagtagctatggtgttt
gttaccatgcgtagcataaaccacgacgtcttttctattatgttcttggttggtagactt
g-----------------tcagcctggtatccatgtggtattttggagccaatttagagg
aagaggtactattgttcctcacatccctatttggcacgtacacatggactactatgttgt
cattggctaccgctaaggttattgctaaatggttgg---ctgtgaatgtcttgtacttca
cagacgtaccgcaaatta------------aattagttcttttgagctacttgtgtattg
gttatgtgtgttgttgttattggggaatcttgtcactccttaatagcatttttaggatgc
cattgggcgtctacaattataaaatctccgttcaggagttacgttatatgaatgctaatg
gcttgcgcccacctagaaatagttttgaggccctgatgcttaattttaagctgttgggaa
ttggtggtgtgccagtcattgaagtatctcaaattcaatcaagattgacggatgttaaat
gtgctaatgttgtgttgcttaattgcctccagcacttgcatattgcatctaattctaagt
tgtggcagtattgtagtactttgcacaatgaaatactggctacatctgatttgagcgtgg
ccttcgataagttggctcagctcttagttgttttatttgctaatccagcagcagtggata
gcaagtgccttgcaagtattgaagaagtgagcgatgattacgttcgcgacaatactgtct
tgcaagccttacagagtgaatttgttaatatggctagcttcgttgagtatgaacttgcta
agaagaatctagatgaggctaaggctagcggctctgccaatcaacagcag--attaagca
gctagagaaggcgtgtaatattgctaagtcagcatatgagcgcgacagagctgttgctcg
taagctggaacgtatggctgatttagctcttacaaacatgtataaagaagctagaattaa
tgataagaagagtaaggtagtgtctgcattgcaaaccatgctctttagtatggtgcgtaa
gctagataaccaagctcttaattctattttagataatgcagttaagggttgtgtaccttt
gaatgcaataccatcattgacttcgaacactctgactataatagtgccagataagcaggt
ttttgatcaggttgtggataatgtgtatgtcacctatgctgggaatgtatggcatataca
gtttattcaagatgctgatggtgctgttaaacaattgaatgagatagatgt---------
---taattcaacctggcctctagtcattgctgcaaataggcataatgaagtgtctactgt
tgttttgcagaacaatgagttga------------tgcctcagaagttgagaactcaggt
tgtcaatagtggctcagatatgaattgtaatactcctacccagtgttactataatactac
tggcacgggtaagattgtgtatgctatacttagtgactgtgatggtctcaagtacactaa
gatagtaaaagaagatggaaattgtgttgttt---tggaattggatcctccctgtaagtt
ttctgttcaggatgtgaagggccttaaaattaagtacctttactttgtgaaggggtgtaa
tacactggctagaggctgggttgtaggcaccttatcctcgacagtgagattgcaggcggg
tacggcaactgagtatgcctccaactctgcaatactgtcgctgtgtgcgttttctgtaga
tcctaagaaaacgtacttggattatataaaacagggtggagttcccgttactaattgtgt
taagatgttatgtgaccatgctggcactggtatggccattactattaagccggaggcaac
cactaatcaggattcttatggtggtgcttccgtttgtatatattgccgctcgcgtgttga
acatccagatgttgatggattgtgcaaattacgcggcaagtttgtccaagtgcccttag-
--gcataaaagatcctgtgtcatatgtgttgacgcatgatgtttgtcaggtttgtggctt
ttggcgagatggtagctgttcctgtgtaggcacaggct--------cccagtttcagtca
aaagacac---gaactttttaaacgggttcggggtacaagtgtaaatgcccgtcttgtac
cctgtgccagtggcttggacactgatgttcaattaagggcatttgacatttgtaatgcta
atcgagctggcattggtttgtattataaagtgaattgctgccgcttccagcgtgtagatg
aggacggcaacaagttggataagttctttgttgttaaaagaactaatttagaagtgtata
ataaggagaaagaatgctatgagttgacaaaagaatgcggtgttgtggctgaacacgagt
tcttcacatttgatgtggagggaagtcgggtaccacacatagtccgtaaagatctttcaa
agtttactatgttagatctttgctatgcattgcgtcattttgaccgcaatgattgttcaa
ctcttaaggaaattctccttacatatgctgagtgtgaagagtcctacttccaaaagaagg
actggtatgattttgttgagaatcctgatataattaatgtgtataaaaagcttggtccta
tatttaatagagccctgcttaacactgccaagtttgcagacgcattagtggaggcaggct
tagtaggtgttttaacacttgataatcaagatttatatggtcaatggtatgactttggag
attttgtcaagacagtacctggttgtggtgttgccgtggcagactcttattattcatata
tgatgccaatgctgactatgtgtcatgcgttggatagtgagttgtttgttaatggta---
---------cttatagggagtttgaccttgttcagtatgattttactgatttcaagctag
agctcttcactaagtattttaagcattggagtatgacctaccacccgaacacctgtgagt
gcgaggatgacaggtgcattattcattgcgccaattttaatatactttttagtatggtct
tacctaagacctgttttgggcctcttgttaggcagatatttgtggatggtgttcctttcg
ttgtgtcgatcggttaccattataaagaattaggtgttgttatgaatatggatgtggata
cacatcgttatcgcttgtctcttaaggacttgcttttgtatgctgcagaccctgcccttc
atgtggcgtctgctagtgcactgcttgatttgcgcacatgttgttttagcgttgcagcta
ttacaagtggcgtaaaatttcaaacagttaaacctggaaattttaatcaggatttttatg
agtttattttgagtaaaggcctgcttaaagaggggagctccgttgatttgaagcacttct
tctttacgcaggatggtaatgctgctattactgattataattattacaagtataatctac
ccaccatggtggatattaagcagttgttgtttgttttagaagttgttaataagtattttg
agatctatgagggtgggtgtatacccgcaacacaggtcattgttaataattatgataaga
gtgctggctatccatttaataaatttggaaaggccaggctctattatgaggcattatcat
ttgaggagcaggatgaaatttatgcgtataccaaacgcaatgtcctgccgaccctaactc
aaatgaatcttaaatatgctattagtgctaagaatagggcccgcaccgttgctggtgtct
ctattctcagtactatgactggcagaatgtttcatcaaaagtgtctaaagagtatagcag
ctactcgcggtgttcctgtagttataggcaccacgaagttctatggcggttgggatgata
tgttacgccgccttattaaagatgttgatagtcctgtactcatgggttgggactatccta
aatgtgatcgtgctatgccaaacatactgcgtattgttagtagtttggtgctagcccgta
aacatgattcgtgctgttcgcatacggatagattctatcgtcttgcgaacgagtgcgccc
aagttttgagtgaaattgttatgtgtggtggttgttattatgttaaaccaggtggcacta
gtagtggggatgcaaccactgcttttgctaattctgtgtttaacatttgtcaagctgttt
ccgccaatgtatgctcgcttatggcatgcaatggacacaaaattgaagatttgagtatac
gcgagttacaaaagcgcctatactctaatgtctatcgtgcggaccatgttgaccccgcat
ttgttagtgagtattatgagtttttaaataagcattttagtatgatgattttgagtgatg
atggtgttgtgtgttataattcagagtttgcgtccaagggttatattgctaatataagtg
cctttcaacaggtattatattatcaaaataatgtgtttatgtctgaggccaaatgttggg
tagaaacagacatcgaaaagggaccgcatgaattttgttctcaacatacaatgctagtca
agatggatggtgatgaagtctaccttccataccctgatccttcgagaatcttaggagcag
gctgttttgttgatgatttattaaagactgatagcgttctcttgatagagcgtttcgtaa
gtcttgcaattgatgcttatcctttagtataccatgagaacccagagtatcaaaatgtgt
tccgggtatatttagaatatataaagaagctgtacaatgatctcggtaatcagatcctgg
acagctacagtgttattttaagtacttgtgatggtcaaaagtttactgatgagacctttt
acaagaacatgtatttaagaagtgcagtgctgcaaagcgttggtgcctgcgttgtctgta
gttctcaaacatcattacgttgtggcagttgcatacgcaagcctttgctgtgttgcaaat
gcgcctatgatcatgttatgtccactgatcataaatatgtcctgagtgtgtcaccatatg
tgtgtaattcaccgggatgtgatgtaaatgatgttaccaaattgtatttaggtggtatgt
catattattgtgaggaccataaaccacagtattcattcaaattggtgatgaatggtatgg
tttttggtttatataaacaatcttgtactggttcgccctacatagaggattttaataaaa
tagctagttgcaaatggacagaagtcgatgattatgtgctagctaatgaatgcaccgaac
gccttaaattgtttgccgcagaaacgcagaaggccacagaagaggcctttaagcaatgtt
atgcgtcagcaacgatccgtgagatcgtgagcgatcgggagttaattttatcttgggaaa
ttggtaaagtgagaccaccacttaataaaaattatgtttttactggctaccattttacta
ataatggtaagacagttttaggtgagtatgtttttgataagagtgagttgactaatggtg
tgtactatcgcgccacaaccacttataagttatctgtaggtgatgtgttcattttaacat
cacacgcagtgtctagtttaagtgctcctacattagtaccgcaggagaattatactagca
ttcgttttgctagtgttta-----tagtgtgcctgagacgtttcagaataatgtgcctaa
ttatcagcacattggaatgaagcgctattgtactgtacagggaccgcctggtactggtaa
gtcccatctagccattgggctagctgtttattattgtacagcgcgcgtggtgtataccgc
tgctagccatgctgcagttgacgcgctgtgtgaaaaggcacataaatttttaaatattaa
tgactgcacgcgtattgttcctgcaaaggtgcgtgtagattgttatgataaatttaaggt
caatgacaccactcgcaagtatgtgtttactacaataaatgcattacctgagttggtgac
tgacattattgtcgttgatgaagttagtatgcttaccaactatgagctgtctgttattaa
cagtcgtgttagtgctaagcattatgtgtatattggagaccctgcgcagttacctgcacc
acgtgtgctactgaataagggaactctagaacctagatattttaattccgttaccaagct
aatgtgttgtttgggtccagatattttcttgggcacctgttatagatgccctaaggagat
tgtggatacggtgtcagccttggtttataataataagctgaaggctaaaaatgataatag
ctccatgtgctttaaggtttattataagggccagactacacatgagagttctagtgctgt
taatatgcagcaaatacatttaattagtaagtttttaaaggcaaaccccagttggagtaa
cgccgtatttattagtccttataatagtcagaactatgttgctaagagagtcttgggatt
acaaacccagacagtagactcagcgcagggttctgaatatgattttgttatttattcaca
gactgcggaaacagcgcattctgtcaatgtaaatagattcaatgttgctattacacgtgc
taagaagggtattctctgtgtcatgagtagtatgcaattatttgagtctcttaattttac
tacactga------cgttggataagattaacaatccacgattacagtgtactacaaattt
gtttaaggattgtagcaggagctatgtagga-tatcacccagcccatgcaccatcctttt
tggcagttgatgacaaatataaggtaggcggtgatttagccgtttgccttaatgttgctg
attctgctgtcacttattcgcggcttatatcactcatgggattcaagcttgacttgaccc
ttgatggttattgtaagctgtttataactagagatgaagctatcaaacgtgttagagcct
gggttggcttcgatgcagaaggtgcccatgcgatacgtgatagcattgggacaaatttcc
cattacaattaggcttttcgactggaattgattttgttgtcgaagccactggaatgtttg
ctgagagagatggttatgtctttaaaaaggcagccgcacgagctcctcctggcgaacaat
ttaaacaccttatcccacttatgtcaagagggcagaaatgggatgtggttcgaattagaa
tagtacaaatgttgtcagaccacctagcggatttggcagacagtgttgtacttgtgacgt
gggctgccagctttgagctcacatgtttgcgatatttcgctaaagttggaagagaagttg
tgtgtagtgtctgcaccaagcgtgcgacatgttttaattctagaactggatactatggat
gctggcgacatagttattcctgtgattacctgtacaacccactaatagttgacattcaac
agtggggatatacaggatctttaactagcaatcatgatcctatttgcagcgtgcataagg
gtgctcatgttgcatcatctgatgctatcatgacccggtgtctagctgttcatgattgct
tttgtaagtctgttaattggaatttagaataccccattatttcaaatgaggtcagtgtta
atacctcctgcaggttattgcagcgcgtaatgtttagggctgcgatgctatgcaataggt
atgatgtgtgttatgacattggcaaccctaaaggtctt--gcctgtgtcaaaggata---
-tgattttaagttttatgatgcctcccct----gttgttaagtctgttaaacag-----t
ttgtttataaatacgaggcacataaagatcaatttttagatggtttgtgtatgttttgga
actgcaatgtggataagtatccagcgaatgcagttgtgtgtaggtttgacacgcgtgtgt
tgaacaaattaaatctccctggctgtaatggtggcagtttgtatgttaacaaacatgcat
tccacaccagtccctttacccgggctgccttcgagaatttgaagcctatgcctttctttt
attattcagatacgccctgtgtgtat-atggaaggcatggaatctaagcaggtcgattat
gtcccattgagaagcgctacatgcatcacaagatgcaatttaggtggcgctgtttgttta
aaacatgctgaggagtatcgtgagtaccttgagtcttacaatacggcaaccacagcgggt
tttactttttgggtctataagacttttgatttttataacctttggaatacttttactagg
ctccaaagtttagaaaatgtagtgtataatttggtcaatgctggacactttgatggccgg
gcgggtgaactgccttgtgctgttataggtgagaaagtcattgccaagattcaaaatgag
gatgtcgtggtctttaaaaataacacgccattccccactaatgtggctgtcgaattattt
gctaagcgcagtattcggccccaccccgagcttaagctctttagaaatttgaatattgac
gtgtgctggagtcacgtcctttgggattatgctaaggatagtgtgttttgcagttcgacg
tataaggtctgcaaatacacagatttacagtgcattgaaagc------------------
----ttgaatgtactttttgatggtcgtgataatggtgctcttgaagcttttaagaagtg
ccggaatggcgtctacattaacacgacaaaaattaaaagtctgtcgatgattaaaggccc
acaacgtgccgatttgaatggcgtagttgtggagaaagttggagattctgatgtggaatt
ttggtttgctgtgcgtaaagacggtgacgatgttatcttcagccgtacagggagccttga
accgagccattaccggagcccacaaggtaatccgggtggtaatcgcgtgggtgatctcag
cggtaatgaagctctagcgcgtggcactatctttactcaaagcagattattatcttcttt
cacacctcgatcagagatggagaaagattttatggatttagatgatgatgtgttcattgc
aaaatatagtttacaggactacgcgtttgaacacgttgtttatggtagttttaaccagaa
gattattggaggtttgcatttgcttattggcttagcccgtaggcagcaaaaatccaatct
ggtaattcaagagttcgtgacatacgactctagcattcattcgtactttatcactgacga
gaacagtggtagtagtaagagtgtgtgcactgttattgatttattgttagatgattttgt
ggacattgtaaagtccctgaatctaaagtgtgtgagtaaggttgttaatgttaatgttga
ttttaaagatttccagtttatgttgtggtgcaatgaggagaaggtcatgactttctatcc
tcgtttgcaggctgctgctgactggaaacctggttatgttatgcctgtcttatataagta
tttggaatcgcctctggaaagagtaaacctctggaattatggcaagccgattactttacc
tacaggatgtatgatgaatgttgctaagtatactcaattatgtcaatatttgagcactac
aacattagcagttccggctaatatgcgtgtcttacaccttggtgccggttcggataaggg
tgttgcccctgggtctgcagttcttaggcagtggctaccagcgggaagtattcttgtaga
taatgatgtgaatccatttgtgagtgacagtgtcgcctcatattatggaaattgtataac
cttaccctttgattgtcagtgggatctgataatttctgatatgtacgaccctcttactaa
gaacattggggagtacaacgtgagtaaagatggattctttacttacctctgtcatttaat
tcgtgacaagttggctctgggtggcagtgttgccataaaaataacagagttttcttggaa
cgctgagttatatagtttaatggggaagtttgcgttctggacaatcttttgcaccaacgt
aaacgcctcttcaagtgaaggatttttgattggcataaattggttgaataagacccgtac
cgaaa-----------ttgacggtaaaaccatgcatgccaattatctgttttggagaaat
agtacaatgtggaatggaggggct---tacagtctctttgacatgagtaagttccctttg
aaagcggctggtacggctgttgttagccttaaaccagaccaaataaatgacttagtcctc
tccttgattgagaagggcaagttattagtgcgtgatacacgcaaagaagtttttgttggc
gatagcctagtaaatgtcaaataaatctatacttgtcgtggctgtgaaaatggcctttgc
tgacaagcctaatcatttcataaactttcccctggcccaatttagtggctttatgggtaa
gtatttaaagctacagtctcaacttgtggaaatgggtttagactgtaaattacagaaggc
accacatgttagtattaccctgcttgatattaaagcagaccaatacaaac-aggtggaat
ttgcaatacaagaaataatagatgatctggcggcatatgagggagatattgtctttgaca
accctcacatgcttggcagatgccttgttcttgatgttagaggatttgaagagttgcatg
aagatattgttgaaattctccgcagaaggggttgcacggcagatcaatccagacactgga
ttccgcactgcactgtggcccaatttgacgaagaaagagaaacaaaaggaatgcaattct
atcataaagaacccttctacctcaagcataacaacctattaacggatgctgggcttgagc
tcgtgaagataggttcttccaaaatagatgggttttattgtagtgaactgagtgtttggt
gtggtgagaggctttgttataagcctccaacacccaaattcagtgatatatttggctatt
gctgcatagataaaatacgtggtgatttagaaataggagacctaccgcaggatgatgagg
aagcgtgggccgagctaagttaccactatcaaagaaacacctacttcttcagacatgtgc
acgataatagcatctattttcgtaccgtgtgtagaatgaagggttgtatgtgttgatttg
tttttacactattagtgtaataagctt-attattttgttgaaaa--------gggcagga
tgtgcatagct---atggctcctcgcacactgcttttgctgatttgatgtcagctggtgt
ttgggttcaatgaacctcttaacatcgtttcacatttaaatgatgactggtttctatttg
gtgacagtcgttctgactgtacctatgtagaaaat------aacggtcatcctaaattag
attggcttgacctcgacccaaagttgtgtaattcaggaaagatttccgcaaagagtggta
actctctctttaggagttttcacttcactgatttttacaattatacgggtgagggagacc
aaattgtattttatgaaggagttaattttagtcccagccatggctttaaatgcctggctc
atggagataataaaagatggatgggcaataaagctcgattttatgcccgagtgtatgaga
agatggcccaatataggagcctatcgtttgttaatgtgtcttatgcctatggaggtaatg
caaagcccgcctccatttgcaaagacaat------------actttaacactcaataacc
ccaccttcatatcgaaggagtctaattatgttgattattactatgagagtgaggctaatt
tcacactagaaggttgtgatgaatttatagtaccgctctgtggttttaatggccattcca
agggcagctcttcggatgctgccaataaa---tattatactgactctcagagttactata
atatggatattggtgtcttatatgggttcaattcgaccttggatgttggcaacactgcta
aggatccgggtcttgatctcacttgcaggtatcttgcattgactcctggtaattataagg
ctgtgtccttagaatatttgttaagcttaccctcaaaggctatttgcctccataagacaa
agcgctttatgcctgtgcaggtagttgactcaaggtggagtagcatccgccagtcagaca
atatgaccgctgcagcctgtcagctgccatattgtttctttcgcaacacatctgcgaatt
atagtggtggcacacatgatgcgcaccatggtgattttcatttcaggcagttattgtctg
gtttgttatataatgtttcctgtattgcccagcagggtgcatttctttataataatgtta
gttcctcttggccagcctatgggtacggtcattgtccaacggcagctaacattggttata
tggcacctgtttgtatctatgaccctctcccggtcatactgctaggtgtgttattgggta
tagctgtgttgattattgtgtttttgatgttttattttatgacggatagcggtgttagat
tgcatgaggc-------------ataatctaaacatgctgt-------tcgtgtttattc
tatttttgccctcttgtttagggtatattggtgattttagatgtatccagcttgtgaatt
caaacggtgctaatgttagtgctccaagcattagcactgagaccgttgaagtttcacaag
gcctggggacatattatgtgttagatcgagtttatttaaatgccacattattgcttactg
gttactacccggtcgatggttctaagtttagaaacctcgctcttacgggaactaactcag
ttagcttgtcgtggtttcaaccaccctatttaagtcagtttaatgatggcatatttgcga
aggtgcagaaccttaagacaagtacgccatcaggtgcaactgcatattttcctactatag
ttataggtagtttgtttggctatacttcctataccgttgtaatagagccatataatggtg
tta--taatggcctcagtgtgccagtataccatttgtctgttaccttacactgattgtaa
gcctaacactaatggtaataagcttatagggttttggcacacggatgtaaaacccccaat
ttgtgtgttaaagcgaaat--------------------------ttcacgcttaatgtt
aatgctgatgcattttattttcatttttaccaacatggtggtactttttatgcgtactat
g-cggataaaccctccgctactacgtttttgtttagtgtatatattggcgatattttaac
acagtattatgtgttacctttcat------ctgcaacccaacagctggtagcacttttgc
t---ccgcgctattgggttacacctttggttaagcgcca---------------atattt
gtttaatttcaaccagaagggtgtcattactagtgctgttgattgtgctagtagttatac
cagtgaaataaaatgtaagacccagagcatgttacctagcactggtgtctatgagttatc
cggttatacggtccaaccagttggagttgt------ataccggcgtgttgctaacctccc
agcttgtaatatagaggagtggcttactgctaggtcagtcccctcccctctcaactggga
gcgtaagacttttcagaattgtaattttaatttaagcagcctgttacgttatgttcaggc
tgagagtttgttttgtaataatatcga-----tgcttccaaagtgtatggcaggtgcttt
ggtagtatttcagttgataagtttgctgtaccccgaagtag-gcaagttgatttacagct
tggtaactctggatttctgcagactgctaattataagattgatacagctgccacttcgtg
tca---gctgcattacaccttgc----ctaagaataatgtcaccataaacaaccataacc
cctcgtcttggaataggaggtatggctttaatgatgctggcgtctttggcaaaaaccaac
atgacgttgtttacgctcagcaatgttttactgtaagatctagttattgcccgtgtgctc
aaccggacatagttagcccttgcactactcagactaagcctaagtctgctt---------
------------------------------------------------------------
------------------------------------------------------------
------------------------------------------ttgttaatgtgggtgacc
attgtgaaggcttaggtgttttagaagataattgtggcaatgctgatccacataagggtt
gtatctgtgccaacaattcatttattggatggtcacatgatacctgccttgttaatgatc
gctgccaaatttttgctaatatattgttaaatggcattaatagtggtaccacatgttcca
cagatttgcagttgcctaatactgaagtggttactggcatttgtgtcaaatatgacctct
acggtattactggacaaggtgtttttaaagaggttaaggctgactattataatagctggc
aaacccttctgta---------tgatgttaatggtaatttgaatggttttcgtgatctta
ccactaacaagacttatacgataaggagctgttatagtggccgtgtttctgctgcatttc
ataaa------gatgcacccgaaccggctctgctctatcgtaatataaattgtagctatg
tttttagcaataatatttcccgtgaggagaacccactt----------------------
--aattactttgatagttatttgggttgtgttgttaatgctgataaccgcacggatgagg
cgcttcctaattgtgatctccgtatgggtgctggcttatgcgttgattattcaaa-----
----------------atcacgcagggctgaccgatcagtttctactggctatcggttaa
ctacatttgagccatacactccgatgttagttaatgatagtgtccaatccgttgatggat
tatatgagatgcaaataccaaccaattttactattgggcaccatgaggagttcattcaaa
ctagatctccaaaggtgactatagattgtgctgcatttgtctgtggtgataacactgcat
gcaggcagcagttggttgagtatggctctttctgtgttaatgttaatgccattcttaatg
aggttaataacctcttggataatatgcaactacaagttgctagtgcattaatgcagggtg
ttactataagctcgagactgccagacggcatctcaggccctatagatgacattaatttta
gtcctctacttggatgcataggttcaacatgtgctgaagacggcaatggacctagtgcaa
tccga---gggcgttctgctatagaggatttgttatttgacaaggtcaaattatctgatg
ttggctttgtcgaggcttataataattgcaccggtggtcaagaagttcgtgacctccttt
gtgtacaatcttttaatggcatcaaagtattacctcctgtgttgtcagagagtcagatct
ctggctacacaaccggtgctactgcggcagctatgttcccaccgtggtcagcagctgccg
gtg------------tgccatttagtttaagtgttcaatatagaattaatggtttaggtg
tcactatgaatgtgcttagtgagaaccaaaagatgattgctagtgcttttaacaatgcgc
tgggtgctatccaggatgggtttgatgcaaccaattctgctttaggtaagatccagtccg
ttgttaatgcaaatgctgaagcactcaataacttactaaatcaactttctaacaggtttg
gtgctattagtgcttctttacaagaaattctaactcggcttgaggctgtagaagcaaaag
cccagatagatcgtcttattaatggcaggttaactgcacttaatgcgtatatatccaagc
aacttagtgatagtacgcttattaaagttagtgctgctcaggccatagaaaaggtcaatg
agtgcgttaagagccaaaccacgcgtattaatttctgtggcaatggtaatcatatattat
ctcttgtccagaatgcgccttatggcttatattttatacacttcagctatgtgccaatat
---------cctttacaaccgcaaatgtgagtcctggactttgcatttctggtgatagag
gattagcacctaaagctggatattttgttcaagatgatggagaatggaagttcacaggca
gttcatattactaccctgaacccattacagataaaaacagtgtcattatgagtagttgcg
---------------cagtaaactacacaaaggcacctgaagttttcttgaacacttcaa
tacctaatccacccgactttaaggaggagttagataaatggtttaagaatcagacgtcta
ttgcgcctgatttatctctcgatttcgagaagttaaatgttactttgctggacctgacgt
atgagatgaacaggattcaggatgcaattaagaagttaaatgagagctacatcaacctca
aggaagttggcacatatgaaatgtatgtgaaatggccttggtatgtttggttgctaattg
gattagctggtgtagctgtttgtgtgttgttattctttatatgttgct---gcacaggtt
gtggctcatgt-----tgttttaagaagt-------------------gtggaaattgtt
gtga--tgagtatggaggacaccaggacagtattgtgatacataatatttcctctcatga
ggattgacta-----------------------------tcacagcctctcctggaaaga
cagaaaatcta--------------------------aacaatttatagcattctcattg
ctacctggccccgtaagaggcagtca------------------------------tagc
tatggccgt-gttggtcctaaggctacattggctgctgtctttattggtccatttattgt
agcatgta--tgctaggcattggcctagt-ttatttattgcaattgcaagttcaaattt-
---------ttcatgttaaggataccatacgtgtgactg-------------gcaag---
----------------------------ccagccactgtgtcttatactacaag------
-----tacaccagtaacaccgagcgcgacgacgctcgatggtactacgtatactttaatt
agacccactagctcttatacaagagtttatcttggtactccaagaggttttgattatagt
aca--------------------------------tttgggcctaagaccctagattat-
----------------gttactaa-tctaaacctcatcttaattctggtcgtccatatac
ttttaaggcattgtccaggcata-----tgagaccaacagccacatg--gattt-----g
gcatgtgagtgatgcatg-----gttacgccgcacgcggg--------------------
---actttggtgtca----------------ttcgcctagaagatttttgttttcaattt
aattatagccaaccccgagttggttattgtagagttcctttaaaggcttggtgtagcaac
-------------cagggtaaatttgcagcgcagt--ttaccctaaaaa----------g
ttgcgaaaaacca------------------ggtcacgaaaa------atttattactag
cttcacg-----------------------------------------------gcctac
ggcagaactgtccaacaggcc---------------------------------------
---gttagcaagttagtagaagaagc------------------tgttgattttattctt
tttagggccac---gcagctcgaaagaaatgtttaatttat-tccttacagacac-----
------------------------------------------------------------
-----------------------------------------------------agtatgg
tatgtggggcagattatttttatattcgcagtgtgtttgatggtcaccataattgtggtt
------gccttccttgcgtctatcaaactttgtattcaactttgcggtttatgtaatact
ttggtgctgtccccttctatttatttgtatgataggagtaagcagctttat---------
-----------------aagtatt-----------------ataatgaagaa--------
----------------atgagactgcccctattagaggtggatgat--------------
--atctaatctaaacattatgagtagtact-actcaggccccagagcccgtctatcaatg
gacggccgacgaggcagttcaattccttaaggaatggaacttctcgttgggcattatact
actctttattactatcatactacagttcggttacacgagccgtagcatgtttatttatgt
tgtgaaaatgataatcttgtggttaatgtggccactgactattgttttgtgtattttcaa
ttgcgtgtatgcgctaaata--------------atgtgtatcttggattttctatagtg
tttactatagtgtccattgtaatctggattatgtattttgttaatagcataaggttgttt
atcaggactggtagctggtggagcttcaaccccgaaacaaacaaccttatgtgtatagat
atgaaaggtaccgtgtatgttagacccattattgaggattaccataca---ctaacagcc
actattattcgtggccacctctacatgcaaggtgttaagctaggcaccggtttctctttg
tctgacttgcccgcttatgttacagttgcta--------aggtgtcacacctttgcactt
ataagcgcgcattcttagacaaggtagacggtgttagcggttttgctgtttatgtgaagt
ccaaggtcggaaattacc------gactgccctcaaacaaaccgagtggcgcggacaccg
cattgttgagaatctaatctaaactttaaggatgtcttttgttcctgggcaagaaaatgc
cggtggcagaagctcctctgtaaaccgcgctggtaatggaatcctcaagaagaccacttg
ggctgaccaaaccgagcgtggaccaaataatcaaaatagaggcagaaggaatcagccaaa
gcagactgcaactactcaacccaactccgggagtgtggttccccattactcctggttttc
tggcattacccagttccaaaagggaaaggagtttcagtttgcagaaggacaaggagtgcc
tattgccaatggaatccccgcttcagagcaaaag---ggatattggtatagacacaaccg
ccgttcttttaaaacacctgatgggcagcagaagcaattactgcccagatggtattttta
ctatcttggcacagggccccatgctggagccagttatggagacagcattgaaggtgtctt
ctgggttgcaaacagccaagcggacaccaatacccgctc---------------------
-------------------tgatattgtcgaaagggacccaagcagt-------------
-------catgaggctattcctactagg-------------tttgcgcccggcacggtat
tgcctcagg--------------------------------------------gctttta
tgttgaaggctct---------------ggaaggtctgcacctgctagccgatctggttc
gcggtcacaatcccgtgggccaaataatc-------------------------------
--------------------------------------------------------gcgc
tagaagcagttc------------------------------------------------
------------------------------------------------------------
------------------------------------------------------------
------------------------------------------------------------
------------------------------------------------------------
------------------------------------------------------------
------------------------------------------------------------
------------------------------------------------------------
------------------------caaccagc----------------------------
----------------------------gccagcctgcctctactgtaaaacctgata--
------------------------------------------------------------
------------------------------------------------------------
----------------tggccgaagaaatt----gctgctcttgttttggctaagctcgg
taaagatgccggccagcccaagcaagtaacgaagc-------------------------
--------------------------------------------------aaagtgccaa
agaagtcag---------------------------------------------------
-------------------------------gcagaaaattttaa------acaagcctc
gccaaaagaggactccaaacaagcagtgcccagtgcagcagtgttttggaaagagag---
------------------------------------------------------------
-gccccaatcagaattttggaggct-----------------------------------
---------------------------------------------------------ctg
aaatgttaaaacttggaactagtgatccaca-----------------------------
------------------------------------------------------------
--------gttccccattc-----ttgca-------------------------------
-----------------------------------gagttggc-----------------
-------------------------------tccaacagttggtgccttcttctttggat
ct-------------aaattagaatt-------------ggtcaaaaagaattctggtgg
tgctga-------tgaacccaccaaag---------------------------------
-----------------------atgtgtatgagct------------------------
----------------------------------------gcaatattcagg--------
-------------------------------tgcagttaga-------------------
-------------------tttgatagtact-----------------------------
---------------------------------------ctacctggtttt---------
--------------gagactatcatgaaag-------tgttgaa----------------
-------------------------------------------tgagaattt--------
--gaatgcctaccaga---agga-------------------------------------
-tggtggtgcag------------------------------------------------
----------------------------------------------------------at
gtggtgagcccaaagccccaa---------------------------------------
------------------------------------------------------------
------------------------------------------------------------
------------------------------------------------------------
---------------------agaaaagggcgtagaca----------------------
------------------------------------------------------------
------------------------------------------------------------
----------------------------ggctcaggaaaagaaagatgaagtaga-----
------------------------------------------------------------
------------------------------------------------------------
-----------taatgtaag--------------------------cgttgcaaagccca
aaagctct----------------------------------------------------
------------------------------------------------------------
-------gtgcagcgaaatgtaagtagagaat----------------------------
------------------------------------------------------------
taaccc-------------------------cagaggatagaagtctgttggctcagatc
cttgatgatggc--------------------------gtagtgccagatggg-------
------------------------------------------------------------
------------------------------------------------------------
------------------------------------------------------------
------------------------------------------------------------
-------ttagaagatgactctaatg-----tgtaaagagaatgaatcctat--------
------------------------------------------------------------
------------------------------------------------------------
------------------------------------------------------------
------------------------------------------------------------
------------------------------------------------------------
---------------------------------------gtcggcgctcggtggtaaccc
ctcgcgagaaagtcgggataggacactctctatcagaatggatg----------------
------------------------------------------------------------
tcttgctgtcataacagata---------------gagaaggttgtggcagaccct----
------------------------------------------------------------
------------------------------------------------------------
---------------------------------------------------------gta
tcaattagttgaaagagattgc--------------------------------------
------------------------------------------------------------
------------------------------------------------------------
------------------------------------------------------------
------------------------------------------------------------
------------------------------------------------------------
------------------------------------------------------------
------------------------------------------------------------
------------------------------------------------------------
------------------------aaaatagagaatgtgtgagagaagt-----------
------------------------------------------------------------
------------------------------------------------------------
------------------------------------------------------------
------------------------------------------------------------
------------------------------------------------------------
-------------tagcaag----------------------------------------
------------------------------------------------------------
------------------------------------------------------------
------------------------------------gtcctacgtctaac----------
-------cataagaacggcgatag------------gcg-ccccctgggaagagctcaca
-------------tcaggg-----------------------tactattcctgcaatg--
--------ccctagtaaatgaatgaagttgatcatggccaat------------------
------------------------------------------------------------
------------------------------------------------------------
---------------------------------------------------------tgg
aagaatcacaaaaaaa--------------------------------------------
------------------------------------------------------aaaaaa
aaaaaaaaaa--------------------------------------------------
----------------------
>AF029248.1 Mouse hepatitis virus strain MHV-A59 C12 mutant, complete genome
-tataagagtgattggcgtccgtacgt----accctctcaactctaaaactcttg-tagt
ttaaa-----tctaatctaaactttataaacggcacttcctgcgtgtccat-----gccc
gcgggcctggtcttgtca--tagtgctgacatttgtagttccttgactttcgttctctgc
cagtgacgtgtccattcggcgccagcagcccacccataggttgcataatggcaaagatgg
gcaaatacggtctcg-----gcttcaaatgggccccagaatttccatggatgcttccgaa
cgcatcggagaagttgggtaaccctgagaggtcagaggaggatgggttttgcccctctgc
tgcgcaagaaccgaaagttaaaggaaaaactttggttaatcacgtgagggtgaattgtag
ccggcttccagctttggaatgctgtgttcagtctgccataatccgtgatatt------tt
tgtagatgagg----atccccagaaggtggaggcctcaactatgatggcattgcagttcg
gtagtgccgtcttggttaagccatccaagcgcttgtctattcaggcatggactaatttgg
gtgtgcttcccaaaacagctgccatggggttgttcaagcgcgtctgcctgtgtaacacca
gggagt-----gctcttgtgacgcccacgtggcctttcacctttttacggtccaacccga
tggtgtatgcctgggtaatggccgttttata---ggctggttcgttccagtcacagccat
accggagtatgcgaagcagtggttgcaaccctggtccatccttcttcgtaagggtggtaa
caaagggtctgtgacatccggccacttccgccgcgctgttaccatgcctgtgtatgactt
taatgtagag---------gatgcttgtgaggaggttcatcttaacccgaagggtaagta
ctcctgcaaggcgtatgctcttcttaagggctatcgcggtgttaa---------gcccat
cctgtttgtggaccagtatggttgcgactatactggatgtctcgccaagggtcttgagga
ctatggcgatctcaccttgagtgagatgaaggagttgttccctgtgtggcgtgactcctt
ggatagtgaagtccttgtggcttggcacgttgatcgagatcctcgggctgctatgcgt--
------------------ctgcagactcttgctactgtacgttgcattgattatgtgggc
caaccgaccgaggatgtggtggatggagatgtggtagtgcgtgagcctgctcatcttctc
gcagccaatgccatt---------------gttaaaagactcccccgtttggtggagact
atgctgtatacggattcgtccgttaca---------------------------------
------------gaattctgttataaaaccaagctgtgtgaatgcggttttatca-----
-------cgcagtttggctatgtggattgttgtggtgacacctgcgattttcgtgggtgg
gttgccggcaatatgatggatggctttccatgtccagggtgtaccaaaaattatatgccc
tgggaattggaggcccagtcatcaggtgttataccagaaggaggtgtt-ctattcactca
gagcactgatacagtgaatcgtgagtcctttaagctctacggtcatgctgttgtgccttt
tggttctgctgtgtattggagcccttgcccaggtatgtggcttccagtaatttggtcttc
tgttaagtcat--------------actctggtttgacttatacaggagtagttgg----
--------------------------ttgtaaggcaattgttcaagagacagacgctat-
----------------------------------atgtcgttctctgtatatggattatg
tccagcacaagtgt----------------ggcaatctcgagcagagagct---------
atccttggattggacgatgtctat--------------------catagacagt------
--tgcttgtgaataggggtgactatagtctcctccttgagaatgtggatttgtttgttaa
gcggcgcgc---------tgaatttgcttgca------------------------aatt
cgccacctgtggagatggtcttgtacccctcctactagatggtttagtgccccgcagtta
ttatttga--ttaagagtggtcaagctttcacctctatgatggttaattttagccatgag
gtgactgacatgtgtatggacatggctttattgttcatgcatgatgttaaagtggccact
aagtatgttaag-aaggttactggcaaact-ggccgtgcgctttaaagcgttgggtgtag
ccgttgtcagaaaaattactgaatggtttgatttagccgtggacattgctgctagtgccg
ctggatggctttgctaccagctggtaaatggcttatttgcagtggccaatggt---gtta
taacctttgtacaggaggtgcctgagcttgtcaagaattttgttgacaagttcaaggcat
ttttcaaggttttgatcgactctatgtcggtttctatcttgtctggacttactgttgtca
agact---------------gcctcaaatagggtgtgtcttgctggcagtaagg------
--------tttatgaagttgtgcagaaatctttgtctgcatatgttatgcctgtgggttg
cagtgaagccacttgtttggtgggtgagat------------------------------
---------------tgaacctgcagtttttgaagatgatgttgttgatgtggttaaagc
ccc----attaacatatcaaggctgttgtaagccacccacttctttcgaga---------
-agatttgtattgtg--------------------------gataaattgtatatggcca
agtgtggtgatcaattttaccctgtggttgttgataacgacactgttggcgtgttagatc
agtgctggaggtttccctgtgcgggcaagaaagtcgagtttaacgacaagcccaaagtca
ggaagataccctccacccgtaagattaagatcaccttcgcactggatgcgacctttgata
gtgttctttcgaaggcgtgttcagagtttgaagttgataaagatgttacattggatgagc
tgcttgatgttgtgcttgacgcagttgagagtacgctcagcccttgtaaggagcatgatg
tgataggcacaaaagtttgtgcttta--cttgataggttggcaggagattatgtctatct
ttttgatgagggaggcgatgaagtgatcgccccgaggatgtattgttccttttctgctcc
tgatgatgaa---------------gactgcgttgcagcg---gatgttgtagatgcaga
tgaaaaccaagatgatgatgctgaagact-------------------------------
--cagcagtccttgtcgctgatacccaagaagaggacggc--------------------
-----------gttgccaag----------gggcaggttga-------------------
------------ggcggattcggaaatttgcgttgcgcatactggtagtcaagaagaatt
ggctgagcctgatgctgtcggatctcaaactcccatcgcctctgctgaggaaaccgaagt
cggagaggcaagcgacagggaagggattgctgaggcgaaggcaactgtgtgtgctgatgc
tgtagatgcctgccccgatcaagtggaggcatttgaaattgaaaaggttgaagactctat
cttggatgagcttcaaactgaacttaatgcgccagcggacaagacctatgaggatgtctt
ggcattcgatgccgtatgctcagaggcgttgtctgcattctatgctgtgccgagtgatga
gacgcactttaaagtgtgtggattctattcgcctgctata---gagcgcactaattgttg
gctgcgttct----------actttgatagtaatgcagagtctacctttggaatttaaag
act-----tggagatgcaaaagctctggttgtcttacaaggccggctatgacca------
-------atgctttgtggacaaactagttaagagcgtgcccaagtctattatccttccac
aaggtggttatgtggcagattttgcctatttctttctaagccagtgtagctttaaagctt
atgctaactggcgttgtttagagtgtgacatggagttaaagcttcaaggcttgga--cgc
catgtttttctatggggacgttgtgtctcatatgtgcaagtgtggtaatagcatgacctt
gttgtctgcagatataccctacactttgcattttggagtgcgagatgataagttttgcgc
tttttacacgccaagaaaggtctttagggctgcttgtgcggtagatgttaatgattgtca
ctctatggctgtagtagagggcaagcaaattgatggtaaagtggttaccaaatttattgg
tgacaaatttgattttatggtgggttacgggatgacatttag---------tatgtctcc
ttttgaactcgcccagttatatggttcatgtataacaccaaatgtttgttttgttaaagg
agatgttataaa------ggttgttcgcttagttaatgctgaagtcattgttaa------
---------------------ccctgctaatgggcgtatggct------catggtgcagg
tgttgcaggtgctatagctgaaaaggcgggcagtgctttta------ttaaagaaacctc
cgatatggtgaaggctcagggcgtttgccaggttggtgaatgctatgaatctgccggtgg
taagttatgtaaaaaggtgcttaacattgtagggcca--------gatgcgcgagggcat
ggcaagcaatgctat----tcacttttagagcgtgcttatcagcatattaataagtgtga
caatgttgtca----------------ctactttaatttcgg------------------
-----ctggtatatttagtgtgcctactgatgtctccctaacttacttacttggtgtagt
gacaaagaatgtcattcttgtcagtaacaaccaggatgattttgatgtgatagagaagtg
tcaggtgacctccgttgctggtaccaaagcgctatcacttcaattggccaaaaatttgtg
ccgtgatgtaaagtttgtgacgaatgcatgtagttcgctttttagtgaatcttgctttgt
ctcaagctatgatgtgttgcaggaagttgaagcgctgc--gacatgatatacaattggat
gatgatgctcgtgtctttgtgcaggctaatatggactgtctgcccacagactggcgtctc
gttaacaaatttgatagtgttgatggtgttagaaccattaagtattttgaatgcccgggc
gggatttttgtatccagccagggcaaaaagtttggttatgttcagaatggttcatttaag
gaggcgagtgttagccaaataagggctttactcgctaataaggttgatgtcttgtgtact
gttgatggtgttaacttccgctcctgctgcgtagcagagggtgaagtttttggcaagaca
ttaggttcagtcttttgtgatggcataaatgtcaccaaagttaggtgtagtgccatttac
aagggtaaggttttcttt---------------------cagtacagtgatttgtccgag
gcagatcttgtggctgttaaagatgcctttggttttgatgaaccacaactgctgaagtac
tacactatgcttggcatgtgtaagtggtcagtagttgtttgtggcaattattttgctttc
aagcagtcaaataataattgctatataaatgtggcatgtttaatgctgcaacacttgagt
ttaaagtttcctaagtggcaatggcaagaggcttggaacgagttccgctctggtaa-acc
actaaggtttgtgtccttggtattagcaaagggcagctttaaatttaatgaaccttctga
ttctatcgattttatgcgtgtggtgctacgtgaagcagatttgagtggtgccacgtgcaa
tttggaatttgtttgtaaa---tgtggtgtgaagcaagagcagcgcaaaggtgttgacgc
tgttatgcattttggtacgttggataaaggtgatcttgtcaggggttataatatcgcatg
tacgtgcggtagtaaacttgtgcattgc---acccaatttaacgtaccatttttaatttg
ctccaacacaccagagggtaggaaactgcccgacgatgttgttgca---gctaatatttt
tactggtggtagtgtg---ggccattacacgcatgtgaaatgtaaacccaagtaccagct
ttatgatgcttgtaatgttaataaggtttcggaggctaagggtaattttaccgattgcct
ctaccttaaaaatttaaagcaaactttttcgt--------ctgtgctgacgactttttat
ttagatgatgtaaagtgtgtggagtataagccagatttatcgcagtattactgtgagtct
ggtaaatattatacaaaac--------------------------ccattattaaggccc
aatttagaacatttgagaaggttgatggtgtctataccaactttaaattggtgggacata
gta------ttgctgaaaaactcaatgctaagctgggatttgattgtaattctccctttg
tggagtataaaattacagagtggccaacagctactggagatgtggtgttggctagtgatg
atttgtatgtaagtcggtactcaagcgggtgcattacttttggtaaaccggttgtctggc
ttggccatgagg---------aagcatcgctgaaatctctcacatattttaatagaccta
gtgtcgtttgtga-----------------------aaataaatttaatgtgttgcccgt
tgatgtcagtgaacccacggacaaggggcctgtgcctgctgcagtccttgttaccggcgt
ccc---tggagctgatgcgtcagct---------ggtgccggtattgccaaggagcaaaa
agcctgtgcttctgctagtgtggaggatcaggttgttacggaggttcgtcaagagccatc
tgtttcagctgctgatgtcaaagaggttaaattgaatggtgttaaaaagcctgttaaggt
ggaaggtagtgtggttgttaatgatcccactagcgaaaccaaagttgttaaaagtttgtc
tattgttgatgtctatgatatgttcctgacagggtgtaagtatgtggtttggactgctaa
tgagttgtctcgactagtaaattcaccgactgttagggagtatgtgaagtggggtaaggg
aaagattgtaacacccgctaagttgttgttgttaa-----------gagatgagaagcaa
gagttcgtagcgccaaaagtagtcaaggcgaaagctattgcctgctattgtgctgtgaag
tg----------------------------------gtttctcctctattgttttagttg
gataaagtttaatactgataataaggttatatacaccacagaagtagcttcaaagcttac
tttcaagttgtgctgtttggcctttaagaatgccttacagacgtttaattggagcgttgt
gtctaggggctttttcctagttgcaacggtctttttattatggtttaactttttgtatgc
taatgttattttgagtgacttctatttgcctaatattgggcctctccctacgtttgtggg
acag--atagttgcgtggtttaagactacatttggtgtgtcaaccatctgtgatttctac
caggtgacggatttgggctatagaagttcg------------ttttgtaatggaagtatg
gtatgtgaactatgcttctcaggttttgatatgctggacaactatgatgctataaatgtt
gttcaa----------cacgttgtagataggcgtttgtcctttgactatattagcctatt
taaattagtagttgagcttgtaatcggctactctctttatactgtgtgcttctacccact
gtttgtccttattggaatgcagttgttgaccacatggttgcctgaattctttatgctgga
gactatgcattggagtgctcgtttgtttgtgtttgttgccaatatgcttccagcttttac
gttactgcgattttacatcgtggtgacagctatgtataaggtctattgtctttgtagaca
tgttatgtatggatgtagtaagcctggttgcttgttttgttataagagaaaccgtagtgt
ccgtgttaagtgtagcaccgttgttggtggttcactacgctattacgatgtaatggctaa
cggcggcacaggtttctgtacaaagcaccagtggaactgtcttaattgcaattcctggaa
accaggcaatacattcataactcatgaagcagcggcggacctctctaaggagttgaaacg
ccctgtgaatccaacagattctgcttattactcggtcacagaggttaagcaggttggttg
ttccatgcgtttgttctacgagagagatggacagcgtgtttatgatgatgttaatgctag
tttgtttgtggacatgaatggtctgctgcattctaaagttaaaggtgtgcctgaaacgca
tgttgtggttgttgagaatgaagc------tgataaagctggttttctcggcgccgcagt
gttttatgcacaatcgctctacagacctatgttgatggtggaaaagaaattaataactac
cgccaacactggtttgtctgttagtcgaactatgtttgacctttatgtagattcattgct
gaacgtcctcgacgtggatcgcaagagtctaacaagttttgtaaatgctgcgcacaactc
tctaaaggagggtgttcagcttgaacaagttatggatacctttattggctgtgcccgacg
taagtg---tgctatagattctgatgttgaaaccaagtctattaccaagtccgtcatgtc
ggcagtaaatgctggcgttgattttacggatgagagttgtaataacttggtgcctaccta
tgttaaaagtgacactatcgttgcagccgatttgggtgttcttattcagaataatgctaa
gcatgtacaggctaatgttgctaaagccgctaatgtggcttgcatttggtctgtggatgc
ttttaaccagctatctgctgacttacagcataggctgcgaaaagcatgttcaaaaactgg
cttgaagattaagcttacttataataagcaggaggcaaatgttcctattttaactacacc
gttctctcttaaagggggcgctgtttttagtagaatgttacaatggttgtttgttgctaa
tttgatttgtttcattgtgttgtgggccctt---------atgccaacatatgcagtgca
caaatcggatatgcagttgcctttatatgccagttttaaagttatagataatggtgtgct
aagggatgtgtctgttactgacgcatgcttcgcaaacaaatttaatcaatttgatcaatg
gtatgagtctacttttggtcttgcttattaccgcaactctaaggcttgtcctgttgtggt
tgctgtaatagatcaagacattggccataccttatttaatgttcctaccacagttttaag
--------atatggatttcatgtgttgcattttataacccatgcatttgctactgatagc
gtgcagtgttacacgccacatatgcaaatcccctatgataatttctatgctagtggttgc
gtgttgtcatccctctgtactatgcttgcgcatgcagatggaaccccgcatccttattgt
tatacagggggtgttatgcacaatgcctctctgtatagttctttggctcctcatgtccgt
tataacctggctagttcaaatggtt---atatacgttttcccgaagtggttagtgaaggc
attgtgcgtgttgtgcgcactcgctctatgacctactgcagggttggtttatgtgaggag
gccgaggagggtatctgctttaattttaatcgttcatgggtattgaacaacccgtattat
agggccatgcctggaactttttgtggtaggaatgcttttgatttaatacatcaagtttta
ggaggattagtgcggcctattgatttctttgccttaacggcgagttcagtggctggtgct
atccttgcaattattgtcgttttggctttctattatttaataaagcttaaacgtgccttt
ggtgactacactagtgttgtggttatcaatgtaattgtgtggtgtataaattttctgatg
ctttttgtgtttcaggtttatcccacattgtcttgtttatatgcttgtttttatttctac
acaacgctttatttcccttcggagataagtgttgttatgcatttgcaatggcttgtcatg
tatggtgctattatgcccttgtggttttgcattatttacgtggcagtcgttgtttcaaac
catgcattgtggttgttctcttactgccgcaaaattggtaccgaggttcgtagtg-----
-acggcacatttgaggaaatggcccttactacctttatgattactaaagaatcttattgt
aagttgaaaaa--------ttctgtttctgatgttgcttttaacaggtacttgagtcttt
ataacaagtatcgttattttagtggcaaaatggatactgccgcttatagagaggctgcct
gttcacaactggcaaaggcaatggaaacatttaaccataataatggtaatgatgttctct
atcagcctccaaccgcctctgttactacatcatttttacagtctggtatagtgaagatgg
tgtcgcccacctctaaagtggagccttgtattgttagtgttacttatggtaacatgacac
ttaatgggttgtggttggatgataaagtttattgcccaagacatgttatctgttcttcag
ctgacatgacagaccctgattatcctaatttgctttgtagagtgacatcaagtgattttt
gtgttatgtctggtcgtatgagccttactgtaatgtcttatcaaatgcagggctgccaac
ttgttttgactgttacactgcaaaatcctaacacgcctaagtattccttcggtgttgtta
agcctggtgagacatttactgtactggctgcatacaatggcagacctcaaggagccttcc
atgttacgcttcgtagtagccataccataaagggctcctttctatgtggatcctgcggtt
ctgtaggatatgttttaactggcgatagtgtacgatttgtttatatgcatcagctagagt
tgagtactggttgtcataccggtactgactttagtgggaacttttatggtccctatagag
atgcgcaagttgtacaattgcctgttcaggattatacgcagactgttaatgttgtagctt
ggctttatgctgctatttttaacagatgcaactggtttgtgcaaagtgatagttgttccc
tggaggagtttaatgtttgggctatgaccaatggttttagctcaatcaaagccgatcttg
tc------ttggatgcgcttgcttctatgacaggcgttacagttgaacaggtgttggccg
ctattaagagg---ctgcattctggattccagggcaaacaaattttaggtagttgtgtgc
ttgaagatgagctgacaccaagtgatgtttatcaacaactagctggtgtcaagctacagt
caaagcgcacaagagttataaaaggtacatgttgctggatattggcttcaacgtttttgt
tct-----gtagcattatctcagcatttgtaaaatggactatgtttatgtatgt------
-------tactacccatatgttgggagtgacattgtgtgcactttgttttgtaagctttg
ctatgttgttgatcaagcataagcatttgtatttaactatgtatattatgcctgtgttat
gcacactg------ttttacaccaactatttggttgt--------------gtacaa--a
cagagttttagaggtctagcttatgcttggctttcacactttgtccctgctgtagattat
acatatatggatgaagttttatat------ggtgttgtgttgctagtagctatggtgttt
gttaccatgcgtagcataaaccacgacgtcttttctattatgttcttggttggtagactt
g-----------------tcagcctggtatccatgtggtattttggagccaatttagagg
aagaggtactattgttcctcacatccctatttggcacgtacacatggactactatgttgt
cattggctaccgctaaggttattgctaaatggttgg---ctgtgaatgtcttgtacttca
cagacgtaccgcaaatta------------aattagttcttttgagctacttgtgtattg
gttatgtgtgttgttgttattggggaatcttgtcactccttaatagcatttttaggatgc
cattgggcgtctacaattataaaatctccgttcaggagttacgttatatgaatgctaatg
gcttgcgcccacctagaaatagttttgaggccctgatgcttaattttaagctgttgggaa
ttggtggtgtgccagtcattgaagtatctcaaattcaatcaagattgacggatgttaaat
gtgctaatgttgtgttgcttaattgcctccagcacttgcatattgcatctaattctaagt
tgtggcagtattgtagtactttgcacaatgaaatactggctacatctgatttgagcgtgg
ccttcgataagttggctcagctcttagttgttttatttgctaatccagcagcagtggata
gcaagtgccttgcaagtattgaagaagtgagcgatgattacgttcgcgacaatactgtct
tgcaagccttacagagtgaatttgttaatatggctagcttcgttgagtatgaacttgcta
agaagaatctagatgaggctaaggctagcggctctgccaatcaacagcag--attaagca
gctagagaaggcgtgtaatattgctaagtcagcatatgagcgcgacagagctgttgctcg
taagctggaacgtatggctgatttagctcttacaaacatgtataaagaagctagaattaa
tgataagaagagtaaggtagtgtctgcattgcaaaccatgctctttagtatggtgcgtaa
gctagataaccaagctcttaattctattttagataatgcagttaagggttgtgtaccttt
gaatgcaataccatcattgacttcgaacactctgactataatagtgccagataagcaggt
ttttgatcaggttgtggataatgtgtatgtcacctatgctgggaatgtatggcatataca
gtttattcaagatgctgatggtgctgttaaacaattgaatgagatagatgt---------
---taattcaacctggcctctagtcattgctgcaaataggcataatgaagtgtctactgt
tgttttgcagaacaatgagttga------------tgcctcagaagttgagaactcaggt
tgtcaatagtggctcagatatgaattgtaatactcctacccagtgttactataatactac
tggcacgggtaagattgtgtatgctatacttagtgactgtgatggtctcaagtacactaa
gatagtaaaagaagatggaaattgtgttgttt---tggaattggatcctccctgtaagtt
ttctgttcaggatgtgaagggccttaaaattaagtacctttactttgtgaaggggtgtaa
tacactggctagaggctgggttgtaggcaccttatcctcgacagtgagattgcaggcggg
tacggcaactgagtatgcctccaactctgcaatactgtcgctgtgtgcgttttctgtaga
tcctaagaaaacgtacttggattatataaaacagggtggagttcccgttactaattgtgt
taagatgttatgtgaccatgctggcactggtatggccattactattaagccggaggcaac
cactaatcaggattcttatggtggtgcttccgtttgtatatattgccgctcgcgtgttga
acatccagatgttgatggattgtgcaaattacgcggcaagtttgtccaagtgcccttag-
--gcataaaagatcctgtgtcatatgtgttgacgcatgatgtttgtcaggtttgtggctt
ttggcgagatggtagctgttcctgtgtaggcacaggct--------cccagtttcagtca
aaagacac---gaactttttaaacgggttcggggtacaagtgtaaatgcccgtcttgtac
cctgtgccagtggcttggacactgatgttcaattaagggcatttgacatttgtaatgcta
atcgagctggcattggtttgtattataaagtgaattgctgccgcttccagcgtgtagatg
aggacggcaacaagttggataagttctttgttgttaaaagaactaatttagaagtgtata
ataaggagaaagaatgctatgagttgacaaaagaatgcggtgttgtggctgaacacgagt
tcttcacatttgatgtggagggaagtcgggtaccacacatagtccgtaaagatctttcaa
agtttactatgttagatctttgctatgcattgcgtcattttgaccgcaatgattgttcaa
ctcttaaggaaattctccttacatatgctgagtgtgaagagtcctacttccaaaagaagg
actggtatgattttgttgagaatcctgatataattaatgtgtataaaaagcttggtccta
tatttaatagagccctgcttaacactgccaagtttgcagacgcattagtggaggcaggct
tagtaggtgttttaacacttgataatcaagatttatatggtcaatggtatgactttggag
attttgtcaagacagtacctggttgtggtgttgccgtggcagactcttattattcatata
tgatgccaatgctgactatgtgtcatgcgttggatagtgagttgtttgttaatggta---
---------cttatagggagtttgaccttgttcagtatgattttactgatttcaagctag
agctcttcactaagtattttaagcattggagtatgacctaccacccgaacacctgtgagt
gcgaggatgacaggtgcattattcattgcgccaattttaatatactttttagtatggtct
tacctaagacctgttttgggcctcttgttaggcagatatttgtggatggtgttcctttcg
ttgtgtcgatcggttaccattataaagaattaggtgttgttatgaatatggatgtggata
cacatcgttatcgcttgtctcttaaggacttgcttttgtatgctgcagaccctgcccttc
atgtggcgtctgctagtgcactgcttgatttgcgcacatgttgttttagcgttgcagcta
ttacaagtggcgtaaaatttcaaacagttaaacctggaaattttaatcaggatttttatg
agtttattttgagtaaaggcctgcttaaagaggggagctccgttgatttgaagcacttct
tctttacgcaggatggtaatgctgctattactgattataattattacaagtataatctac
ccaccatggtggatattaagcagttgttgtttgttttagaagttgttaataagtattttg
agatctatgagggtgggtgtatacccgcaacacaggtcattgttaataattatgataaga
gtgctggctatccatttaataaatttggaaaggccaggctctattatgaggcattatcat
ttgaggagcaggatgaaatttatgcgtataccaaacgcaatgtcctgccgaccctaactc
aaatgaatcttaaatatgctattagtgctaagaatagggcccgcaccgttgctggtgtct
ctattctcagtactatgactggcagaatgtttcatcaaaagtgtctaaagagtatagcag
ctactcgcggtgttcctgtagttataggcaccacgaagttctatggcggttgggatgata
tgttacgccgccttattaaagatgttgatagtcctgtactcatgggttgggactatccta
aatgtgatcgtgctatgccaaacatactgcgtattgttagtagtttggtgctagcccgta
aacatgattcgtgctgttcgcatacggatagattctatcgtcttgcgaacgagtgcgccc
aagttttgagtgaaattgttatgtgtggtggttgttattatgttaaaccaggtggcacta
gtagtggggatgcaaccactgcttttgctaattctgtgtttaacatttgtcaagctgttt
ccgccaatgtatgctcgcttatggcatgcaatggacacaaaattgaagatttgagtatac
gcgagttacaaaagcgcctatactctaatgtctatcgtgcggaccatgttgaccccgcat
ttgttagtgagtattatgagtttttaaataagcattttagtatgatgattttgagtgatg
atggtgttgtgtgttataattcagagtttgcgtccaagggttatattgctaatataagtg
cctttcaacaggtattatattatcaaaataatgtgtttatgtctgaggccaaatgttggg
tagaaacagacatcgaaaagggaccgcatgaattttgttctcaacatacaatgctagtca
agatggatggtgatgaagtctaccttccataccctgatccttcgagaatcttaggagcag
gctgttttgttgatgatttattaaagactgatagcgttctcttgatagagcgtttcgtaa
gtcttgcaattgatgcttatcctttagtataccatgagaacccagagtatcaaaatgtgt
tccgggtatatttagaatatataaagaagctgtacaatgatctcggtaatcagatcctgg
acagctacagtgttattttaagtacttgtgatggtcaaaagtttactgatgagacctttt
acaagaacatgtatttaagaagtgcagtgctgcaaagcgttggtgcctgcgttgtctgta
gttctcaaacatcattacgttgtggcagttgcatacgcaagcctttgctgtgttgcaaat
gcgcctatgatcatgttatgtccactgatcataaatatgtcctgagtgtgtcaccatatg
tgtgtaattcaccgggatgtgatgtaaatgatgttaccaaattgtatttaggtggtatgt
catattattgtgaggaccataaaccacagtattcattcaaattggtgatgaatggtatgg
tttttggtttatataaacaatcttgtactggttcgccctacatagaggattttaataaaa
tagctagttgcaaatggacagaagtcgatgattatgtgctagctaatgaatgcaccgaac
gccttaaattgtttgccgcagaaacgcagaaggccacagaagaggcctttaagcaatgtt
atgcgtcagcaacgatccgtgagatcgtgagcgatcgggagttaattttatcttgggaaa
ttggtaaagtgagaccaccacttaataaaaattatgtttttactggctaccattttacta
ataatggtaagacagttttaggtgagtatgtttttgataagagtgagttgactaatggtg
tgtactatcgcgccacaaccacttataagttatctgtaggtgatgtgttcattttaacat
cacacgcagtgtctagtttaagtgctcctacattagtaccgcaggagaattatactagca
ttcgttttgctagtgttta-----tagtgtgcctgagacgtttcagaataatgtgcctaa
ttatcagcacattggaatgaagcgctattgtactgtacagggaccgcctggtactggtaa
gtcccatctagccattgggctagctgtttattattgtacagcgcgcgtggtgtataccgc
tgctagccatgctgcagttgacgcgctgtgtgaaaaggcacataaatttttaaatattaa
tgactgcacgcgtattgttcctgcaaaggtgcgtgtagattgttatgataaatttaaggt
caatgacaccactcgcaagtatgtgtttactacaataaatgcattacctgagttggtgac
tgacattattgtcgttgatgaagttagtatgcttaccaactatgagctgtctgttattaa
cagtcgtgttagtgctaagcattatgtgtatattggagaccctgcgcagttacctgcacc
acgtgtgctactgaataagggaactctagaacctagatattttaattccgttaccaagct
aatgtgttgtttgggtccagatattttcttgggcacctgttatagatgccctaaggagat
tgtggatacggtgtcagccttggtttataataataagctgaaggctaaaaatgataatag
ctccatgtgctttaaggtttattataagggccagactacacatgagagttctagtgctgt
taatatgcagcaaatacatttaattagtaagtttttaaaggcaaaccccagttggagtaa
cgccgtatttattagtccttataatagtcagaactatgttgctaagagagtcttgggatt
acaaacccagacagtagactcagcgcagggttctgaatatgattttgttatttattcaca
gactgcggaaacagcgcattctgtcaatgtaaatagattcaatgttgctattacacgtgc
taagaagggtattctctgtgtcatgagtagtatgcaattatttgagtctcttaattttac
tacactga------cgttggataagattaacaatccacgattacagtgtactacaaattt
gtttaaggattgtagcaggagctatgtagga-tatcacccagcccatgcaccatcctttt
tggcagttgatgacaaatataaggtaggcggtgatttagccgtttgccttaatgttgctg
attctgctgtcacttattcgcggcttatatcactcatgggattcaagcttgacttgaccc
ttgatggttattgtaagctgtttataactagagatgaagctatcaaacgtgttagagcct
gggttggcttcgatgcagaaggtgcccatgcgatacgtgatagcattgggacaaatttcc
cattacaattaggcttttcgactggaattgattttgttgtcgaagccactggaatgtttg
ctgagagagatggttatgtctttaaaaaggcagccgcacgagctcctcctggcgaacaat
ttaaacaccttatcccacttatgtcaagagggcagaaatgggatgtggttcgaattagaa
tagtacaaatgttgtcagaccacctagcggatttggcagacagtgttgtacttgtgacgt
gggctgccagctttgagctcacatgtttgcgatatttcgctaaagttggaagagaagttg
tgtgtagtgtctgcaccaagcgtgcgacatgttttaattctagaactggatactatggat
gctggcgacatagttattcctgtgattacctgtacaacccactaatagttgacattcaac
agtggggatatacaggatctttaactagcaatcatgatcctatttgcagcgtgcataagg
gtgctcatgttgcatcatctgatgctatcatgacccggtgtctagctgttcatgattgct
tttgtaagtctgttaattggaatttagaataccccattatttcaaatgaggtcagtgtta
atacctcctgcaggttattgcagcgcgtaatgtttagggctgcgatgctatgcaataggt
atgatgtgtgttatgacattggcaaccctaaaggtctt--gcctgtgtcaaaggata---
-tgattttaagttttatgatgcctcccct----gttgttaagtctgttaaacag-----t
ttgtttataaatacgaggcacataaagatcaatttttagatggtttgtgtatgttttgga
actgcaatgtggataagtatccagcgaatgcagttgtgtgtaggtttgacacgcgtgtgt
tgaacaaattaaatctccctggctgtaatggtggcagtttgtatgttaacaaacatgcat
tccacaccagtccctttacccgggctgccttcgagaatttgaagcctatgcctttctttt
attattcagatacgccctgtgtgtat-atggaaggcatggaatctaagcaggtcgattat
gtcccattgagaagcgctacatgcatcacaagatgcaatttaggtggcgctgtttgttta
aaacatgctgaggagtatcgtgagtaccttgagtcttacaatacggcaaccacagcgggt
tttactttttgggtctataagacttttgatttttataacctttggaatacttttactagg
ctccaaagtttagaaaatgtagtgtataatttggtcaatgctggacactttgatggccgg
gcgggtgaactgccttgtgctgttataggtgagaaagtcattgccaagattcaaaatgag
gatgtcgtggtctttaaaaataacacgccattccccactaatgtggctgtcgaattattt
gctaagcgcagtattcggccccaccccgagcttaagctctttagaaatttgaatattgac
gtgtgctggagtcacgtcctttgggattatgctaaggatagtgtgttttgcagttcgacg
tataaggtctgcaaatacacagatttacagtgcattgaaagc------------------
----ttgaatgtactttttgatggtcgtgataatggtgctcttgaagcttttaagaagtg
ccggaatggcgtctacattaacacgacaaaaattaaaagtctgtcgatgattaaaggccc
acaacgtgccgatttgaatggcgtagttgtggagaaagttggagattctgatgtggaatt
ttggtttgctgtgcgtaaagacggtgacgatgttatcttcagccgtacagggagccttga
accgagccattaccggagcccacaaggtaatccgggtggtaatcgcgtgggtgatctcag
cggtaatgaagctctagcgcgtggcactatctttactcaaagcagattattatcttcttt
cacacctcgatcagagatggagaaagattttatggatttagatgatgatgtgttcattgc
aaaatatagtttacaggactacgcgtttgaacacgttgtttatggtagttttaaccagaa
gattattggaggtttgcatttgcttattggcttagcccgtaggcagcaaaaatccaatct
ggtaattcaagagttcgtgacatacgactctagcattcattcgtactttatcactgacga
gaacagtggtagtagtaagagtgtgtgcactgttattgatttattgttagatgattttgt
ggacattgtaaagtccctgaatctaaagtgtgtgagtaaggttgttaatgttaatgttga
ttttaaagatttccagtttatgttgtggtgcaatgaggagaaggtcatgactttctatcc
tcgtttgcaggctgctgctgactggaaacctggttatgttatgcctgtcttatataagta
tttggaatcgcctctggaaagagtaaacctctggaattatggcaagccgattactttacc
tacaggatgtatgatgaatgttgctaagtatactcaattatgtcaatatttgagcactac
aacattagcagttccggctaatatgcgtgtcttacaccttggtgccggttcggataaggg
tgttgcccctgggtctgcagttcttaggcagtggctaccagcgggaagtattcttgtaga
taatgatgtgaatccatttgtgagtgacagtgtcgcctcatattatggaaattgtataac
cttaccctttgattgtcagtgggatctgataatttctgatatgtacgaccctcttactaa
gaacattggggagtacaacgtgagtaaagatggattctttacttacctctgtcatttaat
tcgtgacaagttggctctgggtggcagtgttgccataaaaataacagagttttcttggaa
cgctgagttatatagtttaatggggaagtttgcgttctggacaatcttttgcaccaacgt
aaacgcctcttcaagtgaaggatttttgattggcataaattggttgaataagacccgtac
cgaaa-----------ttgacggtaaaaccatgcatgccaattatctgttttggagaaat
agtacaatgtggaatggaggggct---tacagtctctttgacatgagtaagttccctttg
aaagcggctggtacggctgttgttagccttaaaccagaccaaataaatgacttagtcctc
tccttgattgagaagggcaagttattagtgcgtgatacacgcaaagaagtttttgttggc
gatagcctagtaaatgtcaaataaatctatacttgtcgtggctgtgaaaatggcctttgc
tgacaagcctaatcatttcataaactttcccctggcccaatttagtggctttatgggtaa
gtatttaaagctacagtctcaacttgtggaaatgggtttagactgtaaattacagaaggc
accacatgttagtattaccctgcttgatattaaagcagaccaatacaaac-aggtggaat
ttgcaatacaagaaataatagatgatctggcggcatatgagggagatattgtctttgaca
accctcacatgcttggcagatgccttgttcttgatgttagaggatttgaagagttgcatg
aagatattgttgaaattctccgcagaaggggttgcacggcagatcaatccagacactgga
ttccgcactgcactgtggcccaatttgacgaagaaagagaaacaaaaggaatgcaattct
atcataaagaacccttctacctcaagcataacaacctattaacggatgctgggcttgagc
tcgtgaagataggttcttccaaaatagatgggttttattgtagtgaactgagtgtttggt
gtggtgagaggctttgttataagcctccaacacccaaattcagtgatatatttggctatt
gctgcatagataaaatacgtggtgatttagaaataggagacctaccgcaggatgatgagg
aagcgtgggccgagctaagttaccactatcaaagaaacacctacttcttcagacatgtgc
acgataatagcatctattttcgtaccgtgtgtagaatgaagggttgtatgtgttgatttg
tttttacactattagtgtaataagctt-attattttgttgaaaa--------gggcagga
tgtgcatagct---atggctcctcgcacactgcttttgctgatttgatgtcagctggtgt
ttgggttcaatgaacctcttaacatcgtttcacatttaaatgatgactggtttctatttg
gtgacagtcgttctgactgtacctatgtagaaaat------aacggtcatcctaaattag
attggcttgacctcgacccaaagttgtgtaattcaggaaagatttccgcaaagagtggta
actctctctttaggagttttcacttcactgatttttacaattatacgggtgagggagacc
aaattgtattttatgaaggagttaattttagtcccagccatggctttaaatgcctggctc
atggagataataaaagatggatgggcaataaagctcgattttatgcccgagtgtatgaga
agatggcccaatataggagcctatcgtttgttaatgtgtcttatgcctatggaggtaatg
caaagcccgcctccatttgcaaagacaat------------actttaacactcaataacc
ccaccttcatatcgaaggagtctaattatgttgattattactatgagagtgaggctaatt
tcacactagaaggttgtgatgaatttatagtaccgctctgtggttttaatggccattcca
agggcagctcttcggatgctgccaataaa---tattatactgactctcagagttactata
atatggatattggtgtcttatatgggttcaattcgaccttggatgttggcaacactgcta
aggatccgggtcttgatctcacttgcaggtatcttgcattgactcctggtaattataagg
ctgtgtccttagaatatttgttaagcttaccctcaaaggctatttgcctccataagacaa
agcgctttatgcctgtgcaggtagttgactcaaggtggagtagcatccgccagtcagaca
atatgaccgctgcagcctgtcagctgccatattgtttctttcgcaacacatctgcgaatt
atagtggtggcacacatgatgcgcaccatggtgattttcatttcaggcagttattgtctg
gtttgttatataatgtttcctgtattgcccagcagggtgcatttctttataataatgtta
gttcctcttggccagcctatgggtacggtcattgtccaacggcagctaacattggttata
tggcacctgtttgtatctatgaccctctcccggtcatactgctaggtgtgttattgggta
tagctgtgttgattattgtgtttttgatgttttattttatgacggatagcggtgttagat
tgcatgaggc-------------ataatctaaacatgctgt-------tcgtgtttattc
tatttttgccctcttgtttagggtatattggtgattttagatgtatccagcttgtgaatt
caaacggtgctaatgttagtgctccaagcattagcactgagaccgttgaagtttcacaag
gcctggggacatattatgtgttagatcgagtttatttaaatgccacattattgcttactg
gttactacccggtcgatggttctaagtttagaaacctcgctcttacgggaactaactcag
ttagcttgtcgtggtttcaaccaccctatttaagtcagtttaatgatggcatatttgcga
aggtgcagaaccttaagacaagtacgccatcaggtgcaactgcatattttcctactatag
ttataggtagtttgtttggctatacttcctataccgttgtaatagagccatataatggtg
tta--taatggcctcagtgtgccagtataccatttgtctgttaccttacactgattgtaa
gcctaacactaatggtaataagcttatagggttttggcacacggatgtaaaacccccaat
ttgtgtgttaaagcgaaat--------------------------ttcacgcttaatgtt
aatgctgatgcattttattttcatttttaccaacatggtggtactttttatgcgtactat
g-cggataaaccctccgctactacgtttttgtttagtgtatatattggcgatattttaac
acagtattatgtgttacctttcat------ctgcaacccaacagctggtagcacttttgc
t---ccgcgctattgggttacacctttggttaagcgcca---------------atattt
gtttaatttcaaccagaagggtgtcattactagtgctgttgattgtgctagtagttatac
cagtgaaataaaatgtaagacccagagcatgttacctagcactggtgtctatgagttatc
cggttatacggtccaaccagttggagttgt------ataccggcgtgttgctaacctccc
agcttgtaatatagaggagtggcttactgctaggtcagtcccctcccctctcaactggga
gcgtaagacttttcagaattgtaattttaatttaagcagcctgttacgttatgttcaggc
tgagagtttgttttgtaataatatcga-----tgcttccaaagtgtatggcaggtgcttt
ggtagtatttcagttgataagtttgctgtaccccgaagtag-gcaagttgatttacagct
tggtaactctggatttctgcagactgctaattataagattgatacagctgccacttcgtg
tca---gctgcattacaccttgc----ctaagaataatgtcaccataaacaaccataacc
cctcgtcttggaataggaggtatggctttaatgatgctggcgtctttggcaaaaaccaac
atgacgttgtttacgctcagcaatgttttactgtaagatctagttattgcccgtgtgctc
aaccggacatagttagcccttgcactactcagactaagcctaagtctgctt---------
------------------------------------------------------------
------------------------------------------------------------
------------------------------------------ttgttaatgtgggtgacc
attgtgaaggcttaggtgttttagaagataattgtggcaatgctgatccacataagggtt
gtatctgtgccaacaattcatttattggatggtcacatgatacctgccttgttaatgatc
gctgccaaatttttgctaatatattgttaaatggcattaatagtggtaccacatgttcca
cagatttgcagttgcctaatactgaagtggttactggcatttgtgtcaaatatgacctct
acggtattactggacaaggtgtttttaaagaggttaaggctgactattataatagctggc
aaacccttctgta---------tgatgttaatggtaatttgaatggttttcgtgatctta
ccactaacaagacttatacgataaggagctgttatagtggccgtgtttctgctgcatttc
ataaa------gatgcacccgaaccggctctgctctatcgtaatataaattgtagctatg
tttttagcaataatatttcccgtgaggagaacccactt----------------------
--aattactttgatagttatttgggttgtgttgttaatgctgataaccgcacggatgagg
cgcttcctaattgtgatctccgtatgggtgctggcttatgcgttgattattcaaa-----
----------------atcacgcagggctgaccgatcagtttctactggctatcggttaa
ctacatttgagccatacactccgatgttagttaatgatagtgtccaatccgttgatggat
tatatgagatgcaaataccaaccaattttactattgggcaccatgaggagttcattcaaa
ctagatctccaaaggtgactatagattgtgctgcatttgtctgtggtgataacactgcat
gcaggcagcagttggttgagtatggctctttctgtgttaatgttaatgccattcttaatg
aggttaataacctcttggataatatgcaactacaagttgctagtgcattaatgcagggtg
ttactataagctcgagactgccagacggcatctcaggccctatagatgacattaatttta
gtcctctacttggatgcataggttcaacatgtgctgaagacggcaatggacctagtgcaa
tccga---gggcgttctgctatagaggatttgttatttgacaaggtcaaattatctgatg
ttggctttgtcgaggcttataataattgcaccggtggtcaagaagttcgtgacctccttt
gtgtacaatcttttaatggcatcaaagtattacctcctgtgttgtcagagagtcagatct
ctggctacacaaccggtgctactgcggcagctatgttcccaccgtggtcagcagctgccg
gtg------------tgccatttagtttaagtgttcaatatagaattaatggtttaggtg
tcactatgaatgtgcttagtgagaaccaaaagatgattgctagtgcttttaacaatgcgc
tgggtgctatccaggatgggtttgatgcaaccaattctgctttaggtaagatccagtccg
ttgttaatgcaaatgctgaagcactcaataacttactaaatcaactttctaacaggtttg
gtgctattagtgcttctttacaagaaattctaactcggcttgaggctgtagaagcaaaag
cccagatagatcgtcttattaatggcaggttaactgcacttaatgcgtatatatccaagc
aacttagtgatagtacgcttattaaagttagtgctgctcaggccatagaaaaggtcaatg
agtgcgttaagagccaaaccacgcgtattaatttctgtggcaatggtaatcatatattat
ctcttgtccagaatgcgccttatggcttatattttatacacttcagctatgtgccaatat
---------cctttacaaccgcaaatgtgagtcctggactttgcatttctggtgatagag
gattagcacctaaagctggatattttgttcaagatgatggagaatggaagttcacaggca
gttcatattactaccctgaacccattacagataaaaacagtgtcattatgagtagttgcg
---------------cagtaaactacacaaaggcacctgaagttttcttgaacacttcaa
tacctaatccacccgactttaaggaggagttagataaatggtttaagaatcagacgtcta
ttgcgcctgatttatctctcgatttcgagaagttaaatgttactttgctggacctgacgt
atgagatgaacaggattcaggatgcaattaagaagttaaatgagagctacatcaacctca
aggaagttggcacatatgaaatgtatgtgaaatggccttggtatgtttggttgctaattg
gattagctggtgtagctgtttgtgtgttgttattctttatatgttgct---gcacaggtt
gtggctcatgt-----tgttttaagaagt-------------------gtggaaattgtt
gtga--tgagtatggaggacaccaggacagtattgtgatacataatatttcctctcatga
ggattgacta-----------------------------tcacagcctctcctggaaaga
cagaaaatcta--------------------------aacaatttatagcattctcattg
ctacctggccccgtaagaggcagtca------------------------------tagc
tatggccgt-gttggtcctaaggctacattggctgctgtctttattggtccatttattgt
agcatgta--tgctaggcattggcctagt-ttatttattgcaattgcaagttcaaattt-
---------ttcatgttaaggataccatacgtgtgactg-------------gcaag---
----------------------------ccagccactgtgtcttatactacaag------
-----tacaccagtaacaccgagcgcgacgacgctcgatggtactacgtatactttaatt
agacccactagctcttatacaagagtttatcttggtactccaagaggttttgattatagt
aca--------------------------------tttgggcctaagaccctagattat-
----------------gttactaa-tctaaacctcatcttaattctggtcgtccatatac
ttttaaggcattgtccaggcata-----tgagaccaacagccacatg--gattt-----g
gcatgtgagtgatgcatg-----gttacgccgcacgcggg--------------------
---actttggtgtca----------------ttcgcctagaagatttttgttttcaattt
aattatagccaaccccgagttggttattgtagagttcctttaaaggcttggtgtagcaac
-------------cagggtaaatttgcagcgcagt--ttaccctaaaaa----------g
ttgcgaaaaacca------------------ggtcacgaaaa------atttattactag
cttcacg-----------------------------------------------gcctac
ggcagaactgtccaacaggcc---------------------------------------
---gttagcaagttagtagaagaagc------------------tgttgattttattctt
tttagggccac---gcagctcgaaagaaatgtttaatttat-tccttacagacac-----
------------------------------------------------------------
-----------------------------------------------------agtatgg
tatgtggggcagattatttttatattcgcagtgtgtttgatggtcaccataattgtggtt
------gccttccttgcgtctatcaaactttgtattcaactttgcggtttatgtaatact
ttggtgctgtccccttctatttatttgtatgataggagtaagcagctttat---------
-----------------aagtatt-----------------ataatgaagaa--------
----------------atgagactgcccctattagaggtggatgat--------------
--atctaatctaaacattatgagtagtact-actcaggccccagagcccgtctatcaatg
gacggccgacgaggcagttcaattccttaaggaatggaacttctcgttgggcattatact
actctttattactatcatactacagttcggttacacgagccgtagcatgtttatttatgt
tgtgaaaatgataatcttgtggttaatgtggccactgactattgttttgtgtattttcaa
ttgcgtgtatgcgctaaata--------------atgtgtatcttggattttctatagtg
tttactatagtgtccattgtaatctggattatgtattttgttaatagcataaggttgttt
atcaggactggtagctggtggagcttcaaccccgaaacaaacaaccttatgtgtatagat
atgaaaggtaccgtgtatgttagacccattattgaggattaccataca---ctaacagcc
actattattcgtggccacctctacatgcaaggtgttaagctaggcaccggtttctctttg
tctgacttgcccgcttatgttacagttgcta--------aggtgtcacacctttgcactt
ataagcgcgcattcttagacaaggtagacggtgttagcggttttgctgtttatgtgaagt
ccaaggtcggaaattacc------gactgccctcaaacaaaccgagtggcgcggacaccg
cattgttgagaatctaatctaaactttaaggatgtcttttgttcctgggcaagaaaatgc
cggtggcagaagctcctctgtaaaccgcgctggtaatggaatcctcaagaagaccacttg
ggctgaccaaaccgagcgtggaccaaataatcaaaatagaggcagaaggaatcagccaaa
gcagactgcaactactcaacccaactccgggagtgtggttccccattactcctggttttc
tggcattacccagttccaaaagggaaaggagtttcagtttgcagaaggacaaggagtgcc
tattgccaatggaatccccgcttcagagcaaaag---ggatattggtatagacacaaccg
ccgttcttttaaaacacctgatgggcagcagaagcaattactgcccagatggtattttta
ctatcttggcacagggccccatgctggagccagttatggagacagcattgaaggtgtctt
ctgggttgcaaacagccaagcggacaccaatacccgctc---------------------
-------------------tgatattgtcgaaagggacccaagcagt-------------
-------catgaggctattcctactagg-------------tttgcgcccggcacggtat
tgcctcagg--------------------------------------------gctttta
tgttgaaggctct---------------ggaaggtctgcacctgctagccgatctggttc
gcggtcacaatcccgtgggccaaataatc-------------------------------
--------------------------------------------------------gcgc
tagaagcagttc------------------------------------------------
------------------------------------------------------------
------------------------------------------------------------
------------------------------------------------------------
------------------------------------------------------------
------------------------------------------------------------
------------------------------------------------------------
------------------------------------------------------------
------------------------caaccagc----------------------------
----------------------------gccagcctgcctctactgtaaaacctgata--
------------------------------------------------------------
------------------------------------------------------------
----------------tggccgaagaaatt----gctgctcttgttttggctaagctcgg
taaagatgccggccagcccaagcaagtaacgaagc-------------------------
--------------------------------------------------aaagtgccaa
agaagtcag---------------------------------------------------
-------------------------------gcagaaaattttaa------acaagcctc
gccaaaagaggactccaaacaagcagtgcccagtgcagcagtgttttggaaagagag---
------------------------------------------------------------
-gccccaatcagaattttggaggct-----------------------------------
---------------------------------------------------------ctg
aaatgttaaaacttggaactagtgatccaca-----------------------------
------------------------------------------------------------
--------gttccccattc-----ttgca-------------------------------
-----------------------------------gagttggc-----------------
-------------------------------tccaacagttggtgccttcttctttggat
ct-------------aaattagaatt-------------ggtcaaaaagaattctggtgg
tgctga-------tgaacccaccaaag---------------------------------
-----------------------atgtgtatgagct------------------------
----------------------------------------gcaatattcagg--------
-------------------------------tgcagttaga-------------------
-------------------tttgatagtact-----------------------------
---------------------------------------ctacctggtttt---------
--------------gagactatcatgaaag-------tgttgaa----------------
-------------------------------------------tgagaattt--------
--gaatgcctaccaga---agga-------------------------------------
-tggtggtgcag------------------------------------------------
----------------------------------------------------------at
gtggtgagcccaaagccccaa---------------------------------------
------------------------------------------------------------
------------------------------------------------------------
------------------------------------------------------------
---------------------agaaaagggcgtagaca----------------------
------------------------------------------------------------
------------------------------------------------------------
----------------------------ggctcaggaaaagaaagatgaagtaga-----
------------------------------------------------------------
------------------------------------------------------------
-----------taatgtaag--------------------------cgttgcaaagccca
aaagctct----------------------------------------------------
------------------------------------------------------------
-------gtgcagcgaaatgtaagtagagaat----------------------------
------------------------------------------------------------
taaccc-------------------------cagaggatagaagtctgttggctcagatc
cttgatgatggc--------------------------gtagtgccagatggg-------
------------------------------------------------------------
------------------------------------------------------------
------------------------------------------------------------
------------------------------------------------------------
-------ttagaagatgactctaatg-----tgtaaagagaatgaatcctat--------
------------------------------------------------------------
------------------------------------------------------------
------------------------------------------------------------
------------------------------------------------------------
------------------------------------------------------------
---------------------------------------gtcggcgctcggtggtaaccc
ctcgcgagaaagtcgggataggacactctctatcagaatggatg----------------
------------------------------------------------------------
tcttgctgtcataacagata---------------gagaaggttgtggcagaccct----
------------------------------------------------------------
------------------------------------------------------------
---------------------------------------------------------gta
tcaattagttgaaagagattgc--------------------------------------
------------------------------------------------------------
------------------------------------------------------------
------------------------------------------------------------
------------------------------------------------------------
------------------------------------------------------------
------------------------------------------------------------
------------------------------------------------------------
------------------------------------------------------------
------------------------aaaatagagaatgtgtgagagaagt-----------
------------------------------------------------------------
------------------------------------------------------------
------------------------------------------------------------
------------------------------------------------------------
------------------------------------------------------------
-------------tagcaag----------------------------------------
------------------------------------------------------------
------------------------------------------------------------
------------------------------------gtcctacgtctaac----------
-------cataagaacggcgatag------------gcg-ccccctgggaagagctcaca
-------------tcaggg-----------------------tactattcctgcaatg--
--------ccctagtaaatgaatgaagttgatcatggccaat------------------
------------------------------------------------------------
------------------------------------------------------------
---------------------------------------------------------tgg
aagaatcacaaaaaaa--------------------------------------------
------------------------------------------------------aaaaaa
aaaaaaaaaa--------------------------------------------------
----------------------
>FJ884687.1 Murine hepatitis virus strain A59 B12 variant, complete genome
---------------------gtacgt----accctctcaactctaaaactcttg-tagt
ttaaa-----tctaatctaaactttataaacggcacttcctgcgtgtccat-----gccc
gcgggcctggtcttgtca--tagtgctgacatttgtagttccttgactttcgttctctgc
cagtgacgtgtccattcggcgccagcagcccacccataggttgcataatggcaaagatgg
gcaaatacggtctcg-----gcttcaaatgggccccagaatttccatggatgcttccgaa
cgcatcggagaagttgggtaaccctgagaggtcagaggaggatgggttttgcccctctgc
tgcgcaagaaccgaaagttaaaggaaaaactttggttaatcacgtgagggtgaattgtag
ccggcttccagctttggaatgctgtgttcagtctgccataatccgtgatatt------tt
tgtagatgagg----atccccagaaggtggaggcctcaactatgatggcattgcagttcg
gtagtgccgtcttggttaagccatccaagcgcttgtctattcaggcatggactaatttgg
gtgtgcttcccaaaacagctgccatggggttgttcaagcgcgtctgcctgtgtaatacca
gggagt-----gctcttgtgacgcccacgtggcctttcacctttttacggtccaacccga
tggtgtatgcctgggtaatggccgttttata---ggctggttcgttccagtcacagccat
accggagtatgcgaagcagtggttgcaaccctggtccatccttcttcgtaagggtggtaa
caaagggtctgtgacatccggccacttccgccgcgctgttaccatgcctgtgtatgactt
taatgtagag---------gatgcttgtgaggaggttcatcttaacccgaagggtaagta
ctcctgcaaggcgtatgctcttcttaagggctatcgcggtgttaa---------gcccat
cctgtttgtggaccagtatggttgcgactatactggatgtctcgccaagggtcttgagga
ctatggcgatctcaccttgagtgagatgaaggagttgttccctgtgtggcgtgactcctt
ggatagtgaagtccttgtggcttggcacgttgatcgagatcctcgggctgctatgcgt--
------------------ctgcagactcttgctactgtacgttgcattgattatgtgggc
caaccgaccgaggatgtggtggatggagatgtggtagtgcgtgagcctgctcatcttctc
gcagccaatgccatt---------------gttaaaagactcccccgtttggtggagact
atgctgtatacggattcgtccgttaca---------------------------------
------------gaattctgttataaaaccaagctgtgtgaatgcggttttatca-----
-------cgcagtttggctatgtggattgttgtggtgacacctgcgattttcgtgggtgg
gttgccggcaatatgatggatggctttccatgtccagggtgtaccaaaaattatatgccc
tgggaattggaggcccagtcatcaggtgttataccagaaggaggtgtt-ctattcactca
gagcactgatacagtgaatcgtgagtcctttaagctctacggtcatgctgttgtgccttt
tggttctgctgtgtattggagcccttgcccaggtatgtggcttccagtaatttggtcttc
tgttaagtcat--------------actctggtttgacttatacaggagtagttgg----
--------------------------ttgtaaggcaattgttcaagagacagacgctat-
----------------------------------atgtcgttctctgtatatggattatg
tccagcacaagtgt----------------ggcaatctcgagcagagagct---------
atccttggattggacgatgtctat--------------------catagacagt------
--tgcttgtgaataggggtgactatagtctcctccttgagaatgtggatttgtttgttaa
gcggcgcgc---------tgaatttgcttgca------------------------aatt
cgccacctgtggagatggtcttgtacccctcctactagatggtttagtgccccgcagtta
ttatttga--ttaagagtggtcaagctttcacctctatgatggttaattttagccatgag
gtgactgacatgtgtatggacatggctttattgttcatgcatgatgttaaagtggccact
aagtatgttaag-aaggttactggcaaact-ggccgtgcgctttaaagcgttgggtgtag
ccgttgtcagaaaaattactgaatggtttgatttagccgtggacattgctgctagtgccg
ctggatggctttgctaccagctggtaaatggcttatttgcagtggccaatggt---gtta
taacctttgtacaggaggtgcctgagcttgtcaagaattttgttgacaagttcaaggcat
ttttcaaggttttgatcgactctatgtcggtttctatcttgtctggacttactgttgtca
agact---------------gcctcaaatagggtgtgtcttgctggcagtaagg------
--------tttatgaagttgtgcagaaatctttgtctgcatatgttatgcctgtgggttg
cagcgaagccacttgtttggtgggtgagat------------------------------
---------------tgaacctgcagtttttgaagatgatgttgttgatgtggttaaagc
ccc----attaacatatcaaggctgttgtaagccacccacttctttcgaga---------
-agatttgtattgtg--------------------------gataaattgtatatggcca
agtgtggtgatcaattttaccctgtggttgttgataacgacactgttggcgtgttagatc
agtgctggaggtttccctgtgcgggcaagaaagtcgagtttaacgacaagcccaaagtca
ggaagataccctccacccgtaagattaagatcaccttcgcactggatgcgacctttgata
gtgttctttcgaaggcgtgttcagagtttgaagttgataaagatgttacattggatgagc
tgcttgatgttgtgcttgacgcagttgagagtacgctcagcccttgtaaggagcatgatg
tgataggcacaaaagtttgtgcttta--cttgataggttggcaggagattatgtctatct
ttttgatgagggaggcgatgaagtgatcgccccgaggatgtattgttccttttctgctcc
tgatgatgaa---------------gactgcgttgcagcg---gatgttgtagatgcaga
tgaaaaccaagatgatgatgctgaagact-------------------------------
--cagcagtccttgtcgctgatacccaagaagaggacggc--------------------
-----------gttgccaag----------gggcaggttga-------------------
------------ggcggattcggaaatttgcgttgcgcatactggtagtcaagaagaatt
ggctgagcctgatgctgtcggatctcaaactcccatcgcctctgctgaggaaaccgaagt
cggagaggcaagcgacagggaagggattgctgaggcgaaggcaactgtgtgtgctgatgc
tgtagatgcctgccccgatcaagtggaggcatttgaaattgaaaaggttgaagactctat
cttggatgagcttcaaactgaacttaatgcgccagcggacaagacctatgaggatgtctt
ggcattcgatgccgtatgctcagaggcgttgtctgcattctatgctgtgccgagtgatga
gacgcactttaaagtgtgtggattctattcgcctgctata---gagcgcactaattgttg
gctgcgttct----------actttgatagtaatgcagagtctacctttggaatttaaag
act-----tggagatgcaaaagctctggttgtcttacaaggccggctatgacca------
-------atgctttgtggacaaactagttaagagcgtgcccaagtctattatccttccac
aaggtggttatgtggcagattttgcctatttctttctaagccagtgtagctttaaagctt
atgctaactggcgttgtttagagtgtgacatggagttaaagcttcaaggcttgga--cgc
catgtttttctatggggacgttgtgtctcatatgtgcaagtgtggtaatagcatgacctt
gttgtctgcagatataccctacactttgcattttggagtgcgagatgataagttttgcgc
tttttacacgccaagaaaggtctttagggctgcttgtgcggtagatgttaatgattgtca
ctctatggctgtagtagagggcaagcaaattgatggtaaagtggttaccaaatttattgg
tgacaaatttgattttatggtgggttacgggatgacatttag---------tatgtctcc
ttttgaactcgcccagttatatggttcatgtataacaccaaatgtttgttttgttaaagg
agatgttataaa------ggttgttcgcttagttaatgctgaagtcattgttaa------
---------------------ccctgctaatgggcgtatggct------catggtgcagg
tgttgcaggtgctatagctgaaaaggcgggcagtgctttta------ttaaagaaacctc
cgatatggtgaaggctcagggcgtttgccaggttggtgaatgctatgaatctgccggtgg
taagttatgtaaaaaggtgcttaacattgtagggcca--------gatgcgcgagggcat
ggcaagcaatgctat----tcacttttagagcgtgcttatcagcatattaataagtgtga
caatgttgtca----------------ctactttaatttcgg------------------
-----ctggtatatttagtgtgcctactgatgtctccctaacttacttacttggtgtagt
gacaaagaatgtcattcttgtcagtaacaaccaggatgattttgatgtgatagagaagtg
tcaggtgacctccgttgctggtaccaaagcgctatcacttcaattggccaaaaatttgtg
ccgtgatgtaaagtttgtgacgaatgcatgtagttcgctttttagtgaatcttgctttgt
ctcaagctatgatgtgttgcaggaagttgaagcgctgc--gacatgatatacaattggat
gatgatgctcgtgtctttgtgcaggctaatatggactgtctgcccacagactggcgtctc
gttaacaaatttgatagtgttgatggtgttagaaccattaagtattttgaatgcccgggc
gggatttttgtatccagccagggcaaaaagtttggttatgttcagaatggttcatttaag
gaggcgagtgttagccaaataagggctttactcgctaataaggttgatgtcttgtgtact
gttgatggtgttaacttccgctcctgctgcgtagcagagggtgaagtttttggcaagaca
ttaggttcagtcttttgtgatggcataaatgtcaccaaagttaggtgtagtgccatttac
aagggtaaggttttcttt---------------------cagtacagtgatttgtccgag
gcagatcttgtggctgttaaagatgcctttggttttgatgaaccacaactgctgaagtac
tacactatgcttggcatgtgtaagtggccagtagttgtttgtggcaattattttgctttc
aagcagtcaaataataattgctatataaatgtggcatgtttaatgctgcaacacttgagt
ttaaagtttcctaagtggcaatggcaagaggcttggaacgagttccgctctggtaa-acc
actaaggtttgtgtccttggtattagcaaagggcagctttaaatttaatgaaccttctga
ttctatcgattttatgcgtgtggtgctacgtgaagcagatttgagtggtgccacgtgcaa
tttggaatttgtttgtaaa---tgtggtgtgaagcaagagcagcgcaaaggtgttgacgc
tgttatgcattttggtacgttggataaaggtgatcttgtcaggggttataatatcgcatg
tacgtgcggtagtaaacttgtgcattgc---acccaatttaacgtaccatttttaatttg
ctccaacacaccagagggtaggaaactgcccgacgatgttgttgca---gctaatatttt
tactggtggtagtgtg---ggccattacacgcatgtgaaatgtaaacccaagtaccagct
ttatgatgcttgtaatgttaataaggtttcggaggctaagggtaattttaccgattgcct
ctaccttaaaaatttaaagcaaactttttcgt--------ctgtgctgacgactttttat
ttagatgatgtaaagtgtgtggagtataagccagatttatcgcagtattactgtgagtct
ggtaaatattatacaaaac--------------------------ccattattaaggccc
aatttagaacatttgagaaggttgatggtgtctataccaactttaaattggtgggacata
gta------ttgctgaaaaactcaatgctaagctgggatttgattgtaattctccctttg
tggagtataaaattacagagtggccaacagctactggagatgtggtgttggctagtgatg
atttgtatgtaagtcggtactcaagcgggtgcattacttttggtaaaccggttgtctggc
ttggccatgagg---------aagcatcgctgaaatctctcacatattttaatagaccta
gtgtcgtttgtga-----------------------aaataaatttaatgtgttgcccgt
tgatgtcagtgaacccacggacaaggggcctgtgcctgctgcagtccttgttaccggcgt
ccc---tggagctgatgcgtcagct---------ggtgccggtattgccaaggagcaaaa
agcctgtgcttctgctagtgtggaggatcaggttgttacggaggttcgtcaagagccatc
tgtttcagctgctgatgtcaaagaggttaaattgaatggtgttaaaaagcctgttaaggt
ggaaggtagtgtggttgttaatgatcccactagcgaaaccaaagttgttaaaagtttgtc
tattgttgatgtctatgatatgttcctgacagggtgtaagtatgtggtttggactgctaa
tgagttgtctcgactagtaaattcaccgactgttagggagtatgtgaagtggggtatggg
aaagattgtaacacccgctaagttgttgttgttaa-----------gagatgagaagcaa
gagttcgtagcgccaaaagtagtcaaggcgaaagctattgcctgctattgtgctgtgaag
tg----------------------------------gtttctcctctattgttttagttg
gataaagtttaatactgataataaggttatatacaccacagaagtagcttcaaagcttac
tttcaagttgtgctgtttggcctttaagaatgccttacagacgtttaattggagcgttgt
gtctaggggctttttcctagttgcaacggtctttttattatggtttaactttttgtatgc
taatgttattttgagtgacttctatttgcctaatattgggcctctccctacgtttgtggg
acag--atagttgcgtggtttaagactacatttggtgtgtcaaccatctgtgatttctac
caggtgacggatttgggctatagaagttcg------------ttttgtaatggaagtatg
gtatgtgaactatgcttctcaggttttgatatgctggacaactatgatgctataaatgtt
gttcaa----------cacgttgtagataggcgtttgtcctttgactatattagcctatt
taaattagtagttgagcttgtaatcggctactctctttatactgtgtgcttctacccact
gtttgtccttattggaatgcagttgttgaccacatggttgcctgaattctttatgctgga
gactatgcattggagtgctcgtttgtttgtgtttgttgccaatatgcttccagcttttac
gttactgcgattttacatcgtggtgacagctatgtataaggtctattgtctttgtagaca
tgttatgtatggatgtagtaagcctggttgcttgttttgttataagagaaaccgtagtgt
ccgtgttaagtgtagcaccgttgttggtggttcactacgctattacgatgtaatggctaa
cggcggcacaggtttctgtacaaagcaccagtggaactgtcttaattgcaattcctggaa
accaggcaatacattcataactcatgaagcagcggcggacctctctaaggagttgaaacg
ccctgtgaatccaacagattctgcttattactcggtcacagaggttaagcaggttggttg
ttccatgcgtttgttctacgagagagatggacagcgtgtttatgatgatgttaatgctag
tttgtttgtggacatgaatggtctgctgcattctaaagttaaaggtgtgcctgaaacgca
tgttgtggttgttgagaatgaagc------tgataaagctggttttctcggcgccgcagt
gttttatgcacaatcgctctacagacctatgttgatggtggaaaagaaattaataactac
cgccaacactggtttgtctgttagtcgaactatgtttgacctttatgtagattcattgct
gaacgtcctcgacgtggatcgcaagagtctaacaagttttgtaaatgctgcgcacaactc
tctaaaggagggtgttcagcttgaacaagttatggatacctttattggctgtgcccgacg
taagtg---tgctatagattctgatgttgaaaccaagtctattaccaagtccgtcatgtc
ggcagtaaatgctggcgttgattttacggatgagagttgtaataacttggtgcctaccta
tgttaaaagtgacactatcgttgcagccgatttgggtgttcttattcagaataatgctaa
gcatgtacaggctaatgttgctaaagccgctaatgtggcttgcatttggtctgtggatgc
ttttaaccagctatctgctgacttacagcataggctgcgaaaagcatgttcaaaaactgg
cttgaagattaagcttacttataataagcaggaggcaaatgttcctattttaactacacc
gttctctcttaaagggggcgctgtttttagtagaatgttacaatggttgtttgttgctaa
tttgatttgtttcattgtgttgtgggccctt---------atgccaacatatgcagtgca
caaatcggatatgcagttgcctttatatgccagttttaaagttatagataatggtgtgct
aagggatgtgtctgttactgacgcatgcttcgcaaacaaatttaatcaatttgatcaatg
gtatgagtctacttttggtcttgcttattaccgcaactctaaggcttgtcctgttgtggt
tgctgtaatagatcaagacattggccataccttatttaatgttcctaccacagttttaag
--------atatggatttcatgtgttgcattttataacccatgcatttgctactgatagc
gtgcagtgttacacgccacatatgcaaatcccctatgataatttctatgctagtggttgc
gtgttgtcatccctctgtactatgcttgcgcatgcagatggaaccccgcatccttattgt
tatacagggggtgttatgcacaatgcctctctgtatagttctttggctcctcatgtccgt
tataacctggctagttcaaatggtt---atatacgttttcccgaagtggttagtgaaggc
attgtgcgtgttgtgcgcactcgctctatgacctactgcagggttggtttatgtgaggag
gccgaggagggtatctgctttaattttaatcgttcatgggtattgaacaacccgtattat
agggccatgcctggaactttttgtggtaggaatgcttttgatttaatacatcaagtttta
ggaggattagtgcggcctattgatttctttgccttaacggcgagttcagtggctggtgct
atccttgcaattattgtcgttttggctttctattatttaataaagcttaaacgtgccttt
ggtgactacactagtgttgtggttatcaatgtaattgtgtggtgtataaattttctgatg
ctttttgtgtttcaggtttatcccacattgtcttgtttatatgcttgtttttatttctac
acaacgctttatttcccttcggagataagtgttgttatgcatttgcaatggcttgtcatg
tatggtgctattatgcccttgtggttttgcattatttacgtggcagtcgttgtttcaaac
catgcattgtggttgttctcttactgccgcaaaattggtaccgaggttcgtagtg-----
-acggcacatttgaggaaatggcccttactacctttatgattactaaagaatcttattgt
aagttgaaaaa--------ttctgtttctgatgttgcttttaacaggtacttgagtcttt
ataacaagtatcgttattttagtggcaaaatggatactgccgcttatagagaggctgcct
gttcacaactggcaaaggcaatggaaacatttaaccataataatggtaatgatgttctct
atcagcctccaaccgcctctgttactacatcatttttacagtctggtatagtgaagatgg
tgtcgcccacctctaaagtggagccttgtattgttagtgttacttatggtaacatgacac
ttaatgggttgtggttggatgataaagtttattgcccaagacatgttatctgttcttcag
ctgacatgacagaccctgattatcctaatttgctttgtagagtgacatcaagtgattttt
gtgttatgtctggtcgtatgagccttactgtaatgtcttatcaaatgcagggctgccaac
ttgttttgactgttacactgcaaaatcctaacacgcctaagtattccttcggtgttgtta
agcctggtgagacatttactgtactggctgcatacaatggcagacctcaaggagccttcc
atgttacgcttcgtagtagccataccataaagggctcctttctatgtggatcctgcggtt
ctgtaggatatgttttaactggcgatagtgtacgatttgtttatatgcatcagctagagt
tgagtactggttgtcataccggtactgactttagtgggaacttttatggtccctatagag
atgcgcaagttgtacaattgcctgttcaggattatacgcagactgttaatgttgtagctt
ggctttatgctgctatttttaacagatgcaactggtttgtgcaaagtgatagttgttccc
tggaggagtttaatgtttgggctatgaccaatggttttagctcaatcaaagccgatcttg
tc------ttggatgcgcttgcttctatgacaggcgttacagttgaacaggtgttggccg
ctattaagagg---ctgcattctggattccagggcaaacaaattttaggtagttgtgtgc
ttgaagatgagctgacaccaagtgatgtttatcaacaactagctggtgtcaagctacagt
caaagcgcacaagagttataaaaggtacatgttgctggatattggcttcaacgtttttgt
tct-----gtagcattatctcagcatttgtaaaatggactatgtttatgtatgt------
-------tactacccatatgttgggagtgacattgtgtgcactttgttttgtaagctttg
ctatgttgttgatcaagcataagcatttgtatttaactatgtatattatgcctgtgttat
gcacactg------ttttacaccaactatttggttgt--------------gtacaa--a
cagagttttagaggtctagcttatgcttggctttcacactttgtccctgctgtagattat
acatatatggatgaagttttatat------ggtgttgtgttgctagtagctatggtgttt
gttaccatgcgtagcataaaccacgacgtcttttctattatgttcttggttggtagactt
g-----------------tcagcctggtatccatgtggtattttggagccaatttagagg
aagaggtactattgttcctcacatccctatttggcacgtacacatggactactatgttgt
cattggctaccgctaaggttattgctaaatggttgg---ctgtgaatgtcttgtacttca
cagacgtaccgcaaatta------------aattagttcttttgagctacttgtgtattg
gttatgtgtgttgttgttattggggaatcttgtcactccttaatagcatttttaggatgc
cattgggcgtctacaattataaaatctccgttcaggagttacgttatatgaatgctaatg
gcttgcgcccacctagaaatagttttgaggccctgatgcttaattttaagctgttgggaa
ttggtggtgtgccagtcattgaagtatctcaaattcaatcaagattgacggatgttaaat
gtgctaatgttgtgttgcttaattgcctccagcacttgcatattgcatctaattctaagt
tgtggcagtattgtagtactttgcacaatgaaatactggctacatctgatttgagcgtgg
ccttcgataagttggctcagctcttagttgttttatttgctaatccagcagcagtggata
gcaagtgccttgcaagtattgaagaagtgagcgatgattacgttcgcgacaatactgtct
tgcaagccttacagagtgaatttgttaatatggctagcttcgttgagtatgaacttgcta
agaagaatctagatgaggctaaggctagcggctctgccaatcaacagcag--attaagca
gctagagaaggcgtgtaatattgctaagtcagcatatgagcgcgacagagctgttgctcg
taagctggaacgtatggctgatttagctcttacaaacatgtataaagaagctagaattaa
tgataagaagagtaaggtagtgtctgcattgcaaaccatgctctttagtatggtgcgtaa
gctagataaccaagctcttaattctattttagataatgcagttaagggttgtgtaccttt
gaatgcaataccatcattgacttcgaacactctgactataatagtgccagataagcaggt
ttttgatcaggttgtggataatgtgtatgtcacctatgctgggaatgtatggcatataca
gtttattcaagatgctgatggtgctgttaaacaattgaatgagatagatgt---------
---taattcaacctggcctctagtcattgctgcaaataggcataatgaagtgtctactgt
tgttttgcagaacaatgagttga------------tgcctcagaagttgagaactcaggt
tgtcaatagtggctcagatatgaattgtaatactcctacccagtgttactataatactac
tggcacgggtaagattgtgtatgctatacttagtgactgtgatggtctcaagtacactaa
gatagtaaaagaagatggaaattgtgttgttt---tggaattggatcctccctgtaagtt
ttctgttcaggatgtgaagggccttaaaattaagtacctttactttgtgaaggggtgtaa
tacactggctagaggctgggttgtaggcaccttatcctcgacagtgagattgcaggcggg
tacggcaactgagtatgcctccaactctgcaatactgtcgctgtgtgcgttttctgtaga
tcctaagaaaacgtacttggattatataaaacagggtggagttcccgttactaattgtgt
taagatgttatgtgaccatgctggcactggtatggccattactattaagccggaggcaac
cactaatcaggattcttatggtggtgcttccgtttgtatatattgccgctcgcgtgttga
acatccagatgttgatggattgtgcaaattacgcggcaagtttgtccaagtgcccttag-
--gcataaaagatcctgtgtcatatgtgttgacgcatgatgtttgtcaggtttgtggctt
ttggcgagatggtagctgttcctgtgtaggcacaggct--------cccagtttcagtca
aaagacac---gaactttttaaacgggttcggggtacaagtgtaaatgcccgtcttgtac
cctgtgccagtggcttggacactgatgttcaattaagggcatttgacatttgtaatgcta
atcgagctggcattggtttgtattataaagtgaattgctgccgcttccagcgtgtagatg
aggacggcaacaagttggataagttctttgttgttaaaagaactaatttagaagtgtata
ataaggagaaagaatgctatgagttgacaaaagaatgcggtgttgtggctgaacacgagt
tcttcacatttgatgtggagggaagtcgggtaccacacatagtccgtaaagatctttcaa
agtttactatgttagatctttgctatgcattgcgtcattttgaccgcaatgattgttcaa
ctcttaaggaaattctccttacatatgctgagtgtgaagagtcctacttccaaaagaagg
actggtatgattttgttgagaatcctgatataattaatgtgtataaaaagcttggtccta
tatttaatagagccctgcttaacactgccaagtttgcagacgcattagtggaggcaggct
tagtaggtgttttaacacttgataatcaagatttatatggtcaatggtatgactttggag
attttgtcaagacagtacctggttgtggtgttgccgtggcagactcttattattcatata
tgatgccaatgctgactatgtgtcatgcgttggatagtgagttgtttgttaatggta---
---------cttatagggagtttgaccttgttcagtatgattttactgatttcaagctag
agctcttcactaagtattttaagcattggagtatgacctaccacccgaacacctgtgagt
gcgaggatgacaggtgcattattcattgcgccaattttaatatactttttagtatggtct
tacctaagacctgttttgggcctcttgttaggcagatatttgtggatggtgttcctttcg
ttgtgtcgatcggttaccattataaagaattaggtgttgttatgaatatggatgtggata
cacatcgttatcgcttgtctcttaaggacttgcttttgtatgctgcagaccctgcccttc
atgtggcgtctgctagtgcactgcttgatttgcgcacatgttgttttagcgttgcagcta
ttacaagtggcgtaaaatttcaaacagttaaacctggaaattttaatcaggatttttatg
agtttattttgagtaaaggcctgcttaaagaggggagctccgttgatttgaagcacttct
tctttacgcaggatggtaatgctgctattactgattataattattacaagtataatctac
ccaccatggtggatattaagcagttgttgtttgttttagaagttgttaataagtattttg
agatctatgagggtgggtgtacacccgcaacacaggtcattgttaataattatgataaga
gtgctggctatccatttaataaatttggaaaggccaggctctattatgaggcattatcat
ttgaggagcaggatgaaatttatgcgtataccaaacgcaatgtcctgccgaccctaactc
aaatgaatcttaaatatgctattagtgctaagaatagggcccgcaccgttgctggtgtct
ctattctcagtactatgactggcagaatgtttcatcaaaagtgtctaaagagtatagcag
ctactcgcggtgttcctgtagttataggcaccacgaagttctatggcggttgggatgata
tgttacgccgccttattaaagatgttgatagtcctgtactcatgggttgggactatccta
aatgtgatcgtgctatgccaaacatactgcgtattgttagtagtttggtgctagcccgta
aacatgattcgtgctgttcgcatacggatagattctatcgtcttgcgaacgagtgcgccc
aagttttgagtgaaattgttatgtgtggtggttgttattatgttaagccaggtggcacta
gtagtggggatgcaaccactgcttttgctaattctgtgtttaacatttgtcaagctgttt
ccgccaatgtatgctcgcttatggcatgcaatggacacaaaattgaagatttgagtatac
gcgagttacaaaagcgcctatactctaatgtctatcgtgcggaccatgttgaccccgcat
ttgttagtgagtattatgagtttttaaataagcattttagtatgatgattttgagtgatg
atggtgttgtgtgttataattcagagtttgcgtccaagggttatattgctaatataagtg
cctttcaacaggtattatattatcaaaataatgtgtttatgtctgaggccaaatgttggg
tagaaacagacatcgaaaagggaccgcatgaattttgttctcaacatacaatgctagtca
agatggatggtgatgaagtctaccttccataccctgatccttcgagaatcttaggagcag
gctgttttgttgatgatttattaaagactgatagcgttctcttgatagagcgtttcgtaa
gtcttgcaattgatgcttatcctttagtataccatgagaacccagagtatcaaaatgtgt
tccgggtatatttagaatatataaagaagctgtacaatgatctcggtaatcagatcctgg
acagctacagtgttattttaagtacttgtgatggtcaaaagtttactgatgagacctttt
acaagaacatgtatttaagaagtgcagtgctgcaaagcgttggtgcctgcgttgtctgta
gttctcaaacatcattacgttgtggcagttgcatacgcaagcctttgctgtgttgcaaat
gcgcctatgatcatgttatgtccactgatcataaatatgtcctgagtgtgtcaccatatg
tgtgtaattcaccgggatgtgatgtaaatgatgttaccaaattgtatttaggtggtatgt
catattattgtgaggaccataaaccacagtattcattcaaattggtgatgaatggtatgg
tttttggtttatataaacaatcttgtactggttcgccctacatagaggattttaataaaa
tagctagttgcaaatggacagaagtcgatgattatgtgctagctaatgaatgcaccgaac
gccttaaattgtttgccgcagaaacgcagaaggccacagaagaggcctttaagcaatgtt
atgcgtcagcaacgatccgtgagatcgtgagcgatcgggagttaattttatcttgggaaa
ttggtaaagtgagaccaccacttaataaaaattatgtttttactggctaccattttacta
ataatggtaagacagttttaggtgagtatgtttttgataagagtgagttgactaatggtg
tgtactatcgcgccacaaccacttataagttatctgtaggtgatgtgttcattttaacat
cacacgcagtgtctagtttaagtgctcctacattagtaccgcaggagaattatactagca
ttcgttttgctagtgttta-----tagtgtgcctgagacgtttcagaataatgtgcctaa
ttatcagcacattggaatgaagcgctattgtactgtacagggaccgcctggtactggtaa
gtcccatctagccattgggctagctgtttattattgtacagcgcgcgtggtgtataccgc
tgctagccatgctgcagttgacgcgctgtgtgaaaaggcacataaatttttaaatattaa
tgactgcacgcgtattgttcctgcaaaggtgcgtgtagattgttatgataaatttaaggt
caatgacaccactcgcaagtatgtgtttactacaataaatgcattacctgagttggtgac
tgacattattgtcgttgatgaagttagtatgcttaccaactatgagctgtctgttattaa
cagtcgtgttagggctaagcattatgtgtatattggagaccctgcgcagttacctgcacc
acgtgtgctactgaataagggaactctagaacctagatattttaattccgttaccaagct
aatgtgttgtttgggtccagatattttcttgggcacctgttatagatgccctaaggagat
tgtggatacggtgtcagccttggtttataataataagctgaaggctaaaaatgataatag
ctccatgtgctttaaggtttattataagggccagactacacatgagagttctagtgctgt
taatatgcagcaaatacatttaattagtaagtttttaaaggcaaaccccagttggagtaa
cgccgtatttattagtccttataatagtcagaactatgttgctaagagagtcttgggatt
acaaacccagacagtagactcagcgcagggttctgaatatgattttgttatttattcaca
gactgcggaaacagcgcattctgtcaatgtaaatagattcaatgttgctattacacgtgc
taagaagggtattctctgtgtcatgagtagtatgcaattatttgagtctcttaattttac
tacactga------cgttggataagattaacaatccacgattacagtgtactacaaattt
gtttaaggattgtagcaggagctatgtagga-tatcacccagcccatgcaccatcctttt
tggcagttgatgacaaatataaggtaggcggtgatttagccgtttgccttaatgttgctg
attctgctgtcacttattcgcggcttatatcactcatgggattcaagcttgacttgaccc
ttgatggttattgtaagctgtttataactagagatgaagctatcaaacgtgttagagcct
gggttggcttcgatgcagaaggtgcccatgcgatacgtgatagcattgggacaaatttcc
cattacaattaggcttttcgactggaattgattttgttgtcgaagccactggaatgtttg
ctgagagagatggttatgtctttaaaaaggcagccgcacgagctcctcctggcgaacaat
ttaaacaccttatcccacttatgtcaagagggcagaaatgggatgtggttcgaattagaa
tagtacaaatgttgtcagaccacctagcggatttggcagacagtgttgtacttgtgacgt
gggctgccagctttgagctcacatgtttgcgatatttcgctaaagttggaagagaagttg
tgtgtagtgtctgcaccaagcgtgcgacatgttttaattctagaactggatactatggat
gctggcgacatagttattcctgtgattacctgtacaacccactaatagttgacattcaac
agtggggatatacaggatctttaactagcaatcatgatcctatttgcagcgtgcataagg
gtgctcatgttgcatcatctgatgctatcatgacccggtgtctagctgttcatgattgct
tttgtaagtctgttaattggaatttagaataccccattatttcaaatgaggtcagtgtta
atacctcctgcaggttattgcagcgcgtaatgtttagggctgcgatgctatgcaataggt
atgatgtgtgttatgacattggcaaccctaaaggtctt--gcctgtgtcaaaggata---
-tgattttaagttttatgatgcctcccct----gttgttaagtctgttaaacag-----t
ttgtttataaatacgaggcacataaagatcaatttttagatggtttgtgtatgttttgga
actgcaatgtggataagtatccagcgaatgcagttgtgtgtaggtttgacacgcgtgtgt
tgaacaaattaaatctccctggctgtaatggtggcagtttgtatgttaacaaacatgcat
tctacaccagtccctttacccgggctgccttcgagaatttgaagcctatgcctttctttt
attattcagatacgccctgtgtgtat-atggaaggcatggaatctaagcaggtcgattat
gtcccattgagaagcgctacatgcatcacaagatgcaatttaggtggcgctgtttgttta
aaacatgctgaggagtatcgtgagtaccttgagtcttacaatacggcaaccacagcgggt
tttactttttgggtctataagacttttgatttttataacctttggaatacttttactagg
ctccaaagtttagaaaatgtagtgtataatttggtcaatgctggacactttgatggccgg
gcgggtgaactgccttgtgctgttataggtgagaaagtcattgccaagattcaaaatgag
gatgtcgtggtctttaaaaataacacgccattccccactaatgtggctgtcgaattattt
gctaagcgcagtattcggccccaccccgagcttaagctctttagaaatttgaatattgac
gtgtgctggagtcacgtcctttgggattatgctaaggatagtgtgttttgcagttcgacg
tataaggtctgcaaatacacagatttacagtgcattgaaagc------------------
----ttgaatgtactttttgatggtcgtgataatggtgctcttgaagcttttaagaagtg
ccggaatggcgtctacattaacacgacaaaaattaaaagtctgtcgatgattaaaggccc
acaacgtgccgatttgaatggcgtagttgtggagaaagttggagattctgatgtggaatt
ttggtttgctgtgcgtaaagacggtgacgatgttatcttcagccgtacagggagccttga
accgagccattaccggagcccacaaggtaatccgggtggtaatcgcgtgggtgatctcag
cggtaatgaagctctagcgcgtggcactatctttactcaaagcagattattatcttcttt
cacacctcgatcagagatggagaaagattttatggatttagatgatgatgtgttcattgc
aaaatatagtttacaggactacgcgtttgaacacgttgtttatggtagttttaaccagaa
gattattggaggtttgcatttgcttattggcttagcccgtaggcagcaaaaatccaatct
ggtaattcaagagttcgtgacatacgactctagcattcattcgtactttatcactgacga
gaacagtggtagtagtaagagtgtgtgcactgttattgatttattgttagatgattttgt
ggacattgtaaagtccctgaatctaaagtgtgtgagtaaggttgttaatgttaatgttga
ttttaaagatttccagtttatgttgtggtgcaatgaggagaaggtcatgactttctatcc
tcgtttgcaggctgctgctgactggaaacctggttatgttatgcctgtcttatataagta
tttggaatcgcctctggaaagagtaaacctctggaattatggcaagccgattactttacc
tacaggatgtatgatgaatgttgctaagtatactcaattatgtcaatatttgagcactac
aacattagcagttccggctaatatgcgtgtcttacaccttggtgccggttcggataaggg
tgttgcccctgggtctgcagttcttaggcagtggctaccagcgggaagtattcttgtaga
taatgatgtgaatccatttgtgagtgacagtgtcgcctcatattatggaaattgtataac
cttaccctttgattgtcagtgggatctgataatttctgatatgtacgaccctcttactaa
gaacattggggagtacaacgtgagtaaagatggattctttacttacctctgtcatttaat
tcgtgacaagttggctctgggtggcagtgttgccataaaaataacagagttttcttggaa
cgctgagttatatagtttaatggggaagtttgcgttctggacaatcttttgcaccaacgt
aaacgcctcttcaagtgaaggatttttgattggcataaattggttgaataagacccgtac
cgaaa-----------ttgacggtaaaaccatgcatgccaattatctgttttggagaaat
agtacaatgtggaatggaggggct---tacagtctctttgacatgagtaagttccctttg
aaagcggctggtacggctgttgttagccttaaaccagaccaaataaatgacttagtcctc
tccttgattgagaagggcaagttattagtgcgtgatacacgcaaagaagtttttgttggc
gatagcctagtaaatgtcaaataaatctatacttgtcgtggctgtgaaaatggcctttgc
tgacaagcctaatcatttcataaactttcccctggcccaatttagtggctttatgggtaa
gtatttaaagctacagtctcaacttgtggaaatgggtttagactgtaaattacagaaggc
accacatgttagtattaccctgcttgatattaaagcagaccaatacaaac-aggtggaat
ttgcaatacaagaaataatagatgatctggcggcatatgagggagatattgtctttgaca
accctcacatgcttggcagatgccttgttcttgatgttagaggatttgaagagttgcatg
aagatattgttgaaattctccgcagaaggggttgcacggcagatcaatccagacactgga
ttccgcactgcactgtggcccaatttgacgaagaaagagaaacaaaaggaatgcaattct
atcataaagaacccttctacctcaagcataacaacctattaacggatgctgggcttgagc
tcgtgaagataggttcttccaaaatagatgggttttattgtagtgaactgagtgtttggt
gtggtgagaggctttgttataagcctccaacacccaaattcagtgatatatttggctatt
gctgcatagataaaatacgtggtgatttagaaataggagacctaccgcaggatgatgagg
aagcgtgggccgagctaagttaccactatcaaagaaacacctacttcttcagacatgtgc
acgataatagcatctattttcgtaccgtgtgtagaatgaagggttgtatgtgttgatttg
tttttacactattagtgtaataagctt-attattttgttgaaaa--------gggcagga
tgtgcatagct---atggctcctcgcacactgcttttgctgatttgatgtcagctggtgt
ttgggttcaatgaacctcttaacatcgtttcacatttaaatgatgactggtttctatttg
gtgacagtcgttctgactgtacctatgtagaaaat------aacggtcatcctaaattag
attggcttgacctcgacccaaagttgtgtaattcaggaaagatttccgcaaagagtggta
actctctctttaggagttttcacttcactgatttttacaattatacgggtgagggagacc
aaattgtattttatgaaggagttaattttagtcccagccatggctttaaatgcctggctc
atggagataataaaagatggatgggcaataaagctcgattttatgcccgagtgtatgaga
agatggcccaatataggagcctatcgtttgttaatgtgtcttatgcctatggaggtaatg
caaagcccgcctccatttgcaaagacaat------------actttaacactcaataacc
ccaccttcatatcgaaggagtctaattatgttgattattactatgagagtgaggctaatt
tcacactagaaggttgtgatgaatttatagtaccgctctgtggttttaatggccattcca
agggcagctcttcggatgctgccaataaa---tattatactgactctcagagttactata
atatggatattggtgtcttatatgggttcaattcgaccttggatgttggcaacactgcta
aggatccgggtcttgatctcacttgtaggtatcttgcattgactcctggtaattataagg
ctgtgtccttagaatatttgttaagcttaccctcaaaggctatttgcctccataagacaa
agcgctttatgcctgtgcaggtagttgactcaaggtggagtagcatccgccagtcagaca
atatgaccgctgcagcctgtcagctgccatattgtttctttcgcaacacatctgcgaatt
atagtggtggcacacatgatgcgcaccatggtgattttcatttcaggcagttattgtctg
gtttgttatataatgtttcctgtattgcccagcagggtgcatttctttataataatgtta
gttcctcttggccagcctatgggtacggtcattgtccaacggcagctaacattggttata
tggcacctgtttgtatctatgaccctctcccggtcatactgctaggtgtgttattgggta
tagctgtgttgattattgtgtttttgatgttttattttatgacggatagcggtgttagat
tgcatgaggc-------------ataatctaaacatgctgt-------tcgtgtttattc
tatttttgccctcttgtttagggtatattggtgattttagatgtatccagcttgtgaatt
caaacggtgctaatgttagtgctccaagcattagcactgagaccgttgaagtttcacaag
gcctggggacatattatgtgttagatcgagtttatttaaatgccacattattgcttactg
gttactacccggtcgatggttctaagtttagaaacctcgctcttacgggaactaactcag
ttagcttgtcgtggtttcaaccaccctatttaagtcagtttaatgatggcatatttgcga
aggtgcagaaccttaagacaagtacgccatcaggtgcaactgcatattttcctactatag
ttataggtagtttgtttggctatacttcctataccgttgtaatagagccatataatggtg
tta--taatggcctcagtgtgccagtataccatttgtctgttaccttacactgattgtaa
gcctaacactaatggtaataagcttatagggttttggcacacggatgtaaaacccccaat
ttgtgtgttaaagcgaaat--------------------------ttcacgcttaatgtt
aatgctgatgcattttattttcatttttaccaacatggtggtactttttatgcgtactat
g-cggataaaccctccgctactacgtttttgtttagtgtatatattggcgatattttaac
acagtattatgtgttacctttcat------ctgcaacccaacagctggtagcacttttgc
t---ccgcgctattgggttacacctttggttaagcgcca---------------atattt
gtttaatttcaaccagaagggtgtcattactagtgctgttgattgtgctagtagttatac
cagtgaaataaaatgtaagacccagagcatgttacctagcactggtgtctatgagttatc
cggttatacggtccaaccagttggagttgt------ataccggcgtgttgctaacctccc
agcttgtaatatagaggagtggcttactgctaggtcagtcccctcccctctcaactggga
gcgtaagacttttcagaattgtaattttaatttaagcagcctgttacgttatgttcaggc
tgagagtttgttttgtaataatatcga-----tgcttccaaagtgtatggcaggtgcttt
ggtagtatttcagttgataagtttgctgtaccccgaagtag-gcaagttgatttacagct
tggtaactctggatttctgcagactgctaattataagattgatacagctgccacttcgtg
tca---gctgcattacaccttgc----ctaagaataatgtcaccataaacaaccataacc
cctcgtcttggaataggaggtatggctttaatgatgctggcgtctttggcaaaaaccaac
atgacgttgtttacgctcagcaatgttttactgtaagatctagttattgcccgtgtgctc
aaccggacatagttagcccttgcactactcagactaagcctaagtctgctt---------
------------------------------------------------------------
------------------------------------------------------------
------------------------------------------ttgttaatgtgggtgacc
attgtgaaggcttaggtgttttagaagataattgtggcaatgctgatccacataagggtt
gtatctgtgccaacaattcatttattggatggtcacatgatacctgccttgttaatgatc
gctgccaaatttttgctaatatattgttaaatggcattaatagtggtaccacatgttcca
cagatttgcagttgcctaatactgaagtggttactggcatttgtgtcaaatatgacctct
acggtattactggacaaggtgtttttaaagaggttaaggctgactattataatagctggc
aaacccttctgta---------tgatgttaatggtaatttgaatggttttcgtgatctta
ccactaacaagacttatacgataaggagctgttatagtggccgtgtttctgctgcatttc
ataaa------gatgcacccgaaccggctctgctctatcgtaatataaattgtagctatg
tttttagcaataatatttcccgtgaggagaacccactt----------------------
--aattactttgatagttatttgggttgtgttgttaatgctgataaccgcacggatgagg
cgcttcctaattgtgatctccgtatgggtgctggcttatgcgttgattattcaaa-----
----------------atcacgcagggctgaccgatcagtttctactggctatcggttaa
ctacatttgagccatacactccgatgttagttaatgatagtgtccaatccgttgatggat
tatatgagatgcaaataccaaccaattttactattgggcaccatgaggagttcattcaaa
ctagatctccaaaggtgactatagattgtgctgcatttgtctgtggtgataacactgcat
gcaggcagcagttggttgagtatggctctttctgtgttaatgttaatgccattcttaatg
aggttaataacctcttggataatatgcaactacaagttgctagtgcattaatgcagggtg
ttactataagctcgagactgccagacggcatctcaggccctatagatgacattaatttta
gtcctctacttggatgcataggttcaacatgtgctgaagacggcaatggacctagtgcaa
tccga---gggcgttctgctatagaggatttgttatttgacaaggtcaaattatctgatg
ttggctttgtcgaggcttataataattgcaccggtggtcaagaagttcgtgacctccttt
gtgtacaatcttttaatggcatcaaagtattacctcctgtgttgtcagagagtcagatct
ctggctacacaaccggtgctactgcggcagctatgttcccaccgtggtcagcagctgccg
gtg------------tgccatttagtttaagtgttcaatatagaattaatggtttaggtg
tcactatgaatgtgcttagtgagaaccaaaagatgattgctagtgcttttaacaatgcgc
tgggtgctatccaggatgggtttgatgcaaccaattctgctttaggtaagatccagtccg
ttgttaatgcaaatgctgaagcactcaataacttactaaatcaactttctaacaggtttg
gtgctattagtgcttctttacaagaaattctaactcggcttgaggctgtagaagcaaaag
cccagatagatcgtcttattaatggcaggttaactgcacttaatgcgtatatatccaagc
aacttagtgatagtacgcttattaaagttagtgctgctcaggccatagaaaaggtcaatg
agtgcgttaagagccaaaccacgcgtattaatttctgtggcaatggtaatcatatattat
ctcttgtccagaatgcgccttatggcttatattttatacacttcagctatgtgccaatat
---------cctttacaaccgcaaatgtgagtcctggactttgcatttctggtgatagag
gattagcacctaaagctggatattttgttcaagatgatggagaatggaagttcacaggca
gttcatattactaccctgaacccattacagataaaaacagtgtcattatgagtagttgcg
---------------cagtaaactacacaaaggcacctgaagttttcttgaacacttcaa
tacctaatccacccgactttaaggaggagttagataaatggtttaagaatcagacgtcta
ttgcgcctgatttatctctcgatttcgagaagttaaatgttactttgctggacctgacgt
atgagatgaacaggattcaggatgcaattaagaagttaaatgagagctacatcaacctca
aggaagttggcacatatgaaatgtatgtgaaatggccttggtatgtttggttgctaattg
gattagctggtgtagctgtttgtgtgttgttattctttatatgttgct---gcacaggtt
gtggctcatgt-----tgttttaagaagt-------------------gtggaaattgtt
gtga--tgagtatggaggacaccaggacagtattgtgatacataatatttcctctcatga
ggattgacta-----------------------------tcacagcctctcctggaaaga
cagaaaatcta--------------------------aacaatttatagcattctcattg
ctacctggccccgtaagaggcagtca------------------------------tagc
tatggccgt-gttggtcctaaggctacattggctgctgtctttattggtccatttattgt
agcatgta--tgctaggcattggcctagt-ttatttattgcaattgcaagttcaaattt-
---------ttcatgttaaggataccatacgtgtgactg-------------gcaag---
----------------------------ccagccactgtgtcttatactacaag------
-----tacaccagtaacaccgagcgcgacgacgctcgatggtactacgtatactttaatt
agacccactagctcttatacaagagtttatcttggtactccaagaggttttgattatagt
aca--------------------------------tttgggcctaagaccctagattat-
----------------gttactaa-tctaaacctcatcttaattctggtcgtccatatac
ttttaaggcattgtccaggcata-----tgagaccaacagccacatg--gattt-----g
gcatgtgagtgatgcatg-----gttacgccgcacgcggg--------------------
---actttggtgtca----------------ttcgcctagaagatttttgttttcaattt
aattatagccaaccccgagttggttattgtagagttcctttaaaggcttggtgtagcaac
-------------cagggtaaatttgcagcgcagt--ttaccctaaaaa----------g
ttgcgaaaaacca------------------ggtcacgaaaa------atttattactag
cttcacg-----------------------------------------------gcctac
ggcagaactgtccaacaggcc---------------------------------------
---gttagtaagttagtagaagaagc------------------tgttgattttattctt
tttagggccac---gcagctcgaaagaaatgtttaatttat-tccttacagacac-----
------------------------------------------------------------
-----------------------------------------------------agtatgg
tatgttgggcagattatttttatattcgcagtgtgtttgatggtcaccataattgtggtt
------gccttccttgcgtctatcaaactttgtattcaactttgcggtttatgtaatact
ttggtgctgtccccttctatttatttgtatgataggagtaagcagctttat---------
-----------------aagtatt-----------------ataatgaagaa--------
----------------atgagactgcccctattagaggtggatgat--------------
--atctaatccaaacattatgagtagtact-actcaggccccagagcccgtctatcaatg
gacggccgacgaggcagttcaattccttaaggaatggaacttctcgttgggcattatact
actctttattactatcatactacagttcggttacacgagccgtagcatgtttatttatgt
tgtgaaaatgataatcttgtggttaatgtggccactgactattgttttgtgtattttcaa
ttgcgtgtatgcgctaaata--------------atgtgtatcttggattttctatagtg
tttactatagtgtccattgtaatctggattatgtattttgttaatagcataaggttgttt
atcaggactggtagctggtggagcttcaaccccgaaacaaacaaccttatgtgtatagat
atgaaaggtaccgtgtatgttagacccattattgaggattaccataca---ctaacagcc
actattattcgtggccacctctacatgcaaggtgttaagctaggcaccggtttctctttg
tctgacttgcccgcttatgttacagttgcta--------aggtgtcacacctttgcactt
ataagcgcgcattcttagacaaggtagacggtgttagcggttttgctgtttatgtgaagt
ccaaggtcggaaattacc------gactgccctcaaacaaaccgagtggcgcggacaccg
cattgttgagaatctaatctaaactttaaggatgtcttttgttcctgggcaagaaaatgc
cggtggcagaagctcctctgtaaaccgcgctggtaatggaatcctcaagaagaccacttg
ggctgaccaaaccgagcgtggaccaaataatcaaaatagaggcagaaggaatcagccaaa
gcagactgcaactgctcaacccaactccgggagtgtggttccccattactcctggttttc
tggcattacccagttccaaaagggaaaggagtttcagtttgcagaaggacaaggagtgcc
tattgccaatggaatccccgcttcagagcaaaag---ggatattggtatagacacaaccg
ccgttcttttaaaacacctgatgggcagcagaagcaattactgcccagatggtattttta
ctatcttggcacagggccccatgctggagccagttatggagacagcattgaaggtgtctt
ctgggttgcaaacagccaagcggacaccaatacccgctc---------------------
-------------------tgatattgtcgaaagggacccaagcagt-------------
-------catgaggctattcctactagg-------------tttgcgcccggcacggtat
tgcctcagg--------------------------------------------gctttta
tgttgaaggctct---------------ggaaggtctgcacctgctagccgatctggttc
gcggtcacaatcccgtgggccaaataatc-------------------------------
--------------------------------------------------------gcgc
tagaagcagttc------------------------------------------------
------------------------------------------------------------
------------------------------------------------------------
------------------------------------------------------------
------------------------------------------------------------
------------------------------------------------------------
------------------------------------------------------------
------------------------------------------------------------
------------------------caaccagc----------------------------
----------------------------gccagcctgcctctactgtaaaacctgata--
------------------------------------------------------------
------------------------------------------------------------
----------------tggccgaagaaatt----gctgctcttgttttggctaagctcgg
taaagatgccggccagcccaagcaagtaacgaagc-------------------------
--------------------------------------------------aaagtgccaa
agaagtcag---------------------------------------------------
-------------------------------gcagaaaattttaa------acaagcctc
gccaaaagaggactccaaacaagcagtgcccagtgcagcagtgttttggaaagagag---
------------------------------------------------------------
-gccccaatcagaattttggaggct-----------------------------------
---------------------------------------------------------ctg
aaatgttaaaacttggaactagtgatccaca-----------------------------
------------------------------------------------------------
--------gttccccattc-----ttgca-------------------------------
-----------------------------------gagttggc-----------------
-------------------------------tccaacagttggtgccttcttctttggat
ct-------------aaattagaatt-------------ggtcaaaaagaattctggtgg
tgctga-------tgaacccaccaaag---------------------------------
-----------------------atgtgtatgagct------------------------
----------------------------------------gcaatattcagg--------
-------------------------------tgcagttaga-------------------
-------------------tttgatagtact-----------------------------
---------------------------------------ctacctggtttt---------
--------------gagactatcatgaaag-------tgttgaa----------------
-------------------------------------------tgagaattt--------
--gaatgcctaccaga---agga-------------------------------------
-tggtggtgcag------------------------------------------------
----------------------------------------------------------at
gtggtgagcccaaagccccaa---------------------------------------
------------------------------------------------------------
------------------------------------------------------------
------------------------------------------------------------
---------------------agaaaagggcgtagaca----------------------
------------------------------------------------------------
------------------------------------------------------------
----------------------------ggctcaggaaaagaaagatgaagtaga-----
------------------------------------------------------------
------------------------------------------------------------
-----------taatgtaag--------------------------cgttgcaaagccca
aaagctct----------------------------------------------------
------------------------------------------------------------
-------gtgcagcgaaatgtaagtagagaat----------------------------
------------------------------------------------------------
taaccc-------------------------cagaggatagaagtctgttggctcagatc
cttgatgatggc--------------------------gtagtgccagatggg-------
------------------------------------------------------------
------------------------------------------------------------
------------------------------------------------------------
------------------------------------------------------------
-------ttagaagatgactctaatg-----tgtaaagagaatgaatcctat--------
------------------------------------------------------------
------------------------------------------------------------
------------------------------------------------------------
------------------------------------------------------------
------------------------------------------------------------
---------------------------------------gtcggcgctcggtggtaaccc
ctcgcgagaaagtcgggataggacactctctatcagaatggatg----------------
------------------------------------------------------------
tcttgctgtcataacagata---------------gagaaggttgtggcagaccct----
------------------------------------------------------------
------------------------------------------------------------
---------------------------------------------------------gta
tcaattagttgaaagagattgc--------------------------------------
------------------------------------------------------------
------------------------------------------------------------
------------------------------------------------------------
------------------------------------------------------------
------------------------------------------------------------
------------------------------------------------------------
------------------------------------------------------------
------------------------------------------------------------
------------------------aaaatagagaatgtgtgagagaaa------------
------------------------------------------------------------
------------------------------------------------------------
------------------------------------------------------------
------------------------------------------------------------
------------------------------------------------------------
---------------gcaag----------------------------------------
------------------------------------------------------------
------------------------------------------------------------
------------------------------------gtcctacgtctaac----------
-------cataagaacggcgatag------------gcg-ccccctgggaagagctcaca
-------------tcaggg-----------------------tactattcctgcaatg--
--------ccctagtaaatg----------------------------------------
------------------------------------------------------------
------------------------------------------------------------
------------------------------------------------------------
------------------------------------------------------------
------------------------------------------------------------
------------------------------------------------------------
----------------------
>FJ884686.1 Murine hepatitis virus strain A59 B11 variant, complete genome
---------------------gtacgt----accctctcaactctaaaactcttg-tagt
ttaaa-----tctaatctaaactttataaacggcacttcctgcgtgtccat-----gccc
gcgggcctggtcttgtca--tagtgctgacatttgtagttccttgactttcgttctctgc
cagtgacgtgtccattcggcgccagcagcccacccataggttgcataatggcaaagatgg
gcaaatacggtctcg-----gcttcaaatgggccccagaatttccatggatgcttccgaa
cgcatcggagaagttgggtaaccctgagaggtcagaggaggatgggttttgcccctctgc
tgcgcaagaaccgaaagttaaaggaaaaactttggttaatcacgtgagggtgaattgtag
ccggcttccagctttggaatgctgtgttcagtctgccataatccgtgatatt------tt
tgtagatgagg----atccccagaaggtggaggcctcaactatgatggcattgcagttcg
gtagtgccgtcttggttaagccatccaagcgcttgtctattcaggcatggactaatttgg
gtgtgcttcccaaaacagctgccatggggttgttcaagcgcgtctgcctgtgtaacacca
gggagt-----gctcttgtgacgcccacgtggcctttcacctttttacggtccaacccga
tggtgtatgcctgggtaatggccgttttata---ggctggttcgttccagtcacagccat
accggagtatgcgaagcagtggttgcaaccctggtccatccttcttcgtaagggtggtaa
caaagggtctgtgacatccggccacttccgccgcgctgttaccatgcctgtgtatgactt
taatgtagag---------gatgcttgtgaggaggttcatcttaacccgaagggtaagta
ctcctgcaaggcgtatgctcttcttaagggctatcgcggtgttaa---------gcccat
cctgtttgtggaccagtatggttgcgactatactggatgtctcgccaagggtcttgagga
ctatggcgatctcaccttgagtgagatgaaggagttgttccctgtgtggcgtgactcctt
ggatagtgaagtccttgtggcttggcacgttgatcgagatcctcgggctgctatgcgt--
------------------ctgcagactcttgctactgtacgttgcattgattatgtgggc
caaccgaccgaggatgtggtggatggagatgtggtagtgcgtgagcctgctcatcttctc
gcagccaatgccatt---------------gttaaaagactcccccgtttggtggagact
atgctgtatacggattcgtccgttaca---------------------------------
------------gaattctgttataaaaccaagctgtgtgaatgcggttttatca-----
-------cgcagtttggctatgtggattgttgtggtgacacctgcgattttcgtgggtgg
gttgccggcaatatgatggatggctttccatgtccagggtgtaccaaaaattatatgccc
tgggaattggaggcccagtcatcaggtgttataccagaaggaggtgtt-ctattcactca
gagcactgatacagtgaatcgtgagtcctttaagctctacggtcatgctgttgtgccttt
tggttctgctgtgtattggagcccttgcccaggtatgtggcttccagtaatttggtcttc
tgttaagtcat--------------actctggtttgacttatacaggagtagttgg----
--------------------------ttgtaaggcaattgttcaagagacagacgctat-
----------------------------------atgtcgttctctgtatatggattatg
tccagcacaagtgt----------------ggcaatctcgagcagagagct---------
atccttggattggacgatgtctat--------------------catagacagt------
--tgcttgtgaataggggtgactatagtctcctccttgagaatgtggatttgtttgttaa
gcggcgcgc---------tgaatttgcttgca------------------------aatt
cgccacctgtggagatggtcttgtacccctcctactagatggtttagtgccccgcagtta
ttatttga--ttaagagtggtcaagctttcacctctatgatggttaattttagccatgag
gtgactgacatgtgtatggacatggctttattgttcatgcatgatgttaaagtggccact
aagtatgttaag-aaggttactggcaaact-ggccgtgcgctttaaagcgttgggtgtag
ccgttgtcagaaaaattactgaatggtttgatttagccgtggacattgctgctagtgccg
ctggatggctttgctaccagctggtaaatggcttatttgcagtggccaatggt---gtta
taacctttgtacaggaggtgcctgagcttgtcaagaattttgttgacaagttcaaggcat
ttttcaaggttttgatcgactctatgtcggtttctatcttgtttggacttactgttgtca
agact---------------gcctcaaatagggtgtgtcttgctggcagtaagg------
--------tttatgaagttgtgcagaaatctttgtctgcatatgttatgcctgtgggttg
cagcgaagccacttgtttggtgggtgagat------------------------------
---------------tgaacctgcagtttttgaagatgatgttgttgatgtggttaaagc
ccc----attaacatatcaaggctgttgtaagccacccacttctttcgaga---------
-agatttgtattgtg--------------------------gataaattgtatatggcca
agtgtggtgatcaattttaccctgtggttgttgataacgacactgttggcgtgttagatc
agtgctggaggtttccctgtgcgggcaagaaagtcgagtttaacgacaagcccaaagtca
ggaagataccctccacccgtaagattaagatcaccttcgcactggatgcgacctttgata
gtgttctttcgaaggcgtgttcagagtttgaagttgataaagatgttacattggatgagc
tgcttgatgttgtgcttgacgcagttgagagtacgctcagcccttgtaaggagcatgatg
tgataggcacaaaagtttgtgcttta--cttgataggttggcaggagattatgtctatct
ttttgatgagggaggcgatgaagtgatcgccccgaggatgtattgttccttttctgctcc
tgatgatgaa---------------gactgcgttgcagcg---gatgttgtagatgcaga
tgaaaaccaagatgatgatgctgaagact-------------------------------
--cagcagtccttgtcgctgatacccaagaagaggacggc--------------------
-----------gttgccaag----------gggcaggttga-------------------
------------ggcggattcggaaatttgcgttgcgcatactggtagtcaagaagaatt
ggctgagcctgatgctgtcggatctcaaactcccatcgcctctgctgaggaaaccgaagt
cggagaggcaagcgacagggaagggattgctgaggcgaaggcaactgtgtgtgctgatgc
tgtagatgcctgccccgatcaagtggaggcatttgaaattgaaaaggttgaagactctat
cttggatgagcttcaaactgaacttaatgcgccagcggacaagacctatgaggatgtctt
ggcattcgatgccgtatgctcagaggcgttgtctgcattctatgctgtgccgagtgatga
gacgcactttaaagtgtgtggattctattcgcctgctata---gagcgcactaattgttg
gctgcgttct----------actttgatagtaatgcagagtctacctttggaatttaaag
act-----tggagatgcaaaagctctggttgtcttacaaggccggctatgacca------
-------atgctttgtggacaaactagttaagagcgtgcccaagtctattatccttccac
aaggtggttatgtggcagattttgcctatttctttctaagccagtgtagctttaaagctt
atgctaactggcgttgtttagagtgtgacatggagttaaagcttcaaggcttgga--cgc
catgtttttctatggggacgttgtgtctcatatgtgcaagtgtggtaatagcatgacctt
gttgtctgcagatataccctacactttgcattttggagtgcgagatgataagttttgcgc
tttttacacgccaagaaaggtctttagggctgcttgtgcggtagatgttaatgattgtca
ctctatggctgtagtagagggcaagcaaattgatggtaaagtggttaccaaatttattgg
tgacaaatttgattttatggtgggttacgggatgacatttag---------tatgtctcc
ttttgaactcgcccagttatatggttcatgtataacaccaaatgtttgttttgttaaagg
agatgttataaa------ggttgttcgcttagttaatgctgaagtcattgttaa------
[truncated: 824,406 more chars]
