# Supplementary material for: Broad-spectrum CRISPR-Cas13d-mediated strategy for combating human coronaviruses
Source: Mol Ther Nucleic Acids. 2026 Mar 6;37(2):102888. doi: 10.1016/j.omtn.2026.102888 (PMC13126349; doi:10.1016/j.omtn.2026.102888)
Supplement: Data S1. Animal coronavirus sequences [file mmc2.zip › File S1/alignment wuhan with porcine deltacoronavirus.fasta]

>NC_045512.2 Severe acute respiratory syndrome coronavirus 2 isolate Wuhan-Hu-1, complete genome
-----------------------------------------attaaaggtttataccttc
ccaggtaacaaaccaaccaactttcgatctcttgtagatctgttctctaaacgaacttta
aaatctgtgtggctgtcactcggctgcatgctt---------------agtgcactcacg
cagta-------taattaataactaattactgtcgttgaca-------------------
--ggacacgagtaactcgtctatcttctgc-------aggctgcttacggtttcgtccgt
gttgca-----------------gccgatcatcagcacatc-taggtttcgtccgggtgt
gac---------------cgaaaggtaagatggagagccttgtccctggtttcaacgaga
aaacacacgtccaa----------ctcagtttgcctgttttacaggttcgcgacgtgctc
gtacgtggctttggagactccgtggaggaggtcttatcagaggcacgtcaacatcttaaa
gatggcacttgtggcttagtagaagttgaaaaaggcgttttgcctcaacttgaacagccc
tatgtgttcatcaaacgttcggatgctcgaactgcacctcatggtcatgttatggttgag
ctggtagcagaactcgaaggcattcagtacggtcgtagtggtgagacacttggtgtcctt
gtccctcatgtgggcgaaataccagtggcttaccgcaaggttcttcttcgtaagaacggt
aataaaggagctggtggccatagttacggcgccgatctaaagtcatttgacttaggcgac
gagcttggcactga---tccttatgaagattttcaagaaaactggaacactaaacatagc
agtggtgttacccgtgaactcatgcgtgagcttaacggaggggcatacactcgctatgtc
gataac------aacttctgtggccctgatggctaccc---------------------t
cttgagtgcattaaagaccttctagcacgtgctggta-------aagcttcatgcacttt
gtccgaacaactggactttattgacactaagaggggtgtatactgctgccgtgaacatga
gcatgaaattgc--------------ttggtacacggaacgttctgaaaagagctatgaa
ttgc----------agacaccttttgaaattaaattggcaaag-----------------
------------------aaatttgacaccttcaatgggg------aatgtccaaatttt
gtatttcccttaaattccataatcaagactattcaaccaagggttgaaaagaaaaagctt
gatggctttatgggtagaattcgatctgtctatccagttgcgtcaccaaatgaatgcaac
caaatgtgcctttcaactctcatgaagtgtgatcattgtggtgaaacttcatggcagacg
ggcgattttgttaaagccacttgcgaattttgtggcactgagaatttgactaaagaaggt
gccactacttgtggttacttaccccaaaatgctgttgttaaaatttattgtccagcatgt
cacaattcagaagtaggacctgagcatagtcttgccgaataccataatgaatctggcttg
aaaaccattcttcgtaagggtggtcgcactattgcctttggaggctgtgtgttctcttat
gttggttgccataacaagtgtgcctattgggttccacgtgctagcgctaacataggttgt
aaccatacaggtgttgttgga-------------gaaggttccgaaggtcttaatgacaa
ccttcttgaaatactccaaaaagagaaagtcaacatcaatattgttggtgactttaaact
taatgaagagatcgccattattttggcatctttttctgcttccacaagtgcttttgtgga
aactgtgaaaggtttggattataaagcattcaaacaaattgttgaatcctgtggtaattt
taaagttacaaaaggaaaagctaaaaaaggtgcctggaatattggtgaacagaaatcaat
actgagtcctctttatgcatttgcatcagaggctgctcgtgttgtacgatcaattttctc
ccgcactcttgaaactgctcaaaattctgtgcgtgttttacagaaggccgctataacaat
actagatggaatttcacagtattcactgagactcattgatgctatgatgttcacatctga
tttggctactaacaatctagttgtaatggcctacattacaggtggtgttgttcagttgac
tt--cgcagtggctaactaacatctttggcactgtttatgaaaaactcaaacccgtcctt
gattggcttgaagagaagtttaaggaaggtgtagagtttcttagagacggttgggaaatt
gttaaatttatctcaacctgtgcttgtgaaattgtcggtggacaaattgtcacctgtgca
aaggaaat------------------------------------taaggagagtgttcag
acattctttaagcttgtaaataaatttttggctttgtgtgctgactctatcattattggt
ggagctaaacttaaagccttgaatttaggtgaaacatttgtcacgcactcaaagggattg
tacagaaagtgtgttaaatccagagaagaaactggcctactcatgcctctaaaagcccca
aaagaaattatcttcttagagggagaaacacttcccacagaagtgttaacagaggaagtt
gtcttgaaaactggtgatttacaaccattagaacaacctactagtgaagctgttgaagct
ccattggttggtacaccagtttgtattaacgggcttatgttgctcgaaatcaaagacaca
gaaaagtactgtgcccttgcacctaatatgatggtaacaaacaataccttcacactcaaa
ggcggtgcaccaacaaaggttacttttggtgatgacactgtgatagaagtgcaaggttac
aagagtgtgaatatcacttttgaacttgatgaaaggattgataaagtacttaatgagaag
tgctctgcctatacagttgaactcggtacagaagtaaatgagttcgc------ctgtgtt
gtggcagatgctgtcataaaaactttgcaaccagtatctgaattacttacaccactgggc
attgatttagatgagtggagtatggctacatactacttatttgatgagtctggtgagttt
aaattggcttcacatatgtattgttc--------------------tttctaccctccag
atgaggatgaagaagaaggtgattgtgaagaagaagagtttgagccatcaactcaatatg
agtatggtactgaagatgattaccaaggtaaacctttggaatttggtgccacttctgctg
ctcttcaacctgaagaagagcaagaagaag------------attggttagatgatgata
gtcaacaaactgttggtcaacaagacggcagtgaggacaatcagacaactactattcaaa
caattgttgaggttcaacctcaattagagatggaacttacaccagttgttcagactattg
aagtgaatagttttagtggttatttaaaacttactgacaatgtatacattaaaaatgcag
acattgtggaagaagctaaaaaggtaaaaccaacagtggttgttaatgcagccaatgttt
accttaaacatggaggaggtgttgcaggagccttaaataaggctactaacaatgccatgc
aagttgaatctgatgattacatagctactaatggaccacttaaagtgggtggtagttgtg
ttttaagcggacacaatcttgctaaacactgtcttcatgttgtcggcccaaatgttaaca
aaggtgaagacattcaacttcttaagagtgcttatgaaaattttaatcagcacgaagttc
tacttgcaccattattatcagctggtatttttggtgctgaccctatacattctttaagag
tttgtgtagatactgttcgcacaaatgtctacttagctgtctttgataaaaatctctatg
acaaacttgtttcaagctttttggaaatgaagagtgaaaagcaagttgaacaaaagatcg
ctgagattcctaaagaggaagttaagcc-----atttataac---------------tga
aagtaaaccttcagttgaacagagaaaacaagatgataagaaaatcaaagcttgtgttga
agaagttacaacaactctggaagaaactaagttcctcacagaaaacttgttactttatat
tgacattaatggcaatcttcatccagattctgccactcttgttagtgacattgacatcac
tttcttaaagaaagatgctccatatatagtgggtgatgttgttcaagagggtg---tttt
aactgctgtggttatacctactaaaaaggctggtggcactactgaaatgctagcgaaagc
tttgagaaaagtgccaacagacaattatataaccacttacccgggtcagggtttaaatgg
ttacactgtagaggaggcaaagacagtgcttaaaaagtgtaaaagtgccttttacattct
accatctattatctctaatgagaagcaagaaattcttggaactgtttcttggaatttgcg
agaaatgcttgcacatgcagaagaaacacgcaaattaatgcctgtctgtgtggaaactaa
agccatagtttcaactatacagcgtaaatataagggtattaaaatacaagagggtgtggt
tgattatggtgctagattttacttttacaccagtaaaacaactgtagcgtcacttatcaa
cacacttaacgatctaaatgaaactcttgttacaatgccacttggctatgtaacacatgg
cttaaatttggaagaagctgctcggtatatgagatctctcaaagtgccagctacagtttc
tgtttcttcacctgatgctgttacagcgtataatggttatcttacttcttcttctaaaac
acctgaagaacattttattgaaaccatctcacttgctggttcctataaagattggtccta
ttctgga--------caatctacacaactaggtatagaatttcttaagagaggtgataaa
agtgtatattacactagtaatcctaccacattccacctagatggtgaagttatcaccttt
gacaatcttaagacacttctttctttgagagaagtgaggactattaaggtgtttacaaca
--------gtagacaacattaacctccacacgcaagttgtggacatgtcaatgacatatg
gacaacagtttggtccaacttatttggatggagctgatgttact---aaaataaaacctc
at--aattcacatgaaggtaaaacattttatgttttacctaatgatgacactctacgtgt
tgaggcttttgagtacta---ccacacaactgatcctagttttctgggtaggtacatgtc
agcattaaatcacactaaaaagtggaaatacccacaagt----------------taatg
gtttaacttctattaaatgggcagataacaactgttatcttgccactgcattgttaacac
tccaacaaatagagttgaagtttaatccacctgctctacaagatgcttattacagagcaa
gggctggtgaagctgctaacttttgtgcacttatcttagcctactgtaataagacagtag
gtgagttaggtgatgttagagaaacaatgagttacttgtttcaacatgccaatttagatt
cttgcaaaagagtcttgaacgtggtgt--gtaaaacttgtggacaacagcagacaaccct
taagggtgtagaagctgttatgtacatgggcacactttcttatgaacaatttaagaaagg
tgttcagataccttgtacgtgtggtaaacaagctacaaaatatctagtacaacaggagtc
accttttgttatgatgtcagcaccacctgctcagtatgaacttaagcatggtacatttac
ttgtgctagtgagtacactggtaattaccagtgtggtcactataaacatataacttctaa
agaaactttgtattgcatagacggtgctttacttacaaagtcctcagaatacaaaggtcc
tattacggatgttttctacaaagaaaacagttacacaacaaccataaaaccagttactta
taaattggatggtgttgtttgtacagaaattgaccctaagttggacaattattataagaa
agacaattcttatttcacagagcaaccaattgatcttgtaccaaaccaaccatatccaaa
cgcaagcttcgataattttaagtttgtatgtgataatatcaaatttgctgatgatttaaa
ccagttaactggttataagaaacctgcttcaagagagcttaaagttacatttttccctga
cttaaatggtgatgtggtggctattgattataaacactacacaccctcttttaagaaagg
agctaaattgttacataaacctattgtttggcatgttaacaatgcaactaataaagccac
gtataaaccaaatacctggtgtatacgttgtctttggagcacaaaaccagttgaaacatc
aaattcgtttgatgtactgaagtcagaggacgcgcagggaatggataatcttgcctgcga
agatctaaaaccagtctctgaagaagtagtggaaaatcctaccatacagaaagacgttct
tgagtgtaatgtgaaaactaccgaagttgtaggagacattatacttaaaccagcaaataa
tagtttaaaaattacagaagaggttggccacacagatctaatggctgcttatgtagacaa
ttctagtcttactattaagaaacctaatgaattatctagagtattaggtttgaaaaccct
tgctactcatggtttagctgctgttaatagtgtcccttgggatactatagctaattatgc
taagccttttcttaacaaagttgttagtacaactactaacatagttacacggtgtttaaa
ccgtgtttgtactaattatatgccttatttctttactttattgctacaattgtgtacttt
tactagaagtacaaattctagaattaaagcatctatgccgactactatagcaaagaatac
tgttaagagtgtcggtaaattttgtctagaggcttcatttaattatttgaagtcacctaa
tttttctaaactg-ataaatattataatttggtttttactattaagtgtttgcctaggtt
ctttaatctactcaaccgctgctttaggtgttttaa-------------tgtctaattta
ggcatgccttcttactgtactggttacagagaaggctatttgaactct-actaatgtcac
tattgcaa--------------------------cctactgtactggttctataccttgt
agtgtttgtcttagtggtttagattctttagacacctatccttctttagaaactatacaa
attaccatttcatcttttaaatgggatttaactgcttttggcttagttgcagagtggttt
ttggcatatattcttttcactagg-----------------tttttctatgtacttggat
tggctgcaatcatgcaattgtttttcagctattttgcagtacattttattagtaattctt
ggcttatgtggttaataattaatcttgtacaaatggccccgatttcagctatggttagaa
tgtacatcttctttgcatca-ttttattatgtatggaaaagttatgtgcatgttgtagac
ggttgtaattcatcaacttgtatgatgtgttacaaacgtaatagagcaacaagagtcgaa
tgtacaactattgttaatggtgttagaaggtccttttatgtctatgctaatggaggtaaa
ggcttttgcaaactacacaattggaattgtgttaattgtgatacattctgtgctggta--
--gtacatttattagtgatgaagttgcgagagacttgtcactacagtttaaaagaccaa-
--taaatcctactg-accagtcttcttacatcgttga------tagtgttacagtgaaga
atggttccatccatctttactttgataaagc-tggtcaaaagacttatg---------aa
agacattctctctctcattttgttaacttagacaacctgagagctaataacactaaaggt
tcattgcctattaatgttat---------agtttttgatggtaaatcaaaatgtgaagaa
tcatctgcaaaatcagcgtctgtttactacagtcagcttatgtgtcaacctatactgtta
ctagatcaggcattagtgtctgatgttggtgatagtgcggaagttgcagttaaaatgttt
gatgcttacgttaatacgttttcatcaacttttaacgtaccaatggaaaaactcaaaaca
ctagttgcaac--tgcagaagctgaacttgcaaagaatgtgtccttagacaatgtcttat
ctact------tttatttcagcagctcggcaagggtttgttgattcagatgtagaaacta
aagatgttgttgaatgtcttaaattgtcacatca------------------atctgaca
tagaag------------ttactggcgatagttgtaataactatatgctcacctataaca
aagttgaaaacatgacaccccgtgaccttggtgcttgtattgactgtagtgcgcgtcata
ttaatgcgcaggtagcaaaaagtcacaacattgctttgatatggaacgttaaagatttca
tgtcattgtctgaacaactacgaaaacaaatacgtagtgctgctaaaaagaataacttac
ctttta-agttgacatgtgca-----actactagacaagttgttaatgttgtaacaacaa
agatagcacttaagggtggtaaaattgttaataattggttgaagcagttaattaaagtta
cacttgtgttcctttttgttgctgctattttctatttaataacacctgttcatgtcatgt
ctaaacatactgacttttcaagtgaa------------atcataggatacaaggctattg
atggtggtgtcactcgtgacatagcatctacagatacttgttttgctaacaaacatgctg
attttgaca-catggtttagccagcgtggtggtagttatactaatgacaaagcttgccca
ttgattgctgcagtcataacaagagaagtgggttttgtcgtgcctggtttgcctggcacg
atattacgcacaactaatggtgactttttgcatttcttacctagagtttttag-------
--------------------------tgcagttggtaacatctgttacacaccatcaaaa
cttatagagtacactgactttgcaacatcagcttgtgttttggctgctgaatgtacaatt
tttaaagatgcttctggt----------------------aagccagtaccatattgtta
tgataccaatgtactagaaggttctgttgcttatgaaagtttacgccctgacacacgtta
tgtgctcatggatggctctattattcaatttcctaacacctaccttgaaggttctgttag
-agtggtaacaacttttgattctgagtactg---------------taggcacggcactt
gtgaaagatcagaagctggtgtttgtgtatctactagtggtagatgggtacttaacaatg
attattacagatc-tttaccaggagttttctgtggtgtagatgctgtaaatttacttact
aatatgtttacaccact----------aattcaacctattggtgctttggac--------
----------------atatcagcatctatagtagctggtggtattgtagctatcgtagt
a-----acatgccttgcctactattttatgaggtttagaagag-------cttttggtga
atacagtcatgtagttgcctttaatactttactattccttatgtcattcactgtactc-t
gtttaacaccagtttactcattcttacctggtgtttattctgttatttacttgtacttga
cattttatcttactaatgatgtttcttttttagcacatattcagtggatggttatgttca
cacctttagtacctttctggataacaattgcttatatcatttgtatttccacaaagcatt
-tctattggttctttagtaat----------tacctaaagagacgtgtagtctttaatgg
tgtttcctttagtacttttgaagaagctgcgctgtgcacctttttgttaaataaagaaat
gtatctaaagttgcgtagtgatgtgctattacctcttacgcaatataatagatacttagc
tctttataataagtacaagtattttagtggagcaatggatacaactagctacagagaagc
tgcttgttgtcatctcgcaaaggctctcaatgacttcagtaactcaggttctgatgttct
tt--------------accaaccaccacaaacctctatcacctcagctgttttgcagagt
---------------------ggttttagaaaaatggcattcccatctggtaaagttgag
ggttgtatggtacaagtaacttgtggtacaactacacttaacggtctttggcttgatgac
gtagtttactgtccaagacatgtgatctgcacctct-----------gaagacatgctta
accctaattatgaagatttactcattcgtaagtctaatcataatttcttggtacaggctg
gtaatgttcaactcagggttattggaca--------------ttctatgcaaaattgtgt
acttaagcttaaggttgatacagccaatcctaagacacctaagtataagtttgttcgcat
tcaaccaggacagactttttcagtgttagcttgttacaatggttcaccatctggtgttta
ccaatgtgctatgaggcccaatttcactattaagggttcattccttaatggttcatgtgg
tagtgttggttttaacatagattatgactgtgtctctttttgttacatgcaccatatgga
attaccaactggagttcatgctggcacagacttagaaggtaacttttatggaccttttgt
tgacaggcaaacagc------acaagcagctggtacggacacaactattaca--gttaat
gttttagcttggttgtacgc---------tgctgttataaatggagacaggtggtttctc
aatcgatttaccacaactcttaatgactttaaccttgtggctatga--agtacaattatg
aacctctaacacaagaccatgttgacatactaggacctctttctgctcaaactggaattg
ccgttttagatatgtgtgcttcattaaaagaattactgcaaaatggtatgaatggacgta
ccatattgggtagtgctt-tattagaagatgaatttacaccttttgatgttgttagaca-
------------atgctcaggtgttactttc-------caaagtgcagtgaaaagaacaa
tcaagggtacacaccactggttgttactcacaattttgacttcactt-------------
ttagttttagtccagagtactcaatggtctttgttcttttttttgtatgaaaatgccttt
ttaccttttgctatgggtattattgctatgtctgcttttgcaatgatgtttgtcaaacat
aagcatgcatttctctgtttgtttttgttaccttctcttgccactgtagct--------t
attttaatatggtctatatgcctgctagttgggtgatgcgtattatgacatggttggata
tggttgatactagtttgtctggttttaagctaaaagactgtgttatgtatgcatcagctg
tagtgttactaatccttatgacagcaagaactgtgtatgatgatggtgctaggagagtgt
ggacacttatgaatgtcttg--------------------acactcgtttataaag----
tttattatggtaatgctttagatcaagccatttccatgtgggc-----------------
---------tcttataatctctgttacttctaactactcaggtgtagttacaactgtcat
gtttttggccagaggtattgtttttatgtgtgttgagtattgccctattttcttcataac
tggtaatacacttcagtgtataa------------------------tgctagtttattg
tttcttaggctatttttgtacttgttactttggcctcttttgtttactcaaccgctactt
tagactgactcttggtgtttatgattacttagtttctacacaggagtttagatatatgaa
ttcacagggactactcccacccaagaatagcatagatgccttcaaactcaacattaaatt
gttgggtgttggtggcaaaccttgtatcaaagtagccactgtacagtctaaaatgtcaga
tgtaaagtgcacatcagtagtc-ttactctcagttttgcaacaactcagagtagaatcat
catctaaattgtgggctcaatg--tgtccagttacacaatgacattctcttagc------
---taaagatactactgaagcctttgaaaaaatggtttc-------actactttctgttt
tgctttccatgcag-----------------------ggtgctgtagacataaacaagct
ttgtgaagaaatgctggacaacagggcaaccttacaagctatagcc----tcagagttta
gttcccttccatcatatgcagcttttgctactgctcaagaagcttatgagcaggctgttg
ctaatggtgattctgaagttgttcttaaaaagttgaagaagtctttgaatgtggctaaat
ctgaatttgaccgtgatgcagccatgcaacgtaagttggaaaagatggctgatcaagcta
tgacccaaatgtataaacaggctagatctgaggacaagagggcaaaagttactagtgcta
tgcagacaatgcttttcactatgcttagaaagttggataatgatgcactcaacaacatta
tcaacaatgcaagagatggttgtgttcccttgaacataatacctcttacaacagcagcca
aactaatggttgtcataccagactataacacatataaaaatacgtgtgatggtacaacat
ttacttatgcatcagcattgtgggaaatccaacaggttgtagatgcagatagtaaaattg
ttcaacttagtgaaattagt------------------------atggacaattcaccta
at------------ttagcatggcctcttattgtaacagctttaagggccaattctgctg
tcaaattacagaataatgagcttagtcctgttgcactacgacagatgtcttgtgctgccg
gtactacacaaactgctt------------gcactgatgacaatgcgttagcttactaca
acacaacaaagggaggtaggtttgtacttgcactgttatccgatttacaggatttgaaa-
--tgggctagattccctaagagtgatggaactggtactatctatacagaactggaaccac
cttgtaggtttgttacagacacacctaaaggtcctaaa------gtgaagtatttatact
ttattaaaggattaaacaacctaaatagaggtatggtacttggtagtttagctgccacag
tacgtctacaagctggt-------------aatgcaacagaagtgcctgccaattcaact
gtattatctttctgtgcttttgctgtagatgctgctaaagcttacaaagattatctagct
agtgggggacaaccaatcactaattgtgttaagatgttgtgtacacacactggtactggt
caggcaataacagttacaccggaagccaatatggatcaagaatcctttggtggtgcatcg
tgttgtctgtactgccgttgccacatagatcatccaaatcctaaaggattttgtgactta
aaaggtaagtatgtacaaatacctacaacttgtgctaatgaccctgtgggttttacactt
aaaaacacagtctgtaccgtctgcggtatgtggaaaggttatggctgtagttgt-gatca
actccgcgaacccatgcttcagtcagctgatgcacaatcgtttttaaa-c-gggtttgcg
gtgtaagtgcagcccgtcttacaccgtgcggcacaggcactagtactgatgtcgtataca
gggcttttgacatctacaatgataaagtagctggttttgctaaattcctaaaaactaatt
gttgtcgcttccaa---------------------------gaaaaggacgaagatgaca
atttaattgattcttactttgtagttaagagacacactttctctaactaccaacatgaag
aaacaatttataatttactta------aggattgtccagctg------------------
ttgctaaacatgacttctttaagtttagaatagacggtgacatggtaccacatatatcac
gtcaacgtcttactaaatacacaatggcagacctcgtctatgctttaaggcattttgatg
aaggtaattgtgacacattaaaagaaatacttgtcacatacaattgttgtgatgatgatt
atttcaataaaaaggactggtatgattttgtagaaaacccagatatattacgcgta--ta
cgccaacttaggtgaacgtgtacgccaagctttgttaaaaacagtacaattctgtgatgc
catgcgaaatgctggtattgttggtgtactgacattagataatcaagatctcaatggtaa
ctggtatgatttcggtgatttcatacaaaccacgccaggtagtggagttcctgttgtaga
ttcttattattcattgttaatgcctatattaaccttgaccagggctttaactgcagagt-
--cacatgttgacactgacttaacaaagccttacattaagtgggatttgttaaaatatga
cttcacggaagagaggttaaaactctttgaccgttattttaaatattgggatcagacata
ccacccaaattgtgttaactgtttggatgacagatgcattctgcattgtgcaaactttaa
tgttttattctctacagtgttcccacctacaagttttggaccactagtgagaaaaatatt
tgttgatggtgttccatttgtagtttcaactggataccacttcagagagctaggtgttgt
acataatcaggatgtaaacttacatagctctagacttagttttaaggaattacttgtgta
tgctgctgaccctgctatgcacgctgcttctggtaatctattactagataaacgcactac
gtgcttttcagtagctgcacttactaacaatgttgcttttcaaactgtcaaacccggtaa
ttttaacaaagacttctatgactttgctgtgtctaagggtttctttaaggaaggaagttc
tgttgaattaaaa-----------cacttcttctttgctcaggatggtaatgctgctatc
agcgattatgactactatcgttataatctaccaacaatgtgtgatatcagacaactacta
tttgtagttgaagttgttgataagtactttgat-tgttacgatggtggctgtattaatgc
taaccaagtcatcgtcaacaacctagacaaatcagctggttttccatttaataaatgggg
taaggctagactttattatgattcaatgagttatgaggatcaagatgcacttttcgcata
tacaaaacgtaatgtcatccctactataactcaaatgaatcttaagtatgccattagtgc
aaagaatagagctcgcaccgtagctggtgtctctatctgtagtactatgaccaatagaca
gtttcatcaaaaattattgaaatcaatagccgccactagaggagctactgtagtaattgg
aacaagcaaattctatggtggttggcacaacatgttaaaaactgtttatagtgatgtaga
aaaccctcaccttatgggttgggattatcctaaatgtgatagagccatgcctaacatgct
tagaattatggcctcacttgttcttgctcgcaaacatacaacgtgttgtagcttgtcaca
ccgtttctatagattagctaatgagtgtgctcaagtattgagtgaaatggtcatgtgtgg
cggttcactatatgttaaaccaggtggaacctcatcaggagatgccacaactgcttatgc
taatagtgtttttaacatttgtcaagctgtcacggccaatgttaatgcacttttatctac
tgatggtaacaaaattgccgataagtatgtccgcaatttacaacacagactttatgagtg
tctctatagaaatagagatgttgacacagactttgtgaatgagttttacgcatatttgcg
taaacatttctcaatgatgatactctctgacgatgctgttgtgtgtttcaatagcactta
tgcatctcaaggtcta-----gtggctagcataaagaactttaagtcagttctttattat
caaaacaatgtttttatgtctgaagcaaaatgttggactgagactgaccttactaaagga
cctcatgaattttgctctcaacatacaatgctagttaaacagggtgatgattatgtgtac
cttccttacccagatccatcaagaatcctaggggccggctgttttgtagatgatatcgta
aaaacagatggtacacttatgattgaacggttcgtgtctttagctatagatgcttaccca
cttactaaa--catcctaatcaggagtatgctgatgtctttcatttgtacttacaataca
taagaaagctacatgatgagttaacaggacacatgttagacatgtattctgttatgctta
ctaatgataacacttcaaggtattgggaacctgag-------------------ttttat
gaggctatgtacacaccgcatacagtcttacaggctgttggggcttgtgttctttgcaat
tcacagacttcattaagatgtggtgcttgcatacgtagaccattcttatgttgtaaatgc
tgttacgaccatgtcatatcaacatcacataaattagtcttgtctgttaatccgtatgtt
tgcaatgctccaggttgtgatgtcacagatgtgactcaactttacttaggaggtatgagc
tattattgtaaatcacataaacc-acccattagttttccattgtgtgctaatggacaagt
ttttggtttatataaaaatacatgtgttggtagcgataatgttactgactttaatgcaat
tgcaacatgtgactggacaaatgctggtgattacattttagctaa-----cacctgtact
gaaagactcaagctttttgcagcagaaacgctcaaagctactgaggagacatttaaactg
tcttatggtattgctactgtacgtgaagtgc-tgtctgacagagaattacatctttcatg
ggaagttggtaaacctagaccaccacttaaccgaaattatgtctttactggttatcgtgt
aactaaaaacagtaaagtacaaataggagagtacacctttgaaaaaggtgactatggtga
tgc-tgttgtttaccgaggtacaacaacttacaaattaaatgttggtgattattttgtgc
tgacatcacatacagtaatgccattaagtgcacctacactagtgccacaagagcactatg
ttagaattactggcttatacccaacactcaatatctcagatgagttttct----agcaat
gttgcaaat--tatcaaaaggttggtatgcaaaagtattctacactccagggaccacctg
gtactggtaagagtcattttgctattggcctagctctctactacccttctgctcgcatag
tgtatacagcttgctctcatgccgctgttgatgcactatgtgagaaggcattaaaatatt
tgcctatagataaatgtagtagaattatacctgcacgtgctcgtgtagagtgttttgata
aattcaaagtgaattcaacattagaacagtatgtcttttgtactgtaaatgcattgcctg
agacgacagcagatatagttgtctttgatgaaatttcaatggccacaaattatgatttga
gtgttgtcaatgccagattacgtgctaagcactatgtgtacattggcgaccctgctcaat
tacctgcaccacgcacattgctaactaagggcacactagaaccagaatatttcaattcag
tgtgtagacttatgaaaactataggtccagacatgttcctcggaacttgtcggcgttgtc
ctgctgaaattgttgacactgtgagtgctttggtttatgataataagcttaaagcacata
aagacaaatcagctcaatgctttaaaat---------gttttataagggtgttatcacgc
atgatgtttcatctgcaattaacaggccacaaataggcgtggtaagagaattccttacac
gtaaccctgcttggagaaaagctgtctttatttcaccttataattcacagaatgctgtag
cctcaaagattttgggactaccaactcaaactgttgattcatcacagggctcagaatatg
actatgtcatattcactcaaaccactgaaacagctcactcttgtaatgtaaacagattta
atgttgctattaccagagcaaaagtaggcatactttgcataatgtctga------tagag
acctttatgacaagttgcaatttacaagtcttgaaattccacgtaggaatgtggcaactt
tacaagct---------------gaaaatgtaacaggactctttaaagattgtagtaagg
taatcactgggttacatcctacacaggcacctacacacctcagtgttgacactaaattca
aaactgaaggtttatgtgttgacatacctggcatacctaaggac------atgacctata
gaagactcatctctatgatgggttttaaaatgaattatcaagttaatggttaccctaaca
tgtttatcacccgcgaagaagctataagacatgtacgtgcatggattggcttcgatgtcg
aggggtgtcatgctactagagaagctgttggtaccaatttacctttacagctaggttttt
ctacaggtgttaacct---agttgctgtacctacaggttatgttgatacacctaataata
cagatttttc-cagagttag----tgctaaaccaccgcctggagatcaatttaaacacct
cataccacttatgtacaaaggacttccttggaatgtagtgcgtataaagattg-tacaaa
tgttaagtgacacacttaaaaatctctctgacagagtcgtatttgtctta-----tgggc
acatggctttgagttgacatctatgaagtattttgtgaaaataggacctgagcgcacctg
ttgtctatgtgatagacgtgccacatgcttttccactgcttcagacacttatgcctgttg
---gcatcattctattg---------gatttgattacgtctataatccgtttatgattga
tgttcaacaatggggttttacaggtaacctacaaagcaaccatgatctgtattgtcaagt
ccatggtaatgcacatgtagctagttgtgatgcaatcatgactaggtgtctagctgtcca
cgagtgctttgttaagcgtgttgactggactattgaatatcctataattggtgatgaact
gaagattaatgcggcttgtagaaaggttcaacacatggttgttaaagctgcattattagc
agacaaattcccagttcttcacgacattggtaaccctaaagctattaagtgtgtacctca
agctgatgtagaatggaagttctatgatgcacagccttgtagtgacaaagcttataaaat
agaagaattattctattcttatgccacacattctga-caaattcacagatggtgtatgcc
tattttggaattgcaatgtcgatagatatcctgctaattccattgtttgtagatttgaca
ctag-----agtgctatctaaccttaacttgcctggttgtgatggtggcagtttgtatgt
aaataaacatgcattccacacaccagcttttgataaaagtgcttttgttaatttaaaaca
attaccatttttctattactctgacagtccatgtgagtctcatggaaaacaagtagtgtc
agatatagattatgtaccactaaagtctgctacgtgtataacacgttgcaatttaggtgg
tgctgtctgtagacatcatgctaatgagtacagattgtatctcgatgcttataacatgat
gatctcagctggctttagcttgtgggtttacaaacaat------ttgatacttataacct
ctggaacacttttacaagacttcagagtttagaaaatgtggcttttaa----tgttgtaa
a-----taagggacactttgatggacaacagggtgaagtaccagtttctatcattaataa
cactgtttacacaaaagttgatggtgttgatgtagaattgtttgaaaataaaacaacatt
acctgttaatgtagcatttgagctttgggctaagcgcaacattaaaccagtaccagaggt
gaaaatactcaataatttgggtgtggacattgctgctaatactgtgatctgggactacaa
aagagatgctccagcacatatatctactattggtgtttgttctatgactgacatagccaa
gaaaccaactgaaacgatttgtgcaccactcactgtcttttttgatggtag---------
agttgatggtcaagtagacttatttagaaatgcccgtaatggtgttcttattacagaagg
tagtgttaaaggtttacaaccatctgtaggtcccaaacaagctagtcttaatggagtcac
attaattggagaagccgtaaaaacacagttcaattattataagaaagttgatggtgttgt
ccaacaattacctgaaacttactttactcagagtagaaatttacaagaatttaaacccag
gagtcaaatggaaattgatttcttagaattagctatggatgaattcattgaacggtataa
attagaaggctatgccttcgaacatatcgtttatggagat--------tttagtcatagt
cagttaggtggtttacatctactgattggactagct--aaacgttttaaggaatcacctt
ttgaattagaagattttattcctatggacagtacagttaaaaactatttcataacagatg
cgcaaacaggttcatctaagtgtgtgtgttctgttattgatttattacttgatgattttg
ttgaaataataaaatcccaagatttatctgtagtt--------tctaaggttgtcaaagt
gactattgactatacagaaatttcatttatgctttggtgtaaagatggccatgtagaaac
attttacccaaaattacaatctagtcaagcgtggcaaccgggtgttgctatgcctaatct
ttacaaaatgcaaagaatgcta--ttagaaaagtgtgaccttcaaaattatggtgatagt
gcaacattacctaaa-----ggcataatgatgaatgtcgcaaaatatactcaactgtgtc
a----atatttaaacacattaacattagctgtaccctataatatgagagttatacatttt
ggtgctggttctgataaaggagttgcaccaggtacagctgttttaagacagtggttgcct
acgggtacgctgcttgtcgattcagatcttaatgactttgtctctgatgcagattcaact
ttgattggtgattgtgcaactgtacatacagctaataaatg-ggatctcattattagtga
tatgtacgaccctaagactaaaaatgttacaaaagaaaatgactctaaagagggtttttt
cacttacatttgtgggtttatacaacaaaagctagctcttggaggttccgtggctataaa
gataacagaacattcttggaatgctgatctttataagctcatgggacacttcgcatggtg
gacagcctttgt-tactaatgtgaatgcgtcatcatctgaagcatttttaattggatgta
attatcttggcaaaccacgcgaacaaatagatggttatgtcatgcatgcaaattacatat
tttggaggaatacaaatccaattcagttgtcttcctattctttatttgacatgagtaaat
ttccccttaaattaaggggtactgctgttatgtc----------tttaaaagaaggtcaa
atcaatgatatgattttatctcttcttagtaaaggtagacttataattagagaaaacaac
agagttgttatttctagtgatgttcttgttaacaactaaacgaacaatgtttgtttttct
tgttttattgccactagtc-----tctagtcagtgtgttaatcttacaaccagaactcaa
ttaccccctgcatacact----------------aattctttcacacg------tggtgt
ttattaccctgacaaagttttcagatcctc-------agttttacattcaactcaggact
tgttcttacctttcttttccaatgttacttggttccatgctatacatgtctctgggacca
atggtactaagaggtttgataaccctgtcctaccatttaatgatggtgtttattttgctt
ccactgagaagt------------------ctaacataataagaggctggatttttg---
------gtactactttagattcgaagacccagtccctacttattgttaataacgctacta
atgttgttattaaagtctgtgaatttcaattttgtaatgatccatttttgggtgtttatt
accacaa-------aaacaacaaaagttggatggaaagtgagttcagagtttattctagt
gcgaataattgcacttttgaatatgtctctcagccttttcttatggaccttgaaggaaa-
---acagggtaatttca----------aaaatcttagggaatttgtgtttaagaatattg
atggttattttaaaatatattctaagcacacgcctattaatttagtgcgtgatctccctc
agggtttttcggctttagaaccattggtagatttgccaataggtattaacatcactaggt
ttcaaactttacttgctttacatagaagttatttgactcctggtgattcttcttcaggtt
ggacagctggtgctgcagcttattatgtgggttatcttcaacctaggacttttctattaa
aatataatgaaaatggaaccattacagatgctgtagactgtgcacttgaccctctctcag
aaacaaagtgtacgttgaaatccttcactgtagaaaaaggaatctatcaaacttctaact
ttagagtccaaccaacagaatctattgttagatttcctaa--------------------
---tattacaaacttgtgcccttttggtgaagtttttaacgccaccagatttgcatctgt
ttatgcttggaacaggaagagaatcagcaactgtgttgctgattattctgtcctatataa
ttccgcatcattttccacttttaagtgttatggagtgtctcctactaaattaaatgatct
ctgctttactaatgtctatgcagattcatttgtaattagaggtgatgaagtcagacaaat
cgctccagggcaaactggaaagattgctgattataattataaattaccagatgattttac
aggctgcgttatagcttggaattctaacaatcttgatt-----ctaaggttggtggt---
--------aattataattacctgtata-------gattgtttaggaag---tctaatctc
aaaccttttgagagagatatttcaactgaaatctat------caggccggtagcacacct
tgtaatggtgttgaaggttttaattgttactttcctttacaatcatatggtttccaaccc
actaatggtgttggttaccaaccatacagagtagtagtactttcttttgaacttctacat
gcaccagcaactgtttgtggacctaaaaagtctactaatttggttaaaaacaaatgtgtc
aatttcaacttcaatggtttaacaggcacaggtgttcttactgagtctaacaaaaagttt
ctgcctttccaacaatttggcagagacattgctgacactactgatgctgtccgtgatcca
cagacacttgagattcttgacattacaccatgttcttttggtggtgtcagtgttataaca
ccaggaacaaatacttctaaccaggttgctgttctttatcaggatgttaactgcacagaa
----gtccctgttgctattcatgcagatcaacttactcctacttggcgtgtttattctac
aggttctaatgtttttcaaacacgtgcaggctgtttaataggggctgaacatgtcaacaa
ctcatatgagtgtgacatacccattggtgcaggtatatgcgctagttatcagactcagac
taattctcctcggcgggcacgtagtgtagctagtcaatccatcattgcctacactatgtc
acttggtgcagaaaattcagttgcttactctaata-----------actctattgccata
cccacaaattttactattagtgttaccacagaaattctaccagtgtctatgaccaagaca
tcagtagattgtacaatgtacatttgtggtgattcaactgaatgcagcaatcttttgttg
caatatggcag----------tttttgtacacaattaaaccgtgctttaactggaatagc
tgttgaacaagacaaaaacacccaagaagtttttgcacaagtcaaacaaatttacaaaac
accaccaattaaagattttggtggttttaatttttcacaaatattaccagatccatcaaa
accaagcaagaggtcatttattgaagatctacttttcaacaaagtgacacttgcagatgc
tggcttcatcaaacaatatggtga---ttgccttggtgatattgctgctagagacctcat
ttgtgcacaaaagtttaacggccttactgttttgccacctttgctcacagatgaaatgat
tgctcaatacacttctgcactgttagcgggtacaatcacttctggttggacctttggtg-
---------caggtgctgcattacaaataccatttgctatgcaaatggcttataggttta
atggtattggagttacacagaatgttctctatgagaaccaaaaattgattgccaaccaat
ttaatagtgctattggcaaaattcaagactcactttctt---------------------
---------------------ccacagcaagtgcacttggaaaacttcaagatgtggtca
accaaaatgcacaagctttaaacacgcttgttaaacaacttagctccaattttggtgcaa
tttcaagtgttttaaatgatatcctttcacgtcttgacaaagttgaggctgaagtgcaaa
ttgataggttgatcacaggcagacttcaaagtttgcagacatatgtgactcaacaattaa
ttagagctgcagaaatcagagcttctgctaatcttgctgctact-------aaaatgtca
gagtgtgtacttggacaatcaaaaagagttgatttttgtggaaagggctatcatcttatg
tccttccctcagtcagcacctcatggtgtagtcttcttgcatgtgacttatgtccctgca
caagaaaagaacttcacaactgctcctgccatttgtcatgatggaaaagcacactttcct
cgtgaaggtgtctttgtttcaaatggcacac-actggttt---------------gtaac
acaaaggaatttttatgaaccacaa-----------------------------------
----atcattactacagacaacacatttgtgtctggtaactgtgatgttgt------aat
aggaattgtcaacaacacagtttatgatcctttgca------acctgaattagactcatt
caaggaggagttagataaatattttaagaatcatacatcaccagatgttgatttaggtga
catctctggcattaatgcttca---------gttgtaaacattcaaaaagaaattgaccg
cctcaatgaggttgccaagaatttaaatgaatctctcatcgatctccaagaacttggaaa
gtatgagcagtatataaaatggccatggtacatttggctaggttttatagctggcttgat
tgccatagtaatggtgacaatt---------atgctttgctgtatgaccagttgctgtag
ttgtctcaagggctgttgttcttgtggatcctgctgcaaatttgatgaagacgactctga
gccagtgctcaaaggagtcaaattacattacacataaacgaacttatggatttgtttatg
agaatcttcacaattggaactgtaactttgaagcaaggtgaaatcaaggatgctactcct
tcagattttgttcgcgctactgcaacgataccgatacaagcctcactccctttcggatgg
cttattgttggcgttgcacttcttgctgtttttcagagcgcttccaaaatcataaccctc
aaaaagagatggcaactagcactctccaagggtgttcactttgtttgcaacttgctgttg
ttgtttgtaacagtttactcacaccttttgctcgttgctgctggccttgaagcccctttt
ctctatctttatgctttagtctacttcttgcagagtataaactttgtaagaataataatg
aggctttggctttgctggaaatgccgttccaaaaacccattactttatgatgccaactat
tttctttgctggcatactaattgttacgactattgtataccttacaatagtgtaacttct
tcaattgtcattacttcaggtgatggcacaacaagtcctatttctgaacatgactaccag
attggtggttatactgaaaaatgggaatctggagtaaaagactgtgttgtattacacagt
tacttcacttcagactattaccagctgtactcaactcaattgagtacagacactggtgtt
gaacatgttaccttcttcatctacaataaaattgttgatgagcctgaagaacatgtccaa
attcacacaatcgacggttcatccggagttgttaatccagtaatggaaccaatttatgat
gaaccgacgacgactactagcgtgcctttgtaagcacaagctgatgagtacgaacttatg
tactcattcgtttcggaagagacaggtacgttaatagttaatagcgtacttctttttctt
gctttcgtggtattcttgctagttacactagccatccttactgcgcttcgattgtgtgcg
tactgctgcaatattgttaacgtgagtcttgtaaaaccttctttttacgtttactctcgt
gttaaaaatctgaattcttctagagttcctgatcttctggtctaaacgaactaaatatta
tattagtttttctgtttggaactttaattttagccatggcagattccaacggtactatta
ccgttgaagagcttaaaaagctccttgaacaatggaacctagtaataggtttcctattcc
ttacatggatttgtcttctacaatttgcctatgccaacaggaataggtttttgtatataa
ttaagttaattttcctctggctgttatggccagtaactttagcttgttttgtgcttgctg
ctgtttacagaataaattggatcaccggtggaattgctatcgcaatggcttgtcttgta-
--ggcttgatg---tggctcagctacttcattgcttctttcagactgtttgcgcgtacgc
gttccatgtggtcattcaatccagaaactaacattcttctcaacgtgccactccatggca
ctattctgaccagaccgcttctagaaagtgaactcgtaatcggagctgtgatccttcgtg
gacatcttcgtattgctggacaccatctaggacgctgtgacatcaaggacctgcctaaag
aaatcactgttgctacatcacgaacgctttcttattacaaattgggagcttcgcagcgtg
tagcaggtgactcaggttttgctgcatacagtcgctacaggattggcaactataaattaa
acacagaccattccagtagcagtgacaatattgctttgcttgtacagtaagtgacaacag
atgtttcatctcgttgactttcaggttactatagcagagatattactaattattatgagg
acttttaaagtttccatttggaatcttgattacatcataaacctcataattaaaaattta
tctaagtcactaactgagaataaatattctcaattagatgaagagcaaccaatggagatt
gattaaacgaacatgaaaattattcttttcttggcactgataacactcgctacttgtgag
ctttatcactaccaagagtgtgttagaggtacaacagtacttttaaaagaaccttgctct
tctggaacatacgagggcaattcaccatttcatcctctagctgataacaaatttgcactg
acttgctttagcactcaatttgcttttgcttgtcctgacggcgtaaaacacgtctatcag
ttacgtgccagatcagtttcacctaaactgttcatcagacaagaggaagttcaagaactt
tactctccaatttttcttattgttgcggcaatagtgtttataacactttgcttcacactc
aaaagaaagacagaatgattgaactttcattaattgacttctatttgtgctttttagcct
ttctgctattccttgttttaattatgcttattatcttttggttctcacttgaactgcaag
atcataatgaaacttgtcacgcctaaacgaacatgaaatttcttgttttcttaggaatca
tcacaactgtagctgcatttcaccaagaatgtagtttacagtcatgtactcaacatcaac
catatgtagttgatgacccgtgtcctattcacttctattctaaatggtatattagagtag
gagctagaaaatcagcacctttaattgaattgtgcgtggatgaggctggttctaaatcac
ccattcagtacatcgatatcggtaattatacagtttcctgtttaccttttacaattaatt
gccaggaacctaaattgggtagtcttgtagtgcgttgttcgttctatgaagactttttag
agtatcatgacgttcgtgttgttttagatttcatctaaacgaacaaactaaaatgtctga
taatggaccccaaaatcagcgaaatgcaccccgcattacgtttggtggaccctcagattc
aactggcagtaaccagaatggagaacgcagtggggcgcgatcaaaacaacgtcggcccca
aggtttacccaataatactgcgtcttggttcaccgctctca---ctcaacatggcaagga
agaccttaaattccctcgaggacaaggcgttccaattaacaccaatagcagtccagatga
ccaaattggctactaccgaagagctaccagacgaattcgtggtggtgacggtaaaatgaa
agatctcagtccaagatggtat---ttctactacctaggaactgggccagaagctggact
tccctatggtg--------------------ctaacaaagac-ggcatcatatgggttgc
aactgagggagccttgaatacaccaaaagatcacattggcacccgcaatcctgctaacaa
tgctgcaatcgtgctacaacttcctcaaggaacaacattgccaaaaggcttctacgcaga
agggagcagaggcggcagtcaagcctcttctcgttcctcatcacgtagtcgcaacagttc
aagaaattcaactccaggcagcagtaggggaacttctcctgctagaatggctggcaatgg
cggtgatgctgctcttgctttgctgctgcttgacagattgaaccagcttgagagcaaaat
gtctggtaaaggccaacaacaacaaggccaaactgtcactaagaaatctgctgctgaggc
ttctaagaagcctcggcaa------aaacgtactgccactaaagcatacaatgtaacaca
agctttcggcagacg---------------------tggtccagaacaaacccaaggaa-
-----------attttggggaccaggaactaatcagacaaggaactgattacaaacattg
gccgcaaattgcacaatttgcccccagcgcttcagcgttcttcggaatgtcgcgcattgg
catggaagtcacaccttcgggaacgtggttgacctacacaggtgccatcaaattggat--
----gacaaagatccaaatttcaaagatcaagtcattttgctgaataagcatattgacgc
atacaaaacattcccaccaacagagcctaaaaaggacaaaaag-------aagaaggctg
at----gaaactcaagccttaccgcagagacagaagaaacagcaaactgtgactcttctt
cctgctgca---------gatttggatgatttctcca-aacaattgcaacaatccatgag
cagtgctgac-tcaactcaggcctaa-----actcatgcagaccacacaaggcagatggg
ctatataaacgttttcgcttttcc----gtttacgatatatagt----------------
---------------------------ctactcttgtgcagaatgaattctcgtaactac
atagcacaagtagatgtagttaactttaatctcacatagcaatctttaatcagtgtgtaa
cattagggaggacttgaaagagccaccacattttcaccgaggccacgcggagtacgatcg
agtgtacag-----------------------------------------tgaacaatgc
tagggag------------------------agctgcctatatggaagagccctaatgtg
taaaattaatttta--------gtagtgctatccccatgtgattttaatagcttcttagg
ag-aat-------gacaaaaaaaaaaaaaaa-----------------------------
------------------------------aaaaaaaaaaaaaaaaaa------------
------------------------------------------------------------
------------------------------------------------------------
------------------------------------------------------------
-------------------------------------------------------
>MH025764.1 Porcine deltacoronavirus strain CH/JXJGS01/P50, complete genome
--------------------------------acat-ggggactaaagataaaaattata
gcattagtctataattttatctccctagcttcgctagttctct-------accgacacca
atccaggtgcgtctgccaccaagttggctaccctttctaggggcgct-tctgcgcttgct
caccactagat-tacctggaaaccagccattcaggttggagtttccccaggctcttttgt
gtgggcattagcggcttgtggtttttgcacaaaatctaagctacttaccgttcctctgac
catccaccacttctatagacagcactgactaccgtagggtt-taagtcacaccggtctgc
accgcccgtcagcggacacattacccagcatagcactccttgcaccaagcctaggtagga
taaaa--ccccctaccgggtgactcttaaggcgtttcctccacgggatagccat------
-----------tagtcactaggtgtaagtgatctgatctgggcgtattgtgttgcgcaag
tgtgatacccataggagcgtggaa------------------------------------
-----tcctattctgcggctcagtgcctga---------tatagctgtgaaatggccaag
aacaagtccaagcgcgacgctattgcgttgcctgaaaatgtaccaccacctctgcaactt
ttcattcacgttgcagctgctgaggagggtcaccctaaggttactacttacc--------
----------ttggcaactataacctctatgctaccaaggctccgcctggcgtgcaggtt
---cttagtgctaaaacctctcttactgactttgagaatgtctttggagcccaacccacc
ttgcgatcaattcgtaatctggtttgtgaggctcgc-------------tcggctgaatg
gacaacttccaagaatgcttttgcactcaaagccactcaacttgactactctgatgctgt
tttgagggcaatgattcgtttctgccctccaaaggtgtccacactcgctgcctttgctct
ttttggccgattggttaaaattgaggacaaggaacttgctgagttagctcgtgatactgc
ccttgagttggcgtacacggctaaaattggtacat--ctcttgctgacacgagatctgtc
tcacttattcataaggacgcttatctaactctcagtaatgaggttgttggcgtaactttt
actgccgcacttatggcaaaggctaccactgttaatggagcaatgcaatactcaaacttt
tacctctaccctcgtgccactattaaggtgactgatggtaaggctgaagcaa--------
-------ttgcaactaagcctctgcctgc-----------tgccactaaaggcaagccaa
tcacagaggatgtcaacctt--------------------------ctccctgactatca
g------------cagctgcttgttgatcaagtg--actggcactgaggttaaggttgga
gctctaaccta---------------------tgttaagaccgctgattcaccacccctt
tactttcccaaagt------caagggtggtgttattgg----------------------
-----tattgcacttaagcagcagggcactgcggctaagaagctcaatgtagtcttccat
gctcaacctgatgat---------------gttc----tgctagccttcatacaactc--
-------cagcaactcttgaaccgtacttcggattcaagtgttgaaattactgcctgcca
gagttatgaagtatctccaactgtgacggtcaaaa---------ttggcccgtctagacc
tggggatgtcatcgtggcta------------------------------ctgatgagga
ataccttaaatgctttga-------------------------aacccctgaggta----
--------------ggtaggctctataaggttttccaaac---------------tcaat
cttgggctatcattgagcgtgc----------cttctccagtatgaagat----------
ccgcgtgtccaaagctttatcagcatttataagttttctgcaaaaccttgc---------
-----agataactttactgcaataagtgg-------tgttgtcactgcactcattcgtga
actccaggatcttaccctggatgtggcgacacgtatcac------taacatacaatttgt
ttaccgtgccggtaagct--tattgtcgacacgacaagtgtcatagctaaacttttcc--
----------------------------------------------------agccattt
tgtgattttatatcacctttccttcggaaagttgctggttttgcaatttacactgttggt
aatcgcatgcttatgtttaccagcactggcacctttcttctcacaaaggcaactactaag
atactcaataag---------------------------gcaaagtacatctttgatgtg
gagcctgagtacccag---------tagatgtaaca--------acatccaaagttgtag
tacatgaagcac------tccagcaaatcgac-------actaagcctactagagctcta
gaggctgtt------------------------------------------gatgtcgtt
gttggtaatactg------------tactgcaaatggctactgatggcactgcgttctac
ccatcggatggtacgcacgcctct---------------cttccaggattcaaag-----
----------------caggctcggatgagcttttcataagcttcaactgcgacctc---
------------------------------------------------------------
------------------------tttgatgatgagactaatgctcaaatcaacgaaaca
ctcgctgcatatgagcttaaccaactagtggctccaggtgattctacaccgcgtcaaatt
gcgacattggttgtcgatacacttgcagatgctataacagaccattttccggagaaaacc
attgatctacctgaa-----------------------gactatcaagtcttttctgacc
atgatgatctcccactcgcacaataccacatccctgatcacctgagcctgtatattcagg
ctatggaaggtgaagatgatagtggtgatgaaatatgtattgag----------------
-----------gacgatgattacgactg--------------------------------
-tcctcaagccgacgaagacacagaaggagtaattccccaacagtgggaacttcctgat-
gttgataaatttttactcaagatccaggaacggaagaccagcagcgacgaagtacttag-
----cgtcgacgtctatcctaaaccagagccgg---------------------------
---------------tcggcaatgttgggattgacgacagcg------------------
-cgtcggaaaagaagccaaatggg--gacccagtaccggat---------cctgaggtcc
atccaacactagagagtgtggatgttgaacgaccaaccgaaacagcaaaccaggctgttg
aagacaaaccttctgat-----------------accacct--------------ttgtg
gttga-------------------------------------------------------
---------------------tgaggaacaattacaagaatcaacaccagaacatga---
-----actccgctcctatgaaggagagttt------------------------------
--------------------------------------------------gattctgatg
atgaaattatt-------------------------------------------------
-----attcctatagtaccagtaacacctgcggatttaaaaccacagactattactataa
aggagtactttaagtc--------------------tgaaaaacttgagactattaacga
aggatccacagagtcagttacacaatctgacgattcgttcgacgagtcatttgttgatgc
tgagtctgatga------tccacaagatcctgctg-------------------------
-----tatatgatgatacaacaattataacggacagcactgatgtaggcgatgagcctga
gataactctagctac---------------------catcgttaacacacctctgacact
cgataataacttgccacctga-agccattaaacaacccagcccgactaaggttgagttag
ttgt----------tggtgaa--------ttggcaagtattaaa-----tttgacaattc
tgtcctagtcaaccctgctaatgcgcaattaacaaatggcggtg---------------g
agctgcccgtgcaattgcaaaattagc---------------------------------
-----tggttcaaaatac------------caagagtactgtaata-------gtgtggc
t------------------------------------cctatctcaggaccgcttacc--
----------------acggactcttttgatgccaagaaacttgg---tgtagcctgcat
cttgcatgt---------------------------------agtgccacccaaaggttc
tgaccct-----------------aatgtacaaga--------actcctgtatcaagctt
ac---aagagtatccttactgaaccagcacactatgttatacctatactaggtgctggta
tctttggatgcaacccagtccactc-------tctggatgcgttcaggaaagcatgtcca
agtg------------------------------acataggtcgtg------tcaccctt
gtcactatgaacaaaaaccatttgcaggtg--------------tgggatgctctcaata
gaaccattgtacgcaccactactgactatgatcaagttaccaccaaggcccttacacccc
agggagtgttagaagccaatctctttgatggtgaggactttgttcaagaaccaaaacccg
gtcaaatctaccttgaggt--------------------------------------tac
tgaagaagttcagaaccaagccaaggaacttgaccttaaccttcag-------------c
aatactgcgtctacctgaagacttgcca---ccataaatgggttgtgagtcgtacgaacg
ggttgatgcatctaaaacaaaaagataacaattgttttgtt-------------------
------------agtgcaggtgtaa---acctgttt--caaaacactgcttatcaactta
gacctgctattgatgctctctatagggag--tatctcaat-------------------g
gtaatcca-------------aacagatttgttgcttggatctacgcatcca--------
--------------ctaaccgttgtgttggtgagatgggttgtccacagcaagttatttc
t----------------------------------ttgctcgttagtaactctgacgcag
cattt----------------------------------------------tcagcaact
acagcctgttgtaacacctactttaaccacacaggtgttatttcagta------------
----gctcgtgaatatgac-----------------ccaatacaaccaaaggtctactgc
atgaagtgtgatgtgt-------ggactccctttaca----ccccagagtggaaaa----
------------------------------------------------------------
----------ggtgcagtt-------------------------gcaattggtat-----
------------ttctgcagatgaacctactggtcctgc---------------------
------------------------------------cattaaatttgccgcagctcactg
ctggtacactaatggcaagaaa-----------acagttaatggcta----------tga
cactaaagctaatgttgtagctacttatcatag---------------------------
-------------------------gtttgacgtgcctaagcctcaacttgt--------
--------cgaggacgtggt---tgcgctgcctactaa----------------------
aaatgactttgaagttctcaatgttgaagaactgccaca---ggatagtgtgctcc----
--atttggacccacctcctgtacaggccttacaacct-----------------------
-------------aaggctaaccaacacat---------------------------tga
gattttagaaaacccaga------------------------------ttatctggacat
tttggatct----------------------------------ttggattcgtaaaccca
aattcatcctcgtaaagtcc-------tggagtgttttggg------taaagcactatgt
aaggc-------aggtaaagttgt------------------------------------
ctttgtcagtgcttcgcttttgacccgtttctacaattaccttgtagagattggtgctct
t------------gactcaacaa-------------------------------------
---taaggttgtcagtcgatcttacctgtaaatttgttagaac-------ggtactccca
tcgtctaacactgtacacaaaacttgtcttggtctgtattattca------gcccagaca
ctttttgtttctttagcaccattccttatgttaccagctgtagttagtctgcttaattca
gg------------ctatacaattggcacatatttgtatgcaaaaactggctggccttgt
aattacaatgccacgcaacactttgattataattcttactgtgcaggtgacttggtttgt
caagcctgttttgacggtcaagactccctacatttgtatccgcatttacgtgttaatcag
cagcctcttcagaccact------gactacactgtttatgcgctttcactaatactacta
ttagctaacatgactcttgtcatgggcacgctaatagttactttctttgtgaacttctat
ggtgtgcaaata----------------ccattttatggtacacttc-tgatagattatc
agtccgcgctgatgatgact----------------------------------------
------ttctcagtgtactatttttataaggtaatgaagtttttccgccatctcacacat
ggatgtaaaattccaacgtgtatggtatgtgccaaacttcgtaccccacctactataaca
gttgagactgtcgttcaaggcaggaaatacccatctgttattgaaacaaatggcgggttt
acaatttgtaaagaacacaacttctattgcaaagactg-------ctctctacaaacacc
cggcactttcatcccgacagaagctat---tgagtcgctctcacgagctaccaggcttag
tgtcaaaccaacagcaccagcattcttacttgctagagatgttgagtgccaaactgatg-
----------ttgtcgttgctcgcgcaatgcataaccaaaatgcgcatgtgtgcatttca
aaatactctgatatccgtaccgttgacc--aactactt--aagcctactccact--gttt
tcatacactcccgatgttatcatcgcggcagactttgacaacagaggtagtcttaaga--
-cagctaaagaattagctgtggttttgtcaatggaccttaaacgt---actataattatc
attgatcaggcttattctagacccattgataattatcaggaagttgc-------------
--ttctcgtattgagaagtattacccagt--------------tgcaaagatcacaccca
caggtgacatctttacagacattaagcaagcgaccaatg---gccaagctagtgactctg
ctattaatgcagctgttctggctgtccagcgcggtcttgattttacaattgacaacccta
acaatat---------------attaccacattacgcctttgacttttcaaccctcaatg
cagaagaccagtctaccattttggagagtggttgtgctaaaggcaatctcaagggcacta
atgt------------------tggtgttgttctttcagctagccttgttacacgtc---
ttagtcagcaggctata-----------------------------------------cg
tgtgattgctaatgctgcttc----------acgtaatggtgtaacatgcgctgttactc
catctacacttgttatgcgtgggaatattgcaacacagcccttgactcgcatcaaagctg
gtgcacctcccatgcgtcaaaaaattttatgtgttatcctggcac------------ttg
ctattgtgtactttgctgctatggcttttggctttttggcaag------tcaaattacgc
tta---atacagtgcccacgattaaatctgatatccgtgcctctaccttctacgttgtta
gagatggagtcttggatactgttcgttcaaatgacaagtgctttgcaaataagtttttgg
catttgatagcttcattcaagcacc----------ttacactaattcacctgactgtcca
gtcgttgtgggagttgtcgaagtaacgacgcactctatt------------cctggaatt
ccagcaggtgtcattcatagagac------ggtctcatacttaacatttatgaacagtct
ctttatgaaacccatcagcgtcagtctatggttagggatgcgt------tgtcactcaag
acagcaaatctctttaacctaggcaagcgtgttgtagtaggatacactcaacatgaagtt
gttgtgggtacctcctattttaattctcctgcactttttaacgcaaagtgcaccttctta
cagtatcaggacactagacaactctattgctatgatactgttcctactgaacataagctt
tactctgatg----------------tgcttccgcacgtcgagtataaggctattgacat
taatggtgatcttgttcctttcaagataccggagcagataatgttctatccacatattgt
gcgctatactagcaattcctattgccgtatggggcattgtt---ttaatac-taaccctg
gtatttgcatttcatttacggacgaatttccgtatagtgaaaatgttaaacccggtgtat
actgtgctgatacctctttgcagttgttttcaaacct-----cgttttgggcactgtatc
tggtattcacatctttacatcaacagctgcattgcttggatctactattgtgatcatact
atgcgttgttgctgttcttgcagttcagcgattcttcaaggagtacacaacttttgttat
gtacacttgtggtcttgctcttg------------tcaacattgtgggcattgcacttat
gtacaagtgccttgtcttcgcgatcttctattatgcaatctacctttactttgtccttac
cttcccctcctttaagaggaa-------tgtggcattgttttacttcgctgtagtgatcg
tgcc----gcacgtgagtaacatgcaattgcttgcgctcattgtgtgt------agcatt
atctactttctctacacctatgttcatactgtagctaagacagctgggaaattct-----
-----------cttccttcttagacgcagctaaagctacttttgtcattgacaatgaaaa
gtacgt---gttgcttaaagac------cttgctggtgctgaatttgaccagtatctggc
ctcttacaacaagtacaaatacttttctgg---------tactgcttctgataaggatta
cg----------------ataaggtctgtatggcatttcttgccaaggctttgtcatctt
ttcgtgaagga-ggcggttcacagttgtacacaccacctaaatttgcagttgttcagagt
cttaagaccaagctgcaagcaggtatcaaaatcctcctgcatccttcgggtgtagttgag
cgatgtatggtctcagttgtctacaatggatctgcattgaatggcatctggcttaagaat
gttgtctactgcccacgccatgtaattggaaaattccgtggtaaccagtggactcatatg
gtctcaattgctga--------------------ttgccgcgactttatagtcaag----
----tgtccaatacagggtattcagctaaatgtccaatcagttaagatggtaggagctct
cctccagttaactgttcataccaacaacacagccactccagactataagtttgaaaggct
ccaaccaggatcatcgatgacaattgcttgtgcttatgatggcattgtacggcatgtcta
tcacgtggtcctccaacttaataatcttatttatgcaagcttccttaacggagcttgtgg
tagtgtgggttacactcttaagggtaaaacactctacttacattacatgcaccacattga
gtttaacaacaaaactcatagtggtacagatcttgaaggtaacttctatggcccctatgt
ggatgaggaagttattcagcagcaaacagc--------attccagtattacactgataat
gttgttgctcaattatatgcacacttactgactgttgatgctagaccaaaatgg---ctg
gcacaatctcagataagtatcgaggatttcaactcatgggctgctaacaattcctttgct
aacttc----------ccatgtgaacaaactaatatgtcctaca-tt----atgggactc
tcg--caaactgctcgagtccctgtagaacgtatcctcaataccattatacagctaacca
ccaatagagatggtgcttgtattatgggat---cttatgatttcgagtgcgattggacgc
cagagatggtatacaatcaggctccaatttcattgcagtcaggagtagttaagaaaactt
gtacgtggtttttccacttcttgtttatggctattaccatgctactcgctgccatgcatg
ttttccctgtacacttgtacccaatagtactgccatgctttactgttgtggcattcctgt
tga-ctttaaccattaaacacactgttgtgtttaccactaca------------------
---------------tatttgcttccgtcacttttgatgatggttgtaaatgctaacact
ttttggataccgaacacatttctgc----------gcacctgctacgaaa----------
----ctatattcggttccccaatt----gctcagcgactgtat------------ggtta
cactgttgct--------------------ctttatatgctgat----------------
------ctatgctggacttgcaatcaactatacgttgaaaacattccggtatagagcaac
ttcattct--tatctttttgcatgcagtggtttcaatatggttatgttgcacacattgcg
tacaaactgcttaataaaccctggacagaatcactactc-------ttcacagccttcac
aatgctaactagtcatcctttgttggctgctcttagctggtggc------------tagc
tggtcgcgtaactctgcccattatcatgcctgacttagctattcgtgttttggcgtataa
cgtcattggctatgtcatatgtgttcgatttggccttatgtggcttgcaaatcggttcac
aactgtacctatgggcacataccagtatatggtgtctgtagagcaacttaagtacatgat
ggcagttaagatgtccccaccgcgtaatgcgtttgaggtgcttatagccaacattagact
tcttggtttgggtggaaaccgtaacattgctgtttctactgttcaaaacaaaattcttga
tgcaaaagctactgctgttgttgttgctaaccttctcgaaaaggct---ggcgtcacaaa
caagcacgctgtttgcaaaaagattgtgaaactccacaatgatacccttaaagccaccac
ttatgaggaggttgaggtagcacttgtgaaacttctttctcacataattgagttcttgcc
aactgatcaggtagatgcttatctagctgatgcggccaatgctcaacatgttaataccta
ttttgacaacttgcttgagaacaaagctgttgttcaggctgttgccgatatcaacattaa
tctggattct----tatagaatttataaggaggcagatgctatttataaacgatctgttg
agatgaacgaatctccacaggagcaaaagaaaaagcttaaagctgttaacattgcaaagg
cggaatgggagcgtgaggctgcttctcagcgtaagcttgaaaagcttgctgatgctgcta
tgaaatctatgtaccttgcagaacgtgctgaggatcgtcgcattaagctaacctctggac
ttactgcaatgctttaccatatgcttagacgtcttgactcagat----------------
---agggtaaaagctctgtttgagtgcgctaaggcacaa---------------------
-----------atcttgccaatacatgctgtagttggaatttctaatgacaaccttaaag
ttattt-----ttaacgataaggatagctactctcatt----atgtagagggcaacacac
ttatacataagggagttcgctacactattgtgaagaaactctccttagataatgcaccta
ttgaaggcgtaccagaagaattccctgtggtcgttgagactgttagggaagg---tgtgc
cccagttgcaaaacaatgagctatgtt------------------tgcgcaatgttttca
ctgctcagaacacagctcaggacttcaatggcaatgaatccactgtaaaatctttttatg
ttactagaaccggtaagaagattttggttgccattacatcaactaaagacaatcttaaga
ctgtgacctgccttactgagaccggtaagacagtcctt----------aacttggaccct
cctatgcgcttcgcacata-----ctgtaggtggaaaacagtctgttgtctatctctatt
ttattcagaatattagttcactcaacagaggtatggttattggccacatctctgaaacta
ctatccttcaggcaagtggcactcaaattgagtaccagcaaaacgcctcccttttgacct
atttgg----------ctttcgctgtagaccctaagacagcctaccttaagcatcttgct
gatggtgggtctcctatacagggttgtattcagatgattgctac---tatgggtcctgga
tttgcagttactactaaaccacaacctaatgagcatcagtattcttatggtggtgcttca
atttgtctttattgccgtgctcatataccacatcctggtgttgatggacggtgcccctac
aaaggccgctttgttcacatcgacaaa------gataaggaacctgtttccttcgccttg
actcatgagccatgcagttcttgtcaacggtgggtcaattatgactgcacctgtggatct
agtctgcagaattcggct----------------------tatttaaa-c-gagtaacgg
gttctagtgacgcccggctagaacccctgcagcctggaactcaaccagatgctgtaaaaa
gggccttccatgtgcataatgataccacctctggtatattcttaagcacaaaatctaact
gcgctcggtttaaaaccacacgcagtgccctgcctttacctaacaagggagagg------
------ttgaattgtactttgttactaagcagtgtgcagctaaagtcttcgaaatcgagg
aggaatgctacaacgctcttagtacagagctttatactactgatgatacatttggtgtcc
ttgccaaaactgagttcttcaagtt------------tgacaagatacctaatgtcaatc
gccagtatctgactaaatatacactcctggacttggcttatgctctacgtcatttgtcaa
catctaaggatgttattcaagaaattttgatcaccatgtgcggaacccctgaagattggt
------ttggggaaaattggtttgatccaattgagaaccca-tccttttacaaggagttc
cataaacttggagatattcttaaccgttgtgttcttaatgccaata-agtttgctagtgc
ctgtatagacgctggtcttgttggcatattaacacccgataatcaagacctcctgggtca
gatctatgactttggagattttattattacacaaccaggtaatggatgtgtggacctagc
atcctattattcttatttaatgcccattatgtccatgactcacatgttaaagtgtgagtg
tatggatagtgatggcaaccca------------cttgagtatgatggatttcagtatga
cttcacggacttcaagcttggcttgttcgagaagtattttaagtactgggaccgtcctta
tcatcctaacactgttgaatgtccagatgaccgttgcgtattgcactgtgcgaacttcaa
tgtgttgtttgctatgtgtatacctaacacggcatttggcaatctttgttcaagagctac
tgttgatggccaccttgtggtccagacagtgggtgtacacttgaaagaacttggtatagt
ccttaaccaggacgttaccacacacatggcaaatattaatctaaacactctattgcgatt
ggtaggtgatcccaccaccattgcaagtgtctcagacaagtgtgtagatttaagaactcc
ttgtcagaccttggctactatgtctagcggaattgctaaacagtcagtcaagcccgggca
ttttaatcaacacttctacaagcat--------------ttgcttgatagtaacctatta
gaccaacttggaatagacattcgccacttctactatatgcaggatggtgaagcggctatc
acagactacagctactacaggtataatacccccacgatggtagatatcaagatgttctta
ttttgccttgaggtggcagataagtaccttgag-ccctacgaaggtggatgtattaatgc
acagtcagttgtggtctctaatttggacaagtcagcgggctacccctttaacaagctagg
taaggctcgtaactattacgac---atgactcatgccgagcaaaatcaactgtttgagta
tacaaaacgcaatgttttgcctacactcactcagatgaaccttaagtatgcaatttcagc
caaggatcgtgctcgcactgtggcaggagtgtctataattagcaccatgactaacaggca
gtaccatcaaaagatgctgaaatctatttcacttgcacgcaatcagaccatcgtgattgg
aacaaccaaattctatggtggttgggacaacatgttacgacgactgatgtgtaatatcaa
caatcccattttagtgggttgggattaccctaagtgtgatcgttctatgccaaacatgct
gcgcattgccgcttcgtgcttgctagcacgaaaacac---acttgctgtaaccaaagcca
gcgattctaccgtttggctaatgaatgttgccaagtactatcagaagtggtagtctctgg
taacaacctctatgtaaaaccaggtggcactagcagtggtgatgcaaccacagcttatgc
caactcggtatttaacatcttacaggtggtttctgctaatgtagccaccttcttatcaac
ttccaccacgacacatcttaataaggacattgcagacttgcatcgtagtctttatgaaga
tatttatcgtggtgactctaatgatatcaccgtcatcaatagattctaccagcatctcca
aagttactttggacttatgatattgtctgatgatggtgtcgcatgcat-----agactca
gccgttgcaaaggctggagctgttgctgatcttgatggtttccgagacattttgttttac
caaaacaatgtttacatggcagactcaaagtgttggacagaaactgacatgaatgttggc
cctcatgaattttgctcacagcatactgtgttagcagagcatgatggtaaaccttactac
ttaccttacccagatgtctctcgcattctgggagcatgcatctttgtggatgacgttaac
aaggctgaccccgttcagaatcttgaacgttacatctcacttgcaattgatgcatatccc
ctcaccaaggttgaccctattaagggta-----aagtcttttatttgttactagactaca
tacgtgtccttgctcaggagtt-acaggacg------------gtatcct-tgatgcttt
ccaat-----cactcactgacatgtcgtatgtaaataactttatgaatgaggccttttat
gctcagatgtatgagcaaagtcctacactacaggccagcggtgtttgtgtggtgtgtaac
tcacccactatactgcgctgtggtgattgcattcgtcgaccactactttgttgcgtctgt
gcctaccagcatgttacgcagactacacataaacgtatcattgctatcaacaactacatt
tgtagtgttgagaattgcaatgaggacaatgttgaaaaacttttcatttctggcactgcg
atctattgtgagaatcacaaacccacgctgtgcatacccattgta-gctaatggttctgt
ttttggtatctatcgccacactgcccgtggtagtgatgacatagacctctttaacgagct
tgctacatctaactatgacactattgaaccttatcagaaggccaatcgtgcacctttatc
-----acttatgctcttcgctgctgaaactattaaggcactcgaggagtctatcaagaag
tcatacgctaccgcaaccgtcaaggatgtgtatgaccaacgcttcatta-aacttctatg
ggaacagggtaaaaagccgccacccataacgaagaaccacatttttactggctaccattt
taacaagaatggaaaaacccaagttggtgattacattcttgctaaaacagatggcagtga
cac-ttatacctacagaggaacatctacctacaaactccaaacaggtgatgttctagtct
taatggcacatgttgttacaccgctctcagcaccccctgtgctaacgcagacaacatatg
tcagaa--aatcacttttacccgactct-------gttggtgcgtcttattatgtgcaac
attttaagtcatataatgagatagctatgcagagggttacaacagtattaggtccaccag
gcacaggtaagtcaacctttgctattggtttggctaagtactttcctagtgcacgtattt
gctacactgcgtcttcgcatgcagcaatcgatgcactctgtgaaaaagctttcaagacaa
tacctgtaggccaatgcagtcgtatcgtacccacacgtacaactgttgagtgctttcagg
agtttgtcgtaaataacacaactgcacagtatatcttctcgactatcaatgccttacctg
acattaagtgtgacattgtagttgtagatgaggtttctatgttgaccaattatgagcttt
cctctgtgaatgctcgtttggtttacaatcatattgtgtatgttggtgatccttatcagt
taccttcacctagaactatgcttacgtctggccagctttcgccagctgactataacgtag
ttactgatataatggtacatgcaggagcggatgttatgctcgacatgtgctacagatgcc
cacgtgaaatcgttgagacagtgtctaaacttgtctacgataacaaactaaaagcggcga
aaccgaactcaagacagtgttacaagaccattgtgaactttggtcctggagacgttgctc
atgagggacaatctgcctacaacgaagcacagttgcgtttcgcactcgcatttagacaac
aaaagc---ggtgggataacgtgactttcatatctccatataatgctatgaatgtgaaag
catccttag---caggtttctctactcagaccgttgactcttctcaaggttctgagtatg
attatgttatcttttgcgtgaccactgactcagcacacgcacttaacatggctcgtttga
acgttgcccttacacgcgcaaagataggtatcctt---gtggtgtttagacaggcaaacg
aactttacaatagtttgcagtttgaatctattga------------------------tt
cacagcttcagtcgagtgctgagaaaaacctcacaccactgtttaagcgctgcggctatg
agtataatggcgtccatccagctcatgctttgacctggcatgattgtggtgcagagtacc
gctgtgaggagccacttgctaaattagtaggagttgccgatggcactcttatatcataca
aaaccctagtatccacacttgggtttcttccttcacttaaaattgatgcatatcataata
tgttcctaacacgtgacgcgtgtcgcacctatgttcagagttggatcggcatagacgttg
aagcagcacacgccataaaacctaacaccgggactaaccttccattgcaaataggtttta
gtaccggaaagaatttttcagttact----ccagagggaatttgggtaaac----gagca
tggatcttgcactgagcccgtccctgccaaaatacctcctggagaacaatttcgtcacct
taagaaggacatgcgccaggcgcgtccttggaaggttgttcgacgtgagattgctactca
catt---------gctgatgtagctcctcacactgattatatatgctttgtcacttgggc
tcaccagcttgagctagcgacaatgtgctactttgtcaaactaggtatggaagaga---a
atgcttttgtggcaggcgggc------ttgtttcactaatggaactgagttcgcttgcaa
agcacaccattctctcaccattccacaatgtgattatgtgtacaatccattcctcatcga
cgtggctacgtggggattctcgggacggctttccaccaaccatgacgcggtatgcacata
tcatgctaatgcccatgttgcatcagctgatgcaatcatgacggtatgtttagctatcca
tgaactgttcagtac---tgttgactggaaccttgaatttccagtaactgctgagcaatc
acaacttaacaaggcctgtcgcttagtacaggcaaattatttaaatatactacttactac
aaccaaagccacggtggttcatgatattggtaacccaaaaggtatccctatcgtgcgcaa
acctggtgttaaatatcacttctatgatcaagcacccattgtcaaacacgttcaaaaact
aaagta-------------caagccagagatggaggcccgtttcaccgatggtttgacta
tgttttggaattgtaatgttgacacataccctgctaatgcccttgtgtgccgctacgaca
ctcatcggcagaagcatttaa-----------ttggacctaatggttcagcattatatgt
taataagcatgcttttctcaccccggagatgcatacttatgctacacataaactcaactt
ggctccactcatctactactcta----------------ccacagattgt-agtagtgaa
cagcctattgttgttacctacagagat-------tgtgtcacccggtgcaatactggaaa
aactctctgtccaaatcatgctcttgaataccaagagtttatcaatgcatacaatctcat
g------gctcgccatggatttaatgtttacataccacgcaatgtcaacgtctataactg
ttggcttactttcactaatctccaaaaccttgaaaacttagcttacaactgttattataa
gaactgcaatgctcacgttgatgggcagcttgatgtagt---------tattaataataa
cgctgtatatgctaaggtcgacaataatcttgtcaaacttttcgacaaccgcactaattt
acctgtctcagtggcttttgaacattacactaacaggcatacccgttcactgccaactac
acagctgttatctggtttaggcgtaaccgccaccagaaatttcactgtgtggtttgaca-
-----atgatacaattttccaatacactattaatgtatctacgtatactgacat------
--------------cgaccctagtacc-catgttgtcctctgtgatgataggtacggaac
agattggagtcagtttaaccaactt---------cctaatgcagtattcctcaccaaaac
taaggtgaagaaaacagaaccgtttgtttgtacagcactgac---cctaaatggcctcgc
cattgacggtgaagagctatacatctatgtacgctataacaatcaa-ctgaccacatttg
ctactacttg--------------tacacagggtagaaatgttgagcagtttatacctaa
aacacctatggaaagagacttccttgagatgtctcaacagtccttcatccagcaatatca
attgcaggaactgggtgttgaacacattatttatggtgatgattccagtccagtcg----
----ttggcggaactcacacacttatctcactagttaaaaacaagtttgaacatcagctt
gtcaacca--------------tgtttacaacccagtccagaactgtgttgttacctcac
ctaacgcaagc---tccaagaacgtctgcactgttcttgatgttcttcttgatgactaca
ttgacatcataaga--caagcacatgccagttacacaagtaaatccaaagtattcactgt
gtcaattgacaaccaacaaattagattcatgctttggcat---gatgagcaagtcaagac
ttgctacccaatcttacagtc-acttaccaatggttaccagatgcc----------atct
gtgtacaaaacattagttactgacttacaaccagctgacatccctaattat-----catt
cctacacccctcgggtgcctggagtagttaagaatgttatcaagtaccgacaacttttca
actacatagttaaaaaggatag-gttggcagtaccacacaatatgaccgtattacacctt
ggggctgcatctgcactaggtacagcaccaggttcttcagtcataaaacaaatgtttcct
gaaggaactgttcttattgaccttgatataagagagttcacttcagatgctaaccaaata
atagttacagactacagaact-tacataccaccacaccacgtagacgtcatattttctga
cctctactgttgtgatgacatacacttctttgacaa-------tctaataaggatagtt-
----------------------aaggagaggctcgccctcggtggttctatctttgttaa
gataactgaacattcattctcacccgaactctactcacttgcgggttggttcg-atgatt
atcaactattttgcacagcagttaatgcctcgtcttcagaagcatttctatgctgtttta
attatttggggcttgctaaggaaaacattaatggttttaacttacatgcttcctacattc
aatggcgcaatgaaatagcgttgacaccaacctattctcctttagcggacaacccggcta
cggcctgtaagctaaaagcaacgcctattatctcggctcgtgagttagagaagaagccta
ttcttcgctatctcgttgcatc----------aggacgccttcttgt--gaggccaccag
aatgcagagagctctattgat---------------------tatgaccttactttgtct
cgttcgagcaaagtttgctgatgatctactcgatttgctaacctt---cccgggtgcaca
tcgcttcttacataaactcacgagtaattccagcagtcactactcgcgggc---taataa
ctttgatgttggcgttcttcctggttaccccactaagaacgttaacctcttctcaccact
ta--ctaactctactttgccaa--ttaatggccttcatcggagttac-------caacca
ctcatgctgaattgtcttactaaaataactaacca--cactctcagcatgtatctcctac
ctagtgagatacaaacttatagctgcggcggtgccatggttaaacaccagacacatgatg
cagttcgtatcattttagacctccctgcc------------actgaccacatctctgttg
aagtcgttggccaacatggtgaa----aattatgtgtttgtttgtagtgagcagtttaac
tataccactgcattacacaactctaccgtcttctcacttaattctgagctttattgcttt
actaataa---cacctacttaggtatccttccacctgatttaactgactttacggtctat
cgtactgggcagttttatgctaatggttaccttttaggtactttacct-----attacgg
ttaactatgttaggttgtatcggggtcatttgtcggccaa--tagtgcccactttgcctt
agcaaacctaaccgatacactcat-------------aacacttaccaatactactatat
cgcaaat-----------------------------------------------------
---cacttattgtgataagtcagtagttgattcaatagcatgccagcgctcttctcacga
a-------------------------------gtggaggatgggttttactctgacccta
aa---------------------------------------------------tctgccg
ttagag-ctaggcaacgta--ctattgtcacactacctaagctccctgagcttgaagtag
tgcagttaaatatttctgcacacatg-----gattttggcgaagccagact---------
---------------------------------------tgacagcgttaccatcaatgg
taacacatcctattgtgtcactaagccttacttcaggcttgaaactaactt---------
------------tatgtgtacaggttgcactatgaatctgcgc-----------------
----------------------actgatacctgtagttttgacctgtcagcag-------
----taaacaatggcatgtcattctctcaattctgtctaagcactgaatctggtgcttgt
gagatgaaaattattgttacctatgtatggaattacttgctaaggcagcgtttgtatgtt
actgctgtagaaggccagactcacactggaaccacttcagtacatgcaacagacacttct
agtgtaatcactgatgtctgcactgactacactatttatggagtctctggtactggcatt
attaagccatcagatctcttattgcacaatggcatagcattcacctct------------
---cccacag------gtgagctttatgcatttaaaaatataaccactggcaaaaccctt
ca-------------------------------ggtcttaccgtgtgaaacc--------
---ccttctctactgattgtgataaaca--------------------------------
------------------------acaccgt-------------tgtcggtgctatcaca
tc-------------------------------------cagtaactcaactgaaaataa
taggtttactactactatt------------gtcacacctactt---tcttttattccac
aaatgccacca-ctttcaactgcaccaagcctgttttgt-----cctatggacccatcag
cgtgtgtagtgatggtgcaattgcgggaacatccacat-tacagaatactcgaccatcca
tagtttcactatacgatggcgaagt------------tgaaataccatctgcattttctc
tttctgttcagacggagtatttgcaagttcaagcagagcaagttatagttgattgtc---
---------cacagtatgtatgcaatggcaaca-----gccgttgtctacaatta-----
-------ctggcacaatacacctcag---------------------------cttgctc
taacattgaagcagctctgcattcctctgcacagttggatagc----------agagaga
ttataaatatgtttcaaacatcagcacagtccttgc-------------agttagctaat
attaccaacttcaag----ggtgactacaattttagcagcatacta------accaccag
acttggtggcagatctgctattgaagaccttctttttaataaagttgttactagtggcct
tggcactgttgatcaggactacaaagcctgctctagagacatggccatcgctgacttagt
ttgttcccagtattacaacggcatcatggttctacctggtgttgttgatgctgagaaaat
ggcaatgtatactggc----------------------tctcttactggagctatggtat
ttggaggattgactgccgcagcggcaataccatttgccacggcagtacaagcccgcctca
attatgtcgcactgcaaacaaatgtactacaagaaaaccagaaaattcttgcagaatcat
ttaaccaagcagttggcaatatatcacttgcactatcttctgttaattatgccatccagc
aaacttctgaggctcttaacaccgtagctattgctattaaaaagattcaaacagttgtta
accagcagggtgaggcattatcacacctgactgcacagctgtcaaacaattttcaagcaa
tttcgacttctattcaagacatttacaaccgtcttgaggaagtagaggctaaccagcaag
ttgaccgtctcatcacaggacggttggctgcacttaatgcatatgttactcagctactca
at-------cagatgtctcagattagacaatctcgattgttagctcaacaaaagattaat
gagtgtgtcaaatctcagtcgtccagatacggtttctgtggaaatggcacacatatcttc
tcacttacacagactgcaccaaatggcatatttttcatgcatgcagtgcttgtacccaac
aaattcacacgtgtcaacgcttctgccggcatttgtgtggataataccagaggctactc-
---------attgcagcctcaacttatactctaccagtttaataactcctggagagttac
acctagaaatatgtatgaacccagactgccccggcaagctgatttcatacaattaactga
ttgcagcgttactttttacaacaccaccgctgctaatcttcccaatattattcctgacgt
tatagatgttaatcaaacagtcagtgatattattgacaatttacctatagcaacacctcc
tcagtgggatgttggtatctataaca------------------acactattctcaacct
taccgttgagattaatgatttacaagagcggtctaaaaacctttcacagattgcagatcg
tttacaaaattatattgataatcttaacaatactctagttgaccttgaatggctcaacag
agtggaaacttaccttaaatggccgtggtatatatggc------ttgccattgccctggc
tcttattgcatttgtgacaatcctcataacaatctttctttgtactggttgttgtggtgg
ttgctttggttgttgtggcggttg-------------------------------ttttg
gccttttctctaagaaagaaaagtataccgacgaccaaccaac-----------------
---accgtc----------ctttaagtttaaggaatggtagt------------------
-------------------cgacgactgggccgttaccatcc----------ctggacaa
tatattattgctatacta------------------------------------------
--------------------------------------------------------gttg
tcatctgcattggtgtggcactactttttattaacacttgcttagcttg-----------
------------------------------------------------------------
-------------------------------------tgttaaattgttttacamgtgct
acctaggggcagcatatc--ttgttaggcctatt------------atagtgt-------
---------actactccaagc----------cgaaccccgtacctgag------------
------------------------------------------------------------
------------------------------------------------------------
------------------------------------gatgagtttgtaaaa---------
------------------------------------------------------------
------------------------------------------------------------
-------------------------gtacaccaat-------------------------
---------------ttcctagaaacactcactat-------------------------
------------------------------------------------------------
---------------------------------------gtctgacgcagaagagtggca
aattattgttttcattgcgatc--------------------------------------
----------------------------atatgggcgcttggcgtca-------------
---------------tcctccaaggaggctatgccacgcgtaatcgtgtgatctatgtta
ttaaacttattctgctttggctgctccaacccttcaccctagtggtgaccatttggaccg
cagttgacagatcatctaagaaggacgcagttttcattgtgtccataatttttgccgtac
tgaccttcatatcctgggccaagtactggtatgactcaattcgtttattaatgaaaacca
gatctgcatgggcactctcacctgagagtagactccttgcagggat--------------
---------------------tatggatccaatgggtacatggaggtgcattcc------
----------------------------------------catcgaccacatggct----
-----ccaattctcacacca----------gtcgttaagcatggcaagct----------
---caagctacatgg--------gcaagagctggccaatggcatatcagtcagaaatccg
ccacaggatat---------ggtgatagtgtcac-------------caagtgacacc--
---tttcactac----acttttaagaaacctgtggaatcaaacaacgatccagaa-----
---ttcgctgttctgatataccagggtgaccgcgcttcaaacgctggacttcacaccata
accacttca---------------------------------------------------
--------------------------------aaagccggtgacgctcgcctgt------
-------------ataagtatatgtaatgtgcaactg-----------------------
---------------------------------ccacttgcagctgcgagatttatatag
att-------------------------------------gtgcaa--------------
-----------------------taagcggcacatccgaagagaggatgttc--------
------------------------------------------------------------
--------------------------------------------ctgagcttattgaccc
tctcgttaaaactcgct---gttttgcttacagtctcgtggttcttgctaatgct-----
aatccaattgcatttagcatac-----------------------tacctcggaaaattc
ttatcaatggtgagcctttattgcttgaatatggt----------------agcatatat
ggtaaagactttatcattcgaccatcgctccaagtcattcttgaagatgaattaaattaa
agttttga-------------------------------------------------cac
caatctatcatggctgcaccagtagtc---------------------------------
------------------------------------------------------------
------------------------------------------------------------
------------------------------------------------------------
------------------------------------------------------------
-------cctactactgacgcgtcttggtttcaggtgctcaaagctcaaaataaaaaggc
tactcatcctcagtttcgtggcaatggagttccgcttaactccgccatcaaacccgttga
aaaccatggctactggctgcgttacaccagacaaaagccaggtggt--------------
-actccgattcctccatcctatgccttttattacactggcacaggtcccagaggaaatct
taagtatggtgaactccctccaaatgacaccccagcaaccactcgtgttacttgggttaa
gggttcgggagctgacacttctattaagcctcatgttgccaaacgcaacc---ccaacaa
tcctaaacatcagctgctacctctccgattcccaa------ccggagatggcccagctca
aggtttcagag-------------------ttgaccccttcaacgctagaggaaaacctc
aggag--------cgtggaagtggcccaagatctcaatctgttaactccagaggcacagg
c---------------------------------------aatcagcccagga-------
--------------------aacgcgaccaatctgc---------acccgctgcggtacg
tcgtaagacccaacatcaagctcccaagcagactttacccaagggtaaaaccatttctca
ggtatttggcaaccggtctcgcactggtgccaatgtcggctctgcagacactgagaagac
gggtatggctgatcctcgtatcatggctctagccagacatgtgcctggtgttcaggagat
gcttttcgctggccaccttgagagcaactttcaggcg-----------------------
-ggggcaattacccttac---------cttctcttactcaatcacagtcaaggagggttc
tcctgactatga---gagacttaaggatgcgctcaatacggtcgttaaccagacctatga
g------------ccacccaccaaaccaactaaggacaagaagcctgacaaacaagacca
gtctgctaaacccaaac-----------agcagaagaaacctaaaaaggtaactctgcca
gcagacaaacaggattgggagtgggatgatgcttttg-agataaagcaggaatc----ag
cagcgtagacatcaacctatgtctg-ttaa-acccacccaact-----------------
ccactcaaatatctctttggttccagagagtcatagtgtatagccagagagccagtcaga
gggcgctatcatgcaaactagggctggctactctagcacagaatcacatcccgataatca
acagtgctag-aaggttgatta----------------------------taccatttaa
tat--------------------------------gccgaggccacgcggagtacgatcg
agggtacagcataatctcaacttttgttgagccacaattttaatcctaattggagaaggc
caaaggactgtactacttttgtaggtgtagcagtcgcccagtgggaaagcgccaactagg
ttacaattgtggtg----------gggacaaattaggggaaattaaattggcttataggg
gg-gat----------ggagcaaaaaaaaaa-----------------------------
------------------------------aaaaaaaaa---------------------
------------------------------------------------------------
------------------------------------------------------------
------------------------------------------------------------
-------------------------------------------------------
>MK625640.1 Porcine deltacoronavirus isolate CH/JXJGS01/2016, complete genome
--------------------------------acat-ggggactaaagataaaaattata
gcattagtctataattttatctccctagcttcgctagttctct-------accgacacca
atccaggtgcgtctgccaccaagttggctaccctttctaggggcgct-tctgcgcttgct
caccactagat-tacctggaaaccagccattcaggttggagtttccccaggctcttttgt
gtgggcattagcggcttgtggtttttgcacaaaatctaagctacttaccgttcctctgac
catccaccacttctatagacagcactgactaccgtagggtt-taagtcacaccggtctgc
accgcccgtcagcggacacattacccagcatagcactccttgcaccaagcctaggtagga
taaaa--ccccctaccgggtgactcttaaggcgtttcctccacgggatagccat------
-----------tagtcactaggtgtaagtgatctgatctgggcgtattgtgttgcgcaag
tgtgatacccataggagcgtggaa------------------------------------
-----tcctattctgcggctcagtgcctga---------tatagctgtgaaatggccaag
aacaagtccaagcgcgacgctattgcgttgcctgaaaatgtaccaccacctctgcaactt
ttcattcacgttgcagctgctgaggagggtcaccctaaggttactacttacc--------
----------ttggcaactataacctctatgctaccaaggctccgcctggcgtgcaggtt
---cttagtgctaaaacctctcttactgactttgagaatgtctttggagcccaacccacc
ttgcgatcaattcgtaatctggtttgtgaggctcgc-------------tcggctgaatg
gacaacttccaagaatgcttttgcactcaaagccactcaacttgactactctgatgctgt
tttgagggcaatgattcgtttctgccctccaaaggtgtccacactcgctgcctttgctct
ttttggccgattggttaaaattgaggacaaggaacttgctgagttagctcgtgatactgc
ccttgagttggcgtacacggctaaaattggtacat--ctcttgctgacacgagatctgtc
tcacttattcataaggacgcttatctaactctcagtaatgaggttgttggcgtaactttt
actgccgcacttatggcaaaggctaccactgttaatggagcaatgcaatactcaaacttt
tacctctaccctcgtgccactattaaggtgactgatggtaaggctgaagcaa--------
-------ttgcaactaagcctctgcctgc-----------tgccactaaaggcaagccaa
tcacagaggatgtcaacctt--------------------------ctccctgactatca
g------------cagctgcttgttgatcaagtg--actggcactgaggttaaggttgga
gctctaaccta---------------------tgttaagaccgctgattcaccacccctt
tactttcccaaagt------caagggtggtgttattgg----------------------
-----tattgcacttaagcagcagggcactgcggctaagaagctcaatgtagtcttccat
gctcaacctgatgat---------------gttc----tgctagccttcatacaactc--
-------cagcaactcttgaaccgtacttcggattcaagtgttgaaattactgcctgcca
gagttatgaagtatctccaactgtgacggtcaaaa---------ttggcccgtctagacc
tggggatgtcatcgtggcta------------------------------ctgatgagga
ataccttaaatgctttga-------------------------aacccctgaggta----
--------------ggtaggctctataaggttttccaaac---------------tcaat
cttgggctatcattgagcgtgc----------cttctccagtatgaagat----------
ccgcgtgtccaaagctttatcagcatttataagttttctgcaaaaccttgc---------
-----agataactttactgcaataagtgg-------tgttgtcactgcactcattcgtga
actccaggatcttaccctggatgtggcgacacgtatcac------taacatacaatttgt
ttaccgtgccggtaagct--tattgtcgacacgacaagtgtcatagctaaacttttcc--
----------------------------------------------------agccattt
tgtgattttatatcacctttccttcggaaagttgctggttttgcaatttacactgttggt
aatcgcatgcttatgtttaccagcactggcacctttcttctcacaaaggcaactactaag
atactcaataag---------------------------gcaaagtacatctttgatgtg
gagcctgagtacccag---------tagatgtaaca--------acatccaaagttgtag
tacatgaagcac------tccagcaaatcgac-------actaagcctactagagctcta
gaggctgtt------------------------------------------gatgtcgtt
gttggtaatactg------------tactgcaaatggctactgatggcactgcgttctac
ccatcggatggtacgcacgcctct---------------cttccaggattcaaag-----
----------------caggctcggatgagcttttcataagcttcaactgcgacctc---
------------------------------------------------------------
------------------------tttgatgatgagactaatgctcaaatcaacgaaaca
ctcgctgcatatgagcttaaccaactagtggctccaggtgattctacaccgcgtcaaatt
gcgacattggttgtcgatacacttgcagatgctataacagaccattttccggagaaaacc
attgatctacctgaa-----------------------gactatcaagtcttttctgacc
atgatgatctcccactcgcacaataccacatccctgatcacctgagcctgtatattcagg
ctatggaaggtgaagatgatagtggtgatgaaatatgtattgag----------------
-----------gacgatgattacgactg--------------------------------
-tcctcaagccgacgaagacacagaaggagtaattccccaacagtgggaacttcctgat-
gttgataaatttttactcaagatccaggaacggaagaccagcagcgacgaagtacttag-
----cgtcgacgtctatcctaaaccagagccgg---------------------------
---------------tcggcaatgttgggattgacgacagcg------------------
-cgtcggaaaagaagccaaatggg--gacccagtaccggat---------cctgaggtcc
atccaacactagagagtgtggatgttgaacgaccaaccgaaacagcaaaccaggctgttg
aagacaaaccttctgat-----------------accacct--------------ttgtg
gttga-------------------------------------------------------
---------------------tgaggaacaattacaagaatcaacaccagaacatga---
-----actccgctcctatgaaggagagttt------------------------------
--------------------------------------------------gattctgatg
atgaaattatt-------------------------------------------------
-----attcctatagtaccagtaacacctgcggatttaaaaccacagactattactataa
aggagtactttaagtc--------------------tgaaaaacttgagactattaacga
aggatccacagagtcagttacacaatctgacgattcgttcgacgagtcatttgttgatgc
tgagtctgatga------tccacaagatcctgctg-------------------------
-----tatatgatgatacaacaattataacggacagcactgatgtaggcgatgagcctga
gataactctagctac---------------------catcgttaacacacctctgacact
cgataataacttgccacctga-agccattaaacaacccagcccgactaaggttgagttag
ttgt----------tggtgaa--------ttggcaagtattaaa-----tttgacaattc
tgtcctagtcaaccctgctaatgcgcaattaacaaatggcggtg---------------g
agctgcccgtgcaattgcaaaattagc---------------------------------
-----tggttcaaaatac------------caagagtactgtaata-------gtgtggc
t------------------------------------cctatctcaggaccgcttacc--
----------------acggactcttttgatgccaagaaacttgg---tgtagcctgcat
cttgcatgt---------------------------------agtgccacccaaaggttc
tgaccct-----------------aatgtacaaga--------actcctgtatcaagctt
ac---aagagtatccttactgaaccagcacactatgttatacctatactaggtgctggta
tctttggatgcaacccagtccactc-------tctggatgcgttcaggaaagcatgtcca
agtg------------------------------acataggtcgtg------tcaccctt
gtcactatgaacaaaaaccatttgcaggtg--------------tgggatgctctcaata
gaaccattgtacgcaccactactgactatgatcaagttaccaccaaggcccttacacccc
agggagtgttagaagccaatctctttgatggtgaggactttgttcaagaaccaaaacccg
gtcaaatctaccttgaggt--------------------------------------tac
tgaagaagttcagaaccaagccaaggaacttgaccttaaccttcag-------------c
aatactgcgtctacctgaagacttgcca---ccataaatgggttgtgagtcgtacgaacg
ggttgatgcatctaaaacaaaaagataacaattgttttgtt-------------------
------------agtgcaggtgtaa---acctgttt--caaaacactgcttatcaactta
gacctgctattgatgctctctatagggag--tatctcaat-------------------g
gtaatcca-------------aacagatttgttgcttggatctacgcatcca--------
--------------ctaaccgttgtgttggtgagatgggttgtccacagcaagttatttc
t----------------------------------ttgctcgttagtaactctgacgcag
cattt----------------------------------------------tcagcaact
acagcctgttgtaacacctactttaaccacacaggtgttatttcagta------------
----gctcgtgaatatgac-----------------ccaatacaaccaaaggtctactgc
atgaagtgtgatgtgt-------ggactccctttaca----ccccagagtggaaaa----
------------------------------------------------------------
----------ggtgcagtt-------------------------gcaattggtat-----
------------ttctgcagatgaacctactggtcctgc---------------------
------------------------------------cattaaatttgccgcagctcactg
ctggtacactaatggcaagaaa-----------acagttaatggcta----------tga
cactaaagctaatgttgtagctacttatcatag---------------------------
-------------------------gtttgacgtgcctaagcctcaacttgt--------
--------cgaggacgtggt---tgcgctgcctactaa----------------------
aaatgactttgaagttctcaatgttgaagaactgccaca---ggatagtgtgctcc----
--atttggacccacctcctgtacaggccttacaacct-----------------------
-------------aaggctaaccaacacat---------------------------tga
gattttagaaaacccaga------------------------------ttatctggacat
tttggatct----------------------------------ttggattcgtaaaccca
aattcatcctcgtaaagtcc-------tggagtgttttggg------taaagcactatgt
aaggc-------aggtaaagttgt------------------------------------
ctttgtcagtgcttcgcttttgacccgtttctacaattaccttgtagagattggtgctct
t------------gactcaacaa-------------------------------------
---taaggttgtcagtcgatcttacctgtaaatttgttagaac-------ggtactccca
tcgtctaacactgtacacaaaacttgtcttggtctgtattattca------gcccagaca
ctttttgtttctttagcaccattccttatgttaccagctgtagttagtctgcttaattca
gg------------ctatacaattggcacatatttgtatgcaaaaactggctggccttgt
aattacaatgccacgcaacactttgattataattcttactgtgcaggtgacttggtttgt
caagcctgttttgacggtcaagactccctacatttgtatccgcatttacgtgttaatcag
cagcctcttcagaccact------gactacactgtttatgcgctttcactaatactacta
ttagctaacatgactcttgtcatgggcacgctaatagttactttctttgtgaacttctat
ggtgtgcaaata----------------ccattttatggtacacttc-tgatagattatc
agtccgcgctgatgatgact----------------------------------------
------ttctcagtgtactatttttataaggtaatgaagtttttccgccatctcacacat
ggatgtaaaattccaacgtgtatggtatgtgccaaacttcgtaccccacctactataaca
gttgagactgtcgttcaaggcaggaaatacccatctgttattgaaacaaatggcgggttt
acaatttgtaaagaacacaacttctattgcaaagactg-------ctctctacaaacacc
cggcactttcatcccgacagaagctat---tgagtcgctctcacgagctaccaggcttag
tgtcaaaccaacagcaccagcattcttacttgctagagatgttgagtgccaaactgatg-
----------ttgtcgttgctcgcgcaatgcataaccaaaatgcgcatgtgtgcatttca
aaatactctgatatccgtaccgttgacc--aactactt--aagcctactccact--gttt
tcatacactcccgatgttatcatcgcggcagactttgacaacagaggtagtcttaaga--
-cagctaaagaattagctgtggttttgtcaatggaccttaaacgt---actataattatc
attgatcaggcttattctagacccattgataattatcaggaagttgc-------------
--ttctcgtattgagaagtattacccagt--------------tgcaaagatcacaccca
caggtgacatctttacagacattaagcaagcgaccaatg---gccaagctagtgactctg
ctattaatgcagctgttctggctgtccagcgcggtcttgattttacaattgacaacccta
acaatat---------------attaccacattacgcctttgacttttcaaccctcaatg
cagaagaccagtctaccattttggagagtggttgtgctaaaggcaatctcaagggcacta
atgt------------------tggtgttgttctttcagctagccttgttacacgtc---
ttagtcagcaggctata-----------------------------------------cg
tgtgattgctaatgctgcttc----------acgtaatggtgtaacatgcgctgttactc
catctacacttgttatgcgtgggaatattgcaacacagcccttgactcgcatcaaagctg
gtgcacctcccatgcgtcaaaaaattttatgtgttatcctggcac------------ttg
ctattgtgtactttgctgctatggcttttggctttttggcaag------tcaaattacgc
tta---atacagtgcccacgattaaatctgatatccgtgcctctaccttctacgttgtta
gagatggagtcttggatactgttcgttcaaatgacaagtgctttgcaaataagtttttgg
catttgatagcttcattcaagcacc----------ttacactaattcacctgactgtcca
gtcgttgtgggagttgtcgaagtaacgacgcactctatt------------cctggaatt
ccagcaggtgtcattcatagagac------ggtctcatacttaacatttatgaacagtct
ctttatgaaacccatcagcgtcagtctatggttagggatgcgt------tgtcactcaag
acagcaaatctctttaacctaggcaagcgtgttgtagtaggatacactcaacatgaagtt
gttgtgggtacctcctattttaattctcctgcactttttaacgcaaagtgcaccttctta
cagtatcaggacactagacaactctattgctatgatactgttcctactgaacataagctt
tactctgatg----------------tgcttccgcacgtcgagtataaggctattgacat
taatggtgatcttgttcctttcaagataccggagcagataatgttctatccacatattgt
gcgctatactagcaattcctattgccgtatggggcattgtt---ttaatac-taaccctg
gtatttgcatttcatttacggacgaatttccgtatagtgaaaatgttaaacccggtgtat
actgtgctgatacctctttgcagttgttttcaaacct-----cgttttgggcactgtatc
tggtattcacatctttacatcaacagctgcattgcttggatctactattgtgatcatact
atgcgttgttgctgttcttgcagttcagcgattcttcaaggagtacacaacttttgttat
gtacacttgtggtcttgctcttg------------tcaacattgtgggcattgcacttat
gtacaagtgccttgtcttcgcgatcttctattatgcaatctacctttactttgtccttac
cttcccctcctttaagaggaa-------tgtggcattgttttacttcgctgtagtgatcg
tgcc----gcacgtgagtaacatgcaattgcttgcgctcattgtgtgt------agcatt
atctactttctctacacctatgttcatactgtagctaagacagctgggaaattct-----
-----------cttccttcttagacgcagctaaagctacttttgtcattgacaatgaaaa
gtacgt---gttgcttaaagac------cttgctggtgctgaatttgaccagtatctggc
ctcttacaacaagtacaaatacttttctgg---------tactgcttctgataaggatta
cg----------------ataaggtctgtatggcatttcttgccaaggctttgtcatctt
ttcgtgaagga-ggcggttcacagttgtacacaccacctaaatttgcagttgttcagagt
cttaagaccaagctgcaagcaggtatcaaaatcctcctgcatccttcgggtgtagttgag
cgatgtatggtctcagttgtctacaatggatctgcattgaatggcatctggcttaagaat
gttgtctactgcccacgccatgtaattggaaaattccgtggtaaccagtggactcatatg
gtctcaattgctga--------------------ttgccgcgactttatagtcaag----
----tgtccaatacagggtattcagctaaatgtccaatcagttaagatggtaggagctct
cctccagttaactgttcataccaacaacacagccactccagactataagtttgaaaggct
ccaaccaggatcatcgatgacaattgcttgtgcttatgatggcattgtacggcatgtcta
tcacgtggtcctccaacttaataatcttatttatgcaagcttccttaacggagcttgtgg
tagtgtgggttacactcttaagggtaaaacactctacttacattacatgcaccacattga
gtttaacaacaaaactcatagtggtacagatcttgaaggtaacttctatggcccctatgt
ggatgaggaagttattcagcagcaaacagc--------attccagtattacactgataat
gttgttgctcaattatatgcacacttactgactgttgatgctagaccaaaatgg---ctg
gcacaatctcagataagtatcgaggatttcaactcatgggctgctaacaattcctttgct
aacttc----------ccatgtgaacaaactaatatgtcctaca-tt----atgggactc
tcg--caaactgctcgagtccctgtagaacgtatcctcaataccattatacagctaacca
ccaatagagatggtgcttgtattatgggat---cttatgatttcgagtgcgattggacgc
cagagatggtatacaatcaggctccaatttcattgcagtcaggagtagttaagaaaactt
gtacgtggtttttccacttcttgtttatggctattaccatgctactcgctgccatgcatg
ttttccctgtacacttgtacccaatagtactgccatgctttactgttgtggcattcctgt
tga-ctttaaccattaaacacactgttgtgtttaccactaca------------------
---------------tatttgcttccgtcacttttgatgatggttgtaaatgctaacact
ttttggataccgaacacatttctgc----------gcacctgctacgaaa----------
----ctatattcggttccccaatt----gctcagcgactgtat------------ggtta
cactgttgct--------------------ctttatatgctgat----------------
------ctatgctggacttgcaatcaactatacgttgaaaacattccggtatagagcaac
ttcattct--tatctttttgcatgcagtggtttcaatatggttatgttgcacacattgcg
tacaaactgcttaataaaccctggacagaatcactactc-------ttcacagccttcac
aatgctaactagtcatcctttgttggctgctcttagctggtggc------------tagc
tggtcgcgtaactctgcccattatcatgcctgacttagctattcgtgttttggcgtataa
cgtcattggctatgtcatatgtgttcgatttggccttatgtggcttgcaaatcggttcac
aactgtacctatgggcacataccagtatatggtgtctgtagagcaacttaagtacatgat
ggcagttaagatgtccccaccgcgtaatgcgtttgaggtgcttatagccaacattagact
tcttggtttgggtggaaaccgtaacattgctgtttctactgttcaaaacaaaattcttga
tgcaaaagctactgctgttgttgttgctaaccttctcgaaaaggct---ggcgtcacaaa
caagcacgctgtttgcaaaaagattgtgaaactccacaatgatacccttaaagccaccac
ttatgaggaggttgaggtagcacttgtgaaacttctttctcacataattgagttcttgcc
aactgatcaggtagatgcttatctagctgatgcggccaatgctcaacatgttaataccta
ttttgacaacttgcttgagaacaaagctgttgttcaggctgttgccgatatcaacattaa
tctggattct----tatagaatttataaggaggcagatgctatttataaacgatctgttg
agatgaacgaatctccacaggagcaaaagaaaaagcttaaagctgttaacattgcaaagg
cggaatgggagcgtgaggctgcttctcagcgtaagcttgaaaagcttgctgatgctgcta
tgaaatctatgtaccttgcagaacgtgctgaggatcgtcgcattaagctaacctctggac
ttactgcaatgctttaccatatgcttagacgtcttgactcagat----------------
---agggtaaaagctctgtttgagtgcgctaaggcacaa---------------------
-----------atcttgccaatacatgctgtagttggaatttctaatgacaaccttaaag
ttattt-----ttaacgataaggatagctactctcatt----atgtagagggcaacacac
ttatacataagggagttcgctacactattgtgaagaaactctccttagataatgcaccta
ttgaaggcgtaccagaagaattccctgtggtcgttgagactgttagggaagg---tgtgc
cccagttgcaaaacaatgagctatgtt------------------tgcgcaatgttttca
ctgctcagaacacagctcaggacttcaatggcaatgaatccactgtaaaatctttttatg
ttactagaaccggtaagaagattttggttgccattacatcaactaaagacaatcttaaga
ctgtgacctgccttactgagaccggtaagacagtcctt----------aacttggaccct
cctatgcgcttcgcacata-----ctgtaggtggaaaacagtctgttgtctatctctatt
ttattcagaatattagttcactcaacagaggtatggttattggccacatctctgaaacta
ctatccttcaggcaagtggcactcaaattgagtaccagcaaaacgcctcccttttgacct
atttgg----------ctttcgctgtagaccctaagacagcctaccttaagcatcttgct
gatggtgggtctcctatacagggttgtattcagatgattgctac---tatgggtcctgga
tttgcagttactactaaaccacaacctaatgagcatcagtattcttatggtggtgcttca
atttgtctttattgccgtgctcatataccacatcctggtgttgatggacggtgcccctac
aaaggccgctttgttcacatcgacaaa------gataaggaacctgtttccttcgccttg
actcatgagccatgcagttcttgtcaacggtgggtcaattatgactgcacctgtggatct
agtctgcagaattcggct----------------------tatttaaa-c-gagtaacgg
gttctagtgacgcccggctagaacccctgcagcctggaactcaaccagatgctgtaaaaa
gggccttccatgtgcataatgataccacctctggtatattcttaagcacaaaatctaact
gcgctcggtttaaaaccacacgcagtgccctgcctttacctaacaagggagagg------
------ttgaattgtactttgttactaagcagtgtgcagctaaagtcttcgaaatcgagg
aggaatgctacaacgctcttagtacagagctttatactactgatgatacatttggtgtcc
ttgccaaaactgagttcttcaagtt------------tgacaagatacctaatgtcaatc
gccagtatctgactaaatatacactcctggacttggcttatgctctacgtcatttgtcaa
catctaaggatgttattcaagaaattttgatcaccatgtgcggaacccctgaagattggt
------ttggggaaaattggtttgatccaattgagaaccca-tccttttacaaggagttc
cataaacttggagatattcttaaccgttgtgttcttaatgccaata-agtttgctagtgc
ctgtatagacgctggtcttgttggcatattaacacccgataatcaagacctcctgggtca
gatctatgactttggagattttattattacacaaccaggtaatggatgtgtggacctagc
atcctattattcttatttaatgcccattatgtccatgactcacatgttaaagtgtgagtg
tatggatagtgatggcaaccca------------cttgagtatgatggatttcagtatga
cttcacggacttcaagcttggcttgttcgagaagtattttaagtactgggaccgtcctta
tcatcctaacactgttgaatgtccagatgaccgttgcgtattgcactgtgcgaacttcaa
tgtgttgtttgctatgtgtatacctaacacggcatttggcaatctttgttcaagagctac
tgttgatggccaccttgtggtccagacagtgggtgtacacttgaaagaacttggtatagt
ccttaaccaggacgttaccacacacatggcaaatattaatctaaacactctattgcgatt
ggtaggtgatcccaccaccattgcaagtgtctcagacaagtgtgtagatttaagaactcc
ttgtcagaccttggctactatgtctagcggaattgctaaacagtcagtcaagcccgggca
ttttaatcaacacttctacaagcat--------------ttgcttgatagtaacctatta
gaccaacttggaatagacattcgccacttctactatatgcaggatggtgaagcggctatc
acagactacagctactacaggtataatacccccacgatggtagatatcaagatgttctta
ttttgccttgaggtggcagataagtaccttgag-ccctacgaaggtggatgtattaatgc
acagtcagttgtggtctctaatttggacaagtcagcgggctacccctttaacaagctagg
taaggctcgtaactattacgac---atgactcatgccgagcaaaatcaactgtttgagta
tacaaaacgcaatgttttgcctacactcactcagatgaaccttaagtatgcaatttcagc
caaggatcgtgctcgcactgtggcaggagtgtctataattagcaccatgactaacaggca
gtaccatcaaaagatgctgaaatctatttcacttgcacgcaatcagaccatcgtgattgg
aacaaccaaattctatggtggttgggacaacatgttacgacgactgatgtgtaatatcaa
caatcccattttagtgggttgggattaccctaagtgtgatcgttctatgccaaacatgct
gcgcattgccgcttcgtgcttgctagcacgaaaacac---acttgctgtaaccaaagcca
gcgattctaccgtttggctaatgaatgttgccaagtactatcagaagtggtagtctctgg
taacaacctctatgtaaaaccaggtggcactagcagtggtgatgcaaccacagcttatgc
caactcggtatttaacatcttacaggtggtttctgctaatgtagccaccttcttatcaac
ttccaccacgacacatcttaataaggacattgcagacttgcatcgtagtctttatgaaga
tatttatcgtggtgactctaatgatatcaccgtcatcaatagattctaccagcatctcca
aagttactttggacttatgatattgtctgatgatggtgtcgcatgcat-----agactca
gccgttgcaaaggctggagctgttgctgatcttgatggtttccgagacattttgttttac
caaaacaatgtttacatggcagactcaaagtgttggacagaaactgacatgaatgttggc
cctcatgaattttgctcacagcatactgtgttagcagagcatgatggtaaaccttactac
ttaccttacccagatgtctctcgcattctgggagcatgcatctttgtggatgacgttaac
aaggctgaccccgttcagaatcttgaacgttacatctcacttgcaattgatgcatatccc
ctcaccaaggttgaccctattaagggta-----aagtcttttatttgttactagactaca
tacgtgtccttgctcaggagtt-acaggacg------------gtatcct-tgatgcttt
ccaat-----cactcactgacatgtcgtatgtaaataactttatgaatgaggccttttat
gctcagatgtatgagcaaagtcctacactacaggccagcggtgtttgtgtggtgtgtaac
tcacccactatactgcgctgtggtgattgcattcgtcgaccactactttgttgcgtctgt
gcctaccagcatgttacgcagactacacataaacgtatcattgctatcaacaactacatt
tgtagtgttgagaattgcaatgaggacaatgttgaaaaacttttcatttctggcactgcg
atctattgtgagaatcacaaacccacgctgtgcatacccattgta-gctaatggttctgt
ttttggtatctatcgccacactgcccgtggtagtgatgacatagacctctttaacgagct
tgctacatctaactatgacactattgaaccttatcagaaggccaatcgtgcacctttatc
-----acttatgctcttcgctgctgaaactattaaggcactcgaggagtctatcaagaag
tcatacgctaccgcaaccgtcaaggatgtgtatgaccaacgcttcatta-aacttctatg
ggaacagggtaaaaagccgccacccataacgaagaaccacatttttactggctaccattt
taacaagaatggaaaaacccaagttggtgattacattcttgctaaaacagatggcagtga
cac-ttatacctacagaggaacatctacctacaaactccaaacaggtgatgttctagtct
taatggcacatgttgttacaccgctctcagcaccccctgtgctaacgcagacaacatatg
tcagaa--aatcacttttacccgactct-------gttggtgcgtcttattatgtgcaac
attttaagtcatataatgagatagctatgcagagggttacaacagtattaggtccaccag
gcacaggtaagtcaacctttgctattggtttggctaagtactttcctagtgcacgtattt
gctacactgcgtcttcgcatgcagcaatcgatgcactctgtgaaaaagctttcaagacaa
tacctgtaggccaatgcagtcgtatcgtacccacacgtacaactgttgagtgctttcagg
agtttgtcgtaaataacacaactgcacagtatatcttctcgactatcaatgccttacctg
acattaagtgtgacattgtagttgtagatgaggtttctatgttgaccaattatgagcttt
cctctgtgaatgctcgtttggtttacaatcatattgtgtatgttggtgatccttatcagt
taccttcacctagaactatgcttacgtctggccagctttcgccagctgactataacgtag
ttactgatataatggtacatgcaggagcggatgttatgctcgacatgtgctacagatgcc
cacgtgaaatcgttgagacagtgtctaaacttgtctacgataacaaactaaaagcggcga
aaccgaactcaagacagtgttacaagaccattgtgaactttggtcctggagacgttgctc
atgagggacaatctgcctacaacgaagcacagttgcgtttcgcactcgcatttagacaac
aaaagc---ggtgggataacgtgactttcatatctccatataatgctatgaatgtgaaag
catccttag---caggtttctctactcagaccgttgactcttctcaaggttctgagtatg
attatgttatcttttgcgtgaccactgactcagcacacgcacttaacatggctcgtttga
acgttgcccttacacgcgcaaagataggtatcctt---gtggtgtttagacaggcaaacg
aactttacaatagtttgcagtttgaatctattga------------------------tt
cacagcttcagtcgagtgctgagaaaaacctcacaccactgtttaagcgctgcggctatg
agtataatggcgtccatccagctcatgctttgacctggcatgattgtggtgcagagtacc
gctgtgaggagccacttgctaaattagtaggagttgccgatggcactcttatatcataca
aaaccctagtatccacacttgggtttcttccttcacttaaaattgatgcatatcataata
tgttcctaacacgtgacgcgtgtcgcacctatgttcagagttggatcggcatagacgttg
aagcagcacacgccataaaacctaacaccgggactaaccttccattgcaaataggtttta
gtaccggaaagaatttttcagttact----ccagagggaatttgggtaaac----gagca
tggatcttgcactgagcccgtccctgccaaaatacctcctggagaacaatttcgtcacct
taagaaggacatgcgccaggcgcgtccttggaaggttgttcgacgtgagattgctactca
catt---------gctgatgtagctcctcacactgattatatatgctttgtcacttgggc
tcaccagcttgagctagcgacaatgtgctactttgtcaaactaggtatggaagaga---a
atgcttttgtggcaggcgggc------ttgtttcactaatggaactgagttcgcttgcaa
agcacaccattctctcaccattccacaatgtgattatgtgtacaatccattcctcatcga
cgtggctacgtggggattctcgggacggctttccaccaaccatgacgcggtatgcacata
tcatgctaatgcccatgttgcatcagctgatgcaatcatgacggtatgtttagctatcca
tgaactgttcagtac---tgttgactggaaccttgaatttccagtaactgctgagcaatc
acaacttaacaaggcctgtcgcttagtacaggcaaattatttaaatatactacttactac
aaccaaagccacggtggttcatgatattggtaacccaaaaggtatccctatcgtgcgcaa
acctggtgttaaatatcacttctatgatcaagcacccattgtcaaacacgttcaaaaact
aaagta-------------caagccagagatggaggcccgtttcaccgatggtttgacta
tgttttggaattgtaatgttgacacataccctgctaatgcccttgtgtgccgctacgaca
ctcatcggcagaagcatttaa-----------ttggacctaatggttcagcattatatgt
taataagcatgcttttctcaccccggagatgcatacttatgctacacataaactcaactt
ggctccactcatctactactcta----------------ccacagattgt-agtagtgaa
cagcctattgttgttacctacagagat-------tgtgtcacccggtgcaatactggaaa
aactctctgtccaaatcatgctcttgaataccaagagtttatcaatgcatacaatctcat
g------gctcgccatggatttaatgtttacataccacgcaatgtcaacgtctataactg
ttggcttactttcactaatctccaaaaccttgaaaacttagcttacaactgttattataa
gaactgcaatgctcacgttgatgggcagcttgatgtagt---------tattaataataa
cgctgtatatgctaaggtcgacaataatcttgtcaaacttttcgacaaccgcactaattt
acctgtctcagtggcttttgaacattacactaacaggcatacccgttcactgccaactac
acagctgttatctggtttaggcgtaaccgccaccagaaatttcactgtgtggtttgaca-
-----atgatacaattttccaatacactattaatgtatctacgtatactgacat------
--------------cgaccctagtacc-catgttgtcctctgtgatgataggtacggaac
agattggagtcagtttaaccaactt---------cctaatgcagtattcctcaccaaaac
taaggtgaagaaaacagaaccgtttgtttgtacagcactgac---cctaaatggcctcgc
cattgacggtgaagagctatacatctatgtacgctataacaatcaa-ctgaccacatttg
ctactacttg--------------tacacagggtagaaatgttgagcagtttatacctaa
aacacctatggaaagagacttccttgagatgtctcaacagtccttcatccagcaatatca
attgcaggaactgggtgttgaacacattatttatggtgatgattccagtccagtcg----
----ttggcggaactcacacacttatctcactagttaaaaacaagtttgaacatcagctt
gtcaacca--------------tgtttacaacccagtccagaactgtgttgttacctcac
ctaacgcaagc---tccaagaacgtctgcactgttcttgatgttcttcttgatgactaca
ttgacatcataaga--caagcacatgccagttacacaagtaaatccaaagtattcactgt
gtcaattgacaaccaacaaattagattcatgctttggcat---gatgagcaagtcaagac
ttgctacccaatcttacagtc-acttaccaatggttaccagatgcc----------atct
gtgtacaaaacattagttactgacttacaaccagctgacatccctaattat-----catt
cctacacccctcgggtgcctggagtagttaagaatgttatcaagtaccgacaacttttca
actacatagttaaaaaggatag-gttggcagtaccacacaatatgaccgtattacacctt
ggggctgcatctgcactaggtacagcaccaggttcttcagtcataaaacaaatgtttcct
gaaggaactgttcttattgaccttgatataagagagttcacttcagatgctaaccaaata
atagttacagactacagaact-tacataccaccacaccacgtagacgtcatattttctga
cctctactgttgtgatgacatacacttctttgacaa-------tctaataaggatagtt-
----------------------aaggagaggctcgccctcggtggttctatctttgttaa
gataactgaacattcattctcacccgaactctactcacttgcgggttggttcg-atgatt
atcaactattttgcacagcagttaatgcctcgtcttcagaagcatttctatgctgtttta
attatttggggcttgctaaggaaaacattaatggttttaacttacatgcttcctacattc
aatggcgcaatgaaatagcgttgacaccaacctattctcctttagcggacaacccggcta
cggcctgtaagctaaaagcaacgcctattatctcggctcgtgagttagagaagaagccta
ttcttcgctatctcgttgcatc----------aggacgccttcttgt--gaggccaccag
aatgcagagagctctattgat---------------------tatgaccttactttgtct
cgttcgagcaaagtttgctgatgatctactcgatttgctaacctt---cccgggtgcaca
tcgcttcttacataaactcacgagtaattccagcagtcactactcgcgggc---taataa
ctttgatgttggcgttcttcctggttaccccactaagaacgttaacctcttctcaccact
ta--ctaactctactttgccaa--ttaatggccttcatcggagttac-------caacca
ctcatgctgaattgtcttactaaaataactaacca--cactctcagcatgtatctcctac
ctagtgagatacaaacttatagctgcggcggtgccatggttaaacaccagacacatgatg
cagttcgtatcattttagacctccctgcc------------actgaccacatctctgttg
aagtcgttggccaacatggtgaa----aattatgtgtttgtttgtagtgagcagtttaac
tataccactgcattacacaactctaccgtcttctcacttaattctgagctttattgcttt
actaataa---cacctacttaggtatccttccacctgatttaactgactttacggtctat
cgtactgggcagttttatgctaatggttaccttttaggtactttacct-----attacgg
ttaactatgttaggttgtatcggggtcatttgtcggccaa--tagtgcccactttgcctt
agcaaacctaaccgatacactcat-------------aacacttaccaatactactatat
cgcaaat-----------------------------------------------------
---cacttattgtgataagtcagtagttgattcaatagcatgccagcgctcttctcacga
a-------------------------------gtggaggatgggttttactctgacccta
aa---------------------------------------------------tctgccg
ttagag-ctaggcaacgta--ctattgtcacactacctaagctccctgagcttgaagtag
tgcagttaaatatttctgcacacatg-----gattttggcgaagccagact---------
---------------------------------------tgacagcgttaccatcaatgg
taacacatcctattgtgtcactaagccttacttcaggcttgaaactaactt---------
------------tatgtgtacaggttgcactatgaatctgcgc-----------------
----------------------actgatacctgtagttttgacctgtcagcag-------
----taaacaatggcatgtcattctctcaattctgtctaagcactgaatctggtgcttgt
gagatgaaaattattgttacctatgtatggaattacttgctaaggcagcgtttgtatgtt
actgctgtagaaggccagactcacactggaaccacttcagtacatgcaacagacacttct
agtgtaatcactgatgtctgcactgactacactatttatggagtctctggtactggcatt
attaagccatcagatctcttattgcacaatggcatagcattcacctct------------
---cccacag------gtgagctttatgcatttaaaaatataaccactggcaaaaccctt
ca-------------------------------ggtcttaccgtgtgaaacc--------
---ccttctctactgattgtgataaaca--------------------------------
------------------------acaccgt-------------tgtcggtgctatcaca
tc-------------------------------------cagtaactcaactgaaaataa
taggtttactactactatt------------gtcacacctactt---tcttttattccac
aaatgccacca-ctttcaactgcaccaagcctgttttgt-----cctatggacccatcag
cgtgtgtagtgatggtgcaattgcgggaacatccacat-tacagaatactcgaccatcca
tagtttcactatacgatggcgaagt------------tgaaataccatctgcattttctc
tttctgttcagacggagtatttgcaagttcaagcagagcaagttatagttgattgtc---
---------cacagtatgtatgcaatggcaaca-----gccgttgtctacaatta-----
-------ctggcacaatacacctcag---------------------------cttgctc
taacattgaagcagctctgcattcctctgcacagttggatagc----------agagaga
ttataaatatgtttcaaacatcagcacagtccttgc-------------agttagctaat
attaccaacttcaag----ggtgactacaattttagcagcatacta------accaccag
acttggtggcagatctgctattgaagaccttctttttaataaagttgttactagtggcct
tggcactgttgatcaggactacaaagcctgctctagagacatggccatcgctgacttagt
ttgttcccagtattacaacggcatcatggttctacctggtgttgttgatgctgagaaaat
ggcaatgtatactggc----------------------tctcttactggagctatggtat
ttggaggattgactgccgcagcggcaataccatttgccacggcagtacaagcccgcctca
attatgtcgcactgcaaacaaatgtactacaagaaaaccagaaaattcttgcagaatcat
ttaaccaagcagttggcaatatatcacttgcactatcttctgttaattatgccatccagc
aaacttctgaggctcttaacaccgtagctattgctattaaaaagattcaaacagttgtta
accagcagggtgaggcattatcacacctgactgcacagctgtcaaacaattttcaagcaa
tttcgacttctattcaagacatttacaaccgtcttgaggaagtagaggctaaccagcaag
ttgaccgtctcatcacaggacggttggctgcacttaatgcatatgttactcagctactca
at-------cagatgtctcagattagacaatctcgattgttagctcaacaaaagattaat
gagtgtgtcaaatctcagtcgtccagatacggtttctgtggaaatggcacacatatcttc
tcacttacacagactgcaccaaatggcatatttttcatgcatgcagtgcttgtacccaac
aaattcacacgtgtcaacgcttctgccggcatttgtgtggataataccagaggctactc-
---------attgcagcctcaacttatactctaccagtttaataactcctggagagttac
acctagaaatatgtatgaacccagactgccccggcaagctgatttcatacaattaactga
ttgcagcgttactttttacaacaccaccgctgctaatcttcccaatattattcctgacgt
tatagatgttaatcaaacagtcagtgatattattgacaatttacctatagcaacacctcc
tcagtgggatgttggtatctataaca------------------acactattctcaacct
taccgttgagattaatgatttacaagagcggtctaaaaacctttcacagattgcagatcg
tttacaaaattatattgataatcttaacaatactctagttgaccttgaatggctcaacag
agtggaaacttaccttaaatggccgtggtatatatggc------ttgccattgccctggc
tcttattgcatttgtgacaatcctcataacaatctttctttgtactggttgttgtggtgg
ttgctttggttgttgtggcggttg-------------------------------ttttg
gccttttctctaagaaagaaaagtataccgacgaccaaccaac-----------------
---accgtc----------ctttaagtttaaggaatggtagt------------------
-------------------cgacgactgggccgttaccatcc----------ctggacaa
tatattattgctatacta------------------------------------------
--------------------------------------------------------gttg
tcatctgcattggtgtggcactactttttattaacacttgcttagcttg-----------
------------------------------------------------------------
-------------------------------------tgttaaattgttttacaagtgct
acctaggggcagcatatc--ttgttaggcctatt------------atagtgt-------
---------actactccaagc----------cgaaccccgtacctgag------------
------------------------------------------------------------
------------------------------------------------------------
------------------------------------gatgagtttgtaaaa---------
------------------------------------------------------------
------------------------------------------------------------
-------------------------gtacaccaat-------------------------
---------------ttcctagaaacactcactat-------------------------
------------------------------------------------------------
---------------------------------------gtctgacgcagaagagtggca
aattattgttttcattgcgatc--------------------------------------
----------------------------atatgggcgcttggcgtca-------------
---------------tcctccaaggaggctatgccacgcgtaatcgtgtgatctatgtta
ttaaacttattctgctttggctgctccaacccttcaccctagtggtgaccatttggaccg
cagttgacagatcatctaagaaggacgcagttttcattgtgtccataatttttgccgtac
tgaccttcatatcctgggccaagtactggtatgactcaattcgtttattaatgaaaacca
gatctgcatgggcactctcacctgagagtagactccttgcagggat--------------
---------------------tatggatccaatgggtacatggaggtgcattcc------
----------------------------------------catcgaccacatggct----
-----ccaattctcacacca----------gtcgttaagcatggcaagct----------
---caagctacatgg--------gcaagagctggccaatggcatatcagtcagaaatccg
ccacaggatat---------ggtgatagtgtcac-------------caagtgacacc--
---tttcactac----acttttaagaaacctgtggaatcaaacaacgatccagaa-----
---ttcgctgttctgatataccagggtgaccgcgcttcaaacgctggacttcacaccata
accacttca---------------------------------------------------
--------------------------------aaagccggtgacgctcgcctgt------
-------------ataagtatatgtaatgtgcaactg-----------------------
---------------------------------ccacttgcagctgcgagatttatatag
att-------------------------------------gtgcaa--------------
-----------------------taagcggcacatccgaagagaggatgttc--------
------------------------------------------------------------
--------------------------------------------ctgagcttattgaccc
tctcgttaaaactcgct---gttttgcttacagtctcgtggttcttgctaatgct-----
aatccaattgcatttagcatac-----------------------tacctcggaaaattc
ttatcaatggtgagcctttattgcttgaatatggt----------------agcatatat
ggtaaagactttatcattcgaccatcgctccaagtcattcttgaagatgaattaaattaa
agttttga-------------------------------------------------cac
caatctatcatggctgcaccagtagtc---------------------------------
------------------------------------------------------------
------------------------------------------------------------
------------------------------------------------------------
------------------------------------------------------------
-------cctactactgacgcgtcttggtttcaggtgctcaaagctcaaaataaaaaggc
tactcatcctcagtttcgtggcaatggagttccgcttaactccgccatcaaacccgttga
aaaccatggctactggctgcgttacaccagacaaaagccaggtggt--------------
-actccgattcctccatcctatgccttttattacactggcacaggtcccagaggaaatct
taagtatggtgaactccctccaaatgacaccccagcaaccactcgtgttacttgggttaa
gggttcgggagctgacacttctattaagcctcatgttgccaaacgcaacc---ccaacaa
tcctaaacatcagctgctacctctccgattcccaa------ccggagatggcccagctca
aggtttcagag-------------------ttgaccccttcaacgctagaggaaaacctc
aggag--------cgtggaagtggcccaagatctcaatctgttaactccagaggcacagg
c---------------------------------------aatcagcccagga-------
--------------------aacgcgaccaatctgc---------acccgctgcggtacg
tcgtaagacccaacatcaagctcccaagcagactttacccaagggtaaaaccatttctca
ggtatttggcaaccggtctcgcactggtgccaatgtcggctctgcagacactgagaagac
gggtatggctgatcctcgtatcatggctctagccagacatgtgcctggtgttcaggagat
gcttttcgctggccaccttgagagcaactttcaggcg-----------------------
-ggggcaattacccttac---------cttctcttactcaatcacagtcaaggagggttc
tcctgactatga---gagacttaaggatgcgctcaatacggtcgttaaccagacctatga
g------------ccacccaccaaaccaactaaggacaagaagcctgacaaacaagacca
gtctgctaaacccaaac-----------agcagaagaaacctaaaaaggtaactctgcca
gcagacaaacaggattgggagtgggatgatgcttttg-agataaagcaggaatc----ag
cagcgtagacatcaacctatgtctg-ttaa-acccacccaact-----------------
ccactcaaatatctctttggttccagagagtcatagtgtatagccagagagccagtcaga
gggcgctatcatgcaaactagggctggctactctagcacagaatcacatcccgataatca
acagtgctag-aaggttgatta----------------------------taccatttaa
tat--------------------------------gccgaggccacgcggagtacgatcg
agggtacagcataatctcaacttttgttgagccacaattttaatcctaattggagaaggc
caaaggactgtactacttttgtaggtgtagcagtcgcccagtgggaaagcgccaactagg
ttacaattgtggtg----------gggacaaattaggggaaattaaattggcttataggg
gg-gat----------ggagcaaaaaaaaaa-----------------------------
------------------------------aaaaaaaaaaaaaaaaaa------------
------------------------------------------------------------
------------------------------------------------------------
------------------------------------------------------------
-------------------------------------------------------
>MH025763.1 Porcine deltacoronavirus strain CH/JXJGS01/P20, complete genome
--------------------------------acat-ggggactaaagataaaaattata
gcattagtctataattttatctccctagcttcgctagttctct-------accgacacca
atccaggtgcgtctgccaccaagttggctaccctttctaggggcgct-tctgcgcttgct
caccactagat-tacctggaaaccagccattcaggttggagtttccccaggctcttttgt
gtgggcattagcggcttgtggtttttgcacaaaatctaagctacttaccgttcctctgac
catccaccacttctatagacagcactgactaccgtagggtt-taagtcacaccggtctgc
accgcccgtcagcggacacattacccagcatagcactccttgcaccaagcctaggtagga
taaaa--ccccctaccgggtgactcttaaggcgtttcctccacgggatagccat------
-----------tagtcactaggtgtaagtgatctgatctgggcgtattgtgttgcgcaag
tgtgatacccataggagcgtggaa------------------------------------
-----tcctattctgcggctcagtgcctga---------tatagctgtgaaatggccaag
aacaagtccaagcgcgacgctattgcgttgcctgaaaatgtaccaccacctctgcaactt
ttcattcacgttgcagctgctgaggagggtcaccctaaggttactacttacc--------
----------ttggcaactataacctctatgctaccaaggctccgcctggcgtgcaggtt
---cttagtgctaaaacctctcttactgactttgagaatgtctttggagcccaacccacc
ttgcgatcaattcgtaatctggtttgtgaggctcgc-------------tcggctgaatg
gacaacttccaagaatgcttttgcactcaaagccactcaacttgactactctgatgctgt
tttgagggcaatgattcgtttctgccctccaaaggtgtccacactcgctgcctttgctct
ttttggccgattggttaaaattgaggacaaggaacttgctgagttagctcgtgatactgc
ccttgagttggcgtacacggctaaaattggtacat--ttcttgctgacacgagatctgtc
tcacttattcataaggacgcttatctaactctcagtaatgaggttgttggcgtaactttt
aatgccgcacttatggcaaaggctaccactgttaatggagcaatgcaatactcaaacttt
tacctctaccctcgtgccactattaaggtgactgatggtaaggctgaagcaa--------
-------ttgcaactaagcctctgcctgc-----------tgccactaaaggcaagccaa
tcacagaggatgtcaacctt--------------------------ctccctgactatca
g------------cagctgcttgttgatcaagtg--actggcactgaggttaaggttgga
gctctaaccta---------------------tgttaagaccactgattcaccacccctt
tactttcccaaagt------caagggtggtgttattgg----------------------
-----tattgcacttaagcagcagggcactgcggctaagaagctcaatgtagtcttccat
gctcaacctgatgat---------------gttc----tgctagccttcatacaactt--
-------cagcaattcttgaaccgtacttcggattcaagtgttgaaattactgcctgcca
gagttatgaagtatctccaactgtgacggtcaaaa---------ttggcccgtctaaacc
tggggatgtcatcgtggcta------------------------------ctgatgagga
ataccttaaatgctttga-------------------------aacccctgaggta----
--------------ggtaggctctataaggttttccaaac---------------tcaat
cttgggctatcattgagcgtgc----------cttctccagtatgaagat----------
ccgcgtgtccaaagctttatcagcatttataagttttctgcaaaaccttgc---------
-----agataactttactgcaataagtgg-------tgttgtcactgcactcattcgtga
actccaggatcttaccctggatgtggcgacacgtatcac------taacatacaatttgt
ttaccgtgccggtaagct--tattgtcgacacgacaagtgtcatagctaaacttttcc--
----------------------------------------------------agccattt
tgtgattttatatcacctttccttcggaaagttgctggttttgcaatttacactgttggt
aatcgcatgcttatgtttaccagcactggcacctttcttctcacaaaggcaactactaag
atactcaataag---------------------------gcaaagtacatctttgatgtg
gagcctgagtacccag---------tagatgtaaca--------acatccaaagttgtag
tacatgaagcac------tccagcaaatcgac-------actaagcctactagagctcta
gaggctgtt------------------------------------------gatgtcgtt
gttggtaatactg------------tactgcaaatggctactgatggcactgcgttctac
ccatcggatggtacgcacgcctct---------------cttccaggattcaaag-----
----------------caggctcggatgagcttttcataagcttcaactgcgacctc---
------------------------------------------------------------
------------------------tttgatgatgagactaatgctcaaatcaacgaaaca
ctcgctgcatatgagcttaaccaactagtggctccaggtgattctacaccgcgtcaaatt
gcgacattggttgtcgatacacttgcagatgctataacagaccattttccggagaaaacc
attgatctacctgaa-----------------------gactatcaagtcttttctgacc
atgatgatctcccactcgcacaataccacatccctgatcacctgagcctgtatattcagg
ctatggaaggtgaagatgatagtggtgatgaaatatgtattgag----------------
-----------gacgatgattacgactg--------------------------------
-tcctcaagccgacgaagacacagaaggagtaattccccaacagtgggaacttcctgat-
gttgataaatttttactcaagatccaggaacggaagaccagcagcgacgaagtacttag-
----cgtcgacgtctatcctaaaccagagccgg---------------------------
---------------tcggcaatgttgggattgacgacagcg------------------
-cgtcggaaaagaagccaaatggg--gacccagtaccggat---------cctgaggtcc
atccaacactagagagtgtggatgttgaacgaccaaccgaaacagcaaaccaggctgttg
aagacaaaccttctgat-----------------accacct--------------ttgtg
gttga-------------------------------------------------------
---------------------tgaggaacaattacaagaatcaacaccagaacatga---
-----actccgctcctatgaaggagagttt------------------------------
--------------------------------------------------gattctgatg
atgaaattatt-------------------------------------------------
-----attcctatagtaccagtaacacctgcggatttaaaaccacagactattactataa
aggagtactttaagtc--------------------tgaaaaacttgagactattaacga
aggatccacagagtcagttacacaatctgacgattcgttcgacgagtcatttgttgatgc
tgagtctgatga------tccacaagatcctgctg-------------------------
-----tatatgatgatacaacaattataacggacagcactgatgtaggcgatgagcctga
gataactctagctac---------------------catcgttaacacacctctgacact
cgataataacttgccacctga-agccattaaacaacccagcccgactaaggttgagttag
ttgt----------tggtgaa--------ttggcaagtattaaa-----tttgacaattc
tgtcctagtcagccctgctaatgcgcaattaacaaatggcggtg---------------g
agctgcccgtgcaattgcaaaattagc---------------------------------
-----tggttcaaaatac------------caagagtactgtaata-------gtgtggc
t------------------------------------cctatctcaggaccgcttacc--
----------------acggactcttttgatgccaagaaacttgg---agtagcctgcat
cttgcatgt---------------------------------agtgccacccaaaggttc
tgaccct-----------------aatgtacaaga--------actcctgtatcaagctt
ac---aagagtatccttactgaaccagcacactatgttatacctatactaggtgctggta
tctttggatgcaacccagtccactc-------tctggatgcgttcaggaaagcatgtcca
agtg------------------------------acataggtcgtg------tcaccctt
gtcactatgaacaaaaactatttgcaggtg--------------tgggatgctctcaata
gaaccattgtacgcaccactactgactatgatcaagttaccaccaaggcccttacacccc
agggagtgttagaagccaatctctttgatggtgaggactttgttcaagaaccaaaacccg
gtcaaatctaccttgaggt--------------------------------------tac
tgaagaagttcagaaccaagccaaggaacttgaccttaaccttcag-------------c
aatactgcgtctacctgaagacttgcca---ccataaatgggttgtgagtcgtacgaacg
ggttgatgcatctaaaacaaaaagataacaattgttttgtt-------------------
------------agtgcaggtgtaa---acctgttt--caaaacactgcttatcaactta
gacctgctattgatgctctctatagggag--tatctcaat-------------------g
gtaatcca-------------aacagatttgttgcttggatctacgcatcca--------
--------------ctaaccgttgtgttggtgagatgggttgtccacagcaagttatttc
t----------------------------------ttgctcgttagtaactctgacgcag
cattt----------------------------------------------tcagcaact
acagcctgttgtaacacctactttaaccacacaggtgttatttcagta------------
----gctcgtgaatatgac-----------------ccaatacaaccaaaggtctactgc
atgaagtgtgatgtgt-------ggactccctttaca----ccccagagtggaaaa----
------------------------------------------------------------
----------ggtgcagtt-------------------------gcaattggtat-----
------------ttctgcagatgaacctactggtcctgc---------------------
------------------------------------cattaaatttgccgcagctcactg
ctggtacactaatggcaagaaa-----------acagttaatggcta----------tga
cactaaagctaatgttgtagctacttatcatag---------------------------
-------------------------gtttgacgtgcctaagcctcaacttgt--------
--------cgaggacgtggt---tgcgctgcctactaa----------------------
aaatgactttgaagttctcaatgttgaagaactgccaca---ggatagtgtgctcc----
--atttggacccacctcctgtacaggccttacaacct-----------------------
-------------aaggctaaccaacacat---------------------------tga
gattttagaaaacccaga------------------------------ttatctggacat
tttggatct----------------------------------ttggattcgtaaaccca
aattcatcctcgtaaagtcc-------tggagtgttttggg------taaagcactatgt
aaggc-------aggtaaagttgt------------------------------------
ctttgtcagtgcttcgcttttgacccgtttctacaattaccttgtagagattggtgctct
t------------gactcaacaa-------------------------------------
---taaggttgtcagtcgatcttacctgtaaatttgttagaac-------ggtactccca
tcgtctaacactgtacacaaaacttgtcttggtctgtattattca------gcccagaca
ctttttgtttctttagcaccattccttatgttaccagctgtagttagtctgcttaattca
gg------------ctatacaattggcacatatttgtatgcaaaaactggctggccttgt
aattacaatgccacgcaacactttgattataattcttactgtgcaggtgacttggtttgt
caagcctgttttgacggtcaagactccctacatttgtatccgcatttacgtgttaatcag
cagcctcttcagaccact------gactacactgtttatgcgctttcactaatactacta
ttagctaacatgactcttgtcatgggcacgctaatagttactttctttgtgaacttctat
ggtgtgcaaata----------------ccattttatggtacacttc-tgatagattatc
agtccgcgctgatgatgact----------------------------------------
------ttctcagtgtactatttttataaggtaatgaagtttttccgccatctcacacat
ggatgtaaaattccaacgtgtatggtatgtgccaaacttcgtaccccacctactataaca
gttgagactgtcgttcaaggcaggaaatacccatctgttattgaaacaaatggcgggttt
acaatttgtaaagaacacaacttctattgcaaagactg-------ctctctacaaacacc
cggcactttcatcccgacagaagctat---tgagtcgctctcacgagctaccaggcttag
tgtcaaaccaacagcaccagcattcttacttgctagagatgttgagtgccaaactgatg-
----------ttgtcgttgctcgcgcaatgcataaccaaaatgcgcatgtgtgcatttca
aaatactctgatatccgtaccgttgacc--aactactt--aagcctactccact--gttt
tcatacactcccgatgttatcatcgcggcagactttgacaacagaggtagtcttaaga--
-cagctaaagaattagctgtggttttgtcaatggaccttaaacgt---actataattatc
attgatcaggcttattctagacccattgataattatcaggaagttgc-------------
--ttctcgtattgagaagtattacccagt--------------tgcaaagatcacaccca
caggtgacatctttacagacattaagcaagcgaccaatg---gccaagctagtgactctg
ctattaatgcagctgttctggctgtccagcgcggtcttgattttacaattgacaacccta
acaatat---------------attaccacattacgcctttgacttttcaaccctcaatg
cagaagaccagtctaccattttggagagtggttgtgctaaaggcaatctcaagggcacta
atgt------------------tggtgttgttctttcagctagccttgttacacgtc---
ttagtcagcaggctata-----------------------------------------cg
tgtgattgctaatgctgcttc----------acgtaatggtgtaacatgcgctgttactc
catctacacttgttatgcgtgggaatattgcaacacagcccttgactcgcatcaaagctg
gtgcacctcccatgcgtcaaaaaattttatgtgttatcctggcac------------ttg
ctattgtgtactttgctgctatggcttttggctttttggcaag------tcaaattacgc
tta---atacagtgcccacgattaaatctgatatccgtgcctctaccttctacgttgtta
gagatggagtcttggatactgttcgttcaaatgacaagtgctttgcaaataagtttttgg
catttgatagcttcattcaagcacc----------ttacactaattcacctgactgtcca
gtcgttgtgggagttgtcgaagtaacgacgcactctatt------------cctggaatt
ccagcaggtgtcattcatagagac------ggtctcatacttaacatttatgaacagtct
ctttatgaaacccatcagcgtcagtctatggttagggatgcgt------tgtcactcaag
acagcaaatctctttaacctaggcaagcgtgttgtagtaggatacactcaacatgaagtt
gttgtgggtacctcctattttaattctcctgcactttttaacgcaaagtgcaccttctta
cagtatcaggacactagacaactctattgctatgatactgttcctactgaacataagctt
tactctgatg----------------tgcttccgcacgtcgagtataaggctattgacat
taatggtgatcttgttcctttcaagataccggagcagataatgttctatccacatattgt
gcgctatactagcaattcctattgccgtatggggcattgtt---ttaatac-taaccctg
gtatttgcatttcatttacggacgaatttccgtatagtgaaaatgttaaacccggtgtat
actgtgctgatacctctttgcagttgttttcaaacct-----cgttttgggcactgtatc
tggtattcacatctttacatcaacagctgcattgcttggatctactattgtgatcatact
atgcgttgttgctgttcttgcagttcagcgattcttcaaggagtacacaacttttgttat
gtacacttgtggtcttgctcttg------------tcaacattgtgggcattgcacttat
gtacaagtgccttgtcttcgcgatcttctattatgcaatctacctttactttgtccttac
cttcccctcctttaagaggaa-------tgtggcattgttttacttcgctgtagtgatcg
tgcc----gcacgtgagtaacatgcaattgcttgcgctcattgtgtgt------agcatt
atctactttctctacacctatgttcatactgtagctaagacagctgggaaattct-----
-----------cttccttcttagacgcagctaaagctacttttgtcattgacaatgaaaa
gtacgt---gttgcttaaagac------cttgctggtgctgaatttgaccagtatctggc
ctcttacaacaagtacaaatacttttctgg---------tactgcttctgataaggatta
tg----------------ataaggtctgtatggcatttcttgccaaggctttgtcatctt
ttcgtgaagga-ggcggttcacagttgtacacaccacctaaatttgcagttgttcagagt
cttaagaccaagctgcaagcaggtatcaaaatcctcctgcatccttcgggtgtagttgag
cgatgtatggtctcagttgtctacaatggatctgcattgaatggcatctggcttaagaat
gttgtctactgcccacgccatgtaattggaaaattccgtggtaaccagtggactcacatg
gtctcaattgctga--------------------ttgccgcgactttatagtcaag----
----tgtccaatacagggtattcagctaaatgtccaatcagttaagatggtaggagctct
cctccagttaactgttcataccaacaacacagccactccagactataagtttgaaaggct
ccaaccaggatcatcgatgacaattgcttgtgcttatgatggcattgtacggcatgtcta
tcacgtggtcctccaacttaataatcttatttatgcaagcttccttaacggagcttgtgg
tagtgtgggttacactcttaagggtaaaacactctacttacattacatgcaccacattga
gtttaacaacaaaactcatagtggtacagatcttgaaggtaacttctatggcccctatgt
ggatgaggaagttattcagcagcaaacagc--------attccagtattacactgataat
gttgttgctcaattatatgcacacttactgactgttgatgctagaccaaaatgg---ctg
gcacaatctcagataagtatcgaggatttcaactcatgggctgctaacaattcctttgct
aacttc----------ccatgtgaacaaactaatatgtcctaca-tt----atgggactc
tcg--caaactgctcgagtccctgtagaacgtatcctcaataccattatacagctaacca
ccaatagagatggtgcttgtattatgggat---cttatgatttcgagtgcgattggacgc
cagagatggtatacaatcaggctccaatttcattgcagtcaggagtagttaagaaaactt
gtacgtggtttttccacttcttgtttatggctattaccatgctactcgctgccatgcatg
ttttccctgtacacttgtacccaatagtactgccatgctttactgttgtggcattcctgt
tga-ctttaaccattaaacacactgttgtgtttaccactaca------------------
---------------tatttgcttccgtcacttttgatgatggttgtaaatgctaacact
ttttggataccgaacacatttctgc----------gcacctgctacgaaa----------
----ctatattcggttccccaatt----gctcagcgactgtat------------ggtta
cactgttgct--------------------ctttatatgctgat----------------
------ctatgctggacttgcaatcaactatacgttgaaaacattccggtatagagcaac
ttcattct--tatctttttgcatgcagtggtttcaatatggttatgttgcacacattgcg
tacaaactgcttaataaaccctggacagaatcactactc-------ttcacagccttcac
aatgctaactagtcatcctttgttggctgctcttagctggtggc------------tagc
tggtcgcgtaactctgcccattatcatgcctgacttagctattcgtgttttggcgtataa
cgtcattggctatgtcatatgtgttcgatttggccttatgtggcttgcaaatcggttcac
aactgtacctatgggcacataccagtatatggtgtctgtagagcaacttaagtacatgat
ggcagttaagatgtccccaccgcgtaatgcgtttgaggtgcttatagccaacattagact
tcttggtttgggtggaaaccgtaacattgctgtttctactgttcaaaacaaaattcttga
tgcaaaagctactgctgttgttgttgctaaccttctcgaaaaggct---ggcgtcacaaa
caagcacgctgtttgcaaaaagattgtgaaactccacaatgatacccttaaagccaccac
ttatgaggaggttgaggtagcacttgtgaaacttctttctcacataattgagttcttgcc
aactgatcaggtagatgcttatctagctgatgcggccaatgctcaacatgttaataccta
ttttgacaacttgcttgagaacaaagctgttgttcaggctgttgccgatatcaacattaa
tctggattct----tatagaatttataaggaggcagatgctatttataaacgatctgttg
agatgaacgaatctccacaggagcaaaagaaaaagcttaaagctgttaacattgcaaagg
cggaatgggagcgtgaggctgcttctcagcgtaagcttgaaaagcttgctgatgctgcta
tgaaatctatgtaccttgcagaacgtgctgaggatcgtcgcattaagctaacctctggac
ttactgcaatgctttaccatatgcttagacgtcttgactcagat----------------
---agggtaaaagctctgtttgagtgcgctaaggcacaa---------------------
-----------atcttgccaatacatgctgtagttggaatttctaatgacaaccttaaag
ttattt-----ttaacgataaggatagctactctcatt----atgtagagggcaacacac
ttatacataagggagttcgctacactattgtgaagaaactctccttagataatgcaccta
ttgaaggcgtaccagaagaattccctgtggtcgttgagactgttagggaagg---tgtgc
cccagttgcaaaacaatgagctatgtt------------------tgcgcaatgttttca
ctgctcagaacacagctcaggacttcaatggcaatgaatccactgtaaaatctttttatg
ttactagaaccggtaagaagattttggttgccattacatcaactaaagacaatcttaaga
ctgtgacctgccttactgagaccggtaagacagtcctt----------aacttggaccct
cctatgcgcttcgcacata-----ctgtaggtggaaaacagtctgttgtctatctctatt
ttattcagaatattagttcactcaacagaggtatggttattggccacatctctgaaacta
ctatccttcaggcaagtggcactcaaattgagtaccagcaaaacgcctcccttttgacct
atttgg----------ctttcgctgtagaccctaagacagcctaccttaagcatcttgct
gatggtgggtctcctatacagggttgtattcagatgattgctac---tatgggtcctgga
tttgcagttactactaaaccacaacctaatgagcatcagtattcttatggtggtgcttca
atttgtctttattgccgtgctcatataccacatcctggtgttgatggacggtgcccctac
aaaggccgctttgttcacatcgacaaa------gataaggaacctgtttccttcgccttg
actcatgagccatgcagttcttgtcaacggtgggtcaattatgactgcacctgtggatct
agtctgcagaattcggct----------------------tatttaaa-c-gagtaacgg
gttctagtgacgcccggctagaacccctgcagcctggaactcaaccagatgctgtaaaaa
gggccttccatgtgcataatgataccacctctggtatattcttaagcacaaaatctaact
gcgctcggtttaaaaccacacgcagtgccctgcctttacctaacaagggagagg------
------ttgaattgtactttgttactaagcagtgtgcagctaaagtcttcgaaatcgagg
aggaatgctacaacgctcttagtacagagctttatactactgatgatacatttggtgtcc
ttgccaaaactgagttcttcaagtt------------tgacaagatacctaatgtcaatc
gccagtatctgactaaatatacactcctggacttggcttatgctctacgtcatttgtcaa
catctaaggatgttattcaagaaattttgatcaccatgtgcggaacccctgaagattggt
------ttggggaaaattggtttgatccaattgagaaccca-tccttttacaaggagttc
cataaacttggagatattcttaaccgttgtgttcttaatgccaata-agtttgctagtgc
ctgtatagacgctggtcttgttggcatattaacacccgataatcaagacctcctgggtca
gatctatgactttggagattttattattacacaaccaggtaatggatgtgtggacctagc
atcctattattcttatttaatgcccattatgtccatgactcacatgttaaagtgtgagtg
tatggatagtgatggcaaccca------------cttgagtatgatggatttcagtatga
cttcacggacttcaagcttggcttgttcgagaagtattttaagtactgggaccgtcctta
tcatcctaacactgttgaatgtccagatgaccgttgcgtattgcactgtgcgaacttcaa
tgtgttgtttgctatgtgtatacctaacacggcatttggcaatctttgttcaagagctac
tgttgatggccaccttgtggtccagacagtgggtgtacacttgaaagaacttggtatagt
ccttaaccaggacgttaccacacacatggcaaatattaatctaaacactctattgcgatt
ggtaggtgatcccaccaccattgcaagtgtctcagacaagtgtgtagatttaagaactcc
ttgtcagaccttggctactatgtctagcggaattgctaaacagtcagtcaagcccgggca
ttttaatcaacacttctacaagcat--------------ttgcttgatagtaacctatta
gaccaacttggaatagacattcgccacttctactatatgcaggatggtgaagcggctatc
acagactacagctactacaggtataatacccccacgatggtagatatcaagatgttctta
ttttgccttgaggtggcagataagtaccttgag-ccctacgaaggtggatgtattaatgc
acagtcagttgtggtctctaatttggacaagtcagcgggctacccctttaacaagctagg
taaggctcgtaactattacgac---atgactcatgccgagcaaaatcaactgtttgagta
tacaaaacgcaatgttttgcctacactcactcagatgaaccttaagtatgcaatttcagc
caaggatcgtgctcgcactgtggcaggagtgtctataattagcaccatgactaacaggca
gtaccatcaaaagatgctgaaatctatttcacttgcacgcaatcagaccatcgtgattgg
aacaaccaaattctatggtggttgggacaacatgttacgacgactgatgtgtaatatcaa
caatcccattttagtgggttgggattaccctaagtgtgatcgttctatgccaaacatgct
gcgcattgccgcttcgtgcttgctagcacgaaaacac---acttgctgtaaccaaagcca
gcgattctaccgtttggctaatgaatgttgccaagtactatcagaagtggtagtctctgg
taacaacctctatgtaaaaccaggtggcactagcagtggtgatgcaaccacagcttatgc
caactcggtatttaacatcttacaggtggtttctgctaatgtagccaccttcttatcaac
ttccaccacgacacatcttaataaggacattgcagacttgcatcgtagtctttatgaaga
tatttatcgtggtgactctaatgatatcaccgtcatcaatagattctaccagcatctcca
aagttactttggacttatgatattgtctgatgatggtgtcgcatgcat-----agactca
gccgttgcaaaggctggagctgttgctgatcttgatggtttccgagacattttgttttac
caaaacaatgtttacatggcagactcaaagtgttggacagaaactgacatgaatgttggc
cctcatgaattttgctcacagcatactgtgttagcagagcatgatggtaaaccttactac
ttaccttacccagatgtctctcgcattctgggagcatgcatctttgtggatgacgttaac
aaggctgaccccgttcagaatcttgaacgttacatctcacttgcaattgatgcatatccc
ctcaccaaggttgaccctattaagggta-----aagtcttttatttgttactagactaca
tacgtgtccttgctcaggagtt-acaggacg------------gtatcct-tgatgcttt
ccaat-----cactcactgacatgtcgtatgtaaataactttatgaatgaggccttttat
gctcagatgtatgagcaaagtcctacactacaggccagcggtgtttgtgtggtgtgtaac
tcacccactatactgcgctgtggtgattgcattcgtcgaccactactttgttgcgtctgt
gcctaccagcatgttacgcagactacacataaacgtatcattgctatcaacaactacatt
tgtagtgttgagaattgcaatgaggacaatgttgaaaaacttttcatttctggcactgcg
atctattgtgagaatcacaaacccacgctgtgcatacccattgta-gctaatggttctgt
ttttggtatctatcgccacactgcccgtggtagtgatgacatagacctctttaacgagct
tgctacatctaactatgacactattgaaccttatcagaaggccaatcgtgcacctttatc
-----acttatgctcttcgctgctgaaactattaaggcactcgaggagtctatcaagaag
tcatacgctaccgcaaccgtcaaggatgtgtatgaccaacgcttcatta-aacttctatg
ggaacagggtaaaaagccgccacccataacgaagaaccacatttttactggctaccattt
taacaagaatggaaaaacccaagttggtgattacattcttgctaaaacagatggcagtga
cac-ttatacctacagaggaacatctacctacaaactccaaacaggtgatgttctagtct
taatggcacatgttgttacaccgctctcagcaccccctgtgctaacgcagacaacatatg
tcagaa--aatcacttttacccgactct-------gttggtgcgtcttattatgtgcaac
attttaagtcatataatgagatagctatgcagagggttacaacagtattaggtccaccag
gcacaggtaagtcaacctttgctattggtttggctaagtactttcctagtgcacgtattt
gctacactgcgtcttcgcatgcagcaatcgatgcactctgtgaaaaagctttcaagacaa
tacctgtaggccaatgcagtcgtatcgtacccacacgtacaactgttgagtgctttcagg
agtttgtcgtaaataacacaactgcacagtatatcttctcgactatcaatgccttacctg
acattaagtgtgacattgtagttgtagatgaggtttctatgttgaccaattatgagcttt
cctctgtgaatgctcgtttggtttacaatcatattgtgtatgttggtgatccttatcagt
taccttcacctagaactatgcttacgtctggccagctttcgccagctgactataacgtag
ttactgatataatggtacatgcaggagcggatgttatgctcgacatgtgctacagatgcc
cacgtgaaatcgttgagacagtgtctaaacttgtctacgataacaaactaaaagcggcga
aaccgaactcaagacagtgttacaagaccattgtgaactttggtcctggagacgttgctc
atgagggacaatctgcctacaacgaagcacagttgcgtttcgcactcgcatttagacaac
aaaagc---ggtgggataacgtgactttcatatctccatataatgctatgaatgtgaaag
catccttag---caggtttctctactcagaccgttgactcttctcaaggttctgagtatg
attatgttatcttttgcgtgaccactgactcagcacacgcacttaacatggctcgtttga
acgttgcccttacacgcgcaaagataggtatcctt---gtggtgtttagacaggcaaacg
aactttacaatagtttgcagtttgaatctattga------------------------tt
cacagcttcagtcgagtgctgagaaaaacctcacaccactgtttaagcgctgcggctatg
agtataatggcgtccatccagctcatgctttgacctggcatgattgtggtgcagagtacc
gctgtgaggagccacttgctaaattagtaggagttgccgatggcactcttatatcataca
aaaccctagtatccacacttgggtttcttccttcacttaaaattgatgcatatcataata
tgttcctaacacgtgacgcgtgtcgcacctatgttcagagttggatcggcatagacgttg
aagcagcacacgccataaaacctaacaccgggactaaccttccattgcaaataggtttta
gtaccggaaagaatttttcagttact----ccagagggaatttgggtaaac----gagca
tggatcttgcactgagcccgtccctgccaaaatacctcctggagaacaatttcgtcacct
taagaaggacatgcgccaggcgcgtccttggaaggttgttcgacgtgagattgctactca
catt---------gctgatgtagctcctcacactgattatatatgctttgtcacttgggc
tcaccagcttgagctagcgacaatgtgctactttgtcaaactaggtatggaagaga---a
atgcctttgtggcaggcgggc------ttgtttcactaatggaactgagttcgcttgcaa
agcacaccattctctcaccattccacaatgtgattatgtgtacaatccattcctcatcga
cgtggctacgtggggattctcgggacggctttccaccaaccatgacgcggtatgcacata
tcatgctaatgcccatgttgcatcagctgatgcaatcatgacggtatgtttagctatcca
tgaactgttcagtac---tgttgactggaaccttgaatttccagtaactgctgagcaatc
acaacttaacaaggcctgtcgcttagtacaggcaaattatttaaatatactacttactac
aaccaaagccacggtggttcatgatattggtaacccaaaaggtatccctatcgtgcgcaa
acctggtgttaaatatcacttctatgatcaagcacccattgtcaaacacgttcaaaaact
aaagta-------------caagccagagatggaggcccgtttcaccgatggtttgacta
tgttttggaattgtaatgttgacacataccctgctaatgcccttgtgtgccgctacgaca
ctcatcggcagaagcatttaa-----------ttggacctaatggttcagcattatatgt
taataagcatgcttttctcaccccggagatgcatacttatgctacacataaactcaactt
ggctccactcatctactactcta----------------ccacagattgt-agtagtgaa
cagcctattgttgttacctacagagat-------tgtgtcacccggtgcaatactggaaa
aactctctgtccaaatcatgctcttgaataccaagagtttatcaatgcatacaatctcat
g------gctcgccatggatttaatgtttacataccacgcaatgtcaacgtctataactg
ttggcttactttcactaatctccaaaaccttgaaaacttagcttacaactgttattataa
gaactgcaatgctcacgttgatgggcagcttgatgtagt---------tattaataataa
cgctgtatatgctaaggtcgacaataatcttgtcaaacttttcgacaaccgcactaattt
acctgtctcagtggcttttgaacattacactaacaggcatacccgttcactgccaactac
acagctgttatctggtttaggcgtaaccgccaccagaaatttcactgtgtggtttgaca-
-----atgatacaattttccaatacactattaatgtatctacgtatactgacat------
--------------cgaccctagtacc-catgttgtcctctgtgatgataggtacggaac
agattggagtcagtttaaccaactt---------cctaatgcagtattcctcaccaaaac
taaggtgaagaaaacagaaccgtttgtttgtacagcactgac---cctaaatggcctcgc
cattgacggtgaagagctatacatctatgtacgctataacaatcaa-ctgaccacatttg
ctactacttg--------------tacacagggtagaaatgttgagcagtttatacctaa
aacacctatggaaagagacttccttgagatgtctcaacagtccttcatccagcaatatca
attgcaggaactgggtgttgaacacattatttatggtgatgatcccagtccagtcg----
----ttggcggaactcacacacttatctcactagttaaaaacaagtttgaacatcagctt
gtcaacca--------------tgtttacaacccagtccagaactgtgttgttacctcac
ctaacgcaagc---tccaagaacgtctgcactgttcttgatgttcttcttgatgactaca
ttgacatcataaga--caagcacatgccagttacacaagtaaatccaaagtattcactgt
gtcaattgacaaccaacaaattagattcatgctttggcat---gatgagcaagtcaagac
ttgctacccaatcttacagtc-acttaccaatggttaccagatgcc----------atct
gtgtacaaaacattagttactgacttacaaccagctgacatccctaattat-----catt
cctacacccctcgggtgcctggagtagttaagaatgttatcaagtaccgacaacttttca
actacatagttaaaaaggatag-gttggcagtaccacacaatatgaccgtattacacctt
ggggctgcatctgcactaggtacagcaccaggttcttcagtcataaaacaaatgtttcct
gaaggaactgttcttattgaccttgatataagagagttcacttcagatgctaaccaaata
atagttacagactacagaact-tacataccaccacaccacgtagacgtcatattttctga
cctctactgttgtgatgacatacacttctttgacaa-------tctaataaggatagtt-
----------------------aaggagaggctcgccctcggtggttctatctttgttaa
gataactgaacattcattctcacccgaactctactcacttgcgggttggttcg-atgatt
atcaactattttgcacagcagttaatgcctcgtcttcagaagcatttctatgctgtttta
attatttggggcttgctaaggaaaacattaatggttttaacttacatgcttcctacattc
aatggcgcaatgaaatagcgttgacaccaacctattctcctttagcggacaacccggcta
cggcctgtaagctaaaagcaacgcctattatctcggctcgtgagttagagaagaagccta
ttcttcgctatctcgttgcatc----------aggacgccttcttgt--gaggccaccag
aatgcagagagctctattgat---------------------tatgaccttactttgtct
cgttcgagcaaagtttgctgatgatctactcgatttgctaacctt---cccgggtgcaca
tcgcttcttacataaactcacgagtaattccagcagtcactactcgcgggc---taataa
ctttgatgttggcgttcttcctggttaccccactaagaacgttaacctcttctcaccact
ta--ctaactctactttgccaa--ttaatggccttcatcggagttac-------caacca
ctcatgctgaattgtcttactaaaataactaacca--cactctcagcatgtatctcctac
ctagtgagatacaaacttatagctgcggcggtgccatggttaaacaccagacacatgatg
cagttcgtatcattttagacctccctgcc------------actgaccacatctctgttg
aagtcgttggccaacatggtgaa----aattatgtgtttgtttgtagtgagcagtttaac
tataccactgcattacacaactctaccttcttctcacttaattctgagctttattgcttt
actaataa---cacctacttaggtatccttccacctgatttaactgactttacggtctat
cgtactgggcagttttatgctaatggttaccttttaggtactttacct-----attacgg
ttaactatgttaggttgtatcggggtcatttgtcggccaa--tagtgcccactttgcctt
agcaaacctaaccgatacactcat-------------aacacttaccaatactactatat
cgcaaat-----------------------------------------------------
---cacttattgtgataagtcagtagttgattcaatagcatgccagcgctcttctcacga
a-------------------------------gtggaggatgggttttactctgacccta
aa---------------------------------------------------tctgccg
ttagag-ctaggcaacgta--ctattgtcacactacctaagctccctgagcttgaagtag
tgcagttaaatatttctgcacacatg-----gattttggcgaagccagact---------
---------------------------------------tgacagcgttaccatcaatgg
taacacatcctattgtgtcactaagccttacttcaggcttgaaactaactt---------
------------tatgtgtacaggttgcactatgaatctgcgc-----------------
----------------------actgatacctgtagttttgacctgtcagcag-------
----taaacaatggcatgtcattctctcaattctgtctaagcactgaatctggtgcttgt
gagatgaaaattattgttacctatgtatggaattacttgctaaggcagcgtttgtatgtt
actgctgtagaaggccagactcacactggaaccacttcagtacatgcaacagacacttct
agtgtaatcactgatgtctgcactgactacactatttatggagtctctggtactggcatt
attaagccatcagatctcttattgcacaatggcatagcattcacctct------------
---cccacag------gtgagctttatgcatttaaaaatataaccactggcaaaaccctt
ca-------------------------------ggtcttaccgtgtgaaacc--------
---ccttctctactgattgtgataaaca--------------------------------
------------------------acaccgt-------------tgtcggtgctatcaca
tc-------------------------------------cagtaactcaactgaaaataa
taggtttactactactatt------------gtcacacctactt---tcttttattccac
aaatgccacca-ctttcaactgcaccaagcctgttttgt-----cctatggacccatcag
cgtgtgtagtgatggtgcaattgcgggaacatccacat-tacagaatactcgaccatcca
tagtttcactatacgatggcgaagt------------tgaaataccatctgcattttctc
tttctgttcagacggagtatttgcaagttcaagcagagcaagttatagttgattgtc---
---------cacagtatgtatgcaatggcaaca-----gccgttgtctacaatta-----
-------ctggcacaatacacctcag---------------------------cttgctc
taacattgaagcagctctgcattcctctgcacagttggatagc----------agagaga
ttataaatatgtttcaaacatcagcacagtccttgc-------------agttagctaat
attaccaacttcaag----ggtgactacaattttagcagcatacta------accaccag
acttggtggcagatctgctattgaagaccttctttttaataaagttgttactagtggcct
tggcactgttgatcaggactacaaagcctgctctagagacatggccatcgctgacttagt
ttgttcccagtattacaacggcatcatggttctacctggtgttgttgatgctgagaaaat
ggcaatgtatactggc----------------------tctcttactggagctatggtat
ttggaggattgactgccgcagcggcaataccatttgccacggcagtacaagcccgcctca
attatgtcgcactgcaaacaaatgtactacaagaaaaccagaaaattcttgcagaatcat
ttaaccaagcagttggcaatatatcacttgcactatcttctgttaatgatgccatccagc
aaacttctgaggctcttaacaccgtagctattgctattaaaaagattcaaacagttgtta
accagcagggtgaggcattatcacacctgactgcacagctgtcaaacaattttcaagcaa
tttcgacttctattcaagacatttacaaccgtcttgaggaagtagaggctaaccagcaag
ttgaccgtctcatcacaggacggttggctgcacttaatgcatatgttactcagtcactca
at-------cagatgtctcagattagacaatctcgattgttagctcaacaaaagattaat
gagtgtgtcaaatctcagtcgtccagatacggtttctgtggaaatggcacacatatcttc
tcacttacacagactgcaccaaatggcatatttttcatgcatgcagtgcttgtacccaac
aaattcacacgtgtcaacgcttctgccggcatttgtgtggataataccagaggctactc-
---------attgcagcctcaacttatactctaccagtttaataactcctggagagttac
acctagaaatatgtatgaacccagactgccccggcaagctgatttcatacaattaactga
ttgcagcgttactttttacaacaccaccgctgctaatcttcccaatattattcctgacgt
tatagatgttaatcaaacagtcagtgatattattgacaatttacctatagcaacacctcc
tcagtgggatgttggtatctataaca------------------acactattctcaacct
taccgttgagattaatgatttacaagagcggtctaaaaacctttcacagattgcagatcg
tttacaaaattatattgataatcttaacaatactctagttgaccttgaatggctcaacag
agtggaaacttaccttaaatggccgtggtatatatggc------ttgccattgccctggc
tcttattgcatttgtgacaatcctcataacaatctttctttgtactggttgttgtggtgg
ttgctttggttgttgtggcggttg-------------------------------ttttg
gccttttctctaagaaagaaaagtataccgacgaccaaccaac-----------------
---accgtc----------ctttaagtttaaggaatggtagt------------------
-------------------cgacgactgggccgttaccatcc----------ctggacaa
tatattattgctatacta------------------------------------------
--------------------------------------------------------gttg
tcatctgcattggtgtggcactactttttattaacacttgcttagcttg-----------
------------------------------------------------------------
-------------------------------------tgttaaattgttttacaagtgct
acctaggggcagcatatc--ttgttaggcctatt------------atagtgt-------
---------actactccaagc----------cgaaccccgtacctgag------------
------------------------------------------------------------
------------------------------------------------------------
------------------------------------gatgagtttgtaaaa---------
------------------------------------------------------------
------------------------------------------------------------
-------------------------gtacaccaat-------------------------
---------------ttcctagaaacactcactat-------------------------
------------------------------------------------------------
---------------------------------------gtctgacgcagaagagtggca
aattattgttttcattgcgatc--------------------------------------
----------------------------atatgggcgcttggcgtca-------------
---------------tcctccaaggaggctatgccacgcgtaatcgtgtgatctatgtta
ttaaacttattctgctttggctgctccaacccttcaccctagtggtgaccatttggaccg
cagttgacagatcatctaagaaggacgcagttttcattgtgtccataatttttgccgtac
tgaccttcatatcctgggccaagtactggtatgactcaattcgtttattaatgaaaacca
gatctgcatgggcactctcacctgagagtagactccttgcagggat--------------
---------------------tatggatccaatgggtacatggaggtgcattcc------
----------------------------------------catcgaccacatggct----
-----ccaattctcacacca----------gtcgttaagcatggcaagct----------
---caagctacatgg--------gcaagagctggccaatggcatatcagtcagaaatccg
ccacaggatat---------ggtgatagtgtcac-------------caagtgacacc--
---tttcactac----acttttaagaaacctgtggaatcaaacaacgatccagaa-----
---ttcgctgttctgatataccagggtgaccgcgcttcaaacgctggacttcacaccata
accacttca---------------------------------------------------
--------------------------------aaagccggtgacgctcgcctgt------
-------------ataagtatatgtaatgtgcaactg-----------------------
---------------------------------ccacttgcagctgcgagatttatatag
att-------------------------------------gtgcaa--------------
-----------------------taagcggcacatccgaagagaggatgttc--------
------------------------------------------------------------
--------------------------------------------ctgagcttattgaccc
tctcgttaaaactcgct---gttttgcttacagtctcgtggttcttgctaatgct-----
aatccaattgcatttagcatac-----------------------tacctcggaaaattc
ttatcaatggtgagcctttattgcttgaatatggt----------------agcatatat
ggtaaagactttatcattcgaccatcgctccaagtcattcttgaagatgaattaaattaa
agttttga-------------------------------------------------cac
caatctatcatggctgcaccagtagtc---------------------------------
------------------------------------------------------------
------------------------------------------------------------
------------------------------------------------------------
------------------------------------------------------------
-------cctactactgacgcgtcttggtttcaggtgctcaaagctcaaaataaaaaggc
tactcatcctcagtttcgtggcaatggagttccgcttaactccgccatcaaacccgttga
aaaccatggctactggctgcgttacaccagacaaaagccaggtggt--------------
-actccgattcctccatcctatgccttttattacactggcacaggtcccagaggaaatct
taagtatggtgaactccctccaaatgacaccccagcaaccactcgtgttacttgggttaa
gggttcgggagctgacacttctattaagcctcatgttgccaaacgcaacc---ccaacaa
tcctaaacatcagctgctacctctccgattcccaa------ccggagatggcccagctca
aggtttcagag-------------------ttgaccccttcaacgctagaggaagacctc
aggag--------cgtggaagtggcccaagatctcaatctgttaactccagaggcacagg
c---------------------------------------aatcagcccagga-------
--------------------aacgcgaccaatctgc---------acccgctgcggtacg
tcgtaagacccaacatcaagctcccaagcggactttacccaagggtaaaaccatttctca
ggtatttggcaaccggtctcgcactggtgccaatgtcggctctgcagacactgagaagac
gggtatggctgatcctcgcatcatggctctagccagacatgtgcctggtgttcaggagat
gcttttcgctggccaccttgagagcaactttcaggcg-----------------------
-ggggcaattacccttac---------cttctcttactcaatcacagtcaaggagggttc
tcctgactatga---gagacttaaggatgcgctcaatacggtcgttaaccagacctatga
g------------ccacccaccaaaccaactaaggacaagaagcctgacaaacaagacca
gtctgctaaacccaaac-----------agcagaagaaacctaaaaaggtaactctgcca
gcagacaaacaggattgggagtgggatgatgcttttg-agataaagcaggaatc----ag
cagcgtagacatcaacctatgtctg-ttaa-acccacccaact-----------------
ccactcaaatatctctttggttccagagagtcatagtgtatagccagagagccagtcaga
gggcgctatcatgcaaactagggctggctactctagcacagaatcacatcccgataatca
acagtgctag-aaggttgatta----------------------------taccatttaa
tat--------------------------------gccgaggccacgcggagtacgatcg
agggtacagcataatctcaacttttgttgagccacaattttaatcctaattggagaaggc
caaaggactgtactacttttgtaggtgtagcagtcgcccagtgggaaagcgccaactagg
ttacaattgtggtg----------gggacaaattaggggaaattaaattggcttataggg
gg-gat----------ggagcaaaaaaaaaa-----------------------------
------------------------------aaaaaaaaa---------------------
------------------------------------------------------------
------------------------------------------------------------
------------------------------------------------------------
-------------------------------------------------------
>MK625639.1 Porcine deltacoronavirus isolate CH/JXJGS01/2016, complete genome
--------------------------------acat-ggggactaaagataaaaattata
gcattagtctataattttatctccctagcttcgctagttctct-------accgacacca
atccaggtgcgtctgccaccaagttggctaccctttctaggggcgct-tctgcgcttgct
caccactagat-tacctggaaaccagccattcaggttggagtttccccaggctcttttgt
gtgggcattagcggcttgtggtttttgcacaaaatctaagctacttaccgttcctctgac
catccaccacttctatagacagcactgactaccgtagggtt-taagtcacaccggtctgc
accgcccgtcagcggacacattacccagcatagcactccttgcaccaagcctaggtagga
taaaa--ccccctaccgggtgactcttaaggcgtttcctccacgggatagccat------
-----------tagtcactaggtgtaagtgatctgatctgggcgtattgtgttgcgcaag
tgtgatacccataggagcgtggaa------------------------------------
-----tcctattctgcggctcagtgcctga---------tatagctgtgaaatggccaag
aacaagtccaagcgcgacgctattgcgttgcctgaaaatgtaccaccacctctgcaactt
ttcattcacgttgcagctgctgaggagggtcaccctaaggttactacttacc--------
----------ttggcaactataacctctatgctaccaaggctccgcctggcgtgcaggtt
---cttagtgctaaaacctctcttactgactttgagaatgtctttggagcccaacccacc
ttgcgatcaattcgtaatctggtttgtgaggctcgc-------------tcggctgaatg
gacaacttccaagaatgcttttgcactcaaagccactcaacttgactactctgatgctgt
tttgagggcaatgattcgtttctgccctccaaaggtgtccacactcgctgcctttgctct
ttttggccgattggttaaaattgaggacaaggaacttgctgagttagctcgtgatactgc
ccttgagttggcgtacacggctaaaattggtacat--ttcttgctgacacgagatctgtc
tcacttattcataaggacgcttatctaactctcagtaatgaggttgttggcgtaactttt
aatgccgcacttatggcaaaggctaccactgttaatggagcaatgcaatactcaaacttt
tacctctaccctcgtgccactattaaggtgactgatggtaaggctgaagcaa--------
-------ttgcaactaagcctctgcctgc-----------tgccactaaaggcaagccaa
tcacagaggatgtcaacctt--------------------------ctccctgactatca
g------------cagctgcttgttgatcaagtg--actggcactgaggttaaggttgga
gctctaaccta---------------------tgttaagaccactgattcaccacccctt
tactttcccaaagt------caagggtggtgttattgg----------------------
-----tattgcacttaagcagcagggcactgcggctaagaagctcaatgtagtcttccat
gctcaacctgatgat---------------gttc----tgctagccttcatacaactt--
-------cagcaattcttgaaccgtacttcggattcaagtgttgaaattactgcctgcca
gagttatgaagtatctccaactgtgacggtcaaaa---------ttggcccgtctaaacc
tggggatgtcatcgtggcta------------------------------ctgatgagga
ataccttaaatgctttga-------------------------aacccctgaggta----
--------------ggtaggctctataaggttttccaaac---------------tcaat
cttgggctatcattgagcgtgc----------cttctccagtatgaagat----------
ccgcgtgtccaaagctttatcagcatttataagttttctgcaaaaccttgc---------
-----agataactttactgcaataagtgg-------tgttgtcactgcactcattcgtga
actccaggatcttaccctggatgtggcgacacgtatcac------taacatacaatttgt
ttaccgtgccggtaagct--tattgtcgacacgacaagtgtcatagctaaacttttcc--
----------------------------------------------------agccattt
tgtgattttatatcacctttccttcggaaagttgctggttttgcaatttacactgttggt
aatcgcatgcttatgtttaccagcactggcacctttcttctcacaaaggcaactactaag
atactcaataag---------------------------gcaaagtacatctttgatgtg
gagcctgagtacccag---------tagatgtaaca--------acatccaaagttgtag
tacatgaagcac------tccagcaaatcgac-------actaagcctactagagctcta
gaggctgtt------------------------------------------gatgtcgtt
gttggtaatactg------------tactgcaaatggctactgatggcactgcgttctac
ccatcggatggtacgcacgcctct---------------cttccaggattcaaag-----
----------------caggctcggatgagcttttcataagcttcaactgcgacctc---
------------------------------------------------------------
------------------------tttgatgatgagactaatgctcaaatcaacgaaaca
ctcgctgcatatgagcttaaccaactagtggctccaggtgattctacaccgcgtcaaatt
gcgacattggttgtcgatacacttgcagatgctataacagaccattttccggagaaaacc
attgatctacctgaa-----------------------gactatcaagtcttttctgacc
atgatgatctcccactcgcacaataccacatccctgatcacctgagcctgtatattcagg
ctatggaaggtgaagatgatagtggtgatgaaatatgtattgag----------------
-----------gacgatgattacgactg--------------------------------
-tcctcaagccgacgaagacacagaaggagtaattccccaacagtgggaacttcctgat-
gttgataaatttttactcaagatccaggaacggaagaccagcagcgacgaagtacttag-
----cgtcgacgtctatcctaaaccagagccgg---------------------------
---------------tcggcaatgttgggattgacgacagcg------------------
-cgtcggaaaagaagccaaatggg--gacccagtaccggat---------cctgaggtcc
atccaacactagagagtgtggatgttgaacgaccaaccgaaacagcaaaccaggctgttg
aagacaaaccttctgat-----------------accacct--------------ttgtg
gttga-------------------------------------------------------
---------------------tgaggaacaattacaagaatcaacaccagaacatga---
-----actccgctcctatgaaggagagttt------------------------------
--------------------------------------------------gattctgatg
atgaaattatt-------------------------------------------------
-----attcctatagtaccagtaacacctgcggatttaaaaccacagactattactataa
aggagtactttaagtc--------------------tgaaaaacttgagactattaacga
aggatccacagagtcagttacacaatctgacgattcgttcgacgagtcatttgttgatgc
tgagtctgatga------tccacaagatcctgctg-------------------------
-----tatatgatgatacaacaattataacggacagcactgatgtaggcgatgagcctga
gataactctagctac---------------------catcgttaacacacctctgacact
cgataataacttgccacctga-agccattaaacaacccagcccgactaaggttgagttag
ttgt----------tggtgaa--------ttggcaagtattaaa-----tttgacaattc
tgtcctagtcagccctgctaatgcgcaattaacaaatggcggtg---------------g
agctgcccgtgcaattgcaaaattagc---------------------------------
-----tggttcaaaatac------------caagagtactgtaata-------gtgtggc
t------------------------------------cctatctcaggaccgcttacc--
----------------acggactcttttgatgccaagaaacttgg---agtagcctgcat
cttgcatgt---------------------------------agtgccacccaaaggttc
tgaccct-----------------aatgtacaaga--------actcctgtatcaagctt
ac---aagagtatccttactgaaccagcacactatgttatacctatactaggtgctggta
tctttggatgcaacccagtccactc-------tctggatgcgttcaggaaagcatgtcca
agtg------------------------------acataggtcgtg------tcaccctt
gtcactatgaacaaaaactatttgcaggtg--------------tgggatgctctcaata
gaaccattgtacgcaccactactgactatgatcaagttaccaccaaggcccttacacccc
agggagtgttagaagccaatctctttgatggtgaggactttgttcaagaaccaaaacccg
gtcaaatctaccttgaggt--------------------------------------tac
tgaagaagttcagaaccaagccaaggaacttgaccttaaccttcag-------------c
aatactgcgtctacctgaagacttgcca---ccataaatgggttgtgagtcgtacgaacg
ggttgatgcatctaaaacaaaaagataacaattgttttgtt-------------------
------------agtgcaggtgtaa---acctgttt--caaaacactgcttatcaactta
gacctgctattgatgctctctatagggag--tatctcaat-------------------g
gtaatcca-------------aacagatttgttgcttggatctacgcatcca--------
--------------ctaaccgttgtgttggtgagatgggttgtccacagcaagttatttc
t----------------------------------ttgctcgttagtaactctgacgcag
cattt----------------------------------------------tcagcaact
acagcctgttgtaacacctactttaaccacacaggtgttatttcagta------------
----gctcgtgaatatgac-----------------ccaatacaaccaaaggtctactgc
atgaagtgtgatgtgt-------ggactccctttaca----ccccagagtggaaaa----
------------------------------------------------------------
----------ggtgcagtt-------------------------gcaattggtat-----
------------ttctgcagatgaacctactggtcctgc---------------------
------------------------------------cattaaatttgccgcagctcactg
ctggtacactaatggcaagaaa-----------acagttaatggcta----------tga
cactaaagctaatgttgtagctacttatcatag---------------------------
-------------------------gtttgacgtgcctaagcctcaacttgt--------
--------cgaggacgtggt---tgcgctgcctactaa----------------------
aaatgactttgaagttctcaatgttgaagaactgccaca---ggatagtgtgctcc----
--atttggacccacctcctgtacaggccttacaacct-----------------------
-------------aaggctaaccaacacat---------------------------tga
gattttagaaaacccaga------------------------------ttatctggacat
tttggatct----------------------------------ttggattcgtaaaccca
aattcatcctcgtaaagtcc-------tggagtgttttggg------taaagcactatgt
aaggc-------aggtaaagttgt------------------------------------
ctttgtcagtgcttcgcttttgacccgtttctacaattaccttgtagagattggtgctct
t------------gactcaacaa-------------------------------------
---taaggttgtcagtcgatcttacctgtaaatttgttagaac-------ggtactccca
tcgtctaacactgtacacaaaacttgtcttggtctgtattattca------gcccagaca
ctttttgtttctttagcaccattccttatgttaccagctgtagttagtctgcttaattca
gg------------ctatacaattggcacatatttgtatgcaaaaactggctggccttgt
aattacaatgccacgcaacactttgattataattcttactgtgcaggtgacttggtttgt
caagcctgttttgacggtcaagactccctacatttgtatccgcatttacgtgttaatcag
cagcctcttcagaccact------gactacactgtttatgcgctttcactaatactacta
ttagctaacatgactcttgtcatgggcacgctaatagttactttctttgtgaacttctat
ggtgtgcaaata----------------ccattttatggtacacttc-tgatagattatc
agtccgcgctgatgatgact----------------------------------------
------ttctcagtgtactatttttataaggtaatgaagtttttccgccatctcacacat
ggatgtaaaattccaacgtgtatggtatgtgccaaacttcgtaccccacctactataaca
gttgagactgtcgttcaaggcaggaaatacccatctgttattgaaacaaatggcgggttt
acaatttgtaaagaacacaacttctattgcaaagactg-------ctctctacaaacacc
cggcactttcatcccgacagaagctat---tgagtcgctctcacgagctaccaggcttag
tgtcaaaccaacagcaccagcattcttacttgctagagatgttgagtgccaaactgatg-
----------ttgtcgttgctcgcgcaatgcataaccaaaatgcgcatgtgtgcatttca
aaatactctgatatccgtaccgttgacc--aactactt--aagcctactccact--gttt
tcatacactcccgatgttatcatcgcggcagactttgacaacagaggtagtcttaaga--
-cagctaaagaattagctgtggttttgtcaatggaccttaaacgt---actataattatc
attgatcaggcttattctagacccattgataattatcaggaagttgc-------------
--ttctcgtattgagaagtattacccagt--------------tgcaaagatcacaccca
caggtgacatctttacagacattaagcaagcgaccaatg---gccaagctagtgactctg
ctattaatgcagctgttctggctgtccagcgcggtcttgattttacaattgacaacccta
acaatat---------------attaccacattacgcctttgacttttcaaccctcaatg
cagaagaccagtctaccattttggagagtggttgtgctaaaggcaatctcaagggcacta
atgt------------------tggtgttgttctttcagctagccttgttacacgtc---
ttagtcagcaggctata-----------------------------------------cg
tgtgattgctaatgctgcttc----------acgtaatggtgtaacatgcgctgttactc
catctacacttgttatgcgtgggaatattgcaacacagcccttgactcgcatcaaagctg
gtgcacctcccatgcgtcaaaaaattttatgtgttatcctggcac------------ttg
ctattgtgtactttgctgctatggcttttggctttttggcaag------tcaaattacgc
tta---atacagtgcccacgattaaatctgatatccgtgcctctaccttctacgttgtta
gagatggagtcttggatactgttcgttcaaatgacaagtgctttgcaaataagtttttgg
catttgatagcttcattcaagcacc----------ttacactaattcacctgactgtcca
gtcgttgtgggagttgtcgaagtaacgacgcactctatt------------cctggaatt
ccagcaggtgtcattcatagagac------ggtctcatacttaacatttatgaacagtct
ctttatgaaacccatcagcgtcagtctatggttagggatgcgt------tgtcactcaag
acagcaaatctctttaacctaggcaagcgtgttgtagtaggatacactcaacatgaagtt
gttgtgggtacctcctattttaattctcctgcactttttaacgcaaagtgcaccttctta
cagtatcaggacactagacaactctattgctatgatactgttcctactgaacataagctt
tactctgatg----------------tgcttccgcacgtcgagtataaggctattgacat
taatggtgatcttgttcctttcaagataccggagcagataatgttctatccacatattgt
gcgctatactagcaattcctattgccgtatggggcattgtt---ttaatac-taaccctg
gtatttgcatttcatttacggacgaatttccgtatagtgaaaatgttaaacccggtgtat
actgtgctgatacctctttgcagttgttttcaaacct-----cgttttgggcactgtatc
tggtattcacatctttacatcaacagctgcattgcttggatctactattgtgatcatact
atgcgttgttgctgttcttgcagttcagcgattcttcaaggagtacacaacttttgttat
gtacacttgtggtcttgctcttg------------tcaacattgtgggcattgcacttat
gtacaagtgccttgtcttcgcgatcttctattatgcaatctacctttactttgtccttac
cttcccctcctttaagaggaa-------tgtggcattgttttacttcgctgtagtgatcg
tgcc----gcacgtgagtaacatgcaattgcttgcgctcattgtgtgt------agcatt
atctactttctctacacctatgttcatactgtagctaagacagctgggaaattct-----
-----------cttccttcttagacgcagctaaagctacttttgtcattgacaatgaaaa
gtacgt---gttgcttaaagac------cttgctggtgctgaatttgaccagtatctggc
ctcttacaacaagtacaaatacttttctgg---------tactgcttctgataaggatta
tg----------------ataaggtctgtatggcatttcttgccaaggctttgtcatctt
ttcgtgaagga-ggcggttcacagttgtacacaccacctaaatttgcagttgttcagagt
cttaagaccaagctgcaagcaggtatcaaaatcctcctgcatccttcgggtgtagttgag
cgatgtatggtctcagttgtctacaatggatctgcattgaatggcatctggcttaagaat
gttgtctactgcccacgccatgtaattggaaaattccgtggtaaccagtggactcacatg
gtctcaattgctga--------------------ttgccgcgactttatagtcaag----
----tgtccaatacagggtattcagctaaatgtccaatcagttaagatggtaggagctct
cctccagttaactgttcataccaacaacacagccactccagactataagtttgaaaggct
ccaaccaggatcatcgatgacaattgcttgtgcttatgatggcattgtacggcatgtcta
tcacgtggtcctccaacttaataatcttatttatgcaagcttccttaacggagcttgtgg
tagtgtgggttacactcttaagggtaaaacactctacttacattacatgcaccacattga
gtttaacaacaaaactcatagtggtacagatcttgaaggtaacttctatggcccctatgt
ggatgaggaagttattcagcagcaaacagc--------attccagtattacactgataat
gttgttgctcaattatatgcacacttactgactgttgatgctagaccaaaatgg---ctg
gcacaatctcagataagtatcgaggatttcaactcatgggctgctaacaattcctttgct
aacttc----------ccatgtgaacaaactaatatgtcctaca-tt----atgggactc
tcg--caaactgctcgagtccctgtagaacgtatcctcaataccattatacagctaacca
ccaatagagatggtgcttgtattatgggat---cttatgatttcgagtgcgattggacgc
cagagatggtatacaatcaggctccaatttcattgcagtcaggagtagttaagaaaactt
gtacgtggtttttccacttcttgtttatggctattaccatgctactcgctgccatgcatg
ttttccctgtacacttgtacccaatagtactgccatgctttactgttgtggcattcctgt
tga-ctttaaccattaaacacactgttgtgtttaccactaca------------------
---------------tatttgcttccgtcacttttgatgatggttgtaaatgctaacact
ttttggataccgaacacatttctgc----------gcacctgctacgaaa----------
----ctatattcggttccccaatt----gctcagcgactgtat------------ggtta
cactgttgct--------------------ctttatatgctgat----------------
------ctatgctggacttgcaatcaactatacgttgaaaacattccggtatagagcaac
ttcattct--tatctttttgcatgcagtggtttcaatatggttatgttgcacacattgcg
tacaaactgcttaataaaccctggacagaatcactactc-------ttcacagccttcac
aatgctaactagtcatcctttgttggctgctcttagctggtggc------------tagc
tggtcgcgtaactctgcccattatcatgcctgacttagctattcgtgttttggcgtataa
cgtcattggctatgtcatatgtgttcgatttggccttatgtggcttgcaaatcggttcac
aactgtacctatgggcacataccagtatatggtgtctgtagagcaacttaagtacatgat
ggcagttaagatgtccccaccgcgtaatgcgtttgaggtgcttatagccaacattagact
tcttggtttgggtggaaaccgtaacattgctgtttctactgttcaaaacaaaattcttga
tgcaaaagctactgctgttgttgttgctaaccttctcgaaaaggct---ggcgtcacaaa
caagcacgctgtttgcaaaaagattgtgaaactccacaatgatacccttaaagccaccac
ttatgaggaggttgaggtagcacttgtgaaacttctttctcacataattgagttcttgcc
aactgatcaggtagatgcttatctagctgatgcggccaatgctcaacatgttaataccta
ttttgacaacttgcttgagaacaaagctgttgttcaggctgttgccgatatcaacattaa
tctggattct----tatagaatttataaggaggcagatgctatttataaacgatctgttg
agatgaacgaatctccacaggagcaaaagaaaaagcttaaagctgttaacattgcaaagg
cggaatgggagcgtgaggctgcttctcagcgtaagcttgaaaagcttgctgatgctgcta
tgaaatctatgtaccttgcagaacgtgctgaggatcgtcgcattaagctaacctctggac
ttactgcaatgctttaccatatgcttagacgtcttgactcagat----------------
---agggtaaaagctctgtttgagtgcgctaaggcacaa---------------------
-----------atcttgccaatacatgctgtagttggaatttctaatgacaaccttaaag
ttattt-----ttaacgataaggatagctactctcatt----atgtagagggcaacacac
ttatacataagggagttcgctacactattgtgaagaaactctccttagataatgcaccta
ttgaaggcgtaccagaagaattccctgtggtcgttgagactgttagggaagg---tgtgc
cccagttgcaaaacaatgagctatgtt------------------tgcgcaatgttttca
ctgctcagaacacagctcaggacttcaatggcaatgaatccactgtaaaatctttttatg
ttactagaaccggtaagaagattttggttgccattacatcaactaaagacaatcttaaga
ctgtgacctgccttactgagaccggtaagacagtcctt----------aacttggaccct
cctatgcgcttcgcacata-----ctgtaggtggaaaacagtctgttgtctatctctatt
ttattcagaatattagttcactcaacagaggtatggttattggccacatctctgaaacta
ctatccttcaggcaagtggcactcaaattgagtaccagcaaaacgcctcccttttgacct
atttgg----------ctttcgctgtagaccctaagacagcctaccttaagcatcttgct
gatggtgggtctcctatacagggttgtattcagatgattgctac---tatgggtcctgga
tttgcagttactactaaaccacaacctaatgagcatcagtattcttatggtggtgcttca
atttgtctttattgccgtgctcatataccacatcctggtgttgatggacggtgcccctac
aaaggccgctttgttcacatcgacaaa------gataaggaacctgtttccttcgccttg
actcatgagccatgcagttcttgtcaacggtgggtcaattatgactgcacctgtggatct
agtctgcagaattcggct----------------------tatttaaa-c-gagtaacgg
gttctagtgacgcccggctagaacccctgcagcctggaactcaaccagatgctgtaaaaa
gggccttccatgtgcataatgataccacctctggtatattcttaagcacaaaatctaact
gcgctcggtttaaaaccacacgcagtgccctgcctttacctaacaagggagagg------
------ttgaattgtactttgttactaagcagtgtgcagctaaagtcttcgaaatcgagg
aggaatgctacaacgctcttagtacagagctttatactactgatgatacatttggtgtcc
ttgccaaaactgagttcttcaagtt------------tgacaagatacctaatgtcaatc
gccagtatctgactaaatatacactcctggacttggcttatgctctacgtcatttgtcaa
catctaaggatgttattcaagaaattttgatcaccatgtgcggaacccctgaagattggt
------ttggggaaaattggtttgatccaattgagaaccca-tccttttacaaggagttc
cataaacttggagatattcttaaccgttgtgttcttaatgccaata-agtttgctagtgc
ctgtatagacgctggtcttgttggcatattaacacccgataatcaagacctcctgggtca
gatctatgactttggagattttattattacacaaccaggtaatggatgtgtggacctagc
atcctattattcttatttaatgcccattatgtccatgactcacatgttaaagtgtgagtg
tatggatagtgatggcaaccca------------cttgagtatgatggatttcagtatga
cttcacggacttcaagcttggcttgttcgagaagtattttaagtactgggaccgtcctta
tcatcctaacactgttgaatgtccagatgaccgttgcgtattgcactgtgcgaacttcaa
tgtgttgtttgctatgtgtatacctaacacggcatttggcaatctttgttcaagagctac
tgttgatggccaccttgtggtccagacagtgggtgtacacttgaaagaacttggtatagt
ccttaaccaggacgttaccacacacatggcaaatattaatctaaacactctattgcgatt
ggtaggtgatcccaccaccattgcaagtgtctcagacaagtgtgtagatttaagaactcc
ttgtcagaccttggctactatgtctagcggaattgctaaacagtcagtcaagcccgggca
ttttaatcaacacttctacaagcat--------------ttgcttgatagtaacctatta
gaccaacttggaatagacattcgccacttctactatatgcaggatggtgaagcggctatc
acagactacagctactacaggtataatacccccacgatggtagatatcaagatgttctta
ttttgccttgaggtggcagataagtaccttgag-ccctacgaaggtggatgtattaatgc
acagtcagttgtggtctctaatttggacaagtcagcgggctacccctttaacaagctagg
taaggctcgtaactattacgac---atgactcatgccgagcaaaatcaactgtttgagta
tacaaaacgcaatgttttgcctacactcactcagatgaaccttaagtatgcaatttcagc
caaggatcgtgctcgcactgtggcaggagtgtctataattagcaccatgactaacaggca
gtaccatcaaaagatgctgaaatctatttcacttgcacgcaatcagaccatcgtgattgg
aacaaccaaattctatggtggttgggacaacatgttacgacgactgatgtgtaatatcaa
caatcccattttagtgggttgggattaccctaagtgtgatcgttctatgccaaacatgct
gcgcattgccgcttcgtgcttgctagcacgaaaacac---acttgctgtaaccaaagcca
gcgattctaccgtttggctaatgaatgttgccaagtactatcagaagtggtagtctctgg
taacaacctctatgtaaaaccaggtggcactagcagtggtgatgcaaccacagcttatgc
caactcggtatttaacatcttacaggtggtttctgctaatgtagccaccttcttatcaac
ttccaccacgacacatcttaataaggacattgcagacttgcatcgtagtctttatgaaga
tatttatcgtggtgactctaatgatatcaccgtcatcaatagattctaccagcatctcca
aagttactttggacttatgatattgtctgatgatggtgtcgcatgcat-----agactca
gccgttgcaaaggctggagctgttgctgatcttgatggtttccgagacattttgttttac
caaaacaatgtttacatggcagactcaaagtgttggacagaaactgacatgaatgttggc
cctcatgaattttgctcacagcatactgtgttagcagagcatgatggtaaaccttactac
ttaccttacccagatgtctctcgcattctgggagcatgcatctttgtggatgacgttaac
aaggctgaccccgttcagaatcttgaacgttacatctcacttgcaattgatgcatatccc
ctcaccaaggttgaccctattaagggta-----aagtcttttatttgttactagactaca
tacgtgtccttgctcaggagtt-acaggacg------------gtatcct-tgatgcttt
ccaat-----cactcactgacatgtcgtatgtaaataactttatgaatgaggccttttat
gctcagatgtatgagcaaagtcctacactacaggccagcggtgtttgtgtggtgtgtaac
tcacccactatactgcgctgtggtgattgcattcgtcgaccactactttgttgcgtctgt
gcctaccagcatgttacgcagactacacataaacgtatcattgctatcaacaactacatt
tgtagtgttgagaattgcaatgaggacaatgttgaaaaacttttcatttctggcactgcg
atctattgtgagaatcacaaacccacgctgtgcatacccattgta-gctaatggttctgt
ttttggtatctatcgccacactgcccgtggtagtgatgacatagacctctttaacgagct
tgctacatctaactatgacactattgaaccttatcagaaggccaatcgtgcacctttatc
-----acttatgctcttcgctgctgaaactattaaggcactcgaggagtctatcaagaag
tcatacgctaccgcaaccgtcaaggatgtgtatgaccaacgcttcatta-aacttctatg
ggaacagggtaaaaagccgccacccataacgaagaaccacatttttactggctaccattt
taacaagaatggaaaaacccaagttggtgattacattcttgctaaaacagatggcagtga
cac-ttatacctacagaggaacatctacctacaaactccaaacaggtgatgttctagtct
taatggcacatgttgttacaccgctctcagcaccccctgtgctaacgcagacaacatatg
tcagaa--aatcacttttacccgactct-------gttggtgcgtcttattatgtgcaac
attttaagtcatataatgagatagctatgcagagggttacaacagtattaggtccaccag
gcacaggtaagtcaacctttgctattggtttggctaagtactttcctagtgcacgtattt
gctacactgcgtcttcgcatgcagcaatcgatgcactctgtgaaaaagctttcaagacaa
tacctgtaggccaatgcagtcgtatcgtacccacacgtacaactgttgagtgctttcagg
agtttgtcgtaaataacacaactgcacagtatatcttctcgactatcaatgccttacctg
acattaagtgtgacattgtagttgtagatgaggtttctatgttgaccaattatgagcttt
cctctgtgaatgctcgtttggtttacaatcatattgtgtatgttggtgatccttatcagt
taccttcacctagaactatgcttacgtctggccagctttcgccagctgactataacgtag
ttactgatataatggtacatgcaggagcggatgttatgctcgacatgtgctacagatgcc
cacgtgaaatcgttgagacagtgtctaaacttgtctacgataacaaactaaaagcggcga
aaccgaactcaagacagtgttacaagaccattgtgaactttggtcctggagacgttgctc
atgagggacaatctgcctacaacgaagcacagttgcgtttcgcactcgcatttagacaac
aaaagc---ggtgggataacgtgactttcatatctccatataatgctatgaatgtgaaag
catccttag---caggtttctctactcagaccgttgactcttctcaaggttctgagtatg
attatgttatcttttgcgtgaccactgactcagcacacgcacttaacatggctcgtttga
acgttgcccttacacgcgcaaagataggtatcctt---gtggtgtttagacaggcaaacg
aactttacaatagtttgcagtttgaatctattga------------------------tt
cacagcttcagtcgagtgctgagaaaaacctcacaccactgtttaagcgctgcggctatg
agtataatggcgtccatccagctcatgctttgacctggcatgattgtggtgcagagtacc
gctgtgaggagccacttgctaaattagtaggagttgccgatggcactcttatatcataca
aaaccctagtatccacacttgggtttcttccttcacttaaaattgatgcatatcataata
tgttcctaacacgtgacgcgtgtcgcacctatgttcagagttggatcggcatagacgttg
aagcagcacacgccataaaacctaacaccgggactaaccttccattgcaaataggtttta
gtaccggaaagaatttttcagttact----ccagagggaatttgggtaaac----gagca
tggatcttgcactgagcccgtccctgccaaaatacctcctggagaacaatttcgtcacct
taagaaggacatgcgccaggcgcgtccttggaaggttgttcgacgtgagattgctactca
catt---------gctgatgtagctcctcacactgattatatatgctttgtcacttgggc
tcaccagcttgagctagcgacaatgtgctactttgtcaaactaggtatggaagaga---a
atgcctttgtggcaggcgggc------ttgtttcactaatggaactgagttcgcttgcaa
agcacaccattctctcaccattccacaatgtgattatgtgtacaatccattcctcatcga
cgtggctacgtggggattctcgggacggctttccaccaaccatgacgcggtatgcacata
tcatgctaatgcccatgttgcatcagctgatgcaatcatgacggtatgtttagctatcca
tgaactgttcagtac---tgttgactggaaccttgaatttccagtaactgctgagcaatc
acaacttaacaaggcctgtcgcttagtacaggcaaattatttaaatatactacttactac
aaccaaagccacggtggttcatgatattggtaacccaaaaggtatccctatcgtgcgcaa
acctggtgttaaatatcacttctatgatcaagcacccattgtcaaacacgttcaaaaact
aaagta-------------caagccagagatggaggcccgtttcaccgatggtttgacta
tgttttggaattgtaatgttgacacataccctgctaatgcccttgtgtgccgctacgaca
ctcatcggcagaagcatttaa-----------ttggacctaatggttcagcattatatgt
taataagcatgcttttctcaccccggagatgcatacttatgctacacataaactcaactt
ggctccactcatctactactcta----------------ccacagattgt-agtagtgaa
cagcctattgttgttacctacagagat-------tgtgtcacccggtgcaatactggaaa
aactctctgtccaaatcatgctcttgaataccaagagtttatcaatgcatacaatctcat
g------gctcgccatggatttaatgtttacataccacgcaatgtcaacgtctataactg
ttggcttactttcactaatctccaaaaccttgaaaacttagcttacaactgttattataa
gaactgcaatgctcacgttgatgggcagcttgatgtagt---------tattaataataa
cgctgtatatgctaaggtcgacaataatcttgtcaaacttttcgacaaccgcactaattt
acctgtctcagtggcttttgaacattacactaacaggcatacccgttcactgccaactac
acagctgttatctggtttaggcgtaaccgccaccagaaatttcactgtgtggtttgaca-
-----atgatacaattttccaatacactattaatgtatctacgtatactgacat------
--------------cgaccctagtacc-catgttgtcctctgtgatgataggtacggaac
agattggagtcagtttaaccaactt---------cctaatgcagtattcctcaccaaaac
taaggtgaagaaaacagaaccgtttgtttgtacagcactgac---cctaaatggcctcgc
cattgacggtgaagagctatacatctatgtacgctataacaatcaa-ctgaccacatttg
ctactacttg--------------tacacagggtagaaatgttgagcagtttatacctaa
aacacctatggaaagagacttccttgagatgtctcaacagtccttcatccagcaatatca
attgcaggaactgggtgttgaacacattatttatggtgatgatcccagtccagtcg----
----ttggcggaactcacacacttatctcactagttaaaaacaagtttgaacatcagctt
gtcaacca--------------tgtttacaacccagtccagaactgtgttgttacctcac
ctaacgcaagc---tccaagaacgtctgcactgttcttgatgttcttcttgatgactaca
ttgacatcataaga--caagcacatgccagttacacaagtaaatccaaagtattcactgt
gtcaattgacaaccaacaaattagattcatgctttggcat---gatgagcaagtcaagac
ttgctacccaatcttacagtc-acttaccaatggttaccagatgcc----------atct
gtgtacaaaacattagttactgacttacaaccagctgacatccctaattat-----catt
cctacacccctcgggtgcctggagtagttaagaatgttatcaagtaccgacaacttttca
actacatagttaaaaaggatag-gttggcagtaccacacaatatgaccgtattacacctt
ggggctgcatctgcactaggtacagcaccaggttcttcagtcataaaacaaatgtttcct
gaaggaactgttcttattgaccttgatataagagagttcacttcagatgctaaccaaata
atagttacagactacagaact-tacataccaccacaccacgtagacgtcatattttctga
cctctactgttgtgatgacatacacttctttgacaa-------tctaataaggatagtt-
----------------------aaggagaggctcgccctcggtggttctatctttgttaa
gataactgaacattcattctcacccgaactctactcacttgcgggttggttcg-atgatt
atcaactattttgcacagcagttaatgcctcgtcttcagaagcatttctatgctgtttta
attatttggggcttgctaaggaaaacattaatggttttaacttacatgcttcctacattc
aatggcgcaatgaaatagcgttgacaccaacctattctcctttagcggacaacccggcta
cggcctgtaagctaaaagcaacgcctattatctcggctcgtgagttagagaagaagccta
ttcttcgctatctcgttgcatc----------aggacgccttcttgt--gaggccaccag
aatgcagagagctctattgat---------------------tatgaccttactttgtct
cgttcgagcaaagtttgctgatgatctactcgatttgctaacctt---cccgggtgcaca
tcgcttcttacataaactcacgagtaattccagcagtcactactcgcgggc---taataa
ctttgatgttggcgttcttcctggttaccccactaagaacgttaacctcttctcaccact
ta--ctaactctactttgccaa--ttaatggccttcatcggagttac-------caacca
ctcatgctgaattgtcttactaaaataactaacca--cactctcagcatgtatctcctac
ctagtgagatacaaacttatagctgcggcggtgccatggttaaacaccagacacatgatg
cagttcgtatcattttagacctccctgcc------------actgaccacatctctgttg
aagtcgttggccaacatggtgaa----aattatgtgtttgtttgtagtgagcagtttaac
tataccactgcattacacaactctaccttcttctcacttaattctgagctttattgcttt
actaataa---cacctacttaggtatccttccacctgatttaactgactttacggtctat
cgtactgggcagttttatgctaatggttaccttttaggtactttacct-----attacgg
ttaactatgttaggttgtatcggggtcatttgtcggccaa--tagtgcccactttgcctt
agcaaacctaaccgatacactcat-------------aacacttaccaatactactatat
cgcaaat-----------------------------------------------------
---cacttattgtgataagtcagtagttgattcaatagcatgccagcgctcttctcacga
a-------------------------------gtggaggatgggttttactctgacccta
aa---------------------------------------------------tctgccg
ttagag-ctaggcaacgta--ctattgtcacactacctaagctccctgagcttgaagtag
tgcagttaaatatttctgcacacatg-----gattttggcgaagccagact---------
---------------------------------------tgacagcgttaccatcaatgg
taacacatcctattgtgtcactaagccttacttcaggcttgaaactaactt---------
------------tatgtgtacaggttgcactatgaatctgcgc-----------------
----------------------actgatacctgtagttttgacctgtcagcag-------
----taaacaatggcatgtcattctctcaattctgtctaagcactgaatctggtgcttgt
gagatgaaaattattgttacctatgtatggaattacttgctaaggcagcgtttgtatgtt
actgctgtagaaggccagactcacactggaaccacttcagtacatgcaacagacacttct
agtgtaatcactgatgtctgcactgactacactatttatggagtctctggtactggcatt
attaagccatcagatctcttattgcacaatggcatagcattcacctct------------
---cccacag------gtgagctttatgcatttaaaaatataaccactggcaaaaccctt
ca-------------------------------ggtcttaccgtgtgaaacc--------
---ccttctctactgattgtgataaaca--------------------------------
------------------------acaccgt-------------tgtcggtgctatcaca
tc-------------------------------------cagtaactcaactgaaaataa
taggtttactactactatt------------gtcacacctactt---tcttttattccac
aaatgccacca-ctttcaactgcaccaagcctgttttgt-----cctatggacccatcag
cgtgtgtagtgatggtgcaattgcgggaacatccacat-tacagaatactcgaccatcca
tagtttcactatacgatggcgaagt------------tgaaataccatctgcattttctc
tttctgttcagacggagtatttgcaagttcaagcagagcaagttatagttgattgtc---
---------cacagtatgtatgcaatggcaaca-----gccgttgtctacaatta-----
-------ctggcacaatacacctcag---------------------------cttgctc
taacattgaagcagctctgcattcctctgcacagttggatagc----------agagaga
ttataaatatgtttcaaacatcagcacagtccttgc-------------agttagctaat
attaccaacttcaag----ggtgactacaattttagcagcatacta------accaccag
acttggtggcagatctgctattgaagaccttctttttaataaagttgttactagtggcct
tggcactgttgatcaggactacaaagcctgctctagagacatggccatcgctgacttagt
ttgttcccagtattacaacggcatcatggttctacctggtgttgttgatgctgagaaaat
ggcaatgtatactggc----------------------tctcttactggagctatggtat
ttggaggattgactgccgcagcggcaataccatttgccacggcagtacaagcccgcctca
attatgtcgcactgcaaacaaatgtactacaagaaaaccagaaaattcttgcagaatcat
ttaaccaagcagttggcaatatatcacttgcactatcttctgttaatgatgccatccagc
aaacttctgaggctcttaacaccgtagctattgctattaaaaagattcaaacagttgtta
accagcagggtgaggcattatcacacctgactgcacagctgtcaaacaattttcaagcaa
tttcgacttctattcaagacatttacaaccgtcttgaggaagtagaggctaaccagcaag
ttgaccgtctcatcacaggacggttggctgcacttaatgcatatgttactcagtcactca
at-------cagatgtctcagattagacaatctcgattgttagctcaacaaaagattaat
gagtgtgtcaaatctcagtcgtccagatacggtttctgtggaaatggcacacatatcttc
tcacttacacagactgcaccaaatggcatatttttcatgcatgcagtgcttgtacccaac
aaattcacacgtgtcaacgcttctgccggcatttgtgtggataataccagaggctactc-
---------attgcagcctcaacttatactctaccagtttaataactcctggagagttac
acctagaaatatgtatgaacccagactgccccggcaagctgatttcatacaattaactga
ttgcagcgttactttttacaacaccaccgctgctaatcttcccaatattattcctgacgt
tatagatgttaatcaaacagtcagtgatattattgacaatttacctatagcaacacctcc
tcagtgggatgttggtatctataaca------------------acactattctcaacct
taccgttgagattaatgatttacaagagcggtctaaaaacctttcacagattgcagatcg
tttacaaaattatattgataatcttaacaatactctagttgaccttgaatggctcaacag
agtggaaacttaccttaaatggccgtggtatatatggc------ttgccattgccctggc
tcttattgcatttgtgacaatcctcataacaatctttctttgtactggttgttgtggtgg
ttgctttggttgttgtggcggttg-------------------------------ttttg
gccttttctctaagaaagaaaagtataccgacgaccaaccaac-----------------
---accgtc----------ctttaagtttaaggaatggtagt------------------
-------------------cgacgactgggccgttaccatcc----------ctggacaa
tatattattgctatacta------------------------------------------
--------------------------------------------------------gttg
tcatctgcattggtgtggcactactttttattaacacttgcttagcttg-----------
------------------------------------------------------------
-------------------------------------tgttaaattgttttacaagtgct
acctaggggcagcatatc--ttgttaggcctatt------------atagtgt-------
---------actactccaagc----------cgaaccccgtacctgag------------
------------------------------------------------------------
------------------------------------------------------------
------------------------------------gatgagtttgtaaaa---------
------------------------------------------------------------
------------------------------------------------------------
-------------------------gtacaccaat-------------------------
---------------ttcctagaaacactcactat-------------------------
------------------------------------------------------------
---------------------------------------gtctgacgcagaagagtggca
aattattgttttcattgcgatc--------------------------------------
----------------------------atatgggcgcttggcgtca-------------
---------------tcctccaaggaggctatgccacgcgtaatcgtgtgatctatgtta
ttaaacttattctgctttggctgctccaacccttcaccctagtggtgaccatttggaccg
cagttgacagatcatctaagaaggacgcagttttcattgtgtccataatttttgccgtac
tgaccttcatatcctgggccaagtactggtatgactcaattcgtttattaatgaaaacca
gatctgcatgggcactctcacctgagagtagactccttgcagggat--------------
---------------------tatggatccaatgggtacatggaggtgcattcc------
----------------------------------------catcgaccacatggct----
-----ccaattctcacacca----------gtcgttaagcatggcaagct----------
---caagctacatgg--------gcaagagctggccaatggcatatcagtcagaaatccg
ccacaggatat---------ggtgatagtgtcac-------------caagtgacacc--
---tttcactac----acttttaagaaacctgtggaatcaaacaacgatccagaa-----
---ttcgctgttctgatataccagggtgaccgcgcttcaaacgctggacttcacaccata
accacttca---------------------------------------------------
--------------------------------aaagccggtgacgctcgcctgt------
-------------ataagtatatgtaatgtgcaactg-----------------------
---------------------------------ccacttgcagctgcgagatttatatag
att-------------------------------------gtgcaa--------------
-----------------------taagcggcacatccgaagagaggatgttc--------
------------------------------------------------------------
--------------------------------------------ctgagcttattgaccc
tctcgttaaaactcgct---gttttgcttacagtctcgtggttcttgctaatgct-----
aatccaattgcatttagcatac-----------------------tacctcggaaaattc
ttatcaatggtgagcctttattgcttgaatatggt----------------agcatatat
ggtaaagactttatcattcgaccatcgctccaagtcattcttgaagatgaattaaattaa
agttttga-------------------------------------------------cac
caatctatcatggctgcaccagtagtc---------------------------------
------------------------------------------------------------
------------------------------------------------------------
------------------------------------------------------------
------------------------------------------------------------
-------cctactactgacgcgtcttggtttcaggtgctcaaagctcaaaataaaaaggc
tactcatcctcagtttcgtggcaatggagttccgcttaactccgccatcaaacccgttga
aaaccatggctactggctgcgttacaccagacaaaagccaggtggt--------------
-actccgattcctccatcctatgccttttattacactggcacaggtcccagaggaaatct
taagtatggtgaactccctccaaatgacaccccagcaaccactcgtgttacttgggttaa
gggttcgggagctgacacttctattaagcctcatgttgccaaacgcaacc---ccaacaa
tcctaaacatcagctgctacctctccgattcccaa------ccggagatggcccagctca
aggtttcagag-------------------ttgaccccttcaacgctagaggaagacctc
aggag--------cgtggaagtggcccaagatctcaatctgttaactccagaggcacagg
c---------------------------------------aatcagcccagga-------
--------------------aacgcgaccaatctgc---------acccgctgcggtacg
tcgtaagacccaacatcaagctcccaagcggactttacccaagggtaaaaccatttctca
ggtatttggcaaccggtctcgcactggtgccaatgtcggctctgcagacactgagaagac
gggtatggctgatcctcgcatcatggctctagccagacatgtgcctggtgttcaggagat
gcttttcgctggccaccttgagagcaactttcaggcg-----------------------
-ggggcaattacccttac---------cttctcttactcaatcacagtcaaggagggttc
tcctgactatga---gagacttaaggatgcgctcaatacggtcgttaaccagacctatga
g------------ccacccaccaaaccaactaaggacaagaagcctgacaaacaagacca
gtctgctaaacccaaac-----------agcagaagaaacctaaaaaggtaactctgcca
gcagacaaacaggattgggagtgggatgatgcttttg-agataaagcaggaatc----ag
cagcgtagacatcaacctatgtctg-ttaa-acccacccaact-----------------
ccactcaaatatctctttggttccagagagtcatagtgtatagccagagagccagtcaga
gggcgctatcatgcaaactagggctggctactctagcacagaatcacatcccgataatca
acagtgctag-aaggttgatta----------------------------taccatttaa
tat--------------------------------gccgaggccacgcggagtacgatcg
agggtacagcataatctcaacttttgttgagccacaattttaatcctaattggagaaggc
caaaggactgtactacttttgtaggtgtagcagtcgcccagtgggaaagcgccaactagg
ttacaattgtggtg----------gggacaaattaggggaaattaaattggcttataggg
gg-gat----------ggagcaaaaaaaaaa-----------------------------
------------------------------aaaaaaaaa---------------------
------------------------------------------------------------
------------------------------------------------------------
------------------------------------------------------------
-------------------------------------------------------
>MH025762.1 Porcine deltacoronavirus strain CH/JXJGS01/P7, complete genome
--------------------------------acat-ggggactaaagataaaaattata
gcattagtctataattttatctccctagcttcgctagttctct-------accgacacca
atccaggtgcgtctgccaccaagttggctaccctttctaggggcgct-tctgcgcttgct
caccactagat-tacctggaaaccagccattcaggttggagtttccccaggctcttttgt
gtgggcattagcggcttgtggtttttgcacaaaatctaagctacttaccgttcctctgac
catccaccacttctatagacagcactgactaccgtagggtt-taagtcacaccggtctgc
accgcccgtcagcggacacattacccagcatagcactccttgcaccaagcctaggtagga
taaaa--ccccctaccgggtgactcttaaggcgtttcctccacgggatagccat------
-----------tagtcactaggtgtaagtgatctgatctgggcgtattgtgttgcgcaag
tgtgatacccataggagcgtggaa------------------------------------
-----tcctattctgcggctcagtgcctga---------tatagctgtgaaatggccaag
aacaagtccaagcgcgacgctattgcgttgcctgaaaatgtaccaccacctctgcaactt
ttcattcacgttgcagctgctgaggagggtcaccctaaggttactacttacc--------
----------ttggcaactataacctctatgctaccaaggctccgcctggcgtgcaggtt
---cttagtgctaaaacctctcttactgactttgagaatgtctttggagcccaacccacc
ttgcgatcaattcgtaatctggtttgtgaggctcgc-------------tcggctgaatg
gacaacttccaagaatgcttttgcactcaaagccactcaacttgactactctgatgctgt
tttgagggcaatgattcgtttctgccctccaaaggtgtccacactcgctgcctttgctct
ttttggccgattggttaaaattgaggacaaggaacttgctgagttagctcgtgatactgc
ccttgagttggcgtacacggctaaaattggtacat--ctcttgctgacacgagatctgtc
tcacttattcataaggacgcttatctaactctcagtaatgaggttgttggcgtaactttt
actgccgcacttatggcaaaggctaccactgttaatggagcaatgcaatactcaaacttt
tacctctaccctcgtgccactattaaggtgactgatggtaaggctgaagcaa--------
-------ttgcaactaagcctctgcctgc-----------tgccactaaaggcaagccaa
tcacagaggatgtcaacctt--------------------------ctccctgactatca
g------------cagctgcttgttgatcaagtg--actggcactgaggttaaggttgga
gctctaaccta---------------------tgttaagaccactgattcaccacccctt
tactttcccaaagt------caagggtggtgttattgg----------------------
-----tattgcacttaagcagcagggcactgcggctaagaagctcaatgtagtcttccat
gctcaacctgatgat---------------gttc----tgctagccttcatacaactt--
-------cagcaattcttgaaccgtacttcggattcaagtgttgaaattactgcctgcca
gagttatgaagtatctccaactgtgacggtcaaaa---------ttggcccgtctaaacc
tggggatgtcatcgtggcta------------------------------ctgatgagga
ataccttaaatgctttga-------------------------aacccctgaggta----
--------------ggtaggctctataaggttttccaaac---------------tcaat
cttgggctatcattgagcgtgc----------cttctccagtatgaagat----------
ccgcgtgtccaaagctttatcagcatttataagttttctgcaaaaccttgc---------
-----agataactttactgcaataagtgg-------tgttgtcactgcactcattcgtga
actccaggatcttaccctggatgtggcgacacgtatcac------taacatacaatttgt
ttaccgtgccggtaagct--tattgtcgacacgacaagtgtcatagctaaacttttcc--
----------------------------------------------------agccattt
tgtgattttatatcacctttccttcggaaagttgctggttttgcaatttacactgttggt
aatcgcatgcttatgtttaccagcactggcacctttcttctcacaaaggcaactgctaag
atactcaataag---------------------------gcaaagtacatctttgatgtg
gagcctgagtacccag---------tagatgtaaca--------acatccaaagttgtag
tacatgaagcac------tccagcaaatcgac-------actaagcctactagagctcta
gaggctgtt------------------------------------------gatgtcgtt
gttggtaatactg------------tactgcaaatggctactgatggcactgcgttctac
ccatcggatggtacgcacgcctct---------------cttccaggattcaaag-----
----------------caggctcggatgagcttttcataagcttcaactgcgacctc---
------------------------------------------------------------
------------------------tttgatgatgagactaatgctcaaatcaacgaaaca
ctcgctgcatatgagcttaaccaactagtggctccaggtgattctacaccgcgtcaaatt
gcgacattggttgtcgatacacttgcagatgctataacagaccattttccggagaaaacc
attgatctacctgaa-----------------------gactatcaagtcttttctgacc
atgatgatctcccactcgcacaataccacatccctgatcacctgagcctgtatattctgg
ctatggaaggtgaagatgatagtggtgatgaaatatgtattgag----------------
-----------gacgatgattacgactg--------------------------------
-tcctcaagccgacgaagacacagaaggagtaattccccaacagtgggaacttcctgat-
gttgataaatttttactcaagatccaggaacggaagaccagcagcgacgaagtacttag-
----cgtcgacgtctatcctaaaccagagccgg---------------------------
---------------tcggcaatgttgggattgacgacagcg------------------
-cgtcggaaaagaagccaaatggg--gacccagtaccggat---------cctgaggtcc
atccaacactagagagtgtggatgttgaacgaccaaccgaaacagcaaaccaggctgttg
aagacaaaccttctgat-----------------accacct--------------ttgtg
gttga-------------------------------------------------------
---------------------tgaggaacaattacaagaatcaacaccagaacatga---
-----actccgctcctatgaaggagagttt------------------------------
--------------------------------------------------gattctgatg
atgaaattatt-------------------------------------------------
-----attcctatagtaccagtaacacctgcggatttaaaaccacagactattactataa
aggagtactttaagtc--------------------tgaaaaacttgagactattaacga
aggatccacagagtcagttacacaatctgacgattcgttcgacgagtcatttgttgatgc
tgagtctgatga------tccacaagatcctgctg-------------------------
-----tatatgatgatacaacaattataacggacagcactgatgtaggcgatgagcctga
gataactctagctac---------------------catcgttaacacacctctgacact
cgataataacttgccacctga-agccattaaacaacccagcccgactaaggttgagttag
ttgt----------tggtgaa--------ttggcaagtattaaa-----tttgacaattc
tgtcctagtcaaccctgctaatgcgcaattaacaaatggcggtg---------------g
agctgcccgtgcaattgcaaaattagc---------------------------------
-----tggttcaaaatac------------caagagtactgtaata-------gtgtggc
t------------------------------------cctatctcaggaccgcttacc--
----------------acggactcttttgatgccaagaaacttgg---tgtagcctgcat
cttgcatgt---------------------------------agtgccacccaaaggttc
tgaccct-----------------aatgtacaaga--------actcctgtatcaagctt
ac---aagagtatccttactgaaccagcacactatgttatacctatactaggtgctggta
tctttggatgcaacccagtccactc-------tctggatgcgttcaggaaagcatgtcca
agtg------------------------------acataggtcgtg------tcaccctt
gtcactatgaacaaaaaccatttgcaggtg--------------tgggatgctctcaata
gaaccattgtacgcaccactactgactatgatcaagttaccaccaaggcccttacacccc
agggagtgttagaagccaatctctttgatggtgaggactttgttcaagaaccaaaacccg
gtcaaatctaccttgaggt--------------------------------------tac
tgaagaagttcagaaccaagccaaggaacttgaccttaaccttcag-------------c
aatactgcgtctacctgaagacttgcca---ccataaatgggttgtgagtcgtacgaacg
ggttgatgcatctaaaacaaaaagataacaattgttttgtt-------------------
------------agtgcaggtgtaa---acctgttt--caaaacactgcttatcaactta
gacctgctattgatgctctctatagggag--tatctcaat-------------------g
gtaatcca-------------aacagatttgttgcttggatctacgcatcca--------
--------------ctaaccgttgtgttggtgagatgggttgtccacagcaagttatttc
t----------------------------------ttgctcgttagtaactctgacgcag
cattt----------------------------------------------tcagcaact
acagcctgttgtaacacctactttaaccacacaggtgttatttcagta------------
----gctcgtgaatatgac-----------------ccaatacaaccaaaggtctactgc
atgaagtgtgatgtgt-------ggactccctttaca----ccccagagtggaaaa----
------------------------------------------------------------
----------ggtgcagtt-------------------------gcaattggtat-----
------------ttctgcagatgaacctactggtcctgc---------------------
------------------------------------cattaaatttgccgcagctcactg
ctggtacactaatggcaagaaa-----------acagttaatggcta----------tga
cactaaagctaatgttgtagctacttatcatag---------------------------
-------------------------gtttgacgtgcctaagcctcaacttgt--------
--------cgaggacgtggt---tgcgctgcctactaa----------------------
aaatgactttgaagttctcaatgttgaagaactgccaca---ggatagtgtgctcc----
--atttggacccacctcctgtacaggccttacaacct-----------------------
-------------aaggctaaccaacacat---------------------------tga
gattttagaaaacccaga------------------------------ttatctggacat
tttggatct----------------------------------ttggattcgtaaaccca
aattcatcctcgtaaagtcc-------tggagtgttttggg------taaagcactatgt
aaggc-------aggtaaagttgt------------------------------------
ctttgtcagtgcttcgcttttgacccgtttctacaattaccttgtagagattggtgctct
t------------gactcaacaa-------------------------------------
---taaggttgtcagtcgatcttacctgtaaatttgttagaac-------ggtactccca
tcgtctaacactgtacacaaaacttgtcttggtctgtattattca------gcccagaca
ctttttgtttctttagcaccattccttatgttaccagctgtagttagtctgcttaattca
gg------------ctatacaattggcacatatttgtatgcaaaaactggctggccttgt
aattacaatgccacgcaacactttgattataattcttactgtgcaggtgacttggtttgt
caagcctgttttgacggtcaagactccctacatttgtatccgcatttacgtgttaatcag
cagcctcttcagaccact------gactacactgtttatgcgctttcactaatactacta
ttagctaacatgactcttgtcatgggcacgctaatagttactttctttgtgaacttctat
ggtgtgcaaata----------------ccattttatggtacacttc-tgatagattatc
agtccgcgctgatgatgact----------------------------------------
------ttctcagtgtactatttttataaggtaatgaagtttttccgccatctcacacat
ggatgtaaaattccaacgtgtatggtatgtgccaaacttcgtaccccacctactataaca
gttgagactgtcgttcaaggcaggaaatacccatctgttattgaaacaaatggcgggttt
acaatttgtaaagaacacaacttctattgcaaagactg-------ctctctacaaacacc
cggcactttcatcccgacagaagctat---tgagtcgctctcacgagctaccaggcttag
tgtcaaaccaacagcaccagcattcttacttgctagagatgttgagtgccaaactgatg-
----------ttgtcgttgctcgcgcaatgcataaccaaaatgcgcatgtgtgcatttca
aaatactctgatatccgtaccgttgacc--aactactt--aagcctactccact--gttt
tcatacactcccgatgttatcatcgcggcagactttgacaacagaggtagtcttaaga--
-cagctaaagaattagctgtggttttgtcaatggaccttaaacgt---actataattatc
attgatcaggcttattctagacccattgataattatcaggaagttgc-------------
--ttctcgtattgagaagtattacccagt--------------tgcaaagatcacaccca
caggtgacatctttacagacattaagcaagcgaccaatg---gccaagctagtgactctg
ctattaatgcagctgttctggctgtccagcgcggtcttgattttacaattgacaacccta
acaatat---------------attaccacattacgcctttgacttttcaaccctcaatg
cagaagaccagtctaccattttggagagtggttgtgctaaaggcaatctcaagggcacta
atgt------------------tggtgttgttctttcagctagccttgttacacgtc---
ttagtcagcaggctata-----------------------------------------cg
tgtgattgctaatgctgcttc----------acgtaatggtgtaacatgcgctgttactc
catctacacttgttatgcgtgggaatattgcaacacagcccttgactcgcatcaaagctg
gtgcacctcccatgcgtcaaaaaattttatgtgttatcctggcac------------ttg
ctattgtgtactttgctgctatggcttttggctttttggcaag------tcaaattacgc
tta---atacagtgcccacgattaaatctgatatccgtgcctctaccttctacgttgtta
gagatggagtcttggatactgttcgttcaaatgacaagtgctttgcaaataagtttttgg
catttgatagcttcattcaagcacc----------ttacactaattcacctgactgtcca
gtcgttgtgggagctgtcgaagtaacgacgcactctatt------------cctggaatt
ccagcaggtgtcattcatagagac------ggtctcatacttaacatttatgaacagtct
ctttatgaaacccatcagcgtcagtctatggttagggatgcgt------tgtcactcaag
acagcaaatctctttaacctaggcaagcgtgttgtagtaggatacactcaacatgaagtt
gttgtgggtacctcctattttaattctcctgcactttttaacgcaaagtgcaccttctta
cagtatcaggacactagacaactctattgctatgatactgttcctactgaacataagctt
tactctgatg----------------tgcttccgcacgtcgagtataaggctattgacat
taatggtgatcttgttcctttcaagataccggagcagataatgttctatccacatattgt
gcgctatactagcaattcctattgccgtatggggcattgtt---ttaatac-taaccctg
gtatttgcatttcatttacggacgaatttccgtatagtgaaaatgttaaacccggtgtat
actgtgctgatacctctttgcagttgttttcaaacct-----cgttttgggcactgtatc
tggtattcacatctttacatcaacagctgcattgcttggatctactattgtgatcatact
atgcgttgttgctgttcttgcagttcagcgattcttcaaggagtacacaacttttgttat
gtacacttgtggtcttgctcttg------------tcaacattgtgggcattgcacttat
gtacaagtgccttgtcttcgcgatcttctattatgcaatctacctttactttgtccttac
cttcccctcctttaagaggaa-------tgtggcattgttttacttcgctgtagtgatcg
tgcc----gcacgtgagtaacatgcaattgcttgcgctcattgtgtgt------agcatt
atctactttctctacacctatgttcatactgtagctaagacagctgggaaattct-----
-----------cttccttcttagacgcagctaaagctacttttgtcattgacaatgaaaa
gtacgt---gttgcttaaagac------cttgctggtgctgaatttgaccagtatctggc
ctcttacaacaagtacaaatacttttctgg---------tactgcttctgataaggatta
tg----------------ataaggtctgtatggcatttcttgccaaggctttgtcatctt
ttcgtgaagga-ggcggttcacagttgtacacaccacctaaatttgcagttgttcagagt
cttaagaccaagctgcaagcaggtatcaaaatcctcctgcatccttcgggtgtagttgag
cgatgtatggtctcagttgtctacaatggatctgcattgaatggcatctggcttaagaat
gttgtctactgcccacgccatgtaattggaaaattccgtggtaaccagtggactcacatg
gtctcaattgctga--------------------ttgccgcgactttatagtcaag----
----tgtccaatacagggtattcagctaaatgtccaatcagttaagatggtaggagctct
cctccagttaactgttcataccaacaacacagccactccagactataagtttgaaaggct
ccaaccaggatcatcgatgacaattgcttgtgcttatgatggcattgtacggcatgtcta
tcacgtggtcctccaacttaataatcttatttatgcaagcttccttaacggagcttgtgg
tagtgtgggttacactcttaagggtaaaacactctacttacattacatgcaccacattga
gtttaacaacaaaactcatagtggtacagatcttgaaggtaacttctatggcccctatgt
ggatgaggaagttattcagcagcaaacagc--------attccagtattacactgataat
gttgttgctcaattatatgcacacttactgactgttgatgctagaccaaaatgg---ctg
gcacaatctcagataagtatcgaggatttcaactcatgggctgctaacaattcctttgct
aacttc----------ccatgtgaacaaactaatatgtcctaca-tt----atgggactc
tcg--caaactgctcgagtccctgtagaacgtatcctcaataccattatacagctaacca
ccaatagagatggtgcttgtattatgggat---cttatgatttcgagtgcgattggacgc
cagagatggtatacaatcaggctccaatttcattgcagtcaggagtagttaagaaaactt
gtacgtggttcttccacttcttgtttatggctattaccatgctactcgctgccatgcatg
ttttccctgtacacttgtacccaatagtactgccatgctttactgttgtggcattcctgt
tga-cyttaaccattaaacacactgttgtgtttaccactaca------------------
---------------tatttgcttccgtcacttttgatgatggttgtaaatgctaacact
ttttggataccgaacacatttctgc----------gcacctgctacgaaa----------
----ctatattcggttccccaatt----gctcagcgactgtat------------ggtta
cactgttgct--------------------ctttatatgctgat----------------
------ctatgctggacttgcaatcaactatacgttgaaaacattccggtatagagcaac
ttcattct--tatctttttgcatgcagtggtttcaatatggttatgttgcacacattgcg
tacaaactgcttaataaaccctggacagaatcactactc-------ttcacagccttcac
aatgctaactagtcatcctttgttggctgctcttagctggtggc------------tagc
tggtcgcgtaactctgcccattatcatgcctgacttagctattcgtgttttggcgtataa
cgtcattggctatgtcatatgtgttcgatttggccttatgtggcttgcaaatcggttcac
aactgtacctatgggcacataccagtatatggtgtctgtagagcaacttaagtacatgat
ggcagttaagatgtccccaccgcgtaatgcgtttgaggtgcttatagccaacattagact
tcttggtttgggtggaaaccgtaacattgctgtttctactgttcaaaacaaaattcttga
tgcaaaagctactgctgttgttgttgctaaccttctcgaaaaggct---ggcgtcacaaa
caagcacgctgtttgcaaaaagattgtgaaactccacaatgatacccttaaagccaccac
ttatgaggaggttgaggtagcacttgtgaaacctctttctcacataattgagttcttgcc
aactgatcaggtagatgcttatctagctgatgcggccaatgctcaacatgttaataccta
ttttgacaacttgcttgagaacaaagctgttgttcaggctgttgccgatatcaacattaa
tctggattct----tatagaatttataaggaggcagatgctatttataaacgatctgttg
agatgaacgaatctccgcaggagcaaaagaaaaagcttaaagctgttaacattgcaaagg
cggaatgggagcgtgaggctgcttctcagcgtaagcttgaaaagcttgctgatgctgcta
tgaaatctatgtaccttgcagaacgtgctgaggatcgtcgcattaagctaacctctggac
ttactgcaatgctttaccatatgcttagacgtcttgactcagat----------------
---agggtaaaagctctgtttgagtgcgctaaggcacaa---------------------
-----------atcttgccaatacatgctgtagttggaatttctaatgacaaccttaaag
ttattt-----ttaacgataaggatagctactctcatt----atgtagagggcaacacac
ttatacataagggagttcgctacactattgtgaagaaactctccttagataatgcaccta
ttgaaggcgtaccagaagaattccctgtggtcgttgagactgttagggaagg---tgtgc
cccagttgcaaaacaatgagctatgtt------------------tgcgcaatgttttca
ctgctcagaacacagctcaggacttcaatggcaatgaatccactgtaaaatctttttatg
ttactagaaccggtaagaagattttggttgccattacatcaactaaagacaatcttaaga
ctgtgacctgccttactgagaccggtaagacagtcctt----------aacttggaccct
cctatgcgcttcgcacata-----ctgtaggtggaaaacagtctgttgtctatctctatt
ttattcagaatattagttcactcaacagaggtatggttattggccacatctctgaaacta
ctatccttcaggcaagtggcactcaaattgagtaccagcaaaacgcctcccttttgacct
atttgg----------ctttcgctgtagaccctaagacagcctaccttaagcatcttgct
gatggtgggtctcctatacagggttgtattcagatgattgctac---tatgggtcctgga
tttgcagttactactaaaccacaacctaatgagcatcagtattcttatggtggtgcttca
atttgtctttattgccgtgctcatataccacatcctggtgttgatggacggtgcccctac
aaaggccgctttgttcacatcgacaaa------gataaggaacctgtttccttcgccttg
actcatgagccatgcagttcttgtcaacggtgggtcaattatgactgcacctgtggatct
agtctgcagaattcggct----------------------tatttaaa-c-gagtaacgg
gttctagtgacgcccggctagaacccctgcagcctggaactcaaccagatgctgtaaaaa
gggccttccatgtgcataatgataccacctctggtatattcttaagcacaaaatctaact
gcgctcggtttaaaaccacacgcagtgccctgcctttacctaacaagggagagg------
------ttgaattgtactttgttactaagcagtgtgcagctaaagtcttcgaaatcgagg
aggaatgctacaacgctcttagtacagagctttatactactgatgatacatttggtgtcc
ttgccaaaactgagttcttcaagtt------------tgacaagatacctaatgtcaatc
gccagtatctgactaaatatacactcctggacttggcttatgctctacgtcatttgtcaa
catctaaggatgttattcaagaaattttgatcaccatgtgcggaacccctgaagattggt
------ttggggaaaattggtttgatccaattgagaaccca-tccttttacaaggagttc
cataaacttggagatattcttaaccgttgtgttcttaatgccaata-agtttgctagtgc
ctgtatagacgctggtcttgttggcatattaacacccgataatcaagacctcctgggtca
gatctatgactttggagattttattattacacaaccaggtaatggatgtgtggacctagc
atcctattattcttatttaatgcccattatgtccatgactcacatgttaaagtgtgagtg
tatggatagtgatggcaaccca------------cttgagtatgatggatttcagtatga
cttcacggacttcaagcttggcttgttcgagaagtattttaagtactgggaccgtcctta
tcatcctaacactgttgaatgtccagatgaccgttgcgtattgcactgtgcgaacttcaa
tgtgttgtttgctatgtgtatacctaacacggcatttggcaatctttgttcaagagctac
tgttgatggccaccttgtggtccagacagtgggtgtacacttgaaagaacttggtatagt
ccttaaccaggacgttaccacacacatggcaaatattaatctaaacactctattgcgatt
ggtaggtgatcccaccaccattgcaagtgtctcagacaagtgtgtagatttaagaactcc
ttgtcagaccttggctactatgtctagcggaattgctaaacagtcagtcaagcccgggca
ttttaatcaacacttctacaagcat--------------ttgcttgatagtaacctatta
gaccaacttggaatagacattcgccacttctactatatgcaggatggtgaagcggctatc
acagactacagctactacaggtataatacccccacgatggtagatatcaagatgttctta
ttttgccttgaggtggcagataagtaccttgag-ccctacgaaggtggatgtattaatgc
acagtcagttgtggtctctaatttggacaagtcagcgggctacccctttaacaagctagg
taaggctcgtaactattacgac---atgactcatgccgagcaaaatcaactgtttgagta
tacaaaacgcaatgttttgcctacactcactcagatgaaccttaagtatgcaatttcagc
caaggatcgtgctcgcactgtggcaggagtgtctataattagcaccatgactaacaggca
gtaccatcaaaagatgctgaaatctatttcacttgcacgcaatcagaccatcgtgattgg
aacaaccaaattctatggtggttgggacaacatgttacgacgactgatgtgtaatatcaa
caatcccattttagtgggttgggattaccctaagtgtgatcgttctatgccaaacatgct
gcgcattgccgcttcgtgcttgctagcacgaaaacac---acttgctgtaaccaaagcca
gcgattctaccgtttggctaatgaatgttgccaagtactatcagaagtggtagtctctgg
taacaacctctatgtaaaaccaggtggcactagcagtggtgatgcaaccacagcttatgc
caactcggtatttaacatcttacaggtggtttctgctaatgtagccaccttcttatcaac
ttccaccacgacacatcttaataaggacattgcagacttgcatcgtagtctttatgaaga
tatttatcgtggtgactctaatgatatcaccgtcatcaatagattctaccagcatctcca
aagttactttggacttatgatattgtctgatgatggtgtcgcatgcat-----agactca
gccgttgcaaaggctggagctgttgctgatcttgatggtttccgagacattttgttttac
caaaacaatgtttacatggcagactcaaagtgttggacagaaactgacatgaatgttggc
cctcatgaattttgctcacagcatactgtgttagcagagcatgatggtaaaccttactac
ttaccttacccagatgtctctcgcattctgggtgcatgcatctttgtggatgacgttaac
aaggctgaccccgttcagaatcttgaacgttacatctcacttgcaattgatgcatatccc
ctcaccaaggttgaccctattaagggta-----aagtcttttatttgttactagactaca
tacgtgtccttgctcaggagtt-acaggacg------------gtatcct-tgatgcttt
ccaat-----tactcactgacatgtcgtatgtaaataactttatgaatgaggccttttat
gctcagatgtatgagcaaagtcctacactacaggccagcggtgtttgtgtggtgtgtaac
tcacccactatactgcgctgtggtgattgcattcgtcgaccactactttgttgcgtctgt
gcctaccagcatgttacgcagactacacataaacgtatcattgctatcaacaactacatt
tgtagtgttgagaattgcaatgaggacaatgttgaaaaacttttcatttctggcactgcg
atctattgtgagaatcacaaacccacgctgtgcatacccattgta-gctaatggttctgt
ttttggtatctatcgccacactgcccgtggtagtgatgacatagacctctttaacgagct
tgctacatctaactatgacactattgaaccttatcagaaggccaatcgtgcacccttatc
-----acttatgctcttcgctgctgaaactattaaggcactcgaggagtctatcaagaag
tcatacgctaccgcaaccgtcaaggatgtgtatgaccaacgcttcatta-aacttctatg
ggaacagggtaaaaagccgccacccataacgaagaaccacatttttactggctaccattt
taacaagaatggaaaaacccaagttggtgattacattcttgctaaaacagatggcagtga
cac-ttatacctacagaggaacatctacctacaaactccaaacaggtgatgttctagtct
taatggcacatgttgttacaccgctctcagcaccccctgtgctaacgcagacaacatatg
tcagaa--aatcacttttacccgactct-------gttggtgcgtcttattatgtgcaac
attttaagtcatataatgagatagctatgcagagggttacaacagtattaggtccaccag
gcacaggtaagtcaacctttgctattggtttggctaagtactttcctagtgcacgtattt
gctacactgcgtcttcgcatgcagcaatcgatgcactctgtgaaaaagctttcaagacaa
tacctgtaggccaatgcagtcgtatcgtacccacacgtacaactgttgagtgctttcagg
agtttgtcgtaaataacacaactgcacagtatatcttctcgactatcaatgccttacctg
acattaagtgtgacattgtagttgtagatgaggtttctatgttgaccaattatgagcttt
cctctgtgaatgctcgtttggtttacaatcatattgtgtatgttggtgatccttatcagt
taccttcacctagaactatgcttacgtctggccagctttcgccagctgactataacgtag
ttactgatataatggtacatgcaggagcggatgttatgctcgacatgtgctacagatgcc
cacgtgaaatcgttgagacagtgtctaaacttgtctacgataacaaactaaaagcggcga
aaccgaactcaagacagtgttacaagaccattgtgaactttggtcctggagacgttgctc
atgagggacaatctgcctacaacgaagcacagttgcgtttcgcactcgcatttagacaac
aaaagc---ggtgggataacgtgactttcatatctccatataatgctatgaatgtgaaag
catccttag---caggtttctctactcagaccgttgactcttctcaaggttctgagtatg
attatgttatcttttgcgtgaccactgactcagcacacgcacttaacatggctcgtttga
acgttgcccttacacgcgcaaagataggtatcctt---gtggtgtttagacaggcaaacg
aactttacaatagtttgcagtttgaatctattga------------------------tt
cacagcttcagtcgagtgctgagaaaaacctcacaccactgtttaagcgctgcggctatg
agtataatggcgtccatccagctcatgctttgacctggcatgattgtggtgcagagtacc
gctgtgaggagccacttgctaaattagtaggagttgccgatggcactcttatatcataca
aaaccctagtatccacacttgggtttcttccttcacttaaaattgatgcatatcataata
tgttcctaacacgtgacgcgtgtcgcacctatgttcagagttggatcggcatagacgttg
aagcagcacacgccataaaacctaacaccgggactaaccttccattgcaaataggtttta
gtaccggaaagaatttttcagttact----ccagagggaatttgggtaaac----gagca
tggatcttgcactgagcccgtccctgccaaaatacctcctggagaacaatttcgtcacct
taagaaggacatgcgccaggcgcgtccttggaaggttgttcgacgtgagattgctactca
catt---------gctgatgtagctcctcacactgattatatatgctttgtcacttgggc
tcaccagcttgagctagcgacaatgtgctactttgtcaaactaggtatggaagaga---a
atgcttttgtggcaggcgggc------ttgtttcactaatggaactgagttcgcttgcaa
agcacaccattctctcaccattccacaatgtgattatgtgtacaatccattcctcatcga
cgtggctacgtggggattctcgggacggctttccaccaaccatgacgcggtatgcacata
tcatgctaatgcccatgttgcatcagctgatgcaatcatgacggtatgtttagctatcca
tgaactgttcagtac---tgttgactggaaccttgaatttccagtaactgctgagcaatc
acaacttaacaaggcctgtcgcttagtacaggcaaattatttaaatatactacttactac
aaccaaagccacggtggttcatgatattggtaacccaaaaggtatccctatcgtgcgcaa
acctggtgttaaatatcacttctatgatcaagcacccattgtcaaacacgttcaaaaact
aaagta-------------caagccagagatggaggcccgtttcaccgatggtttgacta
tgttttggaattgtaatgttgacacataccctgctaatgcccttgtgtgccgctacgaca
ctcatcggcagaagcatttaa-----------ttggacctaatggttcagcattatatgt
taataagcatgcttttctcaccccggagatgcatacttatgctacacataaactcaactt
ggctccactcatctactactcta----------------ccacagattgt-agtagtgaa
cagcctattgttgttacctacagagat-------tgtgtcacccggtgcaatactggaaa
aactctctgtccaaatcatgctcttgaataccaagagtttatcaatgcatacaatctcat
g------gctcgccatggatttaatgtttacataccacgcaatgtcaacgtctataactg
ttggcttactttcactaatctccaaaaccttgaaaacttagcttacaactgttattataa
gaactgcaatgctcacgttgatgggcagcttgatgtagt---------tattaataataa
cgctgtatatgctaaggtcgacaataatcttgtcaaacttttcgacaaccgcactaattt
acctgtctcagtggcttttgaacattacactaacaggcatacccgttcactgccaactac
acagctgttatctggtttaggcgtaaccgccaccagaaatttcactgtgtggtttgaca-
-----atgatacaattttccaatacactattaatgtatctacgtatactgacat------
--------------cgaccctagtacc-catgttgtcctctgtgatgataggtacggaac
agattggagtcagtttaaccaactt---------cctaatgcagtattcctcaccaaaac
taaggtgaagaaaacagaaccgtttgtttgtacagcactgac---cctaaatggcctcgc
cattgacggtgaagagctatacatctatgtacgctataacaatcaa-ctgaccacatttg
ctactacttg--------------tacacagggtagaaatgttgagcagtttatacctaa
aacacctatggaaagagacttccttgagatgtctcaacagtccttcatccagcaatatca
attgcaggaactgggtgttgaacacattatttatggtgatgattccagtccagtcg----
----ttggcggaactcacacacttatctcactagttaaaaacaagtttgaacatcagctt
gtcaacca--------------tgtttacaacccagtccagaactgtgttgttacctcac
ctaacgcaagc---tccaagaacgtctgcactgttcttgatgttcttcttgatgactaca
ttgacatcataaga--caagcacatgccagttacacaagtaaatccaaagtattcactgt
gtcaattgacaaccaacaaattagattcatgctttggcat---gatgagcaagtcaagac
ttgctacccaatcttacagtc-acttaccaatggttaccagatgcc----------atct
gtgtacaaaacattagttactgacttacaaccagctgacatccctaattat-----catt
cctacacccctcgggtgcctggagtagttaagaatgttatcaagtaccgacaacttttca
actacatagttaaaaaggatag-gttggcagtaccacacaatatgaccgtattacacctt
ggggctgcatctgcactaggtacagcaccaggttcttcagtcataaaacaaatgtttcct
gaaggaactgttcttattgaccttgatataagagagttcacttcagatgctaaccaaata
atagttacagactacagaact-tacataccaccacaccacgtagacgtcatattttctga
cctctactgttgtgatgacatacacttctttgacaa-------tctaataaggatagtt-
----------------------aaggagaggctcgccctcggtggttctatctttgttaa
gataactgaacattcattctcacccgaactctactcacttgcgggttggttcg-atgatt
atcaactattttgcacagcagttaatgcctcgtcttcagaagcatttctatgctgtttta
attatttggggcttgctaaggaaaacattaatggttttaacttacatgcttcctacattc
aatggcgcaatgaaatagcgttgacaccaacctattctcctttagcggacaacccggcta
cggcctgtaagctaaaagcaacgcctattatctcggctcgtgagttagagaagaagccta
ttcttcgctatctcgttgcatc----------aggacgccttcttgt--gaggccaccag
aatgcagagagctctattgat---------------------tatgaccttactttgtct
cgttcgagcaaagtttgctgatgatctactcgatttgctaacctt---cccgggtgcaca
tcgcttcttacataaactcacgagtaattccagcagtcactactcgcgggc---taataa
ctttgatgttggcgttcttcctggttaccccactaagaacgttaacctcttctcaccact
ta--ctaactctactttgccaa--ttaatggccttcatcggagttac-------caacca
ctcatgctgaattgtcttactaaaataactaacca--cactctcagcatgtatctcctac
ctagtgagatacaaacttatagctgcggcggtgccatggttaaacaccagacacatgatg
cagttcgtatcattttagacctcactgcc------------actgaccacatctctgttg
aagtcgttggccaacatggtgaa----aattatgtgtttgtttgtagtgagcagtttaac
tataccactgcattacacaactctaccttcttctcacttaattctgagctttattgcttt
actaataa---cacctacttaggtatccttccacctgatttaactgactttacggtctat
cgtactgggcagttttatgctaatggttaccttttaggtactttacct-----attacgg
ttaactatgttaggttgtatcggggtcatttgtcggccaa--tagtgcccactttgcctt
agcaaacctaaccgatacactcat-------------aacacttaccaatactactatat
cgcaaat-----------------------------------------------------
---cacttattgtgataagtcagtagttgattcaatagcatgccagcgctcttctcacga
a-------------------------------gtggaggatgggttttactctgacccta
aa---------------------------------------------------tctgccg
ttagag-ctaggcaacgta--ctattgtcacactacctaagctccctgagcttgaagtag
tgcagttaaatatttctgcacacatg-----gattttggcgaagccagact---------
---------------------------------------tgacagcgttaccatcaatgg
taacacatcctattgtgtcactaagccttacttcaggcttgaaactaactt---------
------------tatgtgtacaggttgcactatgaatctgcgc-----------------
----------------------actgatacctgtagttttgacctgtcagcag-------
----taaacaatggcatgtcattctctcaattctgtctaagcactgaatctggtgcttgt
gagatgaaaattattgttacctatgtatggaattacttgctaaggcagcgtttgtatgtt
actgctgtagaaggccagactcacactggaaccacttcagtacatgcaacagacacttct
agtgtaatcactgatgtctgcactgactacactatttatggagtctctggtactggcatt
attaagccatcagatctcttattgcacaatggcatagcattcacctct------------
---cccacag------gtgagctttatgcatttaaaaatataaccactggcaaaaccctt
ca-------------------------------ggtcttaccgtgtgaaacc--------
---ccttctcaactgattgtgataaaca--------------------------------
------------------------acaccgt-------------tgtcggtgctatcaca
tc-------------------------------------cagtaactcaactgaaaataa
taggtttactactactatt------------gtcacacctactt---tcttttattccac
aaatgccacca-ctttcaactgcaccaagcctgttttgt-----cctatggacccatcag
cgtgtgtagtgatggtgcaattgcgggaacatccacat-tacagaatactcgaccatcca
tagtttcactatacgatggcgaagt------------tgaaataccatctgcattttctc
tttctgttcagacggagtatttgcaagttcaagcagagcaagttatagttgattgtc---
---------cacagtatgtatgcaatggcaaca-----gccgttgtctacaatta-----
-------ctggcacaatacacctcag---------------------------cttgctc
taacattgaagcagctctgcattcctctgcacagttggatagc----------agagaga
ttataaatatgtttcaaacatcagcacagtccttgc-------------agttagctaat
attaccaacttcaag----ggtgactacaattttagcagcatacta------accaccag
acttggtggcagatctgctattgaagaccttctttttaataaagttgttactagtggcct
tggcactgttgatcaggactacaaagcctgctctagagacatggccatcgctgacttagt
ttgttcccagtattacaacggcatcatggttctacctggtgttgttgatgctgagaaaat
ggcaatgtatactggc----------------------tctcttactggagctatggtat
ttggaggattgactgccgcagcggcaataccatttgccacggcagtacaagcccgcctca
attatgtcgcactgcaaacaaatgtactacaagaaaaccagaaaattcttgcagaatcat
ttaaccaagcagttggcaatatatcacttgcactatcttctgttaatgatgccatccagc
aaacttctgaggctcttaacaccgtagctattgctattaaaaagattcaaacagttgtta
accagcagggtgaggcattatcacacctgactgcacagctgtcaaacaattttcaagcaa
tttcgacttctattcaagacatttacaaccgtcttgaggaagtagaggctaaccagcaag
ttgaccgtctcatcacaggacggttggctgcacttaatgcatatgttactcagttactca
at-------cagatgtctcagattagacaatctcgattgttagctcaacaaaagattaat
gagtgtgtcaaatctcagtcgtccagatacggtttctgtggaaatggcacacatatcttc
tcacttacacagactgcaccaaatggcatatttttcatgcatgcagtgcttgtacccaac
aaattcacacgtgtcaacgcttctgccggcatttgtgtggataataccagaggctactc-
---------attgcagcctcaacttatactctaccagtttaataactcctggagagttac
acctagaaatatgtatgaacccagactgccccggcaagctgatttcatacaattaactga
ttgcagcgttactttttacaacaccaccgctgctaatcttcccaatattattcctgacgt
tatagatgttaatcaaacagtcagtgatattattgacaatttacctatagcaacacctcc
tcagtgggatgttggtatctataaca------------------acactattctcaacct
taccgttgagattaatgatttacaagagcggtctaaaaacctttcacagattgcagatcg
tttacaaaattatattgataatcttaacaatactctagttgaccttgaatggctcaacag
agtggaaacttaccttaaatggccgtggtatatatggc------ttgccattgccctggc
tcttattgcatttgtgacaatcctcataacaatctttctttgtactggttgttgtggtgg
ttgctttggttgttgtggcggttg-------------------------------ttttg
gccttttctctaagaagaaaaggtataccgacgaccaaccaac-----------------
---accgtc----------ctttaagtttaaggaatggtagt------------------
-------------------cgacgactgggccgttaccatcc----------ctggacaa
tatattattgctatacta------------------------------------------
--------------------------------------------------------gttg
tcatctgcattggtgtggcactactttttattaacacttgcttagcttg-----------
------------------------------------------------------------
-------------------------------------tgttaaattgttttacaagtgct
acctaggggcagcatatc--ttgttaggcctatt------------atagtgt-------
---------actactccaagc----------cgaaccccgtacctgag------------
------------------------------------------------------------
------------------------------------------------------------
------------------------------------gatgagtttgtaaaa---------
------------------------------------------------------------
------------------------------------------------------------
-------------------------gtacaccaat-------------------------
---------------ttcctagaaacactcactat-------------------------
------------------------------------------------------------
---------------------------------------gtctgacgcagaagagtggca
aattattgttttcattgcgatc--------------------------------------
----------------------------atatgggcgcttggcgtca-------------
---------------tcctccaaggaggctatgccacgcgtaatcgtgtgatctatgtta
ttaaacttattctgctttggctgctccaacccttcaccctagtggtgaccatttggaccg
cagttgacagatcatctaagaaggacgcagttttcattgtgtccataatttttgccgtac
tgaccttcatatcctgggccaagtactggtatgactcaattcgtttattaatgaaaacca
gatctgcatgggcactctcacctgagagtagactccttgcagggat--------------
---------------------tatggatccaatgggtacatggaggtgcattcc------
----------------------------------------catcgaccacatggct----
-----ccaattctcacacca----------gtcgttaagcatggcaagct----------
---caagctacatgg--------gcaagagctggccaatggcatatcagtcagaaatccg
ccacaggatat---------ggtgatagtgtcac-------------caagtgacacc--
---tttcactac----acttttaagaaacctgtggaatcaaacaacgatccagaa-----
---ttcgctgttctgatataccagggtgaccgcgcttcaaacgctggacttcacaccata
accacttca---------------------------------------------------
--------------------------------aaagccggtgacgctcgcctgt------
-------------ataagtatatgtaatgtgcaactg-----------------------
---------------------------------ccacttgcagctgcgagatttatatag
att-------------------------------------gtgcaa--------------
-----------------------taagcggcacatccgaagagaggatgttc--------
------------------------------------------------------------
--------------------------------------------ctgagcttattgaccc
tctcgttaaaactcgtt---gttttgcttacagtctcgtggttcttgctaatgct-----
aatccaattgcatttagcatac-----------------------tacctcggaaaattc
ttatcaatggtgagcctttattgcttgaatatggt----------------agcatatat
ggtaaagactttatcattcgaccatcgctccaagtcattcttgaagatgaattaaattaa
agttttga-------------------------------------------------cac
caatctatcatggctgcaccagtagtc---------------------------------
------------------------------------------------------------
------------------------------------------------------------
------------------------------------------------------------
------------------------------------------------------------
-------cctactactgacgcgtcttggtttcaggtgctcaaagctcaaaataaaaaggc
tactcatcctcagtttcgtggcaatggagttccgcttaactccgccatcaaacccgttga
aaaccatggctactggctgcgttacaccagacaaaagccaggtggt--------------
-actccgattcctccatcctatgccttttattacactggcacaggtcccagaggaaatct
taagtatggtgaactccctccaaatgacaccccagcaaccactcgtgttacttgggttaa
gggttcgggagctgacacttctattaagcctcatgttgccaaacgcaacc---ccaacaa
tcctaaacatcagctgctacctctccgattcccaa------ccggagatggcccagctca
aggtttcagag-------------------ttgaccccttcaacgctagaggaagacctc
aggag--------cgtggaagtggcccaagatctcaatctgttaactccagaggcacagg
c---------------------------------------aatcagcccagga-------
--------------------aacgcgaccaatctgc---------acccgctgcggtacg
tcgtaagacccaacatcaagctcccaagcggactttacccaagggtaaaaccatttctca
ggtatttggcaaccggtctcgcactggtgccaatgtcggctctgcagacactgagaagac
gggtatggctgatcctcgcatcatggctctagccagacatgtgcctggtgttcaggagat
gcttttcgctggccaccttgagagcaactttcaggcg-----------------------
-ggggcaattacccttac---------cttctcttactcaatcacagtcaaggagggttc
tcctgactatga---gagacttaaggatgcgctcaatacggtcgttaaccagacctatga
g------------ccacccaccaaaccaactaaggacaagaagcctgacaaacaagacca
gtctgctaaacccaaac-----------agcagaagaaacctaaaaaggtaactctgcca
gcagacaaacaggattgggagtgggatgatgcttttg-agataaagcaggaatc----ag
cagcgtagacatcaacctatgtctg-ttaa-acccacccaact-----------------
ccactcaaatatctctttggttccagagagtcatagtgtatagccagagagccagtcaga
gggcgctatcatgcaaactagggctggctactctagcacagaatcacatcccgataatca
acagtgctag-aaggttgatta----------------------------taccatttaa
tat--------------------------------gccgaggccacgcggagtacgatcg
agggtacagcataatctcaacttttgttgagccacaattttaatcctaattggagaaggc
caaaggactgtactacttttgtaggtgtagcagtcgcccagtgggaaagcgccaactagg
ttacaattgtggtg----------gggacaaattaggggaaattaaattggcttataggg
gg-gat----------ggagcaaaaaaaaaa-----------------------------
------------------------------aaaaaaaaa---------------------
------------------------------------------------------------
------------------------------------------------------------
------------------------------------------------------------
-------------------------------------------------------
>MK625638.1 Porcine deltacoronavirus isolate CH/JXJGS01/2016, complete genome
--------------------------------acat-ggggactaaagataaaaattata
gcattagtctataattttatctccctagcttcgctagttctct-------accgacacca
atccaggtgcgtctgccaccaagttggctaccctttctaggggcgct-tctgcgcttgct
caccactagat-tacctggaaaccagccattcaggttggagtttccccaggctcttttgt
gtgggcattagcggcttgtggtttttgcacaaaatctaagctacttaccgttcctctgac
catccaccacttctatagacagcactgactaccgtagggtt-taagtcacaccggtctgc
accgcccgtcagcggacacattacccagcatagcactccttgcaccaagcctaggtagga
taaaa--ccccctaccgggtgactcttaaggcgtttcctccacgggatagccat------
-----------tagtcactaggtgtaagtgatctgatctgggcgtattgtgttgcgcaag
tgtgatacccataggagcgtggaa------------------------------------
-----tcctattctgcggctcagtgcctga---------tatagctgtgaaatggccaag
aacaagtccaagcgcgacgctattgcgttgcctgaaaatgtaccaccacctctgcaactt
ttcattcacgttgcagctgctgaggagggtcaccctaaggttactacttacc--------
----------ttggcaactataacctctatgctaccaaggctccgcctggcgtgcaggtt
---cttagtgctaaaacctctcttactgactttgagaatgtctttggagcccaacccacc
ttgcgatcaattcgtaatctggtttgtgaggctcgc-------------tcggctgaatg
gacaacttccaagaatgcttttgcactcaaagccactcaacttgactactctgatgctgt
tttgagggcaatgattcgtttctgccctccaaaggtgtccacactcgctgcctttgctct
ttttggccgattggttaaaattgaggacaaggaacttgctgagttagctcgtgatactgc
ccttgagttggcgtacacggctaaaattggtacat--ctcttgctgacacgagatctgtc
tcacttattcataaggacgcttatctaactctcagtaatgaggttgttggcgtaactttt
actgccgcacttatggcaaaggctaccactgttaatggagcaatgcaatactcaaacttt
tacctctaccctcgtgccactattaaggtgactgatggtaaggctgaagcaa--------
-------ttgcaactaagcctctgcctgc-----------tgccactaaaggcaagccaa
tcacagaggatgtcaacctt--------------------------ctccctgactatca
g------------cagctgcttgttgatcaagtg--actggcactgaggttaaggttgga
gctctaaccta---------------------tgttaagaccactgattcaccacccctt
tactttcccaaagt------caagggtggtgttattgg----------------------
-----tattgcacttaagcagcagggcactgcggctaagaagctcaatgtagtcttccat
gctcaacctgatgat---------------gttc----tgctagccttcatacaactt--
-------cagcaattcttgaaccgtacttcggattcaagtgttgaaattactgcctgcca
gagttatgaagtatctccaactgtgacggtcaaaa---------ttggcccgtctaaacc
tggggatgtcatcgtggcta------------------------------ctgatgagga
ataccttaaatgctttga-------------------------aacccctgaggta----
--------------ggtaggctctataaggttttccaaac---------------tcaat
cttgggctatcattgagcgtgc----------cttctccagtatgaagat----------
ccgcgtgtccaaagctttatcagcatttataagttttctgcaaaaccttgc---------
-----agataactttactgcaataagtgg-------tgttgtcactgcactcattcgtga
actccaggatcttaccctggatgtggcgacacgtatcac------taacatacaatttgt
ttaccgtgccggtaagct--tattgtcgacacgacaagtgtcatagctaaacttttcc--
----------------------------------------------------agccattt
tgtgattttatatcacctttccttcggaaagttgctggttttgcaatttacactgttggt
aatcgcatgcttatgtttaccagcactggcacctttcttctcacaaaggcaactgctaag
atactcaataag---------------------------gcaaagtacatctttgatgtg
gagcctgagtacccag---------tagatgtaaca--------acatccaaagttgtag
tacatgaagcac------tccagcaaatcgac-------actaagcctactagagctcta
gaggctgtt------------------------------------------gatgtcgtt
gttggtaatactg------------tactgcaaatggctactgatggcactgcgttctac
ccatcggatggtacgcacgcctct---------------cttccaggattcaaag-----
----------------caggctcggatgagcttttcataagcttcaactgcgacctc---
------------------------------------------------------------
------------------------tttgatgatgagactaatgctcaaatcaacgaaaca
ctcgctgcatatgagcttaaccaactagtggctccaggtgattctacaccgcgtcaaatt
gcgacattggttgtcgatacacttgcagatgctataacagaccattttccggagaaaacc
attgatctacctgaa-----------------------gactatcaagtcttttctgacc
atgatgatctcccactcgcacaataccacatccctgatcacctgagcctgtatattctgg
ctatggaaggtgaagatgatagtggtgatgaaatatgtattgag----------------
-----------gacgatgattacgactg--------------------------------
-tcctcaagccgacgaagacacagaaggagtaattccccaacagtgggaacttcctgat-
gttgataaatttttactcaagatccaggaacggaagaccagcagcgacgaagtacttag-
----cgtcgacgtctatcctaaaccagagccgg---------------------------
---------------tcggcaatgttgggattgacgacagcg------------------
-cgtcggaaaagaagccaaatggg--gacccagtaccggat---------cctgaggtcc
atccaacactagagagtgtggatgttgaacgaccaaccgaaacagcaaaccaggctgttg
aagacaaaccttctgat-----------------accacct--------------ttgtg
gttga-------------------------------------------------------
---------------------tgaggaacaattacaagaatcaacaccagaacatga---
-----actccgctcctatgaaggagagttt------------------------------
--------------------------------------------------gattctgatg
atgaaattatt-------------------------------------------------
-----attcctatagtaccagtaacacctgcggatttaaaaccacagactattactataa
aggagtactttaagtc--------------------tgaaaaacttgagactattaacga
aggatccacagagtcagttacacaatctgacgattcgttcgacgagtcatttgttgatgc
tgagtctgatga------tccacaagatcctgctg-------------------------
-----tatatgatgatacaacaattataacggacagcactgatgtaggcgatgagcctga
gataactctagctac---------------------catcgttaacacacctctgacact
cgataataacttgccacctga-agccattaaacaacccagcccgactaaggttgagttag
ttgt----------tggtgaa--------ttggcaagtattaaa-----tttgacaattc
tgtcctagtcaaccctgctaatgcgcaattaacaaatggcggtg---------------g
agctgcccgtgcaattgcaaaattagc---------------------------------
-----tggttcaaaatac------------caagagtactgtaata-------gtgtggc
t------------------------------------cctatctcaggaccgcttacc--
----------------acggactcttttgatgccaagaaacttgg---tgtagcctgcat
cttgcatgt---------------------------------agtgccacccaaaggttc
tgaccct-----------------aatgtacaaga--------actcctgtatcaagctt
ac---aagagtatccttactgaaccagcacactatgttatacctatactaggtgctggta
tctttggatgcaacccagtccactc-------tctggatgcgttcaggaaagcatgtcca
agtg------------------------------acataggtcgtg------tcaccctt
gtcactatgaacaaaaaccatttgcaggtg--------------tgggatgctctcaata
gaaccattgtacgcaccactactgactatgatcaagttaccaccaaggcccttacacccc
agggagtgttagaagccaatctctttgatggtgaggactttgttcaagaaccaaaacccg
gtcaaatctaccttgaggt--------------------------------------tac
tgaagaagttcagaaccaagccaaggaacttgaccttaaccttcag-------------c
aatactgcgtctacctgaagacttgcca---ccataaatgggttgtgagtcgtacgaacg
ggttgatgcatctaaaacaaaaagataacaattgttttgtt-------------------
------------agtgcaggtgtaa---acctgttt--caaaacactgcttatcaactta
gacctgctattgatgctctctatagggag--tatctcaat-------------------g
gtaatcca-------------aacagatttgttgcttggatctacgcatcca--------
--------------ctaaccgttgtgttggtgagatgggttgtccacagcaagttatttc
t----------------------------------ttgctcgttagtaactctgacgcag
cattt----------------------------------------------tcagcaact
acagcctgttgtaacacctactttaaccacacaggtgttatttcagta------------
----gctcgtgaatatgac-----------------ccaatacaaccaaaggtctactgc
atgaagtgtgatgtgt-------ggactccctttaca----ccccagagtggaaaa----
------------------------------------------------------------
----------ggtgcagtt-------------------------gcaattggtat-----
------------ttctgcagatgaacctactggtcctgc---------------------
------------------------------------cattaaatttgccgcagctcactg
ctggtacactaatggcaagaaa-----------acagttaatggcta----------tga
cactaaagctaatgttgtagctacttatcatag---------------------------
-------------------------gtttgacgtgcctaagcctcaacttgt--------
--------cgaggacgtggt---tgcgctgcctactaa----------------------
aaatgactttgaagttctcaatgttgaagaactgccaca---ggatagtgtgctcc----
--atttggacccacctcctgtacaggccttacaacct-----------------------
-------------aaggctaaccaacacat---------------------------tga
gattttagaaaacccaga------------------------------ttatctggacat
tttggatct----------------------------------ttggattcgtaaaccca
aattcatcctcgtaaagtcc-------tggagtgttttggg------taaagcactatgt
aaggc-------aggtaaagttgt------------------------------------
ctttgtcagtgcttcgcttttgacccgtttctacaattaccttgtagagattggtgctct
t------------gactcaacaa-------------------------------------
---taaggttgtcagtcgatcttacctgtaaatttgttagaac-------ggtactccca
tcgtctaacactgtacacaaaacttgtcttggtctgtattattca------gcccagaca
ctttttgtttctttagcaccattccttatgttaccagctgtagttagtctgcttaattca
gg------------ctatacaattggcacatatttgtatgcaaaaactggctggccttgt
aattacaatgccacgcaacactttgattataattcttactgtgcaggtgacttggtttgt
caagcctgttttgacggtcaagactccctacatttgtatccgcatttacgtgttaatcag
cagcctcttcagaccact------gactacactgtttatgcgctttcactaatactacta
ttagctaacatgactcttgtcatgggcacgctaatagttactttctttgtgaacttctat
ggtgtgcaaata----------------ccattttatggtacacttc-tgatagattatc
agtccgcgctgatgatgact----------------------------------------
------ttctcagtgtactatttttataaggtaatgaagtttttccgccatctcacacat
ggatgtaaaattccaacgtgtatggtatgtgccaaacttcgtaccccacctactataaca
gttgagactgtcgttcaaggcaggaaatacccatctgttattgaaacaaatggcgggttt
acaatttgtaaagaacacaacttctattgcaaagactg-------ctctctacaaacacc
cggcactttcatcccgacagaagctat---tgagtcgctctcacgagctaccaggcttag
tgtcaaaccaacagcaccagcattcttacttgctagagatgttgagtgccaaactgatg-
----------ttgtcgttgctcgcgcaatgcataaccaaaatgcgcatgtgtgcatttca
aaatactctgatatccgtaccgttgacc--aactactt--aagcctactccact--gttt
tcatacactcccgatgttatcatcgcggcagactttgacaacagaggtagtcttaaga--
-cagctaaagaattagctgtggttttgtcaatggaccttaaacgt---actataattatc
attgatcaggcttattctagacccattgataattatcaggaagttgc-------------
--ttctcgtattgagaagtattacccagt--------------tgcaaagatcacaccca
caggtgacatctttacagacattaagcaagcgaccaatg---gccaagctagtgactctg
ctattaatgcagctgttctggctgtccagcgcggtcttgattttacaattgacaacccta
acaatat---------------attaccacattacgcctttgacttttcaaccctcaatg
cagaagaccagtctaccattttggagagtggttgtgctaaaggcaatctcaagggcacta
atgt------------------tggtgttgttctttcagctagccttgttacacgtc---
ttagtcagcaggctata-----------------------------------------cg
tgtgattgctaatgctgcttc----------acgtaatggtgtaacatgcgctgttactc
catctacacttgttatgcgtgggaatattgcaacacagcccttgactcgcatcaaagctg
gtgcacctcccatgcgtcaaaaaattttatgtgttatcctggcac------------ttg
ctattgtgtactttgctgctatggcttttggctttttggcaag------tcaaattacgc
tta---atacagtgcccacgattaaatctgatatccgtgcctctaccttctacgttgtta
gagatggagtcttggatactgttcgttcaaatgacaagtgctttgcaaataagtttttgg
catttgatagcttcattcaagcacc----------ttacactaattcacctgactgtcca
gtcgttgtgggagctgtcgaagtaacgacgcactctatt------------cctggaatt
ccagcaggtgtcattcatagagac------ggtctcatacttaacatttatgaacagtct
ctttatgaaacccatcagcgtcagtctatggttagggatgcgt------tgtcactcaag
acagcaaatctctttaacctaggcaagcgtgttgtagtaggatacactcaacatgaagtt
gttgtgggtacctcctattttaattctcctgcactttttaacgcaaagtgcaccttctta
cagtatcaggacactagacaactctattgctatgatactgttcctactgaacataagctt
tactctgatg----------------tgcttccgcacgtcgagtataaggctattgacat
taatggtgatcttgttcctttcaagataccggagcagataatgttctatccacatattgt
gcgctatactagcaattcctattgccgtatggggcattgtt---ttaatac-taaccctg
gtatttgcatttcatttacggacgaatttccgtatagtgaaaatgttaaacccggtgtat
actgtgctgatacctctttgcagttgttttcaaacct-----cgttttgggcactgtatc
tggtattcacatctttacatcaacagctgcattgcttggatctactattgtgatcatact
atgcgttgttgctgttcttgcagttcagcgattcttcaaggagtacacaacttttgttat
gtacacttgtggtcttgctcttg------------tcaacattgtgggcattgcacttat
gtacaagtgccttgtcttcgcgatcttctattatgcaatctacctttactttgtccttac
cttcccctcctttaagaggaa-------tgtggcattgttttacttcgctgtagtgatcg
tgcc----gcacgtgagtaacatgcaattgcttgcgctcattgtgtgt------agcatt
atctactttctctacacctatgttcatactgtagctaagacagctgggaaattct-----
-----------cttccttcttagacgcagctaaagctacttttgtcattgacaatgaaaa
gtacgt---gttgcttaaagac------cttgctggtgctgaatttgaccagtatctggc
ctcttacaacaagtacaaatacttttctgg---------tactgcttctgataaggatta
tg----------------ataaggtctgtatggcatttcttgccaaggctttgtcatctt
ttcgtgaagga-ggcggttcacagttgtacacaccacctaaatttgcagttgttcagagt
cttaagaccaagctgcaagcaggtatcaaaatcctcctgcatccttcgggtgtagttgag
cgatgtatggtctcagttgtctacaatggatctgcattgaatggcatctggcttaagaat
gttgtctactgcccacgccatgtaattggaaaattccgtggtaaccagtggactcacatg
gtctcaattgctga--------------------ttgccgcgactttatagtcaag----
----tgtccaatacagggtattcagctaaatgtccaatcagttaagatggtaggagctct
cctccagttaactgttcataccaacaacacagccactccagactataagtttgaaaggct
ccaaccaggatcatcgatgacaattgcttgtgcttatgatggcattgtacggcatgtcta
tcacgtggtcctccaacttaataatcttatttatgcaagcttccttaacggagcttgtgg
tagtgtgggttacactcttaagggtaaaacactctacttacattacatgcaccacattga
gtttaacaacaaaactcatagtggtacagatcttgaaggtaacttctatggcccctatgt
ggatgaggaagttattcagcagcaaacagc--------attccagtattacactgataat
gttgttgctcaattatatgcacacttactgactgttgatgctagaccaaaatgg---ctg
gcacaatctcagataagtatcgaggatttcaactcatgggctgctaacaattcctttgct
aacttc----------ccatgtgaacaaactaatatgtcctaca-tt----atgggactc
tcg--caaactgctcgagtccctgtagaacgtatcctcaataccattatacagctaacca
ccaatagagatggtgcttgtattatgggat---cttatgatttcgagtgcgattggacgc
cagagatggtatacaatcaggctccaatttcattgcagtcaggagtagttaagaaaactt
gtacgtggttcttccacttcttgtttatggctattaccatgctactcgctgccatgcatg
ttttccctgtacacttgtacccaatagtactgccatgctttactgttgtggcattcctgt
tga-ctttaaccattaaacacactgttgtgtttaccactaca------------------
---------------tatttgcttccgtcacttttgatgatggttgtaaatgctaacact
ttttggataccgaacacatttctgc----------gcacctgctacgaaa----------
----ctatattcggttccccaatt----gctcagcgactgtat------------ggtta
cactgttgct--------------------ctttatatgctgat----------------
------ctatgctggacttgcaatcaactatacgttgaaaacattccggtatagagcaac
ttcattct--tatctttttgcatgcagtggtttcaatatggttatgttgcacacattgcg
tacaaactgcttaataaaccctggacagaatcactactc-------ttcacagccttcac
aatgctaactagtcatcctttgttggctgctcttagctggtggc------------tagc
tggtcgcgtaactctgcccattatcatgcctgacttagctattcgtgttttggcgtataa
cgtcattggctatgtcatatgtgttcgatttggccttatgtggcttgcaaatcggttcac
aactgtacctatgggcacataccagtatatggtgtctgtagagcaacttaagtacatgat
ggcagttaagatgtccccaccgcgtaatgcgtttgaggtgcttatagccaacattagact
tcttggtttgggtggaaaccgtaacattgctgtttctactgttcaaaacaaaattcttga
tgcaaaagctactgctgttgttgttgctaaccttctcgaaaaggct---ggcgtcacaaa
caagcacgctgtttgcaaaaagattgtgaaactccacaatgatacccttaaagccaccac
ttatgaggaggttgaggtagcacttgtgaaacctctttctcacataattgagttcttgcc
aactgatcaggtagatgcttatctagctgatgcggccaatgctcaacatgttaataccta
ttttgacaacttgcttgagaacaaagctgttgttcaggctgttgccgatatcaacattaa
tctggattct----tatagaatttataaggaggcagatgctatttataaacgatctgttg
agatgaacgaatctccgcaggagcaaaagaaaaagcttaaagctgttaacattgcaaagg
cggaatgggagcgtgaggctgcttctcagcgtaagcttgaaaagcttgctgatgctgcta
tgaaatctatgtaccttgcagaacgtgctgaggatcgtcgcattaagctaacctctggac
ttactgcaatgctttaccatatgcttagacgtcttgactcagat----------------
---agggtaaaagctctgtttgagtgcgctaaggcacaa---------------------
-----------atcttgccaatacatgctgtagttggaatttctaatgacaaccttaaag
ttattt-----ttaacgataaggatagctactctcatt----atgtagagggcaacacac
ttatacataagggagttcgctacactattgtgaagaaactctccttagataatgcaccta
ttgaaggcgtaccagaagaattccctgtggtcgttgagactgttagggaagg---tgtgc
cccagttgcaaaacaatgagctatgtt------------------tgcgcaatgttttca
ctgctcagaacacagctcaggacttcaatggcaatgaatccactgtaaaatctttttatg
ttactagaaccggtaagaagattttggttgccattacatcaactaaagacaatcttaaga
ctgtgacctgccttactgagaccggtaagacagtcctt----------aacttggaccct
cctatgcgcttcgcacata-----ctgtaggtggaaaacagtctgttgtctatctctatt
ttattcagaatattagttcactcaacagaggtatggttattggccacatctctgaaacta
ctatccttcaggcaagtggcactcaaattgagtaccagcaaaacgcctcccttttgacct
atttgg----------ctttcgctgtagaccctaagacagcctaccttaagcatcttgct
gatggtgggtctcctatacagggttgtattcagatgattgctac---tatgggtcctgga
tttgcagttactactaaaccacaacctaatgagcatcagtattcttatggtggtgcttca
atttgtctttattgccgtgctcatataccacatcctggtgttgatggacggtgcccctac
aaaggccgctttgttcacatcgacaaa------gataaggaacctgtttccttcgccttg
actcatgagccatgcagttcttgtcaacggtgggtcaattatgactgcacctgtggatct
agtctgcagaattcggct----------------------tatttaaa-c-gagtaacgg
gttctagtgacgcccggctagaacccctgcagcctggaactcaaccagatgctgtaaaaa
gggccttccatgtgcataatgataccacctctggtatattcttaagcacaaaatctaact
gcgctcggtttaaaaccacacgcagtgccctgcctttacctaacaagggagagg------
------ttgaattgtactttgttactaagcagtgtgcagctaaagtcttcgaaatcgagg
aggaatgctacaacgctcttagtacagagctttatactactgatgatacatttggtgtcc
ttgccaaaactgagttcttcaagtt------------tgacaagatacctaatgtcaatc
gccagtatctgactaaatatacactcctggacttggcttatgctctacgtcatttgtcaa
catctaaggatgttattcaagaaattttgatcaccatgtgcggaacccctgaagattggt
------ttggggaaaattggtttgatccaattgagaaccca-tccttttacaaggagttc
cataaacttggagatattcttaaccgttgtgttcttaatgccaata-agtttgctagtgc
ctgtatagacgctggtcttgttggcatattaacacccgataatcaagacctcctgggtca
gatctatgactttggagattttattattacacaaccaggtaatggatgtgtggacctagc
atcctattattcttatttaatgcccattatgtccatgactcacatgttaaagtgtgagtg
tatggatagtgatggcaaccca------------cttgagtatgatggatttcagtatga
cttcacggacttcaagcttggcttgttcgagaagtattttaagtactgggaccgtcctta
tcatcctaacactgttgaatgtccagatgaccgttgcgtattgcactgtgcgaacttcaa
tgtgttgtttgctatgtgtatacctaacacggcatttggcaatctttgttcaagagctac
tgttgatggccaccttgtggtccagacagtgggtgtacacttgaaagaacttggtatagt
ccttaaccaggacgttaccacacacatggcaaatattaatctaaacactctattgcgatt
ggtaggtgatcccaccaccattgcaagtgtctcagacaagtgtgtagatttaagaactcc
ttgtcagaccttggctactatgtctagcggaattgctaaacagtcagtcaagcccgggca
ttttaatcaacacttctacaagcat--------------ttgcttgatagtaacctatta
gaccaacttggaatagacattcgccacttctactatatgcaggatggtgaagcggctatc
acagactacagctactacaggtataatacccccacgatggtagatatcaagatgttctta
ttttgccttgaggtggcagataagtaccttgag-ccctacgaaggtggatgtattaatgc
acagtcagttgtggtctctaatttggacaagtcagcgggctacccctttaacaagctagg
taaggctcgtaactattacgac---atgactcatgccgagcaaaatcaactgtttgagta
tacaaaacgcaatgttttgcctacactcactcagatgaaccttaagtatgcaatttcagc
caaggatcgtgctcgcactgtggcaggagtgtctataattagcaccatgactaacaggca
gtaccatcaaaagatgctgaaatctatttcacttgcacgcaatcagaccatcgtgattgg
aacaaccaaattctatggtggttgggacaacatgttacgacgactgatgtgtaatatcaa
caatcccattttagtgggttgggattaccctaagtgtgatcgttctatgccaaacatgct
gcgcattgccgcttcgtgcttgctagcacgaaaacac---acttgctgtaaccaaagcca
gcgattctaccgtttggctaatgaatgttgccaagtactatcagaagtggtagtctctgg
taacaacctctatgtaaaaccaggtggcactagcagtggtgatgcaaccacagcttatgc
caactcggtatttaacatcttacaggtggtttctgctaatgtagccaccttcttatcaac
ttccaccacgacacatcttaataaggacattgcagacttgcatcgtagtctttatgaaga
tatttatcgtggtgactctaatgatatcaccgtcatcaatagattctaccagcatctcca
aagttactttggacttatgatattgtctgatgatggtgtcgcatgcat-----agactca
gccgttgcaaaggctggagctgttgctgatcttgatggtttccgagacattttgttttac
caaaacaatgtttacatggcagactcaaagtgttggacagaaactgacatgaatgttggc
cctcatgaattttgctcacagcatactgtgttagcagagcatgatggtaaaccttactac
ttaccttacccagatgtctctcgcattctgggtgcatgcatctttgtggatgacgttaac
aaggctgaccccgttcagaatcttgaacgttacatctcacttgcaattgatgcatatccc
ctcaccaaggttgaccctattaagggta-----aagtcttttatttgttactagactaca
tacgtgtccttgctcaggagtt-acaggacg------------gtatcct-tgatgcttt
ccaat-----tactcactgacatgtcgtatgtaaataactttatgaatgaggccttttat
gctcagatgtatgagcaaagtcctacactacaggccagcggtgtttgtgtggtgtgtaac
tcacccactatactgcgctgtggtgattgcattcgtcgaccactactttgttgcgtctgt
gcctaccagcatgttacgcagactacacataaacgtatcattgctatcaacaactacatt
tgtagtgttgagaattgcaatgaggacaatgttgaaaaacttttcatttctggcactgcg
atctattgtgagaatcacaaacccacgctgtgcatacccattgta-gctaatggttctgt
ttttggtatctatcgccacactgcccgtggtagtgatgacatagacctctttaacgagct
tgctacatctaactatgacactattgaaccttatcagaaggccaatcgtgcacccttatc
-----acttatgctcttcgctgctgaaactattaaggcactcgaggagtctatcaagaag
tcatacgctaccgcaaccgtcaaggatgtgtatgaccaacgcttcatta-aacttctatg
ggaacagggtaaaaagccgccacccataacgaagaaccacatttttactggctaccattt
taacaagaatggaaaaacccaagttggtgattacattcttgctaaaacagatggcagtga
cac-ttatacctacagaggaacatctacctacaaactccaaacaggtgatgttctagtct
taatggcacatgttgttacaccgctctcagcaccccctgtgctaacgcagacaacatatg
tcagaa--aatcacttttacccgactct-------gttggtgcgtcttattatgtgcaac
attttaagtcatataatgagatagctatgcagagggttacaacagtattaggtccaccag
gcacaggtaagtcaacctttgctattggtttggctaagtactttcctagtgcacgtattt
gctacactgcgtcttcgcatgcagcaatcgatgcactctgtgaaaaagctttcaagacaa
tacctgtaggccaatgcagtcgtatcgtacccacacgtacaactgttgagtgctttcagg
agtttgtcgtaaataacacaactgcacagtatatcttctcgactatcaatgccttacctg
acattaagtgtgacattgtagttgtagatgaggtttctatgttgaccaattatgagcttt
cctctgtgaatgctcgtttggtttacaatcatattgtgtatgttggtgatccttatcagt
taccttcacctagaactatgcttacgtctggccagctttcgccagctgactataacgtag
ttactgatataatggtacatgcaggagcggatgttatgctcgacatgtgctacagatgcc
cacgtgaaatcgttgagacagtgtctaaacttgtctacgataacaaactaaaagcggcga
aaccgaactcaagacagtgttacaagaccattgtgaactttggtcctggagacgttgctc
atgagggacaatctgcctacaacgaagcacagttgcgtttcgcactcgcatttagacaac
aaaagc---ggtgggataacgtgactttcatatctccatataatgctatgaatgtgaaag
catccttag---caggtttctctactcagaccgttgactcttctcaaggttctgagtatg
attatgttatcttttgcgtgaccactgactcagcacacgcacttaacatggctcgtttga
acgttgcccttacacgcgcaaagataggtatcctt---gtggtgtttagacaggcaaacg
aactttacaatagtttgcagtttgaatctattga------------------------tt
cacagcttcagtcgagtgctgagaaaaacctcacaccactgtttaagcgctgcggctatg
agtataatggcgtccatccagctcatgctttgacctggcatgattgtggtgcagagtacc
gctgtgaggagccacttgctaaattagtaggagttgccgatggcactcttatatcataca
aaaccctagtatccacacttgggtttcttccttcacttaaaattgatgcatatcataata
tgttcctaacacgtgacgcgtgtcgcacctatgttcagagttggatcggcatagacgttg
aagcagcacacgccataaaacctaacaccgggactaaccttccattgcaaataggtttta
gtaccggaaagaatttttcagttact----ccagagggaatttgggtaaac----gagca
tggatcttgcactgagcccgtccctgccaaaatacctcctggagaacaatttcgtcacct
taagaaggacatgcgccaggcgcgtccttggaaggttgttcgacgtgagattgctactca
catt---------gctgatgtagctcctcacactgattatatatgctttgtcacttgggc
tcaccagcttgagctagcgacaatgtgctactttgtcaaactaggtatggaagaga---a
atgcttttgtggcaggcgggc------ttgtttcactaatggaactgagttcgcttgcaa
agcacaccattctctcaccattccacaatgtgattatgtgtacaatccattcctcatcga
cgtggctacgtggggattctcgggacggctttccaccaaccatgacgcggtatgcacata
tcatgctaatgcccatgttgcatcagctgatgcaatcatgacggtatgtttagctatcca
tgaactgttcagtac---tgttgactggaaccttgaatttccagtaactgctgagcaatc
acaacttaacaaggcctgtcgcttagtacaggcaaattatttaaatatactacttactac
aaccaaagccacggtggttcatgatattggtaacccaaaaggtatccctatcgtgcgcaa
acctggtgttaaatatcacttctatgatcaagcacccattgtcaaacacgttcaaaaact
aaagta-------------caagccagagatggaggcccgtttcaccgatggtttgacta
tgttttggaattgtaatgttgacacataccctgctaatgcccttgtgtgccgctacgaca
ctcatcggcagaagcatttaa-----------ttggacctaatggttcagcattatatgt
taataagcatgcttttctcaccccggagatgcatacttatgctacacataaactcaactt
ggctccactcatctactactcta----------------ccacagattgt-agtagtgaa
cagcctattgttgttacctacagagat-------tgtgtcacccggtgcaatactggaaa
aactctctgtccaaatcatgctcttgaataccaagagtttatcaatgcatacaatctcat
g------gctcgccatggatttaatgtttacataccacgcaatgtcaacgtctataactg
ttggcttactttcactaatctccaaaaccttgaaaacttagcttacaactgttattataa
gaactgcaatgctcacgttgatgggcagcttgatgtagt---------tattaataataa
cgctgtatatgctaaggtcgacaataatcttgtcaaacttttcgacaaccgcactaattt
acctgtctcagtggcttttgaacattacactaacaggcatacccgttcactgccaactac
acagctgttatctggtttaggcgtaaccgccaccagaaatttcactgtgtggtttgaca-
-----atgatacaattttccaatacactattaatgtatctacgtatactgacat------
--------------cgaccctagtacc-catgttgtcctctgtgatgataggtacggaac
agattggagtcagtttaaccaactt---------cctaatgcagtattcctcaccaaaac
taaggtgaagaaaacagaaccgtttgtttgtacagcactgac---cctaaatggcctcgc
cattgacggtgaagagctatacatctatgtacgctataacaatcaa-ctgaccacatttg
ctactacttg--------------tacacagggtagaaatgttgagcagtttatacctaa
aacacctatggaaagagacttccttgagatgtctcaacagtccttcatccagcaatatca
attgcaggaactgggtgttgaacacattatttatggtgatgattccagtccagtcg----
----ttggcggaactcacacacttatctcactagttaaaaacaagtttgaacatcagctt
gtcaacca--------------tgtttacaacccagtccagaactgtgttgttacctcac
ctaacgcaagc---tccaagaacgtctgcactgttcttgatgttcttcttgatgactaca
ttgacatcataaga--caagcacatgccagttacacaagtaaatccaaagtattcactgt
gtcaattgacaaccaacaaattagattcatgctttggcat---gatgagcaagtcaagac
ttgctacccaatcttacagtc-acttaccaatggttaccagatgcc----------atct
gtgtacaaaacattagttactgacttacaaccagctgacatccctaattat-----catt
cctacacccctcgggtgcctggagtagttaagaatgttatcaagtaccgacaacttttca
actacatagttaaaaaggatag-gttggcagtaccacacaatatgaccgtattacacctt
ggggctgcatctgcactaggtacagcaccaggttcttcagtcataaaacaaatgtttcct
gaaggaactgttcttattgaccttgatataagagagttcacttcagatgctaaccaaata
atagttacagactacagaact-tacataccaccacaccacgtagacgtcatattttctga
cctctactgttgtgatgacatacacttctttgacaa-------tctaataaggatagtt-
----------------------aaggagaggctcgccctcggtggttctatctttgttaa
gataactgaacattcattctcacccgaactctactcacttgcgggttggttcg-atgatt
atcaactattttgcacagcagttaatgcctcgtcttcagaagcatttctatgctgtttta
attatttggggcttgctaaggaaaacattaatggttttaacttacatgcttcctacattc
aatggcgcaatgaaatagcgttgacaccaacctattctcctttagcggacaacccggcta
cggcctgtaagctaaaagcaacgcctattatctcggctcgtgagttagagaagaagccta
ttcttcgctatctcgttgcatc----------aggacgccttcttgt--gaggccaccag
aatgcagagagctctattgat---------------------tatgaccttactttgtct
cgttcgagcaaagtttgctgatgatctactcgatttgctaacctt---cccgggtgcaca
tcgcttcttacataaactcacgagtaattccagcagtcactactcgcgggc---taataa
ctttgatgttggcgttcttcctggttaccccactaagaacgttaacctcttctcaccact
ta--ctaactctactttgccaa--ttaatggccttcatcggagttac-------caacca
ctcatgctgaattgtcttactaaaataactaacca--cactctcagcatgtatctcctac
ctagtgagatacaaacttatagctgcggcggtgccatggttaaacaccagacacatgatg
cagttcgtatcattttagacctcactgcc------------actgaccacatctctgttg
aagtcgttggccaacatggtgaa----aattatgtgtttgtttgtagtgagcagtttaac
tataccactgcattacacaactctaccttcttctcacttaattctgagctttattgcttt
actaataa---cacctacttaggtatccttccacctgatttaactgactttacggtctat
cgtactgggcagttttatgctaatggttaccttttaggtactttacct-----attacgg
ttaactatgttaggttgtatcggggtcatttgtcggccaa--tagtgcccactttgcctt
agcaaacctaaccgatacactcat-------------aacacttaccaatactactatat
cgcaaat-----------------------------------------------------
---cacttattgtgataagtcagtagttgattcaatagcatgccagcgctcttctcacga
a-------------------------------gtggaggatgggttttactctgacccta
aa---------------------------------------------------tctgccg
ttagag-ctaggcaacgta--ctattgtcacactacctaagctccctgagcttgaagtag
tgcagttaaatatttctgcacacatg-----gattttggcgaagccagact---------
---------------------------------------tgacagcgttaccatcaatgg
taacacatcctattgtgtcactaagccttacttcaggcttgaaactaactt---------
------------tatgtgtacaggttgcactatgaatctgcgc-----------------
----------------------actgatacctgtagttttgacctgtcagcag-------
----taaacaatggcatgtcattctctcaattctgtctaagcactgaatctggtgcttgt
gagatgaaaattattgttacctatgtatggaattacttgctaaggcagcgtttgtatgtt
actgctgtagaaggccagactcacactggaaccacttcagtacatgcaacagacacttct
agtgtaatcactgatgtctgcactgactacactatttatggagtctctggtactggcatt
attaagccatcagatctcttattgcacaatggcatagcattcacctct------------
---cccacag------gtgagctttatgcatttaaaaatataaccactggcaaaaccctt
ca-------------------------------ggtcttaccgtgtgaaacc--------
---ccttctcaactgattgtgataaaca--------------------------------
------------------------acaccgt-------------tgtcggtgctatcaca
tc-------------------------------------cagtaactcaactgaaaataa
taggtttactactactatt------------gtcacacctactt---tcttttattccac
aaatgccacca-ctttcaactgcaccaagcctgttttgt-----cctatggacccatcag
cgtgtgtagtgatggtgcaattgcgggaacatccacat-tacagaatactcgaccatcca
tagtttcactatacgatggcgaagt------------tgaaataccatctgcattttctc
tttctgttcagacggagtatttgcaagttcaagcagagcaagttatagttgattgtc---
---------cacagtatgtatgcaatggcaaca-----gccgttgtctacaatta-----
-------ctggcacaatacacctcag---------------------------cttgctc
taacattgaagcagctctgcattcctctgcacagttggatagc----------agagaga
ttataaatatgtttcaaacatcagcacagtccttgc-------------agttagctaat
attaccaacttcaag----ggtgactacaattttagcagcatacta------accaccag
acttggtggcagatctgctattgaagaccttctttttaataaagttgttactagtggcct
tggcactgttgatcaggactacaaagcctgctctagagacatggccatcgctgacttagt
ttgttcccagtattacaacggcatcatggttctacctggtgttgttgatgctgagaaaat
ggcaatgtatactggc----------------------tctcttactggagctatggtat
ttggaggattgactgccgcagcggcaataccatttgccacggcagtacaagcccgcctca
attatgtcgcactgcaaacaaatgtactacaagaaaaccagaaaattcttgcagaatcat
ttaaccaagcagttggcaatatatcacttgcactatcttctgttaatgatgccatccagc
aaacttctgaggctcttaacaccgtagctattgctattaaaaagattcaaacagttgtta
accagcagggtgaggcattatcacacctgactgcacagctgtcaaacaattttcaagcaa
tttcgacttctattcaagacatttacaaccgtcttgaggaagtagaggctaaccagcaag
ttgaccgtctcatcacaggacggttggctgcacttaatgcatatgttactcagttactca
at-------cagatgtctcagattagacaatctcgattgttagctcaacaaaagattaat
gagtgtgtcaaatctcagtcgtccagatacggtttctgtggaaatggcacacatatcttc
tcacttacacagactgcaccaaatggcatatttttcatgcatgcagtgcttgtacccaac
aaattcacacgtgtcaacgcttctgccggcatttgtgtggataataccagaggctactc-
---------attgcagcctcaacttatactctaccagtttaataactcctggagagttac
acctagaaatatgtatgaacccagactgccccggcaagctgatttcatacaattaactga
ttgcagcgttactttttacaacaccaccgctgctaatcttcccaatattattcctgacgt
tatagatgttaatcaaacagtcagtgatattattgacaatttacctatagcaacacctcc
tcagtgggatgttggtatctataaca------------------acactattctcaacct
taccgttgagattaatgatttacaagagcggtctaaaaacctttcacagattgcagatcg
tttacaaaattatattgataatcttaacaatactctagttgaccttgaatggctcaacag
agtggaaacttaccttaaatggccgtggtatatatggc------ttgccattgccctggc
tcttattgcatttgtgacaatcctcataacaatctttctttgtactggttgttgtggtgg
ttgctttggttgttgtggcggttg-------------------------------ttttg
gccttttctctaagaagaaaaggtataccgacgaccaaccaac-----------------
---accgtc----------ctttaagtttaaggaatggtagt------------------
-------------------cgacgactgggccgttaccatcc----------ctggacaa
tatattattgctatacta------------------------------------------
--------------------------------------------------------gttg
tcatctgcattggtgtggcactactttttattaacacttgcttagcttg-----------
------------------------------------------------------------
-------------------------------------tgttaaattgttttacaagtgct
acctaggggcagcatatc--ttgttaggcctatt------------atagtgt-------
---------actactccaagc----------cgaaccccgtacctgag------------
------------------------------------------------------------
------------------------------------------------------------
------------------------------------gatgagtttgtaaaa---------
------------------------------------------------------------
------------------------------------------------------------
-------------------------gtacaccaat-------------------------
---------------ttcctagaaacactcactat-------------------------
------------------------------------------------------------
---------------------------------------gtctgacgcagaagagtggca
aattattgttttcattgcgatc--------------------------------------
----------------------------atatgggcgcttggcgtca-------------
---------------tcctccaaggaggctatgccacgcgtaatcgtgtgatctatgtta
ttaaacttattctgctttggctgctccaacccttcaccctagtggtgaccatttggaccg
cagttgacagatcatctaagaaggacgcagttttcattgtgtccataatttttgccgtac
tgaccttcatatcctgggccaagtactggtatgactcaattcgtttattaatgaaaacca
gatctgcatgggcactctcacctgagagtagactccttgcagggat--------------
---------------------tatggatccaatgggtacatggaggtgcattcc------
----------------------------------------catcgaccacatggct----
-----ccaattctcacacca----------gtcgttaagcatggcaagct----------
---caagctacatgg--------gcaagagctggccaatggcatatcagtcagaaatccg
ccacaggatat---------ggtgatagtgtcac-------------caagtgacacc--
---tttcactac----acttttaagaaacctgtggaatcaaacaacgatccagaa-----
---ttcgctgttctgatataccagggtgaccgcgcttcaaacgctggacttcacaccata
accacttca---------------------------------------------------
--------------------------------aaagccggtgacgctcgcctgt------
-------------ataagtatatgtaatgtgcaactg-----------------------
---------------------------------ccacttgcagctgcgagatttatatag
att-------------------------------------gtgcaa--------------
-----------------------taagcggcacatccgaagagaggatgttc--------
------------------------------------------------------------
--------------------------------------------ctgagcttattgaccc
tctcgttaaaactcgtt---gttttgcttacagtctcgtggttcttgctaatgct-----
aatccaattgcatttagcatac-----------------------tacctcggaaaattc
ttatcaatggtgagcctttattgcttgaatatggt----------------agcatatat
ggtaaagactttatcattcgaccatcgctccaagtcattcttgaagatgaattaaattaa
agttttga-------------------------------------------------cac
caatctatcatggctgcaccagtagtc---------------------------------
------------------------------------------------------------
------------------------------------------------------------
------------------------------------------------------------
------------------------------------------------------------
-------cctactactgacgcgtcttggtttcaggtgctcaaagctcaaaataaaaaggc
tactcatcctcagtttcgtggcaatggagttccgcttaactccgccatcaaacccgttga
aaaccatggctactggctgcgttacaccagacaaaagccaggtggt--------------
-actccgattcctccatcctatgccttttattacactggcacaggtcccagaggaaatct
taagtatggtgaactccctccaaatgacaccccagcaaccactcgtgttacttgggttaa
gggttcgggagctgacacttctattaagcctcatgttgccaaacgcaacc---ccaacaa
tcctaaacatcagctgctacctctccgattcccaa------ccggagatggcccagctca
aggtttcagag-------------------ttgaccccttcaacgctagaggaagacctc
aggag--------cgtggaagtggcccaagatctcaatctgttaactccagaggcacagg
c---------------------------------------aatcagcccagga-------
--------------------aacgcgaccaatctgc---------acccgctgcggtacg
tcgtaagacccaacatcaagctcccaagcggactttacccaagggtaaaaccatttctca
ggtatttggcaaccggtctcgcactggtgccaatgtcggctctgcagacactgagaagac
gggtatggctgatcctcgcatcatggctctagccagacatgtgcctggtgttcaggagat
gcttttcgctggccaccttgagagcaactttcaggcg-----------------------
-ggggcaattacccttac---------cttctcttactcaatcacagtcaaggagggttc
tcctgactatga---gagacttaaggatgcgctcaatacggtcgttaaccagacctatga
g------------ccacccaccaaaccaactaaggacaagaagcctgacaaacaagacca
gtctgctaaacccaaac-----------agcagaagaaacctaaaaaggtaactctgcca
gcagacaaacaggattgggagtgggatgatgcttttg-agataaagcaggaatc----ag
cagcgtagacatcaacctatgtctg-ttaa-acccacccaact-----------------
ccactcaaatatctctttggttccagagagtcatagtgtatagccagagagccagtcaga
gggcgctatcatgcaaactagggctggctactctagcacagaatcacatcccgataatca
acagtgctag-aaggttgatta----------------------------taccatttaa
tat--------------------------------gccgaggccacgcggagtacgatcg
agggtacagcataatctcaacttttgttgagccacaattttaatcctaattggagaaggc
caaaggactgtactacttttgtaggtgtagcagtcgcccagtgggaaagcgccaactagg
ttacaattgtggtg----------gggacaaattaggggaaattaaattggcttataggg
gg-gat----------ggagcaaaaaaaaaa-----------------------------
------------------------------aaaaaaaaaaaaaaaaaa------------
------------------------------------------------------------
------------------------------------------------------------
------------------------------------------------------------
-------------------------------------------------------
>KY293677.1 Porcine deltacoronavirus isolate CH/JXJGS01/2016, complete genome
--------------------------------acat-ggggactaaagataaaaattata
gcattagtctataattttatctccctagcttcgctagttctct-------accgacacca
atccaggtgcgtctgccaccaagttggctaccctttctaggggcgct-tctgcgcttgct
caccactagat-tacctggaaaccagccattcaggttggagtttccccaggctcttttgt
gtgggcattagcggcttgtggtttttgcacaaaatctaagctacttaccgttcctctgac
catccaccacttctatagacagcactgactaccgtagggtt-taagtcacaccggtctgc
accgcccgtcagcggacacattacccagcatagcactccttgcaccaagcctaggtagga
taaaa--ccccctaccgggtgactcttaaggcgtttcctccacgggatagccat------
-----------tagtcactaggtgtaagtgatctgatctgggcgtattgtgttgcgcaag
tgtgatacccataggagcgtggaa------------------------------------
-----tcctattctgcggctcagtgcctga---------tatagctgtgaaatggccaag
aacaagtccaagcgcgacgctattgcgttgcctgaaaatgtaccaccacctctgcaactt
ttcattcacgttgcagctgctgaggagggtcaccctaaggttactacttacc--------
----------ttggcaactataacctctatgctaccaaggctccgcctggcgtgcaggtt
---cttagtgctaaaacctctcttactgactttgagaatgtctttggagcccaacccacc
ttgcgatcaattcgtaatctggtttgtgaggctcgc-------------tcggctgaatg
gacaacttccaagaatgcttttgcactcaaagccactcaacttgactactctgatgctgt
tttgagggcaatgattcgtttctgccctccaaaggtgtccacactcgctgcctttgctct
tttcggccgattggttaaaattgaggacaaggaacttgctgagttagctcgtgatactgc
ccttgagttggcgtacacggctaaaattggtacat--ctcttgctgacacgagatctgtc
tcacttattcataaggacgcttatctaactctcagtaatgaggttgttggcgtaactttt
actgccgcacttatggcaaaggctaccactgttaatggagcaatgcaatactcaaacttt
tacctctaccctcgtgccactattaaggtgactgatggtaaggctgaagcaa--------
-------ttgcaactaagcctctgcctgc-----------tgccactaaaggcaagccaa
tcacagaggatgtcaacctt--------------------------ctccctgactatca
g------------cagctgcttgttgatcaagtg--actggcactgaggttaaggttgga
gctctaaccta---------------------tgttaagaccactgattcaccacccctt
tactttcccaaagt------caagggtggtgttattgg----------------------
-----tattgcacttaagcagcagggcactgcggctaagaagctcaatgtagtcttccat
gctcaacctgatgat---------------gttc----tgctagccttcatacaactt--
-------cagcaattcttgaaccgtacttcggattcaagtgttgaaattactgcctgcca
gagttatgaagtatctccaactgtgacggtcaaaa---------ttggcccgtctaaacc
tggggatgtcatcgtggcta------------------------------ctgatgagga
ataccttaaatgctttga-------------------------aacccctgaggta----
--------------ggtaggctctataaggttttccaaac---------------tcaat
cttgggctatcattgagcgtgc----------cttctccagtatgaagat----------
ccgcgtgtccaaagctttatcagcatttataagttttctgcaaaaccttgc---------
-----agataactttactgcaataagtgg-------tgttgtcactgcactcattcgtga
actccaggatcttaccctggatgtggcgacacgtatcac------taacatacaatttgt
ttaccgtgccggtaagct--tattgtcgacacgacaagtgtcatagctaaacttttcc--
----------------------------------------------------agccattt
tgtgattttatatcacctttccttcggaaagttgctggttttgcaatttacactgttggt
aatcgcatgcttatgtttaccagcactggcacctttcttctcacaaaggcaactactaag
atactcaataag---------------------------gcaaagtacatctttgatgtg
gagcctgagtacccag---------tagatgtaaca--------acatccaaagttgtag
tacatgaagcac------tccagcaaatcgac-------actaagcctactagagctcta
gaggctgtt------------------------------------------gatgtcgtt
gttggtaatactg------------tactgcaaatggctactgatggcactgcgttctac
ccatcggatggtacgcacgcctct---------------cttccaggattcaaag-----
----------------caggctcggatgagcttttcataagcttcaactgcgacctc---
------------------------------------------------------------
------------------------tttgatgatgagactaatgctcaaatcaacgaaaca
ctcgctgcatatgagcttaaccaactagtggctccaggtgattctacaccgcgtcaaatt
gcgacattggttgtcgatacacttgcagatgctataacagaccattttccggagaaaacc
attgatctacctgaa-----------------------gactatcaagtcttttctgacc
atgatgatctcccactcgcacaataccacatccctgatcacctgagcctgtatattcagg
ctatggaaggtgaagatgatagtggtgatgaaatatgtattgag----------------
-----------gacgatgattacgactg--------------------------------
-tcctcaagccgacgaagacacagaaggagtaattccccaacagtgggaacttcctgat-
gttgataaatttttactcaagatccaggaacggaagaccagcagcgacgaagtacttag-
----cgtcgacgtctatcctaaaccagagccgg---------------------------
---------------tcggcaatgttgggattgacgacagcg------------------
-cgtcggaaaagaagccaaatggg--gacccagtaccggat---------cctgaggtcc
atccaacactagagagtgtggatgttgaacgaccaaccgaaacagcaaaccaggctgttg
aagacaaaccttctgat-----------------accacct--------------tcgtg
gttga-------------------------------------------------------
---------------------tgaggaacaattacaagaatcaacaccagaacatga---
-----actccgctcctatgaaggagagttt------------------------------
--------------------------------------------------gattctgatg
atgaaattatt-------------------------------------------------
-----attcctatagtaccagtaacacctgcggatttaaaaccacagactattactataa
aggagtactttaagtc--------------------tgaaaaacttgagactattaacga
aggatccacagagtcagttacacaatctgacgattcgttcgacgagtcatttgttgatgc
tgagtctgatga------tccacaagatcctgctg-------------------------
-----tatatgatgatacaacaattataacggacagcactgatgtaggcgatgagcctga
gataactctagctac---------------------catcgttaacacacctctgacact
cgataataacttgccacctga-agccattaaacaacccagcccgactaaggttgagttag
ttgt----------tggtgaa--------ttggcaagtattaaa-----tttgacaattc
tgtcctagtcaaccctgctaatgcgcaattaacaaatggcggtg---------------g
agctgcccgtgcaattgcaaaattagc---------------------------------
-----tggttcaaaatac------------caagagtactgtaata-------gtgtggc
t------------------------------------cctatctcaggaccgcttacc--
----------------acggactcttttgatgccaagaaacttgg---tgtagcctgcat
cttgcatgt---------------------------------agtgccacccaaaggttc
tgaccct-----------------aatgtacaaga--------actcctgtatcaagctt
ac---aagagtatccttactgaaccagcacactatgttatacctatactaggtgctggta
tctttggatgcaacccagtccactc-------tctggatgcgttcaggaaagcatgtcca
agtg------------------------------acataggtcgtg------tcaccctt
gtcactatgaacaaaaaccatttgcaggtg--------------tgggatgctctcaata
gaaccattgtacgcaccactactgactatgatcaagttaccaccaaggcccttacacccc
agggagtgttagaagccaatctctttgatggtgaggactttgttcaagaaccaaaacccg
gtcaaatctaccttgaggt--------------------------------------tac
tgaagaagttcagaaccaagccaaggaacttgaccttaaccttcag-------------c
aatactgcgtctacctgaagacttgcca---ccataaatgggttgtgagtcgtacgaacg
ggttgatgcatctaaaacaaaaagataacaattgttttgtt-------------------
------------agtgcaggtgtaa---acctgttt--caaaacactgcttatcaactta
gacctgctattgatgctctctatagggag--tatctcaat-------------------g
gtaatcca-------------aacagatttgttgcttggatctacgcatcca--------
--------------ctaaccgttgtgttggtgagatgggttgtccacagcaagttatttc
t----------------------------------ttgctcgttagtaactctgacgcag
cattt----------------------------------------------tcagcaact
acagcctgttgtaacacctactttaaccacacaggtgttatttcagta------------
----gctcgtgaatatgac-----------------ccaatacaaccaaaggtctactgc
atgaagtgtgatgtgt-------ggactccctttaca----ccccagagtggaaaa----
------------------------------------------------------------
----------ggtgcagtt-------------------------gcaattggtat-----
------------ttctgcagatgaacctactggtcctgc---------------------
------------------------------------cattaaatttgccgcagctcactg
ctggtacactaatggcaagaaa-----------acagttaatggcta----------tga
cactaaagctaatgttgtagctacttatcatag---------------------------
-------------------------gtttgacgtgcctaagcctcaacttgt--------
--------cgaggacgtggt---tgcgctgcctactaa----------------------
aaatgactttgaagttctcaatgttgaagaactgccaca---ggatagtgtgctcc----
--atttggacccacctcctgtacaggccttacaacct-----------------------
-------------aaggctaaccaacacat---------------------------tga
gattttagaaaacccaga------------------------------ttatctggacat
tttggatct----------------------------------ttggattcgtaaaccca
aattcatcctcgtaaagtcg-------tggagtgttttggg------taaagcactatgt
aaggc-------aggtaaagttgt------------------------------------
ctttgtcagtgcttcgcttttgacccgtttctacaattaccttgtagagattggtgctct
t------------gactcaacaa-------------------------------------
---taaggttgtcagtcgatcttacctgtaaatttgttagaac-------ggtactccca
tcgtctaacactgtacacaaaacttgtcttggtctgtattattca------gcccagaca
ctttttgtttctttagcaccattccttatgttaccagctgtagttagtctgcttaattca
gg------------ctatacaatcggcacatatttgtatgcaaaaactggctggccttgt
aattacaatgccacgcaacactttgattataattcttactgtgcaggtgacttggtttgt
caagcctgttttgacggtcaagactccctacatttgtatccgcatttacgtgttaatcag
cagcctcttcagaccact------gactacactgtttatgcgctttcactaatactacta
ttagctaacatgactcttgtcatgggcacgctaatagttactttctttgtgaacttctat
ggtgtgcaaata----------------ccattttatggtacacttc-tgatagattatc
agtccgcgctgatgatgact----------------------------------------
------ttctcagtgtactatttttataaggtaatgaagtttttccgccatctcacacat
ggatgtaaaattccaacgtgtatggtatgtgccaaacttcgtaccccacctactataaca
gttgagactgtcgttcaaggcaggaaatacccatctgttattgaaacaaatggcgggttt
acaatttgtaaagaacacaacttctattgcaaagactg-------ctctctacaaacacc
cggcactttcatcccgacagaagctat---tgagtcgctctcacgagctaccaggcttag
tgtcaaaccaacagcaccagcattcttacttgctagagatgttgagtgccaaactgatg-
----------ttgtcgttgctcgcgcaatgcataaccaaaatgcgcatgtgtgcatttca
aaatactctgatatccgtaccgttgacc--aactactt--aagcctactccact--gttt
tcatacactcccgatgttatcatcgcggcagactttgacaacagaggtagtcttaaga--
-cagctaaagaattagctgtggttttgtcaatggaccttaaacgt---actataattatc
attgatcaggcttattctagacccattgataattatcaggaagttgc-------------
--ttctcgtattgagaagtattacccagt--------------tgcaaagatcacaccca
caggtgacatctttacagacattaagcaagcgaccaatg---gccaagctagtgactctg
ctattaatgcagcagttctggctgtccagcgcggtcttgattttacaattgacaacccta
acaatat---------------attaccacattacgcctttgacttttcaaccctcaatg
cagaagaccagtctaccattttggagagtggttgtgctaaaggcaatctcaagggcacta
atgt------------------tggtgttgttctttcagctagccttgttacacgtc---
ttagtcagcaggctata-----------------------------------------cg
tgtgattgctaatgctgcttc----------acgtaatggtgtaacatgcgctgttactc
catctacacttgttatgcgtgggaatattgcaacacagcccttgactcgcatcaaagctg
gtgcacctcccatgcgtcaaaaaattttatgtgttatcctggcac------------ttg
ctattgtgtactttgctgctatggcttttggctttttggcaag------tcaaattacgc
tta---atacagtgcctacgattaaatctgatatccgtgcctctaccttctacgttgtta
gagatggagtcttggatactgttcgttcaaatgacaagtgctttgcaaataagtttttgg
catttgatagcttcattcaagcacc----------ttacactaattcacctgactgtcca
gtcgttgtgggagttgtcgaagtaacgacgcactctatt------------cctggaatt
ccagcaggtgtcattcatagagac------ggtctcatacttaacatttatgaacagtct
ctttatggaacccatcagcgtcagtctatggttagggatgcgt------tgtcactcaag
acagcaaatctctttaacctaggcaagcgtgttgtagtaggatacactcaacatgaagtt
gttgtgggtacctcctattttaattctcctgcactttttaacgcaaagtgcaccttctta
cagtatcaggacactagacaactctattgctatgatactgttcctactgaacataagctt
tactctgatg----------------tgcttccgcacgtcgagtataaggctattgacat
taatggtgatcttgttcctttcaagataccggagcagataatgttctatccacatattgt
gcgctatactagcaattcctattgccgtatggggcattgtt---ttaatac-taaccctg
gtatttgcatttcatttacggacgaatttccgtatagtgaaaatgttaaacccggtgtat
actgtgctgatacctctttgcagttgttttcaaacct-----cgttttgggcactgtatc
tggtattcacatctttacatcaacagctgcattgcttggatctactattgtgatcatact
atgcgttgttgctgttcttgcagttcagcgattcttcaaggagtacacaacttttgttat
gtacacttgtggtcttgctcttg------------tcaacattgtgggcattgcacttat
gtacaagtgccttgtcttcgcgatcttctattatgcaatctacctttactttgtccttac
cttcccctcctttaagaggaa-------tgtggcattgttttacttcgctgtagtgatcg
tgcc----gcacgtgagtaacatgcaattgcttgcgctcattgtgtgt------agcatt
atctactttctctacacctatgttcatactgtagctaagacagctgggaaattct-----
-----------cttccttcttagacgcagctaaagctacttttgtcattgacaatgaaaa
gtacgt---gttgcttaaagac------cttgctggtgctgaatttgaccagtatctggc
ctcttacaacaagtacaaatacttttctgg---------tactgcttctgataaggatta
tg----------------ataaggtctgtatggcatttcttgccaaggctttgtcatctt
ttcgtgaagga-ggcggttcacagttgtacacaccacctaaatttgcagttgttcagagt
cttaagaccaagctgcaagcaggtatcaaaatcctcctgcatccttcgggtgtagttgag
cgatgtatggtctcagttgtctacaatggatctgcattgaatggcatctggcttaagaat
gttgtctactgcccacgccatgtaattggaaaattccgtggtaaccagtggactcacatg
gtctcaattgctga--------------------ttgccgcgactttatagtcaag----
----tgtccaatacagggtattcagctaaatgtccaatcagttaagatggtaggagctct
cctccagttaactgttcataccaacaacacagccactccagactataagtttgaaaggct
ccaaccaggatcatcgatgacaattgcttgtgcttatgatggcattgtacggcatgtcta
tcacgtggtcctccaacttaataatcttatttatgcaagcttccttaacggagcttgtgg
tagtgtgggttacactcttaagggtaaaacactctacttacattacatgcaccacattga
gtttaacaacaaaactcatagtggtacagatcttgaaggtaacttctatggcccctatgt
ggatgaggaagttattcagcagcaaacagc--------attccagtattacactgataat
gttgttgctcaattatatgcacacttactgactgttgatgctagaccaaaatgg---ctg
gcacaatctcagataagtatcgaggatttcaactcatgggctgctaacaattcctttgct
aacttc----------ccatgtgaacaaactaatatgtcctaca-tt----atgggactc
tcg--caaactgctcgagtccctgtagaacgtatcctcaataccattatacagctaacca
ccaatagagatggtgcttgtattatgggat---cttatgatttcgagtgcgattggacgc
cagagatggtatacaatcaggctccaatttcattgcagtcaggagtagttaagaaaactt
gtacgtggttcttccacttcttgtttatggctattaccatgctactcgctgccatacatg
ttttccctgtacacttgtacccaatagtactgccatgctttactgttgtggcattcctgt
tga-ctttaaccattaaacacactgttgtgtttaccactaca------------------
---------------tatttgcttccgtcacttttgatgatggttgtaaatgctaacact
ttttggataccgaacacatttctgc----------gcacctgctacgaaa----------
----ctatattcggttccccaatt----gctcagcgactgtat------------ggtta
cactgttgct--------------------ctttatatgctgat----------------
------ctatgctggacttgcaatcaactatacgttgaaaacattccggtatagagcaac
ttcattct--tatctttttgcatgcagtggtttcaatatggttatgttgcacacattgcg
tacaaactgcttaataaaccctggacagaatcactactc-------ttcacagccttcac
aatgctaactagtcatcctttgttggctgctcttagctggtggc------------tagc
tggtcgcgtaactctgcccattatcatgcctgacttagctattcgtgttttggcgtataa
cgtcattggctatgtcatatgtgttcgatttggccttatgtggcttgcaaatcggttcac
aactgtacctatgggcacataccagtatatggtgtctgtagagcaacttaagtacatgat
ggcagttaagatgtccccaccgcgtaacgcgtttgaggtgcttatagccaacattagact
tcttggtttgggtggaaaccgtaacattgctgtttctactgttcaaaacaaaattcttga
tgcaaaagctactgctgttgttgttgctaaccttctcgaaaaggct---ggcgtcacaaa
caagcacgctgtttgcaaaaagattgtgaaactccacaatgatacccttaaagccaccac
ttatgaggaggttgaggtagcacttgtgaaacttctttctcacataattgagttcttgcc
aactgatcaggtagatgcttatctagctgatgcggccaatgctcaacatgttaataccta
ttttgacaacttgcttgagaacaaagctgttgttcaggctgctgccgatatcaacattaa
tctggattct----tatagaatttataaggaggcagatgctatttataaacgatctgttg
agatgaacgaatctccacaggagcaaaagaaaaagcttaaagctgttaacattgcaaagg
cggaatgggagcgtgaggctgcttctcagcgtaagcttgaaaagcttgctgatgctgcta
tgaaatctatgtaccttgcagaacgtgctgaggatcgtcgcattaagctaacctctggac
ttactgcaatgctttaccatatgcttagacgtcttgactcagat----------------
---agggtaaaagctctgtttgagtgcgctaaggcacaa---------------------
-----------atcttgccaatacatgctgtagttggaatttctaatgacaaccttaaag
ttattt-----ttaacgataaggatagctactctcatt----atgtagagggcaacacac
ttatacataagggagttcgctacactattgtgaagaaactctccttagataatgcaccta
ttgaaggcgtaccagaagaattccctgtggtcgttgagactgttagggaagg---tgtgc
cccagttgcaaaacaatgagctatgtt------------------tgcgcaatgttttca
ctgctcagaacacagctcaggacttcaatggcaatgaatccactgtaaaatctttttatg
ttactagaaccggtaagaagattttggttgccattacatcaactaaagacaatcttaaga
ctgtgacctgccttactgagaccggtaagacagtcctt----------aacttggaccct
cctatgcgcttcgcacata-----ctgtaggtggaaaacagtctgttgtctatctctatt
ttattcagaatattagttcactcaacagaggtatggttattggccacatctctgaaacta
ctatccttcaggcaagtggcactcaaattgagtaccagcaaaacgcctcccttttgacct
atttgg----------ctttcgctgtagaccctaagacagcctaccttaagcatcttgct
gatggtgggtctcctatacagggttgtattcagatgattgctac---tatgggtcctgga
tttgcagttactactaaaccacaacctaatgagcatcagtattcttatggtggtgcttca
atttgtctttattgccgtgctcatataccacatcctggtgttgatggacggtgcccctac
aaaggccgctttgttcacatcgacaaa------gataaggaacctgtttccttcgccttg
actcatgagccatgcagttcttgtcaacggtgggtcaattatgactgcacctgtggatct
agtctgcagaattcggct----------------------tatttaaa-c-gagtaacgg
gttctagtgacgcccggctagaacccctgcagcctggaactcaaccagatgctgtaaaaa
gggccttccatgtgcataatgataccacctttggtatattcttaagcacaaaatctaact
gcgctcggtttaaaaccacacgcagtgccctgcctttacctaacaagggagagg------
------ttgaattgtactttgttactaagcagtgtgcagctaaagtcttcgaaatcgagg
aggaatgctacaacgctcttagtacagagctttatactactgatgatacatttggtgtcc
ttgccaaaactgagttcttcaagtt------------tgacaagatacctaatgtcaatc
gccagtatctgactaaatatacactcctggacttggcttatgctctacgtcatttgtcaa
catctaaggatgttattcaagaaattttgatcaccatgtgcggaacccctgaagattggt
------ttggggaaaattggtttgatccaattgagaaccca-tccttttacaaggagttc
cataaacttggagatattcttaaccgttgtgttcttaatgccaata-agtttgctagtgc
ctgtatagacgctggtcttgttggcatattaacacccgataatcaagacctcctgggtca
gatctatgactttggagattttattattacacaaccaggtaatggatgtgtggacctagc
atcctattattcttatttaatgcccattatgtccatgactcacatgttaaagtgtgagtg
tatggatagtgatggcaaccca------------cttgagtatgatggatttcagtatga
cttcacggacttcaagcttggcttgttcgagaagtattttaagtactgggaccgtcctta
tcatcctaacactgttgaatgtccagatgaccgttgcgtattgcactgtgcgaacttcaa
tgtgttgtttgctatgtgtatacctaacacggcatttggcaatctttgttcaagagctac
tgttgatggccaccttgtggtccagacagtgggtgtacacttgaaagaacttggtatagt
ccttaaccaggacgttaccacacacatggcaaatattaatctaaacactctattgcgatt
ggtaggtgatcccaccaccattgcaagtgtctcagacaagtgtgtagatttaagaactcc
ttgtcagaccttggctactatgtctagcggaattgctaaacagtcagtcaagcccgggca
ttttaatcaacacttctacaagcat--------------ttgcttgatagtaacctatta
gaccaacttggaatagacattcgccacttctactatatgcaggatggtgaagcggctatc
acagactacagctactacaggtataatacccccacgatggtagatatcaagatgttctta
ttttgccttgaggtggcagataagtaccttgag-ccctacgaaggtggatgtattaatgc
acagtcagttgtggtctctaatttggacaagtcagcgggctacccctttaacaagctagg
taaggctcgtaactattacgac---atgactcatgccgagcaaaatcaactgtttgagta
tacaaaacgcaatgttttgcctacactcactcagatgaaccttaagtatgcaatttcagc
caaggatcgtgctcgcactgtggcaggagtgtctataattagcaccatgactaacaggca
gtaccatcaaaagatgctgaaatctatttcacttgcacgcaatcagaccatcgtgattgg
aacaaccaaattctatggtggttgggacaacatgttacgacgactgatgtgtaatatcaa
caatcccattttagtgggttgggattaccctaagtgtgatcgttctatgccaaacatgct
gcgcattgccgcttcgtgcttgctagcacgaaaacac---acttgctgtaaccaaagcca
gcgattctaccgtttggctaatgaatgttgccaagtactatcagaagtggtagtctctgg
taacaacctctatgtaaaaccaggtggcactagcagtggtgatgcaaccacagcttatgc
caactcggtatttaacatcttacaggtggtttctgctaatgtagccaccttcttatcaac
ttccaccacgacacatcttaataaggacattgcagacttgcatcgtagtctttatgaaga
tatttatcgtggtgactctaatgatatcaccgtcatcaatagattctaccagcatctcca
aagttactttggacttatgatattgtctgatgatggtgtcgcatgcat-----agactca
gccgttgcaaaggctggagctgttgctgatcttgatggtttccgagacattttgttttac
caaaacaatgtttacatggcagactcaaagtgttggacagaaactgacatgaatgttggc
cctcatgaattttgctcacagcatactgtgttagcagagcatgatggtaaaccttactac
ttaccttacccagatgtctctcgcattctgggtgcatgcatctttgtggatgacgttaac
aaggctgaccccgttcagaatcttgaacgttacatctcacttgcaattgatgcatatccc
ctcaccaaggttgaccctattaagggta-----aagtcttttatttgttactagactaca
tacgtgtccttgctcaggagtt-acaggacg------------gtatcct-tgatgcttt
ccaat-----cactcactgacatgtcgtatgtaaataactttatgaatgaggccttttat
gctcagatgtatgagcaaagtcctacactacaggccagcggtgtttgtgtggtgtgtaac
tcacccactatactgcgctgtggtgattgcattcgtcgaccactactttgttgcgtctgt
gcctaccagcatgttacgcagactacacataaacgtatcattgctatcaacaactacatt
tgtagtgttgagaattgcaatgaggacaatgttgaaaaacttttcatttctggcactgcg
atctattgtgagaatcacaaacccacgctgtgcatacccattgta-gctaatggttctgt
ttttggtatctatcgccacactgcccgtggtagtgatgacatagacctctttaacgagct
tgctacatctaactatgacactattgaaccttatcagaaggccaatcgtgcacctttatc
-----acttatgctcttcgctgctgaaactattaaggcactcgaggagtctatcaagaag
tcatacgctaccgcaaccgtcaaggatgtgtatgaccaacgcttcatta-aacttctatg
ggaacagggtaaaaagccgccacccataacgaagaaccacatttttactggctaccattt
taacaagaatggaaaaacccaagttggtgattacattcttgctaaaacagatggcagtga
cac-ttatacctacagaggaacatctacctacaaactccaaacaggtgatgttctagtct
taatggcacatgttgttacaccgctctcagcaccccctgtgctaacgcagacaacatatg
tcagaa--aatcacttttacccgactct-------gttggtgcgtcttattatgtgcaac
attttaagtcatataatgagatagctatgcagagggtttcaacagtattaggtccaccag
gcacaggtaagtcaacctttgctattggtttggctaagtactttcctagtgcacgtattt
gctacactgcgtcttcgcatgcagcaatcgatgcactctgtgaaaaagctttcaagacaa
tacctgtaggccaatgcagtcgtatcgtacccacacgtacaactgttgagtgctttcagg
agtttgtcgtaaataacacaactgcacagtatatcttctcgactatcaatgccttacctg
acattaagtgtgacattgtagttgtagatgaggtttctatgttgaccaattatgagcttt
cctctgtgaatgctcgtttggtttacaatcatattgtgtatgttggtgatccttatcagt
taccttcacctagaactatgcttacgtctggccagctttcgccagctgactataacgtag
ttactgatataatggtacatgcaggagcggatgttatgctcgacatgtgctacagatgcc
cacgtgaaatcgttgagacagtgtctaaacttgtctacgataacaaactaaaagcggcga
aaccgaactcaagacagtgttacaagaccattgtgaactttggtcctggagacgttgctc
atgagggacaatctgcctacaacgaagcacagttgcgtttcgcactcgcatctagacaac
aaaagc---ggtgggataacgtgactttcatatctccatataatgctatgaatgtgaaag
catccttag---caggtttctctactcagaccgttgactcttctcaaggttctgagtatg
attatgttatcttttgcgtgaccactgactcagcacacgcacttaacatggctcgtttga
acgttgcccttacacgcgcaaagataggtatcctt---gtggtgtttagacaggcaaacg
aactttacaatagtttgcagtttgaatctattga------------------------tt
cacagcttcagtcgagtgctgagaaaaacctcacaccactgtttaagcgctgcggctatg
agtataatggcgtccatccagctcatgctttgacctggcatgattgtggtgcagagtacc
gctgtgaggagccacttgctaaattagtaggagttgccgatggcactcttatatcataca
aaaccctagtatccacacttgggtttcttccttcacttaaaattgatgcatatcataata
tgttcctaacacgtgacgcgtgtcgcacctatgttcagagttggatcggcatagacgttg
aagcagcacacgccataaaacctaacaccgggactaaccttccattgcaaataggtttta
gtaccggaaagaatttttcagttact----ccagagggaatttgggtaaac----gagca
tggatcttgcactgagcccgtccctgccaaaatacctcctggagaacaatttcgtcacct
taagaaggacatgcgccaggcgcgtccttggaaggttgttcgacgtgagattgctactca
catt---------gctgatgtagctcctcacactgattatatatgctttgtcacttgggc
tcaccagcttgagctagcgacaatgtgctactttgtcaaactaggtatggaagaga---a
atgcctttgtggcaggcgggc------ttgtttcactaatggaactgagttcgcttgcaa
agcacaccattctctcaccattccacaatgtgattatgtgtacaatccattcctcatcga
cgtggctacgtggggattctcgggacggctttccaccaaccatgacgcggtatgcacata
tcatgctaatgcccatgttgcatcagctgatgcaatcatgacggtatgtttagctatcca
tgaactgttcagtac---tgttgactggaaccttgaatttccagtaactgctgagcaatc
acaacttaacaaggcctgtcgcttagtacaggcaaattatttaaatatactacttactac
aaccaaagccacggtggttcatgatattggtaacccaaaaggtatccctatcgtgcgcaa
acctggtgttaaatatcacttctatgatcaagcacccattgtcaaacgcgttcaaaaact
aaagta-------------caagccagagatggaggcccgtttcaccgatggtttgacta
tgttttggaattgtaatgttgacacataccctgctaatgcccttgtgtgccgctacgaca
ctcatcggcagaagcatttaa-----------ttggacctaatggttcagcattatatgt
taataagcatgcttttctcaccccggagatgcatacttatgctacacataaactcaactt
ggctccactcatctactactcta----------------ccacagattgt-agtagtgaa
cagcctattgttgttacctacagagat-------tgtgtcacccggtgcaatactggaaa
aactctctgtccaaatcatgctcttgaataccgagagtttatcaatgcatacaatctcat
g------gctcgccatggatttaatgtttacataccacgcaatgtcaacgtctataactg
ttggcttactttcactaatctccaaaaccttgaaaacttagcttacaactgttattataa
gaactgcaatgcccacgttgatgggcagcttgatgtagt---------tattaataataa
cgctgtatatgctaaggtcgacaataatcttgtcaaacttttcgacaaccgcactaattt
acctgtctcagtggcttttgaacattacactaacaggcatacccgttcactgccaactac
acagctgttatctggtttaggcgtaaccgccaccagaaatttcactgtgtggtttgaca-
-----atgatacaattttccaatacactattaatgtatctacgtatactgacat------
--------------cgaccctagtacc-catgttgtcctctgtgatgataggtacggaac
agattggagtcagtttaaccaactt---------cctaatgcagtattcctcaccaaaac
taaggtgaagaaaacagaaccgtttgtttgtacagcactgac---cctaaatggcctcgc
cattgacggtgaagagctatacatctatgtacgctataacaatcaa-ctgaccacatttg
ctactacttg--------------tacacagggtagaaatgttgagcagtttatacctaa
aacacctatggaaagagacttccttgagatgtctcaacagtccttcatccagcaatatca
attgcaggaactgggtgttgaacacattatttatggtgatgattccagtccagtcg----
----ttggcggaactcacacacttatctcactagttaaaaacaagtttgaacatcagctt
gtcaacca--------------tgtttacaacccagtccagaactgtgttgttacctcac
ctaacgcaagc---tccaagaacgtctgcactgttcttgatgttcttcttgatgactaca
ttgacatcataaga--caagcacatgccagttacacaagtaaatccaaagtattcactgt
gtcaattgacaaccaacaaattagattcatgctttggcat---gatgagcaagtcaagac
ttgctacccaatcttacagtc-acttaccaatggttaccagatgcc----------atct
gtgtacaaaacattagttactgacttacaaccagctgacatccctaattat-----catt
cctacacccctcgggtgcctggagtagttaagaatgttatcaagtaccgacaacttttca
actacatagttaaaaaggatag-gttggcagtaccacacaatatgaccgtattacacctt
ggggctgcatctgcactaggtacagcaccaggttcttcagtcataaaacaaatgtttcct
gaaggaactgttcttattgaccttgatataagagagttcacttcagatgctaaccaaata
atagttacagactacagaact-tacataccaccacaccacgtagacgtcatattttctga
cctctactgttgtgatgacatacacttctttgacaa-------tctaataaggatagtt-
----------------------aaggagaggctcgccctcggtggttctatctttgttaa
gataactgaacattcattctcacccgaactctactcacttgcgggttggttcg-atgatt
atcaactattttgcacagcagttaatgcctcgtcttcagaagcatttctatgctgtttta
attatttggggcttgctaaggaaaacattaatggttttaacttacatgcttcctacattc
aatggcgcaatgaaatagcgttgacaccaacctattctcctttagcggacaacccggcta
cggcctgtaagctaaaagcaacgcctattatctcggctcgtgagttagagaagaagccta
ttcttcgctatctcgttgcatc----------aggacgccttcttgt--gaggccaccag
aatgcagagagctctattgat---------------------tatgaccttactttgtct
cgttcgagcaaagtttgctgatgatctactcgatttgctaacctt---cccgggtgcaca
tcgcttcttacataaactcacgagtaattccagcagtcactactcgcgggc---taataa
ctttgatgttggcgttcttcctggttaccccactaagaacgttaacctcttctcaccact
ta--ctaactctactttgccaa--ttaatggccttcatcggagttac-------caacca
ctcatgctgaattgtcttactaaaataactaacca--cactctcagcatgtatctcctac
ctagtgaggtacaaacttatagctgcggcggtgccatggttaaacaccagacacatgatg
cagttcgtatcattttagacctcactgcc------------actgaccacatctctgttg
aagtcgttggccaacatggtgaa----aattatgtgtttgtttgtagtgagcagtttaac
tacaccactgcattacacaactctaccttcttctcacttaattctgagctttattgcttt
actaataa---cacctacttaggtatccttccacctgatttaactgactttacggtctat
cgtactgggcagttttatgctaatggttaccttttaggtactttacct-----attacgg
ttaactatgttaggttgtatcggggtcatttgtcggccaa--tagtgcccaccttgcctt
agcaaacctaaccgatacactcat-------------aacacttaccaatactactatat
cgcaaat-----------------------------------------------------
---cacttattgtgataagtcagtagttgattcaatagcatgccagcgctcttctcacga
a-------------------------------gtggaggatgggttttactctgacccta
aa---------------------------------------------------tctgccg
ttagag-ctaggcaacgta--ctattgtcacactacctaagctccctgagcttgaagtag
tgcagttaaatatttctgcacacatg-----gattttggcgaagccagact---------
---------------------------------------tgacagcgttaccatcaatgg
taacacatcctattgtgtcactaagccttacttcaggcttgaaactaactt---------
------------tatgtgtacaggttgcactatgaatctgcgc-----------------
----------------------actgatacctgtagttttgacctgtcagcag-------
----taaacaatggcatgtcattctctcaattctgtctaagcactgaatctggtgcttgt
gagatgaaaattattgttacctatgtatggaattacttgctaaggcagcgtttgtatgtt
actgctgcagaaggccagactcacactggaaccacttcagtacatgcaacagacacttct
agtgtaatcactgatgtctgcactgactacactatttatggagtctctggtactggcatt
attaagccatcagatctcttattgcacaatggcatagcattcacctct------------
---cccacag------gtgagctttatgcatttaaaaatataaccgctggcaaaaccctt
cc-------------------------------ggtcttaccgtgtgaaacc--------
---ccttctcaactgattgtgataaaca--------------------------------
------------------------acaccgt-------------tgtcggtgctatcaca
tc-------------------------------------cagtaactcaactgaaaataa
taggtttactactactatt------------gtcacacctactt---tcttttattccac
aaatgccacca-ctttcaactgcaccaagcctgttttgt-----cctatggacccatcag
cgtgtgtagtgatggtgcaattgcgggaacatccacat-tacagaatactcgaccatcca
tagtttcactatacgatggcgaagt------------tgaaataccatctgcattttctc
tttctgttcagacggagtatttgcaagttcaagcagagcaagttatagttgattgtc---
---------cacagtatgtatgcaatggcaaca-----gccgttgtctacaatta-----
-------ctggcacaatacacctcag---------------------------cttgctc
taacattgaagcagctctgcattcctctgcacagttggatagc----------agagaga
ttataaatatgtttcaaacatcagcacagtccttgc-------------agttagctaat
attaccaacttcaag----ggtgactacaattttagcagcatacta------accaccag
acttggtggcagatctgctattgaagaccttctttttaataaagttgttactagtggcct
tggcactgttgatcaggactacaaagcctgctctagagacatggccatcgctgacttagt
ttgttcccagtattacaacggcatcatggttctacctggtgttgttgatgctgagaaaat
ggcaatgtatactggc----------------------tctcttactggagctatggtat
ttggaggattgactgccgcagcggcaataccatttgccacggcagtacaagcccgcctca
attatgtcgcactgcaaacaaatgtactacaagaaaaccagaaaattcttgcagaatcat
ttaaccaagcagttggcaatatatcacttgcactatcttctgttaatgatgccatccagc
aaacttctgaggctcttaacaccgtagctattgctattaaaaagattcaaacagttgtta
accagcagggtgaggcattatcacacctgactgcacagctgtcaaacaattttcaagcaa
tttcgacttctattcaagacatttacaaccgtcttgaggaagtagaggctaaccagcaag
ttgaccgtctcatcacaggacggttggctgcacttaatgcatatgttactcagttactca
at-------cagatgtctcagattagacaatctcgattgttagctcaacaaaagattaat
gagtgtgtcaaatctcagtcgtccagatacggtttctgtggaaatggcacacatatcttc
tcacttacacagactgcaccaaatggcatatttttcatgcatgcagtgcttgtacccaac
aaattcacacgtgtcaacgcttctgccggcatttgtgtggataataccagaggctactc-
---------attgcagcctcaacttatactctaccagtttaataactcctggagagttac
acctagaaatatgtatgaacccagactgccccggcaagctgatttcatacaattaactga
ttgcagcgttactttttacaacaccaccgctgctaatcttcccaatattattcctgacgt
tatagatgttaatcaaacagtcagtgatattattgacaatttacctatagcaacacctcc
tcagtgggatgttggtatctataaca------------------acactattctcaacct
taccgttgagattaatgatttacaagagcggtctaaaaacctttcacagattgcagatcg
tttacaaaattatattgataatcttaacaatactctagttgaccttgaatggctcaacag
agtggaaacttaccttaaatggccgtggtatatatggc------ttgccattgccctggc
tcttattgcatttgtgacaatcctcataacaatctttctttgtactggttgttgtggtgg
ttgctttggttgttgtggcggttg-------------------------------ttttg
gccttttctctaagaagaaaaggtataccgacgaccaaccaac-----------------
---accgtc----------ctttaagtttaaggaatggtagt------------------
-------------------cgacgactgggccgttaccatcc----------ctggacaa
tatattattgctatacta------------------------------------------
--------------------------------------------------------gttg
tcatctgcattggtgtggcactactttttattaacacttgcttagcttg-----------
------------------------------------------------------------
-------------------------------------tgttaaattgttttacaagtgct
acctaggggcagcatatc--ttgttaggcctatt------------atagtgt-------
---------actactccaagc----------cgaaccccgtacctgag------------
------------------------------------------------------------
------------------------------------------------------------
------------------------------------gatgagtttgtaaaa---------
------------------------------------------------------------
------------------------------------------------------------
-------------------------gtacaccaat-------------------------
---------------ttcctagaaacactcactat-------------------------
------------------------------------------------------------
---------------------------------------gtctgacgcagaagagtggca
aattattgttttcattgcgatc--------------------------------------
----------------------------atatgggcgcttggcgtca-------------
---------------tcctccaaggaggctatgccacgcgtaatcgtgtgatctatgtta
ttaaacttattctgctttggctgctccaacccttcaccctagtggtgaccatttggaccg
cagttgacagatcatctaagaaggacgcagttttcattgtgtccataatttttgccgtac
tgaccttcatatcctgggccaagtactggtatgactcaattcgtttattaatgaaaacca
gatctgcatgggcactctcacctgagagtagactccttgcagggat--------------
---------------------tatggatccaatgggtacatggaggtgcattcc------
----------------------------------------catcgaccacatggct----
-----ccaattctcacacca----------gtcgttaagcatggcaagct----------
---caagctacatgg--------gcaagagctggccaatggcatatcagtcagaaatccg
ccacaggatat---------ggtgatagtgtcac-------------caagtgacacc--
---tttcactac----acttttaagaaacctgtggaatcaaacaacgatccagaa-----
---ttcgctgttctgatataccagggtgaccgcgcttcaaacgctggacttcacaccata
accacttca---------------------------------------------------
--------------------------------aaagccggtgacgctcgcctgt------
-------------ataagtatatgtaatgtgcaactg-----------------------
---------------------------------ccacttgcagctgcgagatttatatag
att-------------------------------------gtgcaa--------------
-----------------------taagcggcacatccgaagagaggatgttc--------
------------------------------------------------------------
--------------------------------------------ctgagcttattgaccc
tctcgttaaaactcgtt---gttttgcttacagtctcgtggttcttgctaatgct-----
aatccaattgcatttagcatac-----------------------tacctcggaaaattc
ttatcaatggtgagcctttattgcttgaatatggt----------------agcatatat
ggtaaagactttatcattcgaccatcgctccaagtcattcttgaagatgaattaaattaa
agttttga-------------------------------------------------cac
caatctatcatggctgcaccagtagtc---------------------------------
------------------------------------------------------------
------------------------------------------------------------
------------------------------------------------------------
------------------------------------------------------------
-------cctactactgacgcgtcttggtttcaggtgctcaaagctcaaaataaaaaggc
tactcatcctcagtttcgtggcaatggagttccgcttaactccgccatcaaacccgttga
aaaccatggctactggctgcgttacaccagacaaaagccaggtggt--------------
-actccgattcctccatcctatgccttttattacactggcacaggtcccagaggaaatct
taagtatggtgaactccctccaaatgacaccccagcaaccactcgtgttacttgggttaa
gggttcgggagctgacacttctattaagcctcatgttgccaaacgcaacc---ccaacaa
tcctaaacatcagctgctacctctccgattcccaa------ccggagatggcccagctca
aggtttcagag-------------------ttgaccccttcaacgctagaggaagacctc
aggag--------cgtggaagtggcccaagatctcaatctgttaactccagaggcacagg
c---------------------------------------aatcagcccagga-------
--------------------aacgcgaccaatctgc---------acccgctgcggtacg
tcgtaagacccaacatcaagctcccaagcggactttacccaagggtaaaaccatttctca
ggtatttggcaaccggtctcgcactggtgccaatgtcggctctgcagacactgagaagac
gggtatggctgatcctcgcatcatggctctagccagacatgtgcctggtgttcaggagat
gcttttcgctggccaccttgagagcaactttcaggcg-----------------------
-ggggcaattacccttac---------cttctcttactcaatcacagtcaaggagggttc
tcctgactatga---gagacttaaggatgcgctcaatacggtcgttaaccagacctatga
g------------ccacccaccaaaccaactaaggacaagaagcctgacaaacaagacca
gtctgctaaacccaaac-----------agcagaagaaacctaaaaaggtaactctgcca
gcagacaaacaggattgggagtgggatgatgcttttg-agataaagcaggaatc----ag
cagcgtagacatcaacctatgtctg-ttaa-acccacccaact-----------------
ccactcaaatatctctttggttccagagagtcatagtgtatagccagagagccagtcaga
gggcgctatcatgcaaactagggctggctactctagcacagaatcacatcccgataatca
acagtgctag-aaggttgatta----------------------------taccatttaa
tat--------------------------------gccgaggccacgcggagtacgatcg
agggtacagcataatctcaacttttgttgagccacaattttaatcctaattggagaaggc
caaaggactgtactacttttgtaggtgtagcagtcgcccagtgggaaagcgccaactagg
ttacaattgtggtg----------gggacaaattaggggaaattaaattggcttataggg
gg-gat----------ggagcaaaaaaaaaa-----------------------------
------------------------------aaaaaaaaa---------------------
------------------------------------------------------------
------------------------------------------------------------
------------------------------------------------------------
-------------------------------------------------------
>KY293678.1 Porcine deltacoronavirus isolate CH/JXJGS02/2016, complete genome
--------------------------------acat-ggggactaaagataaaaattata
gcattagtctataattttatctccctagcttcgctagttctct-------accgacacca
atccaggtgcgtctgccaccaagttggctaccctttctaggggcgct-tttgcgcttgct
caccactagat-tacctggaaaccagccattcaggttggagtttccccaggctcttttgt
gtgggcattagcggcttgtggtttttgcacaaaatctaagctacttaccgttcctctgac
catccaccacttctatagacagcactgactaccgtagggtt-taagtcacaccggtctgc
accgcccgtcagcggacacattacccagcatagcactccttgcaccaagcctaggtagga
taaaa--ccccctaccgggtgactcttaaggcgtttcctccacgggatagccat------
-----------tagtcactaggtgtaagtgatctgatctgggcgtattgtgttgcgcaag
tgtgatacccataggagcgtggaa------------------------------------
-----tcctattctgcggctcagtgcctga---------tatagctgtgaaatggccaag
aacaagtccaagcgcgacgctattgcgttgcctgaaaatgtaccaccacctctgcaactt
ttcattcacgttgcagctgctgaggagggtcaccctaaggttactacttacc--------
----------ttggcaactataacctctatgctaccaaggctccgcctggcgtgcaggtt
---cttagtgctaaaacctctcttactgactttgagaatgtctttggagcccaacccacc
ttgcgatcaattcgtaatctggtttgtgaggctcgc-------------tcggctgaatg
gacaacttccaagaatgcttttgcactcaaagccactcaacttgactactctgatgctgt
tttgagggcaatgatccgtttctgccctccaaaggtgtccacactcgctgcctttgctct
ttttggccgattggttaaaattgaggacaaggaacttgctgagttagctcgtgatactgc
ccttgagttggcgtacacggctaaaattggtacat--ctcttgctgacacgagatctgtc
tcacttattcataaggacgcttatctaactctcagtaatgaggttgttggcgtaactttt
actgccgcacttatggcaaaggctaccactgttaatggagcaatgcaatactcaaacttt
tacctctaccctcgtgccactattaaggtgactgatggtaaggctgaagcaa--------
-------ttgcaactaagcctctgcctgc-----------tgccactaaaggcaagccaa
tcacagaggatgtcaacctt--------------------------ctccctgactatca
g------------cagctgcttgttgatcaagtg--actggcactgaggttaaggttgga
gctctaaccta---------------------tgttaagaccactgattcaccacccctt
tactttcccaaagt------caagggtggtgttattgg----------------------
-----tatcgcacttaagcagcagggcactgcggctaagaagctcaatgtagtcttccat
gctcaacctgatgat---------------gttc----tgctagccttcatacaactt--
-------cagcaattcttgaaccgtacttcggattcaagtgttgaaattactgcctgcca
gagttatgaagtatctccaactgtgacggtcaaaa---------ttggcccgtctaaacc
tggggatgtcatcgtggcta------------------------------ctgatgagga
ataccttaaatgctttga-------------------------aacccctgaggta----
--------------ggtaggctctataaggttttccaaac---------------tcaat
cttgggctatcattgagcgtgc----------cttctccagtatgaagat----------
ccgcgtgtccaaagctttatcagcatttataagttttctgcaaaaccttgc---------
-----agataactttactgcaataagtgg-------tgttgtcactgcactcattcgtga
actccaggatcttaccctggatgtggcgacacgtatcac------taacatacaatttgt
ttaccgtgccggtaagct--tattgtcgacacgacaagtgtcatagctaaacttttcc--
----------------------------------------------------agccattt
tgtgattttatatcacctttccttcggaaagttgctggttttgcaatttacactgttggt
aatcgcatgcttatgtttaccagcactggcacctttcttctcacaaaggcaactactaag
atactcaataag---------------------------gcaaagtacatctttgatgtg
gagcctgagtacccag---------tagatgtaaca--------acatccaaagttgtag
tacatgaagcac------tccagcaaatcgac-------actaagcctactagagctcta
gaggctgtt------------------------------------------gatgtcgtt
gttggtaatactg------------tactgcaaatggctactgatggcactgcgttctac
ccatcggatggtacgcacgcctct---------------cttccaggattcaaag-----
----------------caggctcggatgagcttttcataagcttcaactgcgacctc---
------------------------------------------------------------
------------------------tttgatgatgagactaatgctcaaatcaacgaaaca
ctcgctgcatatgagcttaaccaactagtggctccaggtgattctacaccgcgtcaaatt
gcgacattggttgtcgatacacttgcagatgctataacagaccattttccggagaaaacc
attgatctacctgaa-----------------------gactatcaagtcttttctgacc
atgatgatctcccactcgcacaataccacatccctgatcacctgagcctgtatattcagg
ctatggaaggtgaagatgatagtggtgatgaaatatgtattgag----------------
-----------gacgatgattacgactg--------------------------------
-tcctcaagccgacgaagacacagaaggagtaattccccaacagtgggaacttcctgat-
gttgataaatttttactcaagatccaggaacggaagaccagcagcgacgaagtacttag-
----cgtcgacgtctatcctaaaccagagccgg---------------------------
---------------tcggcaatgttgggattgacgacagcg------------------
-tgtcggaaaagaagccaaatggg--gacccagtaccggat---------cctgaggtcc
atccaacactagagagtgtggatgttgaacgaccaaccgaaacagcaaaccaggctgttg
aagacaaaccttctgat-----------------accacct--------------ttgtg
gttga-------------------------------------------------------
---------------------tgaggaacaattacaagaatcaacaccagaacatga---
-----actccgctcctatgaaggagagttt------------------------------
--------------------------------------------------gattctgatg
atgaaattatt-------------------------------------------------
-----attcctatagtaccagtaacacctgcggatttaaaaccacagactattactataa
aggagtactttaagtc--------------------tgaaaaacttgagactattaacga
aggatccacagagtcagttacacaatctgacgattcgttcgacgagtcatttgttgatgc
tgagtctgatga------tccacaagatcctgctg-------------------------
-----tatatgatgatacaacaattataacggacagcactgatgtaggcgatgagcctga
gataactctagctac---------------------catcgttaacacacctctgacact
cgataataacttgccacctga-agccattaaacaacccagcccgactaaggttgagttag
ttgt----------tggtgaa--------ttggcaagtattaaa-----tttgacaattc
tgtcctagtcaaccctgctaatgcgcaattaacaaatggcggtg---------------g
agctgcccgtgcaattgcaaaattagc---------------------------------
-----tggttcaaaatac------------caagagtactgtaata-------gtgtggc
t------------------------------------cctatctcgggaccgcttacc--
----------------acggactcttttgataccaagaaacttgg---tgtagcctgcat
cttgcatgt---------------------------------agtgccacccaaaggttc
tgaccct-----------------aatgtacaaga--------actcctgtatcaagctt
ac---aagagtatccttactgaaccagcacactatgttatacctatactaggtgctggta
tctttggatgcaacccagtccactc-------tctggatgcgttcaggaaagcatgtcca
agtg------------------------------acataggtcgtg------tcaccctt
gtcactatgaacaaaaaccatttgcaggtg--------------tgggatgctctcaata
gaaccattgtacgcaccactactgactatgatcaagttaccaccaaggcccttacacccc
agggagtgttagaagccaatctctttgatggtgaggactttgttcaagaaccaaaacccg
gtcaaatctaccttgaggt--------------------------------------tac
tgaagaagttcagaaccaagccaaggaacttgaccttaaccttcag-------------c
aatactgcgtctacccgaagacttgcca---ccataaatgggttgtgagtcgtacgaacg
ggttgatgcatctaaaacaaaaagacaacaattgttttgtt-------------------
------------agtgcaggtgtaa---acctgttt--caaaacactgcttatcaactta
gacctgctattgatgctctctatagggag--tatctcaat-------------------g
gtaatcca-------------aacagatttgttgcttggatctacgcatcca--------
--------------ctaaccgttgtgttggtgagatgggttgtccacagcaagttatttc
t----------------------------------ttgctcgttagtaactctgacgcag
cattt----------------------------------------------tcagcaact
acagcctgttgtaacacctactttaaccacacaggtgttatttcagta------------
----gctcgtgaatatgac-----------------ccaatacaaccaaaggtctactgc
atgaagtgtgatgtgt-------ggactccctttaca----ccccagagtggaaaa----
------------------------------------------------------------
----------ggtgcagtt-------------------------gcaattggtat-----
------------ttctgcagatgaacctactggtcctgc---------------------
------------------------------------cattaaatttgccgcagctcactg
ctggtacactaatggcaagaaa-----------acagttaatggcta----------tga
cactaaagctaatgttgtagctacttatcatag---------------------------
-------------------------gtttgacgtgcctaagcctcaacttgt--------
--------cgaggacgtggt---tgcgctgcctactaa----------------------
aaatgactttgaagttctcaatgttgaagaactgccaca---ggatagtgtgctcc----
--atttggacccacctcctgtacaggccttacaacct-----------------------
-------------aaggctaaccaacacat---------------------------tga
gattttagaaaacccaga------------------------------ttatctggacat
tttggatct----------------------------------ttggattcgtaaaccca
aattcatcctcgtaaagtcc-------tggagtgttttggg------taaagcactatgt
aaggc-------aggtaaagttgt------------------------------------
ctttgtcagtgcttcgcttttgacccgtttctacaattaccttgtagagattggtgctct
t------------gactcaacaa-------------------------------------
---taaggttgtcagtcgatcttacctgtaaatttgttagaac-------ggtactccca
tcgtctaacactgtacacaaaacttgtcttggtctgtattattca------gcccagaca
ctttttgtttctttagcaccattccttatgttaccagctgtagttagtctgcttaattca
gg------------ctatacaattggcacatatttgtatgcaaaaactggctggccttgt
aattacaatgccacgcaacactttgattataattcttactgtgcaggtgacttggtttgt
caagcctgttttgacggtcaagactccctacatttgtatccgcatttacgtgttaatcag
cagcctcttcagaccact------gactacactgtttatgcgctttcactaatactacta
ttagctaacatgactcttgtcatgggcacgctaatagttactttctttgtgaacttctat
ggtgtgcaaata----------------ccattttatggtacacttc-tgatagattatc
agtccgcgctgatgatgact----------------------------------------
------ttctcagtgtactatttttataaggtaatgaagtttttccgccatctcacacat
ggatgtaaaattccaacgtgtatggtatgtgccaaacttcgtaccccacctactataaca
gttgagactgtcgttcaaggcaggaaatacccatctgttattgaaacaaatggcgggttt
acaatttgtaaagaacacaacttctattgcaaagactg-------ctctctacaaacacc
cggcactttcatcccgacagaagctat---tgagtcgctctcacgagctaccaggcttag
tgtcaaaccaacagcaccagcattcttacttgctagagatgttgagtgccaaactgatg-
----------ttgtcgttgctcgcgcaatgcataaccaaaacgcgcatgtgtgcatttca
aaatactctgatatccgtaccgttgacc--aactactt--aagcctactccact--gttt
tcatacactcccgatgttatcatcgcggcagactttgacaacagaggtagtcttaaga--
-cagctaaagaattagctgtggttttgtcaatggaccttaaacgt---actataattatc
attgatcaggcttattctagacccattgataattatcaggaagttgc-------------
--ttctcgtattgagaagtattacccagt--------------tgcaaagatcacaccca
caggtgacatctttacagacattaagcaagcgaccaatg---gccaagctagtgactctg
ctattaatgcagctgttctggctgtccagcgcggccttgattttacaattgacaacccta
acaatat---------------attaccacattacgcctttgacttttcaaccctcaatg
cagaagaccagtctaccattttggagagtggttgtgctaaaggcaatctcaagggcacta
atgt------------------tggtgttgttctttcagctagccttgttacacgtc---
ttagtcagcaggctata-----------------------------------------cg
tgtgattgctaatgctgcttc----------acgtaatggtgtaacatgcgctgttactc
catctacacttgttatgcgtgggaatattgcaacacagcccttgactcgcatcaaagctg
gtgcacctcccatgcgtcaaaaaattttatgtgttatcctggcac------------ttg
ctattgtgtactttgctgctatggcttttggctttttggcaag------tcaaattacgc
tta---atacagtgcctacgattaaatctgatatccgtgcctctaccttctacgttgtta
gagatggagtcttggatactgttcgttcaaatgacaagtgctttgcaaataagtttttgg
catttgatagcttcattcaagcacc----------ttacactaattcacctgactgtcca
gtcgttgtgggagttgtcgaagtaacgacgcactctatt------------cctggaatt
ccagcaggtgtcattcatagagac------ggtctcatacttaacatttatgaacagtct
ctttatgaaacccatcagcgtcagtctatggttagggatgcgt------tgtcactcaag
acagcaaatctctttaacctaggcaagcgtgttgtagtaggatacactcaacatgaagtt
gttgtgggtacctcctattttaattctcctgcactttttaacgcaaagtgcaccttctta
cagtatcaggacactagacaactctattgctatgatactgttcctactgaacataagctt
tactctgatg----------------tgcttccgcacgtcgagtataaggctattgacat
taatggtgatcttgttcctttcaagataccggagcagataatgttctatccacatattgt
gcgctatactagcaattcctattgccgtatggggcattgtt---ttaatac-taaccctg
gtatttgcatttcatttacggacgaatttccgtatagtgaaaatgttaaacccggtgtat
actgtgctgatacctctttgcagttgttttcaaacct-----cgttttgggcactgtatc
tggtattcacatctttacatcaacagctgcattgcttggatctactattgtgatcatact
atgcgttgttgctgttcttgcagttcagcgattcttcaaggagtacacaacttttgttat
gtacacttgtggtcttgctcttg------------tcaacattgtgggcattgcacttat
gtacaagtgccttgtcttcgcgatcttctattatgcaatctacctttactttgtccttac
cttcccctcctttaagaggaa-------tgtggcattgttttacttcgctgtagtgatcg
tgcc----gcacgtgagtaacatgcaattgcttgcgctcattgtgtgt------agcatt
atctactttctctacacctatgttcatactgtagctaagacagctgggaaattct-----
-----------cttccttcttagacgcagctaaagctacttttgtcattgacaatgaaaa
gtacgt---gttgcttaaagac------cttgctggtgctgaatttgaccagtatctggc
ctcttacaacaagtacaaatacttttctgg---------tactgcttctgataaggatta
tg----------------ataaggtctgtatggcatttcttgccaaggctttgtcatctt
ttcgtgaagga-ggcggttcacagttgtacacaccacctaaatttgcagttgttcagagt
cttaagaccaagctgcaagcaggtatcaaaatcctcctgcatccttcgggtgtagttgag
cgatgtatggtctcagttgtctacaatggatctgcattgaatggcatctggcttaagaat
gttgtctactgcccacgccatgtaattggaaaattccgtggtaaccagtggactcacatg
gtctcaattgctga--------------------ttgccgcgactttatagtcaag----
----tgtccaatacagggtattcagctaaatgtccaatcagttaagatggtaggagctct
cctccagttaactgttcataccaacaacacagccactccagactataagtttgaaaggct
ccaaccaggatcatcgatgacaattgcttgtgcttatgatggcattgtacggcatgtcta
tcacgtggtcctccaacttaataatcttatttatgcaagcttccttaacggagcttgtgg
tagtgtgggttacactcttaagggtaaaacactctacttacattacatgcaccacattga
gtttaacaacaaaactcatagtggtacagatcttgaaggtaacttctatggcccctatgt
ggatgaggaagttattcagcagcaaacagc--------attccagtattacactgataat
gttgttgctcaattatatgcacacttactgactgttgatgctagaccaaaatgg---ctg
gcacaatctcagataagtatcgaggattacaactcatgggctgctaacaattcctttgct
aacttc----------ccatgtgaacaaactaatatgtcctaca-tt----atgggactc
tcg--caaactgctcgagtccctgtagaacgtatcctcaataccattatacagctaacca
ccaatagagatggtgcttgtattatgggat---cttatgatttcgagtgcgattggacgc
cagagatggtatacaatcaggctccaatttcattgcagtcaggagtagttaagaaaactt
gtacgtggttcttccacttcttgtttatggctattaccatgctactcgctgccatgcatg
ttttccctgtacacttgtacccaatagtactgccatgctttactgttgtggcattcctgt
tga-ctttaaccattaaacacactgttgtgtttaccactaca------------------
---------------tatttgcttccgtcacttttgatgatggttgtaaatgctaacact
ttttggataccgaacacatttctgc----------gcacctgctacgaaa----------
----ctatattcggttccccaatt----gctcagcgactgtat------------ggtta
cactgttgct--------------------ctttatatgctgat----------------
------ctatgctggacttgcaatcaactatacgttgaaaacattccggtatagagcaac
ttcattct--tatctttttgcatgcagtggtttcaatatggttatgttgcacacattgcg
tacaaactgcttaataaaccctggacagaatcactactc-------ttcacagccttcac
aatgctaactagtcatcctttgttggctgctcttagctggtggc------------tagc
tggtcgcgtaactctgcccattatcatgcctgacttagctattcgtgttttggcgtataa
cgtcattggctatgtcatatgtgttcgatttggccttatgtggcttgcaaatcggttcac
aactgtacctatgggcacataccagtatatggtgtctgtagagcaacttaagtacatgat
ggcagttaagatgtccccaccgcgtaatgcgtttgaggtgcttatagccaacattagact
tcttggtttgggtggaaaccgtaacattgctgtttctactgttcaaaacaaaattcttga
tgcaaaagctactgctgttgttgttgctaaccttctcgaaaaggct---ggcgtcacaaa
caagcacgctgtttgcaaaaagattgtgaaactccacaatgatacccttaaagccaccac
ttatgaggaggttgaggtagcacttgtgaaacttctttctcacataattgagttcttgcc
aactgatcaggtagatgcttatctagctgatgcggccaatgctcaacatgttaataccta
ttttgacaacttgcttgagaacaaagctgttgttcaggctgttgccgatatcaacattaa
tctggattct----tatagaatttataaggaggcagatgctatttataaacgatctgttg
agatgaacgaatctccacaggagcaaaagaaaaagcttaaagctgttaacattgcaaagg
cggaatgggagcgtgaggctgcttctcagcgtaagcttgaaaagcttgctgatgctgcta
tgaaatctatgtaccttgcagaacgtgctgaggatcgtcgcattaagctaacctctggac
ttactgcaatgctttaccatatgcttagacgtcttgactcagat----------------
---agggtaaaagctctgtttgagtgcgctaaggcacaa---------------------
-----------atcttgccaatacatgctgtagttggaatttctaatgacaaccttaaag
ttattt-----ttaacgataaggatagctactctcatt----atgtagagggcaacacac
ttatacataagggagttcgctacactattgtgaagaaactctccttagataatgcaccta
ttgaaggcgtaccagaagaattccctgtggtcgttgagactgttagggaagg---tgtgc
cccagttgcaaaacaatgagctatgtt------------------tgcgcaatgttttca
ctgctcagaacacagctcaggacttcaatggcaatgaatccactgtaaaatctttttatg
ttactagaaccggtaagaagattttggttgccattacatcaactaaagacaatcttaaga
ctgtgacctgccttactgagaccggtaagacagtcctt----------aacttggaccct
cctatgcgcttcgcacata-----ctgtaggtggaaaacagtctgttgtctatctctatt
ttattcagaatattagttcactcaacagaggtatggttattggccacatctctgaaacta
ctatccttcaggcaagtggcactcaaattgagtaccagcaaaacgcctcccttttgacct
atttgg----------ctttcgctgtagaccctaagacagcctaccttaagcatcttgct
gatggtgggtctcctatacagggttgtattcagatgattgctac---tatgggtcctgga
tttgcagttactactaaaccacaacctaatgagcatcagtattcttatggtggtgcttca
atttgtctttattgccgtgctcatataccacatcctggtgttgatggacggtgcccctac
aaaggccgctttgttcacatcgacaaa------gataaggaacctgtttccttcgccttg
actcatgagccatgcagttcttgtcaacggtgggttaattatgactgcacctgtggatct
agtctgcagaattcggct----------------------tatttaaa-c-gagtaacgg
gttctagtgacgcccggctagaacccctgcagcctggaactcaaccagatgctgtaaaaa
gggccttccatgtgcataatgataccacctctggtatattcttaagcacaaaatctaact
gcgctcggtttaaaaccacacgcagtgccctgcctttacctaacaagggagagg------
------ttgaattgtactttgttactaagcagtgtgcagctaaagtcttcgaaatcgagg
aggaatgctacaacgctcttagtacagagctttatactactgatgatacatttggtgtcc
ttgccaaaactgagttcttcaagtt------------tgacaagatacctaatgtcaatc
gccagtatctgactaaatatacactcctggacttggcttatgctctacgtcatttgtcaa
catctaaggatgttattcaagaaattttgatcaccatgtgcggaacccctgaagattggt
------ttggggaaaattggtttgatccaattgagaaccca-tccttttacaaggagttc
cataaacttggagatattcttaaccgttgtgttcttaatgccaata-agtttgctagtgc
ctgtatagacgctggtcttgttggcatattaacacccgataatcaagacctcctgggtca
gatctatgactttggagattttattattacacaaccaggtaatggatgtgtggacctagc
atcctattattcttatttaatgcccattatgtccaagactcacatgttaaagtgtgagtg
tatggatagtgatggcaaccca------------cttgagtatgatggatttcaatatga
cttcacggacttcaagcttggcttgttcgagaagtattttaagtactgggaccgtcctta
tcatcctaacactgttgaatgtccagatgaccgttgcgtattgcactgtgcgaacttcaa
tgtgttgtttgctatgtgtatacctaacacggcatttggcaatctttgttcaagagctac
tgttgatggccaccttgtggtccagacagtgggtgtacacttgaaagaacttggtatagt
ccttaaccaggacgttaccacacacatggcaaatattaatccaaacactctattgcgatt
ggtaggtgatcccaccaccattgcaagtgtctcagacaagtgtgtagatttaagaactcc
ttgtcagaccttggctactatgtctagcggaattgctaaacagtcagtcaagcccgggca
ttttaatcaacacttctacaagcat--------------ttgcttgatagtaacctatta
gaccaacttggaatagacattcgccacttctactatatgcaggatggtgaagcggctatc
acagactacagctactacaggtataatacccccacgatggtagatatcaagatgttctta
ttttgccttgaggtggcagataagtaccttgag-ccctacgaaggtggatgtattaatgc
acagtcagttgtggcctctaatttggacaagtcagcgggctacccctttaacaagctagg
taaggctcgtaactattacgac---atgactcatgccgagcaaaatcaactgtttgagta
tacaaaacgcaatgttttgcctacactcactcagatgagccttaagtatgcaatttcagc
caaggatcgtgctcgcactgtggcaggagtgtctataattagcaccatgactaacaggca
gtaccatcaaaagatgctgaaatctatttcacttgcacgcaatcagaccatcgtgattgg
aacaaccaaattctatggtggttgggacaacatgttacgacgactgatgtgtaatatcaa
caatcccattttagtgggttgggattaccctaagtgtgatcgttctatgccaaacatgct
gcgcattgccgcttcgtgcttgctagcacgaaaacac---acttgctgtaaccaaagcca
gcgattctaccgtttggctaatgaatgttgccaagtactatcagaagtggtagtctctgg
taacaacctctatgtaaaaccaggtggcactagcagtggtgatgcaaccacagcttatgc
caactcggtatttaacatcttacaggtggtttctgctaatgtagccaccttcttatcaac
ttccaccacgacacatcttaataaggacattgcagacttgcatcgtagtctttatgaaga
tatttatcgtggtgactctaatgatatcaccgtcatcaatagattctaccagcatctcca
aagttactttggacttatgttattgtctgatgatggtgtcgcatgcat-----agactca
gccgttgcaaaggctggagctgttgctgatcttgatggtttccgagacattttgttttac
caaaacaatgtttacatggcagactcaaagtgttggacagaaactgacatgaatgttggc
cctcatgaattttgctcacagcatactgtgttagcagagcatgatggtaaaccttactac
ttaccttacccagatgtctctcgcattctgggtgcatgcatctttgtggatgacgttaac
aaggctgaccccgttcagaatcttgaacgttacatctcacttgcaattgatgcatatccc
ctcaccaaggttgaccctattaagggta-----aagtcttttatttgttactagactaca
tacgtgtccttgctcaggagtt-acaggacg------------gtatcct-tgatgcttt
ccaat-----cactcactgacatgtcgtatgtaaataactttatgaatgaggccttttat
gctcagatgtatgagcaaagtcctacactacaggccagcggtgtttgtgtggtgtgtaac
tcacccactatactgcgctgtggtgattgcattcgtcgaccactactttgttgcgtctgt
gcctaccagcatgttacgcagactacacataaacgtatcattgctatcaacaactacatt
tgtagtgttgagaattgcaatgaggacaatgttgaaaaacttttcatttctggcactgcg
atctattgtgagaatcacaaacccacgctgtgcatacccattgta-gctaatggttctgt
ttttggtatctatcgccacactgcccgtggtagtgatgacatagacctctttaacgagct
tgctacatctaactatgacactattgaaccttatcagaaggccaatcgtgcacctttatc
-----acttatgctcttcgctgctgaaactattaaggcactcgaggagtctatcaagaag
tcatacgctaccgcaaccgtcaaggatgtgtatgaccaacgcttcatta-aacttctatg
ggaacagggtaaaaagccgccacccataacgaagaaccacatttttactggctaccattt
taacaagaatggaaaaacccaagttggtgattacattcttgctaaaacagatggcagtga
cac-ttatacctacagaggaacatctacctacaaactccaaacaggtgatgttctagtct
taatggcacatgttgttacaccgctctcagcaccccctgtgctaacgcagacaacatatg
tcagaa--aatcacttttacccgactct-------gttggtgcgtcttattatgtgcaac
attttaagtcatataatgagatagctatgcagagggttacaacagtattaggtccaccag
gcacaggtaagtcaacctttgctattggtttggctaagtactttcctagtgcacgtattt
gctacactgcgtcttcgcatgcagcaatcgatgcactctgtgaaaaagctttcaagacaa
tacctgtaggccaatgcagtcgtatcgtacccacacgtacaactgttgagtgctttcagg
agtttgtcgtaaataacacaactgcacagtatatcttctcgactatcaatgccttacctg
acattaagtgtgacattgtagttgtagatgaggtttctatgttgaccaattatgagcttt
cctctgtgaatgctcgtttggtttacaatcatattgtgtatgttggtgatccttatcagt
taccttcacctagaactatgcttacgtctggccagctttcgccagctgactataacgtag
ttactgatataatggtacatgcaggagcggatgttatgctcgacatgtgctacagatgcc
cacgtgaaatcgttgagacagtgtctaaacttgtctacgataacaaactaaaagcggcga
aaccgaactcaagacagtgttacaagaccattgtgaactttggtcctggagacgttgctc
atgagggacaatctgcctacaacgaagcacagttgcgtttcgcactcgcatttagacaac
aaaagc---ggtgggataacgtgactttcatatctccatataatgctatgaatgtgaaag
catccttag---caggtttctctactcagaccgttgactcttctcaaggttctgagtatg
attatgttatcttttgcgtgaccactgactcagcacacgcacttaacatggctcgtttga
acgttgcccttacacgcgcaaagataggtatcctt---gtggtgtttagacaggcaaacg
aactttacaatagtttgcagtttgaatctattga------------------------tt
cacagcttcagtcgagtgctgagaaaaacctcacaccactgtttaagcgctgcggctatg
agtataatggcgtccatccagctcatgctttgacctggcatgattgtggtgcagagtacc
gctgtgaggagccacttgctaaattagtaggagttgccgatggcactcttatatcataca
aaaccctagtatccacacttgggtttcttccttcacttaaaattgatgcatatcataata
tgttcctaacacgtgacgcgtgtcgcacctatgttcagagttggatcggcatagacgttg
aagcagcacacgccataaaacctaacaccgggactaaccttccattgcaaataggtttta
gtaccggaaagaatttttcagttact----ccagagggaatttgggtaaac----gagca
tggatcttgcactgagcccgtccctgccaaaatacctcctggagaacaatttcgtcacct
taagaaggacatgcgccaggcgcgtccttggaaggttgttcgacgtgagattgctactca
catt---------gctgatgtagctcctcacactgattatatatgctttgtcacttgggc
tcaccagcttgagctagcgacaatgtgctactttgtcaaactaggtatggaagaga---a
atgctcttgtggcaggcgggc------ctgtttcactaatggaactgagttcgcttgcaa
agcacaccattctctcaccattccacaatgtgattatgtgtacaatccattcctcatcga
cgtggctacgtggggattctcgggacggctttccaccaaccatgacgcggtatgcacata
tcatgctaatgcccatgttgcatcagctgatgcaatcatgacggtatgtttagctatcca
tgaactgttcagtac---tgttgactggaaccttgaatttccagtaactgctgagcaatc
acaacttaacaaggcctgtcgcttagtacaggcaaattatttaaatatactacttactac
aaccaaagccacggtggttcatgatattggtaacccaaaaggtatccctatcgtgcgcaa
acctggtgttaaatatcacttctatgatcaagcacccattgtcaaacacgttcaaaaact
aaagta-------------caagccagagatggaggcccgtttcaccgatggtttgacta
tgttttggaattgtaatgttgacacataccctgctaatgcccttgtgtgccgctacgaca
ctcatcggcagaagcatttaa-----------ttggacctaatggttcagcattatatgt
taataagcatgcttttctcaccccggagatgcatacttatgctacacataaactcaactt
ggctccactcatctactactcta----------------ccacagattgt-agtagtgaa
cagcctattgttgttacctacagagat-------tgtgtcacccggtgcaatactggaaa
aactctctgtccaaatcatgctcttgaataccaagagtttatcaatgcatacaatctcat
g------gctcgccatggatttaatgtttacataccacgcaatgtcaacgtctataactg
ttggcttactttcactaatctccaaaaccttgaaaacttagcttacaactgttattataa
gaactgcaatgctcacgttgatgggcagcttgatgtagt---------tattaataataa
cgctgtatatgctaaggtcgacaataatcttgtcaaacttttcgacaaccgcactaattt
acctgtctcagtggcttttgaacattacactaacaggcatacccgttcactgccaactac
acagctgttatctggtttaggcgtaaccgccaccagaaatttcactgtgtggtttgaca-
-----atgatacaattttccaatacactattaatgtatctacgtatactgacat------
--------------cgaccctagtacc-catgttgtcctctgtgatgataggtacggaac
agattggagtcagtttaaccaactt---------cctaatgcagtattcctcaccaaaac
taaggtgaagaaaacagaaccgtttgtttgtacagcactgac---cctaaatggcctcgc
cattgacggtgaagagctatacatctatgtacgctataacaatcaa-ctgaccacatttg
ctactacttg--------------tacacagggtagaaatgttgagcagtttatacctaa
aacacctatggaaagagacttccttgagatgtctcaacagtccttcatccagcaatatca
attgcaggaactgggtgttgaacacattatttatggtgatgattccagtccagtcg----
----ttggcggaactcacacacttatctcactagttaaaaacaagtttgaacatcagctt
gtcaacca--------------cgtttacaacccagtccagaactgtgttgttacctcac
ctaacgcaagc---tccaagaacgtctgcactgttcttgatgttcttcttgatgactaca
ttgacatcataaga--caagcacatgccagttacacaagtaaatccaaagtattcactgt
gtcaattgacaaccaacaaattagattcatgctttggcat---gatgagcaagtcaagac
ttgctacccaatcttacagtc-acttaccaatggttaccagatgcc----------atct
gtgtacaaaacattagttactgacttacaaccagctgacatccctaattat-----catt
cctacacccctcgggtgcctggagtagttaagaatgttatcaagtaccgacaacttttca
actacatagttaaaaaggatag-gttggcagtaccacacaatatgaccgtattacacctt
ggggctgcatctgcactaggtacagcaccaggttcttcagtcataaaacaaatgtttcct
gaaggaactgttcttattgaccttgatataagagagttcacttcagatgctaaccaaata
atagttacagactacagaact-tacataccaccacaccacgtagacgtcatattttctga
cctctactgttgtgatgacatacacttctttgacaa-------tctaataaggatagtt-
----------------------aaggagaggctcgccctcggtggttctatctttgttaa
gataactgaacattcattctcacccgaactctactcacttgcgggttggttcg-atgatt
atcaactattttgcacagcagttaatgcctcgtcttcagaagcatttctatgctgtttta
attatttggggcttgctaaggaaaacattaatggttttaacttacatgcttcctacattc
aatggcgcaatgaaatagcgttgacaccaacctattctcctttagcggacaacccggcta
cggcctgtaagctaaaagcaacgcctattatctcggctcgtgagttagagaagaagccta
ttcttcgctatctcgttgcatc----------aggacgccttcttgt--gaggccaccag
aatgcagagagctctattgat---------------------tatgaccttactttgtct
cgttcgagcaaagtttgctgatgatctactcgatttgctaacctt---cccgggtgcaca
tcgcttcttacataaactcacgagtaattccagcagtcactactcgcgggc---taataa
ctttgatgttggcgttcttcctggttaccccactaagaacgttaacctcttctcaccact
ta--ctaactctactttgccaa--ttaatggccttcatcggagttac-------caacca
ctcatgctgaattgtcttactaaaataactaacca--cactctcagcatgtatctcctac
ctagtgagatacatacttatagctgcggcggtgccatggttaaacaccagacacatgatg
cagttcgtatcattttagacctcactgcc------------actgaccacatctctgttg
aagtcgttggccaacatggtgaa----aattatgtgtttgtttgtagtgagcagtttaac
tataccactgcattacacaactctaccttcttctcacttaattctgagctttattgcttt
actaataa---cacctacttaggtatccttccacctgatttaactgactttacggtctat
cgtactgggcagttttatgctaatggttaccttttaggtactttacct-----attacgg
ttaactatgttaggttgtatcggggtcatttgtcggccaa--tagtgcccactttgcctt
agcaaacctaaccgatacactcat-------------aacacttaccaatactactatat
cgcaaat-----------------------------------------------------
---cacttattgtgataagtcagtagttgattcaatagcatgccagcgctcttctcacga
a-------------------------------gtggaggatgggttttactctgacccta
aa---------------------------------------------------tctgccg
ttagag-ctaggcaacgta--ctattgtcacactacctaagctccctgagcttgaagtag
tgcagttaaatatttctgcacacatg-----gattttggcgaagccagact---------
---------------------------------------tgacagcgttaccatcaatgg
taacacatcctattgtgtcactaagccttacttcaggcttgaaactaactt---------
------------tatgtgtacaggttgcactatgaatctgcgc-----------------
----------------------actgatacctgtagttttgacctgtcagcag-------
----taaacaatggcatgtcattctctcaattctgtctaagcactgaatctggtgcttgt
gagatgaaaattattgttacctatgtatggaattacttgctaaggcagcgtttgtatgtt
actgctgtagaaggccagactcacactggaaccacttcagtacatgcaacagacacttct
agtgtaatcactgatgtctgcactgactacactatttatggagtctctggtactggcatt
attaagccatcagatctcttattgcacaatggcatagcattcacctct------------
---cccacag------gtgagctttatgcatttaaaaatataaccactggcaaaaccctt
ca-------------------------------ggtcttaccgtgtgaaacc--------
---ccttctcaactgattgtgataaaca--------------------------------
------------------------acaccgt-------------tgtcggtgctatcaca
tc-------------------------------------cagtaactcaactgaaaataa
taggtttactactactatt------------gtcacacctactt---tcttttattccac
aaatgccacca-ctttcaactgcaccaagcctgttttgt-----cctatggacccatcag
cgtgtgtagtgatggtgcaattgcgggaacatccacat-tacagaatactcgaccatcca
tagtttcattatacgatggcgaagt------------tgaaataccatctgcattttctc
tttctgttcagacggagtatttgcaagttcaagcagagcaagttatagttgattgtc---
---------cacagtatgtatgcaatggcaaca-----gccgttgtctacaatta-----
-------ctggcacaatacacctcag---------------------------cttgctc
taacattgaagcagctctgcattcctctgcacagttggatagc----------agagaga
ttataaatatgtttcaaacatcagcacagtccttgc-------------agttagctaat
attaccaacttcaag----ggtgactacaattttagcagcatacta------accaccag
acttggtggcagatctgctattgaagaccttctttttaataaagttgttactagtggcct
tggcactgttgatcaggactacaaagcctgctctagagacatggccatcgctgacttagt
ttgttcccagtattacaacggcatcatggttctacctggtgttgttgatgctgagaaaat
ggcaatgtatactggc----------------------tctcttactggagctatggtat
ttggaggattgactgccgcagcggcaataccatttgccacggcagtacaagcccgcctca
attacgtcgcactgcaaacaaatgtactacaagaaaaccagaaaattcttgcagaatcat
ttaaccgagcagttggcaatatatcacttgcactatcttctgttaatgatgccatccagc
aaacttctgaggctcttaacaccgtagctattgctattaaaaagattcaaacagttgtta
accagcagggtgaggcattatcacacctgactgcacagctgtcaaacaattttcaagcaa
tttcgacttctattcaagacatttacaaccgtcttgaggaagtagaggctaaccagcaag
ttgaccgtctcatcacaggacggttggctgcacttaatgcatatgttactcagttactca
at-------cagatgtctcagattagacaatctcgattgttagctcaacaaaagattaat
gagtgtgtcaaatctcagtcgtccagatacggtttctgtggaaatggcacacatatcttc
tcacttacacagactgcaccaaatggcatatttttcatgcatgcagtgcttgtacccaac
aaattcacacgtgtcaacgcttctgccggcatttgtgtggataataccagaggctactc-
---------attgcagcctcaacttatactctaccagtttaataactcctggagagttac
acctagaaatatgtatgaacccagactgccccggcaagctgatttcatacaattaactga
ttgcagcgttactttttacaacaccaccgctgctaatcttcccaatattattcctgacgt
tatagatgttaatcaaacagtcagtgatattattgacaatttacctatagcaacacctcc
tcagtgggatgttggtatctataaca------------------acactattctcaacct
taccgttgagattaatgatttacaagagcggtctaaaaacctttcacagattgcagatcg
tttacaaaattatattgataatcttaacaatactctagttgaccttgaatggctcaacag
agtggaaacttaccttaaatggccgtggtatatatggc------ttgccattgccctggc
tcttattgcatttgtgacaatcctcataacaatctttctttgtactggttgttgtggtgg
ttgctttggttgttgtggcggttg-------------------------------ctttg
gccttttctctaagaagaaaaggtataccgacgaccaaccaac-----------------
---accgtc----------ctttaagtttaaggaatggtagt------------------
-------------------cgacgactgggccgttaccatcc----------ctggacaa
tatattattgctatacta------------------------------------------
--------------------------------------------------------gttg
tcatctgcattggtgtggcactactttttattaacacttgcttagcttg-----------
------------------------------------------------------------
-------------------------------------tgttaaattgttttacaagtgct
acctaggggcagcatatc--ttgttaggcctatt------------atagtgt-------
---------actactccaagc----------cgaaccccgtacctgag------------
------------------------------------------------------------
------------------------------------------------------------
------------------------------------gatgagtttgtaaaa---------
------------------------------------------------------------
------------------------------------------------------------
-------------------------gtacaccaat-------------------------
---------------ttcctagaaacactcactat-------------------------
------------------------------------------------------------
---------------------------------------gtctgacgcagaagagtggca
aattattgttttcattgcgatc--------------------------------------
----------------------------atatgggcgcttggcgtca-------------
---------------tcctccaaggaggctatgccacgcgtaatcgtgtgatctatgtta
ttaaacttattctgctttggctgctccaacccttcaccctagtggtgaccatttggaccg
cagttgacagatcatctaagaaggacgcagttttcattgtgtccataatttttgccgtac
tgaccttcatatcctgggccaagtactggtatgactcaattcgtttattaatgaaaacca
gatctgcatgggcactctcacctgagagtagactccttgcagggat--------------
---------------------tatggatccaatgggtacatggaggtgcattcc------
----------------------------------------catcgaccacatggct----
-----ccaattctcacacca----------gtcgttaagcatggcaagct----------
---caagctacatgg--------gcaagagctggccaatggcatatcagtcagaaatccg
ccacaggatat---------ggtgatagtgtcac-------------caagtgacacc--
---tttcactac----acttttaagaaacctgtggaatcaaacaacgatccagaa-----
---ttcgctgttctgatataccagggtgaccgcgcttcaaacgctggacttcacaccata
accacttca---------------------------------------------------
--------------------------------aaagccggtgacgctcgcctgt------
-------------ataagtatatgtaatgtgcaactg-----------------------
---------------------------------ccacttgcagctgcgagatttatatag
att-------------------------------------gtgcaa--------------
-----------------------taagcggcacatccgaagagaggatgttc--------
------------------------------------------------------------
--------------------------------------------ctgagcttattgaccc
tctcgttaaaactcgtt---gttttgcttacagtctcgtggttcttgctaatgct-----
aatccaattgcatttagcatac-----------------------tacctcggaaaattc
ttatcaatggtgagcctttattgcttgaatatggt----------------agcatatat
ggtaaagactttatcattcgaccatcgctccaagtcattcttgaagatgaattaaattaa
agttttga-------------------------------------------------cac
caatctatcatggctgcaccagtagtc---------------------------------
------------------------------------------------------------
------------------------------------------------------------
------------------------------------------------------------
------------------------------------------------------------
-------cctactactgacgcgtcttggtttcaggtgctcaaagctcaaaataaaaaggc
tactcatcctcagtttcgtggcaatggagttccgcttaactccgccatcaaacccgttga
aaaccatggctactggctgcgttacaccagacaaaagccaggtggt--------------
-actccgattcctccatcctatgccttttattacactggcacaggtcccagaggaaatct
taagtatggtgaactccctccaaatgacaccccagcaaccactcgtgttacttgggttaa
gggttcgggagctgacacttctattaagcctcatgttgccaaacgcaacc---ccaacaa
tcctaaacatcagctgctacctctccgattcccaa------ccggagatggcccagctca
aggtttcagag-------------------ttgaccccttcaacgctagaggaagacctc
aggag--------cgtggaagtggcccaagatctcaatctgttaactccagaggcacagg
c---------------------------------------aatcagcccagga-------
--------------------aacgcgaccaatctgc---------acccgctgcggtacg
tcgtaagacccaacatcaagctcccaagcggactttacccaagggtaaaaccatttctca
ggtatttggcaaccggtctcgcactggtgccaatgtcggctctgcagacactgagaagac
gggtatggctgatcctcgcatcatggctctagccagacatgtgcctggtgttcaggagat
gcttttcgctggccaccttgagagcaactttcaggcg-----------------------
-ggggcaattacccttac---------cttctcttactcaatcacagtcaaggagggttc
tcctggctatga---gagacttaaggatgcgctcaatacggtcgttaaccagacctatga
g------------ccacccaccaaaccaactaaggacaagaagcctgacaaacaagacca
gtctgctaaacccaaac-----------agcagaagaaacctaaaaaggtaactctgcca
gcagacaaacaggattgggagtgggatgatgcttttg-agataaagcaggaatc----ag
cagcgtaggcatcaacctatgtctg-ttaa-acccacccaact-----------------
ccactcaaatatctctttggttccagagagtcatagtgtatagccagagagccagtcaga
gggcgctatcatgcaaactagggctggctactctagcacagaatcacatcccgataatca
acagtgctag-aaggttgatta----------------------------taccatttaa
tat--------------------------------gccgaggccacgcggagtacgatcg
agggtacagcataatctcaacttttgttgagccacaattttaatcctaattggagaaggc
caaaggactgtactacttttgtaggtgtagcagtcgcccagtgggaaagcgccaactagg
ttacaattgtggtg----------gggacaaattaggggaaattaaattggcttataggg
gg-gat----------ggagcaaaaaaaaaa-----------------------------
------------------------------aaaaaaaaa---------------------
------------------------------------------------------------
------------------------------------------------------------
------------------------------------------------------------
-------------------------------------------------------
>MK625641.1 Porcine deltacoronavirus isolate CH/JXJGS01/2016, complete genome
--------------------------------acat-ggggactaaagataaaaattata
gcattagtctataattttatctccctagcttcgctagttctct-------accgacacca
atccaggtgcgtctgccaccaagttggctaccctttctaggggcgct-tctgcgcttgct
caccactagat-tacctggaaaccagccattcaggttggagtttccccaggctcttttgt
gtgggcattagcggcttgtggtttttgcacaaaatctaagctacttaccgttcctctgac
catccaccacttctatagacagcactgactaccgtagggtt-taagtcacaccggtctgc
accgcccgtcagcggacacattacccagcatagcactccttgcaccaagcctaggtagga
taaaa--ccccctaccgggtgactcttaaggcgtttcctccacgggatagccat------
-----------tagtcactaggtgtaagtgatctgatctgggcgtattgtgttgcgcaag
tgtgatacccataggagcgtggaa------------------------------------
-----tcctattctgcggctcagtgcctga---------tatagctgtgaaatggccaag
aacaagtccaagcgcgacgctattgcgttgcctgaaaatgtaccaccacctctgcaactt
ttcattcacgttgcagctgctgaggagggtcaccctaaggttactacttacc--------
----------ttggcaactataacctctatgctaccaaggctccgcctggcgtgcaggtt
---cttagtgctaaaacctctcttactgactttgagaatgtctttggagcccaacccacc
ttgcgatcaattcgtaatctggtttgtgaggctcgc-------------tcggctgaatg
gacaacttccaagaatgcttttgcactcaaagccactcaacttgactactctgatgctgt
tttgagggcaatgattcgtttctgccctccaaaggtgtccacactcgctgcctttgctct
tttcggccgattggttaaaattgaggacaaggaacttgctgagttagctcgtgatactgc
ccttgagttggcgtacacggctaaaattggtacat--ctcttgctgacacgagatctgtc
tcacttattcataaggacgcttatctaactctcagtaatgaggttgttggcgtaactttt
actgccgcacttatggcaaaggctaccactgttaatggagcaatgcaatactcaaacttt
tacctctaccctcgtgccactattaaggtgactgatggtaaggctgaagcaa--------
-------ttgcaactaagcctctgcctgc-----------tgccactaaaggcaagccaa
tcacagaggatgtcaacctt--------------------------ctccctgactatca
g------------cagctgcttgttgatcaagtg--actggcactgaggttaaggttgga
gctctaaccta---------------------tgttaagaccactgattcaccacccctt
tactttcccaaagt------caagggtggtgttattgg----------------------
-----tattgcacttaagcagcagggcactgcggctaagaagctcaatgtagtcttccat
gctcaacctgatgat---------------gttc----tgctagccttcatacaactt--
-------cagcaattcttgaaccgtacttcggattcaagtgttgaaattactgcctgcca
gagttatgaagtatctccaactgtgacggtcaaaa---------ttggcccgtctaaacc
tggggatgtcatcgtggcta------------------------------ctgatgagga
ataccttaaatgctttga-------------------------aacccctgaggta----
--------------ggtaggctctataaggttttccaaac---------------tcaat
cttgggctatcattgagcgtgc----------cttctccagtatgaagat----------
ccgcgtgtccaaagctttatcagcatttataagttttctgcaaaaccttgc---------
-----agataactttactgcaataagtgg-------cgttgtcactgcacccattcgtga
actccaggatcttaccctggatgtggcgacacgcatcac------taacatacaatttgt
ttaccgtgccggtaagct--tattgtcgacacgacaagtgtcatagctaaacttttcc--
----------------------------------------------------agccattt
tgtgattttatatcacctttccttcggaaagttgctggttttgcaatttacactgttggt
aatcgcatgcttatgtttaccagcactggcacctttcttctcacaaaggcaactactaag
atactcaataag---------------------------gcaaagtacatctttgatgtg
gagcctgattacccag---------tagatgtaaca--------acatccaaagttgtag
tacatgaagcac------tccagcaaatcgac-------actaagcctactagagctcta
gaggctgtt------------------------------------------gatgtcgtt
gttggtaatactg------------tactgcaaatggctactgatggcactgcgttctac
ccatcggatggtacgcacgcctct---------------cttccaggattcaaag-----
----------------caggctcggatgagcttttcataagcttcaactgcgacctc---
------------------------------------------------------------
------------------------tttgatgatgagactaatgctcaaatcaacgaaaca
ctcgctgcatatgagcttaaccaactagtggctccaggtgattctacaccgcgtcaaatt
gcgacattggttgtcgatacacttgcagatgctataacagaccattttccggagaaaacc
attgatctacctgaa-----------------------gactatcaagtcttttctgacc
atgatgatctcccactcgcacaataccacatccctgatcacctgagcctgtatattcagg
ctatggaaggtgaagatgatagtggtgatgaaatatgtattgag----------------
-----------gacgatgattacgactg--------------------------------
-tcctcaagccgacgaagacacagaaggagtaattccccaacagtgggaacttcctgat-
gttgataaatttttactcaagatccaggaacggaagaccagcagcgacgaagtacttag-
----cgtcgacgtctatcctaaaccagagccgg---------------------------
---------------tcggcaatgttgggattgacgacagcg------------------
-cgtcggaaaagaagccaaatggg--gacccagtaccggat---------cctgaggtcc
atccaacactagagagtgtggatgttgaacgaccaaccgaaacagcaaaccaggctgttg
aagacaaaccttctgat-----------------accacct--------------ttgtg
gttga-------------------------------------------------------
---------------------tgaggaacaattacaagaatcaacaccagaacatga---
-----actccgctcctatgaaggagagttt------------------------------
--------------------------------------------------gattctgatg
atgaaattatt-------------------------------------------------
-----attcctatagtaccagtaacacctgcggatttaaaaccacagactattactataa
aggagtactttaagtc--------------------tgaaaaacttgagactattaacga
aggatccacagagtcagttacacaatctgacgattcgttcgacgagtcatttgttgatgc
tgagtctgatga------tccacaagatcctgctg-------------------------
-----tatatgatgatacaacaattataacggacagcactgatgtaggcgatgagcctga
gataactctagctac---------------------catcgttaacacacctctgacact
cgataataacttgccacctga-agccattaaacaacccagcccgactaaggttgagttag
ttgt----------tggtgaa--------ttggcaagtattaaa-----tttgacaattc
tgtcctagtcaaccctgctaatgcgcaattaacaaatggcggtg---------------g
agctgcccgtgcaattgcaaaattagc---------------------------------
-----tggttcaaaatac------------caagagtactgtaata-------gtgtggc
t------------------------------------cctatctcaggaccgcttacc--
----------------acggactcttttgatgccaagaaacttgg---tgtagcctgcat
cttgcatgt---------------------------------agtgccacccaaaggttc
tgaccct-----------------aatgtacaaga--------actcctgtatcaagctt
ac---aagagtatccttactgaaccagcacactatgttatacctatactaggtgctggta
tctttggatgcaacccagtccactc-------tctggatgcgttcaggaaagcatgtcca
agtg------------------------------acataggtcgtg------tcaccctt
gtcactatgaacaaaaaccatttgcaggtg--------------tgggatgctctcaata
gaaccattgtacgcaccactactgactatgatcaagttaccaccaaggcccttacacccc
agggagtgttagaagccaatctctttgatggtgaggactttgttcaagaaccaaaacccg
gtcaaatctaccttgaggt--------------------------------------tac
tgaagaagttcagaaccaagccaaggaacttgaccttaaccttcag-------------c
aatactgcgtctacctgaagacttgcca---ccataaatgggttgtgagtcgtacgaacg
ggttgatgcatctaaaacaaaaagataacaattgttttgtt-------------------
------------agtgcaggtgtaa---acctgttt--caaaacactgcttatcaactta
gacctgctattgatgctctctatagggag--tatctcaat-------------------g
gtaatcca-------------aacagatttgttgcttggatctacgcatcca--------
--------------ctaaccgttgtgttggtgagatgggttgtccacagcaagttatttc
t----------------------------------ttgctcgttagtaactctgacgcag
cattt----------------------------------------------tcagcaact
acagcctgttgtaacacctactttaaccacacaggtgttatttcagta------------
----gctcgtgaatatgac-----------------ccaatacaaccaaaggtctactgc
atgaagtgtgatgtgt-------ggactccctttaca----ccccagagtggaaaa----
------------------------------------------------------------
----------ggtgcagtt-------------------------gcaattggtat-----
------------ttctgcagatgaacctactggtcctgc---------------------
------------------------------------cattaaatttgccgcagctcactg
ctggtacactaatggcaagaaa-----------acagttaatggcta----------tga
cactaaagctaatgttgtagctacttatcatag---------------------------
-------------------------gtttgacgtgcctaagcctcaacttgt--------
--------cgaggacgtggt---tgcgctgcctactaa----------------------
aaatgactttgaagttctcaatgttgaagaactgccaca---ggatagtgtgctcc----
--atttggacccacctcctgtacaggccttacaacct-----------------------
-------------aaggctaaccaacacat---------------------------tga
gattttagaaaacccaga------------------------------ttatctggacat
tttggatct----------------------------------ttggattcgtaaaccca
aattcatcctcgtaaagtcc-------tggagtgttttggg------taaagcactatgt
aaggc-------aggtaaagttgt------------------------------------
ctttgtcagtgcttcgcttttgacccgtttctacaattaccttgtagagattggtgctct
t------------gactcaacaa-------------------------------------
---taaggttgtcagtcgatcttacctgtaaatttgttagaac-------ggtactccca
tcgtctaacactgtacacaaaacttgtcttggtctgtattattca------gcccagaca
ctttttgtttctttagcaccattccttatgttaccagctgtagttagtctgcttaattca
gg------------ctatacaattggcacatatttgtatgcaaaaactggctggccttgt
aattacaatgccacgcaacactttgattataattcttactgtgcaggtgacttggtttgt
caagcctgttttgacggtcaagactccctacatttgtatccgcatttacgtgttaatcag
cagcctcttcagaccact------gactacactgtttatgcgctttcactaatactacta
ttagctaacatgactcttgtcatgggcacgctaatagttactttctttgtgaacttctat
ggtgtgcaaata----------------ccattttatggtacacttc-tgatagattatc
agtccgcgctgatgatgact----------------------------------------
------ttctcagtgtactatttttataaggtaatgaagtttttccgccatctcacacat
ggatgtaaaattccaacgtgtatggtatgtgccaaacttcgtaccccacctactataaca
gttgagactgtcgttcaaggcaggaaatacccatctgttattgaaacaaatggcgggttt
acaatttgtaaagaacacaacttctattgcaaagactg-------ctctctacaaacacc
cggcactttcatcccgacagaagctat---tgagtcgctctcacgagctaccaggcttag
tgtcaaaccaacagcaccagcattcttacttgctagagatgttgagtgccaaactgatg-
----------ttgtcgttgctcgcgcaatgcataaccaaaatgcgcatgtgtgcatttca
aaatactctgatatccgtaccgttgacc--aactactt--aagcctactccact--gttt
tcatacactcccgatgttatcatcgcggcagactttgacaacagaggtagtcttaaga--
-cagctaaagaattagctgtggttttgtcaatggaccttaaacgt---actataattatc
attgatcaggcttattctagacccattgataattatcaggaagttgc-------------
--ttctcgtattgagaagtattacccagt--------------tgcaaagatcacaccca
caggtgacatctttacagacattaagcaagcgaccaatg---gccaagctagtgactctg
ctattaatgcagctgttctggctgtccagcgcggtcttgattttacaattgacaacccta
acaatat---------------attaccacattacgcctttgacttttcaaccctcaatg
cagaagaccagtctaccattttggagagtggttgtgctaaaggcaatctcaagggcacta
atgt------------------tggtgttgttctttcagctagccttgttacacgtc---
ttagtcagcaggctata-----------------------------------------cg
tgtgattgctaatgctgcttc----------acgtaatggtgtaacatgcgctgttactc
catctacacttgttatgcgtgggaatattgcaacacagcccttgactcgcatcaaagctg
gtgcacctcccatgcgtcaaaaaattttatgtgttatcctggcac------------ttg
ctattgtgtactttgctgctatggcttttggctttttggcaag------tcaaattacgc
tta---atacagtgcctacgattaaatctgatatccgtgcctctaccttctacgttgtta
gagatggagtcttggatactgttcgttcaaatgacaagtgctttgcaaataagtttttgg
catttgatagcttcattcaagcacc----------ttacactaattcacctgactgtcca
gtcgttgtgggagttgtcgaagtaacgacgcactctatt------------cctggaatt
ccagcaggtgtcattcatagagac------ggtctcatacttaacatttatgaacagtct
ctttatggaacccatcagcgtcagtctatggttagggatgcgt------tgtcactcaag
acagcaaatctctttaacctaggcaagcgtgttgtagtaggatacactcaacatgaagtt
gttgtgggtacctcctattttaattctcctgcactttttaacgcaaagtgcaccttctta
cagtatcaggacactagacaactctattgctatgatactgttcctactgaacataagctt
tactctgatg----------------tgcttccgcacgtcgagtataaggctattgacat
taatggtgatcttgttcctttcaagataccggagcagataatgttctatccacatattgt
gcgctatactagcaattcctattgccgtatggggcattgtt---ttaatac-taaccctg
gtatttgcatttcatttacggacgaatttccgtatagtgaaaatgttaaacccggtgtat
actgtgctgatacctctttgcagttgttttcaaacct-----cgttttgggcactgtatc
tggtattcacatctttacatcaacagctgcattgcttggatctactattgtgatcatact
atgcgttgttgctgttcttgcagttcagcgattcttcaaggagtacacaacttttgttat
gtacacttgtggtcttgctcttg------------tcaacattgtgggcattgcacttat
gtacaagtgccttgtcttcgcgatcttctattatgcaatctacctttactttgtccttac
cttcccctcctttaagaggaa-------tgtggcattgttttacttcgctgtagtgatcg
tgcc----gcacgtgagtaacatgcaattgcttgcgctcattgtgtgt------agcatt
atctactttctctacacctatgttcatactgtagctaagacagctgggaaattct-----
-----------cttccttcttagacgcagctaaagctacttttgtcattgacaatgaaaa
gtacgt---gttgcttaaagac------cttgctggtgctgaatttgaccagtatctggc
ctcttacaacaagtacaaatacttttctgg---------tactgcttctgataaggatta
tg----------------ataaggtctgtatggcatttcttgccaaggctttgtcatctt
ttcgtgaagga-ggcggttcacagttgtacacaccacctaaatttgcagttgttcagagt
cttaagaccaagctgcaagcaggtatcaaaatcctcctgcatccttcgggtgtagttgag
cgatgtatggtctcagttgtctacaatggatctgcattgaatggcatctggcttaagaat
gttgtctactgcccacgccatgtaattggaaaattccgtggtaaccagtggactcacatg
gtctcaattgctga--------------------ttgccgcgactttatagtcaag----
----tgtccaatacagggtattcagctaaatgtccaatcagttaagatggtaggagctct
cctccagttaactgttcataccaacaacacagccactccagactataagtttgaaaggct
ccaaccaggatcatcgatgacaattgcttgtgcttatgatggcattgtacggcatgtcta
tcacgtggtcctccaacttaataatcttatttatgcaagcttccttaacggagcttgtgg
tagtgtgggttacactcttaagggtaaaacactctacttacattacatgcaccacattga
gtttaacaacaaaactcatagtggtacagatcttgaaggtaacttctatggcccctatgt
ggatgaggaagttattcagcagcaaacagc--------attccagtattacactgataat
gttgttgctcaattatatgcacacttactgactgttgatgctagaccaaaatgg---ctg
gcacaatctcagataagtatcgaggatttcaactcatgggctgctaacaattcctttgct
aacttc----------ccatgtgaacaaactaatatgtcctaca-tt----atgggactc
tcg--caaactgctcgagtccctgtagaacgtatcctcaataccattatacagctaacca
ccaatagagatggtgcttgtattatgggat---cttatgatttcgagtgcgattggacgc
cagagatggtatacaatcaggctccaatttcattgcagtcaggagtagttaagaaaactt
gtacgtggttcttccacttcttgtttatggctattaccatgctactcgctgccatgcatg
ttttccctgtacacttgtacccaatagtactgccatgctttactgttgtggcattcctgt
tga-ctttaaccattaaacacactgttgtgtttaccactaca------------------
---------------tatttgcttccgtcacttttgatgatggttgtaaatgctaacact
ttttggataccgaacacatttctgc----------gcacctgctacgaaa----------
----ctatattcggttccccaatt----gctcagcgactgtat------------ggtta
cactgttgct--------------------ctttatatgctgat----------------
------ctatgctggacttgcaatcaactatacgttgaaaacattccggtatagagcaac
ttcattct--tatctttttgcatgcagtggtttcaatatggttatgttgcacacattgcg
tacaaactgcttaataaaccctggacagaatcactactc-------ttcacagccttcac
aatgctaactagtcatcctttgttggctgctcttagctggtggc------------tagc
tggtcgcgtaactctgcccattatcatgcctgacttagctattcgtgttttggcgtataa
cgtcattggctatgtcatatgtgttcgatttggccttatgtggcttgcaaatcggtttac
aactgtacctatgggcacataccagtatatggtgtctgtagagcaacttaagtacatgat
ggcagttaagatgtccccaccgcgtaacgcgtttgaggtgcttatagccaacattagact
tcttggtttgggtggaaaccgtaacattgctgtttctactgttcaaaacaaaattcttga
tgcaaaagctactgctgttgttgttgctaaccttctcgaaaaggct---ggcgtcacaaa
caagcacgctgtttgcaaaaagattgtgaaactccacaatgatacccttaaagccaccac
ttatgaggaggttgaggtagcacttgtgaaacttctttctcacataattgagttcttgcc
aactgatcaggtagatgcttatctagctgatgcggccaatgctcaacatgttaataccta
ttttgacaacttgcttgagaacaaagctgttgttcaggctgctgccgatatcaacattaa
tctggattct----tatagaatttataaggaggcagatgctatttataaacgatctgttg
agatgaacgaatctccacaggagcaaaagaaaaagcttaaagctgttaacattgcaaagg
cggaatgggagcgtgaggctgcttctcagcgtaagcttgaaaagcttgctgatgctgcta
tgaaatctatgtaccttgcagaacgtgctgaggatcgtcgcattaagctaacctctggac
ttactgcaatgctttaccatatgcttagacgtcttgactcagat----------------
---agggtaaaagctctgtttgagtgcgctaaggcacaa---------------------
-----------atcttgccaatacatgctgtagttggaatttctaatgacaaccttaaag
ttattt-----ttaacgataaggatagctactctcatt----atgtagagggcaacacac
ttatacataagggagttcgctacactattgtgaagaaactctccttagataatgcaccta
ttgaaggcgtaccagaagaattccctgtggtcgttgagactgttagggaagg---tgtgc
cccagttgcaaaacaatgagctatgtt------------------tgcgcaatgttttca
ctgctcagaacacagctcaggacttcaatggcaatgaatccactgtaaaatctttttatg
ttactagaaccggtaagaagattttggttgccattacatcaactaaagacaatcttaaga
ctgtgacctgccttactgagaccggtaagacagtcctt----------aacttggaccct
cctatgcgcttcgcacata-----ctgtaggtggaaaacagtctgttgtctatctctatt
ttattcagaatattagttcactcaacagaggtatggttattggccacatctctgaaacta
ctatccttcaggcaagtggcactcaaattgagtaccagcaaaacgcctcccttttgacct
atttgg----------ctttcgctgtagaccctaagacagcctaccttaagcatcttgct
gatggtgggtctcctatacagggttgtattcagatgattgctac---tatgggtcctgga
tttgcagttactactaaaccacaacctaatgagcatcagtattcttatggtggtgcttca
atttgtctttattgccgtgctcatataccacatcctggtgttgatggacggtgcccctac
aaaggccgctttgttcacatcgacaaa------gataaggaacctgtttccttcgccttg
actcatgagccatgcagttcttgtcaacggtgggtcaattatgactgcacctgtggatct
agtctgcagaattcggct----------------------tatttaaa-c-gagtaacgg
gttctagtgacgcccggctagaacccctgcagcctggaactcaaccagatgctgtaaaaa
gggccttccatgtgcataatgataccacctttggtatattcttaagcacaaaatctaact
gcgctcggtttaaaaccacacgcagtgccctgcctttacctaacaagggagagg------
------ttgaattgtactttgttactaagcagtgtgcagctaaagtcttcgaaatcgagg
aggaatgctacaacgctcttagtacagagctttatactactgatgatacatttggtgtcc
ttgccaaaactgagttcttcaagtt------------tgacaagatacctaatgtcaatc
gccagtatctgactaaatatacactcctggacttggcttatgctctacgtcatttgtcaa
catctaaggatgttattcaagaaattttgatcaccatgtgcggaacccctgaagattggt
------ttggggaaaattggtttgatccaattgagaaccca-tccttttacaaggagttc
cataaacttggagatattcttaaccgttgtgttcttaatgccaata-agtttgctagtgc
ctgtatagacgctggtcttgttggcatattaacacccgataatcaagacctcctgggtca
gatctatgactttggagattttattattacacaaccaggtaatggatgtgtggacctagc
atcctattattcttatttaatgcccattatgtccatgactcacatgttaaagtgtgagtg
tatggatagtgatggcaaccca------------cttgagtatgatggatttcagtatga
cttcacggacttcaagcttggcttgttcgagaagtattttaagtactgggaccgtcctta
tcatcctaacactgttgaatgtccagatgaccgttgcgtattgcactgtgcgaacttcaa
tgtgttgtttgctatgtgtatacctaacacggcatttggcaatctttgttcaagagctac
tgttgatggccaccttgtggtccagacagtgggtgtacacttgaaagaacttggtatagt
ccttaaccaggacgttaccacacacatggcaaatattaatctaaacactctattgcgatt
ggtaggtgatcccaccaccattgcaagtgtctcagacaagtgtgtagatttaagaactcc
ttgtcagaccttggctactatgtctagcggaattgctaaacagtcagtcaagcccgggca
ttttaatcaacacttctacaagcat--------------ttgcttgatagtaacctatta
gaccaacttggaatagacattcgccacttctactatatgcaggatggtgaagcggctatc
acagactacagctactacaggtataatacccccacgatggtagatatcaagatgttctta
ttttgccttgaggtggcagataagtaccttgag-ccctacgaaggtggatgtattaatgc
acagtcagttgtggtctctaatttggacaagtcagcgggctacccctttaacaagctagg
taaggctcgtaactattacgac---atgactcatgccgagcaaaatcaactgtttgagta
tacaaaacgcaatgttttgcctacactcactcagatgaaccttaagtatgcaatttcagc
caaggatcgtgctcgcactgtggcaggagtgtctataattagcaccatgactaacaggca
gtaccatcaaaagatgctgaaatctatttcacttgcacgcaatcagaccatcgtgattgg
aacaaccaaattctatggtggttgggacaacatgttacgacgactgatgtgtaatatcaa
caatcccattttagtgggttgggattaccctaagtgtgatcgttctatgccaaacatgct
gcgcattgccgcttcgtgcttgctagcacgaaaacac---acttgctgtaaccaaagcca
gcgattctaccgtttggctaatgaatgttgccaagtactatcagaagtggtagtctctgg
taacaacctctatgtaaaaccaggtggcactagcagtggtgatgcaaccacagcttatgc
caactcggtatttaacatcttacaggtggtttctgctaatgtagccaccttcttatcaac
ttccaccacgacacatcttaataaggacattgcagacttgcatcgtagtctttatgaaga
tatttatcgtggtgactctaatgatatcaccgtcatcaatagattctaccagcatctcca
aagttactttggacttatgatattgtctgatgatggtgtcgcatgcat-----agactca
gccgttgcaaaggctggagctgttgctgctcttgctggtttccgagacattttgttttac
caaaacaatgtttacatgtcagactcaaagtgttggacagaaactgacatgaatgttggc
cctcatgaattttgctcacagcatactgtgttagcagagcatgatggtaaaccttactac
ttaccttacccagatgtctctcgcattctgggtgcatgcatctttgtggatgacgttaac
aaggctgaccccgttcagaatcttgaacgttacatctcacttgcaattgatgcatatccc
ctcaccaaggttgaccctattaagggta-----aagtcttttatttgttactagactaca
tacgtgtccttgctcaggagtt-acaggacg------------gtatcct-tgatgcttt
ccaat-----cactcactgacatgtcgtatgtaaataactttatgaatgaggccttttat
gctcagatgtatgagcaaagtcctacactacaggccagcggtgtttgtgtggtgtgtaac
tcacccactatactgcgctgtggtgattgcattcgtcgaccactactttgttgcgtctgt
gcctaccagcatgttacgcagactacacataaacgtatcattgctatcaacaactacatt
tgtagtgttgagaattgcaatgaggacaatgttgaaaaacttttcatttctggcactgcg
atctattgtgagaatcacaaacccacgctgtgcatacccattgta-gctaatggttctgt
ttttggtatctatcgccacactgcccgtggtagtgatgacatagacctctttaacgagct
tgctacatctaactatgacactattgaaccttatcagaaggccaatcgtgcacctttatc
-----acttatgctcttcgctgctgaaactattaaggcactcgaggagtctatcaagaag
tcatacgctaccgcaaccgacaaggatgtgtatgaccaacgcttcatta-aacttctatg
ggaacagggtaaaaagccgccacccataacgaagaaccacatttttactggctaccattt
taacaagaatggaaaaacccaagttggtgattacattcttgctaaaacagatggcagtga
cac-ttatacctacagaggaacatctacctacaaactccaaacaggtgatgttctagtct
taatggcacatgttgttacaccgctctcagcaccccctgtgctaacgcagacaacatatg
tcagaa--aatcacttttacccgactct-------gttggtgcgtcttattatgtgcaac
attttaagtcatataatgagatagctatgcagagggtttcaacagtattaggtccaccag
gcacaggtaagtcaacctttgctattggtttggctaagtactttcctagtgcacgtattt
gctacactgcgtcttcgcatgcagcaatcgatgcactctgtgaaaaagctttcaagacaa
tacctgtaggccaatgcagtcgtatcgtacccacacgtacaactgttgagtgctttcagg
agtttgtcgtaaataacacaactgcacagtatatcttctcgactatcaatgccttacctg
acattaagtgtgacattgtagttgtagatgaggtttctatgttgaccaattatgagcttt
cctctgtgaatgctcgtttggtttacaatcatattgtgtatgttggtgatccttatcagt
taccttcacctagaactatgcttacgtctggccagctttcgccagctgactataacgtag
ttactgatataatggtacatgcaggagcggatgttatgctcgacatgtgctacagatgcc
cacgtgaaatcgttgagacagtgtctaaacttgtctacgataacaaactaaaagcggcga
aaccgaactcaagacagtgttacaagaccattgtgaactttggtcctggagacgttgctc
atgagggacaatctgcctacaacgaagcacagttgcgtttcgcactcgcatctagacaac
aaaagc---ggtgggataacgtgactttcatatctccatataatgctatgaatgtgaaag
catccttag---caggtttctctactcagaccgttgactcttctcaaggttctgagtatg
attatgttatcttttgcgtgaccactgactcagcacacgcacttaacatggctcgtttga
acgttgcccttacacgcgcaaagataggtatcctt---gtggtgtttagacaggcaaacg
aactttacaatagtttgcagtttgaatctattga------------------------tt
cacagcttcagtcgagtgctgagaaaaacctcacaccactgtttaagcgctgcggctatg
agtataatggcgtccatccagctcatgctttgacctggcatgattgtggtgcagagtacc
gctgtgaggagccacttgctaaattagtaggagttgccgatggcactcttatatcataca
aaaccctagtatccacacttgggtttcttccttcacttaaaattgatgcatatcataata
tgttcctaacacgtgacgcgtgtcgcacctatgttcagagttggatcggcatagacgttg
aagcagcacacgccataaaacctaacaccgggactaaccttccattgcaaataggtttta
gtaccggaaagaatttttcagttact----ccagagggaatttgggtaaac----gagca
tggatcttgcactgagcccgtccctgccaaaatacctcctggagaacaatttcgtcacct
taagaaggacatgcgccaggcgcgtccttggaaggttgttcgacgtgagattgctactca
catt---------gctgatgtagctcctcacactgattatatatgctttgtcacttgggc
tcaccagcttgagctagcgacaatgtgctactttgtcaaactaggtatggaagaga---a
atgcctttgtggcaggcgggc------ttgtttcactaatggaactgagttcgcttgcaa
agcacaccattctctcaccattccacaatgtgattatgtgtacaatccattcctcatcga
cgtggctacgtggggattctcgggacggctttccaccaaccatgacgcggtatgcacata
tcatgctaatgcccatgttgcatcagctgatgcaatcatgacggtatgtttagctatcca
tgaactgttcagtac---tgttgactggaaccttgaatttccagtaactgctgagcaatc
acaacttaacaaggcctgtcgcttagtacaggcaaattatttaaatatactacttactac
aaccaaagccacggtggttcatgatattggtaacccaaaaggtatccctatcgtgcgcaa
acctggtgttaaatatcacttctatgatcaagcacccattgtcaaacgcgttcaaaaact
aaagta-------------caagccagagatggaggcccgtttcaccgatggtttgacta
tgttttggaattgtaatgttgacacataccctgctaatgcccttgtgtgccgctacgaca
ctcatcggcagaagcatttaa-----------ttggacctaatggttcagcattatatgt
taataagcatgcttttctcaccccggagatgcatacttatgctacacataaactcaactt
ggctccactcatctactactcta----------------ccacagattgt-agtagtgaa
cagcctattgttgttacctacagagat-------tgtgtcacccggtgcaatactggaaa
aactctctgtccaaatcatgctcttgaataccgagagtttatcaatgcatacaatctcat
g------gctcgccatggatttaatgtttacataccacgcaatgtcaacgtctataactg
ttggcttactttcactaatctccaaaaccttgaaaacttagcttacaactgttattataa
gaactgcaatgcccacgttgatgggcagcttgatgtagt---------tattaataataa
cgctgtatatgctaaggtcgacaataatcttgtcaaacttttcgacaaccgcactaattt
acctgtctcagtggcttttgaacattacactaacaggcatacccgttcactgccaactac
acagctgttatctggtttaggcgtaaccgccaccagaaatttcactgtgtggtttgaca-
-----atgatacaattttccaatacactattaatgtatctacgtatactgacat------
--------------cgaccctagtacc-catgttgtcctctgtgatgataggtacggaac
agattggagtcagtttaaccaactt---------cctaatgcagtattcctcaccaaaac
taaggtgaagaaaacagaaccgtttgtttgtacagcactgac---cctaaatggcctcgc
cattgacggtgaagagctatacatctatgtacgctataacaatcaa-ctgaccacatttg
ctactacttg--------------tacacagggtagaaatgttgagcagtttatacctaa
aacacctatggaaagagacttccttgagatgtctcaacagtccttcatccagcaatatca
attgcaggaactgggtgttgaacacattatttatggtgatgattccagtccagtcg----
----ttggcggaactcacacacttatctcactagttaaaaacaagtttgaacatcagctt
gtcaacca--------------tgtttacaacccagtccagaactgtgttgttacctcac
ctaacgcaagc---tccaagaacgtctgcactgttcttgatgttcttcttgatgactaca
ttgacatcataaga--caagcacatgccagttacacaagtaaatccaaagtattcactgt
gtcaattgacaaccaacaaattagattcatgctttggcat---gatgagcaagtcaagac
ttgctacccaatcttacagtc-acttaccaatggttaccagatgcc----------atct
gtgtacaaaacattagttactgacttacaaccagctgacatccctaattat-----catt
cctacacccctcgggtgcctggagtagttaagaatgttatcaagtaccgacaacttttca
actacatagttaaaaagggtag-gttggcagtaccacacaatatgaccgtattacacctt
ggggctgcaactgcactaggtacagcaccaggttcttcagtcataaaacaaatgtttcct
gaaggaactgttcttattgaccttgatataagagagttcacttcagatgctaaccaaata
atagttacagactacagaact-tacataccaccacaccacgtagacgtcatattttctga
cctctactgttgtgatgacatacactcctttgacaa-------tctaataaggatagtt-
----------------------aaggagaggctcgccctcggtggttctatctttgttaa
gataactgaacattcattctcacccgaactctactcacttgcgggttggttcg-atgatt
atcaactattttgcacagcagttaatgcctcgtcttcagaagcatttctatgctgtttta
attatttggggcttgctaaggaaaacattaatggttttaacttacatgcttcctacattc
aatggcgcaatgaaatagcgttgacaccaacctattctcctttagcggacaacccggcta
cggcctgtaagctaaaagcaacgcctattatctcggctcgtgagttagagaagaagccta
ttcttcgctatctcgttgcatc----------aggacgccttcttgt--gaggccaccag
aatgcagagagctctattgat---------------------tatgaccttactttgtct
cgttcgagcaaagtttgctgatgatctactcgatttgctaacctt---cccgggtgcaca
tcgcttcttacataaactcacgagtaattccagcagtcactactcgcgggc---taataa
ctttgatgttggcgttcttcctggttaccccactaagaacgttaacctcttctcaccact
ta--ctaactctactttgccaa--ttaatggccttcatcggagttac-------caacca
ctcatgctgaattgtcttactaaaataactaacca--cactctcagcatgtatctcctac
ctagtgagatacaaacttatagctgcggcggtgccatggttaaacaccagacacatgatg
cagttcgtatcattttagacctcactgcc------------actgaccacatctctgttg
aagtcgttggccaacatggtgaa----aattatgtgtttgtttgtagtgagcagtttaac
tataccactgcattacacaaccctaccttcttctcacttaattctgagctttattgcttt
actaataa---cacctacttaggtatccttccacctgatttaactgactttacggtctat
cgtactgggcagttttatgctaatggttaccttttaggtactttacct-----attacgg
ttaactatgttaggttgtatcggggtcatttgtcggccaa--tagtgcccactttgcctt
agcaaacctaaccgatacactcat-------------aacacttaccaatactactatat
cgcaaat-----------------------------------------------------
---cacttattgtgataagtcagtagttgattcaatagcatgccagcgctcttctcacga
a-------------------------------gtggaggatgagttttactctgacccta
aa---------------------------------------------------tctgccg
ttagag-ctaggcaacgta--ctattgtcacactacctaagctccctgagcttgaagtag
tgcagttaaatatttctgcacacatg-----gattttggcgaagccagact---------
---------------------------------------tgacagcgttaccatcaatgg
taacacatcctattgtgtcactaagccttacttcaggcttgaaactaactt---------
------------tatgtgtacaggttgcactatgaatctgcgc-----------------
----------------------actgatacctgtagttttgacctgtcagcag-------
----taaacaatggcatgtcattctctcaattctgtctaagcactgaatctggtgcttgt
gagatgaaaattattgttacctatgtatggaagtacttgctaaggcagcgtttgtatgtt
actgctatagaaggccagactcacactggaaccacttcagtacatgcaacagacacttct
agtgtaatcactgatgtctgcactgactacactatttatggagtctctggtactggcatt
attaagccatcagatctcttattgcacaatggcatagcattcacctct------------
---cccacag------gtgagctttatgcatttaaaaatataaccactggcaaaaccctt
ca-------------------------------ggtcttaccgtgtgaaacc--------
---ccttctctactgattgtgataaaca--------------------------------
------------------------gcaccgt-------------tgtcggtgctatcaca
tc-------------------------------------cagtaactcaactgaaaatag
taggtttactactactatt------------gtcacacctactt---tcttttattccac
aaatgccacca-ctttcaactgcaccaagcctgttttgt-----cctatggacccatcag
cgtgtgtagtgatggtgcaattgcgggaacatccacat-tacagaatactcgaccatcca
tagtttcactatacgatggcgaagt------------tgaaataccatctgcattttctc
tttctgttcagacggagtatttgcaagttcaagcagagcaagttatagttgattgtc---
---------cacagtatgtatgcaatggcaaca-----gccgttgtctacaatta-----
-------ctggcacaatacacctcag---------------------------cttgctc
taacattgaagcagctctgcattcctctgcacagttggatagc----------agagaga
ttataaatatgtttcaaacatcagcacagtccttgc-------------agttagctaat
attaccaacttcaag----ggtgactacaattttagcagcatacta------accaccag
acttggtggcagatctgctattgaagaccttctttttaataaagttgttactagtggcct
tggcactgttgatcaggactacaaagcctgctctagagacatggccatcgctgacttagt
ttgttcccagtattacaacggcatcatggttctacctggtgttgttgatgctgagaaaat
ggcaatgtatactggc----------------------tctcttactggagctatggtat
ttggaggattgactgccgcagcggcaataccatttgccacggcagtacaagcccgcctca
attatgtcgcactgcaaacaaatgtactacaagaaaaccagaaaattcttgcagaatcat
ttaaccaagcagttggcaatatatcacttgcactatcttctgttaattatgccatccagc
aaacttctgaggctcttaacaccgtagctattgctattaaaaagattcaaacagttgtta
accagcagggtgaggcattatcacacctgactgcacagctgtcaaacaattttcaagcaa
tttcgacttctattcaagacatttacaaccgtcttgaggaagtagaggctaaccagcaag
ttgaccgtctcatcacaggacggttggctgcacttaatgcatatgttactcagttactca
at-------cagaagtctcagattagacaatctcgattgttagctcaacaaaagattaat
gagtgtgtcaaatctcagtcgtccagatacggtttctgtggaaatggcacacatatcttc
tcacttacacagactgcaccaaatggcatatttttcatgcatgcagtgcttgtacccaac
aaattcacacgtgtcaacgcttctgccggcatttgtgtggataataccagaggctactc-
---------attgcagcctcaacttatactctaccagtttaataactcctggagagttac
acctagaaatatgtatgaacccagactgccccggcaagctgatttcatacaattaactga
ttgcagcgttactttttacaacaccaccgctgctaatcttcccaatattattcctgacgt
tatagatgttaatcaaacagtcagtgatattattgacaatttacctatagcaacacctcc
tcagtgggatgttggtatctataaca------------------acactattctcaacct
taccgttgagattaatgatttacaagagcggtctaaaaacctttcacagattgcagatcg
tttacaaaattatattgataatcttaacaatactctagttgaccttgaatggctcaacag
agtggaaacttaccttaaatggccgtggtatatatggc------ttgccattgccctggc
tcttattgcatttgtgacaatcctcataacaatctttctttgtactggttgttgtggtgg
ttgctttggttgttgtggcggttg-------------------------------ttttg
gccttttctctaagaagaaaaggtataccgacgaccaaccaac-----------------
---accgtc----------ctttaagtttaaggaatggtagt------------------
-------------------cgacgactgggccgttaccatcc----------ctggacaa
tatattattgctatacta------------------------------------------
--------------------------------------------------------gttg
tcatctgcattggtgtggcactactttttattaacacttgcttagcttg-----------
------------------------------------------------------------
-------------------------------------tgttaaattgttttacaagtgct
acctaggggcagcatatc--ttgttaggcctatt------------atagtgt-------
---------actactccacgc----------cgaaccccgtacctgag------------
------------------------------------------------------------
------------------------------------------------------------
------------------------------------gatgagtttgtaaaa---------
------------------------------------------------------------
------------------------------------------------------------
-------------------------gtacaccaat-------------------------
---------------ttcctagaaacactcactat-------------------------
------------------------------------------------------------
---------------------------------------gtctgacgcagaagagtggca
aattattgttttcattgcgatc--------------------------------------
----------------------------atatgggcgcttggcgtca-------------
---------------tcctccaaggaggctatgccacgcgtaatcgtgtgatctatgtta
ttaaacttattctgctttggctgctccaacccttcaccctagtggtgaccatttggatcg
cagttgacagatcatctaagaaggacgcagttttcattgtgtccataatttttgccgtac
tgaccttcatatcctgggccaagtactggtatgactcaattcgtttattaatgaaaacca
gatctgcatgggcactctcacctgagagtagactccttgcagggat--------------
---------------------tatggatccaatgggtacatggaggtgcattcc------
----------------------------------------catcgaccacatggct----
-----ccaattctcacacca----------gtcgttaagcatggcaagct----------
---caagctacatgg--------gcaagagctggccaatggcatatcagtcagaaatccg
ccacaggatat---------ggtgatagtgtcac-------------caagtgacacc--
---tttcactac----acttttaagaaacctgtggaatcgaacaacgatccagaa-----
---ttcgctgttctgatgtaccagggtgaccgcgcttcaaacgctggacttcacaccata
accacttca---------------------------------------------------
--------------------------------aaagccggtgacgctcgcctgt------
-------------ataagtatatgtaatgtgcaactg-----------------------
---------------------------------ccacttgcagctgcgagatttatatag
att-------------------------------------gtgcaa--------------
-----------------------taagcggcacatccgaagagaggatgttc--------
------------------------------------------------------------
--------------------------------------------ctgagcttattgaccc
tctcgttaaaactcgtt---gttttgcttacagtctcgtggttcttgctaatgct-----
aatccaattgcatttagcatac-----------------------tacctcggaaaattc
ttatcaatggtgagcctttattgcttgaatatggt----------------agcatatat
ggtaaagactttatcattcgaccatcgctccaagtcattcttgaagatgaattaaattaa
agttttga-------------------------------------------------cac
caatctatcatggctgcaccagtagtc---------------------------------
------------------------------------------------------------
------------------------------------------------------------
------------------------------------------------------------
------------------------------------------------------------
-------cctactactgacgcgtcttggtttcaggtgctcaaagctcaaaataaaaaggc
tactcatcctcagtttcgtggcaatggagttccgcttaactccgccatcaaacccgttga
aaaccatggctactggctgcgttacaccagacaaaagccaggtggt--------------
-actccgattcctccatcctatgccttttattacactggcacaggtcccagaggaaatct
taagtatggtgaactccctccaaatgacaccccagcaaccactcgtgttacttgggttaa
gggttcgggagctgacacttctattaagcctcatgttgccaaacgcaacc---ccaacaa
tcctaaacatcagctgctacctctccgattcccaa------ccggagatggcccagctca
aggtttcagag-------------------ttgaccccttcaacgctagaggaagacctc
aggag--------cgtggaagtggcccaagatctcaatctgttaactccagaggcacagg
c---------------------------------------aatcagcccagga-------
--------------------aacgcgaccaatctgc---------acccgctgcggtacg
tcgtaagacccaacatcaagctcccaagcggactctacccaagggtaagaccatttctca
ggtatttggcaaccggtctcgcactggtgccaatgtcggctctgcagacactgagaagac
gggtatggctgatcctcgcatcatggctctagccagacatgtgcctggtgttcaggagat
gcttttcgctggccaccttgagagcaactttcaggcg-----------------------
-ggggcaattacccttac---------cttctcttactcaatcacagtcaaggagggttc
tcctgactatga---gagacttaaggatgcgctcaatacggtcgttaaccagacctatga
g------------ccacccaccaaaccaactaaggacaagaagcctgacaaacaagacca
gtctgctaaacccaaac-----------agcagaagaaacctaaaaaggtaactctgcca
gcagacaaacaggattgggagtgggatgatgcttttg-agataaagcaggaatc----ag
cagcgtagacatcaacctatgtctg-ttaa-acccacccaact-----------------
ccactcaaatatctctttggttccagagagtcatagtgtatagccagagagccagtcaga
gggcgctatcatgcaaactagggctggctactctagcacagaatcacatcccgataatca
acagtgctag-aaggttgatta----------------------------taccatttaa
tat--------------------------------gccgaggccacgcggagtacgatcg
agggtacagcataatctcaacttttgttgagccacaattttaatcctaattggagaaggc
caaaggactgtactacttttgtaggtgtagcagtcgcccagtgggaaagcgccaactagg
ttacaattgtggtg----------gggacaaattaggggaaattaaattggcttataggg
gg-gat----------ggagcaaaaaaaaaa-----------------------------
------------------------------aaaaaaaaaaaaaaaaa-------------
------------------------------------------------------------
------------------------------------------------------------
------------------------------------------------------------
-------------------------------------------------------
>KU981062.1 Porcine deltacoronavirus strain NH isolate passage 10, complete genome
--------------------------------acat-ggggactaaagataaaaattata
gcattagtctataattttatctccctagcttcgctagttctct-------accgacacca
atccaggtgcgtctgccaccaagttggctaccctccctaggggcgct-ttcgcgcttgct
caccattagatctacctggaaaccagccattcaggttggagtttccccaggctcttttgt
gtgggcattagcggcttgtggtttttgcacaaaatctaagctacttaccgttcctctgac
catccaccacttctatagacagcactgactaccgtagggtt-taagtcacaccggtctgc
accgcccgtcagcggacacattacccagcatagcactccttgcaccgagcctaggtagga
taaaa--ccccctaccgggtgactcttaaggcgtttcctccacgggatagccac------
-----------tagtcactaggtgtaagtgatctgatctgggcgtattgtgttgcgcaag
tgtgatacccataggagcgtggaa------------------------------------
-----tcctattctgcggctcagtgcctga---------tatagctgtgaaatggccaag
aacaagtccaagcgcgacgctattgcgttgcctgaaaatgtaccaccacctctgcaactt
ttcattcatgttgcagctgctgaagagggtcaccctaaggttactacttacc--------
----------ttggcaactataacctctatgccaccaaggctccgcctggcgtgcaggtt
---cttagtgctaaaacctctcttactgactttgagaatgtctttggagctcaacccacc
ttgcgatcaattcgtaatctggtttgtgaggctcgc-------------tcggctgaatg
gacaacttccaagaatgcttttgcactcaaagccactcaacttgactactctgatgccgt
tttgagggcaatgattcgtttctgccctccaaaggtgtccacactcgctgcctttgctct
ttttggccgattggttaaaattgaggacaaggaacttgctgagttagctcgtgatactgc
ccttgagttggcgtacacggctaaaattggtacat--ctcttgctgacacgagatctgtc
tcacttattcataaggacgcttatctaactctcagtaatgaggttgttggcgtaactttt
actgccgcacttatggcaaaggctaccactgttaatggagcaatgcaatactcaaacttt
tacctctaccctcgtgccactattaaggtaaccgatggtaaggctgaagcaa--------
-------ttgcaactaagcctctgtctgc-----------tgccactaaaggcaagcaaa
tcacagaggatgtcaacctt--------------------------ctccctgactatca
g------------cagctgtttgttgatcaagtg--actggcactgaggttaaggttgga
gctctaaccta---------------------tgttaagaccactgattcaccacccctt
tactttcccaaagt------caagggtggtgttattgg----------------------
-----tattgcacttaagcagcagggcactgcggctaagaagctcaatgtagtcttccat
gctcaacctgatgat---------------gttc----tgctagccttcatacaactt--
-------cagcaattcttgaaccgtacttcggattcaagtgttgaaattactgattgcca
gagttatgaagtatctccaactgtgacggtcaaaa---------ttggcccgtctaaacc
tggggatgtcatcgtggcta------------------------------ctgatgagga
ataccttaaatgctttga-------------------------aacccctgaggta----
--------------ggtaggctctataaggttttccaaac---------------tcaat
cttgggctatcattgagcgtgc----------cttctccagtttgaagat----------
ccgcgtgtccaaagctttatcagcatttataagttttctgcaaaatcttgc---------
-----agataactttactgcaataagtgg-------tgttgtcactgcactcattcgcga
actccaggatcttaccctggatgtggcgacacgtatcac------taatatacaatttgt
ttaccgtgccggtaagct--tattgtcgacacgacaagtgtcatagctaaacttttcc--
----------------------------------------------------agccattt
tgtgattttatatcacctttccttcggaaagttgctggttttgcaatttacactgttggt
aatcgcatgcttatgtttaccagcactggcacctttcttctcacaaaggcaactactaag
atactcaataag---------------------------gcaaagtacatctttgatgtg
gagcctgagtacccag---------tagatgtaaca--------acatccaaagttgtag
tacatgaagcac------tccagcaaaccgac-------actaagcctactagagttcta
gaggctgtt------------------------------------------gatgtcgtt
gttggtaatactg------------tactgcaaatggctactgatggcactgcgttctac
ccatcggatggtacgcacgcctct---------------cttccaggattcaaag-----
----------------caggctcggatgagcttttcataagcttcaactgcgacctc---
------------------------------------------------------------
------------------------tttgatgatgagactaatgctcaaatcaacgaaaca
ctcgctgcatatgagcttaaccaactagtggctccaggtgattctacaccgcgtcaaatt
gcgacgttggttgtcgatacacttgcagatgctataacagaccactttccggagaaaacc
attgatctacctgaa-----------------------gactatcaagtcttttctgacc
atgatgacctcccactcgcacaataccacatccctgatcacctgagcctgtatattcagg
ctatggaaggtgaagatgatagtggtgatgaaatatgtattgag----------------
-----------gacgatgattacgactg--------------------------------
-tcctcaagccgacgaagacacagaaggagtaattccccaacagtgggaacttcctgat-
gttgataaatttttactcaagatccaggaacggaaaaccagcagcgacgaagtacttag-
----cgtcgacgtctatcctaaaccagagccgg---------------------------
---------------tcggcaatgttgggattgacgacagcg------------------
-cgtcggaaaagaagccaaatggg--gacccagtaccggat---------cttgaggttc
atccaacactagagagtgtggatgttgaacgactaaccgaaacagcaaaccaggctgttg
aagacaaaccttctgat-----------------actacct--------------ttgtg
gttga-------------------------------------------------------
---------------------tgaggtacaattacaagaatcaacaccagaacctga---
-----actccgctcctatgagggggagttt------------------------------
--------------------------------------------------gattctgatg
atgaaattatt-------------------------------------------------
-----attcctatagtaccagtaacacctgcggatttaaaaccacagactattactataa
aggagtactttaagtc--------------------tgaaaaacttgagactattaacga
aggatccacagagtcagttacacaatctgatgattcatttgacgagtcatttgttgatgc
tgagtctgatga------tccacaagaccctgctg-------------------------
-----tatatgatgatacaacaattataacggacagcactgatgtaggcgatgagcctga
gacaactctagctac---------------------catcgttaacacacctctgacact
cgataataacttgccacctga-agccattaaacaacccagcccgactaaggttgagttag
ttgt----------tggtgaa--------ttggcgagtattaaa-----tttgacaattc
tgtcctagtcaatcctgctaatgcgcaattaacaaatggcggtg---------------g
agctgcccgtgcaattgcaaaattagc---------------------------------
-----tggtccaaaatat------------caagagtactgtaata-------gtgtggc
t------------------------------------cctatctcaggaccgcttacc--
----------------acggattcttttgatgccaagaaacttgg---tgtagcctgcat
cttgcatgt---------------------------------agtgccacccaaaggttc
tgaccct-----------------aatgtacaaga--------actcctgtatcaagctt
ac---aagagtatccttactgaaccagcacattatgttatacctatactaggtgctggta
tctttggatgcaacccagtccattc-------tctggatgcgttcaggaaagcatgtcca
agtg------------------------------acataggtcgtg------tcaccctt
gtcactatgaacaaaaaccatttgcaggtg--------------tgggatgctctcaata
ggaccattgtacgcaccactactgactatgatcaagttaccaccaaggcccttacacccc
agggagtgttagaagccaatctctttgatggtgaggactttgttcaagaaccaaaacccg
gtcaaatctaccttgaggt--------------------------------------tac
tgaagaagttcagaaccaagccaaggaacttgaccttaaccttcag-------------c
aatactgcgtctacctgaagacttgcca---ccataaatgggttgtgagtcgtacgaacg
ggttgatgcatctaaaacaaaaagataacaattgttttgtt-------------------
------------agtgcaggtgtaa---acctgttt--caaaacactgcttatcaactta
gacctgctattgatgctctctatagggag--tatctcaat-------------------g
gtaaccca-------------aatagatttgttgcttggatctacgcatcca--------
--------------ctaaccgtcgtgttggtgagatgggttgtccacagcaagttatttc
t----------------------------------ttgctcgttagtaactctgacgcag
cattt----------------------------------------------tcagcaact
acagcctgttgtaacacctactttaaccacacaggtgttatttcagta------------
----gctcgtgaatatgac-----------------ccaatacaaccaaaggtctactgc
atgaagtgtgatgtgt-------ggactccctttaca----ccccagagtggaaaa----
------------------------------------------------------------
----------ggtgcagtt-------------------------gcaattggtac-----
------------ttctgcagatgaacctaccggtcctgc---------------------
------------------------------------cattaaatttgccgcagctcactg
ctggtacactaatggcaagaaa-----------acagttaatggcta----------tga
cactaaagctaatgttgtagctacctatcatag---------------------------
-------------------------gtttgacgtgcctaagcctcaacttgt--------
--------cgaggacgtggt---tgcgctgcctactaa----------------------
aaatgactttgaagttctcaatgttgaagaactgccaca---ggatagtgtgctcc----
--atttggacccacctcctgtacaggccttacaacct-----------------------
-------------aaggctaaccaacacat---------------------------tga
gattctagaaaacccaga------------------------------ttatctggacat
tttggatct----------------------------------ttggattcgtaaaccca
aattcatcctcgtaaagtcg-------tggagtgttttggg------tagagcactatgt
aaggc-------aggtaaagttgt------------------------------------
ctttgtcagtgcttcgcttttgacccgtttctacaattaccttgtagagattggtgctct
t------------gactcaacaa-------------------------------------
---taaggttgtcagtcgatcttacctgtaaatttgttagaac-------ggtactccca
tcgtctaacactgtacacaaaacttgtcttggtctgtattattca------gcccagaca
ctttttgtttctttagcaccattccttatgttaccagctgtagttagtctgcttaattca
gg------------ctatacaattggcacatatttgtatgcaaaaactggctggccttgt
aattacaatgccacgcaacactttgattataattcttactgtgcaggtgacttggtttgt
caagcatgttttgacggtcaagactccctacatttgtatccgcatttacgtgttaatcag
tatccccttcagaccact------gactacactgtttatgcgctttcactaatactacta
ttagctaacatgactcttgtcatgggcacgctaatagttactttctttgtgaacttctat
ggtgtgcaaata----------------ccattttatggtacacttt-tgatagattatc
aatccacgctggtgatgact----------------------------------------
------ttctcagtgtactacttttataaggtaatgaagtttttccgccatctcacacat
ggatgtaaaattccaacgtgtatggtatgtgctaaacttcgtaccccacctactataaca
gttgagactgtcgttcagggcaggaaatacccatctgttattgaaacaaatggcgggttt
acaatttgtaaagaacacaacttctattgcaaggactg-------ctctctacaaacacc
cggcactttcatcccgacagaagctat---tgagtcgctctcacgagctaccaggcttgg
tgtcaaaccaacagcaccagcattcttacttgctagagatgttgagtgccaaactgatg-
----------ttgtcgttgctcgcgcaatgcataaccaaaatgcgcatgtgtgcatttca
aaatactctgatatccgtaccgttgacc--aactactt--aagcctactccact--gttt
tcatacactcccgatgttatcatcgcggcagactttgacaacagaggtagtcttaaga--
-cagctaaagaattagctgtggttttgtcaatggaccttaaacgt---actataattatc
attgatcaggcttattctagacccattgataattatcaggaagttgc-------------
--ttctcgtattgagaagtattacccagt--------------tgcaaagatcacaccca
caggtgacatctttacagacattaagcaagcgaccaatg---gccaagctagtgactctg
ctattaatgcagctgttctggctgtccagcgcggtcttgattttacaattgacaacccta
acaatat---------------attaccacattatgcctttgacttctcaaccctcaatg
cagaagaccaatctaccattttggagagtggttgtgctaaaggcaatctcaagggcacta
atgt------------------tggtgttgttctttcagctagccttgttacacgtc---
ttagtcagcaggctata-----------------------------------------cg
tgtgattgctaatgctgcttc----------acgtaatggtgttacatgcgccgttactc
catctacacttgttatgcgtgggaatattgcaacacagcccttgactcgcatcaaagctg
gtgcacctcccatgcgtcaaaaaattttatgtgttatcctggcac------------ttg
ctattgtgtactttgcagctatggcttttggctttttggcaag------tcaaattacgc
tta---atacagtgcctacgattaaatctgatatccgcgcctctaccttctacgttgtta
gagatggagtcttggatactgttcgttcaaatgacaagtgctttgcaaataagtttttgg
catttgatagcttcattcaagcacc----------ttacactaattcacctgactgtcca
gtcgttgtgggagttgttgatgtaacgacgcactctatt------------cctggaatt
ccagcaggtgtcattcatagagac------ggtctcatacttaacatttatgaacagtct
ctttatgaaacccatcagcgtcagtctatggttagggatgcgt------tgtcactcaag
acagcaaatctctttaacctaggcaagcgtgttgtagtaggatacactcaacatgaagtt
gttgtgggtacatcctattttaattctcctgcactttttaatgcaaagtgcaccttctta
cagtatcaggacactagacaactctattgttatgatactgttcctactgaacataagctt
tactctgatg----------------tgcttccgcacgtcgagtataaggctattgacat
taatggtgatcttgttcctttcaagataccagagcagataatgttctatccacacattgt
gcgctatactagcaattcttattgccgtatggggcattgtt---ttaatac-taaccctg
gtatctgcatttcatttacggacgaatttccgtatagtgaaaatgtcaaacctggtgtat
actgtgctgatacctctttgcagttgttttcaaacct-----cgttttgggcactgtatc
tggtattcacatctttacatcaacagctgcattgcttggatctactattgtgatcatact
atgcgttgttgctgttcttgcagttcagcgattcttcaaggagtacacaacttttgttat
gtacacttgtggtcttgctcttg------------tcaacattgtgggcattgcacttat
gtacaagtgccttgtcttcgcgattttctattatgcaatctacctttactttgtccttac
tttcccctcctttaagaggaa-------tgtggcattgttttacttcgctgtagtgatcg
tgcc----acacgtgagtaacatgcaattgcttgcgctcattgtgtgt------agcatt
atttactttctctacacctatgttcatactgtagctaagacagctgggaaatttt-----
-----------cttccttcttagacgcagctaaagctacttttgttattgacaatgaaaa
gtacgt---gttgcttaaagac------cttgctggtgctgaatttgaccagtatctggc
ctcttacaacaagtacaaatacttttctgg---------tactgcttctgataaggatta
tg----------------ataaggtctgtatggcatttcttgccaaggctttgtcatctt
ttcgtgaagga-ggcggttcacagttgtacacaccacctaaatttgcagttgttcagagt
cttaagaccaagctgcaagcaggtatcaaaatcctcctgcatccttcaggtgtagttgag
cgatgtatggtctcagttgtctacaatggatctgcattgaatggcatctggcttaagaat
gttgtctactgcccacgccatgtaattggaaaattccgtggtgaccagtggactcacatg
gtctcaattgctga--------------------ttgccgcgactttatagtcaag----
----tgtccaatacagggtattcagctaaatgtccaatcagttaagatggtaggagctct
cctccagttaactgttcataccaacaacacagccactccagactataagtttgaaaggct
ccaaccaggatcatcgatgacaattgcttgtgcttatgatggcattgtacggcatgtcta
tcacgtggtcctccaacttaataatcttatttatgcaagcttccttaacggagcttgtgg
tagtgtgggttacactcttaagggtaaaacactctacttacattacatgcaccacattga
gtttaacaacaaaactcatagtggtacagatcttgaaggtaacttctatggcccctatgt
ggatgaggaagttattcagcagcaaacagc--------attccagtattacactgataat
gttgttgctcaattatatgcacacttactgactgttgatgctagaccaaaatgg---ctg
gcacaatctcagataagtatcgaggatttcaactcatgggctgctaacaattcctttgct
aacttc----------ccatgtgaacaaactaatatgtcctaca-tt----atgggactc
tcg--caaactgctcgagtccctgtagaacgtatcctcaataccattatacagctaacca
ccaatagagatggtgcttgtattatgggat---cttatgatttcgagtgcgattggacgc
cagagatggtatacaatcaggctccaatttcattgcagtcaggagtagttaagaaaactt
gtacgtggttcttccacttcttgtttatggctattaccatgctactcgctgccatgcatg
ttttccctgtacacttgtacccaatagtactgccatgctttactgttgtggcattcctgt
tga-ctttaaccattaaacacactgttgtgtttaccactaca------------------
---------------tatttgcttccgtcacttttgatgatggttgtaaatgctaacact
ttttggataccgaacacatttctgc----------gcacctgctacgaaa----------
----ctatattcggttccccaatt----gctcagcgactgtat------------ggtta
cactgttgct--------------------ctttatatgctgat----------------
------ctatgctggacttgcaatcaactatacgttgaaaacactccggtatagagcaac
ttcattct--tatctttttgcatgcagtggtttcaatatggttatgttgcacacattgcg
tacaaactgcttaataaaccctggacagaatcactactc-------ttcacagccttcac
aatgctaaccagtcatcctttgttggctgctcttagctggtggc------------tagc
tggtcgcgtaactctgcccattatcatgcctgacttagctattcgtgttttggcgtataa
cgtcattggctatgtcatatgtgttcgatttggccttatgtggcttgcaaatcggttcac
aactgtacctatgggcacataccagtatatggtgtctgtagagcaacttaagtacatgat
ggcagttaagatgtccccaccgcgtaatgcgtttgaggtgcttatagccaacattagact
tcttggtttgggtggaaaccgtaacattgctgtttctactgttcaaaacaaaattcttga
tgcaaaagctactgctgttgttgttgctaaccttctcgaaaaggct---ggcgtcacaaa
caagcacgctgtttgcaaaaagattgtgaaactccacaatgatacccttaaagccaccac
ttatgaggaggttgaggtagcacttgtgaaacttctttctcacataattgagttcttgcc
aactgatcaggtagatgcttatctagctgatgcggccaatgctcaacatgttaataccta
ttttgacaacttgcttgagaacaaagctgttgttcaggctgttgccgatatcaacattaa
tctggattct----tatagaatttataaggaggcagatgctatttataaacgatctgttg
agatgaacgaatctccacaggagcaaaagaaaaagcttaaagctgttaacattgcaaagg
cggaatgggagcgtgaggctgcttctcagcgtaagcttgaaaagcttgctgatgctgcta
tgaagtctatgtaccttgcagaacgtgctgaggatcgtcgcattaagctaacctctggac
ttactgcaatgctttaccatatgcttagacgtcttgactcagat----------------
---agggtaaaagctctgtttgagtgcgctaaggcacaa---------------------
-----------atcttgccaatacatgctgtagttggaatttctaatgacaaccttaaag
ttattt-----ttaacgataaggatagctactctcatt----atgtagagggcaacacac
ttatacataagggagttcgctacactattgtgaagaaactctccttagataatgcaccta
ttgaaggcgtaccagaagaattccctgtggtcgttgagactgttagggaagg---tgtgc
cccagttgcaaaacaatgagctatgtt------------------tgcgcaatgttttca
ctgctcagaacacagctcaggacttcaatggcaatgaatccactgtaaaatctttttatg
ttactagaaccggtaagaagattttggttgccattacatcaactaaagacaatcttaaga
ctgtgacctgccttactgagaccggtaagacagtcctt----------aacttggaccct
cctatgcgcttcgcacata-----ctgtaggtggaaaacagtctgttgtctatctctatt
ttattcagaatattagttcactcaacagaggtatggttattggccacatctctgaaacta
ctatccttcaggcaagtggcactcaaattgagtaccagcaaaacgcctcccttttgacct
atttgg----------ctttcgctgtagaccctaagacagcctaccttaagcatcttgct
gatggtgggtctcctatacagggttgtattcagatgattgctac---tatgggtcctgga
tttgcagttactactaaaccacaacctaatgagcatcagtattcttatggtggtgcttca
atttgtctttattgccgtgctcatataccacatcctggtgttgatggacggtgcccctac
aaaggccgctttgttcacatcgacaaa------gataaggaacctgtttccttcgccttg
actcatgagccatgcagttcttgtcaacggtgggtcaattatgactgcacctgtggatct
agtctgcagaattcggct----------------------tatttaaa-c-gagtaacgg
gttctagtgacgcccggctagaacccctgcagcctggaactcaaccagatgctgtaaaaa
gggccttccatgtgcataatgataccacctctggtatattcttaagcacaaaatctaact
gcgctcggtttaaaaccacacgcagtgccctgcctttacctaacaagggagagg------
------ttgaattgtactttgttactaagcagtgtgcagctaaagtcttcgaaatcgagg
aggaatgctacaacgctcttagtacagagctttatactactgatgatacatttggtgtcc
ttgccaaaactgagttcttcaagtt------------tgacaagatacctaatgtcaatc
gccagtatctgactaaatatacactcctggacttggcttatgctctacgtcatttgtcaa
catctaaggatgttattcaagaaattttgatcaccatgtgcggaacccctgaagattggt
------ttggggaaaattggtttgatccaattgagaaccca-tccttttacaaggagttc
cataaacttggagatattcttaaccgttgtgttcttaatgccaata-agtttgctagtgc
ctgtatagacgctggtcttgttggcatattaacacccgataatcaagacctcctgggtca
gatctatgactttggagattttattattacacaaccaggtaatggatgtgtggacctagc
atcctattattcttatttaatgcccattatgtccatgactcacatgttaaagtgtgagtg
tatggatagtgatggcaaccca------------cttgagtatgatggatttcagtatga
cttcacggacttcaagcttggcttgttcgagaagtattttaagtactgggaccgtcctta
ccatcctaacactgttgaatgtccagatgaccgttgcgtattgcactgtgcgaacttcaa
tgtgttgtttgctatgtgtatacctaacacggcatttggcaatctttgttcaagagctac
tgttgatggccaccttgtggtccagacagtgggtgtacacttgaaagaacttggcatagt
ccttaaccaggacgttaccacacacatggcaaatattaatctaaacactctattgcgatt
ggtaggtgatcccaccaccattgcaagtgtctcagacaagtgtgtagatttaagaactcc
ttgtcagaccttggctactatgtctagcggaattgctaaacagtcagtcaagcccgggca
ttttaatcaacacttctacaagcat--------------ttgcttgatagtaacctatta
gaccaacttggaatagacattcgccacttctactatatgcaggatggtgaagcggctatc
acagactacagctactacaggtataatacccccacgatggtagatatcaagatgttctta
ttttgccttgaggtggcagataagtaccttgag-ccctacgaaggtggatgtattaatgc
acagtcagttgtggtctctaatttggacaagtcagcgggctacccctttaacaagctagg
taaggctcgtaactattacgac---atgactcatgccgagcaaaatcaactgtttgagta
tacaaaacgcaatgttttgcctacactcactcagatgaaccttaagtatgcaatttcagc
caaggatcgtgctcgcactgtggcaggagtgtctataattagcaccatgactaacaggca
gtaccatcaaaagatgctgaaatctatttcacttgcacgcaatcagaccatcgtgattgg
aacaaccaaattctatggtggttgggacaacatgttacgacgactgatgtgtaatatcaa
caatcccattttagtgggttgggattaccctaagtgtgatcgttctatgccaaacatgct
gcgcattgccgcttcgtgcttgctagcacgaaaacac---acttgttgtaaccaaagcca
gcgattctaccgtttggctaatgaatgttgccaagtactatcagaagtggtagtctctgg
taacaacctctatgtaaaaccaggtggcactagcagtggtgatgcaaccacagcttatgc
caactcggtatttaacatcttacaggtggtttctgctaatgtagccaccttcttatcaac
ttccaccacgacacatcttaataaggacattgcagacttgcatcgtagtctttatgaaga
tatttatcgtggtgactctaatgatatcaccgtcatcaatagattctaccagcatctcca
aagttactttggacttatgatattgtctgatgatggtgtcgcatgcat-----agactca
gccgttgcaaaggctggagctgttgctgatcttgatggtttccgagacattttgttttac
caaaacaatgtttacatggcagactcaaagtgttggacagaaactgacatgaatgttggc
cctcatgaattttgctcacagcatactgtgttagcagagcatgatggtaaaccttactac
ttaccttacccagatgtctctcgcattctgggtgcatgcatctttgtggatgacgttaac
aaggctgaccccgttcagaatcttgaacgttacatctcacttgcaattgatgcatatccc
ctcaccaaggttgaccctattaagggta-----aagtcttttatttgttactagactaca
tacgtgtccttgctcaggagtt-acaggacg------------gtatcct-tgatgcttt
ccaat-----cactcactgacatgtcgtatgtaaataactttatgaatgaggccttttat
gctcagatgtatgagcaaagtcctacactacaggccagcggtgtttgtgtggtgtgtaac
tcacccactatactgcgctgtggtgattgcattcgtcgaccactactttgttgcgtctgt
gcctaccagcatgttacgcagactacacataaacgtatcattgctatcaacaactacatt
tgtagtgttgagaattgcaatgaggacaatgttgaaaaacttttcatttctggcactgcg
atctattgtgagaatcacaaacccacgctgtgcatacccattgta-gctaatggttctgt
ttttggtatctatcgccacactgcccgtggtagtgatgacatagacctctttaacgagct
tgctacatctaactatgacactattgaaccttatcagaaggccaatcgtgcacctttatc
-----acttatgctcttcgctgctgaaactattaaggcactcgaggagtctatcaagaag
tcatacgctaccgcaaccgtcaaggatgtgtatgaccaacgcttcatta-aacttctatg
ggaacagggtaaaaagccgccacccataacgaagaaccacatttttactggctaccattt
taacaagaatggaaaaacccaagttggtgattacattcttgctaaaacagatggcagtga
cac-ttatacctacagaggaacatctacctacaaactccaaacaggtgatgttctagtct
taatggcacatgttgttacaccgctctcagcaccccctgtgctaacgcagacaacatatg
tcagaa--aatcacttttacccgactct-------gttggtgcgtcttattatgtgcaac
attttaagtcatataatgagatagctatgcagagggttacaacagtattaggtccaccag
gcacaggtaagtcaacctttgctattggtttggctaagtactttcctagtgcacgtattt
gctacactgcgtcttcgcatgcagcaatcgatgcactctgtgaaaaagctttcaagacaa
tacctgtaggccaatgcagtcgtatcgtacccacacgtacaactgttgagtgctttcagg
agtttgtcgtaaataacacaactgcacagtatatcttctcgactatcaatgccttacctg
acattaagtgtgacattgtagttgtagatgaggtttctatgttgaccaattatgagcttt
cctctgtgaatgctcgtttggtttacaatcatattgtgtatgttggtgatccttatcagt
taccttcacctagaactatgcttacgtctggccagctttcgccagctgactataacgtag
ttactgatataatggtacatgcaggagcggatgttatgctcgacatgtgctacagatgcc
cacgtgaaatcgttgagacagtgtctaaacttgtctacgataacaaactaaaagcggcga
aaccgaactcaagacagtgttacaagaccattgtgaactttggtcctggagacgttgctc
atgagggacaatctgcctacaacgaagcacagttgcgtttcgcactcgcatttagacaac
aaaagc---ggtgggataacgtgactttcatatctccatataatgctatgaatgtgaaag
catccttag---caggtttctctactcagaccgttgactcttctcaaggttctgagtatg
attatgttatcttttgcgtgaccactgactcagcacacgcacttaacatggctcgtttga
acgttgcccttacacgcgcaaagataggtatcctt---gtggtgtttagacaggcaaacg
aactttacaatagtttgcagtttgaatctattga------------------------tt
cacagcttcagtcgagtgctgagaaaaacctcacaccactgtttaagcgctgcggctatg
agtataatggcgtccatccagctcatgctttgacctggcatgattgtggtgcagagtacc
gctgtgaggagccacttgctaaattagtaggagttgccgatggcactcttatatcataca
aaaccctagtatccacacttgggtttcttccttcacttaaaattgatgcatatcataata
tgttcctaacacgtgacgcgtgtcgcacctatgttcagagttggatcggcatagacgttg
aagcagcacacgccataaaacctaacaccgggactaaccttccattgcaaataggtttta
gtaccggaaagaatttttcagttact----ccagagggaatttgggtaaac----gagca
tggatcttgcactgagcccgtccctgccaaaatacctcctggagaacaatttcgtcacct
taagaaggacatgcgccaggcgcgtccttggaaggttgttcgacgtgagattgctactca
catt---------gctgatgtagctcctcacactgattatatatgctttgtcacttgggc
tcaccagcttgagctagcgacaatgcgctactttgtcaaactaggtatggaagaga---a
atgcttttgtggcaggcgggc------ttgtttcactaatggaactgagttcgcttgcaa
agcacaccattctctcaccattccacaatgtgattatgtgtacaatccattcctcatcga
cgtggctacgtggggattctcgggacggctttccaccaaccatgacgcggtatgcacata
tcatgctaatgcccatgttgcatcagctgatgcaatcatgacggtatgtttagctatcca
tgaactgttcagtac---tgttgactggaaccttgaatttccagtaactgctgagcaatc
gcaacttaacaaggcctgtcgcttagtacaggcaaattacttaaatatactactcactac
aaccaaagccacggtggttcacgatattggtaacccaaaaggtatccctatcgtgcgcaa
acctggtgttaaatatcatttctatgatcaagcacccattgtcaaacacgttcaaaaact
aaagta-------------caagccagagatggaggcccgtttcaccgatggtttgacta
tgttttggaattgtaatgttgacacataccctgctaacgcccttgtgtgccgctatgaca
ctcatcggcagaagcatttaa-----------ttggacctaatggttcagcattatatgt
taataagcatgcttttctcacccctgagatgcatacttatgctacacataaactcaactt
ggctccactcatctactactcta----------------ccacagattgt-agtagtgaa
cagcctattgttgttacctacagagat-------tgtgtcacccggtgcaatactggaaa
aactctctgtccaaatcatgctcttgaataccaagagtttatcaatgcatacaatctcat
g------gctggccatggatttaatgtttacataccacgcaatgtcaacgtctataactg
ttggcttactttcactaatctccaaaaccttgaaaacttagcttacaactgttattataa
gaactgcaatgctcacgttgatgggcagcttgatgtagt---------tattaataataa
cgctgtatatgctaaggtcgacaataatcttgtcaaacttttcgacaaccgcactaactt
acctgtctcagtggcttttgaacattacactaacaggcatacccgttcactgccaactac
acagctgttatctggtttaggcgtaaccgccaccagaaatttcactgtgtggtttgaca-
-----atgatacaattttccaatacactattaatgtatctacgtatactgacat------
--------------cgaccctagtacc-catgttgtcctctgtgatgataggtacggaac
agattggagtcagtttaaccaactt---------cctaatgcagtattcctcaccaaaac
taaggtgaagaaaacagaaccgtttgtttgtacagcactgac---cctaaatggcctcgc
cattgacggtgaagagctatacatctatgtacgctataacaatcaa-ctgaccacatttg
ctactacttg--------------tacacagggtagaaatgttgagcagtttatacctaa
aacacctatggaaagagacttccttgagatgtctcaacagtccttcatccagcaatatca
attgcaggaactgggtgttgaacacattatttatggtgatgattccagtccagtca----
----ttggcggaactcacacacttatctcactagttaaaaacaagtttgaacatcagctt
gtcaacca--------------tgtttacaacccagtccagaactgtgttgttacctcac
ctaacgcaagc---tccaagaacgtctgcactgttcttgatgttcttcttgatgactaca
ttgacatcataaga--caagcacatgccagttacacaagtaaatccaaagtattcactgt
gtcaattgacaaccaacaaattagattcatgctttggcat---gatgagcaagtcaagac
ttgctacccaatcttacagtc-acttaccaatggttaccagatgcc----------atct
gtgtacaaaacattagttactgacttacaaccagctgacatccctaattat-----catt
cctacacccctcgggtgcctggagtagttaagaatgttatcaagtaccgacaacttttca
actacatagttaaaaaggatag-gttggcagtaccacacaatatgaccgtattacacctt
ggggctgcatctgcactaggtacagcaccaggttcttcagtcataaaacaaatgtttcct
gaaggaactgttcttattgaccttgatataagagagttcacttcagatgctaaccaaata
atagttacagactacagaact-tacataccaccacaccacgtagacgtcatattttctga
cctctactgttgtgatgacatacacttctttgacaa-------tctaataaggatagtt-
----------------------aaggagaggctcgccctcggtggttctatctttgttaa
gataactgaacattcattctcacccgaactctactcacttgcgggttggttcg-atgatt
atcaactattttgcacagcagttaatgcctcgtcttcagaagcatttctatgctgtttta
attatttggggcttgctaaggaaaacattaatggttttaacttacatgcttcctacattc
aatggcgcaatgaaatagcgttgacaccaacctattctcctttagcggacaacccggcta
cggcctgtaagctaaaagcaacgcctattatctcggctcgtgagttagagaagaagccta
ttcttcgctatctcgttgcatc----------aggacgccttcttgt--gaggccaccag
aatgcagagagctctattgat---------------------tatgaccttactttgtct
cgttcgagcaaagtttgctgatgatctactcgatttgctaacctt---cccgggtgcaca
tcgcttcttacataaactcacgagtaattccagcagtcactactcgcgggc---taataa
ctttgatgttggcgttcttcctggttaccccactaagaacgttaacctcttctcaccact
ta--ctaactctactttgccaa--ttaatggccttcatcggagttac-------caacca
ctcatgctgaattgtcttactaaaataactaacca--cactctcagcatgtatctcctac
ctagtgagatacaaacttatagctgcggcggtgccatggttaaacaccagacacatgatg
cagttcgtatcattttagacctcactgcc------------actgaccacatctctgttg
aagtcgttggccaacatggtgaa----aattatgtgtttgtttgtagtgagcagtttaac
tataccactgcattacccaactctaccttcttctcacttaattctgagctttattgcttt
actaataa---cacctacttaggtatccttccacctgatttaactgactttacggtctat
cgtactgggcagttttatgctaatggttaccttttaggtactttacct-----attacgg
ttaactatgttaggttgtatcggggtcatttgtcggccaa--tagtgcccactttgccct
agcaaacctaaccgatacactcat-------------aacacttaccaatactactatat
cgcaaat-----------------------------------------------------
---cacttattgtgataagtcagtagttgattcaatagcatgccagcgctcttctcacga
a-------------------------------gtggaggatgggttttactctgacccta
aa---------------------------------------------------tctgccg
ttagag-ctaggcaacgta--ctattgtcacactacctaagctccctgagcttgaagtag
tgcagttaaatatttctgcacacatg-----gattttggcgaagccagact---------
---------------------------------------tgacagcgttaccatcaatgg
taacacatcctattgtgtcactaagccttacttcaggcttgaaactaactt---------
------------tatgtgtacaggttgcactatgaatctgcgc-----------------
----------------------actgatacctgtagttttgacctgtcagcag-------
----taaacaatggcatgtcattctctcaattctgtctaagcactgaatctggtgcttgt
gagatgaaaattattgttacctatgtatggaattacttgctaaggcagcgtttgtatgtt
actgctgtagaaggccagactcacactggaaccacttcagtacatgcaacagacacttct
agtgtaatcactgatgtctgcactgactacactatttatggagtctctggtactggcatt
attaagccatcagatctcttattgcacaatggcatagcattcacctct------------
---cccacag------gtgagctttatgcatttaaaaatataaccactggcaaaaccctt
ca-------------------------------ggtcttaccgtgtgaaacc--------
---ccttctctactgattgtgataaaca--------------------------------
------------------------acaccgt-------------tgtcggtgctatcaca
tc-------------------------------------cagtaactcaactgaaaataa
taggtttactactactatt------------gtcacacctactt---tcttttattccac
aaatgccacca-ctttcaactgcaccaagcctgttttgt-----cctatggacccatcag
cgtgtgtagtgatggtgcaattgcgggaacatccacat-tacagaatactcgaccatcca
tagtttcactatacgatggcgaagt------------tgaaataccatctgcattttctc
tttctgttcagacggagtatttgcaagttcaagcagagcaagttatagttgattgtc---
---------cacagtatgtatgcaatggcaaca-----gccgttgtctacaatta-----
-------ctggcacaatacaccttag---------------------------cttgctc
taacattgaagcagctctgcattcctctgcacagttggatagc----------agagaga
ttataaatatgtttcaaacatcagcacagtccttgc-------------agttagctaat
attaccaacttcaag----ggtgactacaattttagcagcatacta------accaccag
acttggtggcagatctgctattgaagaccttctttttaataaagttgttactagtggcct
tggcactgttgatcaggactacaaagcctgctctagagacatggccatcgctgacttagt
ttgttcccagtattacaacggcatcatggttctacctggtgttgttgatgctgagaaaat
ggcaatgtatactggc----------------------tctcttactggagctatggtat
ttggaggattgactgccgcagcggcaataccatttgccacggcagtacaagcccgtctca
attatgtcgcactgcaaacaaatgtactacaagaaaaccagaaaattcttgcagaatcat
ttaaccaagcagttggcaatatatcacttgcactatcttctgttaatgatgccatccagc
aaacttctgaggctcttaacaccgtagctattgctattaaaaagattcaaacagttgtta
accagcagggtgaggcattatcacacctgactgcacagctgtcaaacaattttcaagcaa
tttctacttctattcaagacatttacaaccgtcttgaggaagtagaggctaaccagcaag
ttgaccgtctcatcacaggacggttggctgcacttaatgcatatgttactcagttactca
at-------cagatgtctcagattagacaatctcgattgttagctcaacaaaagattaat
gagtgtgtcaaatctcagtcgtccagatacggtttctgtggaaatggcacacatatcttc
tcacttacacagactgcaccaaatggcatatttttcatgcatgcagtgcttgtacccaac
aaattcacacgtgtcaacgcttctgccggcatttgtgtggataataccagaggctactc-
---------attgcagcctcaacttatactctaccagtttaataactcctggagagttac
acctagaaatatgtatgaacccagactgccccggcaagctgatttcatacaattaactga
ttgcagcgttactttttacaacaccaccgctgctaatcttcccaatattattcctgacgt
tatagatgttaatcaaacagtcagtgatattattgacaatttacctacagcaacacctcc
tcagtgggatgttggtatctataaca------------------acactattctcaacct
taccgttgagattaatgatttacaagagcggtctaaaaacctttcacagattgcagatcg
tttacaaaattatattgataatcttaacaatactctagttgaccttgaatggctcaacag
agtggaaacttaccttaaatggccgtggtatatatggc------ttgccattgccctggc
tcttattgcatttgtgacaatcctcataacaatctttctttgtactggttgttgtggtgg
ttgctttggttgttgtggcggttg-------------------------------ttttg
gccttttctctaagaagaaaaggtataccgacgaccaaccaac-----------------
---accgtc----------ctttaagtttaaggaatggtagt------------------
-------------------cgacgactgggccgttaccatcc----------ctggacaa
tatattattgctatacta------------------------------------------
--------------------------------------------------------gttg
tcatctgcattggtgtggcactactttttattaacacttgcttagcttg-----------
------------------------------------------------------------
-------------------------------------tgttaaattgttttacaagtgct
acctaggggcagcatatc--ttgttaggcctatt------------atagtgt-------
---------actactccaagc----------cgaaccccgtacctgag------------
------------------------------------------------------------
------------------------------------------------------------
------------------------------------gatgagtttgtaaaa---------
------------------------------------------------------------
------------------------------------------------------------
-------------------------gtacaccaat-------------------------
---------------ttcctagaaacactcactat-------------------------
------------------------------------------------------------
---------------------------------------gtctgacgcagaagagtggca
aattattgttttcattgcgatc--------------------------------------
----------------------------atatgggcgcttggcgtca-------------
---------------tcctccaaggaggctatgccacgcgtaatcgtgtgatctatgtta
ttaaacttattctgctttggctgctccaacccttcaccctagtggtgaccatttggaccg
cagttgacagatcatctaagaaggacgcagttttcattgtgtccataatttttgccgtac
tgaccttcatatcctgggccaagtactggtatgactcaattcgtttattaatgaaaacca
gatctgcatgggcactctcacctgagagtagactccttgcagggat--------------
---------------------tatggatccaatgggtacatggaggtgcattcc------
----------------------------------------catcgaccacatggct----
-----ccaattctcacacca----------gtcgttaagcatggcaagct----------
---caagctacatgg--------gcaagagctggccaatggcatatcagttagaaatccg
ccacaggatat---------ggtgatagtgtcac-------------caagtgacacc--
---tttcactac----acttttaagaaacctgtggaatcaaacaacgatccagaa-----
---ttcgctgttctgatataccagggtgaccgcgcttcaaacgctggacttcacaccata
accacttca---------------------------------------------------
--------------------------------aaagccggtgacgctcgcctgt------
-------------ataagtatatgtaatgtgcaactg-----------------------
---------------------------------ccacttgcagctgcgagatttatatag
att-------------------------------------gtgcaa--------------
-----------------------taagcggcacatccgaagagaggatgttc--------
------------------------------------------------------------
--------------------------------------------ctgagcttattgaccc
tctcgttaaaactcgtt---gttttgcttacagtctcgtggttcttgctaatgct-----
aatccaattgcatttagcatac-----------------------tacctcggaaaattc
ttatcaatggtgagcctttactgcttgaatatggt----------------agcatatat
ggtaaagactttatcattcgaccatcgctccaagtcattcttgaagatgaattaaattaa
agttttga-------------------------------------------------cac
caatctatcatggctgcaccagtagtc---------------------------------
------------------------------------------------------------
------------------------------------------------------------
------------------------------------------------------------
------------------------------------------------------------
-------cctactactgacgcgtcttggtttcaggtgctcaaagctcaaaataaaaaggc
tactcatcctcagtttcgtggcaatggagttccgcttaactccgccatcaaacccgttga
aaaccatggctactggctgcgttacaccagacaaaagccaggtggt--------------
-actccgattcctccatcctatgccttttattatactggcacaggtcccagaggaaatct
taagtatggtgaactccctcctaatgacaccccagcaaccactcgtgttacttgggttaa
gggttcgggagctgacacttctattaagcctcatgttgccaaacgcaacc---ccaacaa
tcctaaacatcagctgctacctctccgattcccaa------ccggagatggcccagctca
aggtttcagag-------------------ttgaccccttcaacgctagaggaagacctc
aggag--------cgtggaagtggcccaagatctcaatctgttaactccagaggcacagg
c---------------------------------------aatcagcccagga-------
--------------------aacgcgaccaatctgc---------acccgctgcggtacg
tcgtaagacccaacatcaagctcccaagcggactttacccaagggtaaaaccatttctca
ggtatttggcaaccggtctcgcactggtgccaatgtcggctctgcagacactgagaagac
gggtatggctgatcctcgcatcatggctctagccagacatgtgcctggtgttcaggagat
gcttttcgctggccaccttgagagcaactttcaggcg-----------------------
-ggggcaattacccttac---------cttctcttactcaatcacagtcaaggagggttc
tcctgactatga---gagacttaaggatgcgctcaatacggtcgttaaccagacctatga
g------------ccacccaccaaaccaactaaggacaagaagcctgacaaacaagacca
gtctgctaaacccaaac-----------agcagaagaaacctaaaaaggtaactctgcca
gcagacaaacaggattgggagtgggatgatgcttttg-agataaagcaggaatc----ag
cagcgtagacatcaacctatgtctg-ttaa-acccacccaact-----------------
ccactcaaatatctctttggttccagagagtcatagtgtatagccagagagccagtcaga
gggcgctatcatgcaaactagggctggctactctagcacagaatcacatcccgataatca
acagtgctag-aaggttgatta----------------------------taccatttaa
tat--------------------------------gccgaggccacgcggagtacgatcg
agggtacagcataatctcaacttttgttgagccacaattttaatcctaattggagaaggc
caaaggactgtactacttttgtaggtgtagcagtcgcccagtgggaaagcgccaactagg
ttacaattgtggtg----------gggacaaattaggggaaattaaattggcttataggg
gg-gat----------ggagc---------------------------------------
------------------------------------------------------------
------------------------------------------------------------
------------------------------------------------------------
------------------------------------------------------------
-------------------------------------------------------
>KU981061.1 Porcine deltacoronavirus strain NH isolate passage 5, complete genome
--------------------------------acat-ggggactaaagataaaaattata
gcattagtctataattttatctccctagcttcgctagttctct-------accgacacca
atccaggtgcgtctgccaccaagttggctaccctccctaggggcgct-ttcgcgcttgct
caccattagatctacctggaaaccagccattcaggttggagtttccccaggctcttttgt
gtgggcattagcggcttgtggtttttgcacaaaatctaagctacttaccgttcctctgac
catccaccacttctatagacagcactgactaccgtagggtt-taagtcacaccggtctgc
accgcccgtcagcggacacattacccagcatagcactccttgcaccgagcctaggtagga
taaaa--ccccctaccgggtgactcttaaggcgtttcctccacgggatagccac------
-----------tagtcactaggtgtaagtgatctgatctgggcgtattgtgttgcgcaag
tgtgatacccataggagcgtggaa------------------------------------
-----tcctattctgcggctcagtgcctga---------tatagctgtgaaatggccaag
aacaagtccaagcgcgacgctattgcgttgcctgaaaatgtaccaccacctctgcaactt
ttcattcatgttgcagctgctgaagagggtcaccctaaggttactacttacc--------
----------ttggcaactataacctctatgccaccaaggctccgcctggcgtgcaggtt
---cttagtgctaaaacctctcttactgactttgagaatgtctttggagctcaacccacc
ttgcgatcaattcgtaatctggtttgtgaggctcgc-------------tcggctgaatg
gacaacttccaagaatgcttttgcactcaaagccactcaacttgactactctgatgccgt
tttgagggcaatgattcgtttctgccctccaaaggtgtccacactcgctgcctttgctct
ttttggccgattggttaaaattgaggacaaggaacttgctgagttagctcgtgatactgc
ccttgagttggcgtacacggctaaaattggtacat--ctcttgctgacacgagatctgtc
tcacttattcataaggacgcttatctaactctcagtaatgaggttgttggcgtaactttt
actgccgcacttatggcaaaggctaccactgttaatggagcaatgcaatactcaaacttt
tacctctaccctcgtgccactattaaggtaaccgatggtaaggctgaagcaa--------
-------ttgcaactaagcctctgtctgc-----------tgccactaaaggcaagcaaa
tcacagaggatgtcaacctt--------------------------ctccctgactatca
g------------cagctgtttgttgatcaagtg--actggcactgaggttaaggttgga
gctctaaccta---------------------tgttaagaccactgattcaccacccctt
tactttcccaaagt------caagggtggtgttattgg----------------------
-----tattgcacttaagcagcagggcactgcggctaagaagctcaatgtagtcttccat
gctcaacctgatgat---------------gttc----tgctagccttcatacaactt--
-------cagcaattcttgaaccgtacttcggattcaagtgttgaaattactgattgcca
gagttatgaagtatctccaactgtgacggtcaaaa---------ttggcccgtctaaacc
tggggatgtcatcgtggcta------------------------------ctgatgagga
ataccttaaatgctttga-------------------------aacccctgaggta----
--------------ggtaggctctataaggttttccaaac---------------tcaat
cttgggctatcattgagcgtgc----------cttctccagtttgaagat----------
ccgcgtgtccaaagctttatcagcatttataagttttctgcaaaatcttgc---------
-----agataactttactgcaataagtgg-------tgttgtcactgcactcattcgcga
actccaggatcttaccctggatgtggcgacacgtatcac------taatatacaatttgt
ttaccgtgccggtaagct--tattgtcgacacgacaagtgtcatagctaaacttttcc--
----------------------------------------------------agccattt
tgtgattttatatcacctttccttcggaaagttgctggttttgcaatttacactgttggt
aatcgcatgcttatgtttaccagcactggcacctttcttctcacaaaggcaactactaag
atactcaataag---------------------------gcaaagtacatctttgatgtg
gagcctgagtacccag---------tagatgtaaca--------acatccaaagttgtag
tacatgaagcac------tccagcaaaccgac-------actaagcctactagagttcta
gaggctgtt------------------------------------------gatgtcgtt
gttggtaatactg------------tactgcaaatggctactgatggcactgcgttctac
ccatcggatggtacgcacgcctct---------------cttccaggattcaaag-----
----------------caggctcggatgagcttttcataagcttcaactgcgacctc---
------------------------------------------------------------
------------------------tttgatgatgagactaatgctcaaatcaacgaaaca
ctcgctgcatatgagcttaaccaactagtggctccaggtgattctacaccgcgtcaaatt
gcgacgttggttgtcgatacacttgcagatgctataacagaccactttccggagaaaacc
attgatctacctgaa-----------------------gactatcaagtcttttctgacc
atgatgacctcccactcgcacaataccacatccctgatcacctgagcctgtatattcagg
ctatggaaggtgaagatgatagtggtgatgaaatatgtattgag----------------
-----------gacgatgattacgactg--------------------------------
-tcctcaagccgacgaagacacagaaggagtaattccccaacagtgggaacttcctgat-
gttgataaatttttactcaagatccaggaacggaaaaccagcagcgacgaagtacttag-
----cgtcgacgtctatcctaaaccagagccgg---------------------------
---------------tcggcaatgttgggattgacgacagcg------------------
-cgtcggaaaagaagccaaatggg--gacccagtaccggat---------cttgaggttc
atccaacactagagagtgtggatgttgaacgactaaccgaaacagcaaaccaggctgttg
aagacaaaccttctgat-----------------actacct--------------ttgtg
gttga-------------------------------------------------------
---------------------tgaggtacaattacaagaatcaacaccagaacctga---
-----actccgctcctatgagggggagttt------------------------------
--------------------------------------------------gattctgatg
atgaaattatt-------------------------------------------------
-----attcctatagtaccagtaacacctgcggatttaaaaccacagactattactataa
aggagtactttaagtc--------------------tgaaaaacttgagactattaacga
aggatccacagagtcagttacacaatctgatgattcatttgacgagtcatttgttgatgc
tgagtctgatga------tccacaagaccctgctg-------------------------
-----tatatgatgatacaacaattataacggacagcactgatgtaggcgatgagcctga
gacaactctagctac---------------------catcgttaacacacctctgacact
cgataataacttgccacctga-agccattaaacaacccagcccgactaaggttgagttag
ttgt----------tggtgaa--------ttggcgagtattaaa-----tttgacaattc
tgtcctagtcaatcctgctaatgcgcaattaacaaatggcggtg---------------g
agctgcccgtgcaattgcaaaattagc---------------------------------
-----tggtccaaaatat------------caagagtactgtaata-------gtgtggc
t------------------------------------cctatctcaggaccgcttacc--
----------------acggattcttttgatgccaagaaacttgg---tgtagcctgcat
cttgcatgt---------------------------------agtgccacccaaaggttc
tgaccct-----------------aatgtacaaga--------actcctgtatcaagctt
ac---aagagtatccttactgaaccagcacattatgttatacctatactaggtgctggta
tctttggatgcaacccagtccattc-------tctggatgcgttcaggaaagcatgtcca
agtg------------------------------acataggtcgtg------tcaccctt
gtcactatgaacaaaaaccatttgcaggtg--------------tgggatgctctcaata
ggaccattgtacgcaccactactgactatgatcaagttaccaccaaggcccttacacccc
agggagtgttagaagccaatctctttgatggtgaggactttgttcaagaaccaaaacccg
gtcaaatctaccttgaggt--------------------------------------tac
tgaagaagttcagaaccaagccaaggaacttgaccttaaccttcag-------------c
aatactgcgtctacctgaagacttgcca---ccataaatgggttgtgagtcgtacgaacg
ggttgatgcatctaaaacaaaaagataacaattgttttgtt-------------------
------------agtgcaggtgtaa---acctgttt--caaaacactgcttatcaactta
gacctgctattgatgctctctatagggag--tatctcaat-------------------g
gtaaccca-------------aatagatttgttgcttggatctacgcatcca--------
--------------ctaaccgtcgtgttggtgagatgggttgtccacagcaagttatttc
t----------------------------------ttgctcgttagtaactctgacgcag
cattt----------------------------------------------tcagcaact
acagcctgttgtaacacctactttaaccacacaggtgttatttcagta------------
----gctcgtgaatatgac-----------------ccaatacaaccaaaggtctactgc
atgaagtgtgatgtgt-------ggactccctttaca----ccccagagtggaaaa----
------------------------------------------------------------
----------ggtgcagtt-------------------------gcaattggtac-----
------------ttctgcagatgaacctaccggtcctgc---------------------
------------------------------------cattaaatttgccgcagctcactg
ctggtacactaatggcaagaaa-----------acagttaatggcta----------tga
cactaaagctaatgttgtagctacctatcatag---------------------------
-------------------------gtttgacgtgcctaagcctcaacttgt--------
--------cgaggacgtggt---tgcgctgcctactaa----------------------
aaatgactttgaagttctcaatgttgaagaactgccaca---ggatagtgtgctcc----
--atttggacccacctcctgtacaggccttacaacct-----------------------
-------------aaggctaaccaacacat---------------------------tga
gattctagaaaacccaga------------------------------ttatctggacat
tttggatct----------------------------------ttggattcgtaaaccca
aattcatcctcgtaaagtcg-------tggagtgttttggg------tagagcactatgt
aaggc-------aggtaaagttgt------------------------------------
ctttgtcagtgcttcgcttttgacccgtttctacaattaccttgtagagattggtgctct
t------------gactcaacaa-------------------------------------
---taaggttgtcagtcgatcttacctgtaaatttgttagaac-------ggtactccca
tcgtctaacactgtacacaaaacttgtcttggtctgtattattca------gcccagaca
ctttttgtttctttagcaccattccttatgttaccagctgtagttagtctgcttaattca
gg------------ctatacaattggcacatatttgtatgcaaaaactggctggccttgt
aattacaatgccacgcaacactttgattataattcttactgtgcaggtgacttggtttgt
caagcatgttttgacggtcaagactccctacatttgtatccgcatttacgtgttaatcag
catccccttcagaccact------gactacactgtttatgcgctttcactaatactacta
ttagctaacatgactcttgtcatgggcacgctaatagttactttctttgtgaacttctat
ggtgtgcaaata----------------ccattttatggtacacttt-tgatagattatc
aatccacgctggtgatgact----------------------------------------
------ttctcagtgtactacttttataaggtaatgaagtttttccgccatctcacacat
ggatgtaaaattccaacgtgtatggtatgtgctaaacttcgtaccccacctactataaca
gttgagactgtcgttcagggcaggaaatacccatctgttattgaaacaaatggcgggttt
acaatttgtaaagaacacaacttctattgcaaggactg-------ctctctacaaacacc
cggcactttcatcccgacagaagctat---tgagtcgctctcacgagctaccaggcttgg
tgtcaaaccaacagcaccagcattcttacttgctagagatgttgagtgccaaactgatg-
----------ttgtcgttgctcgcgcaatgcataaccaaaatgcgcatgtgtgcatttca
aaatactctgatatccgtaccgttgacc--aactactt--aagcctactccact--gttt
tcatacactcccgatgttatcatcgcggcagactttgacaacagaggtagtcttaaga--
-cagctaaagaattagctgtggttttgtcaatggaccttaaacgt---actataattatc
attgatcaggcttattctagacccattgataattatcaggaagttgc-------------
--ttctcgtattgagaagtattacccagt--------------tgcaaagatcacaccca
caggtgacatctttacagacattaagcaagcgaccaatg---gccaagctagtgactctg
ctattaatgcagctgttctggctgtccagcgcggtcttgattttacaattgacaacccta
acaatat---------------attaccacattatgcctttgacttctcaaccctcaatg
cagaagaccaatctaccattttggagagtggttgtgctaaaggcaatctcaagggcacta
atgt------------------tggtgttgttctttcagctagccttgttacacgtc---
ttagtcagcaggctata-----------------------------------------cg
tgtgattgctaatgctgcttc----------acgtaatggtgttacatgcgccgttactc
catctacacttgttatgcgtgggaatattgcaacacagcccttgactcgcatcaaagctg
gtgcacctcccatgcgtcaaaaaattttatgtgttatcctggcac------------ttg
ctattgtgtactttgcagctatggcttttggctttttggcaag------tcaaattacgc
tta---atacagtgcctacgattaaatctgatatccgcgcctctaccttctacgttgtta
gagatggagtcttggatactgttcgttcaaatgacaagtgctttgcaaataagtttttgg
catttgatagcttcattcaagcacc----------ttacactaattcacctgactgtcca
gtcgttgtgggagttgttgatgtaacgacgcactctatt------------cctggaatt
ccagcaggtgtcattcatagagac------ggtctcatacttaacatttatgaacagtct
ctttatgaaacccatcagcgtcagtctatggttagggatgcgt------tgtcactcaag
acagcaaatctctttaacctaggcaagcgtgttgtagtaggatacactcaacatgaagtt
gttgtgggtacatcctattttaattctcctgcactttttaatgcaaagtgcaccttctta
cagtatcaggacactagacaactctattgttatgatactgttcctactgaacataagctt
tactctgatg----------------tgcttccgcacgtcgagtataaggctattgacat
taatggtgatcttgttcctttcaagataccagagcagataatgttctatccacacattgt
gcgctatactagcaattcttattgccgtatggggcattgtt---ttaatac-taaccctg
gtatctgcatttcatttacggacgaatttccgtatagtgaaaatgtcaaacctggtgtat
actgtgctgatacctctttgcagttgttttcaaacct-----cgttttgggcactgtatc
tggtattcacatctttacatcaacagctgcattgcttggatctactattgtgatcatact
atgcgttgttgctgttcttgcagttcagcgattcttcaaggagtacacaacttttgttat
gtacacttgtggtcttgctcttg------------tcaacattgtgggcattgcacttat
gtacaagtgccttgtcttcgcgattttctattatgcaatctacctttactttgtccttac
tttcccctcctttaagaggaa-------tgtggcattgttttacttcgctgtagtgatcg
tgcc----acacgtgagtaacatgcaattgcttgcgctcattgtgtgt------agcatt
atttactttctctacacctatgttcatactgtagctaagacagctgggaaatttt-----
-----------cttccttcttagacgcagctaaagctacttttgttattgacaatgaaaa
gtacgt---gttgcttaaagac------cttgctggtgctgaatttgaccagtatctggc
ctcttacaacaagtacaaatacttttctgg---------tactgcttctgataaggatta
tg----------------ataaggtctgtatggcatttcttgccaaggctttgtcatctt
ttcgtgaagga-ggcggttcacagttgtacacaccacctaaatttgcagttgttcagagt
cttaagaccaagctgcaagcaggtatcaaaatcctcctgcatccttcaggtgtagttgag
cgatgtatggtctcagttgtctacaatggatctgcattgaatggcatctggcttaagaat
gttgtctactgcccacgccatgtaattggaaaattccgtggtgaccagtggactcacatg
gtctcaattgctga--------------------ttgccgcgactttatagtcaag----
----tgtccaatacagggtattcagctaaatgtccaatcagttaagatggtaggagctct
cctccagttaactgttcataccaacaacacagccactccagactataagtttgaaaggct
ccaaccaggatcatcgatgacaattgcttgtgcttatgatggcattgtacggcatgtcta
tcacgtggtcctccaacttaataatcttatttatgcaagcttccttaacggagcttgtgg
tagtgtgggttacactcttaagggtaaaacactctacttacattacatgcaccacattga
gtttaacaacaaaactcatagtggtacagatcttgaaggtaacttctatggcccctatgt
ggatgaggaagttattcagcagcaaacagc--------attccagtattacactgataat
gttgttgctcaattatatgcacacttactgactgttgatgctagaccaaaatgg---ctg
gcacaatctcagataagtatcgaggatttcaactcatgggctgctaacaattcctttgct
aacttc----------ccatgtgaacaaactaatatgtcctaca-tt----atgggactc
tcg--caaactgctcgagtccctgtagaacgtatcctcaataccattatacagctaacca
ccaatagagatggtgcttgtattatgggat---cttatgatttcgagtgcgattggacgc
cagagatggtatacaatcaggctccaatttcattgcagtcaggagtagttaagaaaactt
gtacgtggttcttccacttcttgtttatggctattaccatgctactcgctgccatgcatg
ttttccctgtacacttgtacccaatagtactgccatgctttactgttgtggcattcctgt
tga-ctttaaccattaaacacactgttgtgtttaccactaca------------------
---------------tatttgcttccgtcacttttgatgatggttgtaaatgctaacact
ttttggataccgaacacatttctgc----------gcacctgctacgaaa----------
----ctatattcggttccccaatt----gctcagcgactgtat------------ggtta
cactgttgct--------------------ctttatatgctgat----------------
------ctatgctggacttgcaatcaactatacgttgaaaacactccggtatagagcaac
ttcattct--tatctttttgcatgcagtggtttcaatatggttatgttgcacacattgcg
tacaaactgcttaataaaccctggacagaatcactactc-------ttcacagccttcac
aatgctaaccagtcatcctttgttggctgctcttagctggtggc------------tagc
tggtcgcgtaactctgcccattatcatgcctgacttagctattcgtgttttggcgtataa
cgtcattggctatgtcatatgtgttcgatttggccttatgtggcttgcaaatcggttcac
aactgtacctatgggcacataccagtatatggtgtctgtagagcaacttaagtacatgat
ggcagttaagatgtccccaccgcgtaatgcgtttgaggtgcttatagccaacattagact
tcttggtttgggtggaaaccgtaacattgctgtttctactgttcaaaacaaaattcttga
tgcaaaagctactgctgttgttgttgctaaccttctcgaaaaggct---ggcgtcacaaa
caagcacgctgtttgcaaaaagattgtgaaactccacaatgatacccttaaagccaccac
ttatgaggaggttgaggtagcacttgtgaaacttctttctcacataattgagttcttgcc
aactgatcaggtagatgcttatctagctgatgcggccaatgctcaacatgttaataccta
ttttgacaacttgcttgagaacaaagctgttgttcaggctgttgccgatatcaacattaa
tctggattct----tatagaatttataaggaggcagatgctatttataaacgatctgttg
agatgaacgaatctccacaggagcaaaagaaaaagcttaaagctgttaacattgcaaagg
cggaatgggagcgtgaggctgcttctcagcgtaagcttgaaaagcttgctgatgctgcta
tgaagtctatgtaccttgcagaacgtgctgaggatcgtcgcattaagctaacctctggac
ttactgcaatgctttaccatatgcttagacgtcttgactcagat----------------
---agggtaaaagctctgtttgagtgcgctaaggcacaa---------------------
-----------atcttgccaatacatgctgtagttggaatttctaatgacaaccttaaag
ttattt-----ttaacgataaggatagctactctcatt----atgtagagggcaacacac
ttatacataagggagttcgctacactattgtgaagaaactctccttagataatgcaccta
ttgaaggcgtaccagaagaattccctgtggtcgttgagactgttagggaagg---tgtgc
cccagttgcaaaacaatgagctatgtt------------------tgcgcaatgttttca
ctgctcagaacacagctcaggacttcaatggcaatgaatccactgtaaaatctttttatg
ttactagaaccggtaagaagattttggttgccattacatcaactaaagacaatcttaaga
ctgtgacctgccttactgagaccggtaagacagtcctt----------aacttggaccct
cctatgcgcttcgcacata-----ctgtaggtggaaaacagtctgttgtctatctctatt
ttattcagaatattagttcactcaacagaggtatggttattggccacatctctgaaacta
ctatccttcaggcaagtggcactcaaattgagtaccagcaaaacgcctcccttttgacct
atttgg----------ctttcgctgtagaccctaagacagcctaccttaagcatcttgct
gatggtgggtctcctatacagggttgtattcagatgattgctac---tatgggtcctgga
tttgcagttactactaaaccacaacctaatgagcatcagtattcttatggtggtgcttca
atttgtctttattgccgtgctcatataccacatcctggtgttgatggacggtgcccctac
aaaggccgctttgttcacatcgacaaa------gataaggaacctgtttccttcgccttg
actcatgagccatgcagttcttgtcaacggtgggtcaattatgactgcacctgtggatct
agtctgcagaattcggct----------------------tatttaaa-c-gagtaacgg
gttctagtgacgcccggctagaacccctgcagcctggaactcaaccagatgctgtaaaaa
gggccttccatgtgcataatgataccacctctggtatattcttaagcacaaaatctaact
gcgctcggtttaaaaccacacgcagtgccctgcctttacctaacaagggagagg------
------ttgaattgtactttgttactaagcagtgtgcagctaaagtcttcgaaatcgagg
aggaatgctacaacgctcttagtacagagctttatactactgatgatacatttggtgtcc
ttgccaaaactgagttcttcaagtt------------tgacaagatacctaatgtcaatc
gccagtatctgactaaatatacactcctggacttggcttatgctctacgtcatttgtcaa
catctaaggatgttattcaagaaattttgatcaccatgtgcggaacccctgaagattggt
------ttggggaaaattggtttgatccaattgagaaccca-tccttttacaaggagttc
cataaacttggagatattcttaaccgttgtgttcttaatgccaata-agtttgctagtgc
ctgtatagacgctggtcttgttggcatattaacacccgataatcaagacctcctgggtca
gatctatgactttggagattttattattacacaaccaggtaatggatgtgtggacctagc
atcctattattcttatttaatgcccattatgtccatgactcacatgttaaagtgtgagtg
tatggatagtgatggcaaccca------------cttgagtatgatggatttcagtatga
cttcacggacttcaagcttggcttgttcgagaagtattttaagtactgggaccgtcctta
ccatcctaacactgttgaatgtccagatgaccgttgcgtattgcactgtgcgaacttcaa
tgtgttgtttgctatgtgtatacctaacacggcatttggcaatctttgttcaagagctac
tgttgatggccaccttgtggtccagacagtgggtgtacacttgaaagaacttggtatagt
ccttaaccaggacgttaccacacacatggcaaatattaatctaaacactctattgcgatt
ggtaggtgatcccaccaccattgcaagtgtctcagacaagtgtgtagatttaagaactcc
ttgtcagaccttggctactatgtctagcggaattgctaaacagtcagtcaagcccgggca
ttttaatcaacacttctacaagcat--------------ttgcttgatagtaacctatta
gaccaacttggaatagacattcgccacttctactatatgcaggatggtgaagcggctatc
acagactacagctactacaggtataatacccccacgatggtagatatcaagatgttctta
ttttgccttgaggtggcagataagtaccttgag-ccctacgaaggtggatgtattaatgc
acagtcagttgtggtctctaatttggacaagtcagcgggctacccctttaacaagctagg
taaggctcgtaactattacgac---atgactcatgccgagcaaaatcaactgtttgagta
tacaaaacgcaatgttttgcctacactcactcagatgaaccttaagtatgcaatttcagc
caaggatcgtgctcgcactgtggcaggagtgtctataattagcaccatgactaacaggca
gtaccatcaaaagatgctgaaatctatttcacttgcacgcaatcagaccatcgtgattgg
aacaaccaaattctatggtggttgggacaacatgttacgacgactgatgtgtaatatcaa
caatcccattttagtgggttgggattaccctaagtgtgatcgttctatgccaaacatgct
gcgcattgccgcttcgtgcttgctagcacgaaaacac---acttgctgtaaccaaagcca
gcgattctaccgtttggctaatgaatgttgccaagtactatcagaagtggtagtctctgg
taacaacctctatgtaaaaccaggtggcactagcagtggtgatgcaaccacagcttatgc
caactcggtatttaacatcttacaggtggtttctgctaatgtagccaccttcttatcaac
ttccaccacgacacatcttaataaggacattgcagacttgcatcgtagtctttatgaaga
tatttatcgtggtgactctaatgatatcaccgtcatcaatagattctaccagcatctcca
aagttactttggacttatgatattgtctgatgatggtgtcgcatgcat-----agactca
gccgttgcaaaggctggagctgttgctgatcttgatggtttccgagacattttgttttac
caaaacaatgtttacatggcagactcaaagtgttggacagaaactgacatgaatgttggc
cctcatgaattttgctcacagcatactgtgttagcagagcatgatggtaaaccttactac
ttaccttacccagatgtctctcgcattctgggtgcatgcatctttgtggatgacgttaac
aaggctgaccccgttcagaatcttgaacgttacatctcacttgcaattgatgcatatccc
ctcaccaaggttgaccctattaagggta-----aagtcttttatttgttactagactaca
tacgtgtccttgctcaggagtt-acaggacg------------gtatcct-tgatgcttt
ccaat-----cactcactgacatgtcgtatgtaaataactttatgaatgaggccttttat
gctcagatgtatgagcaaagtcctacactacaggccagcggtgtttgtgtggtgtgtaac
tcacccactatactgcgctgtggtgattgcattcgtcgaccactactttgttgcgtctgt
gcctaccagcatgttacgcagactacacataaacgtatcattgctatcaacaactacatt
tgtagtgttgagaattgcaatgaggacaatgttgaaaaacttttcatttctggcactgcg
atctattgtgagaatcacaaacccacgctgtgcatacccattgta-gctaatggttctgt
ttttggtatctatcgccacactgcccgtggtagtgatgacatagacctctttaacgagct
tgctacatctaactatgacactattgaaccttatcagaaggccaatcgtgcacctttatc
-----acttatgctcttcgctgctgaaactattaaggcactcgaggagtctatcaagaag
tcatacgctaccgcaaccgtcaaggatgtgtatgaccaacgcttcatta-aacttctatg
ggaacagggtaaaaagccgccacccataacgaagaaccacatttttactggctaccattt
taacaagaatggaaaaacccaagttggtgattacattcttgctaaaacagatggcagtga
cac-ttatacctacagaggaacatctacctacaaactccaaacaggtgatgttctagtct
taatggcacatgttgttacaccgctctcagcaccccctgtgctaacgcagacaacatatg
tcagaa--aatcacttttacccgactct-------gttggtgcgtcttattatgtgcaac
attttaagtcatataatgagatagctatgcagagggttacaacagtattaggtccaccag
gcacaggtaagtcaacctttgctattggtttggctaagtactttcctagtgcacgtattt
gctacactgcgtcttcgcatgcagcaatcgatgcactctgtgaaaaagctttcaagacaa
tacctgtaggccaatgcagtcgtatcgtacccacacgtacaactgttgagtgctttcagg
agtttgtcgtaaataacacaactgcacagtatatcttctcgactatcaatgccttacctg
acattaagtgtgacattgtagttgtagatgaggtttctatgttgaccaattatgagcttt
cctctgtgaatgctcgtttggtttacaatcatattgtgtatgttggtgatccttatcagt
taccttcacctagaactatgcttacgtctggccagctttcgccagctgactataacgtag
ttactgatataatggtacatgcaggagcggatgttatgctcgacatgtgctacagatgcc
cacgtgaaatcgttgagacagtgtctaaacttgtctacgataacaaactaaaagcggcga
aaccgaactcaagacagtgttacaagaccattgtgaactttggtcctggagacgttgctc
atgagggacaatctgcctacaacgaagcacagttgcgtttcgcactcgcatttagacaac
aaaagc---ggtgggataacgtgactttcatatctccatataatgctatgaatgtgaaag
catccttag---caggtttctctactcagaccgttgactcttctcaaggttctgagtatg
attatgttatcttttgcgtgaccactgactcagcacacgcacttaacatggctcgtttga
acgttgcccttacacgcgcaaagataggtatcctt---gtggtgtttagacaggcaaacg
aactttacaatagtttgcagtttgaatctattga------------------------tt
cacagcttcagtcgagtgctgagaaaaacctcacaccactgtttaagcgctgcggctatg
agtataatggcgtccatccagctcatgctttgacctggcatgattgtggtgcagagtacc
gctgtgaggagccacttgctaaattagtaggagttgccgatggcactcttatatcataca
aaaccctagtatccacacttgggtttcttccttcacttaaaattgatgcatatcataata
tgttcctaacacgtgacgcgtgtcgcacctatgttcagagttggatcggcatagacgttg
aagcagcacacgccataaaacctaacaccgggactaaccttccattgcaaataggtttta
gtaccggaaagaatttttcagttact----ccagagggaatttgggtaaac----gagca
tggatcttgcactgagcccgtccctgccaaaatacctcctggagaacaatttcgtcacct
taagaaggacatgcgccaggcgcgtccttggaaggttgttcgacgtgagattgctactca
catt---------gctgatgtagctcctcacactgattatatatgctttgtcacttgggc
tcaccagcttgagctagcgacaatgcgctactttgtcaaactaggtatggaagaga---a
atgcttttgtggcaggcgggc------ttgtttcactaatggaactgagttcgcttgcaa
agcacaccattctctcaccattccacaatgtgattatgtgtacaatccattcctcatcga
cgtggctacgtggggattctcgggacggctttccaccaaccatgacgcggtatgcacata
tcatgctaatgcccatgttgcatcagctgatgcaatcatgacggtatgtttagctatcca
tgaactgttcagtac---tgttgactggaaccttgaatttccagtaactgctgagcaatc
gcaacttaacaaggcctgtcgcttagtacaggcaaattacttaaatatactactcactac
aaccaaagccacggtggttcacgatattggtaacccaaaaggtatccctatcgtgcgcaa
acctggtgttaaatatcatttctatgatcaagcacccattgtcaaacacgttcaaaaact
aaagta-------------caagccagagatggaggcccgtttcaccgatggtttgacta
tgttttggaattgtaatgttgacacataccctgctaacgcccttgtgtgccgctatgaca
ctcatcggcagaagcatttaa-----------ttggacctaatggttcagcattatatgt
taataagcatgcttttctcacccctgagatgcatacttatgctacacataaactcaactt
ggctccactcatctactactcta----------------ccacagattgt-agtagtgaa
cagcctattgttgttacctacagagat-------tgtgtcacccggtgcaatactggaaa
aactctctgtccaaatcatgctcttgaataccaagagtttatcaatgcatacaatctcat
g------gctggccatggatttaatgtttacataccacgcaatgtcaacgtctataactg
ttggcttactttcactaatctccaaaaccttgaaaacttagcttacaactgttattataa
gaactgcaatgctcacgttgatgggcagcttgatgtagt---------tattaataataa
cgctgtatatgctaaggtcgacaataatcttgtcaaacttttcgacaaccgcactaactt
acctgtctcagtggcttttgaacattacactaacaggcatacccgttcactgccaactac
acagctgttatctggtttaggcgtaaccgccaccagaaatttcactgtgtggtttgaca-
-----atgatacaattttccaatacactattaatgtatctacgtatactgacat------
--------------cgaccctagtacc-catgttgtcctctgtgatgataggtacggaac
agattggagtcagtttaaccaactt---------cctaatgcagtattcctcaccaaaac
taaggtgaagaaaacagaaccgtttgtttgtacagcactgac---cctaaatggcctcgc
cattgacggtgaagagctatacatctatgtacgctataacaatcaa-ctgaccacatttg
ctactacttg--------------tacacagggtagaaatgttgagcagtttatacctaa
aacacctatggaaagagacttccttgagatgtctcaacagtccttcatccagcaatatca
attgcaggaactgggtgttgaacacattatttatggtgatgattccagtccagtca----
----ttggcggaactcacacacttatctcactagttaaaaacaagtttgaacatcagctt
gtcaacca--------------tgtttacaacccagtccagaactgtgttgttacctcac
ctaacgcaagc---tccaagaacgtctgcactgttcttgatgttcttcttgatgactaca
ttgacatcataaga--caagcacatgccagttacacaagtaaatccaaagtattcactgt
gtcaattgacaaccaacaaattagattcatgctttggcat---gatgagcaagtcaagac
ttgctacccaatcttacagtc-acttaccaatggttaccagatgcc----------atct
gtgtacaaaacattagttactgacttacaaccagctgacatccctaattat-----catt
cctacacccctcgggtgcctggagtagttaagaatgttatcaagtaccgacaacttttca
actacatagttaaaaaggatag-gttggcagtaccacacaatatgaccgtattacacctt
ggggctgcatctgcactaggtacagcaccaggttcttcagtcataaaacaaatgtttcct
gaaggaactgttcttattgaccttgatataagagagttcacttcagatgctaaccaaata
atagttacagactacagaact-tacataccaccacaccacgtagacgtcatattttctga
cctctactgttgtgatgacatacacttctttgacaa-------tctaataaggatagtt-
----------------------aaggagaggctcgccctcggtggttctatctttgttaa
gataactgaacattcattctcacccgaactctactcacttgcgggttggttcg-atgatt
atcaactattttgcacagcagttaatgcctcgtcttcagaagcatttctatgctgtttta
attatttggggcttgctaaggaaaacattaatggttttaacttacatgcttcctacattc
aatggcgcaatgaaatagcgttgacaccaacctattctcctttagcggacaacccggcta
cggcctgtaagctaaaagcaacgcctattatctcggctcgtgagttagagaagaagccta
ttcttcgctatctcgttgcatc----------aggacgccttcttgt--gaggccaccag
aatgcagagagctctattgat---------------------tatgaccttactttgtct
cgttcgagcaaagtttgctgatgatctactcgatttgctaacctt---cccgggtgcaca
tcgcttcttacataaactcacgagtaattccagcagtcactactcgcgggc---taataa
ctttgatgttggcgttcttcctggttaccccactaagaacgttaacctcttctcaccact
ta--ctaactctactttgccaa--ttaatggccttcatcggagttac-------caacca
ctcatgctgaattgtcttactaaaataactaacca--cactctcagcatgtatctcctac
ctagtgagatacaaacttatagctgcggcggtgccatggttaaacaccagacacatgatg
cagttcgtatcattttagacctcactgcc------------actgaccacatctctgttg
aagtcgttggccaacatggtgaa----aattatgtgtttgtttgtagtgagcagtttaac
tataccactgcattacccaactctaccttcttctcacttaattctgagctttattgcttt
actaataa---cacctacttaggtatccttccacctgatttaactgactttacggtctat
cgtactgggcagttttatgctaatggttaccttttaggtactttacct-----attacgg
ttaactatgttaggttgtatcggggtcatttgtcggccaa--tagtgcccactttgccct
agcaaacctaaccgatacactcat-------------aacacttaccaatactactatat
cgcaaat-----------------------------------------------------
---cacttattgtgataagtcagtagttgattcaatagcatgccagcgctcttctcacga
a-------------------------------gtggaggatgggttttactctgacccta
aa---------------------------------------------------tctgccg
ttagag-ctaggcaacgta--ctattgtcacactacctaagctccctgagcttgaagtag
tgcagttaaatatttctgcacacatg-----gattttggcgaagccagact---------
---------------------------------------tgacagcgttaccatcaatgg
taacacatcctattgtgtcactaagccttacttcaggcttgaaactaactt---------
------------tatgtgtacaggttgcactatgaatctgcgc-----------------
----------------------actgatacctgtagttttgacctgtcagcag-------
----taaacaatggcatgtcattctctcaattctgtctaagcactgaatctggtgcttgt
gagatgaaaattattgttacctatgtatggaattacttgctaaggcagcgtttgtatgtt
actgctgtagaaggccagactcacactggaaccacttcagtacatgcaacagacacttct
agtgtaatcactgatgtctgcactgactacactatttatggagtctctggtactggcatt
attaagccatcagatctcttattgcacaatggcatagcattcacctct------------
---cccacag------gtgagctttatgcatttaaaaatataaccactggcaaaaccctt
ca-------------------------------ggtcttaccgtgtgaaacc--------
---ccttctctactgattgtgataaaca--------------------------------
------------------------acaccgt-------------tgtcggtgctatcaca
tc-------------------------------------cagtaactcaactgaaaataa
taggtttactactactatt------------gtcacacctactt---tcttttattccac
aaatgccacca-ctttcaactgcaccaagcctgttttgt-----cctatggacccatcag
cgtgtgtagtgatggtgcaattgcgggaacatccacat-tacagaatactcgaccatcca
tagtttcactatacgatggcgaagt------------tgaaataccatctgcattttctc
tttctgttcagacggagtatttgcaagttcaagcagagcaagttatagttgattgtc---
---------cacagtatgtatgcaatggcaaca-----gccgttgtctacaatta-----
-------ctggcacaatacaccttag---------------------------cttgctc
taacattgaagcagctctgcattcctctgcacagttggatagc----------agagaga
ttataaatatgtttcaaacatcagcacagtccttgc-------------agttagctaat
attaccaacttcaag----ggtgactacaattttagcagcatacta------accaccag
acttggtggcagatctgctattgaagaccttctttttaataaagttgttactagtggcct
tggcactgttgatcaggactacaaagcctgctctagagacatggccatcgctgacttagt
ttgttcccagtattacaacggcatcatggttctacctggtgttgttgatgctgagaaaat
ggcaatgtatactggc----------------------tctcttactggagctatggtat
ttggaggattgactgccgcagcggcaataccatttgccacggcagtacaagcccgtctca
attatgtcgcactgcaaacaaatgtactacaagaaaaccagaaaattcttgcagaatcat
ttaaccaagcagttggcaatatatcacttgcactatcttctgttaatgatgccatccagc
aaacttctgaggctcttaacaccgtagctattgctattaaaaagattcaaacagttgtta
accagcagggtgaggcattatcacacctgactgcacagctgtcaaacaattttcaagcaa
tttctacttctattcaagacatttacaaccgtcttgaggaagtagaggctaaccagcaag
ttgaccgtctcatcacaggacggttggctgcacttaatgcatatgttactcagttactca
at-------cagatgtctcagattagacaatctcgattgttagctcaacaaaagattaat
gagtgtgtcaaatctcagtcgtccagatacggtttctgtggaaatggcacacatatcttc
tcacttacacagactgcaccaaatggcatatttttcatgcatgcagtgcttgtacccaac
aaattcacacgtgtcaacgcttctgccggcatttgtgtggataataccagaggctactc-
---------attgcagcctcaacttatactctaccagtttaataactcctggagagttac
acctagaaatatgtatgaacccagactgccccggcaagctgatttcatacaattaactga
ttgcagcgttactttttacaacaccaccgctgctaatcttcccaatattattcctgacgt
tatagatgttaatcaaacagtcagtgatattattgacaatttacctacagcaacacctcc
tcagtgggatgttggtatctataaca------------------acactattctcaacct
taccgttgagattaatgatttacaagagcggtctaaaaacctttcacagattgcagatcg
tttacaaaattatattgataatcttaacaatactctagttgaccttgaatggctcaacag
agtggaaacttaccttaaatggccgtggtatatatggc------ttgccattgccctggc
tcttattgcatttgtgacaatcctcataacaatctttctttgtactggttgttgtggtgg
ttgctttggttgttgtggcggttg-------------------------------ttttg
gccttttctctaagaagaaaaggtataccgacgaccaaccaac-----------------
---accgtc----------ctttaagtttaaggaatggtagt------------------
-------------------cgacgactgggccgttaccatcc----------ctggacaa
tatattattgctatacta------------------------------------------
--------------------------------------------------------gttg
tcatctgcattggtgtggcactactttttattaacacttgcttagcttg-----------
------------------------------------------------------------
-------------------------------------tgttaaattgttttacaagtgct
acctaggggcagcatatc--ttgttaggcctatt------------atagtgt-------
---------actactccaagc----------cgaaccccgtacctgag------------
------------------------------------------------------------
------------------------------------------------------------
------------------------------------gatgagtttgtaaaa---------
------------------------------------------------------------
------------------------------------------------------------
-------------------------gtacaccaat-------------------------
---------------ttcctagaaacactcactat-------------------------
------------------------------------------------------------
---------------------------------------gtctgacgcagaagagtggca
aattattgttttcattgcgatc--------------------------------------
----------------------------atatgggcgcttggcgtca-------------
---------------tcctccaaggaggctatgccacgcgtaatcgtgtgatctatgtta
ttaaacttattctgctttggctgctccaacccttcaccctagtggtgaccatttggaccg
cagttgacagatcatctaagaaggacgcagttttcattgtgtccataatttttgccgtac
tgaccttcatatcctgggccaagtactggtatgactcaattcgtttattaatgaaaacca
gatctgcatgggcactctcacctgagagtagactccttgcagggat--------------
---------------------tatggatccaatgggtacatggaggtgcattcc------
----------------------------------------catcgaccacatggct----
-----ccaattctcacacca----------gtcgttaagcatggcaagct----------
---caagctacatgg--------gcaagagctggccaatggcatatcagttagaaatccg
ccacaggatat---------ggtgatagtgtcac-------------caagtgacacc--
---tttcactac----acttttaagaaacctgtggaatcaaacaacgatccagaa-----
---ttcgctgttctgatataccagggtgaccgcgcttcaaacgctggacttcacaccata
accacttca---------------------------------------------------
--------------------------------aaagccggtgacgctcgcctgt------
-------------ataagtatatgtaatgtgcaactg-----------------------
---------------------------------ccacttgcagctgcgagatttatatag
att-------------------------------------gtgcaa--------------
-----------------------taagcggcacatccgaagagaggatgttc--------
------------------------------------------------------------
--------------------------------------------ctgagcttattgaccc
tctcgttaaaactcgtt---gttttgcttacagtctcgtggttcttgctaatgct-----
aatccaattgcatttagcatac-----------------------tacctcggaaaattc
ttatcaatggtgagcctttactgcttgaatatggt----------------agcatatat
ggtaaagactttatcattcgaccatcgctccaagtcattcttgaagatgaattaaattaa
agttttga-------------------------------------------------cac
caatctatcatggctgcaccagtagtc---------------------------------
------------------------------------------------------------
------------------------------------------------------------
------------------------------------------------------------
------------------------------------------------------------
-------cctactactgacgcgtcttggtttcaggtgctcaaagctcaaaataaaaaggc
tactcatcctcagtttcgtggcaatggagttccgcttaactccgccatcaaacccgttga
aaaccatggctactggctgcgttacaccagacaaaagccaggtggt--------------
-actccgattcctccatcctatgccttttattatactggcacaggtcccagaggaaatct
taagtatggtgaactccctcctaatgacaccccagcaaccactcgtgttacttgggttaa
gggttcgggagctgacacttctattaagcctcatgttgccaaacgcaacc---ccaacaa
tcctaaacatcagctgctacctctccgattcccaa------ccggagatggcccagctca
aggtttcagag-------------------ttgaccccttcaacgctagaggaagacctc
aggag--------cgtggaagtggcccaagatctcaatctgttaactccagaggcacagg
c---------------------------------------aatcagcccagga-------
--------------------aacgcgaccaatctgc---------acccgctgcggtacg
tcgtaagacccaacatcaagctcccaagcggactttacccaagggtaaaaccatttctca
ggtatttggcaaccggtctcgcactggtgccaatgtcggctctgcagacactgagaagac
gggtatggctgatcctcgcatcatggctctagccagacatgtgcctggtgttcaggagat
gcttttcgctggccaccttgagagcaactttcaggcg-----------------------
-ggggcaattacccttac---------cttctcttactcaatcacagtcaaggagggttc
tcctgactatga---gagacttaaggatgcgctcaatacggtcgttaaccagacctatga
g------------ccacccaccaaaccaactaaggacaagaagcctgacaaacaagacca
gtctgctaaacccaaac-----------agcagaagaaacctaaaaaggtaactctgcca
gcagacaaacaggattgggagtgggatgatgcttttg-agataaagcaggaatc----ag
cagcgtagacatcaacctatgtctg-ttaa-acccacccaact-----------------
ccactcaaatatctctttggttccagagagtcatagtgtatagccagagagccagtcaga
gggcgctatcatgcaaactagggctggctactctagcacagaatcacatcccgataatca
acagtgctag-aaggttgatta----------------------------taccatttaa
tat--------------------------------gccgaggccacgcggagtacgatcg
agggtacagcataatctcaacttttgttgagccacaattttaatcctaattggagaaggc
caaaggactgtactacttttgtaggtgtagcagtcgcccagtgggaaagcgccaactagg
ttacaattgtggtg----------gggacaaattaggggaaattaaattggcttataggg
gg-gat----------ggagc---------------------------------------
------------------------------------------------------------
------------------------------------------------------------
------------------------------------------------------------
------------------------------------------------------------
-------------------------------------------------------
>KU981060.1 Porcine deltacoronavirus strain NH isolate passage 0, complete genome
--------------------------------acat-ggggactaaagataaaaattata
gcattagtctataattttatctccctagcttcgctagttctct-------accgacacca
atccaggtgcgtctgccaccaagttggctaccctccctaggggcgct-ttcgcgcttgct
caccattagatctacctggaaaccagccattcaggttggagtttccccaggctcttttgt
gtgggcattagcggcttgtggtttttgcacaaaatctaagctacttaccgttcctctgac
catccaccacttctatagacagcactgactaccgtagggtt-taagtcacaccggtctgc
accgcccgtcagcggacacattacccagcatagcactccttgcaccgagcctaggtagga
taaaa--ccccctaccgggtgactcttaaggcgtttcctccacgggatagccac------
-----------tagtcactaggtgtaagtgatctgatctgggcgtattgtgttgcgcaag
tgtgatacccataggagcgtggaa------------------------------------
-----tcctattctgcggctcagtgcctga---------tatagctgtgaaatggccaag
aacaagtccaagcgcgacgctattgcgttgcctgaaaatgtaccaccacctctgcaactt
ttcattcatgttgcggctgctgaagagggtcaccctaaggttactacttacc--------
----------ttggcaactataacctctatgccaccaaggctccgcctggcgtgcaggtt
---cttagtgctaaaacctctcttactgactttgagaatgtctttggagctcaacccacc
ttgcgatcaattcgtaatctggtttgtgaggctcgc-------------tcggctgaatg
gacaacttccaagaatgcttttgcactcaaagccactcaacttgactactctgatgccgt
tttgagggcaatgattcgtttctgccctccaaaggtgtccacactcgctgcctttgctct
ttttggccgattggttaaaattgaggacaaggaacttgctgagttagctcgtgatactgc
ccttgagttggcgtacacggctaaaattggtacat--ctcttgctgacacgagatctgtc
tcacttattcataaggacgcttatctaactctcagtaatgaggttgttggcgtaactttt
actgccgcacttatggcaaaggctaccactgttaatggagcaatgcaatactcaaacttt
tacctctaccctcgtgccactattaaggtaaccgatggtaaggctgaagcaa--------
-------ttgcaactaagcctctgtctgc-----------tgccactaaaggcaagcaaa
tcacagaggatgtcaacctt--------------------------ctccctgactatca
g------------cagctgtttgttgatcaagtg--actggcactgaggttaaggttgga
gctctaaccta---------------------tgttaagaccactgattcaccacccctt
tactttcccaaagt------caagggtggtgttattgg----------------------
-----tattgcacttaagcagcagggcactgcggctaagaagctcaatgtagtcttccat
gctcaacctgatgat---------------gttc----tgctagccttcatacaactt--
-------cagcaattcttgaaccgtacttcggattcaagtgttgaaattactgattgcca
gagttatgaagtatctccaactgtgacggtcaaaa---------ttggcccgtctaaacc
tggggatgtcatcgtggcta------------------------------ctgatgagga
ataccttaaatgctttga-------------------------aacccctgaggta----
--------------ggtaggctctataaggttttccaaac---------------tcaat
cttgggctatcattgagcgtgc----------cttctccagtttgaagat----------
ccgcgtgtccaaagctttatcagcatttataagttttctgcaaaatcttgc---------
-----agataactttactgcaataagtgg-------tgttgtcactgcactcattcgcga
actccaggatcttaccctggatgtggcgacacgtatcac------taatatacaatttgt
ttaccgtgccggtaagct--tattgtcgacacgacaagtgtcatagctaaacttttcc--
----------------------------------------------------agccattt
tgtgattttatatcacctttccttcggaaagttgctggttttgcaatttacactgttggt
aatcgcatgcttatgtttaccagcactggcacctttcttctcacaaaggcaactactaag
atactcaataag---------------------------gcaaagtacatctttgatgtg
gagcctgagtacccag---------tagatgtaaca--------acatccaaagttgtag
tacatgaagcac------tccagcaaaccgac-------actaagcctactagagttcta
gaggctgtt------------------------------------------gatgtcgtt
gttggtaatactg------------tactgcaaatggctactgatggcactgcgttctac
ccatcggatggtacgcacgcctct---------------cttccaggattcaaag-----
----------------caggctcggatgagcttttcataagcttcaactgcgacctc---
------------------------------------------------------------
------------------------tttgatgatgagactaatgctcaaatcaacgaaaca
ctcgctgcatatgagcttaaccaactagtggctccaggtgattctacaccgcgtcaaatt
gcgacgttggttgtcgatacacttgcagatgctataacagaccactttccggagaaaacc
attgatctacctgaa-----------------------gactatcaagtcttttctgacc
atgatgacctcccactcgcacaataccacatccctgatcacctgagcctgtatattcagg
ctatggaaggtgaagatgatagtggtgatgaaatatgtattgag----------------
-----------gacgatgattacgactg--------------------------------
-tcctcaagccgacgaagacacagaaggagtaattccccaacagtgggaacttcctgat-
gttgataaatttttactcaagatccaggaacggaaaaccagcagcgacgaagtacttag-
----cgtcgacgtctatcctaaaccagagccgg---------------------------
---------------tcggcaatgttgggattgacgacagcg------------------
-cgtcggaaaagaagccaaatggg--gacccagtaccggat---------cttgaggttc
atccaacactagagagtgtggatgttgaacgactaaccgaaacagcaaaccaggctgttg
aagacaaaccttctgat-----------------actacct--------------ttgtg
gttga-------------------------------------------------------
---------------------tgaggtacaattacaagaatcaacaccagaacctga---
-----actccgctcctatgagggggagttt------------------------------
--------------------------------------------------gattctgatg
atgaaattatt-------------------------------------------------
-----attcctatagtaccagtaacacctgcggatttaaaaccacagactattactataa
aggagtactttaagtc--------------------tgaaaaacttgagactattaacga
aggatccacagagtcagttacacaatctgatgattcatttgacgagtcatttgttgatgc
tgagtctgatga------tccacaagaccctgctg-------------------------
-----tatatgatgatacaacaattataacggacagcactgatgtaggcgatgagcctga
gacaactctagctac---------------------catcgttaacacacctctgacact
cgataataacttgccacctga-agccattaaacaacccagcccgactaaggttgagttag
ttgt----------tggtgaa--------ttggcgagtattaaa-----tttgacaattc
tgtcctagtcaatcctgctaatgcgcaattaacaaatggcggtg---------------g
agctgcccgtgcaattgcaaaattagc---------------------------------
-----tggtccaaaatat------------caagagtactgtaata-------gtgtggc
t------------------------------------cctatctcaggaccgcttacc--
----------------acggattcttttgatgccaagaaacttgg---tgtagcctgcat
cttgcatgt---------------------------------agtgccacccaaaggttc
tgaccct-----------------aatgtacaaga--------actcctgtatcaagctt
ac---aagagtatccttactgaaccagcacattatgttatacctatactaggtgctggta
tctttggatgcaacccagtccattc-------tctggatgcgttcaggaaagcatgtcca
agtg------------------------------acataggtcgtg------tcaccctt
gtcactatgaacaaaaaccatttgcaggtg--------------tgggatgctctcaata
ggaccattgtacgcaccactactgactatgatcaagttaccaccaaggcccttacacccc
agggagtgttagaagccaatctctttgatggtgaggactttgttcaagaaccaaaacccg
gtcaaatctaccttgaggt--------------------------------------tac
tgaagaagttcagaaccaagccaaggaacttgaccttaaccttcag-------------c
aatactgcgtctacctgaagacttgcca---ccataaatgggttgtgagtcgtacgaacg
ggttgatgcatctaaaacaaaaagataacaattgttttgtt-------------------
------------agtgcaggtgtaa---acctgttt--caaaacactgcttatcaactta
gacctgctattgatgctctctatagggag--tatctcaat-------------------g
gtaaccca-------------aatagatttgttgcttggatctacgcatcca--------
--------------ctaaccgtcgtgttggtgagatgggttgtccacagcaagttatttc
t----------------------------------ttgctcgttagtaactctgacgcag
cattt----------------------------------------------tcagcaact
acagcctgttgtaacacctactttaaccacacaggtgttatttcagta------------
----gctcgtgaatatgac-----------------ccaatacaaccaaaggtctactgc
atgaagtgtgatgtgt-------ggactccctttaca----ccccagagtggaaaa----
------------------------------------------------------------
----------ggtgcagtt-------------------------gcaattggtac-----
------------ttctgcagatgaacctaccggtcctgc---------------------
------------------------------------cattaaatttgccgcagctcactg
ctggtacactaatggcaagaaa-----------acagttaatggcta----------tga
cactaaagctaatgttgtagctacctatcatag---------------------------
-------------------------gtttgacgtgcctaagcctcaacttgt--------
--------cgaggacgtggt---tgcgctgcctactaa----------------------
aaatgactttgaagttctcaatgttgaagaactgccaca---ggatagtgtgctcc----
--atttggacccacctcctgtacaggccttacaacct-----------------------
-------------aaggctaaccaacacat---------------------------tga
gattctagaaaacccaga------------------------------ttatctggacat
tttggatct----------------------------------ttggattcgtaaaccca
aattcatcctcgtaaagtcg-------tggagtgttttggg------tagagcactatgt
aaggc-------aggtaaagttgt------------------------------------
ctttgtcagtgcttcgcttttgacccgtttctacaattaccttgtagagattggtgctct
t------------gactcaacaa-------------------------------------
---taaggttgtcagtcgatcttacctgtaaatttgttagaac-------ggtactccca
tcgtctaacactgtacacaaaacttgtcttggtctgtattattca------gcccagaca
ctttttgtttctttagcaccattccttatgttaccagctgtagttagtctgcttaattca
gg------------ctatacaattggcacatatttgtatgcaaaaactggctggccttgt
aattacaatgccacgcaacactttgattataattcttactgtgcaggtgacttggtttgt
caagcatgttttgacggtcaagactccctacatttgtatccgcatttacgtgttaatcag
catccccttcagaccact------gactacactgtttatgcgctttcactaatactacta
ttagctaacatgactcttgtcatgggcacgctaatagttactttctttgtgaacttctat
ggtgtgcaaata----------------ccattttatggtacacttt-tgatagattatc
aatccacgctggtgatgact----------------------------------------
------ttctcagtgtactacttttataaggtaatgaagtttttccgccatctcacacat
ggatgtaaaattccaacgtgtatggtatgtgctaaacttcgtaccccacctactataaca
gttgagactgtcgttcagggcaggaaatacccatctgttattgaaacaaatggcgggttt
acaatttgtaaagaacacaacttctattgcaaggactg-------ctctctacaaacacc
cggcactttcatcccgacagaagctat---tgagtcgctctcacgagctaccaggcttgg
tgtcaaaccaacagcaccagcattcttacttgctagagatgttgagtgccaaactgatg-
----------ttgtcgttgctcgcgcaatgcataaccaaaatgcgcatgtgtgcatttca
aaatactctgatatccgtaccgttgacc--aactactt--aagcctactccact--gttt
tcatacactcccgatgttatcatcgcggcagactttgacaacagaggtagtcttaaga--
-cagctaaagaattagctgtggttttgtcaatggaccttaaacgt---actataattatc
attgatcaggcttattctagacccattgataattatcaggaagttgc-------------
--ttctcgtattgagaagtattacccagt--------------tgcaaagatcacaccca
caggtgacatctttacagacattaagcaagcgaccaatg---gccaagctagtgactctg
ctattaatgcagctgttctggctgtccagcgcggtcttgattttacaattgacaacccta
[truncated: 6,052,322 more chars]
