# Supplementary material for: Broad-spectrum CRISPR-Cas13d-mediated strategy for combating human coronaviruses
Source: Mol Ther Nucleic Acids. 2026 Mar 6;37(2):102888. doi: 10.1016/j.omtn.2026.102888 (PMC13126349; doi:10.1016/j.omtn.2026.102888)
Supplement: Data S1. Animal coronavirus sequences [file mmc2.zip › File S1/alignment wuhan with porcine hemagglutinating encephalomyelitis virus.fasta]

>NC_045512.2 Severe acute respiratory syndrome coronavirus 2 isolate Wuhan-Hu-1, complete genome
--attaaaggtttataccttcccaggtaacaaac-------caaccaactt--tcgatct
cttg-tagatctgttctctaaacgaactttaaaa----------tctgtgtggctgtcac
tcggctgcatgcttagtgcactcacgcagtataattaataactaattactgtcgttgaca
ggacacgagtaactcgtctatcttctgcaggctgcttacggtttcgtccgtgttgca---
-----------------------------gccgatcatcagcaca---------------
--------tctaggtttcgtccgggtgt------gaccgaaaggtaagatggagagcc--
------------------------------------------------------------
-----------------------------ttgtccctggtttc---aacgagaa------
---------------------------------aacacacgtccaactcagtttg-----
---------cctgttttacaggttcgcgacgtgctcgt-----------------acgtg
gctttggag--actccgtggaggaggtcttatcagaggcacgtcaacatcttaaagatgg
cacttgtggcttagtagaagttgaaaaaggcgttttgcctcaacttgaacagccctatgt
gttcatcaaacgttcggatgctcgaactgcacctcatggtcatgttatggttgagctggt
agcagaactcgaaggcattcagtacggtcgtagtggtgagacacttggtgtccttgtccc
tcatgtgggcgaaataccagtggcttaccgc-------aaggttcttcttcgtaagaacg
gtaataaaggagc---------------------tggtggccatagttacggcgccgatc
taaagtcatttgacttaggcgacgagcttggcactgatccttatg--aagattttcaaga
aaactggaacactaaacatagca----gtggtgttac-----------------------
----ccgtgaactcatgcgtgagcttaacggaggggcatacactcgctatgtcgataaca
acttctgtggccctgatggctaccctcttgagtgcattaaagaccttctagcacgtgctg
gtaaagcttcatgcactttgtccgaacaactggactttattgacactaagaggggtgtat
actgc---------------tgccgtgaacatgagcatgaaattgcttggtacacggaac
gttctgaaaagagctatgaat-----tgcagacaccttttgaaattaaattggcaaagaa
atttgacaccttcaatggggaatgtccaaattttgtatttcccttaaattccataatcaa
gactattcaaccaagggttgaaaagaaaaagcttgatggcttta--tgggtagaattcga
tctgtctatccagttgcgtcaccaaatgaatgcaaccaaatgtgcctttcaactctcatg
aagtgtgatcattgtggtgaaacttcatggca---gacgggcgattttgttaaagccact
tgcgaat---tttgtggcactgagaatttgactaaagaaggtgccactacttgtggttac
ttaccccaaaatgctgttgttaaaatttattgtccagcatgtcacaattcagaagtagga
cctgagcatagtcttgccgaataccataatgaatctggcttgaaaaccattcttcgtaag
ggtggtcgcactattgc---ctttggaggctgtgtgttct--------------cttatg
ttggttgccataacaagtgtgcctattgggttccacg-------------tgctagcgct
aacataggttgtaa----------------------------------------------
---------ccatacaggtgttgt---------tggagaaggttccgaag----------
--gtcttaatgacaaccttcttgaaata--------------ctccaaaaagagaaagtc
aacatcaatattgttggtgactttaaacttaatgaagagatcgccattattttggca---
--------------tctttt------tctgcttccacaagtgcttttgtggaaactgtga
aaggtttggattataaagcattcaaacaaattgttgaatcctgtggtaattttaaagtta
caaaaggaaaagctaaaaaaggtgcctggaatattggtgaacagaaatcaatactgagtc
ctctttatgcatttgcatcagaggctgctcgtgttgtacgatcaattttctcccgcactc
ttgaaactgctcaaaattctgtgcgtgttttacagaaggccgctataacaatactagatg
gaatttcacagtattcactgagactcattgatgctatgatgttcacatctgatttggcta
ctaacaatctagttgtaatggcctacattacaggtggtgttgttcagttgacttcgcagt
ggctaactaaca--------tctttggcactgtttatgaaaaactcaaacccgtccttga
ttggcttgaagagaagtttaaggaaggtgtagagtttcttagagacggttgggaaattgt
taaatttatctcaacctgtgcttgtgaaattgtcggtggacaaattgtcacctgtgcaaa
ggaaattaaggagagtgttcagacattctttaagcttgtaaataaatttttggctttgtg
tgctgactctatcattattggtggagctaaacttaaagccttgaatttaggtgaaacatt
tgtcacgcactcaaagggattgtacagaaagtgtgttaaatccagagaagaaactggcct
actcatgcctctaaaagccccaaaagaaattatcttcttagagggagaaacacttcccac
agaagtgttaacagaggaagttgtcttgaaaactggtgatttacaaccattagaacaacc
tactagtgaagctgttgaagctccattggttggtacacca--------------------
----------------gtttgtattaacgg----gcttatgttgctcgaaatcaaagaca
cagaaaagtactgtgcccttgcacctaatatgatggtaacaaacaataccttcacactca
aagg-----cggtgcaccaacaaaggttacttttggtgatgacactgtgataga----ag
tgcaaggttac--aagagtgtgaatatcacttttgaacttgatgaaaggattgata----
---aagtacttaatgagaagtgctctgcctatacagttgaactcggtacagaagtaaatg
agttcgcctgtgttgtggcagatgctgtcataaaaactttgcaaccagtatctgaattac
ttacaccactgggcattgatttagatg-------------agtggagtatggctacatac
tacttatttgatgagtctggtgagtttaaattggcttcacatatgtattgttctttctac
cctccagatgaggatga------agaagaaggtgattgtgaagaagaagagtttga--gc
catcaactcaatatgagtat----ggtactgaaga-------------------------
--------tgattaccaaggtaaacctttggaatttggtgccacttctgctgctcttcaa
cctgaagaagagcaagaagaagattggttagatgatgatagtcaacaaactgttggtcaa
caagacggcagtgaggacaatcagacaactactattcaaacaa---ttgttgaggttcaa
cctcaattagag----atggaacttacaccagttgttcagactattgaagtgaatagttt
tagtggttatttaaaacttac--tgacaatgtatacattaaaa-atgcagacattgtgga
agaagctaaaaaggtaaaaccaacagtggtt-------------gttaatg------cag
ccaatgtttaccttaaacatggaggaggtgttgcaggagccttaaataaggctactaaca
atgccatgcaagttgaatctgatgattacatagctactaatggaccacttaaagtgggtg
g--tagttgtgttttaagcggacacaatctt------------gctaaacactgtcttca
tgttgtcggcccaaatgttaacaaaggtgaagacattcaacttcttaagagtgcttatga
aaattttaatcagcacgaagttctacttgcaccattattatcagctggtatttttggtgc
tgaccctatacattctttaagag-------tttgtgtagatactgttcgcacaaatgtct
acttagctgtctttgataaaaatctctatgacaaacttgtttcaagctttttggaaatga
agagtgaaaagcaagttgaacaaaagatcgctgagattcctaaagaggaagttaagccat
ttataactgaaagtaaaccttcagttgaacagagaaaacaagatgataagaaaatcaaag
cttgtgttgaagaagttacaacaactctggaagaaactaagttcctcacagaaaacttgt
tactttatattgacattaatggcaatcttcat-----ccagattctgccactcttgttag
tgacattgacatcactttcttaaagaaagatgctccatatatagtgggtgatgttgttca
ag---agggtgttttaactgctgtggttatacctactaaaaaggctggtggcactactga
aatgctagcgaaagct----------------ttgagaaaagtgccaaca--gacaatta
tataaccacttacccgggtcagggtttaaatggttacactgtagaggaggcaaagacagt
gcttaaaaagtgtaaaagtgccttttacattctaccatctattatctctaatgagaagca
agaaattcttggaactgtttcttggaatttgcgagaaatgcttgcacatgcagaagaaac
acgcaaattaatgcctgtctgtgtggaaactaaagccatagtttcaact-----------
-----------atacagcgtaaatata-----agggtattaaaatacaagagggtgtggt
tgattatggtg-----------ctagattttacttttacaccagtaaaacaactgtagcg
tcacttatcaacacacttaacgatctaaatgaaactcttgttacaatgcca--------c
ttggctatgtaacacatggcttaaatttggaagaagctgctcggtatatgagatctctca
aagtgccagctacagtttctgtttcttcacctgatgctgttacagcgtataatggttatc
tt---------acttcttcttctaaaacacctgaagaacattttattgaaaccatctcac
ttgctggttcctataaagattggtcctattctggacaatctacacaactaggtatagaat
ttcttaagagaggtgataaaagtgtatattacactagtaatcctaccacattccacctag
atggtgaagttatcacctttgacaatcttaagacacttctttct-------------ttg
agagaagtgaggact--------------attaaggtgtttacaacagtagacaacatta
acctccacacgcaagttgtggacatgtcaatgacatatggacaacagtttggtccaact-
-----------tatttggatggagctgatgttactaaaataaaacctcataattcacatg
aaggtaaaacattttatgttttacctaatgatgacactctacgtgttgaggcttttgagt
actaccacacaactgatcctagttttctgggtagg---tacatgtcagcattaaatcaca
ctaaaaagtggaaatacccacaa-------gttaatggtttaacttcta---ttaaatgg
gcagataacaactgttatcttgccactgcattgttaacactccaacaaatagagttgaag
tttaatccacctgctctacaagatgcttattacagagcaagggctggtgaagctgctaac
ttttgtgcacttatcttagcctactgtaataagacagtaggtgagttaggtgatgttaga
gaaacaatgagttacttgtttcaacatgccaatttagattcttgcaaaagagtcttgaac
gtggtgtgtaaaacttgtggacaacagcagacaacccttaagggtgtagaagctgttatg
tacatgggcacactttcttatgaacaatttaagaaaggtgttcagataccttgtacgtgt
ggtaaacaagctacaaaatatctagtacaacaggagtcaccttttgttatgatgtcagca
ccacctgctcagtatgaacttaagcatggtacatttacttgtgctagtgagtacactggt
aattaccagtgtggtcactataaacatataacttctaaagaaactttgtattgcatagac
ggtgctttacttacaaagtcctcagaatacaaaggtcctattacggatgttttctacaaa
gaaaacagttacacaacaaccataaaaccagt------tacttataaattggatggtgtt
gtttgtacagaaattgaccctaa---gttggacaattattataagaaagacaattcttat
ttcacagagcaaccaattgatcttgtaccaaaccaaccatatccaaacgcaagc------
ttcgataattttaagtttgta------------tgtgataatatcaaatttg--------
-ctgatgatttaaaccagttaactggttataagaaacctgcttcaagagagcttaaagtt
acatttttccctgacttaaatggtgatgtggtggctattgattataaacactacacaccc
tcttttaagaaaggagctaaattgttac--ataaacctattgtttggcatgttaacaatg
caactaataaagccacgtataaaccaaatacctggtgtat------acgttgtctttgga
gcacaaaaccagttgaaacatcaaattcgtttgatgtactgaagtcagaggacgcgcagg
gaatggataatcttgcctgcgaagatctaaaaccagtctctgaagaagtagtggaaaatc
ctaccatacagaaagacgttcttgagtgtaatgtgaaaactaccgaagttgtaggagaca
ttatacttaaaccagcaaataatagtttaaaaattacagaagaggttggccacac-----
-------agatctaatggctgcttatgtagacaattctagtcttac--------------
-tattaagaaacctaatgaattatctagagtattaggtttgaaaacccttgctactca--
-----------tggtttagctgctgttaatagtgtcccttgggatactatagctaatt-a
tgctaagccttttcttaacaaagttgttagtacaactactaacatagttacacggtgttt
aaaccgtgtttgtactaattatatgccttatttctttactttattgctacaattgtgtac
ttttactagaagtacaaattctagaattaaagcatctatgccgactactatagcaaagaa
tactgttaagagtgtcggt-----------aaattttgtctagaggcttcatttaattat
--------------------ttgaagtcacctaatttttctaa------actgataaata
ttataatttggtttttact------------------attaagtgtttgcctaggttctt
taatctactcaaccgctgctttaggtgttttaatgtctaatttaggcatgccttcttact
gta--ctggttacagagaaggctatttgaactctactaatgtcactattgcaacctactg
tactggttctataccttgtagtgtttgtcttagtggtttagattctttagacacctatcc
ttctttagaaactatacaaattaccatt--------------------------------
--------tcatcttttaaatgggatttaactgcttttggcttagttgcagagtggtttt
tggcatatattcttttcactaggttt----ttctatgtacttggattggctgcaatcatg
caattgtttttcagctattttgcagtacattttattagtaa-ttcttggcttatgtggtt
aataattaatcttgtacaaatggccccgatttcagctatggttagaatgtacatcttctt
tgcatcattttattatgtatggaaaagttatgtgcatgttgtagacggttgtaattcatc
aacttgtatgatgtgttacaaacgtaatagagcaacaagagtcgaatgtacaactattgt
taatggtgttagaaggtccttttatgtctatgctaatggaggtaaaggcttttgcaaact
acacaattggaattgtgttaattgtgatacattctgtgctggtagtacatttattagtga
tgaagttgcgagagacttgtcactacagtttaaaagaccaataaatcctactgaccagtc
ttcttacatcgttgatagtgttacagtgaagaatggttccatccatctttactttgataa
agctggtcaaaagacttatgaaagacattctctctctcattttgttaacttagacaacct
gagagctaataacactaaaggttcattgcctattaatgttatagtttttgatggtaaatc
aaaatgtgaagaatcatctgcaaaatcagcgtctgtttactacagtcagcttatgtgtca
acctatactgttactagatcaggcattagtgtctgatgttggtgatagtgcggaagttgc
agttaaaatgtttgatgcttacgttaatacgttttcatcaacttttaacgtaccaatgga
aaaactcaaaacactagttgcaactgcagaagctgaacttgcaaagaatgtgtccttaga
caatgtcttatctacttttatttcagcagctcggcaaggg---tttgttgattcagatgt
agaaactaaagatgttgttgaatgtctta-aattgtcacatcaatctgacatagaagtta
ctggcgatagttgtaataactatatgctcacctataacaaagttgaaaacatgacacccc
gtgaccttggtgcttgtattgactgtagtgcgcgtcatattaatgcgcaggtagcaaaaa
gtcacaacattgctttgatatggaacgttaaagatttca-----------tgtcattgtc
tgaacaactacgaaaacaaatacgtagtgctgctaaaaagaataacttaccttttaagtt
gacatgtgcaactactagacaagttgttaa------tgttgtaacaacaaagatagcact
taagggtggtaaaattgttaataattggttgaagcag----ttaattaaagttacacttg
tgttcctttttgttgctgctattttctatttaataacacctgttcatgtcatgtctaaac
---atactgacttttcaagtgaaatcataggatacaaggctattgatggtggtgtcactc
gtgacatagcatctacagatacttgttttgctaacaaacatgctgattttgacacatggt
ttag---ccagcgtggt---ggtagttatactaatgacaaagcttgcccattgattgctg
cagtcataacaagagaagtgggttttgtcgtgcctggtttgcctggcacgatattacgca
caactaatggtgactttttgcatttcttacctagagtttttagtgcagttggtaacatct
gttacacaccatcaaaacttatagagtacactgactttgcaacatcagcttgtgttttgg
ctgctgaatgtacaatttttaaagatgcttctggtaagccagtaccatattgttatgata
ccaatgtactagaaggttctgttgcttatgaaagtttacgccctgacacacgttatgtgc
tcatggatggc---tctattattcaatttcctaacacctaccttgaaggttctgttagag
tggtaacaacttttgattctgagtactgtaggcacggcacttgtgaaagatcagaagctg
gtgtttgtgtatctactagtggtagatgggtacttaacaatgattattacagatctttac
caggagttttctgtggtgtagatgctgtaaatttacttactaatatgtttacaccactaa
ttcaacctattggtgctttggacatatcagcatctatagtagctggtggtattgtagcta
tcgtagtaacatgccttgcctactattttatgaggtttagaagagcttttggtgaataca
gtcatgtagttgcctttaatactttactattccttatgtcattcactgtactctgtttaa
caccagtttactcattcttacctggtgtttattctgttatttacttgtacttgacatttt
atcttactaatgatgtttcttttttagcacatattcagtggatggttatgttcacacctt
tagtacctttctggataacaattgcttatatcatttgtatttccacaaagcatttctatt
ggttctttagtaattacctaaag---agacgtgtagtctttaatggtgtttcctttagta
cttttgaagaagctgcgctgtgcacctttttgttaaataaagaaatgtatctaaagttgc
gtag----tgatgtgctattacctcttacgcaatataatagatacttagctctttataat
aagtacaagtattttagtggagcaatggatacaactagctacagagaagctgcttgttgt
catctcgcaaaggctctcaatgactt---cagtaactcaggttctgatgttctttaccaa
ccaccacaaacctctatcacctcagctgttttgcagagtggttttagaaaaatggcattc
ccatctggtaaagttgagggttgtatggtacaagtaacttgtggtacaactacacttaac
ggtctttggcttgatgacgtagtttactgtccaagacatgtgatctgcacctctgaagac
atgcttaaccctaattatgaagatttactcattcgtaagtctaatcataatttcttggta
caggctggtaatgttcaactcagggttattggacattctatgcaaaattgtgtacttaag
cttaaggttgatacagccaatcctaagacacctaagtataagtttgttcgcattcaacca
ggacagactttttcagtgttagcttgttacaatggttcaccatctggtgtttaccaatgt
gctatgaggcccaatttcactattaagggttcattccttaatggttcatgtggtagtgtt
ggttttaacatagattatgactgtgtctctttttgttacatgcaccatatggaattacca
actggagttcatgctggcacagacttagaaggtaacttttatggaccttttgttgacagg
caaacagcacaagcagctggtacggacacaactattacagttaatgttttagcttggttg
tacgctgctgttataaatggagacaggtggtttctcaatcgatttaccacaactcttaat
gactttaaccttgtggctatgaagtacaattatgaacctctaacacaagaccatgttg-a
catactaggacctctttctgctcaaactggaattgccgttttagatatgtgtgcttcatt
aaaagaattactgc------------------aaaatggtatgaatggacgtaccatatt
gggtagtgctttattagaagatgaatttacaccttttgatgttgttagacaatgctcagg
tgttacttt----ccaaagtgcagtgaaaagaacaatcaagggtacacaccactggttgt
tactcacaattttgacttc-acttttagttttagt-------ccagagtactc----aat
ggtctttgttcttttttttgtatgaaaatgcctttttaccttttgctatgggtattattg
ctatgtctgc---------------ttttgcaatgatgtttgtcaaacataagcatgcat
ttctctgtttgtttttgt-------taccttctcttgccactgtagcttattttaat---
---atggtctatatgcctgctagttgggtgatgcgtattatgacatggttggatatggtt
gatactagtttgtctggt------------tttaagctaaaagactgtgttatgtatgca
tcagctgtagtgttactaatccttatgacagcaagaactgtgtatgatgatggtgctagg
agagtgtggacacttatgaatgtcttgacactcgtttataaagtttatt-----------
------------atggtaatgctttagatc--------------aagccatttccatgtg
ggctcttataatctctgttacttctaactactcaggtgtagttacaactgtcatgttttt
ggccagaggtatt---------gtttttatgtgtgttgagtattgccctattttcttcat
aactggtaatacacttcagtgtataatgctagtttattgtttcttaggctatttttgtac
ttgttactttggcctcttttgtttactcaaccgctactttagactgactcttggtgttta
tgattacttagtttctacacaggagtttagatatatgaattcacagggactactcccacc
caagaatagcatagatgccttcaaactcaacattaaattgttgggtgttggtggcaaacc
ttgtatcaaagtagccactgtacagtctaaaatgtcagatgtaaagtgcacatcagtagt
cttactctcagttttgcaacaactcagagtagaatcatcatctaaattgtgggctcaatg
tgtccagttacacaatgacattctcttagctaaagatactactgaagcctttgaaaaaat
ggtttcactactttctgttttgctttccatgcagggtgctgtagac--------------
----ataaacaagctttgtgaagaaatgctggacaacagggcaaccttacaagctatagc
ctcagagtttagttcccttccatcatatgcagcttttgctactgctcaagaagcttatga
gcaggctgttgctaatggtgattctga--agttgttcttaaaa-agttgaagaagtcttt
gaatgtggctaaatctgaatttgaccgtgatgcagccatgcaacgtaagttggaaaagat
ggctgatcaagctatgacccaaatgtataaacaggctagatctgaggacaagagggcaaa
agttactagtgctatgcagacaatgcttttcactatgcttagaaagttggataatgatgc
actcaacaacattatcaacaatgcaagagatggttgtgttcccttgaacataatacctct
tacaacagcagccaaactaatggttgtcataccagactataacacatataaaaatacgtg
tgatggtacaacatttacttatgcatcagcattgtgggaaatccaacaggttgtagatgc
agatagtaaaattgttcaacttagtgaaattagtatggacaattcacctaatttagcatg
gcctcttattgtaacagctttaagggccaat------tctgctgtcaaattacagaataa
tgagcttagtcctgttgcactacga---cagatgtcttgtgctg------------ccgg
tactacacaaactgcttgcactgatgacaatgcgttagcttactacaacacaacaaaggg
aggtaggtttgtacttgcactgttatccgatttacaggatttgaaatgggctagattccc
taagagtgatggaactggtactatctatacagaactggaaccaccttgtaggtttgttac
agacacacctaaaggtcctaaagtgaagtatttatactttattaaaggattaaacaacct
aaatagaggtatggtacttggtagtttagctgccacagtacgtctacaagctggtaatgc
aacagaagtgcctgccaattcaactgtattatctttctgtgcttttgctgtagatgctgc
taaagcttacaaagattatctagctagtgggggacaaccaatcactaattgtgttaagat
gttgtgtacacacactggtactggtcaggcaataacagttacaccggaagccaatatgga
tcaagaatcctttggtggtgcatcgtgttgtctgtactgccgttgccacatagatcatcc
aaatcctaaaggattttgtgacttaaaaggtaagtatgtacaaatacctacaacttgtgc
taatgaccctgtgggttttacacttaaaaacacagtctgtaccgtctgcggtatgtggaa
aggttatggctgtagttgtgatcaactccgcgaacccatgcttcagtcagctgatgcaca
atcgtttttaaacgggtttgcggtgtaagtgca---gcccgtcttacaccgtgcggcaca
ggcactagtactgatgtcgtatacagggcttttgacatctacaatgataaagtagctggt
tttgctaaattcctaaaaactaattgttgtcgcttccaagaaaaggacgaagatgacaat
ttaattgattcttactttgtagttaagagacacactttctctaactaccaacatgaagaa
acaatttataatttacttaaggattgtccagctgttgctaaacatgacttctttaagttt
agaatagacggtgacatggtaccacatatatcacgtcaacgtcttactaaatacacaatg
gcagacctcgtctatgctttaaggcattttgatgaaggtaattgtgacacattaaaagaa
atacttgtcacatacaattgttgtgatgatgattatttcaataaaaaggactggtatgat
tttgtagaaaacccagatatattacgcgtatacgccaacttaggtgaacgtgtacgccaa
gctttgttaaaaacagtacaattctgtgatgccatgcgaaatgctggtattgttggtgta
ctgacattagataatcaagatctcaatggtaactggtatgatttcggtgatttcatacaa
accacgccaggtagtggagttcctgttgtagattcttattattcattgttaatgcctata
ttaaccttgaccagggctttaactgcagagtcacatgttgacactgacttaacaaagcct
tacattaagtgggatttgttaaaatatgacttcacggaagagaggttaaaactctttgac
cgttattttaaatattgggatcagacataccacccaaattgtgttaactgtttggatgac
agatgcattctgcattgtgcaaactttaatgttttattctctacagtgttcccacctaca
agttttggaccactagtgagaaaaatatttgttgatggtgttccatttgtagtttcaact
ggataccacttcagagagctaggtgttgtacataatcaggatgtaaacttacatagctct
agacttagttttaaggaattacttgtgtatgctgctgaccctgctatgcacgctgcttct
ggtaatctattactagataaacgcactacgtgcttttcagtagctgcacttactaacaat
gttgcttttcaaactgtcaaacccggtaattttaacaaagacttctatgactttgctgtg
tctaagggtttctttaaggaaggaagttctgttgaattaaaacacttcttctttgctcag
gatggtaatgctgctatcagcgattatgactactatcgttataatctaccaacaatgtgt
gatatcagacaactactatttgtagttgaagttgttgataagtactttgattgttacgat
ggtggctgtattaatgctaaccaagtcatcgtcaacaacctagacaaatcagctggtttt
ccatttaataaatggggtaaggctagactttattatgattcaatgagttatgaggatcaa
gatgcacttttcgcatatacaaaacgtaatgtcatccctactataactcaaatgaatctt
aagtatgccattagtgcaaagaatagagctcgcaccgtagctggtgtctctatctgtagt
actatgaccaatagacagtttcatcaaaaattattgaaatcaatagccgccactagagga
gctactgtagtaattggaacaagcaaattctatggtggttggcacaacatgttaaaaact
gtttatagtgatgtagaaaaccctcaccttatgggttgggattatcctaaatgtgataga
gccatgcctaacatgcttagaattatggcctcacttgttcttgctcgcaaacatacaacg
tgttgtagcttgtcacaccgtttctatagattagctaatgagtgtgctcaagtattgagt
gaaatggtcatgtgtggcggttcactatatgttaaaccaggtggaacctcatcaggagat
gccacaactgcttatgctaatagtgtttttaacatttgtcaagctgtcacggccaatgtt
aatgcacttttatctactgatggtaacaaaattgccgataagtatgtccgcaatttacaa
cacagactttatgagtgtctctatagaaatagagatgttgacacagactttgtgaatgag
ttttacgcatatttgcgtaaacatttctcaatgatgatactctctgacgatgctgttgtg
tgtttcaatagcacttatgcatctcaaggtctagtggctagcataaagaactttaagtca
gttctttattatcaaaacaatgtttttatgtctgaagcaaaatgttggactgagactgac
cttactaaaggacctcatgaattttgctctcaacatacaatgctagttaaacagggtgat
gattatgtgtaccttccttacccagatccatcaagaatcctaggggccggctgttttgta
gatgatatcgtaaaaacagatggtacacttatgattgaacggttcgtgtctttagctata
gatgcttacccacttactaaacatcctaatcaggagtatgctgatgtctttcatttgtac
ttacaatacataagaaagctacatgatgagttaacaggacacatgttagacatgtattct
gttatgcttactaatgataacacttcaaggtattgggaacctgagttttatgaggctatg
tacacaccgcatacagtcttacaggctgttggggcttgtgttctttgcaattcacagact
tcattaagatgtggtgcttgcatacgtagaccattcttatgttgtaaatgctgttacgac
catgtcatatcaacatcacataaattagtcttgtctgttaatccgtatgtttgcaatgct
ccaggttgtgatgtcacagatgtgactcaactttacttaggaggtatgagctattattgt
aaatcacataaaccacccattagttttccattgtgtgctaatggacaagtttttggttta
tataaaaatacatgtgttggtagcgataatgttactgactttaatgcaattgcaacatgt
gactggacaaatgctggtgattacattttagctaacacctgtactgaaagactcaagctt
tttgcagcagaaacgctcaaagctactgaggagacatttaaactgtcttatggtattgct
actgtacgtgaagtgctgtctgacagagaattacatctttcatgggaagttggtaaacct
agaccaccacttaaccgaaattatgtctttactggttatcgtgtaactaaaaacagtaaa
gtacaaataggagagtacacctttgaaaaaggtgactatggtgatgctgttgtttaccga
ggtacaacaacttacaaattaaatgttggtgattattttgtgctgacatcacatacagta
atgccattaagtgcacctacactagtgccacaagagcactatgttagaatta--ctggct
tatacccaacactcaatatctcagatgagttttctagcaatgttgcaaattatcaaaagg
ttggtatgcaaaagtattctacactccagggaccacctggtactggtaagagtcattttg
ctattggcctagctctctactacccttctgctcgcatagtgtatacagcttgctctcatg
ccgctgttgatgcactatgtgagaaggcattaaaatatttgcctatagataaatgtagta
gaattatacctgcacgtgctcgtgtagagtgttttgataaattcaaagtgaattcaacat
tagaacagtatgtcttttgtactgtaaatgcattgcctgagacgacagcagatatagttg
tctttgatgaaatttcaatggccacaaattatgatttgagtgttgtcaatgccagattac
gtgctaagcactatgtgtacattggcgaccctgctcaattacctgcaccacgcacattgc
taactaagggcacactagaaccagaatatttcaattcagtgtgtagacttatgaaaacta
taggtccagacatgttcctcggaacttgtcggcgttgtcctgctgaaattgttgacactg
tgagtgctttggtttatgataataagcttaaagcacataaagacaaatcagctca--atg
ctttaaaatgttttataagggtgttatcacgcatgatgtttcatctgcaattaacaggcc
acaaataggcgtggtaagagaattccttacacgtaaccctgcttggagaaaagctgtctt
tatttcaccttataattcacagaatgctgtagcctcaaagattttgggactaccaactca
aactgttgattcatcacagggctcagaatatgactatgtcatattcactcaaaccactga
aacagctcactcttgtaatgtaaacagatttaatgttgctattaccagagcaaaagtagg
catactttgcataatgtctgatagagacctttatgacaagttgcaatttacaagtct---
------tgaaattccacgtaggaatgtggcaactttacaagctgaaaatgtaacaggact
ctttaaagattgtagtaaggtaatcactgggttacatcctacacaggcacctacacacct
cagtgttgacactaaattcaa---aactgaaggttta------tgtgttgacatacctgg
catacctaaggacatgacctatagaagactcatctctatgatgggttttaaaatgaatta
tcaagttaatggttaccctaacatgtttatcacccgcgaagaagctataagacatgtacg
tgcatggattggcttcgatgtcgaggggtgtcatgctactagagaagctgttggtaccaa
tttacctttacagctaggtttttctacaggtgttaacctagttgctgtacctacaggtta
tgttgatacacctaataatacagatttttccagagttagtgctaaaccaccgcctggaga
tcaatttaaacacctcataccacttatgtacaaaggacttccttggaatgtagtgcgtat
aaagattgtacaaatgttaagtgacacacttaaaaatctctctgacagagtcgtatttgt
cttatgggcacatggctttgagttgacatctatgaagtattttgtgaaaataggacctga
gcgcacctgttgtctatgtgatagacgtgccacatgcttttccactgcttcagacactta
tgcctgttggcatcattctattggatttgattacgtctataatccgtttatgattgatgt
tcaacaatggggttttacaggtaacctacaaagcaaccatgatctgtattgtcaagtcca
tggtaatgcacatgtagctagttgtgatgcaatcatgactaggtgtctagctgtccacga
gtgctttgttaagcgtgttgactggactattgaatatcctataattggtgatgaactgaa
gattaatgcggcttgtagaaaggttcaacacatggttgttaaagctgcattattagcaga
caaattcccagttcttcacgacattggtaaccctaaagctattaagtgtgtacctcaagc
tgatgtagaatggaagttctatgatgcacagccttgtagtgacaaagcttataaaataga
agaattattctattcttatgccacacattctgacaaattcacagatggtgtatgcctatt
ttggaattgcaatgtcgatagatatcctgctaattccattgtttgtagatttgacactag
agtgctatctaaccttaacttgcctggttgtgatggtggcagtttgtatgtaaataaaca
tgcattccacacaccagcttttgataaaagtgcttttgttaatttaaaacaattaccatt
tttctattactctgaca--------gtccatgtgagtctcatggaaaacaagtagtgtca
gatatagattatgtaccactaaagtctgctacgtgtataacacgttgcaatttaggtggt
gctgtctgtagacatcatgctaatgagtacagattgtatctcgatgcttataacatgatg
atctcagctggctttagcttgtgggtttacaaacaatttgatacttataacctctggaac
acttttacaagacttcagagtttagaaaatgtggcttttaatgttgtaaataagggacac
tttgatggacaacagggtgaagtaccagtttctatcattaataacactgtttacacaaaa
gttgatggtgttgatgtagaattgtttgaaaataaaacaacattacctgttaatgtagca
tttgagctttgggctaagcgcaacattaaaccagtaccagaggtgaaaatactcaataat
ttgggtgtggacat-tgctgctaatactgtgatctgggactacaaaagagatgctccagc
acatatatctactattggtgtttgttctatgactgacatagccaagaaaccaactgaaac
gatttgtgcaccactcactgtcttttttgatggtagagttgatggtcaagtagacttatt
tagaaatgcccgtaatggtgttcttattacagaaggtagtgttaaaggtttacaaccatc
tgtaggtcccaaacaagctagtcttaatggagtcacattaattggagaagccgtaaaaac
acagttcaattatt--------------ataagaaagttgatggtgttgtcc--------
aacaattacctgaaactta-ctttactcagagtagaaa----------------------
------------------------------------------------tttacaagaa--
---------------tttaaacccaggagtcaaatggaaattgatttcttagaattagct
atggatgaattcattgaacggtataaattagaaggctatgccttcgaacatatcgtttat
ggagattttagtcatagtcagttaggtggtttacatctactgattggactagctaaacgt
tttaaggaatcaccttttgaattagaagattttattcctatggacagtacagttaaaaac
tatttcataacagatgcgcaaacaggttcatctaagtgtgtgtgttctgttattgattta
ttacttgatgattttgttgaaataataaaatcccaagatttatctgtagtttctaaggtt
gtcaaagtgactattgactatacagaaatttcatttatgctttggtgtaaagatggccat
gtagaaacattttacccaaaattacaatctagtcaagcgtggcaaccgggtgttgctatg
cctaatctttacaaaatgcaaagaatgctattagaaaagtgtgaccttcaaaattatggt
gatagtgcaacattacctaaaggcataatgatgaatgtcgcaaaatatactcaactgtgt
caatatttaaacacattaacattagctgtaccctataatatgagagttatacattttggt
gctggttctgataaaggagttgcaccaggtacagctgttttaagacagtggttgcctacg
ggtacgctgcttgtcgattcagatcttaatgactttgtctctgatgcagattcaactttg
attggtgattgtgcaactgtacatacagctaataaatgggatctcattattagtgatatg
tacgaccctaagactaaaaatgttacaaaagaaaatgactctaaagagggttttttcact
tacatttgtgggtttatacaacaaaagctagctcttggaggttccgtggctataaagata
acagaacattcttggaatgctgatctttataagctcatgggacacttcgcatggtggaca
gcctttgttactaatgtgaatgcgtcatcatctgaagcatttttaattggatgtaattat
cttggcaaaccacgcgaacaaatagatggttatgtcatgcatgcaaattacatattttgg
aggaatacaaatccaattcagtt--------gtcttcctattctttatttgacatgagta
aatttccccttaaattaaggggtactgctgttatgtctttaaaagaaggtcaaatcaatg
atatgattttatctcttcttagtaaaggtagacttataattagagaaaacaacagagttg
ttatttctagtgatgttcttgttaaca---------------actaaacg--aacaatgt
ttgtttttctt-------------------------------------------------
gttttat-----------------------------------------------------
----------------tgccactagtctc-------------------------------
------------------------------------------------------------
------------------------------------------------------------
------------------------------------------------------------
----------------tagtcagtgtgt--------------------------------
-------------------------------------------taatcttacaaccagaa
ctcaattaccccct----------------------------------------------
------------------------------------------------------------
-----gcatacacta---------------------------------------------
------------------------------------------------------------
attcttt-----------------------------------------------------
------------------------------------------------------------
-----------------------------------------cacacgtggtgtttattac
cctgacaaagttttcagatcctcagttttacattcaactcaggacttgttcttacct---
-----------------------------------------------ttcttttccaatg
ttacttggttccatgctatacatgtct-------------------ctgggaccaatggt
actaagaggtttgataaccctgtcctac------------------------------ca
tttaatgatggtgtttattttgcttc------------------------cactgagaag
tctaacata-------------------------------------ataagaggctggat
ttttg-------------------------------------------------------
------------------------------------------------------------
------------------------------------------------------------
---------gtactactttagattc-----------------------------------
------------------------gaagacccagtccctacttattgttaataacgctac
taatgttgttattaaagtctgtgaatttcaat----------------------------
-----------tttgtaatgatccattttt------------------------------
---------------------------gggtgtttattaccacaaaaacaacaaaagttg
gatggaaagtgagttcagagtt---------------tattctagtgcgaataattgcac
ttttgaatatgtc--------------------------------------------tct
cagccttttcttatg-----gaccttg-----------aagg------aaaacagggtaa
tttcaaaaatcttagg--------------------------------------------
--------------gaatttgtgtttaaga------------------------------
----------------atattgatggttatt-----------------------------
------------------ttaaaatatattctaagcacacgcctattaatttagtgcgtg
atctccctcagggtttttcggctttagaaccattggtagatttg----------------
--------------------------------------ccaataggtattaacatcacta
---ggtttcaaactttacttgctttacatagaagttatttgact------------cctg
gtgattcttcttcaggttggacagctggtgctgcagcttattatgtgg------------
----------------------------------------gttatcttcaacctaggact
tttctattaaaatataa--------------tgaaaatggaaccat--------------
-tacagatgctgtagactgtgcacttg---------------------------------
-----------------------------------------accctctctcagaaacaaa
gtgtacgttgaaatccttcactgtagaaaaaggaatctatcaaacttctaactttagagt
ccaaccaacagaat----------------------------------------------
------------------------ctattgttagatttcctaatattacaaacttgtgcc
cttttggtgaagtttttaacgccaccagatttgca--------tctgtttatgcttggaa
caggaagagaatcagcaactgtgttgctg-attattctgtccta---------tataatt
ccgcatcattttc--------------cacttttaagtgttatggagtgtctccta----
---------------ctaaattaaatgatctctgctttactaatgtctatgcagattcat
ttgtaattagaggtgatgaagtcagacaaatcgct------------------------c
cagggcaaactggaaagattgctgattataattataaattaccagatgattttacaggct
gcgttatagcttgg---aattctaa------------------caatcttgattctaagg
ttggtggtaattataatt------------------------------------------
---------------------------acctgtatagattgt------------------
------------------------ttaggaagtctaatctcaaacc--------------
----------------ttttgagagagatatttcaactgaaatctatcag----------
----gccggtagca----------------------------caccttgtaa--------
----------------------tggtgttgaaggttttaattgttactttcctttacaat
---------------------catatggtttc------------caacccactaatggtg
ttg--------------------------------------------------gttacca
accatacagagtagtagtactttc------------------------------------
---------------------ttttgaacttctaca------------------------
---------------------tgcaccagcaac-----tgtttgtggacctaa-------
-------aaagtctactaatttggttaaa-------------aacaaatgtgtcaatttc
aacttcaatggt-ttaaca--ggcacaggtgttcttactgagtctaacaaaaagtttctg
cctttccaacaatttggcagagacattgctgacactactgatgctgtccgtgatccaca-
-----------------gacacttgagattcttgacattacaccatgttct-tttggtgg
tgtcagtgttataacaccaggaacaa---------------atacttctaaccaggttg-
-ctgttctttatcaggatgttaactgcacagaagtccctgttgctattcatgcagatcaa
cttactcctacttggcgtgtttattctacaggttctaatgt-------------------
---ttttcaaacacgtgcaggctg--------tttaataggggc--tgaacatgtcaaca
actcatatgagtgtgacatacccattggtgcaggtatatgcgct---------------a
gttatcagactcagactaattctcctcggcgggcacgtagtgtagctagtcaatccatca
ttgcctacactatgtcacttgg----------------tgcagaaaattcagttgcttac
tctaataactctattgcc------------------atacccacaaattttactattagt
gttaccacagaaattctaccagtgtctatgaccaagacatcagtagattgtacaatgtac
atttgtggtgattcaactgaatgcagcaatcttttgttgcaatatggcagtttttgtaca
caattaaaccgtgctttaactggaatagctgttgaacaagaca-----------aaaaca
cccaagaagtttttgcacaag--------tcaaacaaatttacaaaacaccaccaattaa
agattttggtggttttaatttttcacaaatattaccagatccatcaaaaccaag------
------caagaggtcatttattgaagatctacttttcaacaaagtgacacttgcagatgc
tggcttcatcaaacaatatggtgattgccttggtgatattgctgctagagacctcatttg
tgcacaaaagtttaacggccttactgttttgccacctttgctcacagatgaaatgattgc
tcaatacacttctgcactgttagcgggtacaatcacttctggttggacctttggtgcagg
tgctgcattacaaataccatttgctatgcaaatggcttataggtttaatggtattggagt
tacacagaatgttctctatgagaaccaaaaattgattgccaaccaatttaatagtgctat
tggcaaaattcaagactcactttcttccacagcaagtgcacttggaaaacttcaagatgt
ggtcaaccaaaatgcacaagctttaaacacgcttgttaaacaacttagctccaattttgg
t-gcaatttcaagtgttttaaatgatatcctttcacgtcttgacaaagttgaggctgaag
tgcaaattgataggttgatcacaggcagacttcaaagtttgcagacatatgtgactcaac
aattaattagagctgcagaaatcagagcttctgctaatcttgctgctactaaaatgtcag
agtgtgtacttggacaatcaaaaagagttgatttttgtggaaagggctatcatcttatgt
ccttccctcagtcagcacctcatggtgtagtcttcttgcatgtgacttatgtccctgcac
aagaaaagaacttcacaactgctcctgccatttgtcatgatggaaaagcacactttcctc
gtgaaggtgtctttgtttcaaatg---gcacacactggtttgtaacacaaaggaattttt
atgaaccacaaatcattactacagacaacacatttgtgtctggtaactgtgatgttgtaa
taggaattgt-caacaacacagtttatgatcctttgca-------acctgaattagactc
attcaaggaggagttagataaatattttaagaatcatacatcaccagatgttgatttagg
tgacatctctgg----cattaatgcttcagttgtaaacattcaaaaagaaattgaccgcc
tcaatgaggttgccaagaatttaaatgaatctctcatcgatctccaagaacttggaaagt
atgagcagtatataaaatggccatggtacatttggctaggttttatagctggcttgattg
ccatagtaatggtgacaat---------tatgctttgctgtatgaccagttgctgtagtt
gtctcaagggctgttgttcttgtggatcctgctgcaaatttgatgaagacg------act
ctgagccagtgctcaaaggagtcaaattacattacacataaacgaacttatggatttgtt
tatgagaatctt--cacaattggaactgtaactttgaagcaaggtgaaatcaaggatgct
actccttcagattttgttcgcgctactgcaacgataccgatacaagcctcactccctttc
ggatggcttattgttggcgttgcacttcttgctgtttttcagagcgcttccaaaatcata
accctcaaaaagagatggcaactagcactctccaagggtgttcactttgtttgcaacttg
ctgttgttgtttgtaacagtttactcacaccttttgctcgttgctgctggccttgaagcc
ccttttctctatctttatgctttagtctacttcttgcagagtataaactttgtaagaata
ataatgaggctttggctttgctggaaatgccgttccaaaaacccattactttatgatgcc
aactattttctttgctggcatactaattgttacgactattgtataccttacaatagtgta
acttcttcaattgtcattacttcaggtgatggcacaacaagtcctatttctgaacatga-
----ctaccagattggtggttatactgaaaaatgggaatctggagtaaaagactgtgttg
tattacacagttacttcacttcagactattaccagctgtactcaactcaattgagtacag
acactggtgttgaacatgttaccttcttcatctacaataaaattgttgatgagcctgaag
aacatgtccaaattcacacaatcgacggttcatccggagttgttaatccagtaatggaac
caatttatgatgaaccgacgacgactactagcgtgcctttgtaagcacaagctgatgagt
acgaacttatgtactcattcgtttcggaagagacaggtacgttaatagttaatagcgtac
ttctttttcttgctttcgtggtattcttgctagttacactagccatccttactgcgcttc
gattgtgtgcgtactgctgcaatattgttaacgtgagtcttgtaaaaccttctttttacg
tttactctcgtgttaaaaatctgaattcttctag------------------------ag
ttcctgatct---tctggtctaaacgaactaaatattatattagtttttctgtttggaac
tttaattttagccatggcagattccaacggtactattaccgttgaagagcttaaaaagct
ccttgaacaatggaacctagtaataggtttcctattccttacatggatttgtcttctaca
atttgcctatgccaacaggaataggtttttgtatataattaagttaattttcctctggct
gttatggccagtaactttagcttgttttgtgcttgctgctgtttacagaataaattggat
caccggtggaattgctatcgcaatggcttgtcttgtaggcttgatgtggctcagctactt
cattgcttctttcagactgtttgcgcgtacgcgttccatgtggtcattcaatccagaaac
taacattcttctcaacgtgccactccatggcactattctgaccagaccgcttctagaaag
tgaactcgtaatcggagctgtgatccttcgtggacatcttcgtatt-----------gct
ggacaccatctaggacgctgtgacatcaaggacctgcctaaagaaatcactgttgctaca
tcacgaacgctttcttattacaaattgggagcttcgcagcgtgtagcaggtgactcaggt
tttgctgcatacagtcgctacaggattggcaactataaattaaacacagaccattccagt
agcagtgacaatattgctttgcttgtacagtaagtgacaacagatgtttcatctcgttga
ctttcaggttactatagcagagatattactaattattatgaggacttttaaagtttccat
ttggaatcttgattacatcataaacctcataattaaaaatt--tatctaagtcactaact
gagaataaatattctcaattagatgaagagcaaccaatggagattgattaaacgaacatg
aaaattattcttttcttggcactgataacactcgctacttgtgagctttatcactaccaa
gagtgtgttagaggtacaacagtacttttaaaagaaccttgctcttctggaacatacgag
ggcaattcaccatttcatcctctagctgataacaaatttgcactgacttgctttagcact
caatttgcttttgcttgtcctgacggcgtaaaacacgtctatcagttacgtgccagatca
gtttcacctaaactgttcatcagacaagaggaagttcaagaactttactctccaattttt
cttattgttgcggcaatagtgtttataacactttgcttcacactcaaaagaaagacagaa
tgattgaactttcattaattgacttctatttgtgctttttagcctttctgctattccttg
ttttaattatgcttattatcttttggttctcacttgaactgcaagatcataatgaaactt
gtcacgcctaaacgaacatgaaatttcttgttttcttaggaatcatcacaactgtagctg
catttcaccaagaatgtagtttacagtcatgtactcaacatcaaccatatgtagttgatg
acccgtgtcctattcacttctattctaaatggtatattagagtaggagctagaaaatcag
cacctttaattgaattgtgcgtggatgaggctggttctaaatcacccattcagtacatcg
atatcggtaattatacagtttcctgtttaccttttacaattaattgccaggaacctaaat
tgggtagtcttgtagtgcgttgttcgttctatgaagactttttagagtatcatgacgttc
gtgttgttttagatttcatctaaacgaacaaactaaaatgtctgataatggaccccaaaa
tcagcgaaatgcaccccgcattacgtttggtggaccctcagattcaactggcagtaacca
gaatggagaacgcagtggggcgcgatcaaaacaacgtcggccccaaggtttacccaataa
tactgcgtcttggttcaccgctctcactcaacatggcaagg---aagaccttaaattccc
tcgaggacaaggcgttccaattaacaccaatagcagtccagatgaccaaatt----ggct
actaccgaagagctaccagacgaattcgtgg---tggtgacggtaaaatgaaagatctca
gtccaagatggtatttctactacctaggaactgggccagaagctggacttccctatggtg
ctaacaaagacggcatcatatgggttgcaactgagggagccttgaatacaccaaaagatc
acattggcacccgcaatcctgctaacaatgctgcaatcgtgctacaacttcctcaaggaa
caacattgccaaaaggcttctacgcagaagg--gagcagaggcggcagtcaagcct----
------------------------cttctcgttcctcatcacgtagtcgcaacagttcaa
gaaattcaactccaggcagcagtaggggaacttctcctgctagaatggctggcaatggcg
gtga---tgctgctcttgctttgctgctgcttgacagattgaaccagcttgagagcaaaa
tgtctggtaaaggccaacaacaacaaggccaaactgtcactaagaaatctgctgctgagg
------------cttctaagaagcctcggcaaaaacgtactgccactaaagcatacaatg
taacacaagctttcggcagacgtggtccagaacaaacccaaggaaattttggggaccagg
aactaatcagacaaggaactgattacaaacattggccgcaaattgcacaatttgccccca
gcgcttcagcgttcttc----------------------ggaatgtcgcgcattggcatg
gaagtcac----accttcgggaacgtg-------gttgacctacacaggtgccatcaaat
tggatgacaaagatccaaatttcaaagatcaagtcattttgctgaataagcatattgacg
catacaaaacattcccaccaacagagcctaaaaaggacaaaaagaagaaggctgatgaaa
ctcaagccttaccgcagagacagaagaaacagcaaactgtgactcttcttcctgctgcag
atttggatgatttctccaaacaattgcaacaatccatgagcagt----------------
-------------------gctgactcaactcaggcctaaactcatgcagaccacacaag
---------gcagatgggctatata---------aacgttttcgcttttccgtttacgat
atatagtctactcttgtgcagaatgaat-tctcgtaactacatagcacaagtaga-----
-tgtagttaactttaatctcac--atagcaatcttta---atcagtgtgtaacattaggg
-------aggacttgaaagagccaccacattttcaccgaggccacgcggagtacgatcga
gtgtacagtgaacaatgctagggagagctgcctatatggaagagccct------------
---aatgtgtaaaattaattttagtagtgctatccccatgtgattttaatagcttcttag
gagaatgacaaaaaaaaaaaaaaaaaaaaaaaaaaaaaaaaa
>OQ798829.1 Porcine hemagglutinating encephalomyelitis virus strain rvPHEV9, complete genome
-------------------------------------------acccgcttcactgatct
cttgttagatctttttgtaatctaaactttataaaaacatccactccctgtagtctatgc
ttgtgggcgta------gatttttcatagtggtgtctat-agtcatttctgctgttaaca
---------------------------------gctttcagccagggacgtgttgtatcc
taggcagtggcccacccataggtcacaatgtcgaagatcaacaaatacggtctcgaacta
caatgggctccagaatttccatggatgtttgaggacgctgaggagaagttggataaccct
agtggttcagaggtggatatagtttgctccaccactgcgcaaaagctggaaacaggcgga
atttgtcctgaaaatcatgtgatggtggattgtcgccgacttcttaaacaagagtgttgt
gtgcagtctagcctaatacgtgaaattgttatgaatacacgtccatatgatttggaggtg
ctacttcaagatgctctgcagtcccgcgaagcagttttggttacaccccctctaggtatg
tctttggaggcatgctatttgagaggttgta----------------atcctaacggatg
gac-catgggtttgtttcggcgtagaagtgtgtgtaacactggt--------cgctgcgc
tgttaacaggcatgttgcctatc-agctatatatgat----------tgatcctgatggt
gtttg-----------tttcggtgcaggtcaattcgttggttgggttatacccttggcct
ttatgcctgcgcaatcccggaactttattgttccttgggttatgtatttgcgtaggtgtg
gcgataagggtgcctataataaagatcatagacgtgacggttttgaacacgtttatgatt
ttaaagttgaggaagcttacgaccaggttcatgatgagcctaagggtaagttttctaaga
aggcttatgctttaattagaggatatcgtggtgttaaaccgcttctctatgtagaccagt
atggttgtgattatactggtggtcttgcagatggcttagaggct---tatgctgataaga
cattgcaagaaatgaaggcactatttcctatttggagccaggaactcccttttgatgtaa
ctgtggcatggcacgttgtgcgtgatccacgttatgtta-tgagattgcagagtgcttct
actatacgtagtgttgcatatgttgctaaccctactgaagacttatgtgatggttctgtt
gttataaaagaacctgtgcatgtttatgcggatgactctattatttta--cgtcaacata
attta------------------gttgacattatgagttgttttta--------------
---tatggaggcagatgcagttgtaaatgctttttatggtgttgatttgaaagattgtgg
ttttgttatgcagtttggttac--attgattgcgaacaagact-----------------
-tgtgtgattttaaaggttgggttcctggaaatatgatagatggttttgcttgcaccact
tgtggtcatgtttatgaaacaggtgatttgctagcacaa---------tcttcaggtgtt
ttgcctgttaatcctgttttgcacactaagagtgcatcaggtt-----------------
-------------------------atggtggttttggttgtaaggattcttttactctg
tatggccaaactgtattttactttggaggttgtgtgtattggagtccagcacgtaatata
tggattcctatattaaaatcctctgttaagtcttatgacagtttggtttatactggagtt
---gtaagttgcaaggctattgtaaaagacacaaatctcatttgcaaagccttatacctt
gattatattcaatacaagtgtggcaatttacaccagcgagagttcctaggtgtgtcagat
gtgtggcctaaacaattgttattaaacagaggtgtgtataaccctctctcagagaatatc
gattatttcaatatgcggcgcgctaaatttagtttagaaccttttatgtttgtggcagat
ggtctaatcccttttcttttagatgatttggttccgcgcgcatattatttggcagtaagt
ggttatgcattttgtgattatgcagataaactttgccatgccgttgt---------gtct
aagagtaaagatttacttgatgtatct--------------------------ctggatt
ttttgggtgca---------------------gctatacattatttgaattctagaattg
ttgatttggctcaacattt--------------------------tagtgattttggagc
aagttttg------tttctacaattgttcgttattttaagac----------ttttacta
ctagcactgctcttgcatttgcatg----------ggttttatttcatgttttgcatggt
gcttatatagtagtagagagtgatatatattttgttaaaaacattcctcgttatgctagt
gctgttgcacaagcatttcggagtgttgctaaagttgtactggactctttaagagttact
tttattgatggcctttcttgttttaagattggacgtagacgaatttgtctttcaggcaga
aaaatttatgaag-----------------------------------ttgagcgtggct
tgttacattcatctcaattgcc----------------------------attagatgtt
tatgatttaacca------------------------------------------tgcct
agtcaag-ttcagaaagccaagcaaaaacctatttatttaaaagg---------------
------------------------------ttctggttctgatttttcattagcggatag
tgtagttgaagttgttacaacttcact------tacaccatgtggttattctgaaccacc
taaatttgcagataaaatttgcattgtggataatgtttatatggc-------caaggctg
gtgacaaatattatcctgttgtggttg--atgatcatgctggactcttggatcaagcatg
gagagttccttgtgctggaaagcatgttacatttaaggaacagcctacagtaaatgaaat
tgcaagcatgcataggactattaaagttttttatgagcttgacaaagattttaatactat
tttaaacactgcttgtggagtgtt-------tgaagtggatgataccgtggatatggagg
aatt---ttatgctgtggtcattgatgccatagaagagaaactttctccatgtaaggagc
ttgaaggtgtaggtgctaaagttagtgcctttttacagaaattagaggataattccctat
t-tttatttgatgaggctggtgatgaagtttttgctcctaaattgtattgtgcttttaca
gctcctgacgaagactactttcttgaagaaagtgatgttgaagaagatgatgtagaaggt
gaggaaactgatttaactgtcacaagtgctggagagccttgtgttgccagtaaacaggat
gagtcttctgaaatcttagaggacactttggattatggtccatgtgtggagacatctgag
tcacaagttgaagaagatgtagaaatgtcggattttgttgatcttgaatttgttattcag
gattatgaaaatgtttgttttgagttttatactatagagccagaatttattaaagttttg
gatctgtatttgcctaaagcaactcgcaataattgc--------tggttgcgatcagttt
tggcagtgatgcagaaattgccctgtcaatttaaagataaaaatttgcaggatctttggg
tgttatataagcaacagtatagtcagttgtttgttgacaccttggttaataagatacctg
ctaatattgtagttccacaaggtggttatgttgctga-----------------------
---ttttgcatattggtttttaaccttatgtgattggcagtgtgtagcatactggaaatg
tattaaatgtgacttagct---ctcaagcttaaaggcttggatgctatgttcttttatgg
tgatgttgtttctcatgtttgcaagtgtggtga----------gtctatggtacttattg
atgtt-----------gatgtgccatttaca-----------------------------
--gcccacttcgctcttaaggataagttgttttgtgcatttattactaagcgtagtgtgt
ataaagcagcttgtgtcgtggatgttaatgatag--ccattctatggctgttgttgatg-
---gtaaacaaattgatgagcatcgtatcactagtattactagtgataagtatga---tt
ttattattgggcatgg--------------------------------------------
------------------------------------------------------------
-----tatgtcattttcaatgactacttttgaaattgcccaattgtatggttcttgtata
acacctaatgtgtgttttgtt----aaaggtgatataattaaagtgtctaagcgtgttaa
agcagaagttgttgtaaaccctgctaacagccatatggcacatggtggtggtgttgcaaa
agctattgcagtagcagctggacagcagtttgttaaagagactaccgatatggttaagtc
tagaggagtttgtgctactggggattgttatgtctccac-----aggtggcaaa------
-------ttatgtaaaactgtgcttaatgttgttggacctgatgc--------aagagca
cagggtaaacaaagttat------gcattgttggagcgtgtttat-----------aaac
accttaacaaata--tgattgtgttgttac---aacgttgatttcagccggtatatttag
tgtgccttctgatgtgtctttaacatatctacttggtactgctacgaaacaagttgttct
tgttagcaataatcaagaggattttgatattatttctaagt--gtcatataactgctgt-
-------tgagggcactaggaaattggcagagcgtctttcatttaatgtcgggcgctcta
ttgtttatgaaacagatg-------ctaataagttgcttttaagca-atgaggtt-----
--------------gcatttgtttctacatttaatgtt-ttacaggatgt----gttatc
cttaagacatgatataattcttgaagatgatgcacgaacctttgttcagagcaatg----
ttgatgttgtccctgaaggttggcgtgtcgtcaataaattcgatcaaattaat-------
-----------ggtgttagaaccgttaaatattttgaatgtcctggtggcatagatatat
gtagccagggtaaagtttttggttatgtacatcagggtgtttttaataaggctactgttg
cacaaattaaagccttgtttgtggataaagtggatgtcttgcttactgtcgatggtgtta
act------------ttactaataggttcattcctgttagtgaaagttttggcaagattc
taggtaatgtgttttgtgatggagttaatgtcaccaaacataagtgtgatataaaatata
aaggtaaagtcttttttcagtt------tgataatctttcaagtgaaga----tttgaaa
gctgttaga-agttcatttaattttgatcaaaaggagttgcttgcc--tattacaacatg
cttgttaactgtaataagtggcaagttgttgttaatggtaagtattttacttttaagcag
gctaataacaattgttttgttaatgtttcctgcttaatgttgcagagtttgactcttaag
tttaaaattgttcaatggcaagaggcctggcttgaatttcgttcgggtcgccctgctaga
tttgtagctttagttatggccaaaggtggttttaaatttggagatcctgctgattctaga
gatttcttgcgtgttgtgtttagtcaagttgatttgactggggcaacatgtgattttgag
attgcatgtaaa---tgtggtgtaaagcaagaacagcgtattggcttagacgctgttatg
cattttggtacgttgagtcgtgaagaactagaagttggttacacagttgattgttcctgt
ggtaaaaagctgattcattgtgtgcgatttgatgtaccatttttaatttgcagtaataca
ccttctagtgttaagttacctaagggtg------ttgtatgtgcaaatatttttataggt
gat---aaggttggtcattatgttcatgtcaagtgtgaacaggcttatcatctttatgat
gcttctaatgttaagaaggttgcagacgttactggcaatttgtcagattgtctgtacctt
aaaaa---tttgaaacagactgttaaatcggtgttgaccacctattacttagatgatgta
aaaaaaattgagtataaccctgatctgtcacaatattattgtgatggaggtaagtattat
act------cagcgtattattaaggcacaatttaagacatttgagaaagtagatggtgtg
tatactaattttaaattggtaggacacactatctgtgatagtctcaatgctaagttgggt
tttgatagctctaaggagtttgttgaatataag------gttactgagtggccaatagca
ac---------------aggtgatgtggtgttggctactgatgat-----ttgtatgtta
agagatatgagaggggttgcattacttttggtaaacctgttatatggt------------
taagtcatgaga--aagcatcactcaattctttaacatattttaacagaccttcattggt
cgatgataataa----------------atttgttgtgttaaaagtggctgatgt-----
-------tgatagtggtgatgataactttgagagtgctgtcaaagagacaaaaaaaatca
acatcgtccag----------ttaaatggtgtgaaaaagccatttaag------------
--------------gttgaagatagtgtcgttattaatgatgacactagcgagaccaagt
atgttaagagtttgtctattgttgatgtgtatgatatgtggattacaggttgtaagtatg
ttgttaaaactgctaatgctttgagcagggca----gttaatgtacctacaatacgtaat
tttataaaatttggtatgactcttgttagta-taccaatagatttgttaaatttaagaga
tattaagcctttttttaatgtggtt------------------agagtggtgcgaaataa
aggttttgcatgctttaattttattaaatggctttttgtcttattgtt---------tgg
ctggattaaaatatccgccgataataaagtaatatacaccacagaaattgcatcaaagct
tacttgtaagcttgttgctttagctgtcaaaaatgcattattgacatttaattggagtat
ggttgctcgaggtgcttgcatcatagcgactatatttttattgtggtttaattttatata
tgccaatgtaatttttagtgatttttatttgcccaaaattggctttttgccgacctttgt
tggtaaaattgctcagtggattaagagc----acttttagtcttgttactatttgtgatt
tttattccgttcaagatgtgggttttaaaaatcag--------------------ttttg
taatggaagtattgcatgtcagttctgcttgtcaggatttgatatgttggataattataa
cgctattgatgtagtacagtatgaagctgataggagagtagttgttgattatacaggtgt
gttgaaaattgtcatcgaattgatagtaagttac----gccctgtatacagcatggtttt
atcctttgttcgctcttatcagtcttcagattttaactacttggtt-------------a
cctgagctttttatgctcagtacattacattggagttttaggttgttggtatccttggct
aat----------------atgttaccagcgcatgtttttatgagattttatatcattat
tgcttcttttattaagctttttaacttatttaggcatgttgcctatggttgtagtaaacc
tggttgtttgttttgttataagaggaatcgtagtctacgtgtaaaatgtagtactattgt
tggtggtatgatacgctattacgatgtgatggctaatggtggcaccggtttttgttcaaa
acatcagtggaattgcattgattgtgattcttataaaccaggtaatacttttattactgt
tgaggctgcttttgatctatcaagagaattgaagcggcccattcagcctacagatgttgc
ttatcatacagtaacggatgttaagcaagttggttgttctatgcgactgttctatgatcg
tgatgggcatcgcacttatgatgatgttaatgctagtttgtttgtggattatagtaatct
gctacattctaaagttaagagtgtgcctaatatgcatgttgtggtt----gtagaaaatg
atgctgataaagctaattttctgaat--gctgctgtattttatgcacagtctttgtttag
acctattttaatggttgataaaaatctgataactactgccaacactggtacgtctgttac
agaaactatgtttgatgtttatgtggatacctttttgtctatgtttgatgtagacaaaaa
gagtcttaatgctttaatagtaactgcgcattcttctattaaacagggtatgcagattga
taaagttttggacacctttttaagctgtgctcgtaagagttgttctattgattcagatgt
tggtaccaagtgtttagctgattctgtcatggctgctgtttcgg-caggtcttgaattga
ctgatgaaagttgtaataatttggtgcctacatatttgaagtgtgataacattgtggcag
ctgatttaggtgttctgattcaaaattctgctaagcatgtgcagggcaatgttgctaaaa
tagctggtgtttcttgtatatggtttgttgatgcttttaatcagcttagctctgattttc
agcataa--attgaagaaggcatgttgtaaaactgg---------------tttaaaatt
gaagcttacttgtaataagcagatggctaatgtctctgttctaactacacctttcagtct
taagggaggtgcagtttttagttattttgtgtatgtgtgttttgtgttgagtttgatttg
ttttattggtttgtggtgct-------------taatgcctacttatgtagtatacaaat
cagactttcagcttcctgtttatgcca---gttataaagttttagataatggtgttatta
gagatattagcattgaagatgtttgcttcgctaataaatttgaacaatttgatcaatggt
atgagtccacgtttggtctaaattattatagcaacaatatggcttgtcccattgttgttg
ctgtaatagaccaggatattggctctactgtgtttaatgtccctaccaaagttttacg--
-atatggttaccatgtgttgcattttatcacgtatgcattctctgctgatggagtgcagt
gttatactccgcatagtcaaatatcgtattctaatttttatgctagtggttgtgtgcttt
cctctgcctgtactatgtttgcaatggctgatggtcgcccacaaccttattgttatacag
aagggcttatgcaaaatgcttctctgtatagttcattggtgcctcacgtacggtataacc
ttgctaatgctaaaggttttatccgttttccagaagtgctgcgagaagggcttgttcgta
ttattcgcacacgttctatgtcgtattgcagagttggtctatgtgaggaggctgatgagg
gtgtttgttttaattttaatggttcctgggtacttaataaggagtattatagatcattgc
ctgggactttttgtggtagagatgtttttgatttaatctatcagctgtttaaaggtttag
cacagcctgtggattttctggcattgactgctagttccattgctggtgctatacttgctg
taattgttgttttggtgttttattacctaataaagcttaaacgtgcttttggtgattaca
ccagtgtggtttttgttaatgtggtagtgtggtgtgtaaattttatgatgctttttgtat
ttcaagtttacccgacactttcttgtgtatatgctgtttgttatttttatgccacgcttt
atttcccttatgagataagtgtgataatgcatttacaatggctagttatgtatggcacta
ttatgcctttatggttttgtctgctatatatatctgttgttttttcaaatcatgcgctct
gggtattttcttactgcagacagcttggtacttcagttcgtagtgatg---------gca
catttgaagaaatggctctcactacgtttatgattacaaaagattcttattgtaagctta
agaactctttatctgatgttgcttt----------taatagatatttgagtttgtataat
aaatataggtattacagtggtaaaatggatactgctgcatatagagaagctgcttgttct
cagttggctaaagcaatggatacatttaccaataataatggtagtgatgtgctttaccaa
ccacccactgcttctgtgtcaacttcatttttgcaatcaggtattgtgaaaatggttaac
cctacttctaaggtggaaccatgtattgttagtgttacatatggtaatatgacattgaat
ggtttatggttggatgataaggtctactgtccaagacatgttatatgttctgcttcagat
atgactaatccggattatacaaatttgttatgtagagtaacatcaagtgattttactgta
ttgtttgatcgtttaagcctcacagtgatgtcttaccaaatgcagggttgcatgcttgtg
cttactgtgaccttgcaaaattctcgtacaccaaaatatacatttggtgttgttaagcct
ggtgagacttttactgttttagctgcttataacggcaaaccacaaggagcctttcatgtt
actatgcgtagtagttataccattaagggttcttttttatgcggatcttgtgggtctgtt
ggttatgtaataatgggtgattgtgttaaatttgtttatatgcatcaattggagcttagc
actggttgtcatactggtactgactttaatggggatttttatggtccttataaagatgct
caggttgttcaattgcccgttcaggattatatacaatctgttaattttgtagcatggctc
tatgctgctatacttaacaattgtaattggtttgtacaaagtgataagtgttctgttgaa
gattttaatgtgtgggctttatccaatggatttagccaatttaagtctgatcttgttata
gatgctttggcttctat----------------------------gacgggtgtgtcatt
ggaaacactcttggccgctattaagcgtcttaagaatggtttccaagggcgtcagattat
gggtagttgctcttttgaggatgaattgacacctagcgatgtctatcaacagctcgctgg
tatcaagttacaatcaaagcgcact----agattgtttaaaag-------cattggttgt
tg-----gattatggcttctacatttttgtttagttgcataattacagcatttgtaaaat
ggactatgtt------tatgtatgtaactac------------taacatgtttagtatta
cattttgtgcactttgtgttataagtttagccatgttgttggttaagcataagca-----
-tctttatttgactatgtatataa-ttcctgtgctttttactttgttgtataataactat
ttggttgtatataagcatacatttagag-------------gctatgtttatgcatggct
atcac-attttgtcccatcagttgagtatacttatactgatgaagttatttatg-gcatg
ttattgttagtaggaatggtttttgttacattacgtagcattaaccatga----------
------------------------tttgttttcttttataatgtttgttggccgtgttat
ttctgttgtctcattgtggtacatgggctccaatttagaagaagaaattcttcttatgtt
ggcc---------tccctttttggtacatacacatggacaacagctctttctatggctgt
tgcaaaggttattgctaagtgggttgctgtgcattttttgtatttcacagatatacccca
aattaaaatagtgcttttgtgc------------tatttgtttattggttatgttattag
ctgttattggggattgttttccttgatgaacagtttgtttagaatgcccttgggtgttta
taattataaaatatcagtacaggaattaagatatatgaatgctaatggattgcgccctcc
caaaaatagttttgaagcccttatgcttaattttaagctgttgggtattggaggtgtgcc
aatcattgaagtatctcaatttcaatcaaaattgactgatgtcaaatgtgctaatgtcgt
cttgcttaattgcttgcaacatttgcatgttgcttctaattctaagttgtggcattattg
tagcactttgcacaatgaaatacttgccacttcggatttgagtgttgcttttgaaaagct
tgctcagttgttaattgttttgtttgctaatccagctgctgtggatagcaagtgcctgac
tagtattgaaaaagtttgcgacgattacgcaaaggacaatactgttttgcaggctttaca
cagtgaatttgttaatatggctagcttcgttgaatatgaagttgctaaaaaaaatcttga
tgaggcgcgttctagtggttctgctaatcaccagcagttaaaacagctaaaaaaagcctg
taatattgctaaatctgcttatgaacgcgaccgtgctgtaccaaaaaaattggagcgtat
ggcaaatttggctctcactaatatgtataaagaagctaaaattaatgataaaaagagtaa
ggttgtttctgccttgcaaactatgctttttagtatggtgcgtaagttaaataatcaagc
tttgaattcaatattaaataaccctgtgaagggttgtgtaccattgaatgcaatcccttc
attggcagcaaatactctgactataattgtaccagataaaagtgtttatgaccaggtagt
tgataatgtctatgttacttatgctggtaatgtatggcaggttcaaactatccaagattc
agatggtacaaataagcagttgaatgagat------------atctgatgattgtaactg
gccactagttattattgcaaatcggtataatgaggtatctgctaccgttttgcaaaataa
tgaattaatgcctgctaaattgaaaactcaggttgttaatagtggtccagatcagatttg
taatacacctact--------------caatg-------ttactataataatagtaacaa
tgggaagattgtttatgctatacttagtgatgttgatggtcttaagtatacaaaaattct
taaagatgatggcaattttgttgtct---tggagttagatcccccttgtaaatttactgt
tcaagatgttaaaggttttaaaattaagtacctttattttgtaaaaggttgtaacacact
agcaagaggctgggttgttggtacaatttcttctacagttagattgcaagctggaactgc
tactgaatatgcttccaactcatctatattgtctttatgtgcgttttctgtagatcctaa
gaaaacgtatttagattttatacaacaaggaggaacacctattgtcaattgtgttaaaat
gttgtgtgaccatgctggtaccggtatggccattactgctaaacctgatgctaccactag
tcaggattcatatggtggtgcgtctgtttgtatatactgccgcgcacgagttgaacaccc
agatgttgatgggttgtgcaaattacgtggcaggtttgtacaagtgcctatag---gtat
aaaagatcctgtgtcttatgttttgacacatgatgtttgtcaagtttgtggattttggcg
ggatggcagttgttcatgtg-tcagcact--gacactactgttcaatcaaaagatactaa
tt---ttttaaacgggttcggggtacgagtgtagatgcccgtctcgtaccctgtgccagt
ggtttatctactgatgtacaattaagggcatttgatatttgcaatgctagtgttgctggc
attggtttacacttaaaagttaattgctgccggtttcagcgtgttgatgagaatggtgac
aaattagatcagttctttgtcgttaagaggacagatttgactatatataatagagagatg
gaatgttatgagcgtgtaaaagattgtaagtttgtggctgaacacgatttctttacattt
gatgtagaaggtagtcgtgtgccacacattgtacgcaaggatttaacaaagtatactatg
ttggatctttgctacgcattgcgacattttgatcgcaatgattgcatgctgctttgtgac
attctctctatatatgctggttgtgaacaatcctactttactaagaaggattggtatgat
tttgttgaaaatcctgatattatcaatttgtataaaaagctgggacctattcttaataga
gccttagttagcgctactgagtttgcagacaaattggttgaggtaggcttagtaggcgtt
ttaacacttgataatcaagatttaaatggtaaatggtatgatttcggtgactatgttatt
gcagcccctggatgtggtgttgcaatagcagattcttattattcttatatgatgcctatg
cttaccatgtgtcatgcattggattgtgaattgtatgtgaatgatg------------ct
tatagactatttgatcttgtacagtatgattttactgattacaagcttgaattgtttaat
aagtattttaagcactggagtatgccatatcatcctaacactgttgactgtcaggatgat
cggtgtatcatacattgtgctaattttaacatactttttagtatggttttacctaataca
tgttttgggcctcttgttaagcaaatttttgtggatggtgtgccttttgttgtttcaatt
ggctaccattataaagaacttggtgttgttatgaatatggatgtggatacacatcgttat
cgcttgtctttaaaagacttgcttttatatgctgctgacccagctttgcatgtagcttct
gctagtgcattatatgatttacgcacttgctgttttagtgttgctgctataacaagcggt
gtaaaatttcaaacagttaaacctggtaattttaatcaggatttttatgattttatttta
agtaagggcatgcttaaagagggtagttcagttgatctgaagcactttttctttacgcag
gatggtaatgctgctattactgattataattattataagtataatttgcccaccatggtg
gacattaagcagttgttgtttgttttggaagttgtttacaagtattttgagatttatgat
ggtggttgtataccggcatcacaagtcattgttaataattatgataagagtgctggctac
ccatttaataaatttggaaaagccaggctctattatgaagcattatcatttgaggagcag
gatgaaatttacgcttatactaagcgcaatgtcctgccaacacttactcaaatgaatttg
aaatatgctattagtgccaagaatagagcccgcactgttgctggcgtttccatacttagt
actatgactggcagaatgtttcatcaaaaatgtttgaagagtatagcagctacacgtggt
gttcctgtggttataggcaccactaaattttatggtggctgggatgatatgttacgccgc
cttattaaagatgttgataatcctgtacttatgggttgggattatccaaagtgtgatcgt
gctatgccaaacatactacgtattgttagtagtttggtattggctcgaaaacatgaggca
tgttgttcgcaaagcgataggttttatcgacttgcgaatgaatgcgcacaagttcttagt
gaaattgttatgtgtggtggttgttattatgttaagcctggtggcactagtagtggtgat
gcaactactgcttttgctaattcagtctttaacatatgtcaagctgtttcagccaatgta
tgtgccttaatgtcatgcaatggcaataagattgaagatttgagtatacgtgctcttcag
aagcgcttatactcacatgtgtatagaagtgatattgttgattcgacctttgtcacagaa
tattatgaatttttaaataagcattttagtatgatgattttgagtgatgatggtgttgtg
tgttataattctgattatgcgtccaaagggtatattgctaatataagtgcctttcaacag
gtattatattatcaaaataacgtttttatgtcagaatccaaatgttgggttgaaaatgac
atagataaaggacctcatgaattctgttcgcaacacacaatgctagtaaagatggatgga
gacgatgtctaccttccatatccagatcctagtcgtatattaggagctggatgctttgtg
gatgatttgttaaagactgatagtgttcttttaatagaacgatttgtaagtcttgcaata
gatgcttatccacttgtgtatcacgaaaatgaagaataccaaaaggtttttcgtgtttat
ttggagtatataaagaagttgtacaacgacctaggtaatcagatcttggatagctacagt
gttattttaagtacttgtgatggacaaaaatttattgaagagtccttttacaagaacatg
tatttaagaagtgcagttatgcagagtgttggagcttgcgttgtttgctcttctcaaact
tcattacgttgtggcagttgcatcagaaagcctcttctttgctgcaagtgttgttatgat
catgttatggcaactgatcataaatatgttttgagtgtttcaccatatgtgtgtaatgca
ccaggatgtgatgtaaatgatgttaccagattgtatctaggtggtatgtcatattattgt
gaagaccataagccacaatattcattcaagttggtaatgaatggtatggtttttggttta
tataaacaatcttgtacaggatctccgtacattgatgattttaatcgtattgccagttgt
aaatggaccgatgtggacgattacatattggcaaatgaatgtacagagcgcttgaaattg
tttgctgcagaaactcaaaaggcaactgaggaagcctttaagcagagttatgcatcagca
acaatacaagaaattgttagtgagcgcgaattgatcctctcttgggagattggaaaagtg
aagccgccacttaataagaattatgtttttactggctaccattttactaaaaatggtaag
acagttttaggcgaatatgtttttgataaaagtgagttgactaatggtgtgtattatcgc
gccacaaccacttataagctatcagtaggtgatgtttttgtcttaacatcgcactcggta
gctaatttaagtgctcctacgcttgtccctcaggagacttatagtagcattagatttgct
agtgttta-----tagtgtgcttgagacgtttcagaacaatgttgttaattatcaacata
ttggaatgaaacgctattgcaccgtgcaaggacctcctggtacagggaagtcacatcttg
ctattggtctcgctgtatattactgtacagcgcgtgtagtatacactgcggccagccatg
cagctgtagacgcattgtgtgaaaaagcatacaaatttttgaatataaatgattgcactc
gtattgtccctgctaaggtcagggttgagtgctatgataagtttaaaattaatgacacca
cttgtaagtatgtgtttactaccattaatgcattacctgaaatggtgactgatattgttg
tagtagatgaagttagtatgcttaccaattatgagctttctgttattaatgctcgtattc
gcgctaagcattatgtttatattggtgaccctgctcaattgccagcaccacgtgtgttgt
tgagcaagggtacacttgaacctaaatactttaacactgtcactaagctcatgtgttgct
tagggccagacatttttcttggtacatgttatagatgtcctaaggaaattgttgatacag
tgtccgccttggtttatgaaaataagcttaaggctaagaatg--aaagtagttcattgtg
ttttaaggtctattataagggcgttacaacacatgaaagttctagtgctgtaaatatgca
gcagatttatttgattaataagtttttgaaggctaatcctttgtggcataaagccgtttt
tattagcccatataatagtcagaactttgcagctaagcgtgttttgggattacaaaccca
gaccgtggattctgctcaaggttctgaatatgattatgttatatattcacagactgcaga
aacagctcattctgtaaatgttaatcgcttcaatgttgctattactcgagccaagaaagg
tattctttgcgttatgagtaatatgcagttgtttgaagcattacagtttactacattgac
cttagataaagtgccacaggccgttgaaacga------aagttcaatgtagtactaattt
atttaaagattgtagcaagaattatagtggttatcacccagctcatgctccttcattttt
ggcagtagatgacaaatataaggcaactggcgacttagccgtgtgtcttggtattagtga
ttctgct------gttacatattcaagattaatatcactcatgggttttaaactggatgt
tacccttgatgggtattgtaagctttttataactaaagaagaagctgttaaacgcgtgcg
tgcctgggttggctttgatgctgaaggtgctcatgccacgcgtgatagcattgggacgaa
tttcccacttcaattagggttttccacaggaattgattttgttgtggaagctactggttt
gttcgctgatagagatggttatagctttaaaaaggctgcggctaaagctcctcctggtga
acaatttaagcacctcatccctttgatgacgagaggtcagcgttgggatgttgttagacc
tagaatagtacaaatgtttgcagatcatttaattgatctgtctgattgtgttgtgctagt
tacgtgggctgctaactttgagctcacatgtctccgttactttgcaaaagttggacgtga
gatctgttgtaatgtgtgcactaaacgtgccacagtttataattctagaactggttacta
tggttgctggcgccatagtgttacatgtgattacttgtataacccacttattgttgatat
tcaacagtggggatatactggttctttatcaagtaatcatgatttatattgtagaatcca
taaaggagcacatgttgcttcctctgatgctataatgacacggtgtttggccgtttatga
ttgcttttgcaataacattaattggaatgtggagtatcccatcatttcaaatgagttaag
tattaatacctcttgtaggatcttacagcgtgtgatgcttaaagctgctatgctttgcaa
taggtatagtttgtgttatgatattggcaatcctaaagcgatagcctgtg----ttaaa-
-gatttcgatttcaagttctatgatgcccaacc----aattgttaagtctgtta-----a
gactcttttgtactcatttgaggcacataaggactcttttaaagatggtttgtgtatgtt
ttggaactgcaatgtggataagtatccgccgaatgcagttgtatgtagatttgacacgag
agtgttgaataatttaaatcttcctggctgtaatgggggtagtttgtatgttaataagca
tgcatttcataccaaacccttttctagggcagcctttgagcatttgaagcctatgccatt
tttctattattcagatacgctttgcgtgtatatggatggcatggatgctaagcag-----
---gttgactatgtacctttgaaatccgccacttgcatcactagatgcaatttaggtggc
gcagtttgtttgaaacatgctgaagagtatcgtgagtacctcgagtcttacaatacagct
actacagcaggttttactttttgggtctacaagacatttgatttttataatttgtggaat
acattcaccaagctacaaagtttggagaatgttgtatttaatttagtcaatactggtcat
tatacgggacaggcgggtgaaatgccttgtgccattataaatgacaaagtcgtggctaag
atcgataaggaggatgttgttatttttactaataatacaacataccctactaatgtggct
gttgaattgtttgctaaacgcagtattcggcaccatccagagctcaagctctttagaaat
ttgaatgttgatgtgtgctggaagcac-gtcatttgggactacgctagagaaagtatatt
ttgcagtaatacttatggtgtctgc------atgtatacagatttaaagttcattgata-
-----------aattgaatgtcctttttgatggtcgtgataatggtgctcttgaagcttt
taaacgctctaataatggcgtttacatttccatgacaaaagttaagagtctttcgatgat
taaaggtccaccgcgtgccgaattgaatggcgtagtggtggataaag-----ttggagac
actgattgcgtgttctattttgctgtgcgtaaagagggtaaggatgtcatcttcagccaa
ttcgacagcctgggagtcagctctaaccagagcccacaaggtaatctggggagtaatggt
aaacccggtaatgtcggtggtaatgatgccctggcaacctctaccatctttacacaaagc
cgtgttattagctcttttacatgtcgtactgacatggaaaaagattttatagctttagat
caagatgtgtttattcagaagtatggtttggaggactatgcttttgaacatattgtttat
ggtaattttaaccagaagataattggtggtttgcatttgttaataggcttgtaccgaagg
cagcaaacgtcctatctggttgttcaggagtttgtctcgtacgactccagcatacactct
tattttatcactgatgaaaagagtggtagtagtaagagtgtttgcactgttatagatatt
ttgttggatgattttgtggctcttgttaagtcacttaatcttaattgtgtgagtaaggtt
gttaatgttaatgttgattttaaagattttcagtttatgctttggtgtaacgatgagaaa
gtcatgactttctatcctcgtttgcaagctgcatctgactggaagcctggttattctatg
cctgtactatataagtatttgaattccccaattgaaagagttagtctctggaattatggg
aagccagttactttgcctacaggctgtatgatgaatgtcgctaagtatactcagttatgt
caatatctgaatactacaacattagctgtacctgttaatatgcgcgttttgcatttaggt
gcaggttcagaaaaaggagtagcaccgggttctgcagttcttaggcagtggttgcctgtt
ggtaccattcttgtagataatgatttacacccatttgtgagtgacagtgtcgctacatat
tttggggattgtataaccttaccctttgattgtcaatgggatttgataatttctgatatg
tatgaccctattactaagaacataggggagtacaatgtgagtaaagatggtttctttaca
tatatttgtcatatgattcgcgacaagttagctcttggtggtagtattgctataaaaata
acagagttttcttggaacgcagaattatataagttaatggggtattttgcattttggacg
gtgttctgcacaaatgcaaatgcttcttctagtgaaggatttttaattggcataaattat
ttgggtaaatccaaggttgatatagatggaaatattatgcatgccaattatttgttttgg
agaaattcca--------cagtttggaatgggggtgcttatagcctttttgacatggcta
aattccctcttaaattggctggtactgccgtgataaatttaagagcagaccagattaatg
acatggtttattcccttcttgaaaagggtaaactacttataagagatacaaataaagaag
tttttgttggtgatagtttggttaacgtaatctaggaggaacaccaaactttaaaaatgg
ccgtctcacatgcagacaatctgaatcattttattaattttccacttacctagtt---tg
gttttgtgttaaattataagggtttacaatttcaatttctccatgaaggagtggattgta
aaatacaaacagcacctcacattatt----------------------------------
-aagtgttgatgttgctattctagaatttattg---------------------------
------------------------------------------------------------
------------------------------------------------------------
------------------------------------------------------------
------------------------------------------------------------
------------------------------------------------------------
------------------------------------------------------------
------------------------------------------------------------
------------------------------------------------------------
------------------------------------------------------------
---------------------------------------ataagaagaatactaaaccca
gtgaaaatgtttttgcttcctagattctgtctagtttgcagcatcattggtaattttggt
tttgaaaatcctcctaccaatgttgtttcacattttaatgatgattggtttttgtttggg
gacagtcgtaccgactgtaatcatgttgttaaaaccaatccccgtaattattcttatatg
gaccttaatcctgctctgtgtgattctggtaaaatatcatctaaagctggcaactccatt
tttaggagttttcactttaccgatttttataattacacaggtgaaggtcaacaaatcatt
ttttatgagggtgttaattttacgccttatcatgcctttaaatgcattagtgctggtaat
aatgatatatggatgcagaataaaggcttgttttacactcaggtttataagaagatggct
gtttatcgcagtcttactttagttaatgtgccatacgtttacaatgggtcagctcaacct
accgcattttgtaagtctggcagtttaactcttaacaatcctgcatatatagcccgtgag
gttaatgtgggtgattattattataagtctgaagcagatttttctctttcaggttgtgac
gagtatatcgtaccactttgtatttttaacggcaagtttttgtcgaatacaaagtattat
gatgatagtcaatattattttaataaagacactggtgttatttatggtct-caattctac
tgaaaccattaccactggttttgattttaattgtcagtatttagttctaccctctggtaa
ttatctagccatttctaatgagctattgttaactgttcctactaaagcaatctgtcttaa
taagcgtaaggtttttactcctgtacaggttgttgattcgcggtggaacaatgtcaggca
gtctgataacatgacggcagttgcatgtcaacttccatactgttattttcgcaattctac
ctccaactacgttggtattcatgatgttaaccatggtgatgctggttttactagcatact
cagtggtttgttgtatgattcaccttgtttttcgcagcaaggtgtttttaggtatgataa
tgtcagtaccgtttggcctctttttccttttggtaattgccctactgctgctagtattat
ttcctctgatttacctatatgtgtttatgacccattaccaattattctgcttggcattct
tttaggtgtcgcggtcatagttatatttgttttgttgttttattttatggtggataatgt
tactaggcagcactatgcttaaaacctaatctaaacatgttttttatacttt------ta
atctccct-----gccttctgcttttgcagttataggggatttaaagtgtaacacttcat
taattaatgacgttgacactggtgttccatctattagctctgaagttgttgatgtcacta
atggtttggggactttctatgttttagatcgtgtttatttaaataccacattgttgctca
atggttattaccctattt------cagggtctacatttcgtaatatggctctgaaaggaa
ctcgattattgagcaccttgtggtttaagccgccttttttatcatcttttaatcatggta
tttttgccaaggttaaaaacagtaaattttctaaagatggtgttatttatagtgagtttc
ctgctattactataggtagtacttttgtaaatacttcctatagcatagtagtagagcctc
atacctcacttattaatggtaatttacaaggtttgttgcaaatttctgtttgtcaataca
ctatgtgtgaatatcc-----------aaatactatttgtca---ccctaatttgggtaa
tcaacgcatagaattatggcattatgactcagatgttgtttcttgtttatataggcgtaa
tttcacatatgatgtgaatgctgactatttatattttcacttttatcaggaaggtg-gca
ctttttatgcatactttacagatactggttttgtgactaagtttctgtttaagtt-----
-------gtatttaggcactgtgctttcacattattatgttatgccattgacttgtgata
gcgctttatctttagaatactgggttacacctctcaccactagacaatttcttctagcct
ttgaccaggatggtgttttataccatgctgttgattgtgctagcgattttatgagtgaga
ttatgtgtaaaacttcttcaataacaccacctactggtgtttatgaactaaacggttata
cagttcaacctg------ttgccactgtatatcgtagaatacctgatttacccaattgcg
atatcgaagcttggcttaattccaaaaccgtttcttcgcctcttaattgggaacgtaaaa
ttttttctaattgtaattttaacatgggcaggctgatgtcttttattcaggctgactctt
ttggttgtaataatattgatgcttcgcgcttatatggtatgtgttttggtagcattacta
ttgataagtttgctatacccaatagtagaaaggttgatctgcaactgggtaaatttggtt
atttacaatcttctaattataagattgatactgctgtcagcagttgtcaactctattata
gtttgcctgcagcaaacgtatctgtcactcattataatccttcatcttggaacagaaggt
atgggtttaataatcagagttttggttctaggggccttcatgatgctgtttattcacagc
aatgttttaatacacctaacacatattgtccttgtagaacaagtcaatgcataggtggtg
caggcacaggaacttgtcctgtaggcaccactgttcgtaagtgttttgctgcagttacaa
acgctactaagt----gcacttgttggtgtcagccagatccttccacttataaaggcgta
aacgcctggacttgtccgcaatctaaagtttctatacaaccaggtcagcattgccctggt
ttaggtcttgtggaggatgattgctctggcaacccttgcacttgtaaaccagaggctttc
ataggctggagttcagaaacttgtttgcaaaatggtaggtgtaatatttttgctaatttt
attctgaatgatgttaatagcggtacaacctgttctactga-------------------
--tttacaacagggtaatactaatattacaactgatgtttgtgttaattatgacctttat
ggcatcacaggccagggcatacttatagaagttaatgccacttattataatagttggcag
aatcttctttatgattctagtggtaatctctatggatttagagattatttatcaaataga
acttttcttattcgtagctgctatagtggaagagtttcagcagtttttcatgctaactct
tctgaacctgctttg-----atgtttcgtaatctcaaatgcagccacgtttttaataata
ctgttttaggacaaatacagcttgttaactattttgatagttaccttggctgtgttgtta
atgcttataa---taatacagctagtgctgtaagtacctgtgatttaaccgttggtagcg
gctattgtgttgattatgttacagcacttagatcacgtag----------------atct
gttattacaggttatcgctttactaattttgaaccatttgccgttaatttggtaaatgat
agcatagaacctgttggtggtttgtatgaaatacagataccttcagagtttaccattggt
aatttagaagaattcattcaaacgagttcccctaaggttactatagattgtgctacattt
gtttgtggtgactatgctgcatgtagacaacagttagctgagtatggtagtttttgtgag
aacattaatgctatactcacagaagtaaatgaactacttgacactacacagttgcaagta
gctaatagtttaatgaacggagtcacccttagtactaagattaaggatggcattaatttc
a-atgttgacgatatcaacttctcctctgtattaggttgtttaggaagcgagtgtaatag
agcttccactagatctgctatagaggatttactttttgataaagtaaaattgtctgatgt
cggctttgtacaggcctataataactgcactggaggtgccgaaattagggatctcatttg
tgtgcaaagttataatggtatcaaagtgttgcctccattgttatctgaaaatcagattag
tggttacactttggcagccaccgctgctagcttatttcctccttggacagctgcagcagg
tg------------taccattttatttaaatgttcagtatcgtataaatgggcttggcgt
caccatggatgtgctaagccaaaaccaaaagcttattgctagtgcatttaacaatgctct
tgattctatccaggaagggttcgatgcaaccaattctgctttagttaaaattcaggctgt
tgttaactcaaatgctgaagcacttaataacttattgcagcaactctctaatagatttgg
t-gccataagtgcctctttacaagaaattttatccaggcttgatgctcttgaagctaaag
ctcagatagacagacttattaatgggcgtctcaccgctcttaatgcttatgtttcccagc
agcttagtgattctacactagtaaaatttagtgcagcacaagctattgagaaagttaatg
aatgtgttaaaagccaatcatctaggataaatttctgtggtaatggtaatcatattatat
cattagtacagaatgctccatatggtttgtattttatccattttagctatgtccccacca
agtatgttacagctaaggttagtcctggtttgtgcactgctggcgatataggaatatcgc
ctaagagtggttattttgttaatgtaaacaattcttggatgttcactggtagtggctatt
attaccctgaacctataacccaaaataatgttgttgtgatgagtacctgtgctgtt----
----aattacactaaagcaccggatcttatgcttaacacatcgacacccaaccttcctga
tttcaaggaagaattgtatcaatggtttaaaaaccaatcttcagtggcaccagattt---
----gtcacttgattatactaatgttacgttcttggacctacaagatgaaatgaataggt
tacaagaggctataaaagttttaaatcagagctacatcaaccttaaggacattggtacat
atgagtattatgtgaaatggccttggtatgtatggc------ttttaattggccttgctg
gtgtagctatgcttgttttactattctttatatgctgctgtacaggatgtgggactagtt
gttttaagaaatgtggcggttgt---------------ttttatgattatacaggacacc
aggagtttgtaatcaaa-----------acttcacatgacgattaatttcgtctttggtt
t-------------ccatatagtaactttaagcatttgccaaag----------------
--tttttgaggttacgctc---------------tattaatggacatctggtgccct---
--gataagaaatatctccgttatact----------------aacggatttaatgtttca
gaactagaaga---------------------------tgtctgttttaaatataact--
------------------------------------------------------------
------------------------atcaatttcctaaag--------------taggata
ttgtagagttcctaattatgcttg-------gtgccgtaaccaaggtaggttttg-tgct
acttttactttgtacggcaaatccaaacattatgataat----tattttggaataat---
-----------------------aactggtttcacagcattctctaattctttagaagaa
gctgttaataaactggttttttta------------------------------------
------------------------------------------------------------
-----gctgttgattttattacctggcgaagccagattttaaatgtttatg---------
------------------------------------------------------------
----------------gctgatgctta---------ttttgcagacactgtgtggtatgt
-------------------------ggggcaaataatttttatagttgccatttgtctat
tggttataatagttgtagtggcatttttggcaact---------------------ttta
aattgtgtattcaactttgcggtatgtgtaatac------tttagtactgtccccttcta
tttatgtgtttaatagaggtaggcagctttatgagttttacaatgatgtaaaaccatcag
ttcttgatgtggatgacgtttagttaatccaaacattatg---------------agtag
tccaactacaccagtaccagttattagctggact------gctgatgaagctattaaatt
cctaaaggaatggaatttttctttgggtataatagtactttttatcacaatcatacttca
atttggatatacaagtcgcagtatgtttgtttatgttgttaagatggttatattgtggct
catgtggcctcttactataattttaactatcttcaactgcgtatacgcgttgaataatgt
gtaccttggtttctctatagtttttactatagtggccattattatgtgggttgtttattt
tgtgaatagtatcaggttgtttattagaactggaagttggtggagtttcaacccagaaac
taacaacttgatgtgtatagatatgaagggaagaatgtatgttaggcccattattgagga
ctaccacacccttactgccacaataatacgtggccacctctatatccaaggtataaaact
aggtactg--------gctattccttgtcagatttgcctgcttatgtgaccgttgctaag
gtcacacacctgtgcacatataagcgtggttttcttgataagataggcgatactagtggt
tttgctgtttatgttaagtccaaagtcggtaattatcgatt-------------------
-----------------------------------------------------------g
ccttcaacccataagggctcaggcat----------------------------------
-------------------ggacaccgcattgttgagaaataatatctaaa---------
------------------------------------------------------------
------------------------------------------------------------
-------------------------ctttaaggatgtctttcactcctggca--------
agcagtccagcagtagagcgtcctctggaaatcgttctggtaatggcatccttaagtg--
---------------------------------------------------ggccgatca
gtccgacc------------------------agtctagaa-------------------
---------------------------------------atgttcaaaccaggggtagaa
gagttcaa----------------------------------------------------
------------------------------------------------------------
------tccaagcaaac---------tgctacttctcagcaaccatcagga---------
------------------------------------------------------------
------------------------------------------------------------
------------------------------------------------------------
------------------------------------------------------------
--gggactgttgtaccctactat-------------------------------------
------------------------------------------------------------
------------------------------------------------------------
------------------------------------------------------------
-------tcttggttctctggaattactcagtttcaaaagggaaaggagtttgaatttgc
agagggacaaggtgtgcctattg----caccaggagtcccagctactgaagctaaggggt
actggtacagacacaacagacgttcttttaaaacagccgatggcaatcagcgtcaactgc
tgccacgatggtacttttactacctgggaacaggaccgtatgccaaagaccagtacggca
ccgacattgacggagtcttctgggtcgctagtaaccaggctgatattaataccccggctg
acattgtcgatcgggatccaagtagcgatgaggctattccgactaggtttccgcctggca
cggtactccctcaaggttactatattgaaggctcaggaaggtctgctcctaattccagat
ctacttcacgcgcacccaatagagcccctagtgcaggatcgcgtagtagagccaattctg
gcaatagaaccc------------------ctacccctggtgtaacacctgacatggctg
atcaaattgctagtcttgttctggcaaaacttg---------------------gcaagg
atgccactaagcctcagcaa---------------gtaactaagcagactgccaaagagg
ttagacagaaaattttgaataagccccgccagaagaggagccccaataaacaatgcactg
ttcagcagtgttttgggaagagaggccctaatca---------gaattttggtggtggag
aaatgttaaaacttggaactagtgacccacagtttcccattcttgcagaactcgcaccta
cagctggtgcgtttttctttggatcaagattagagttggccaaagtgcagaatttgtctg
ggaatcctgacgagccccagaaggatgtttatgaattgcgctataatggcgcgattagat
ttgacagcacactttcaggttttgaaaccattatgaaggtgcttaaccagaatctgaatg
cctatcaa------------------catcaggaagatgggatgattaatattagtccta
aaccacagcggcagcgtggtcagaagaatggacaagtagaaaatga------taatataa
gtgttgcagcgcctaaaagccgtgtgcagcaaaataagagtagagagttgacagcagagg
acatcagccttcttaagaagatggatgagccctttactgaagatacctcagaaatataa-
---------gagaatgaaccttatgtcggcacctggtggtaacccctctcaggaaagtcg
ggataaggcactctctatcagaatggatgtcttgctgctata----atagatagagaagg
ttatagcagactatagattaattagttgaaagttttgtgtggtaatgtatagtgttggag
aatgttaaagacttgcagatgtaatcgc--------------------------------
--------tgacaagtgcctcagggaagagccagcatgttaagttaccacccagtaatta
gtaaatgaatgaagttaatc----------------------------atggccaattgg
aagaatcac---------------------------------
>OQ798828.1 Porcine hemagglutinating encephalomyelitis virus strain rvPHEV8, complete genome
-------------------------------------------acccgcttcactgatct
cttgttagatctttttgtaatctaaactttataaaaacatccactccctgtagtctatgc
ttgtgggcgta------gatttttcatagtggtgtctat-agtcatttctgctgttaaca
---------------------------------gctttcagccagggacgtgttgtatcc
taggcagtggcccacccataggtcacaatgtcgaagatcaacaaatacggtctcgaacta
caatgggctccagaatttccatggatgtttgaggacgctgaggagaagttggataaccct
agtggttcagaggtggatatagtttgctccaccactgcgcaaaagctggaaacaggcgga
atttgtcctgaaaatcatgtgatggtggattgtcgccgacttcttaaacaagagtgttgt
gtgcagtctagcctaatacgtgaaattgttatgaatacacgtccatatgatttggaggtg
ctacttcaagatgctctgcagtcccgcgaagcagttttggttacaccccctctaggtatg
tctttggaggcatgctatttgagaggttgta----------------atcctaacggatg
gac-catgggtttgtttcggcgtagaagtgtgtgtaacactggt--------cgctgcgc
tgttaacaggcatgttgcctatc-agctatatatgat----------tgatcctgatggt
gtttg-----------tttcggtgcaggtcaattcgttggttgggttatacccttggcct
ttatgcctgcgcaatcccggaactttattgttccttgggttatgtatttgcgtaagtgtg
gcgataagggtgcctataataaagatcatagacgtgacggttttgaacacgtttatgatt
ttaaagttgaggaagcttacgaccaggttcatgatgagcctaagggtaagttttctaaga
aggcttatgctttaattagaggatatcgtggtgttaaaccgcttctctatgtagaccagt
atggttgtgattatactggtggtcttgcagatggcttagaggct---tatgctgataaga
cattgcaagaaatgaaggcactatttcctatttggagccaggaactcccttttgatgtaa
ctgtggcatggcacgttgtgcgtgatccacgttatgtta-tgagattgcagagtgcttct
actatacgtagtgttgcatatgttgctaaccctactgaagacttatgtgatggttctgtt
gttataaaagaacctgtgcatgtttatgcggatgactctattatttta--cgtcaacata
attta------------------gttgacattatgagttgttttta--------------
---tatggaggcagatgcagttgtaaatgctttttatggtgttgatttgaaagattgtgg
ttttgttatgcagtttggttac--attgattgcgaacaagact-----------------
-tgtgtgattttaaaggttgggttcctggtaatatgatagatggttttgcttgcaccact
tgtggtcatgtttatgaaacaggtgatttgctagcacaa---------tcttcaggtgtt
ttgcctgttaatcctgttttgcacactaagagtgcagcaggtt-----------------
-------------------------atggtggttttggttgtaaggattcttttactctg
tatggccaaactgtagtttactttggaggttgtgtgtattggagtccagcacgtaatata
tggattcctatattaaaatcctctgttaagtcttatgacagtttggtttatactggagtt
---gtaggttgcaaggctattgtaaaagaaacaaatctcatttgcaaagcgttgtacctt
gattatattcaatacaagtgtggcaatttacaccagcgagagttgctaggtgtgtcagat
gtttggcataaacaattgttattaaacagaggtgtttataaacctctcttagagaatatt
gattattttaatatgcggcgcgctaaatttagtttagaaccttttatgtttgtggcagat
ggtctaatcccttttcttttagatgatttggttccgcgtgcatattatttggcagtaagt
ggttatgcattttgtgattatgcagataaactttgccatgccgttgt---------gtct
aagagtaaagatttacttgatgtatct--------------------------ctggatt
ttttgggtgca---------------------gctatacattatttgaattctagaattg
ttgatttggctcaacattt--------------------------tagtgattttggagc
aagttttg------tttctacaattgttcgttattttaagac----------ttttacta
ctagcactgctcttgcatttgcatg----------ggttttatttcatgttttgcatggt
gcttatatagtagtagagagtgatatatattttgttaaaaacattcctcgttatgctagt
gctgttgcacaagcatttcggagtgttgctaaagttgtactggactctttaagagttact
tttattgatggcctttcttgttttaagattggacgtagacgaatttgtctttcaggcaga
aaaatttatgaag-----------------------------------ttgagcgtggct
tgttacattcatctcaattgcc----------------------------attagatgtt
tatgatttaacca------------------------------------------tgcct
agtcaag-ttcagaaagccaagcaaaaacctatttatttaaaagg---------------
------------------------------ttctggttctgatttttcattagcggatag
tgtagttgaagttgttacaacttcact------tacaccatgtggttattctgaaccacc
taaatttgcagataaaatttgcattgtggataatgtttatatggc-------caaggctg
gtgacaaatattatcctgttgtggttg--atgatcatgctggactcttggatcaagcatg
gagagttccttgtgctggaaagcatgttacatttaaggaacagcctacagtaaatgaaat
tgcaagcatgcataggactattaaagttttttatgagcttgacaaagattttaatactat
tttaaacactgcttgtggagtgtt-------tgaagtggatgataccgtggatatggagg
aatt---ttatgctgtggtcattgatgccatagaagagaaactttctccatgtaaggagc
ttgaaggtgtaggtgctaaagttagtgcctttttacagaaattagaggataattccctat
t-tttatttgatgaggctggtgatgaagtttttgctcctaaattgtattgtgcttttaca
gctcctgacgaagactactttcttgaagaaagtgatgttgaagaagatgatgtagaaggt
gaggaaactgatttaactgtcacaagtgctggagagccttgtgttgccagtaaacaggat
gagtcttctgaaatcttagaggacactttggattatggtccatgtgtggagacatctgag
tcacaagttgaagaagatgtagaaatgtcggattttgttgatcttgaatttgttattcag
gattatgaaaatgtttgttttgagttttatactatagagccagaatttattaaagttttg
gatctgtatttgcctaaagcaactcgcaataattgc--------tggttgcgatcagttt
tggcagtgatgcagaaattgccctgtcaatttaaagataaaaatttgcaggatctttggg
tgttatataagcaacagtatagtcagttgtttgttgacaccttggttaataaggtacctg
ctaatattgtagttccacaaggtggttatgttgctga-----------------------
---ttttgcatattggtttttaaccttatgtgattggcagtgtgtagcatactggaaatg
tattaaatgtgacttagct---ctcaagcttaaaggcttggatgctatgttcttttatgg
tgatgttgtttctcatgtttgcaagtgtggtga----------gtctatggtacttattg
atgtt-----------gatgtgccatttaca-----------------------------
--gcccacttcgctcttaaggataagttgttttgtgcatttattactaagcgtagtgtgt
ataaagcagcttgtgtcgtggatgttaatgatag--ccattctatggctgttgttgatg-
---gtaaacaaattgatgagcatcgtatcactagtattactagtgataagtatga---tt
ttattattgggcatgg--------------------------------------------
------------------------------------------------------------
-----tatgtcattttcaatgactacttttgaaattgcccaattgtatggttcttgtata
acacctaatgtgtgttttgtt----aaaggtgatataattaaagtgtctaagcgtgttaa
agcagaagttgttgtaaaccctgctaacagccatatggcacatggtggtggtgttgcaaa
agctattgcagtagcagctggacagcagtttgttaaagagactaccgatatggttaagtc
tagaggagtttgtgctactggggattgttatgtctccac-----aggtggcaaa------
-------ttatgtaaaactgtgcttaatgttgttggacctgatgc--------aagagca
cagggtaaacaaagttat------gcattgttggagcgtgtttat-----------aaac
accttaacaaata--tgattgtgttgttac---aacgttgatttcagccggtatatttag
tgtgccttctgatgtgtctttaacatatctacttggtactgctacgaaacaagttgttct
tgttagcaataatcaagaggattttgatattatttctaagt--gtcatataactgctgt-
-------tgagggcactaggaaattggcagagcgtctttcatttaatgtcgggcgctcta
ttgtttatgaaacagatg-------ctaataagttgcttttaagca-atgaggtt-----
--------------gcatttgtttctacatttaatgtt-ttacaggatgt----gttatc
cttaagacatgatataattcttgaagatgatgcacgaacctttgttcagagcaatg----
ttgatgttgtccctgaaggttggcgtgtcgtcaataaattcgatcaaattaat-------
-----------ggtgttagaaccgttaaatattttgaatgtcctggtggcatagatatat
gtagccagggtaaagtttttggttatgtacatcagggtgtttttaataaggctactgttg
cacaaattaaagccttgtttgtggataaagtggatgtcttgcttactgtcgatggtgtta
act------------ttactaataggttcattcctgttagtgaaagttttggcaagattc
taggtaatgtgttttgtgatggagttaatgtcaccaaacataagtgtgatataaaatata
aaggtaaagtcttttttcagtt------tgataatctttcaagtgaaga----tttgaaa
gctgttaga-agttcatttaattttgatcaaaaggagttgcttgcc--tattacaacatg
cttgttaactgtaataagtggcaagttgttgttaatggtaagtattttacttttaagcag
gctaataacaattgttttgttaatgtttcctgcttaatgttgcagagtttgactcttaag
tttaaaattgttcaatggcaagaggcctggcttgaatttcgttcgggtcgccctgctaga
tttgtagctttagttatggccaaaggtggttttaaatttggagatcctgctgattctaga
gatttcttgcgtgttgtgtttagtcaagttgatttgactggggcaacatgtgattttgag
attgcatgtaaa---tgtggtgtaaagcaagaacagcgtattggcttagacgctgttatg
cattttggtacgttgagtcgtgaagaactagaagttggttacacagttgattgttcctgt
ggtaaaaagctgattcattgtgtgcgatttgatgtaccatttttaatttgcagtaataca
ccttctagtgttaagttacctaagggtg------ttgtatgtgcaaatatttttataggt
gat---aaggttggtcattatgttcatgtcaagtgtgaacaggcttatcatctttatgat
gcttctaatgttaagaaggttgcagacgttactggcaatttgtcagattgtctgtacctt
aaaaa---tttgaaacagactgttaaatcggtgttgaccacctattacttagatgatgta
aaaaaaattgagtataaccctgatctgtcacaatattattgtgatggaggtaagtattat
act------cagcgtattattaaggcacaatttaagacatttgagaaagtagatggtgtg
tatactaattttaaattggtaggacacactatctgtgatagtctcaatgctaagttgggt
tttgatagctctaaggagtttgttgaatataag------gttactgagtggccaatagca
ac---------------aggtgatgtggtgttggctactgatgat-----ttgtatgtta
agagatatgagaggggttgcattacttttggtaaacctgttatatggt------------
taagtcatgaga--aagcatcactcaattctttaacatattttaacagaccttcattggt
cgatgataataa----------------atttgttgtgttaaaagtggctgatgt-----
-------tgatagtggtgatgataactttgagagtgctgtcaaagagacaaaaaaaatca
acatcgtccag----------ttaaatggtgtgaaaaagccatttaag------------
--------------gttgaagatagtgtcgttattaatgatgacactagcgagaccaagt
atgttaagagtttgtctattgttgatgtgtatgatatgtggattacaggttgtaagtatg
ttgttaaaactgctaatgctttgagcagggca----gttaatgtacctacaatacgtaat
tttataaaatttggtatgactcttgttagta-taccaatagatttgttaaatttaagaga
tattaagcctttttttaatgtggtt------------------agagtggtgcgaaataa
aggttttgcatgctttaattttattaaatggctttttgtcttattgtt---------tgg
ctggattaaaatatccgccgataataaagtaatatacaccacagaaattgcatcaaagct
tacttgtaagcttgttgctttagctgtcaaaaatgcattattgacatttaattggagtat
ggttgctcgaggtgcttgcatcatagcgactatatttttattgtggtttaattttatata
tgccaatgtaatttttagtgatttttatttgcccaaaattggctttttgccgacctttgt
tggtaaaattgctcagtggattaagagc----acttttagtcttgttactatttgtgatt
tttattccgttcaagatgtgggttttaaaaatcag--------------------ttttg
taatggaagtattgcatgtcagttctgcttgtcaggatttgatatgttggataattataa
cgctattgatgtagtacagtatgaagctgataggagagtagttgttgattatacaggtgt
gttgaaaattgtcatcgaattgatagtaagttac----gccctgtatacagcatggtttt
atcctttgttcgctcttatcagtcttcagattttaactacttggtt-------------a
cctgagctttttatgctcagtacattacatttgagttttaggttgttggtatccttggct
aat----------------atgttaccagcgcatgtttttatgagattttatatcattat
tgcttcttttattaagctttttaacttatttaggcatgttgcctatggttgtagtaaacc
tggttgtttgttttgttataagaggaatcgtagtctacgtgtaaaatgtagtactattgt
tggtggtatgatacgctattacgatgtgatggctaatggtggcaccggtttttgttcaaa
acatcagtggaattgcattgattgtgattcttataaaccaggtaatacttttattactgt
tgaggctgcttttgatctatcaagagaattgaagcggcccattcagcctacagatgttgc
ttatcatacagtaacggatgttaagcaagttggttgttctatgcgactgttctatgatcg
tgatgggcatcgcacttatgatgatgttaatgctagtttgtttgtggattatagtaatct
gctacattctaaagttaagagtgtgcctaatatgcatgttgtggtt----gtagaaaatg
atgctgataaagctaattttctgaat--gctgctgtattttatgcacagtctttgtttag
acctattttaatggttgataaaaatctgataactactgccaacactggtacgtctgttac
agaaactatgtttgatgtttatgtggatacctttttgtctatgtttgatgtagacaaaaa
gagtcttaatgctttaatagtaactgcgcattcttctattaaacagggtatgcagattga
taaagttttggacacctttttaagctgtgctcgtaagagttgttctattgattcagatgt
tggtaccaagtgtttagctgattctgtcatggctgctgtttcgg-caggtcttgaattga
ctgatgaaagttgtaataatttggtgcctacatatttgaagtgtgataacattgtggcag
ctgatttaggtgttctgattcaaaattctgctaagcatgtgcagggcaatgttgctaaaa
tagctggtgtttcttgtatatggtttgttgatgcttttaatcagcttagctctgattttc
agcataa--attgaagaaggcatgttgtaaaactgg---------------tttaaaatt
gaagcttacttgtaataagcagatggctaatgtctctgttctaactacacctttcagtct
taagggaggtgcagtttttagttattttgtgtatgtgtgttttgtgttgagtttgatttg
ttttattggtttgtggtgct-------------taatgcctacttatgtagtatacaaat
cagactttcagcttcctgtttatgcca---gttataaagttttagataatggtgttatta
gagatattagcattgaagatgtttgcttcgctaataaatttgaacaatttgatcaatggt
atgagtccacgtttggtctaaattattatagcaacaatatggcttgtcccattgttgttg
ctgtaatagaccaggatattggctctactgtgtttaatgtccctaccaaagttttacg--
-atatggttaccatgtgttgcattttatcacgtatgcattctctgctgatggagtgcagt
gttatactccgcatagtcaaatatcgtattctaatttttatgctagtggttgtgtgcttt
cctctgcctgtactatgtttgcaatggctgatggtcgcccacaaccttattgttatacag
aagggcttatgcaaaatgcttctctgtatagttcattggtgcctcacgtacggtataacc
ttgctaatgctaaaggttttatccgttttccagaagtgctgcgagaagggcttgttcgta
ttattcgcacacgttctatgtcgtattgcagagttggtctatgtgaggaggctgatgagg
gtgtttgttttaattttaatggttcctgggtacttaataatgagtattatagatcattgc
ctgggactttttgtggtagagatgtctttgatttaatctatcagctgtttaaaggtttag
cacagcctgtggattttctggcattgactgctagttccattgctggtgctatacttgctg
taattgttgttttggtgttttattacctaataaagcttaaacgtgcttttggtgattaca
ccagtgtggtttttgttaatgtggtagtgtggtgtgtaaattttatgatgctttttgtat
ttcaagtttacccgacactttcttgtgtatatgctgtttgttatttttatgccacgcttt
atttcccttatgagataagtgtgataatgcatttacaatggctagttatgtatggcacta
ttatgcctttatggttttgtctgctatatatatctgttgttttttcaaatcatgcgctct
gggtattttcttactgcagacagcttggtacttcagttcgtagtgatg---------gca
catttgaagaaatggctctcactacgtttatgattacaaaagattcttattgtaagctta
agaactctttatctgatgttgcttt----------taatagatatttgagtttgtataat
aaatataggtattacagtggtaaaatggatactgctgcatatagagaagctgcttgttct
cagttggctaaagcaatggatacatttaccaataataatggtagtgatgtgctttaccaa
ccacccactgcttctgtgtcaacttcatttttgcaatcaggtattgtgaaaatggttaac
cctacttctaaggtggaaccatgtattgttagtgttacatatggtaatatgacattgaat
ggtttatggttggatgataaggtctactgtccaagacatgttatatgttctgcttcagat
atgactaatccggattatacaaatttgttatgtagagtaacatcaagtgattttactgta
ttgtttgatcgtttaagcctcacagtgatgtcttaccaaatgcagggttgcatgcttgtg
cttactgtgaccttgcaaaattctcgtacaccaaaatatacatttggtgttgttaagcct
ggtgagacttttactgttttagctgcttataacggcaaaccacaaggagcctttcatgtt
actatgcgtagtagttataccattaagggttcttttttatgcggatcttgtgggtctgtt
ggttatgtaataatgggtgattgtgttaaatttgtttatatgcatcaattggagcttagc
actggttgtcatactggtactgactttaatggggatttttatggtccttataaagatgct
caggttgttcaattgcccgttcaggattatatacaatctgttaattttgtagcatggctc
tatgctgctatacttaacaattgtaattggtttgtacaaagtgataagtgttctgttgaa
gattttaatgtgtgggctttatccaatggatttagccaatttaagtctgatcttgttata
gatgctttggcttctat----------------------------gacgggtgtgtcatt
ggaaacactcttggccgctattaagcgtcttaagaatggtttccaagggcgtcagattat
gggtagttgctcttttgaggatgaattgacacctagcgatgtctatcaacagctcgctgg
tatcaagttacaatcaaagcgcact----agattgtttaaaag-------cattggttgt
tg-----gattatggcttctacatttttgtttagttgcataattacagcatttgtaaaat
ggactatgtt------tatgtatgtaactac------------taacatgtttagtatta
cattttgtgcactttgtgttataagtttagccatgttgttggttaagcataagca-----
-tctttatttgactatgtatataa-ttcctgtgctttttactttgttgtataataactat
ttggttgtatataagcatacatttagag-------------gctatgtttatgcatggct
atcac-attttgtcccatcagttgagtatacttatactgatgaagttatttatg-gcatg
ttattgttagtaggaatggtttttgttacattacgtagcattaaccatga----------
------------------------tttgttttcttttataatgtttgttggccgtgttat
ttctgttgtctcattgtggtacatgggctccaatttagaagaagaaattcttcttatgtt
ggcc---------tccctttttggtacatacacatggacaacagctctttctatggctgt
tgcaaaggttattgctaagtgggttgctgtgcattttttgtatttcacagatatacccca
aattaaaatagtgcttttgtgc------------tatttgtttattggttatgttattag
ctgttattggggattgttttccttgatgaacagtttgtttagaatgcccttgggtgttta
taattataaaatatcagtacaggaattaagatatatgaatgctaatggattgcgccctcc
caaaaatagttttgaagcccttatgcttaattttaagctgttgggtattggaggtgtgcc
aatcattgaagtatctcaatttcaatcaaaattgactgatgtcaaatgtgctaatgtcgt
cttgcttaattgcttgcaacatttgcatgttgcttctaattctaagttgtggcattattg
tagcactttgcacaatgaaatacttgccacttcggatttgagtgttgcttttgaaaagct
tgctcagttgttaattgttttgtttgctaatccagctgctgtggatagcaagtgcctgac
tagtattgaagaagtttgcgacgattacgcaaaggacaatactgttttgcaggctttaca
gagtgaatttgttaatatggctagcttcgttgaatatgaagttgctaaaaaaaatcttga
tgaggcgcgttctagtggttctgctaatcaacagcagttaaaacagctagaaaaagcctg
taatattgctaaatctgcttatgaacgcgaccgtgctgtagcaaaaaaattggagcgtat
ggcaaatttggctctcactaatatgtataaagaagctaaaattaatgataaaaagagtaa
ggttgtttctgccttgcaaactatgctttttagtatggtgcgtaagttaaataatcaagc
tttgaattcaatattaaataacgctgtgaagggttgtgtaccattgaatgcaatcccttc
attggcagcaaatactctgactataattgtaccaaataaaagtgtttatgaccaggtagt
tgataatgtctatgttacttatgctggtaatgtatggcaggttcaaactatccaagattc
agatggtacaaataagcagttgaatgagat------------atctgatgattgtaactg
gccactatttattattgcaaatcggtataatgaggtatctgctaccgttttgcaaaataa
tgaattaatgcctgctaaattgaaaactcaggttgttaatagtggtccagatcagatttg
taatacacctact--------------caatg-------ttactataataatagtaacaa
tgggaagattgtttatgctatacttagtgatgttgatggtcttaagtatacaaaaattct
taaagatgatggcaattttgttgtct---tggagttagatcccccttgtaaatttactgt
tcaagatgttaaaggttttaaaattaagtacctttattttgtaaaaggttgtaacacact
agcaagaggctgggttgttggtacaatttcttctacagttagattgcaagctggaactgc
tactgaatatgcttccaactcatctatattgtctttatgtgcgttttctgtagatcctaa
gaaaacgtatttagattttatacaacaaggaggaacacctattgtcaattgtgttaaaat
gttgtgtgaccatgctggtaccggtatggccattactgctaaacctgatgctaccactag
tcaggattcatatggtggtgcgtctgtttgtatatactgccgcgcacgagttgaacaccc
agatgttgatgggttgtgcaaattacgtggcaggtttgtacaagtgcctatag---gtat
aaaagatcctgtgtcttatgttttgacacatgatgtttgtcaagtttgtggattttggcg
ggatggcagttgttcatgtg-tcagcact--gacactactgttcaatcaaaagatactaa
tt---ttttaaacgggttcggggtacgagtgtagatgcccgtctcgtaccctgtgccagt
ggtttatctactgatgtacaattaagggcatttgatatttgcaatgctagtgttgctggc
attggtttacacttaaaagttaattgctgccggtttcagcgtgttgatgagaatggtgac
aaattagatcagttctttgtcgttaagaggacagatttgactatatataatagagagatg
gaatgttatgagcgtgtaaaagattgtaagtttgtggctgaacacgatttctttacattt
gatgtagaaggtagtcgtgtgccacacattgtacgcaaggatttaacaaagtatactatg
ttggatctttgctacgcattgcgacattttgatcgcaatgattgcatgctgctttgtgac
attctctctatatatgctggttgtgaacaatcctactttactaagaaggattggtatgat
tttgttgaaaatcctgatattatcaatttgtataaaaagctgggacctattcttaataga
gccttagttagcgctactgagtttgcagacaaattggttgaggtaggcttagtaggcgtt
ttaacacttgataatcaagatttaaatggtaaatggtatgatttcggtgactatgttatt
gcagcccctggatgtggtgttgcaatagcagattcttattattcttatatgatgcctatg
cttaccatgtgtcatgcattggattgtgaattgtatgtgaatgatg------------ct
tatagactatttgatcttgtacagtatgattttactgattacaagcttgaattgtttaat
aagtattttaagcactggagtatgccatatcatcctaacactgttgactgtcaggatgat
cggtgtatcatacattgtgctaattttaacatactttttagtatggttttacctaataca
tgttttgggcctcttgttaagcaaatttttgtggatggtgtgccttttgttgtttcaatt
ggctaccattataaaaaacttggtgttgttatgaatatggatgtggatacacatcgttat
cgcttgtctttaaaagacttgcttttatatgctgctgacccagctttgcatgtagcttct
gctagtgcattatatgatttacgcacttgctgttttagtgttgctgctataacaagcggt
gtaaaatttcaaacagttaaacctggtaattttaatcaggatttttatgattttatttta
agtaagggcatgcttaaagagggtagttcagttgatctgaagcactttctctttacgcag
gatggtaatgctgctattactgattataattattataagtataatttgcccaccatggtg
gacattaagcagttgttgtttgttttggaagttgtttacaagtattttgagatttatgat
ggtggttgtataccggcatcacaagtcattgttaataattatgataagagtgctggctac
ccatttaataaatttggaaaagccaggctctattatgaagcattatcatttgaggagcag
gatgaaatttacgcttatactaagcgcaatgtcctgccaacacttactcaaatgaatttg
aaatatgctattagtgccaagaatagagcccgcactgttgctggcgtttccatacttagt
actatgactggcagaatgtttcatcaaaaatgtttgaagagtatagcagctacacgtggt
gttcctgtggttataggcaccactaaattttatggtggctgggatgatatgttacgccgc
cttattaaagatgttgataatcctgtacttatgggttgggattatccaaagtgtgatcgt
gctatgccaaacatactacgtattgttagtagtttggtattggctcgaaaacatgaggca
tgttgttcgcaaagcgataggttttatcgacttgcgaatgaatgcgcacaagttcttagt
gaaattgttatgtgtggtggttgttattatgttaagcctggtggcactagtagtggtgat
gcaactactgcttttgctaattcagtctttaacatatgtcaagctgtttcagccaatgta
tgtgccttaatgtcatgcaatggcaataagattgaagatttgagtatacgtgctcttcag
aagcgcttatactcacatgtgtatagaagtgatattgttgattcgacctttgtcacagaa
tattatgaatttttaaataagcattttagtatgatgattttgagtgatgatggtgttgtg
tgttataattctgattatgcgtccaaagggtatattgctaatataagtgcctttcaacag
gtattatattatcaaaataacgtttttatgtcagaatccaaatgttgggttgaaaatgac
atagataaaggacctcatgaattctgttcgcaacacacaatgctagtaaagatggatgga
gacgatgtctaccttccatatccagatcctagtcgtatattaggagctggatgctttgtg
gatgatttgttaaagactgatagtgttcttttaatagaacgatttgtaagtcttgcaata
gatgcttatccacttgtgtatcacgaaaatgaagaataccaaaaggtttttcgtgtttat
ttggagtatataaagaagttgtacaacgacctaggtaatcagatcttggatagctacagt
gttattttaagtacttgtgatggacaaaaatttattgaagagtccttttacaagaacatg
tatttaagaagtgcagttatgcagagtgttggagcttgcgttgtttgctcttctcaaact
tcattacgttgtggcagttgcatcagaaagcctcttctttgctgcaagtgttgttatgat
catgttatggcaactgatcataaatatgttttgagtgtttcaccatatgtgtgtaatgca
ccaggatgtgatgtaaatgatgttaccagattgtatctaggtggtatgtcatattattgt
gaagaccataagccacaatattcattcaagttggtaatgaatggtatggtttttggttta
tataaacaatcttgtacaggatctccgtacattgatgattttaatcgtattgccagttgt
aaatggaccgatgtggacgattacatattggcaaatgaatgtacagagcgcttgaaattg
tttgctgcagaaactcaaaaggcaactgaggaagcctttaagcagagttatgcatcagca
acaatacaagaaattgttagtgagcgcgaattgatcctctcttgggagattggaaaagtg
aagccgccacttaataagaattatgtttttactggctaccattttactaaaaatggtaag
acagttttaggcgaatatgtttttgataaaagtgagttgactaatggtgtgtattatcgc
gccacaaccacttataagctatcagtaggtgatgtttttgtcttaacatcgcactcggta
gctaatttaagtgctcctacgcttgtccctcaggagacttatagtagcattagatttgct
agtgttta-----tagtgtgcttgagacgtttcagaacaatgttgttaattatcaacata
ttggaatgaaacgctattgcaccgtgcaaggacctcctggtacagggaagtcacatcttg
ctattggtctcgctgtatattactgtacagcgcgtgtagtatacactgcggccagccatg
cagctgtagacgcattgtgtgaaaaagcatacaaatttttgaatataaatgattgcactc
gtattgtccctgctaaggtcagggttgagtgctatgataagtttaaaattaatgacacca
cttgtaagtatgtgtttactaccattaatgcattacctgaaatggtgactgatattgttg
tagtagatgaagttagtatgcttaccaattatgagctttctgttattaatgctcgtattc
gcgctaagcattatgtttatattggtgaccctgctcaattgccagcaccacgtgtgttgt
tgagcaagggtacacttgaacctaaatactttaacactgtcactaagctcatgtgttgct
tagggccagacatttttcttggtacatgttatagatgtcctaaggaaattgttgatacag
tgtccgccttggtttatgaaaataagcttaaggctaagaatg--aaagtagttcattgtg
ttttaaggtctattataagggcgttacaacacatgaaagttctagtgctgtaaatatgca
gcagatttatttgattaataagtttttgaaggctaatcctttgtggcataaagccgtttt
tattagcccatataatagtcagaactttgcagctaagcgtgttttgggattacaaaccca
gaccgtggattctgctcaaggttctgaatatgattatgttatatattcacagactgcaga
aacagctcattctgtaaatgttaatcgcttcaatgttgctattactcgagccaagaaagg
tattctttgcgttatgagtaatatgcagttgtttgaagcattacagtttactacattgac
cttagataaagtgccacaggccgttgaaacga------aagttcaatgtagtactaattt
atttaaagattgtagcaagaattatagtggttatcacccagctcatgctccttcattttt
ggcagtagatgacaaatataaggcaactggcgacttagccgtgtgtcttggtattagtga
ttctgct------gttacatattcaagattaatatcactcatgggttttaaactggatgt
tacccttgatgggtattgtaagctttttataactaaagaagaagctgttaaacgcgtgcg
tgcctgggttggctttgatgctgaaggtgctcatgccacgcgtgatagcattgggacgaa
tttcccacttcaattagggttttccacaggaattgattttgttgtggaagctactggttt
gttcgctgatagagatggttatagctttaaaaaggctgcggctaaagctcctcctggtga
acaatttaagcacctcatccctttgatgacgagaggtcagcgttgggatgttgttagacc
tagaatagtacaaatgtttgcagatcatttaattgatctgtctgattgtgttgtgctagt
tacgtgggctgctaactttgagctcacatgtctccgttactttgcaaaagttggacgtga
gatctgttgtaatgtgtgcactaaacgtgccacagtttataattctagaactggttacta
tggttgctggcgccatagtgttacatgtgattacttgtataacccacttattgttgatat
tcaacagtggggatatactggttctttatcaagtaatcatgatttatattgtagaatcca
taaaggagcacatgttgcttcctctgatgctataatgacacggtgtttggccgtttatga
ttgcttttgcaataacattaattggaatgtggagtatcccatcatttcaaatgagttaag
tattaatacctcttgtaggatcttacagcgtgtgatgcttaaagctgctatgctttgcaa
taggtatagtttgtgttatgatattggcaatcctaaagcgatagcctgtg----ttaaa-
-gatttcgatttcaagttctatgatgcccaacc----aattgttaagtctgtta-----a
gactcttttgtactcatttgaggcacataaggactcttttaaagatggtttgtgtatgtt
ttggaactgcaatgtggataagtatccgccgaatgcagttgtatgtagatttgacacgag
agtgttgaataatttaaatcttcctggctgtaatgggggtagtttgtatgttaataagca
tgcatttcataccaaacccttttctagggcagcctttgagcatttgaagcctatgccatt
tttctattattcagatacgctttgcgtgtatatggatggcatggatgctaagcag-----
---gttgactatgtacctttgaaatccgccacttgcatcactagatgcaatttaggtggc
gcagtttgtttgaaacatgctgaagagtatcgtgagtacctcgagtcttacaatacagct
actacagcaggttttactttttgggtctacaagacatttgatttttataatttgtggaat
acattcaccaagctacaaagtttggagaatgttgtatttaatttagtcaatactggtcat
tatacgggacaggcgggtgaaatgccttgtgccattataaatgacaaagtcgtggctaag
atcgataaggaggatgttgttatttttactaataatacaacataccctactaatgtggct
gttgaattgtttgctaaacgcagtattcggcaccatccagagctcaagctctttagaaat
ttgaatgttgatgtgtgctggaagcac-gtcatttgggactacgctagagaaagtatatt
ttgcagtaatacttatggtgtctgc------atgtatacagatttaaagttcattgata-
-----------aattgaatgtcctttttgatggtcgtgataatggtgctcttgaagcttt
taaacgctctaataatggcgtttacatttccatgacaaaagttaagagtctttcgatgat
taaaggtccaccgcgtgccaaattgaatggcgtaggggtggataaag-----ttggaaac
actgattgcttgtttttttttgttgtgcgtaaagagggtaaggatgtcttcttcagccaa
ttcgacagcctgggagtcagctctaaccagagcccacaaggtaatctggggagtaatgga
aaacccggaaatgtcggtggtaatgatgccctggcaacctctaccttctttacacaaagc
cgtgttattattttttttacatgtcgtactgacatggaaaaagattttatagctttagat
caagatgtgtttattcaaaagtatggtttggaggactatgcttttgaacatattgtttat
ggtaattttaaccagaagataattggtggtttgcatttgttaataggcttgtaccgaagg
cagcaaacgtcctatctggttgttcaggagtttgtctcgaacaactccagcataccctct
tattttatcactgatgaaaagagtggtagtagtaagagtgtttgcactgttatagatatt
ttgttgaatgattttgtggctcttgttaagtcacttaatcttaattgtgtgagtaaggtt
gttaatgttaatgttgattttaaagattttcagtttatgctttggtgtaacgatgagaaa
gtcatgactttctatcctcgtttgcaagctgcatctgactggaagcctggttattctatg
cctgtactatataagtatttgaattccccaattgaaagagttagtctctggaattatggg
aagccagttactttgcctacaggctgtatgatgaatgtcgctaagtatactcagttatgt
caatatctgaatactacaacattagctgtacctgttaatatgcgcgttttgcatttaggt
gcaggttcagaaaaaggagtagcaccgggttctgcagttcttaggcagtggttgcctgtt
ggtaccattcttgtagataatgatttacacccatttgtgagtgacagtgtcgctacatat
tttggggattgtataaccttaccctttgattgtcaatgggatttgataatttctgatatg
tatgaccctattactaagaacataggggagtacaatgtgagtaaagatggtttctttaca
tatatttgtcatatgattcgcgacaagttagctcttggtggtagtattgctataaaaata
acagagttttcttggaacgcagaattatataagttaatggggtattttgcattttggacg
gtgttctgcacaaatgcaaatgcttcttctagtgaaggatttttaattggcataaattat
ttgggtaaatccaaggttgatatagatggaaatattatgcatgccaattatttgttttgg
agaaattcca--------cagtttggaatgggggtgcttatagcctttttgacatggcta
aattccctcttaaattggctggtactgccgtgataaatttaagagcagaccagattaatg
acatggtttattcccttcttgaaaagggtaaactacttataagagatacaaataaagaag
tttttgttggtgatagtttggttaacgtaatctaggaggaacaccaaactttaaaaatgg
ccgtctcacatgcagacaatctgaatcattttattaattttccacttacctagtt---tg
gttttgtgttaaattataagggtttacaatttcaatttctccatgaaggagtggattgta
aaatacaaacagcacctcacattatt----------------------------------
-aagtgttgatgttgctattctagaatttattg---------------------------
------------------------------------------------------------
------------------------------------------------------------
------------------------------------------------------------
------------------------------------------------------------
------------------------------------------------------------
------------------------------------------------------------
------------------------------------------------------------
------------------------------------------------------------
------------------------------------------------------------
---------------------------------------ataagaagaatactaaaccca
gtgaaaatgtttttgcttcctagattctgtctagtttgcagcatcattggtaattttggt
tttgaaaatcctcctaccaatgttgtttcacattttaatgatgattggtttttgtttggg
gacagtcgtaccgactgtaatcatgttgttaaaaccaatccccgtaattattcttatatg
gaccttaatcctgctctgtgtgattctggtaaaatatcatctaaagctggcaactccatt
tttaggagttttcactttaccgatttttataattacacaggtgaaggtcaacaaatcatt
ttttatgagggtgttaattttacgccttatcatgcctttaaatgcattagtgctggtaat
aatgatatatggatgcagaataaaggcttgttttacactcaggtttataagaagatggct
gtttatcgcagtcttactttagttaatgtgccatacgtttacaatgggtcagctcaacct
accgcattttgtaagtctggcagtttaactcttaacaatcctgcatatatagcccgtgag
gttaatgtgggtgattattattataagtctgaagcagatttttctctttcaggttgtgac
gagtatatcgtaccactttgtatttttaacggcaagtttttgtcgaatacaaagtattat
gatgatagtcaatattattttaataaagacactggtgttatttatggtct-caattctac
tgaaaccattaccactggttttgattttaattgtcagtatttagttctaccctctggtaa
ttatctagccatttctaatgagctattgttaactgttcctactaaagcaatctgtcttaa
taagcgtaaggtttttactcctgtacaggttgttgattcgcggtggaacaatgtcaggca
gtctgataacatgacggcagttgcatgtcaacttccatactgttattttcgtaattctac
ctccaactacgttggtattcatgatgttaaccatggtgatgctggttttactagcatact
cagtggtttgttgtatgattcaccttgtttttcgcagcaaggtgtttttaggtatgataa
tgtcagtaccgtttggcctctttttccttttggtaattgccctactgctgctagtattat
ttcctctgatttacctatatgtgtttatgacccattaccaattattctgcttggcattct
tttaggtgtcgcggtcatagttatatttgttttgttgttttattttatggtggataatgt
tactaggcagcactatgcttaaaacctaatctaaacatgttttttatacttt------ta
atctccct-----gccttctgcttttgcagttataggggatttaaagtgtaacacttcat
taattaatgacgttgacactggtgttccatctattagctctgaagttgttgatgtcacta
atggtttggggactttctatgttttagatcgtgtttatttaaataccacattgttgctca
atggttattaccctattt------cagggtctacatttcgtaatatggctctgaaaggaa
ctcgattattgagcaccttgtggtttaagccgccttttttatcatcttttaatcatggta
tttttgccaaggttaaaaacagtaaattttctaaagatggtgttatttatagtgagtttc
ctgctattactataggtagtacttttgtaaatacttcctatagcatagtagtagagcctc
atacctcacttattaatggtaatttacaaggtttgttgcaaatttctgtttgtcaataca
ctatgtgtgaatatcc-----------aaatactatttgtca---ccctaatttgggtaa
tcaacgcatagaattatggcattatgactcagatgttgtttcttgtttatataggcgtaa
tttcacatatgatgtgaatgctgactatttatattttcacttttatcaggaaggtg-gca
ctttttatgcatactttacagatactggttttgtgactaagtttctgtttaagtt-----
-------gtatttaggcactgtgctttcacattattatgttatgccattgacttgtgata
gcgctttatctttagaatactgggttacacctctcaccactagacaatttcttctagcct
ttgaccaggatggtgttttataccatgctgttgattgtgctagcgattttatgagtgaga
ttatgtgtaaaacttcttcaataacaccacctactggtgtttatgaactaaacggttata
cagttcaacctg------ttgccactgtatatcgtagaatacctgatttacccaattgcg
atatcgaagcttggcttaattccaaaaccgtttcttcgcctcttaattgggaacgtaaaa
ttttttctaattgtaattttaacatgggcaggctgatgtcttttattcaggctgactctt
ttggttgtaataatattgatgcttcgcgcttatatggtatgtgttttggtagcattacta
ttgataagtttgctatacccaatagtagaaaggttgatctgcaactgggtaaatttggtt
atttacaatcttctaattataagattgatactgctgtcagcagttgtcaactctattata
gtttgcctgcagcaaacgtatctgtcactcattataatccttcatcttggaacagaaggt
atgggtttaataatcagagttttggttctaggggccttcatgatgctgtttattcacagc
aatgttttaatacacctaacacatattgtccttgtagaacaagtcaatgcataggtggtg
caggcacaggaacttgtcctgtaggcaccactgttcgtaagtgttttgctgcagttacaa
acgctactaagt----gcacttgttggtgtcagccagatccttccacatataaaggcgta
aacgcctggacttgtccgcaatctaaagtttctatacaaccaggtcagcattgccctggt
ttaggtcttgtggaggatgattgctctggcaacccttgcacttgtaaaccagaggctttc
ataggctggagttcagaaacttgtttgcaaaatggtaggtgtaatatttttgctaatttt
attctgaatgatgttaatagcggtacaacctgttctactga-------------------
--tttacaacagggtaatactaatattacaactgatgtttgtgttaattatgacctttat
ggcatcacaggccagggcatacttatagaagttaatgccacttattataatagttggcag
aatcttctttatgattctagtggtaatctctatggatttagagattatttatcaaataga
acttttcttattcgtagctgctatagtggaagagtttcagcagtttttcatgctaactct
tctgaacctgctttg-----atgtttcgtaatctcaaatgcagccacgtttttaataata
ctgttttaggacaaatacagcttgttaactattttgatagttaccttggctgtgttgtta
atgcttataa---taatacagctagtgctgtaagtacctgtgatttaaccgttggtagcg
gctattgtgttgattatgttacagcacttagatcacgtag----------------atct
gttattacaggttatcgctttactaattttgaaccatttgccgttaatttggtaaatgat
agcatagaacctgttggtggtttgtatgaaatacagataccttcagagtttaccattggt
aatttagaagaattcattcaaacgagttcccctaaggttactatagattgtgctacattt
gtttgtggtgactatgctgcatgtagacaacagttagctgagtatggtagtttttgtgag
aacattaatgctatactcacagaagtaaatgaactacttgacactacacagttgcaagta
gctaatagtttaatgaacggagtcacccttagtactaagattaaggatggcattaatttc
a-atgttgacgatatcaacttctcctctgtattaggttgtttaggaagcgagtgtaatag
agcttccactagatctgctatagaggatttactttttgataaagtaaaattgtctgatgt
cggctttgtacaggcctataataactgcactggaggtgccgaaattagggatctcatttg
tgtgcaaagttataatggtatcaaagtgttgcctccattgttatctgaaaatcagattag
tggttacactttggcagccaccgctgctagcttatttcctccttggacagctgcagcagg
tg------------taccattttatttaaatgttcagtatcgtataaatgggcttggcgt
caccatggatgtgctaagccaaaaccaaaagcttattgctagtgcatttaacaatgctct
tgattctatccaggaagggttcgatgcaaccaattctgctttagttaaaattcaggctgt
tgttaactcaaatgctgaagcacttaataacttattgcagcaactctctaatagatttgg
t-gccataagtgcctctttacaagaaattttatccaggcttgatgctcttgaagctaaag
ctcagatagacagacttattaatgggcgtctcaccgctcttaatgcttatgtttcccagc
agcttagtgattctacactagtaaaatttagtgcagcacaagctattgagaaagttaatg
aatgtgttaaaagccaatcatctaggataaatttctgtggtaatggtaatcatattatat
cattagtacagaatgctccatatggtttgtattttatccattttagctatgtccccacca
agtatgttacagctaaggttagtcctggtttgtgcactgctggcgatataggaatatcgc
ctaagagtggttattttgttaatgtaaacaattcttggatgttcactggtagtggctatt
attaccctgaacctataacccaaaataatgttgttgtgatgagtacctgtgctgtt----
----aattacactaaagcaccggatcttatgcttaacacatcgacacccaaccttcctga
tttcaaggaagaattgtatcaatggtttaaaaaccaatcttcagtggcaccagattt---
----gtcacttgattatactaatgttacgttcttggacctacaagatgaaatgaataggt
tacaagaggctataaaagttttaaatcagagctacatcaaccttaaggacattggtacat
atgagtattatgtgaaatggccttggtatgtatggc------ttttaattggccttgctg
gtgtagctatgcttgttttactattctttatatgctgctgtacaggatgtgggactagtt
gttttaagaaatgtggcggttgt---------------ttttatgattatacaggacacc
aggagtttgtaatcaaa-----------acttcacatgacgattaatttcgtctttggtt
t-------------ccatatagtaactttaagcatttgccaaaa----------------
--tttttgaggttacgctc---------------cattaatggacatctggtgccct---
--gataagaaatatctccgttatact----------------aacggatttaatgtttca
gaactagaaga---------------------------tgtctgttttaaatataact--
------------------------------------------------------------
------------------------atcaatttcctaaag--------------taggata
ttgtagagttcctaattatgcctg-------gtgccgtaaccaaggtaggttttg-tgct
acttttactttgtacggcaaatccaaacattatgataat----tattttggaataat---
-----------------------aactggtttcacagcattctctaattctttagaagaa
gctgttaataaactggttttttta------------------------------------
------------------------------------------------------------
-----gctgttgattttattacctggcgaagccagattttaaatgtttatg---------
------------------------------------------------------------
----------------gctgatgctta---------ttttgcagacactgtgtggtatgt
-------------------------ggggcaaataatttttatagttgccatttgtctat
tggttataatagttgtagtggcatttttggcaact---------------------ttta
aattgtgtattcaactttgcggtatgtgtaatac------tttagtactgtccccttcta
tttatgtgtttaatagaggtaggcagctttatgagttttacaatgatgtaaaaccaccag
ttcttgatgtggatgacgtttagttaatccaaacattatg---------------agtag
tccaactacaccagtaccagttattagctggact------gctgatgaagctattaaatt
cctaaaggaatggaatttttctttgggtataatagtactttttatcacaatcatacttca
atttggatatacaagtcgcagtatgtttgtttatgttgttaagatggttatattgtggct
catgtggcctcttactataattttaactatcttcaactgcgtatacgcgttgaataatgt
gtaccttggtttctctatagtttttactatagtggccattattatgtgggttgtttattt
tgtgaatagtatcaggttgtttattagaactggaagttggtggagtttcaacccagaaac
taacaacttgatgtgtatagatatgaagggaagaatgtatgttaggcccattattgagga
ctaccacacccttactgccacaataatacgtggccacctctatatccaaggtataaaact
aggtactg--------gctattccttgtcagatttgcctgcttatgtgaccgttgctaag
gtcacacacctgtgcacatataagcgtggttttcttgataagataggcgatactagtggt
tttgctgtttatgttaagtccaaagtcggtaattatcgatt-------------------
-----------------------------------------------------------g
ccttcaacccataagggctcaggcat----------------------------------
-------------------ggacaccgcattgttgagaaataatatctaaa---------
------------------------------------------------------------
------------------------------------------------------------
-------------------------ctttaaggatgtctttcactcctggca--------
agcagtccagcagtagagcgtcctctggaaatcgttctggtaatggcatccttaagtg--
---------------------------------------------------ggccgatca
gtccgacc------------------------agtctagaa-------------------
---------------------------------------atgttcaaaccaggggtagaa
gagttcaa----------------------------------------------------
------------------------------------------------------------
------tccaagcaaac---------tgctacttctcagcaaccatcagga---------
------------------------------------------------------------
------------------------------------------------------------
------------------------------------------------------------
------------------------------------------------------------
--gggactgttgtaccctactat-------------------------------------
------------------------------------------------------------
------------------------------------------------------------
------------------------------------------------------------
-------tcttggttctctggaattactcagtttcaaaagggaaaggagtttgaatttgc
agagggacaaggtgtgcctattg----caccaggagtcccagctactgaagctaaggggt
actggtacagacacaacagacgttcttttaaaacagccgatggcaatcagcgtcaactgc
tgccacgatggtacttttactaccttggaacaggaccgtatgccaaagaccagtacggca
ccgacattgacggagtcttctgggtcgctagtaaccaggctgatattaataccccggctg
acattgtcgatcgggatccaagtagcgatgaggctattccgactaggtttccgcctggca
cggtactccctcaaggttactatattgaaggctcaggaaggtctgctcctaattccagat
ctacttcacgcgcacccaatagagcccctagtgcaggatcgcgtagtagagccaattctg
gcaatagaaccc------------------ctacccctggtgtaacacctgacatggctg
atcaaattgctagtcttgttctggcaaaacttg---------------------gcaagg
atgccactaagcctcagcaa---------------gtaactaagcagactgccaaagagg
ttagacagaaaattttgaataagccccgccagaagaggagccccaataaacaatgcactg
ttcagcagtgttttgggaagagaggccctaatca---------gaattttggtggtggag
aaatgttaaaacttggaactagtgacccacagtttcccattcttgcagaactcgcaccta
cagctggtgcgtttttctttggatcaagattagagttggccaaagtgcagaatttgtctg
ggaatcctgacgagccccagaaggatgtttatgaattgcgctataatggcgcgattagat
ttgacagcacactttcaggttttgaaaccattatgaaggtgcttaaccagaatctgaatg
cctatcaa------------------catcaggaagatgggatgattaatattagtccta
aaccacagcggcagcgtggtcagaagaatggacaagtagaaaatga------taatataa
gtgttgcagcgcctaaaagccgtgtgcagcaaaataagagtagagagttgacagcagagg
acatcagccttcttaagaagatggatgagccctttactgaagatacctcagaaatataa-
---------gagaatgaaccttatgtcggcacctggtggtaacccctctcaggaaagtcg
ggataaggcactctctatcagaatggatgtcttgctgctata----atagatagagaagg
ttatagcagactatagattaattagttgaaagttttgtgtggtaatgtatagtgttggag
aatgttaaagacttgcagatgtaatcgc--------------------------------
--------tgacaagtgcctcagggaagagccagcatgttaagttaccacccagtaatta
gtaaatgaatgaagttaatt----------------------------atggccaattgg
aaaaatcac---------------------------------
>OQ798827.1 Porcine hemagglutinating encephalomyelitis virus strain rvPHEV7, complete genome
-------------------------------------------acccgcttcactgatct
cttgttagatctttttgtaatctaaactttataaaaacatccactccctgtagtctatgc
ttgtgggcgta------gatttttcatagtggtgtctat-agtcatttctgctgttaaca
---------------------------------gctttcagccagggacgtgttgtatcc
taggcagtggcccacccataggtcacaatgtcgaagatcaacaaatacggtctcgaacta
caatgggctccagaatttccatggatgtttgaggacgctgaggagaagttggataaccct
agtggttcagaggtggatatagtttgctccaccactgcgcaaaagctggaaacaggcgga
atttgtcctgaaaatcatgtgatggtggattgtcgccgacttcttaaacaagagtgttgt
gtgcagtctagcctaatacgtgaaattgttatgaatacacgtccatatgatttggaggtg
ctacttcaagatgctctgcagtcccgcgaagcagttttggttacaccccctctaggtatg
tctttggaggcatgctatttgagaggttgta----------------atcctaacggatg
gac-catgggtttgtttcggcgtagaagtgtgtgtaacactggt--------cgctgcgc
tgttaacaggcatgttgcctatc-agctatatatgat----------tgatcctgatggt
gtttg-----------tttcggtgcaggtcaattcgttggttgggttatacccttggcct
ttatgcctgcgcaatcccggaactttattgttccttgggttatgtatttgcgtaagtgtg
gcgataagggtgcctataataaagatcatagacgtgacggttttgaacacgtttatgatt
ttaaagttgaggaagcttacgaccaggttcatgatgagcctaagggtaagttttctaaga
aggcttatgctttaattagaggatatcgtggtgttaaaccgcttctctatgtagaccagt
atggttgtgattatactggtggtcttgcagatggcttagaggct---tatgctgataaga
cattgcaagaaatgaaggcactatttcctatttggagccaggaactcccttttgatgtaa
ctgtggcatggcacgttgtgcgtgatccacgttatgtta-tgagattgcagagtgcttct
actatacgtagtgttgcatatgttgctaaccctactgaagacttatgtgatggttctgtt
gttataaaacaacctgtgcatgtttatgcggatgactctattatttta--cgtcaacata
attta------------------attgacattatgagttgttttta--------------
---tatggaggcagatgcagttgtaaatgctttttatggtgttgatttgaaagattgtgg
ttttgttatgcagtttggttac--attgattgcgaacaagact-----------------
-tgtgtgattttaaaggttgggttcctggtaatatgatagatggttttgcttgcaccact
tgtggtcatgtttatgaaacaggtgatttgctagcacaa---------tcttcaggtgtt
ttgcctgttaatcctgttttgcacactaagagtgcagcaggtt-----------------
-------------------------atggtggttttggttgtaaggattcttttactctg
tatggccaaactgtattttactttggaggttgtgtgtattggagtccagcacgtaatata
tggattcctatattaaaatcctctgttaagtcttatgacagtttggtttatactggagtt
---gtacgttgcaaggctattgtaacagaaacaaatctcatttgcaaagcgttgtacctt
gattatattcaatacaagtgtggcaatttacaccagcgagagttgctaggtgtgtcagat
gtgtggcataaacaattgttattaaacagaggtgtgtataaacctctcttagagaatatt
gattattttaatatgcggcgcgctaaatttagtttagaaccttttatgtttgtggcagat
ggtctaatcccttttcttttagatgatttggttccgcgtgcatattatttggcagtaagt
ggtaatgcaatttgtgattatgcagataaactttgccatgccgatgt---------gtct
aagagtaaagatttacttgatgtatct--------------------------atggatt
ttttgggtgca---------------------gatatacattattggaattctagaaatg
ttgatttggctcaacattt--------------------------tagtgattttggagc
aagttttg------tttctacaattgttcgttattttaagac----------ttttacta
ctagcactgctcttgcatttgcatg----------ggttttatttcatgttttgcatggt
gcttatatagtagtagagagtgatatatattttgttaaaaacattcctcgttatgctagt
gctgttgcacaagcatttcggagtgttgctaaagttgtactggactctttaagagttact
tttattgatggcctttcttgttttaagattggacgtagacgaatttgtctttcaggcaga
aaaatttatgaag-----------------------------------ttgagcgtggct
tgttacattcatctcaattgcc----------------------------attagatgtt
tatgatttaacca------------------------------------------tgcct
agtcaag-ttcagaaagccaagcaaaaacctatttatttaaaagg---------------
------------------------------ttctggttctgatttttcattagcggatag
tgtagttgaagttgttacaacttcact------tacaccatgtggttattctgaaccacc
taaatttgcagataaaatttgcattgtggataatgtttatatggc-------caaggctg
gtgacaaatattatcctgttgtggttg--atgatcatgctggactcttggatcaagcatg
gagagttccttgtgctggaaagcatgttacatttaaggaacagcctacagtaaatgaaat
tgcaagcatgcataggactattaaagttttttatgagcttgacaaagattttaatactat
tttaaacactgcttgtggagtgtt-------tgaagtggatgataccgtggatatggagg
aatt---ttatgctgtggtcattgatgccatagaagagaaactttctccatgtaaggagc
ttgaaggtgtaggtgctaaagttagtgcctttttacagaaattagaggataattccctat
t-tttatttgatgaggctggtgatgaagtttttgctcctaaattgtattgtgcttttaca
gctcctgacgaagactactttcttgaagaaagtgatgttgaagaagatgatgtagaaggt
gaggaaactgatttaactgtcacaagtgctggagagccttgtgttgccagtaaacaggat
gagtcttctgaaatcttagaggacactttggattatggtccatgtgtggagacatctgag
tcacaagttgaagaagatgtagaaatgtcggattttgttgatcttgaatttgttattcag
gattatgaaaatgtttgttttgagttttatactatagagccagaatttattaaagttttg
gatctgtatttgcctaaagcaactcgcaataattgc--------tggttgcgatcagttt
tggcagtgatgcagaaattgccctgtcaatttaaagataaaaatttgcaggatctttggg
tgttatataagcaacagtatagtcagttgtttgttgacaccttggttaataagatacctg
ctaatattgtagttccacaaggtggttatgttgctga-----------------------
---ttttgcatattggtttttaaccttatgtgattggcagtgtgtagcatactggaaatg
tattaaatgtgacttagct---ctcaagcttaaaggcttggatgctatgttcttttatgg
tgatgttgtttctcatgtttgcaagtgtggtga----------gtctatggtacttattg
atgtt-----------gatgtgccatttaca-----------------------------
--gcccacttcgctcttaaggataagttgttttgtgcatttattactaagcgtagtgtgt
ataaagcagcttgtgtcgtggatgttaatgatag--ccattctatggctgttgttgatg-
---gtaaacaaattgatgagcatcgtatcactagtattactagtgataagtatga---tt
ttattattgggcatgg--------------------------------------------
------------------------------------------------------------
-----tatgtcattttcaatgactacttttgaaattgcccaattgtatggttcttgtata
acacctaatgtgtgttttgtt----aaaggtgatataattaaagtgtctaagcgtgttaa
agcagaagttgttgtaaaccctgctaacagccatatggcacatggtggtggtgttgcaaa
agctattgcagtagcagctggacagcagtttgttaaagagactaccgatatggttaagtc
tagaggagtttgtgctactggggattgttatgtctccac-----aggtggcaaa------
-------ttatgtaaaactgtgcttaatgttgttggacctgatgc--------aagagca
cagggtaaacaaagttat------gcattgttggagcgtgtttat-----------aaac
accttaacaaata--tgattgtgttgttac---aacgttgatttcagccggtatatttag
tgtgccttctgatgtgtctttaacatatctacttggtactgctacgaaacaagttgttct
tgttagcaataatcaagaggattttgatattatttctaagt--gtcatataactgctgt-
-------tgagggcactaggaaattggcagagcgtctttcatttaatgtcgggcgctcta
ttgtttatgaaacagatg-------ctaataagttgcttttaagca-atgaggtt-----
--------------gcatttgtttctacatttaatgtt-ttacaggatgt----gttatc
cttaagacatgatataattcttgaagatgatgcacgaacctttgttcagagcaatg----
ttgatgttgtccctgaaggttggcgtgtcgtcaataaattcgatcaaattaat-------
-----------ggtgttagaaccgttaaatattttgaatgtcctggtggcatagatatat
gtagccagggtaaagtttttggttatgtacatcagggtgtttttaataaggctactgttg
cacaaattaaagccttgtttgtggataaagtggatgtcttgcttactgtcgatggtgtta
act------------ttactaataggttcattcctgttagtgaaagttttggcaagattc
taggtaatgtgttttgtgatggagttaatgtcaccaaacataagtgtgatataaaatata
aaggtaaagtcttttttcagtt------tgataatctttcaagtgaaga----tttgaaa
gctgttaga-agttcatttaattttgatcaaaaggagttgcttgcc--tattacaacatg
cttgttaactgtaataagtggcaagttgttgttaatggtaagtattttacttttaagcag
gctaataacaattgttttgttaatgtttcctgcttaatgttgcagagtttgactcttaag
tttaaaattgttcaatggcaagaggcctggcttgaatttcgttcgggtcgccctgctaga
tttgtagctttagttatggccaaaggtggttttaaatttggagatcctgctgattctaga
gatttcttgcgtgttgtgtttagtcaagttgatttgactggggcaacatgtgattttgag
attgcatgtaaa---tgtggtgtaaagcaagaacagcgtattggcttagacgctgttatg
cattttggtacgttgagtcgtgaagaactagaagttggttacacagttgattgttcctgt
ggtaaaaagctgattcattgtgtgcgatttgatgtaccatttttaatttgcagtaataca
ccttctagtgttaagttacctaagggtg------ttgtatgtgcaaatatttttataggt
gat---aaggttggtcattatgttcatgtcaagtgtgaacaggcttatcatctttatgat
gcttctaatgttaagaaggttgcagacgttactggcaatttgtcagattgtctgtacctt
aaaaa---tttgaaacagactgttaaatcggtgttgaccacctattacttagatgatgta
aaaaaaattgagtataaccctgatctgtcacaatattattgtgatggaggtaagtattat
act------cagcgtattattaaggcacaatttaagacatttgagaaagtagatggtgtg
tatactaattttaaattggtaggacacactatctgtgatagtctcaatgctaagttgggt
tttgatagctctaaggagtttgttgaatataag------gttactgagtggccaatagca
ac---------------aggtgatgtggtgttggctactgatgat-----ttgtatgtta
agagatatgagaggggttgcattacttttggtaaacctgttatatggt------------
taagtcatgaga--aagcatcactcaattctttaacatattttaacagaccttcattggt
cgatgataataa----------------atttgttgtgttaaaagtggctgatgt-----
-------tgatagtggtgatgataactttgagagtgctgtcaaagagacaaaaaaaatca
acatcgtccag----------ttaaatggtgtgaaaaagccatttaag------------
--------------gttgaagatagtgtcgttattaatgatgacactagcgagaccaagt
atgttaagagtttgtctattgttgatgtgtatgatatgtggattacaggttgtaagtatg
ttgttaaaactgctaatgctttgagcagggca----gttaatgtacctacaatacgtaat
tttataaaatttggtatgactcttgttagta-taccaatagatttgttaaatttaagaga
tattaagcctttttttaatgtggtt------------------agagtggtgcgaaataa
aggttttgcatgctttaattttattaaatggctttttgtcttattgtt---------tgg
ctggattaaaatatccgccgataataaagtaatatacaccacagaaattgcatcaaagct
tacttgtaagcttgttgctttagctgtcaaaaatgcattattgacatttaattggagtat
ggttgctcgaggtgcttgcatcatagcgactatatttttattgtggtttaattttatata
tgccaatgtaatttttagtgatttttatttgcccaaaattggctttttgccgacctttgt
tggtaaaattgctcagtggattaagagc----acttttagtcttgttactatttgtgatt
tttattccgttcaagatgtgggttttaaaaatcag--------------------ttttg
taatggaagtattgcatgtcagttctgcttgtcaggatttgatatgttggataattataa
cgctattgatgtagtacagtatgaagctgataggagagtagttgttgattatacaggtgt
gttgaaaattgtcatcgaattgatagtaagttac----gccctgtatacagcatggtttt
atcctttgttcgctcttatcagtcttcagattttaactacttggtt-------------a
cctgagctttttatgctcagtacattacattggagttttaggttgttggtatccttggct
aat----------------atgttaccagcgcatgtttttatgagattttatatcattat
tgcttcttttattaagctttttaacttatttaggcatgttgcctatggttgtagtaaacc
tggttgtttgttttgttataagaggaatcgtagtctacgtgtaaaatgtagtactattgt
tggtggtatgatacgctattacgatgtgatggctaatggtggcaccggtttttgttcaaa
acatcagtggaattgcattgattgtgattcttataaaccaggtaatacttttattactgt
tgaggctgcttttgatctatcaagagaattgaagcggcccattcagcctacagatgttgc
ttatcatacagtaacggatgttaagcaagttggttgttctatgcgactgttctatgatcg
tgatgggcatcgcacttatgatgatgttaatgctagtttgtttgtggattatagtaatct
gctacattctaaagttaagagtgtgcctaatatgcatgttgtggtt----gtagaaaatg
atgctgataaagctaattttctgaat--gctgctgtattttatgcacagtctttgtttag
acctattttaatggttgataaaaatctgataactactgccaacactggtacgtctgttac
agaaactatgtttgatgtttatgtggatacctttttgtctatgtttgatgtagacaaaaa
gagtcttaatgctttaatagtaactgcgcattcttctattaaacagggtatgcagattga
taaagttttggacacctttttaagctgtgctcgtaagagttgttctattgattcagatgt
tggtaccaagtgtttagctgattctgtcatggctgctgtttcgg-caggtcttgaattga
ctgatgaaagttgtaataatttggtgcctacatatttgaagtgtgataacattgtggcag
ctgatttaggtgttctgattcaaaattctgctaagcatgtgcagggcaatgttgctaaaa
tagctggtgtttcttgtatatggtttgttgatgcttttaatcagcttagctctgattttc
agcataa--attgaagaaggcatgttgtaaaactgg---------------tttaaaatt
gaagcttacttgtaataagcagatggctaatgtctctgttctaactacacctttcagtct
taagggaggtgcagtttttagttattttgtgtatgtgtgttttgtgttgagtttgatttg
ttttattggtttgtggtgct-------------taatgcctacttatgtagtatacaaat
cagactttcagcttcctgtttatgcca---gttataaagttttagataatggtgttatta
gagatattagcattgaagatgtttgcttcgctaataaatttgaacaatttgatcaatggt
atgagtccacgtttggtctaaattattatagcaacaatatggcttgtcccattgttgttg
ctgtaatagaccaggatattggctctactgtgtttaatgtccctaccaaagttttacg--
-atatggttaccatgtgttgcattttatcacgtatgcattctctgctgatggagtgcagt
gttatactccgcatagtcaaatatcgtattctaatttttatgctagtggttgtgtgcttt
cctctgcctgtactatgtttgcaatggctgatggtcgcccacaaccttattgttatacag
aagggcttatgcaaaatgcttctctgtatagttcattggtgcctcacggtcggtataacc
ttgctaatgctaaaggttttatccgtcttccagaagtgctgcagaaagggctggttcgta
cttatccaccacgttctatatcgtatcgcagagttggtctatgtgaggtttctgaagcgg
gtgtttgttttaattttaatggttcccgcgtccttgataatgagtattatagatcattgc
ctgggactttttgtggtagagatgtctttgatttaatgtatcagctgtttaaaggtttag
cacagcctgtggattttctggcattgactgctagttccattgctggtgctatacttgctg
taattgttgttttggtgttttattacctaataaagcttaaacgtgcttttggtgattaca
ccagtgtggtttttgttaatgtggtagtgtggtgtgtaaattttatgatgctttttgtat
ttcaagtttacccgacactttcttgtgtatatgctgtttgttatttttatgccacgcttt
atttcccttatgagataagtgtgataatgcatttacaatggctagttatgtatggcacta
ttatgcctttatggttttgtctgctatatatatctgttgttttttcaaatcatgcgctct
gggtattttcttactgcagacagcttggtacttcagttcgtagtgatg---------gca
catttgaagaaatggctctcactacgtttatgattacaaaagattcttattgtaagctta
agaactctttatctgatgttgcttt----------taatagatatttgagtttgtataat
aaatataggtattacagtggtaaaatggatactgctgcatatagagaagctgcttgttct
cagttggctaaagcaatggatacatttaccaataataatggtagtgatgtgctttaccaa
ccacccactgcttctgtgtcaacttcatttttgcaatcaggtattgtgaaaatggttaac
cctacttctaaggtggaaccatgtattgttagtgttacatatggtaatatgacattgaat
ggtttatggttggatgataaggtctactgtccaagacatgttatatgttctgcttcagat
atgactaatccggattatacaaatttgttatgtagagtaacatcaagtgattttactgta
ttgtttgatcgtttaagcctcacagtgatgtcttaccaaatgcagggttgcatgcttgtg
cttactgtgaccttgcaaaattctcgtacaccaaaatatacatttggtgttgttaagcct
ggtgagacttttactgttttagctgcttataacggcaaaccacaaggagcctttcatgtt
actatgcgtagtagttataccattaagggttcttttttatgcggatcttgtgggtctgtt
ggttatgtaataatgggtgattgtgttaaatttgtttatatgcatcaattggagcttagc
actggttgtcatactggtactgactttaatggggatttttatggtccttataaagatgct
caggttgttcaattgcccgttcaggattatatacaatctgttaattttgtagcatggctc
tatgctgctatacttaacaattgtaattggtttgtacaaagtgataagtgttctgttgaa
gattttaatgtgtgggctttatccaatggatttagccaatttaagtctgatcttgttata
gatgctttggcttctat----------------------------gacgggtgtgtcatt
ggaaacactcttggccgctattaagcgtcttaagaatggtttccaagggcgtcagattat
gggtagttgctcttttgaggatgaattgacacctagcgatgtctatcaacagctcgctgg
tatcaagttacaatcaaagcgcact----agattgtttaaaag-------cattggttgt
tg-----gattatggcttctacatttttgtttagttgcataattacagcatttgtaaaat
ggactatgtt------tatgtatgtaactac------------taacatgtttagtatta
cattttgtgcactttgtgttataagtttagccatgttgttggttaagcataagca-----
-tctttatttgactatgtatataa-ttcctgtgctttttactttgttgtataataactat
ttggttgtatataagcatacatttagag-------------gctatgtttatgcatggct
atcac-attttgtcccatcagttgagtatacttatactgatgaagttatttatg-gcatg
ttattgttagtaggaatggtttttgttacattacgtagcattaaccatga----------
------------------------tttgttttcttttataatgtttgttggccgtgttat
ttctgttgtctcattgtggtacatgggctccaatttagaagaagaaattcttcttatgtt
ggcc---------tccctttttggtacatacacatggacaacagctctttctatggctgt
tgcaaaggttattgctaagtgggttgctgtgcattttttgtatttcacagatatacccca
aattaaaatagtgcttttgtgc------------tatttgtttattggttatgttattag
ctgttattggggattgttttccttgatgaacagtttgtttagaatgcccttgggtgttta
taattataaaatatcagtacaggaattaagatatatgaatgctaatggattgcgccctcc
caaaaatagttttgaagcccttatgcttaattttaagctgttgggtattggaggtgtgcc
aatcattgaagtatctcaatttcaatcaaaattgactgatgtcaaatgtgctaatgtcgt
cttgcttaattgcttgcaacatttgcatgttgcttctaattctaagttgtggcattattg
tagcactttgcacaatgaaatacttgccacttcggatttgagtgttgcttttgaaaagct
tgctcagttgttaattgttttgtttgctaatccagctgctgtggatagcaagtgcctgac
tagtattgaagaagtttgcgacgattacgcaaaggacaatactgttttgcaggctttaca
gagtgaatttgttaatatggctagcttcgttgaatatgaagttgctaagaaaaatcttga
tgaggcgcgttctagtggttctgctaatcaacagcagttaaaacagctagagaaagcctg
taatattgctaaatctgcttatgaacgcgaccgtgctgtagcaagaaaattggagcgtat
ggcagatttggctctcactaatatgtataaagaagctagaattaatgataagaagagtaa
ggttgtttctgccttgcaaactatgctttttagtatggtgcgtaagttagataatcaagc
tttgaattcaatattagataacgctgtgaagggttgtgtaccattgaatgcaatcccttc
attggcagcaaatactctgactataattgtaccagataaaagtgtttatgaccaggtagt
tgataatgtctatgttacttatgctggtaatgtatggcaggttcaaactatccaagattc
agatggtacaaataagcagttgaatgagat------------atctgatgattgtaactg
gccactagttattattgcaaatcggtataatgaggtatctgctaccgttttgcaaaataa
tgaattaatgcctgctaaattgaaaactcaggttgttaatagtggtccagatcagatttg
taatacacctact--------------caatg-------ttactataataatagtaacaa
tgggaagattgtttatgctatacttagtgatgttgatggtcttaagtatacaaaaattct
taaagatgatggcaattttgttgtct---tggagttagatcccccttgtaaatttactgt
tcaagatgttaaaggttttaaaattaagtacctttattttgtaaaaggttgtaacacact
agcaagaggctgggttgttggtacaatttcttctacagttagattgcaagctggaactgc
tactgaatatgcttccaactcatctatattgtctttatgtgcgttttctgtagatcctaa
gaaaacgtatttagattttatacaacaaggaggaacacctattgtcaattgtgttaaaat
gttgtgtgaccatgctggtaccggtatggccattactgctaaacctgatgctaccactag
tcaggattcatatggtggtgcgtctgtttgtatatactgccgcgcacgagttgaacaccc
agatgttgatgggttgtgcaaattacgtggcaggtttgtacaagtgcctatag---gtat
aaaagatcctgtgtcttatgttttgacacatgatgtttgtcaagtttgtggattttggcg
ggatggcagttgttcatgtg-tcagcact--gacactactgttcaatcaaaagatactaa
tt---ttttaaacgggttcggggtacgagtgtagatgcccgtctcgtaccctgtgccagt
ggtttatctactgatgtacaattaagggcatttgatatttgcaatgctagtgttgctggc
attggtttacacttaaaagttaattgctgccggtttcagcgtgttgatgagaatggtgac
aaattagatcagttctttgtcgttaagaggacagatttgactatatataatagagagatg
gaatgttatgagcgtgtaaaagattgtaagtttgtggctgaacacgatttctttacattt
gatgtagaaggtagtcgtgtgccacacattgtacgcaaggatttaacaaagtatactatg
ttggatctttgctacgcattgcgacattttgatcgcaatgattgcatgctgctttgtgac
attctctctatatatgctggttgtgaacaatcctactttactaagaaggattggtatgat
tttgttgaaaatcctgatattatcaatttgtataaaaagctgggacctattcttaataga
gccttagttagcgctactgagtttgcagacaaattggttgaggtaggcttagtaggcgtt
ttaacacttgataatcaagatttaaatggtaaatggtatgatttcggtgactatgttatt
gcagcccctggatgtggtgttgcaatagcagattcttattattcttatatgatgcctatg
cttaccatgtgtcatgcattggattgtgaattgtatgtgaatgatg------------ct
tatagactatttgatcttgtacagtatgattttactgattacaagcttgaattgtttaat
aagtattttaagcactggagtatgccatatcatcctaacactgttgactgtcaggatgat
cggtgtatcatacattgtgctaattttaacatactttttagtatggttttacctaataca
tgttttgggcctcttgttaagcaaatttttgtggatggtgtgccttttgttgtttcaatt
ggctaccattataaagaacttggtgttgttatgaatatggatgtggatacacatcgttat
cgcttgtctttaaaagacttgcttttatatgctgctgacccagctttgcatgtagcttct
gctagtgcattatatgatttacgcacttgctgttttagtgttgctgctataacaagcggt
gtaaaatttcaaacagttaaacctggtaattttaatcaggatttttatgattttatttta
agtaagggcatgcttaaagagggtagttcagttgatctgaagcactttttctttacgcag
gatggtaatgctgctattactgattataattattataagtataatttgcccaccatggtg
gacattaagcagttgttgtttgttttggaagttgtttacaagtattttgagatttatgat
ggtggttgtataccggcatcacaagtcattgttaataattatgataagagtgctggctac
ccatttaataaatttggaaaagccaggctctattatgaagcattatcatttgaggagcag
gatgaaatttacgcttatactaagcgcaatgtcctgccaacacttactcaaatgaatttg
aaatatgctattagtgccaagaatagagcccgcactgttgctggcgtttccatacttagt
actatgactggcagaatgtttcatcaaaaatgtttgaagagtatagcagctacacgtggt
gttcctgtggttataggcaccactaaattttatggtggctgggatgatatgttacgccgc
cttattaaagatgttgataatcctgtacttatgggttgggattatccaaagtgtgatcgt
gctatgccaaacatactacgtattgttagtagtttggtattggctcgaaaacatgaggca
tgttgttcgcaaagcgataggttttatcgacttgcgaatgaatgcgcacaagttcttagt
gaaattgttatgtgtggtggttgttattatgttaagcctggtggcactagtagtggtgat
gcaactactgcttttgctaattcagtctttaacatatgtcaagctgtttcagccaatgta
tgtgccttaatgtcatgcaatggcaataagattgaagatttgagtatacgtgctcttcag
aagcgtttatactcacatgtgtatagaagtgatattgtggattcgacctttgtcacagaa
tattatgaatttttaaataagcattttagtatgatgattttgagtgatgatggagttgtg
tgttataattctgattatgcgtccaaagggtatattgctaatataagtgcctttcaacag
gtattatattatcaaaataacgtttttatgtcagaatccaaatgttgggttgaaaatgac
atagataaaggacctcatgaattctgttcgcaacacacaatgctagtaaagatggatgga
gacgatgtctaccttccatatccagatcctagtcgtatattaggagctggatgctttgtg
gatgatttgttaaagactgatagtgttcttttaatagaacgatttgtaagtcttgcaata
gatgcttatccacttgtgtatcacgaaaatgaagaataccaaaaggtttttcgtgtttat
ttggagtatataaagaagttgtacaacgacctaggtaatcagatcttggatagctacagt
gttattttaagtacttgtgatggacaaaaatttattgaagagtccttttacaagaacatg
tatttaagaagtgcagttatgcagagtgttggagcttgcgttgtttgctcttctcaaact
tcattacgttgtggcagttgcatcagaaagcctcttctttgctgcaagtgttgttatgat
catgttatggcaactgatcataaatatgttttgagtgtttcaccatatgtgtgtaatgca
ccaggatgtgatgtaaatgatgttaccagattgtatctaggtggtatgtcatattattgt
gaagaccataagccacaatattcattcaagttggtaatgaatggtatggtttttggttta
tataaacaatcttgtacaggatctccgtacattgatgattttaatcgtattgccagttgt
aaatggaccgatgtggacgattacatattggcaaatgaatgtacagagcgcttgaaattg
tttgctgcagaaactcaaaaggcaactgaggaagcctttaagcagagttatgcatcagca
acaatacaagaaattgttagtgagcgcgaattgatcctctcttgggagattggaaaagtg
aagccgccacttaataagaattatgtttttactggctaccattttactaaaaatggtaag
acagttttaggcgaatatgtttttgataaaagtgagttgactaatggtgtgtattatcgc
gccacaaccacttataagctatcagtaggtgatgtttttgtcttaacatcgcactcggta
gctaatttaagtgctcctacgcttgtccctcaggagacttatagtagcattagatttgct
agtgttta-----tagtgtgcttgagacgtttcagaacaatgttgttaattatcaacata
ttggaatgaaacgctattgcaccgtgcaaggacctcctggtacagggaagtcacatcttg
ctattggtctcgctgtatattactgtacagcgcgtgtagtatacactgcggccagccatg
cagctgtagacgcattgtgtgaaaaagcatacaaatttttgaatataaatgattgcactc
gtattgtccctgctaaggtcagggttgagtgctatgataagtttaaaattaatgacacca
cttgtaagtatgtgtttactaccattaatgcattacctgaaatggtgactgatattgttg
tagtagatgaagttagtatgcttaccaattatgagctttctgttattaatgctcgtattc
gcgctaagcattatgtttatattggtgaccctgctcaattgccagcaccacgtgtgttgt
tgagcaagggtacacttgaacctaaatactttaacactgtcactaagctcatgtgttgct
tagggccagacatttttcttggtacatgttatagatgtcctaaggaaattgttgatacag
tgtccgccttggtttatgaaaataagcttaaggctaagaatg--aaagtagttcattgtg
ttttaaggtctattataagggcgttacaacacatgaaagttctagtgctgtaaatatgca
gcagatttatttgattaataagtttttgaaggctaatcctttgtggcataaagccgtttt
tattagcccatataatagtcagaactttgcagctaagcgtgttttgggattacaaaccca
gaccgtggattctgctcaaggttctgaatatgattatgttatatattcacagactgcaga
aacagctcattctgtaaatgttaatcgcttcaatgttgctattactcgagccaagaaagg
tattctttgcgttatgagtaatatgcagttgtttgaagcattacagtttactacattgac
cttagataaagtgccacaggccgttgaaacga------aagttcaatgtagtactaattt
atttaaagattgtagcaagaattatagtggttatcacccagctcatgctccttcattttt
ggcagtagatgacaaatataaggcaactggcgacttagccgtgtgtcttggtattagtga
ttctgct------gttacatattcaagattaatatcactcatgggttttaaactggatgt
tacccttgatgggtattgtaagctttttataactaaagaagaagctgttaaacgcgtgcg
tgcctgggttggctttgatgctgaaggtgctcatgccacgcgtgatagcattgggacgaa
tttcccacttcaattagggttttccacaggaattgattttgttgtggaagctactggttt
gttcgctgatagagatggttatagctttaaaaaggctgcggctaaagctcctcctggtga
acaatttaagcacctcatccctttgatgacgagaggtcagcgttgggatgttgttagacc
tagaatagtacaaatgtttgcagatcatttaattgatctgtctgattgtgttgtgctagt
tacgtgggctgctaactttgagctcacatgtctccgttactttgcaaaagttggacgtga
gatctgttgtaatgtgtgcactaaacgtgccacagtttataattctagaactggttacta
tggttgctggcgccatagtgttacatgtgattacttgtataacccacttattgttgatat
tcaacagtggggatatactggttctttatcaagtaatcatgatttatattgtagaatcca
taaaggagcacatgttgcttcctctgatgctataatgacacggtgtttggccgtttatga
ttgcttttgcaataacattaattggaatgtggagtatcccatcatttcaaatgagttaag
tattaatacctcttgtaggatcttacagcgtgtgatgcttaaagctgctatgctttgcaa
taggtatagtttgtgttatgatattggcaatcctaaagcgatagcctgtg----ttaaa-
-gatttcgatttcaagttctatgatgcccaacc----aattgttaagtctgtta-----a
gactcttttgtactcatttgaggcacataaggactcttttaaagatggtttgtgtatgtt
ttggaactgcaatgtggataagtatccgccgaatgcagttgtatgtagatttgacacgag
agtgttgaataatttaaatcttcctggctgtaatgggggtagtttgtatgttaataagca
tgcatttcataccaaacccttttctagggcagcctttgagcatttgaagcctatgccatt
tttctattattcagatacgctttgcgtgtatatggatggcatggatgctaagcag-----
---gttgactatgtacctttgaaatccgccacttgcatcactagatgcaatttaggtggc
gcagtttgtttgaaacatgctgaagagtatcgtgagtacctcgagtcttacaatacagct
actacagcaggttttactttttgggtctataagacatttgatttttataatttgtggaat
acattcaccaagctacaaagtttggagaatgttgtatttaatttagtcaatactggtcat
tatacgggacaggcgggtgaaatgccttgtgccattataaatgacaaagtcgtggctaag
atcgataaggaggatgttgttatttttactaataatacaacataccctactaatgtggct
gttgaattgtttgctaaacgcagtattcggcaccatccagagctcaagctctttagaaat
ttgaatgttgatgtgtgctggaagcac-gtcatttgggactacgctagagaaagtatatt
ttgcagtaatacttatggtgtctgc------atgtatacagatttaaagttcattgata-
-----------aattgaatgtcctttttgatggtcgtgataatggtgctcttgaagcttt
taaacgctctaataatggcgtttacatttccatgacaaaagttaagagtctttcgatgat
taaaggtccaccgcgtgccgaattgaatggcgtagtggtggataaag-----ttggagac
actgattgcgtgttctattttgctgtgcgtaaagagggtaaggatgtcatcttcagccaa
ttcgacagcctgggagtcagctctaaccagagcccacaaggtaatctggggagtaatggt
aaacccggtaatgtcggtggtaatgatgccctggcaacctctaccatctttacacaaagc
cgtgttattagctcttttacatgtcgtactgacatggaaaaagattttatagctttagat
caagatgtgtttattcagaagtatggtttggaggactatgcttttgaacatattgtttat
ggtaattttaaccagaagataattggtggtttgcatttgttaataggcttgtaccgaagg
cagcaaacgtcctatctggttgttcaggagtttgtctcgtacgactccagcatacactct
tattttatcactgatgaaaagagtggtagtagtaagagtgtttgcactgttatagatatt
ttgttggatgattttgtggctcttgttaagtcacttaatcttaattgtgtgagtaaggtt
gttaatgttaatgttgattttaaagattttcagtttatgctttggtgtaacgatgagaaa
gtcatgactttctatcctcgtttgcaagctgcatctgactggaagcctggttattctatg
cctgtactatataagtatttgaattccccaattgaaagagttagtctctggaattatggg
aagccagttactttgcctacaggctgtatgatgaatgtcgctaagtatactcagttatgt
caatatctgaatactacaacattagctgtacctgttaatatgcgcgttttgcatttaggt
gcaggttcagaaaaaggagtagcaccgggttctgcagttcttaggcagtggttgcctgtt
ggtaccattcttgtagataatgatttacacccatttgtgagtgacagtgtcgctacatat
tttggggattgtataaccttaccctttgattgtcaatgggatttgataatttctgatatg
tatgaccctattactaagaacataggggagtacaatgtgagtaaagatggtttctttaca
tatatttgtcatatgattcgcgacaagttagctcttggtggtagtattgctataaaaata
acagagttttcttggaacgcagaattatataagttaatggggtattttgcattttggacg
gtgttctgcacaaatgcaaatgcttcttctagtgaaggatttttaattggcataaattat
ttgggtaaatccaaggttgatatagatggaaatattatgcatgccaattatttgttttgg
agaaattcca--------cagtttggaatgggggtgcttatagcctttttgacatggcta
aattccctcttaaattggctggtactgccgtgataaatttaagagcagaccagattaatg
acatggtttattcccttcttgaaaagggtaaactacttataagagatacaaataaagaag
tttttgttggtgatagtttggttaacgtaatctaggaggaacaccaaactttaaaaatgg
ccgtctcacatgcagacaatctgaatcattttattaattttccacttacctagtt---tg
gttttgtgttaaattataagggtttacaatttcaatttctccatgaaggagtggattgta
aaatacaaacagcacctcacattatt----------------------------------
-aagtgttgatgttgctattctagaatttattg---------------------------
------------------------------------------------------------
------------------------------------------------------------
------------------------------------------------------------
------------------------------------------------------------
------------------------------------------------------------
------------------------------------------------------------
------------------------------------------------------------
------------------------------------------------------------
------------------------------------------------------------
---------------------------------------ataagaagaatactaaaccca
gtgaaaatgtttttgcttcctagattctgtctagtctgcagcatcattggtaattttggt
tttgaaaaccctcctaccaatgttgtttcacattttaatgatgattggtttttgtttggg
gacagtcgtaccgactgtaatcatgttgttaaaaccaatccccgtaattattcttatatg
gaccttaatcctgctctgtgtgattctggtaaaatatcatctaaagctggcaactccatt
tttaggagttttcactttaccgatttttataattacacaggtgaaggtcaacaaatcatt
ttttatgagggtgttaattttacgccttatcatgcctttaaatgcattagtgctggtaat
aatgatatatggatgcagaataaaggcttattttacactcaggtttataagaagatggct
gtttatcgcagtcttactttagttaatgtgccatacgtttacaatgggtcagctcaacct
accgcattttgtaagtctggcagtttaactcttaacaatcctgcatatatagcccgtgag
gttaatgtgggtgattattattataagtctgaagcagatttttctctttcaggttgtgac
gagtatatcgtaccactttgtatttttaacggcaagtttttgtcgaatacaaagtattat
gatgatagtcaatattattttaataaagacactggtgttatctatggtct-caattctac
tgaaaccattaccactggttttgattttaattgtcagtatttagttctaccctctggtaa
ttatctagccatttctaatgagctattgttaactgttcctactaaagcaatctgtcttaa
taagcgtaaggtttttactcctgtacaggttgttgattcgcggtggaacaatgtcaggca
gtctgataacatgacggcagttgcatgtcaacttccatactgttattttcgcaattctac
ctccaactacgttggtattcatgatgttaaccatggtgatgctggttttactagcatact
cagtggtttgttgtatgattcaccttgtttttcgcagcaaggtgtttttaggtatgataa
tgtcagtaccgtttggcctctttttccttttggtaattgccctactgctgctagtattat
ttcctctgatttacctatatgtgtttatgacccattaccaattattttgcttggcattct
tttaggtgtcgcggtcatagttatatttgttttgttgttttattttatggtggataatgg
tactaggcagcactatgcttaaaacctaatctaaacatgttttttatacttt------ta
atctccct-----gccttctgcttttgcagttataggggatttaaagtgtaacacttcat
taattaatgacgttgacactggtgttccatctattagctctgaagttgttgatgtcacta
atggtttggggactttctatgttttagatcgtgtctatttaaataccacattgttgctca
atggttattaccctattt------cagggtctacatttcgtaatatggctctgaaaggaa
ctcgattattgagcaccttgtggtttaagccgccttttttatcatcttttaatcatggta
tttttgccaaggttaaaaacagcagattttctaaagatggtgttatttatagtgagtttc
ctgctattactataggtagtacttttgtaaatacttcctatagcatagtagtagagcctc
atacctcacttattaatggtaatttacaaggtttgttgcaaatttctgtttgtcaataca
ctatgtgtgaataccc-----------aaatactatttgtca---tcctaatttgggtaa
tcaacgcatagaattatggcattatgactcagatgttgtttcttgtttatataggcgtaa
tttcacatatgatgtgaatgctgactatttatattttcacttttatcaggaaggtg-gca
ctttttatgcatactttacagatactggttttgtgactaagtttctgtttaagtt-----
-------gtatttaggcactgtgctttcacattattatgttatgccattgacttgtgata
gcgctttatctttagaatactgggttacacctctcaccactagacaatttcttctagcct
ttgaccaggatggtgttttataccatgctgttgattgtgctagcgattttatgagtgaga
ttatgtgtaaaacttcttcaataacaccacctactggtgtttatgaactaaacggttata
cagttcaacctg------ttgccactgtatatcgtagaatacctgatttacccaattgcg
atatcgaagcttggcttaattccaaaaccgtttcttcgcctcttaattgggaacgtaaaa
ttttttctaattgtaattttaacatgggcaggctgatgtcttttattcaggctgactctt
ttggttgtaataatattgatgcttcgcgcttatatggtatgtgttttggtagcattacta
ttgataagtttgctatacccaatagtagaaaggttgatctgcaattgggtaaatttggtt
atttacaatcttctaattataagattgatactgctgtcagcagttgtcaactctattata
gtttgcctgcagcaaacgtatctgtcactcattataatccttcatcttggaacagaaggt
atgggtttaataatcagagttttggttctaggggccttcatgatgctgtttattcacagc
aatgttttaatacacctaacacatattgtccttgtagaacaagtcaatgcataggtggtg
caggcacaggaacttgtcctgtaggcaccactgttcgtaagtgttttgctgcagttacaa
acgctactaagt----gcacttgttggtgtcagccagatccttccacatataaaggcgta
aacgcctggacttgtccgcaatctaaagtttctatacaaccaggtcagcattgccctggt
ttaggtcttgtggaggatgattgctctggcaacccttgcacttgtaaaccagaggctttc
ataggctggagttcagaaacttgtttgcaaaatggtaggtgtaatatttttgctaatttt
attctgaatgatgttaatagcggtacaacctgttctactga-------------------
--tttacaacagggtaatactaatattacaactgatgtttgtgttaattatgacctttat
ggcatcacaggccagggcatacttatagaagttaatgccacttattataatagttggcag
aatcttctttatgattctagtggtaatctctatggatttagagattatttatcaaataga
acttttcttattcgtagctgctatagtggaagagtttcagcagtttttcatgctaactct
tctgaacctgctttg-----atgtttcgtaatctcaaatgcagccacgtttttaataata
ctgttttaggacaaatacagcttgttaactattttgatagttaccttggctgtgttgtta
atgcttataa---taatacagctagtgctgtaagtacctgtgatttaaccgttggtagcg
gctattgtgttgattatgttacagcacttagatcacgtag----------------atct
gttattacaggttatcgctttactaattttgaaccatttgccgtttatttggtaaatgat
agcatagaacctgttggtggtttgtatgaaatacagataccttcagagtttaccattggt
aatttagaagaattcattcaaacgagttcccctaaggttactatagattgtgctacattt
gtttgtggtgactatgctgcatgtagacaacagttagctgagtatggtagtttttgtgag
aacattaatgctatactcacagaagtaaatgaactacttgacactacacagttgcaagta
gctaatagtttaatgaacggagtcacccttagtactaagattaaggatggcattaatttc
a-atgttgacgatatcaacttctcctctgtattaggttgtttaggaagcgagtgtaatag
agcttccactagatctgctatagaggatttactttttgataaagtaaaattgtctgatgt
cggctttgtacaggcctataataactgcactggaggtgccgaaattagggatctcatttg
tgtgcaaagttataatggtatcaaagtgttgcctccattgttatctgaaaatcagattag
tggttacactttggcagccaccgctgctagcttatttcctccttggacagctgcagcagg
tg------------taccattttatttaaatgttcagtatcgtataaatgggcttggcgt
caccatggatgtgctaagccaaaaccaaaagcttattgctagtgcatttaacaatgctct
tgattctatccaggaagggttcgatgcaaccaattctgctttagttaaaattcaggctgt
tgttaactcaaatgctgaagcacttaataacttattgcagcaactctctaatagatttgg
t-gccataagtgcctctttacaagaaattttatccaggcttgatgctcttgaagctaaag
ctcagatagacagacttattaatgggcgtctcaccgctcttaatgcttatgtttcccagc
agcttagtgattctacactagtaaaatttagtgcagcacaagctattgagaaagttaatg
aatgtgttaaaagccaatcatctaggataaatttctgtggtaatggtaatcatattatat
cattagtacagaatgctccatatggtttgtattttatccattttagctatgtccccacca
agtatgttacagctaaggttagtcctggtttgtgcactgctggcgatataggaatatcgc
ctaagagtggttattttgttaatgtaaacaattcttggatgttcactggtagtggctatt
attaccctgaacctataacccaaaataatgttgttgtgatgagtacctgtgctgtt----
----aattacactaaagcaccggatcttatgcttaacacatcgacacccaaccttcctga
tttcaaggaagaattgtatcaatggtttaaaaaccaatcttcagtggcaccagattt---
----gtcacttgattatactaatgttacgttcttggacctacaagatgaaatgaataggt
tacaagaggctataaaagttttaaatcagagctacatcaaccttaaggacattggtacat
atgagtattatgtgaaatggccttggtatgtatggc------ttttaattggccttgctg
gtgtagctatgcttgttttactattctttatatgctgctgtacaggatgtgggactagtt
gttttaagaaatgtggcggttgt---------------ttttatgattatacaggacacc
aggagtttgtaatcaaa-----------acttcacatgacgattaatttcgtctttggtt
t-------------ccatatagtaactttaagcatttgccaaag----------------
--tttttgaggttacgctc---------------tattaatggacatctggtgccct---
--gataagaaatatctccgttatact----------------aacggatttaatgtttca
gaactagaaga---------------------------tgtctgttttaaatataact--
------------------------------------------------------------
------------------------atcaatttcctaaag--------------taggata
ttgtagagttcctaattatgcttg-------gtgccgtaaccaaggtaggttttg-tgct
acttttactttgtacggcaaatccaaacattatgataat----tattttggaataat---
-----------------------aactggtttcacagcattctctaattctttagaagaa
gctgttaataaactggttttttta------------------------------------
------------------------------------------------------------
-----gctgttgattttattacctggcgaagccagattttaaatgtttatg---------
------------------------------------------------------------
----------------gctgatgctta---------ttttgcagacactgtgtggtatgt
-------------------------ggggcaaataatttttatagttgccatttgtctat
tggttataatagttgtagtggcatttttggcaact---------------------ttta
aattgtgtattcaactttgcggtatgtgtaatac------tttagtactgtccccttcta
tttatgtgtttaatagaggtaggcagctttatgagttttacaatgatgtaaaaccatcag
ttcttgatgtggatgacgtttagttaatccaaacattatg---------------agtag
tccaactacaccagtaccagttattagctggact------gctgatgaagctattaaatt
cctaaaggaatggaatttttctttgggtataatagtactttttatcacaatcatacttca
atttggatatacaagtcgcagtatgtttgtttatgttgttaagatggttatattgtggct
catgtggcctcttactataattttaactatcttcaactgcgtatacgcgttgaataatgt
gtaccttggtttctctatagtttttactatagtggccattattatgtgggttgtttattt
tgtgaatagtatcaggttgtttattagaactggaagttggtggagtttcaacccagaaac
taacaacttgatgtgtatagatatgaagggaagaatgtatgttaggcccattattgagga
ctaccacacccttactgccacaataatacgtggccacctctatatccaaggtataaaact
aggtactg--------gctattccttgtcagatttgcctgcttatgtgaccgttgctaag
gtcacacacctgtgcacatataagcgtggttttcttgataagataggcgatactagtggt
tttgctgtttatgttaagtccaaagtcggtaattatcgatt-------------------
-----------------------------------------------------------g
ccttcaacccataagggctcaggcat----------------------------------
-------------------ggacaccgcattgttgagaaataatatctaaa---------
------------------------------------------------------------
------------------------------------------------------------
-------------------------ctttaaggatgtctttcactcctggca--------
agcagtccagcagtagagcgtcctctggaaatcgttctggtaatggcatccttaagtg--
---------------------------------------------------ggccgatca
gtccgacc------------------------agtctagaa-------------------
---------------------------------------atgttcaaaccaggggtagaa
gagttcaa----------------------------------------------------
------------------------------------------------------------
------tccaagcaaac---------tgctacttctcagcaaccatcagga---------
------------------------------------------------------------
------------------------------------------------------------
------------------------------------------------------------
------------------------------------------------------------
--gggactgttgtaccctactat-------------------------------------
------------------------------------------------------------
------------------------------------------------------------
------------------------------------------------------------
-------tcttggttctctggaattactcagtttcaaaagggaaaggagtttgaatttgc
agagggacaaggtgtgcctattg----caccaggagtcccagctactgaagctaaggggt
actggtacagacacaacagacgttcttttaaaacagccgatggcaatcagcgtcaactgc
tgccacgatggtacttttactaccttggaacaggaccgtatgccaaagaccagtacggca
ccgacattgacggagtcttctgggtcgctagtaaccaggctgatattaataccccggctg
acattgtcgatcgggatccaagtagcgatgaggctattccgactaggtttccgcctggca
cggtactccctcaaggttactatattgaaggctcaggaaggtctgctcctaattccagat
ctacttcacgcgcacccaatagagcccctagtgcaggatcgcgtagtagagccaattctg
gcaatagaaccc------------------ctacccctggtgtaacacctgacatggctg
atcaaattgctagtcttgttctggcaaaacttg---------------------gcaagg
atgccactaagcctcagcaa---------------gtaactaagcagactgccaaagagg
ttagacagaaaattttgaataagccccgccagaagaggagccccaataaacaatgcactg
ttcagcagtgttttgggaagagaggccctaatca---------gaattttggtggtggag
aaatgttaaaacttggaactagtgacccacagtttcccattcttgcagaactcgcaccta
cagctggtgcgtttttctttggatcaagattagagttggccaaagtgcagaatttgtctg
ggaatcctgacgagccccagaaggatgtttatgaattgcgctataatggcgcgattagat
ttgacagcacactttcaggttttgaaaccattatgaaggtgcttaaccagaatctgaatg
cctatcaa------------------catcaggaagatgggatgattaatattagtccta
aaccacagcggcagcgtggtcagaagaatggacaagtagaaaatga------taatataa
gtgttgcagcgcctaaaagccgtgtgcagcaaaataagagtagagagttgacagcagagg
acatcagccttcttaagaagatggatgagccctttactgaagatacctcagaaatataa-
---------gagaatgaaccttatgtcggcacctggtggtaacccctctcaggaaagtcg
ggataaggcactctctatcagaatggatgtcttgctgctata----atagatagagaagg
ttatagcagactatagattaattagttgaaagttttgtgtggtaatgtatagtgttggag
aatgttaaagacttgcagatgtaatcgc--------------------------------
--------tgacaagtgcctcagggaagagccagcatgttaagttaccacccagtaatta
gtaaatgaatgaagttaatc----------------------------atggccaattgg
aagaatcac---------------------------------
>OQ798826.1 Porcine hemagglutinating encephalomyelitis virus strain rvPHEV6, complete genome
-------------------------------------------acccgcttcactgatct
cttgttagatctttttgtaatctaaactttataaaaacatccactccctgtagtctatgc
ttgtgggcgta------gatttttcatagtggtgtctat-agtcatttctgctgttaaca
---------------------------------gctttcagccagggacgtgttgtatcc
taggcagtggcccacccataggtcacaatgtcgaagatcaacaaatacggtctcgaacta
caatgggctccagaatttccatggatgtttgaggacgctgaggagaagttggataaccct
agtggttcagaggtggatatagtttgctccaccactgcgcaaaagctggaaacaggcgga
atttgtcctgaaaatcatgtgatggtggattgtcgccgacttcttaaacaagagtgttgt
gtgcagtctagcctaatacgtgaaattgttatgaatacacgtccatatgatttggaggtg
ctacttcaagatgctctgcagtcccgcgaagcagttttggttacaccccctctaggtatg
tctttggaggcatgctatttgagaggttgta----------------atcctaacggatg
gac-catgggtttgtttcggcgtagaagtgtgtgtaacactggt--------cgctgcgc
tgttaacaggcatgttgcctatc-agctatatatgat----------tgatcctgatggt
gtttg-----------tttcggtgcaggtcaattcgttggttgggttatacccttggcct
ttatgcctgcgcaatcccggaactttattgttccttgggttatgtatttgcgtaagtgtg
gcgataagggtgcctataataaagatcatagacgtgacggttttgaacacgtttatgatt
ttaaagttgaggaagcttacgaccaggttcatgatgagcctaagggtaagttttctaaga
aggcttatgctttaattagaggatatcgtggtgttaaaccgcttctctatgtagaccagt
atggttgtgattatactggtggtcttgcagatggcttagaggct---tatgctgataaga
cattgcaagaaatgaaggcactatttcctatttggagccaggaactcccttttgatgtaa
ctgtggcatggcacgttgtgcgtgatccacgttatgtta-tgagattgcagagtgcttct
actatacgtagtgttgcatatgttgctaaccctactgaagacttatgtgatggttctgtt
gttataaaacaacctgtgcatgtttatgcggatgactctattatttta--cgtcaacata
attta------------------attgacattatgagttgttttta--------------
---tatggaggcagatgcagttgtaaatgctttttatggtgttgatttgaaagattgtgg
ttttgttatgcagtttggttac--attgattgcgaacaagact-----------------
-tgtgtgattttaaaggttgggttcctggtaatatgatagatggttttgcttgcaccact
tgtggtcatgtttatgaaacaggtgatttgctagcacaa---------tcttcaggtgtt
ttgcctgttaatcctgttttgcacactaagagtgcagcaggtt-----------------
-------------------------atggtggttttggttgtaaggattcttttactctg
tatggccaaactgtattttactttggaggttgtgtgtattggagtccagcacgtaatata
tggattcctatattaaaatcctctgttaagtcttatgacagtttggtttatactggagtt
---gtacgttgcaaggctattgtaacagaaacaaatctcatttgcaaagcgttgtacctt
gattatattcaatacaagtgtggcaatttacaccagcgagagttgctaggtgtgtcagat
gtgtggcataaacaattgttattaaacagaggtgtgtataaacctctcttagagaatatt
gattattttaatatgcggcgcgctaaatttagtttagaaccttttatgtttgtggcagat
ggtctaatcccttttcttttagatgatttggttccgcgtgcatattatttggcagtaagt
ggtaatgcaatttgtgattatgcagataaactttgccatgccgatgt---------gtct
aagagtaaagatttacttgatgtatct--------------------------atggatt
ttttgggtgca---------------------gatatacattattggaattctagaaatg
ttgatttggctcaacattt--------------------------tagtgattttggagc
aagttttg------tttctacaattgttcgttattttaagac----------ttttacta
ctagcactgctcttgcatttgcatg----------ggttttatttcatgttttgcatggt
gcttatatagtagtagagagtgatatatattttgttaaaaacattcctcgttatgctagt
gctgttgcacaagcatttcggagtgttgctaaagttgtactggactctttaagagttact
tttattgatggcctttcttgttttaagattggacgtagacgaatttgtctttcaggcaga
aaaatttatgaag-----------------------------------ttgagcgtggct
tgttacattcatctcaattgcc----------------------------attagatgtt
tatgatttaacca------------------------------------------tgcct
agtcaag-ttcagaaagccaagcaaaaacctatttatttaaaagg---------------
------------------------------ttctggttctgatttttcattagcggatag
tgtagttgaagttgttacaacttcact------tacaccatgtggttattctgaaccacc
taaatttgcagataaaatttgcattgtggataatgtttatatggc-------caaggctg
gtgacaaatattatcctgttgtggttg--atgatcatgctggactcttggatcaagcatg
gagagttccttgtgctggaaagcatgttacatttaaggaacagcctacagtaaatgaaat
tgcaagcatgcataggactattaaagttttttatgagcttgacaaagattttaatactat
tttaaacactgcttgtggagtgtt-------tgaagtggatgataccgtggatatggagg
aatt---ttatgctgtggtcattgatgccatagaagagaaactttctccatgtaaggagc
ttgaaggtgtaggtgctaaagttagtgcctttttacagaaattagaggataattccctat
t-tttatttgatgaggctggtgatgaagtttttgctcctaaattgtattgtgcttttaca
gctcctgacgaagactactttcttgaagaaagtgatgttgaagaagatgatgtagaaggt
gaggaaactgatttaactgtcacaagtgctggagagccttgtgttgccagtaaacaggat
gagtcttctgaaatcttagaggacactttggattatggtccatgtgtggagacatctgag
tcacaagttgaagaagatgtagaaatgtcggattttgttgatcttgaatttgttattcag
gattatgaaaatgtttgttttgagttttatactatagagccagaatttattaaagttttg
gatctgtatttgcctaaagcaactcgcaataattgc--------tggttgcgatcagttt
tggcagtgatgcagaaattgccctgtcaatttaaagataaaaatttgcaggatctttggg
tgttatataagcaacagtatagtcagttgtttgttgacaccttggttaataagatacctg
ctaatattgtagttccacaaggtggttatgttgctga-----------------------
---ttttgcatattggtttttaaccttatgtgattggcagtgtgtagcatactggaaatg
tattaaatgtgacttagct---ctcaagcttaaaggcttggatgctatgttcttttatgg
tgatgttgtttctcatgtttgcaagtgtggtga----------gtctatggtacttattg
atgtt-----------gatgtgccatttaca-----------------------------
--gcccacttcgctcttaaggataagttgttttgtgcatttattactaagcgtagtgtgt
ataaagcagcttgtgtcgtggatgttaatgatag--ccattctatggctgttgttgatg-
---gtaaacaaattgatgagcatcgtatcactagtattactagtgataagtatga---tt
ttattattgggcatgg--------------------------------------------
------------------------------------------------------------
-----tatgtcattttcaatgactacttttgaaattgcccaattgtatggttcttgtata
acacctaatgtgtgttttgtt----aaaggtgatataattaaagtgtctaagcgtgttaa
agcagaagttgttgtaaaccctgctaacagccatatggcacatggtggtggtgttgcaaa
agctattgcagtagcagctggacagcagtttgttaaagagactaccgatatggttaagtc
tagaggagtttgtgctactggggattgttatgtctccac-----aggtggcaaa------
-------ttatgtaaaactgtgcttaatgttgttggacctgatgc--------aagagca
cagggtaaacaaagttat------gcattgttggagcgtgtttat-----------aaac
accttaacaaata--tgattgtgttgttac---aacgttgatttcagccggtatatttag
tgtgccttctgatgtgtctttaacatatctacttggtactgctacgaaacaagttgttct
tgttagcaataatcaagaggattttgatattatttctaagt--gtcatataactgctgt-
-------tgagggcactaggaaattggcagagcgtctttcatttaatgtcgggcgctcta
ttgtttatgaaacagatg-------ctaataagttgcttttaagca-atgaggtt-----
--------------gcatttgtttctacatttaatgtt-ttacaggatgt----gttatc
cttaagacatgatataattcttgaagatgatgcacgaacctttgttcagagcaatg----
ttgatgttgtccctgaaggttggcgtgtcgtcaataaattcgatcaaattaat-------
-----------ggtgttagaaccgttaaatattttgaatgtcctggtggcatagatatat
gtagccagggtaaagtttttggttatgtacatcagggtgtttttaataaggctactgttg
cacaaattaaagccttgtttgtggataaagtggatgtcttgcttactgtcgatggtgtta
act------------ttactaataggttcattcctgttagtgaaagttttggcaagattc
taggtaatgtgttttgtgatggagttaatgtcaccaaacataagtgtgatataaaatata
aaggtaaagtcttttttcagtt------tgataatctttcaagtgaaga----tttgaaa
gctgttaga-agttcatttaattttgatcaaaaggagttgcttgcc--tattacaacatg
cttgttaactgtaataagtggcaagttgttgttaatggtaagtattttacttttaagcag
gctaataacaattgttttgttaatgtttcctgcttaatgttgcagagtttgactcttaag
tttaaaattgttcaatggcaagaggcctggcttgaatttcgttcgggtcgccctgctaga
tttgtagctttagttatggccaaaggtggttttaaatttggagatcctgctgattctaga
gatttcttgcgtgttgtgtttagtcaagttgatttgactggggcaacatgtgattttgag
attgcatgtaaa---tgtggtgtaaagcaagaacagcgtattggcttagacgctgttatg
cattttggtacgttgagtcgtgaagaactagaagttggttacacagttgattgttcctgt
ggtaaaaagctgattcattgtgtgcgatttgatgtaccatttttaatttgcagtaataca
ccttctagtgttaagttacctaagggtg------ttgtatgtgcaaatatttttataggt
gat---aaggttggtcattatgttcatgtcaagtgtgaacaggcttatcatctttatgat
gcttctaatgttaagaaggttgcagacgttactggcaatttgtcagattgtctgtacctt
aaaaa---tttgaaacagactgttaaatcggtgttgaccacctattacttagatgatgta
aaaaaaattgagtataaccctgatctgtcacaatattattgtgatggaggtaagtattat
act------cagcgtattattaaggcacaatttaagacatttgagaaagtagatggtgtg
tatactaattttaaattggtaggacacactatctgtgatagtctcaatgctaagttgggt
tttgatagctctaaggagtttgttgaatataag------gttactgagtggccaatagca
ac---------------aggtgatgtggtgttggctactgatgat-----ttgtatgtta
agagatatgagaggggttgcattacttttggtaaacctgttatatggt------------
taagtcatgaga--aagcatcactcaattctttaacatattttaacagaccttcattggt
cgatgataataa----------------atttgttgtgttaaaagtggctgatgt-----
-------tgatagtggtgatgataactttgagagtgctgtcaaagagacaaaaaaaatca
acatcgtccag----------ttaaatggtgtgaaaaagccatttaag------------
--------------gttgaagatagtgtcgttattaatgatgacactagcgagaccaagt
atgttaagagtttgtctattgttgatgtgtatgatatgtggattacaggttgtaagtatg
ttgttaaaactgctaatgctttgagcagggca----gttaatgtacctacaatacgtaat
tttataaaatttggtatgactcttgttagta-taccaatagatttgttaaatttaagaga
tattaagcctttttttaatgtggtt------------------agagtggtgcgaaataa
aggttttgcatgctttaattttattaaatggctttttgtcttattgtt---------tgg
ctggattaaaatatccgccgataataaagtaatatacaccacagaaattgcatcaaagct
tacttgtaagcttgttgctttagctgtcaaaaatgcattattgacatttaattggagtat
ggttgctcgaggtgcttgcatcatagcgactatatttttattgtggtttaattttatata
tgccaatgtaatttttagtgatttttatttgcccaaaattggctttttgccgacctttgt
tggtaaaattgctcagtggattaagagc----acttttagtcttgttactatttgtgatt
tttattccgttcaagatgtgggttttaaaaatcag--------------------ttttg
taatggaagtattgcatgtcagttctgcttgtcaggatttgatatgttggataattataa
cgctattgatgtagtacagtatgaagctgataggagagtagttgttgattatacaggtgt
gttgaaaattgtcatcgaattgatagtaagttac----gccctgtatacagcatggtttt
atcctttgttcgctcttatcagtcttcagattttaactacttggtt-------------a
cctgagctttttatgctcagtacattacattggagttttaggttgttggtatccttggct
aat----------------atgttaccagcgcatgtttttatgagattttatatcattat
tgcttcttttattaagctttttaacttatttaggcatgttgcctatggttgtagtaaacc
tggttgtttgttttgttataagaggaatcgtagtctacgtgtaaaatgtagtactattgt
tggtggtatgatacgctattacgatgtgatggctaatggtggcaccggtttttgttcaaa
acatcagtggaattgcattgattgtgattcttataaaccaggtaatacttttattactgt
tgaggctgcttttgatctatcaagagaattgaagcggcccattcagcctacagatgttgc
ttatcatacagtaacggatgttaagcaagttggttgttctatgcgactgttctatgatcg
tgatgggcatcgcacttatgatgatgttaatgctagtttgtttgtggattatagtaatct
gctacattctaaagttaagagtgtgcctaatatgcatgttgtggtt----gtagaaaatg
atgctgataaagctaattttctgaat--gctgctgtattttatgcacagtctttgtttag
acctattttaatggttgataaaaatctgataactactgccaacactggtacgtctgttac
agaaactatgtttgatgtttatgtggatacctttttgtctatgtttgatgtagacaaaaa
gagtcttaatgctttaatagtaactgcgcattcttctattaaacagggtatgcagattga
taaagttttggacacctttttaagctgtgctcgtaagagttgttctattgattcagatgt
tggtaccaagtgtttagctgattctgtcatggctgctgtttcgg-caggtcttgaattga
ctgatgaaagttgtaataatttggtgcctacatatttgaagtgtgataacattgtggcag
ctgatttaggtgttctgattcaaaattctgctaagcatgtgcagggcaatgttgctaaaa
tagctggtgtttcttgtatatggtttgttgatgcttttaatcagcttagctctgattttc
agcataa--attgaagaaggcatgttgtaaaactgg---------------tttaaaatt
gaagcttacttgtaataagcagatggctaatgtctctgttctaactacacctttcagtct
taagggaggtgcagtttttagttattttgtgtatgtgtgttttgtgttgagtttgatttg
ttttattggtttgtggtgct-------------taatgcctacttatgtagtatacaaat
cagactttcagcttcctgtttatgcca---gttataaagttttagataatggtgttatta
gagatattagcattgaagatgtttgcttcgctaataaatttgaacaatttgatcaatggt
atgagtccacgtttggtctaaattattatagcaacaatatggcttgtcccattgttgttg
ctgtaatagaccaggatattggctctactgtgtttaatgtccctaccaaagttttacg--
-atatggttaccatgtgttgcattttatcacgtatgcattctctgctgatggagtgcagt
gttatactccgcatagtcaaatatcgtattctaatttttatgctagtggttgtgtgcttt
cctctgcctgtactatgtttgcaatggctgatggtcgcccacaaccttattgttatacag
aagggcttatgcaaaatgcttctctgtatagttcattggtgcctcacggtcggtataacc
ttgctaatgctaaaggttttatccgtcttccagaagtgctgcgagaagggctggttcgta
cttatccaccacgttctatatcgtatcgcagagttggtctatgtgaggtttctgaagcgg
gtgtttgttttaattttaatggttcccgcgtccttgataatgagtattatagatcattgc
ctgggactttttgtggtagagatgtctttgatttaatgtatcagctgtttaaaggtttag
cacagcctgtggattttctggcattgactgctagttccattgctggtgctatacttgctg
taattgttgttttggtgttttattacctaataaagcttaaacgtgcttttggtgattaca
ccagtgtggtttttgttaatgtggtagtgtggtgtgtaaattttatgatgctttttgtat
ttcaagtttacccgacactttcttgtgtatatgctgtttgttatttttatgccacgcttt
atttcccttatgagataagtgtgataatgcatttacaatggctagttatgtatggcacta
ttatgcctttatggttttgtctgctatatatatctgttgttttttcaaatcatgcgctct
gggtattttcttactgcagacagcttggtacttcagttcgtagtgatg---------gca
catttgaagaaatggctctcactacgtttatgattacaaaagattcttattgtaagctta
agaactctttatctgatgttgcttt----------taatagatatttgagtttgtataat
aaatataggtattacagtggtaaaatggatactgctgcatatagagaagctgcttgttct
cagttggctaaagcaatggatacatttaccaataataatggtagtgatgtgctttaccaa
ccacccactgcttctgtgtcaacttcatttttgcaatcaggtattgtgaaaatggttaac
cctacttctaaggtggaaccatgtattgttagtgttacatatggtaatatgacattgaat
ggtttatggttggatgataaggtctactgtccaagacatgttatatgttctgcttcagat
atgactaatccggattatacaaatttgttatgtagagtaacatcaagtgattttactgta
ttgtttgatcgtttaagcctcacagtgatgtcttaccaaatgcagggttgcatgcttgtg
cttactgtgaccttgcaaaattctcgtacaccaaaatatacatttggtgttgttaagcct
ggtgagacttttactgttttagctgcttataacggcaaaccacaaggagcctttcatgtt
actatgcgtagtagttataccattaagggttcttttttatgcggatcttgtgggtctgtt
ggttatgtaataatgggtgattgtgttaaatttgtttatatgcatcaattggagcttagc
actggttgtcatactggtactgactttaatggggatttttatggtccttataaagatgct
caggttgttcaattgcccgttcaggattatatacaatctgttaattttgtagcatggctc
tatgctgctatacttaacaattgtaattggtttgtacaaagtgataagtgttctgttgaa
gattttaatgtgtgggctttatccaatggatttagccaatttaagtctgatcttgttata
gatgctttggcttctat----------------------------gacgggtgtgtcatt
ggaaacactcttggccgctattaagcgtcttaagaatggtttccaagggcgtcagattat
gggtagttgctcttttgaggatgaattgacacctagcgatgtctatcaacagctcgctgg
tatcaagttacaatcaaagcgcact----agattgtttaaaag-------cattggttgt
tg-----gattatggcttctacatttttgtttagttgcataattacagcatttgtaaaat
ggactatgtt------tatgtatgtaactac------------taacatgtttagtatta
cattttgtgcactttgtgttataagtttagccatgttgttggttaagcataagca-----
-tctttatttgactatgtatataa-ttcctgtgctttttactttgttgtataataactat
ttggttgtatataagcatacatttagag-------------gctatgtttatgcatggct
atcac-attttgtcccatcagttgagtatacttatactgatgaagttatttatg-gcatg
ttattgttagtaggaatggtttttgttacattacgtagcattaaccatga----------
------------------------tttgttttcttttataatgtttgttggccgtgttat
ttctgttgtctcattgtggtacatgggctccaatttagaagaagaaattcttcttatgtt
ggcc---------tccctttttggtacatacacatggacaacagctctttctatggctgt
tgcaaaggttattgctaagtgggttgctgtgcattttttgtatttcacagatatacccca
aattaaaatagtgcttttgtgc------------tatttgtttattggttatgttattag
ctgttattggggattgttttccttgatgaacagtttgtttagaatgcccttgggtgttta
taattataaaatatcagtacaggaattaagatatatgaatgctaatggattgcgccctcc
caaaaatagttttgaagcccttatgcttaattttaagctgttgggtattggaggtgtgcc
aatcattgaagtatctcaatttcaatcaaaattgactgatgtcaaatgtgctaatgtcgt
cttgcttaattgcttgcaacatttgcatgttgcttctaattctaagttgtggcattattg
tagcactttgcacaatgaaatacttgccacttcggatttgagtgttgcttttgaaaagct
tgctcagttgttaattgttttgtttgctaatccagctgctgtggatagcaagtgcctgac
tagtattgaagaagtttgcgacgattacgcaaaggacaatactgttttgcaggctttaca
gagtgaatttgttaatatggctagcttcgttgaatatgaagttgctaagaaaaatcttga
tgaggcgcgttctagtggttctgctaatcaacagcagttaaaacagctagagaaagcctg
taatattgctaaatctgcttatgaacgcgaccgtgctgtagcaagaaaattggagcgtat
ggcagatttggctctcactaatatgtataaagaagctagaattaatgataagaagagtaa
ggttgtttctgccttgcaaactatgctttttagtatggtgcgtaagttagataatcaagc
tttgaattcaatattagataacgctgtgaagggttgtgtaccattgaatgcaatcccttc
attggcagcaaatactctgactataattgtaccagataaaagtgtttatgaccaggtagt
tgataatgtctatgttacttatgctggtaatgtatggcaggttcaaactatccaagattc
agatggtacaaataagcagttgaatgagat------------atctgatgattgtaactg
gccactagttattattgcaaatcggtataatgaggtatctgctaccgttttgcaaaataa
tgaattaatgcctgctaaattgaaaactcaggttgttaatagtggtccagatcagatttg
taatacacctact--------------caatg-------ttactataataatagtaacaa
tgggaagattgtttatgctatacttagtgatgttgatggtcttaagtatacaaaaattct
taaagatgatggcaattttgttgtct---tggagttagatcccccttgtaaatttactgt
tcaagatgttaaaggttttaaaattaagtacctttattttgtaaaaggttgtaacacact
agcaagaggctgggttgttggtacaatttcttctacagttagattgcaagctggaactgc
tactgaatatgcttccaactcatctatattgtctttatgtgcgttttctgtagatcctaa
gaaaacgtatttagattttatacaacaaggaggaacacctattgtcaattgtgttaaaat
gttgtgtgaccatgctggtaccggtatggccattactgctaaacctgatgctaccactag
tcaggattcatatggtggtgcgtctgtttgtatatactgccgcgcacgagttgaacaccc
agatgttgatgggttgtgcaaattacgtggcaggtttgtacaagtgcctatag---gtat
aaaagatcctgtgtcttatgttttgacacatgatgtttgtcaagtttgtggattttggcg
ggatggcagttgttcatgtg-tcagcact--gacactactgttcaatcaaaagatactaa
tt---ttttaaacgggttcggggtacgagtgtagatgcccgtctcgtaccctgtgccagt
ggtttatctactgatgtacaattaagggcatttgatatttgcaatgctagtgttgctggc
attggtttacacttaaaagttaattgctgccggtttcagcgtgttgatgagaatggtgac
aaattagatcagttctttgtcgttaagaggacagatttgactatatataatagagagatg
gaatgttatgagcgtgtaaaagattgtaagtttgtggctgaacacgatttctttacattt
gatgtagaaggtagtcgtgtgccacacattgtacgcaaggatttaacaaagtatactatg
ttggatctttgctacgcattgcgacattttgatcgcaatgattgcatgctgctttgtgac
attctctctatatatgctggttgtgaacaatcctactttactaagaaggattggtatgat
tttgttgaaaatcctgatattatcaatttgtataaaaagctgggacctattcttaataga
gccttagttagcgctactgagtttgcagacaaattggttgaggtaggcttagtaggcgtt
ttaacacttgataatcaagatttaaatggtaaatggtatgatttcggtgactatgttatt
gcagcccctggatgtggtgttgcaatagcagattcttattattcttatatgatgcctatg
cttaccatgtgtcatgcattggattgtgaattgtatgtgaatgatg------------ct
tatagactatttgatcttgtacagtatgattttactgattacaagcttgaattgtttaat
aagtattttaagcactggagtatgccatatcatcctaacactgttgactgtcaggatgat
cggtgtatcatacattgtgctaattttaacatactttttagtatggttttacctaataca
tgttttgggcctcttgttaagcaaatttttgtggatggtgtgccttttgttgtttcaatt
ggctaccattataaagaacttggtgttgttatgaatatggatgtggatacacatcgttat
cgcttgtctttaaaagacttgcttttatatgctgctgacccagctttgcatgtagcttct
gctagtgcattatatgatttacgcacttgctgttttagtgttgctgctataacaagcggt
gtaaaatttcaaacagttaaacctggtaattttaatcaggatttttatgattttatttta
agtaagggcatgcttaaagagggtagttcagttgatctgaagcactttttctttacgcag
gatggtaatgctgctattactgattataattattataagtataatttgcccaccatggtg
gacattaagcagttgttgtttgttttggaagttgtttacaagtattttgagatttatgat
ggtggttgtataccggcatcacaagtcattgttaataattatgataagagtgctggctac
ccatttaataaatttggaaaagccaggctctattatgaagcattatcatttgaggagcag
gatgaaatttacgcttatactaagcgcaatgtcctgccaacacttactcaaatgaatttg
aaatatgctattagtgccaagaatagagcccgcactgttgctggcgtttccatacttagt
actatgactggcagaatgtttcatcaaaaatgtttgaagagtatagcagctacacgtggt
gttcctgtggttataggcaccactaaattttatggtggctgggatgatatgttacgccgc
cttattaaagatgttgataatcctgtacttatgggttgggattatccaaagtgtgatcgt
gctatgccaaacatactacgtattgttagtagtttggtattggctcgaaaacatgaggca
tgttgttcgcaaagcgataggttttatcgacttgcgaatgaatgcgcacaagttcttagt
gaaattgttatgtgtggtggttgttattatgttaagcctggtggcactagtagtggtgat
gcaactactgcttttgctaattcagtctttaacatatgtcaagctgtttcagccaatgta
tgtgccttaatgtcatgcaatggcaataagattgaagatttgagtatacgtgctcttcag
aagcgtttatactcacatgtgtatagaagtgatattgtggattcgacctttgtcacagaa
tattatgaatttttaaataagcattttagtatgatgattttgagtgatgatggagttgtg
tgttataattctgattatgcgtccaaagggtatattgctaatataagtgcctttcaacag
gtattatattatcaaaataacgtttttatgtcagaatccaaatgttgggttgaaaatgac
atagataaaggacctcatgaattctgttcgcaacacacaatgctagtaaagatggatgga
gacgatgtctaccttccatatccagatcctagtcgtatattaggagctggatgctttgtg
gatgatttgttaaagactgatagtgttcttttaatagaacgatttgtaagtcttgcaata
gatgcttatccacttgtgtatcacgaaaatgaagaataccaaaaggtttttcgtgtttat
ttggagtatataaagaagttgtacaacgacctaggtaatcagatcttggatagctacagt
gttattttaagtacttgtgatggacaaaaatttattgaagagtccttttacaagaacatg
tatttaagaagtgcagttatgcagagtgttggagcttgcgttgtttgctcttctcaaact
tcattacgttgtggcagttgcatcagaaagcctcttctttgctgcaagtgttgttatgat
catgttatggcaactgatcataaatatgttttgagtgtttcaccatatgtgtgtaatgca
ccaggatgtgatgtaaatgatgttaccagattgtatctaggtggtatgtcatattattgt
gaagaccataagccacaatattcattcaagttggtaatgaatggtatggtttttggttta
tataaacaatcttgtacaggatctccgtacattgatgattttaatcgtattgccagttgt
aaatggaccgatgtggacgattacatattggcaaatgaatgtacagagcgcttgaaattg
tttgctgcagaaactcaaaaggcaactgaggaagcctttaagcagagttatgcatcagca
acaatacaagaaattgttagtgagcgcgaattgatcctctcttgggagattggaaaagtg
aagccgccacttaataagaattatgtttttactggctaccattttactaaaaatggtaag
acagttttaggcgaatatgtttttgataaaagtgagttgactaatggtgtgtattatcgc
gccacaaccacttataagctatcagtaggtgatgtttttgtcttaacatcgcactcggta
gctaatttaagtgctcctacgcttgtccctcaggagacttatagtagcattagatttgct
agtgttta-----tagtgtgcttgagacgtttcagaacaatgttgttaattatcaacata
ttggaatgaaacgctattgcaccgtgcaaggacctcctggtacagggaagtcacatcttg
ctattggtctcgctgtatattactgtacagcgcgtgtagtatacactgcggccagccatg
cagctgtagacgcattgtgtgaaaaagcatacaaatttttgaatataaatgattgcactc
gtattgtccctgctaaggtcagggttgagtgctatgataagtttaaaattaatgacacca
cttgtaagtatgtgtttactaccattaatgcattacctgaaatggtgactgatattgttg
tagtagatgaagttagtatgcttaccaattatgagctttctgttattaatgctcgtattc
gcgctaagcattatgtttatattggtgaccctgctcaattgccagcaccacgtgtgttgt
tgagcaagggtacacttgaacctaaatactttaacactgtcactaagctcatgtgttgct
tagggccagacatttttcttggtacatgttatagatgtcctaaggaaattgttgatacag
tgtccgccttggtttatgaaaataagcttaaggctaagaatg--aaagtagttcattgtg
ttttaaggtctattataagggcgttacaacacatgaaagttctagtgctgtaaatatgca
gcagatttatttgattaataagtttttgaaggctaatcctttgtggcataaagccgtttt
tattagcccatataatagtcagaactttgcagctaagcgtgttttgggattacaaaccca
gaccgtggattctgctcaaggttctgaatatgattatgttatatattcacagactgcaga
aacagctcattctgtaaatgttaatcgcttcaatgttgctattactcgagccaagaaagg
tattctttgcgttatgagtaatatgcagttgtttgaagcattacagtttactacattgac
cttagataaagtgccacaggccgttgaaacga------aagttcaatgtagtactaattt
atttaaagattgtagcaagaattatagtggttatcacccagctcatgctccttcattttt
ggcagtagatgacaaatataaggcaactggcgacttagccgtgtgtcttggtattagtga
ttctgct------gttacatattcaagattaatatcactcatgggttttaaactggatgt
tacccttgatgggtattgtaagctttttataactaaagaagaagctgttaaacgcgtgcg
tgcctgggttggctttgatgctgaaggtgctcatgccacgcgtgatagcattgggacgaa
tttcccacttcaattagggttttccacaggaattgattttgttgtggaagctactggttt
gttcgctgatagagatggttatagctttaaaaaggctgcggctaaagctcctcctggtga
acaatttaagcacctcatccctttgatgacgagaggtcagcgttgggatgttgttagacc
tagaatagtacaaatgtttgcagatcatttaattgatctgtctgattgtgttgtgctagt
tacgtgggctgctaactttgagctcacatgtctccgttactttgcaaaagttggacgtga
gatctgttgtaatgtgtgcactaaacgtgccacagtttataattctagaactggttacta
tggttgctggcgccatagtgttacatgtgattacttgtataacccacttattgttgatat
tcaacagtggggatatactggttctttatcaagtaatcatgatttatattgtagaatcca
taaaggagcacatgttgcttcctctgatgctataatgacacggtgtttggccgtttatga
ttgcttttgcaataacattaattggaatgtggagtatcccatcatttcaaatgagttaag
tattaatacctcttgtaggatcttacagcgtgtgatgcttaaagctgctatgctttgcaa
taggtatagtttgtgttatgatattggcaatcctaaagcgatagcctgtg----ttaaa-
-gatttcgatttcaagttctatgatgcccaacc----aattgttaagtctgtta-----a
gactcttttgtactcatttgaggcacataaggactcttttaaagatggtttgtgtatgtt
ttggaactgcaatgtggataagtatccgccgaatgcagttgtatgtagatttgacacgag
agtgttgaataatttaaatcttcctggctgtaatgggggtagtttgtatgttaataagca
tgcatttcataccaaacccttttctagggcagcctttgagcatttgaagcctatgccatt
tttctattattcagatacgctttgcgtgtatatggatggcatggatgctaagcag-----
---gttgactatgtacctttgaaatccgccacttgcatcactagatgcaatttaggtggc
gcagtttgtttgaaacatgctgaagagtatcgtgagtacctcgagtcttacaatacagct
actacagcaggttttactttttgggtctataagacatttgatttttataatttgtggaat
acattcaccaagctacaaagtttggagaatgttgtatttaatttagtcaatactggtcat
tatacgggacaggcgggtgaaatgccttgtgccattataaatgacaaagtcgtggctaag
atcgataaggaggatgttgttatttttactaataatacaacataccctactaatgtggct
gttgaattgtttgctaaacgcagtattcggcaccatccagagctcaagctctttagaaat
ttgaatgttgatgtgtgctggaagcac-gtcatttgggactacgctagagaaagtatatt
ttgcagtaatacttatggtgtctgc------atgtatacagatttaaagttcattgata-
-----------aattgaatgtcctttttgatggtcgtgataatggtgctcttgaagcttt
taaacgctctaataatggcgtttacatttccatgacaaaagttaagagtctttcgatgat
taaaggtccaccgcgtgccgaattgaatggcgtagtggtggataaag-----ttggagac
actgattgcgtgttctattttgctgtgcgtaaagagggtaaggatgtcatcttcagccaa
ttcgacagcctgggagtcagctctaaccagagcccacaaggtaatctggggagtaatggt
aaacccggtaatgtcggtggtaatgatgccctggcaacctctaccatctttacacaaagc
cgtgttattagctcttttacatgtcgtactgacatggaaaaagattttatagctttagat
caagatgtgtttattcagaagtatggtttggaggactatgcttttgaacatattgtttat
ggtaattttaaccagaagataattggtggtttgcatttgttaataggcttgtaccgaagg
cagcaaacgtcctatctggttgttcaggagtttgtctcgtacgactccagcatacactct
tattttatcactgatgaaaagagtggtagtagtaagagtgtttgcactgttatagatatt
ttgttggatgattttgtggctcttgttaagtcacttaatcttaattgtgtgagtaaggtt
gttaatgttaatgttgattttaaagattttcagtttatgctttggtgtaacgatgagaaa
gtcatgactttctatcctcgtttgcaagctgcatctgactggaagcctggttattctatg
cctgtactatataagtatttgaattccccaattgaaagagttagtctctggaattatggg
aagccagttactttgcctacaggctgtatgatgaatgtcgctaagtatactcagttatgt
caatatctgaatactacaacattagctgtacctgttaatatgcgcgttttgcatttaggt
gcaggttcagaaaaaggagtagcaccgggttctgcagttcttaggcagtggttgcctgtt
ggtaccattcttgtagataatgatttacacccatttgtgagtgacagtgtcgctacatat
tttggggattgtataaccttaccctttgattgtcaatgggatttgataatttctgatatg
tatgaccctattactaagaacataggggagtacaatgtgagtaaagatggtttctttaca
tatatttgtcatatgattcgcgacaagttagctcttggtggtagtattgctataaaaata
acagagttttcttggaacgcagaattatataagttaatggggtattttgcattttggacg
gtgttctgcacaaatgcaaatgcttcttctagtgaaggatttttaattggcataaattat
ttgggtaaatccaaggttgatatagatggaaatattatgcatgccaattatttgttttgg
agaaattcca--------cagtttggaatgggggtgcttatagcctttttgacatggcta
aattccctcttaaattggctggtactgccgtgataaatttaagagcagaccagattaatg
acatggtttattcccttcttgaaaagggtaaactacttataagagatacaaataaagaag
tttttgttggtgatagtttggttaacgtaatctaggaggaacaccaaactttaaaaatgg
ccgtctcacatgcagacaatctgaatcattttattaattttccacttacctagtt---tg
gttttgtgttaaattataagggtttacaatttcaatttctccatgaaggagtggattgta
aaatacaaacagcacctcacattatt----------------------------------
-aagtgttgatgttgctattctagaatttattg---------------------------
------------------------------------------------------------
------------------------------------------------------------
------------------------------------------------------------
------------------------------------------------------------
------------------------------------------------------------
------------------------------------------------------------
------------------------------------------------------------
------------------------------------------------------------
------------------------------------------------------------
---------------------------------------ataagaagaatactaaaccca
gtgaaaatgtttttgcttcctagattctgtctagtttgcagcatcattggtagctttggt
tttgataaccctcctaccaatgttgtttcacattttaatgatgattggtttttatttggt
gacagtcgtaccgactgtaatcatgttgttaaaaccaatccccgtaattattcttatatg
gaccttaatcctgctctgtgtgattctggtaaaatatcatctaaagctggcaactccatt
tttaggagttttcactttaccgatttttataattacacaggcgaaggtcaacaaatcatt
ttttatgagggtgttaattttacgccttatcatgcctttaaatgcattagtgctggtaat
aatgatatatggatgcagaataaaggcttgttttacactcaggtttataagaagatggct
gtttatcgcagtcttactttagttaatgtgccatacgtttacaatgggtcagctcaacct
accgcattttgtaagtctggcagtttaactcttaacaatcctgcatatatagcccgtgag
gttaatgtgggtgattattattataagtctgaagcagatttttctctttcaggttgtgac
gagtatatcgtaccactttgtatttttaacggcaagtttttgtcgaatacaaagtattat
gatgatagtcaatattattttaataaagacactggtgttatttatggtct-caattctac
tgaaaccattaccactggttttgattttaattgtcagtatttagttctaccctctggtaa
ttatctagccatttctaatgagctattgttaactgttcctacgaaagcaatctgtcttaa
taagcgtaaggtttttactcctgtacaggttgttgattcgcggtggaacaatgtcaggca
gtctgataacatgacggcagttgcatgtcaacttccatactgttattttcgcaattctac
ttccaactacgttggtattcatgatgttaaccatggtgatgctggttttactagcatact
cagtggtttgttgtatgattcaccttgtttttcgcagcaaggtgtttttaggtatgataa
tgtcagtaccgtttggcctctttttccttttggtaattgccctactgctgctagtattat
ttcctctgatttacctatatgtgtttatgacccattaccaattattctgcttggcattct
tttaggtgtcgcggtcatagttatatttgttttgttgttttattttatggtggataatgt
tactaggcagcactatgcttaaaacctaatctaaacatgttttttatacttt------ta
atctccct-----gcctactgcttttgcagttataggggatttaaagtgtaacacttcat
taattaatgacgttgacactggtgttccatctattagctctgaagttgttgatgtcacta
atggtttggggactttctatgttttagatcgtgtttatttaaataccacattgttgctca
atggttattaccctattt------cagggtctacatttcgtaatatggctctgaagggaa
ctcgattattgagcaccttgtggtttaagccgccttttttatcatcttttaatcatggta
tttttgccaaggttaaaaacagtaaattttctaaagatggtgttatttatagtgagtttc
ctgctattactataggtagtacttttgtaaatacttcctatagcatagtagtagagcctc
atacctcacttattaatggtaatttacaaggtttgttgcaaatttctgtttgtcaataca
ctatgtgtgaatatcc-----------aaatactatttgtca---ccctaatttgggtaa
tcaacgcatagaattatggcattatgactcagatgttgtttcttgtttatataggcgtaa
tttcacatatgatgtgaatgctgactatttatattttcacttttatcaggaaggtg-gca
ctttttatgcatactttacagatactggttttgtgactaagtttctgtttaagtt-----
-------gtatttaggcactgtgctttcacattattatgttatgccattgacttgtgata
gcgctttatctttagaatattgggttacacccctcaccactagacaatttcttctagcct
ttgaccaggatggtgttttataccatgctgttgattgtgctagtgattttatgagtgaga
ttatgtgtaaaacaccttcaataacaccacctactggtgtttatgaactaaacggttata
cagttcaacctg------ttgccactgtatatcgtagaatacctgatttacccaattgcg
atatcgaagcttggcttaattccaaaaccgtttcttcgcctcttaattgggaacgtaaaa
ttttttctaattgtaattttaacatgggcaggctgatgtcttttattcaggctgactctt
tcggttgtaataatattgatgcttcgcgcttatatggtatgtgttttggtagcattacta
ttgataagtttgctatacccaatagtaggaaggttgatctgcaactgggtaaatttggtt
atttacaatcttctaattataagattgatactgctgtcagcagttgtcaactctattata
gtttgcctgcagcaaacgtatctgtcactcattataatccttcatcttggaacagaaggt
atgggtttaataatcagagttttggttctaggggccttcatgatgctgtttattcacagc
aatgttttaaagcacctaacacatattgtccttgtagaacaagtcaatgcataggtggtg
caggcacaggaacttgtcctgtaggcaccactgttcgtaagtgttttgctgcagttacaa
acgctactaagt----gcacttgttggtgtcagccagatccttccacatataaaggcgta
aacgcctggacttgtccgcaatctaaagtttctatacaaccaggtcagcattgccctggt
ctaggtcttgtggaggatgattgctctggcaacccttgcacttgtaaaccagaggctttc
ataggctggagttcagaaacttgtttgcaaaatggtaggtgtaatatttttgctaatttt
attctgaatgatgttaatagcggtacaacctgttctactga-------------------
--tttacaaaagggtaatactaatattacaactgatgtttgtgttaattatgacctttat
ggcatcacaggccagggcatacttatagaagttaatgccacttattataatagttggcag
aatcttctttatgattctagtggtaatctctatggatttagagattatttatcaaataga
acttttcttattcgtagctgctatagtggaagagtttcagcagtttttcatgctaactct
tctgaacctgctttg-----atgtttcgtaatctcaaatgcagccacgtttttaataata
ctgttttaggacaaatacagcttgttaactattttgatagttaccttggctgtgttgtta
atgcttataa---taatacagctagtgctgtaagtacctgtgatttaaccgttggtagcg
gctattgtgttgattatgttacagcacttagatcacgtag----------------atct
gttattacaggttatcgctttactaattttgaaccatttgccgttaatttggtaaatgat
agcatagaacctgttggtggtttgtatgaaatacagataccttcagagtttaccattggt
aatttagaagaattcattcaaacgagttcccctaaggttactatagattgtgctacattt
gtttgtggtgactatgctgcatgtagacaacagttagctgagtatggtagtttttgtgag
aacattaatgccatactcacagaagtaaatgaactacttgatactacacagttgcaagta
gctaatagtttaatgaacggagtcacccttagtactaagattaaggatggcattaatttc
a-atgttgacgatatcaacttttcctctgtattaggttgtttaggaagcgagtgtaatag
agcttccactagatctgctatagaggatttactttttgataaagtaaaattgtctgatgt
cggctttgtacaggcctataataactgcactggaggtgccgaaattagggatctcatttg
tgtgcaaagttataatggtatcaaagtgttgcctccattgttatctgaaaatcagattag
tggttacactttggcagccaccgctgctagcttatttcctccttggacagcagcagcagg
tg------------taccattttatttaaatgttcagtatcgtataaatgggcttggcgt
caccatggatgtgctaagccaaaaccaaaagcttattgctagtgcatttaacaatgctct
tgattctatccaggaagggttcgatgcaaccaattctgctttagttaaaattcaggctgt
tgttaactcaaatgctgaagcacttaataacttattgcagcaactctctaatagatttgg
t-gccataagtgcctctttacaagaaattttatccaggcttgatgctcttgaagctaaag
ctcagatagacagacttattaatgggcgtctcaccgctcttaatgcttatgtttcccagc
agcttagtgattctacactagtaaaatttagtgcagcacaagctattgagaaagttaatg
aatgtgttaaaagccaatcatctaggataaatttctgtggtaatggtaatcatattatat
cattagtacagaatgctccatatggtttgtattttatccactttagctatgtccccacca
agtatgttacagctaaggttagtcctggtttgtgcactgctggcgatataggaatatcgc
ctaagagtggttattttgttaatgtaaacaattcttggatgttcactggtagtggctatt
attaccctgaacctataacccaaaataatgttgttgtgatgagtacctgtgctgtt----
----aattacactaaagcaccggatcttatgcttaacacatcgacacccaaccttcctga
tttcaaggaagaattgtatcaatggtttaaaaaccaatcttcagtggcaccagattt---
----gtcacttgattatactaatgttacgttcttggacctacaagatgaaatgaataggt
tacaagaggctataaaagttttaaatcagagctacatcaaccttaaggacattggtacat
atgagtattatgtgaaatggccttggtatgtatggc------ttttaattggccttgctg
gtgtagctatgcttgttttactattctttatatgctgctgtacaggatgtgggactagtt
gttttaagaaatgtggcggttgt---------------ttttatgattatacaggacacc
aggagtttgtaatcaaa-----------acttcacatgacgattaatttcgtctttggtt
t-------------ccatatagtaactttaagcatttgccaaag----------------
--tttttgaggttacgctc---------------tattaatggacatctggtgccct---
--gataagaaatatctccgttatact----------------aacggatttaatgtttca
gaactagaaga---------------------------tgtctgttttaaatataact--
------------------------------------------------------------
------------------------atcaatttcctaaag--------------taggata
ttgtagagttcctaattatgcttg-------gtgccgtaaccaaggtaggttttg-tgct
acttttactttgtacggcaaatccaaacattatgataat----tattttggaataat---
-----------------------aactggtttcacagcattctctaattctttagaagaa
gctgttaataaactggttttttta------------------------------------
------------------------------------------------------------
-----gctgttgattttattacctggcgaagccagattttaaatgtttatg---------
------------------------------------------------------------
----------------gctgatgctta---------ttttgcagacactgtgtggtatgt
-------------------------ggggcaaataatttttatagttgccatttgtctat
tggttataatagttgtagtggcatttttggcaact---------------------ttta
aattgtgtattcaactttgcggtatgtgtaatac------tttagtactgtccccttcta
tttatgtgtttaatagaggtaggcagttttatgagttttacaatgatgtaaaaccatcag
ttcttgatgtggatgacgtttagttaatccaaacattatg---------------agtag
tccaactacaccagtaccagttattagctggact------gctgatgaagctattaaatt
cctaaaggaatggaatttttctttgggtataatagtactttttatcacaatcatacttca
atttggatatacaagtcgcagtatgtttgtttatgttgttaagatggttatattgtggct
catgtggcctcttactataattttaactatcttcaactgcgtatacgcgttgaataatgt
gtaccttggtttctctatagtttttactatagtggccattattatgtgggttgtttattt
tgtgaatagtatcaggttgtttattagaactggaagttggtggagtttcaacccagaaac
taacaacttgatgtgtatagatatgaagggaagaatgtatgttaggcccattattgagga
ctaccacacccttactgccacaataatacgtggccacctctatatccaaggtataaaact
aggtactg--------gctattccttgtcagatttgcctgcttatgtgaccgttgctaag
gtcacacacctgtgcacatataagcgtggttttcttgataagataggcgatactagtggt
tttgctgtttatgttaagtccaaagtcggtaattatcgatt-------------------
-----------------------------------------------------------g
ccttcaacccataagggctcaggcat----------------------------------
-------------------ggacaccgcattgttgagaaataatatctaaa---------
------------------------------------------------------------
------------------------------------------------------------
-------------------------ctttaaggatgtctttcactcctggca--------
agcagtccagcagtagagcgtcctctggaaatcgttctggtaatggcatccttaagtg--
---------------------------------------------------ggccgatca
gtccgacc------------------------agtctagaa-------------------
---------------------------------------atgttcaaaccaggggtagaa
gagttcaa----------------------------------------------------
------------------------------------------------------------
------tccaagcaaac---------tgctacttctcagcaaccatcagga---------
------------------------------------------------------------
------------------------------------------------------------
------------------------------------------------------------
------------------------------------------------------------
--gggactgttgtaccctactat-------------------------------------
------------------------------------------------------------
------------------------------------------------------------
------------------------------------------------------------
-------tcttggttctctggaattactcagtttcaaaagggaaaggagtttgaatttgc
agagggacaaggtgtgcctattg----caccaggagtcccagctactgaagctaaggggt
actggtacagacacaacagacgttcttttaaaacagccgatggcaatcagcgtcaactgc
tgccacgatggtacttttactaccttggaacaggaccgtatgccaaagaccagtacggca
ccgacattgacggagtcttctgggtcgctagtaaccaggctgatattaataccccggctg
acattgtcgatcgggatccaagtagcgatgaggctattccgactaggtttccgcctggca
cggtactccctcaaggttactatattgaaggctcaggaaggtctgctcctaattccagat
ctacttcacgcgcacccaatagagcccctagtgcaggatcgcgtagtagagccaattctg
gcaatagaaccc------------------ctacccctggtgtaacacctgacatggctg
atcaaattgctagtcttgttctggcaaaacttg---------------------gcaagg
atgccactaagcctcagcaa---------------gtaactaagcagactgccaaagagg
ttagacagaaaattttgaataagccccgccagaagaggagccccaataaacaatgcactg
ttcagcagtgttttgggaagagaggccctaatca---------gaattttggtggtggag
aaatgttaaaacttggaactagtgacccacagtttcccattcttgcagaactcgcaccta
cagctggtgcgtttttctttggatcaagattagagttggccaaagtgcagaatttgtctg
ggaatcctgacgagccccagaaggatgtttatgaattgcgctataatggcgcgattagat
ttgacagcacactttcaggttttgaaaccattatgaaggtgcttaaccagaatctgaatg
cctatcaa------------------catcaggaagatgggatgattaatattagtccta
aaccacagcggcagcgtggtcagaagaatggacaagtagaaaatga------taatataa
gtgttgcagcgcctaaaagccgtgtgcagcaaaataagagtagagagttgacagcagagg
acatcagccttcttaagaagatggatgagccctttactgaagatacctcagaaatataa-
---------gagaatgaaccttatgtcggcacctggtggtaacccctctcaggaaagtcg
ggataaggcactctctatcagaatggatgtcttgctgctata----atagatagagaagg
ttatagcagactatagattaattagttgaaagttttgtgtggtaatgtatagtgttggag
aatgttaaagacttgcagatgtaatcgc--------------------------------
--------tgacaagtgcctcagggaagagccagcatgttaagttaccacccagtaatta
gtaaatgaatgaagttaatc----------------------------atggccaattgg
aagaatcac---------------------------------
>OQ798824.1 Porcine hemagglutinating encephalomyelitis virus strain rvPHEV4, complete genome
-------------------------------------------acccgcttcactgatct
cttgttagatctttttgtaatctaaactttataaaaacatccactccctgtagtctatgc
ttgtgggcgta------gatttttcatagtggtgtctat-agtcatttctgctgttaaca
---------------------------------gctttcagccagggacgtgttgtatcc
taggcagtggcccacccataggtcacaatgtcgaagatcaacaaatacggtctcgaacta
caatgggctccagaatttccatggatgtttgaggacgctgaggagaagttggataaccct
agtggttcagaggtggatatagtttgctccaccactgcgcaaaagctggaaacaggcgga
atttgtcctgaaaatcatgtgatggtggattgtcgccgacttcttaaacaagagtgttgt
gtgcagtctagcctaatacgtgaaattgttatgaatacacgtccatatgatttggaggtg
ctacttcaagatgctctgcagtcccgcgaagcagttttggttacaccccctctaggtatg
tctttggaggcatgctatttgagaggttgta----------------atcctaacggatg
gac-catgggtttgtttcggcgtagaagtgtgtgtaacactggt--------cgctgcgc
tgttaacaggcatgttgcctatc-agctatatatgat----------tgatcctgatggt
gtttg-----------tttcggtgcaggtcaattcgttggttgggttatacccttggcct
ttatgcctgcgcaatcccggaactttattgttccttgggttatgtatttgcgtaagtgtg
gcgataagggtgcctataataaagatcatagacgtgacggttttgaacacgtttatgatt
ttaaagttgaggaagcttacgaccaggttcatgatgagcctaagggtaagttttctaaga
aggcttatgctttaattagaggatatcgtggtgttaaaccgcttctctatgtagaccagt
atggttgtgattatactggtggtcttgcagatggcttagaggct---tatgctgataaga
cattgcaagaaatgaaggcactatttcctatttggagccaggaactcccttttgatgtaa
ctgtggcatggcacgttgtgcgtgatccacgttatgtta-tgagattgcagagtgcttct
actatacgtagtgttgcatatgttgctaaccctactgaagacttatgtgatggttctgtt
gttataaaacaacctgtgcatgtttatgcggatgactctattatttta--cgtcaacata
attta------------------attgacattatgagttgttttta--------------
---tatggaggcagatgcagttgtaaatgctttttatggtgttgatttgaaagattgtgg
ttttgttatgcagtttggttac--attgattgcgaacaagact-----------------
-tgtgtgattttaaaggttgggttcctggtaatatgatagatggttttgcttgcaccact
tgtggtcatgtttatgaaacaggtgatttgctagcacaa---------tcttcaggtgtt
ttgcctgttaatcctgttttgcacactaagagtgcagcaggtt-----------------
-------------------------atggtggttttggttgtaaggattcttttactctg
tatggccaaactgtattttactttggaggttgtgtgtattggagtccagcacgtaatata
tggattcctatattaaaatcctctgttaagtcttatgacagtttggtttatactggagtt
---gtacgttgcaaggctattgtaacagaaacaaatctcatttgcaaagcgttgtacctt
gattatattcaatacaagtgtggcaatttacaccagcgagagttgctaggtgtgtcagat
gtgtggcataaacaattgttattaaacagaggtgtgtataaacctctcttagagaatatt
gattattttaatatgcggcgcgctaaatttagtttagaaccttttatgtttgtggcagat
ggtctaatcccttttcttttagatgatttggttccgcgtgcatattatttggcagtaagt
ggtaatgcaatttgtgattatgcagataaactttgccatgccgatgt---------gtct
aagagtaaagatttacttgatgtatct--------------------------atggatt
ttttgggtgca---------------------gatatacattattggaattctagaaatg
ttgatttggctcaacattt--------------------------tagtgattttggagc
aagttttg------tttctacaattgttcgttattttaagac----------ttttacta
ctagcactgctcttgcatttgcatg----------ggttttatttcatgttttgcatggt
gcttatatagtagtagagagtgatatatattttgttaaaaacattcctcgttatgctagt
gctgttgcacaagcatttcggagtgttgctaaagttgtactggactctttaagagttact
tttattgatggcctttcttgttttaagattggacgtagacgaatttgtctttcaggcaga
aaaatttatgaag-----------------------------------ttgagcgtggct
tgttacattcatctcaattgcc----------------------------attagatgtt
tatgatttaacca------------------------------------------tgcct
agtcaag-ttcagaaagccaagcaaaaacctatttatttaaaagg---------------
------------------------------ttctggttctgatttttcattagcggatag
tgtagttgaagttgttacaacttcact------tacaccatgtggttattctgaaccacc
taaatttgcagataaaatttgcattgtggataatgtttatatggc-------caaggctg
gtgacaaatattatcctgttgtggttg--atgatcatgctggactcttggatcaagcatg
gagagttccttgtgctggaaagcatgttacatttaaggaacagcctacagtaaatgaaat
tgcaagcatgcataggactattaaagttttttatgagcttgacaaagattttaatactat
tttaaacactgcttgtggagtgtt-------tgaagtggatgataccgtggatatggagg
aatt---ttatgctgtggtcattgatgccatagaagagaaactttctccatgtaaggagc
ttgaaggtgtaggtgctaaagttagtgcctttttacagaaattagaggataattccctat
t-tttatttgatgaggctggtgatgaagtttttgctcctaaattgtattgtgcttttaca
gctcctgacgaagactactttcttgaagaaagtgatgttgaagaagatgatgtagaaggt
gaggaaactgatttaactgtcacaagtgctggagagccttgtgttgccagtaaacaggat
gagtcttctgaaatcttagaggacactttggattatggtccatgtgtggagacatctgag
tcacaagttgaagaagatgtagaaatgtcggattttgttgatcttgaatttgttattcag
gattatgaaaatgtttgttttgagttttatactatagagccagaatttattaaagttttg
gatctgtatttgcctaaagcaactcgcaataattgc--------tggttgcgatcagttt
tggcagtgatgcagaaattgccctgtcaatttaaagataaaaatttgcaggatctttggg
tgttatataagcaacagtatagtcagttgtttgttgacaccttggttaataagatacctg
ctaatattgtagttccacaaggtggttatgttgctga-----------------------
---ttttgcatattggtttttaaccttatgtgattggcagtgtgtagcatactggaaatg
tattaaatgtgacttagct---ctcaagcttaaaggcttggatgctatgttcttttatgg
tgatgttgtttctcatgtttgcaagtgtggtga----------gtctatggtacttattg
atgtt-----------gatgtgccatttaca-----------------------------
--gcccacttcgctcttaaggataagttgttttgtgcatttattactaagcgtagtgtgt
ataaagcagcttgtgtcgtggatgttaatgatag--ccattctatggctgttgttgatg-
---gtaaacaaattgatgagcatcgtatcactagtattactagtgataagtatga---tt
ttattattgggcatgg--------------------------------------------
------------------------------------------------------------
-----tatgtcattttcaatgactacttttgaaattgcccaattgtatggttcttgtata
acacctaatgtgtgttttgtt----aaaggtgatataattaaagtgtctaagcgtgttaa
agcagaagttgttgtaaaccctgctaacagccatatggcacatggtggtggtgttgcaaa
agctattgcagtagcagctggacagcagtttgttaaagagactaccgatatggttaagtc
tagaggagtttgtgctactggggattgttatgtctccac-----aggtggcaaa------
-------ttatgtaaaactgtgcttaatgttgttggacctgatgc--------aagagca
cagggtaaacaaagttat------gcattgttggagcgtgtttat-----------aaac
accttaacaaata--tgattgtgttgttac---aacgttgatttcagccggtatatttag
tgtgccttctgatgtgtctttaacatatctacttggtactgctacgaaacaagttgttct
tgttagcaataatcaagaggattttgatattatttctaagt--gtcatataactgctgt-
-------tgagggcactaggaaattggcagagcgtctttcatttaatgtcgggcgctcta
ttgtttatgaaacagatg-------ctaataagttgcttttaagca-atgaggtt-----
--------------gcatttgtttctacatttaatgtt-ttacaggatgt----gttatc
cttaagacatgatataattcttgaagatgatgcacgaacctttgttcagagcaatg----
ttgatgttgtccctgaaggttggcgtgtcgtcaataaattcgatcaaattaat-------
-----------ggtgttagaaccgttaaatattttgaatgtcctggtggcatagatatat
gtagccagggtaaagtttttggttatgtacatcagggtgtttttaataaggctactgttg
cacaaattaaagccttgtttgtggataaagtggatgtcttgcttactgtcgatggtgtta
act------------ttactaataggttcattcctgttagtgaaagttttggcaagattc
taggtaatgtgttttgtgatggagttaatgtcaccaaacataagtgtgatataaaatata
aaggtaaagtcttttttcagtt------tgataatctttcaagtgaaga----tttgaaa
gctgttaga-agttcatttaattttgatcaaaaggagttgcttgcc--tattacaacatg
cttgttaactgtaataagtggcaagttgttgttaatggtaagtattttacttttaagcag
gctaataacaattgttttgttaatgtttcctgcttaatgttgcagagtttgactcttaag
tttaaaattgttcaatggcaagaggcctggcttgaatttcgttcgggtcgccctgctaga
tttgtagctttagttatggccaaaggtggttttaaatttggagatcctgctgattctaga
gatttcttgcgtgttgtgtttagtcaagttgatttgactggggcaacatgtgattttgag
attgcatgtaaa---tgtggtgtaaagcaagaacagcgtattggcttagacgctgttatg
cattttggtacgttgagtcgtgaagaactagaagttggttacacagttgattgttcctgt
ggtaaaaagctgattcattgtgtgcgatttgatgtaccatttttaatttgcagtaataca
ccttctagtgttaagttacctaagggtg------ttgtatgtgcaaatatttttataggt
gat---aaggttggtcattatgttcatgtcaagtgtgaacaggcttatcatctttatgat
gcttctaatgttaagaaggttgcagacgttactggcaatttgtcagattgtctgtacctt
aaaaa---tttgaaacagactgttaaatcggtgttgaccacctattacttagatgatgta
aaaaaaattgagtataaccctgatctgtcacaatattattgtgatggaggtaagtattat
act------cagcgtattattaaggcacaatttaagacatttgagaaagtagatggtgtg
tatactaattttaaattggtaggacacactatctgtgatagtctcaatgctaagttgggt
tttgatagctctaaggagtttgttgaatataag------gttactgagtggccaatagca
ac---------------aggtgatgtggtgttggctactgatgat-----ttgtatgtta
agagatatgagaggggttgcattacttttggtaaacctgttatatggt------------
taagtcatgaga--aagcatcactcaattctttaacatattttaacagaccttcattggt
cgatgataataa----------------atttgttgtgttaaaagtggctgatgt-----
-------tgatagtggtgatgataactttgagagtgctgtcaaagagacaaaaaaaatca
acatcgtccag----------ttaaatggtgtgaaaaagccatttaag------------
--------------gttgaagatagtgtcgttattaatgatgacactagcgagaccaagt
atgttaagagtttgtctattgttgatgtgtatgatatgtggattacaggttgtaagtatg
ttgttaaaactgctaatgctttgagcagggca----gttaatgtacctacaatacgtaat
tttataaaatttggtatgactcttgttagta-taccaatagatttgttaaatttaagaga
tattaagcctttttttaatgtggtt------------------agagtggtgcgaaataa
aggttttgcatgctttaattttattaaatggctttttgtcttattgtt---------tgg
ctggattaaaatatccgccgataataaagtaatatacaccacagaaattgcatcaaagct
tacttgtaagcttgttgctttagctgtcaaaaatgcattattgacatttaattggagtat
ggttgctcgaggtgcttgcatcatagcgactatatttttattgtggtttaattttatata
tgccaatgtaatttttagtgatttttatttgcccaaaattggctttttgccgacctttgt
tggtaaaattgctcagtggattaagagc----acttttagtcttgttactatttgtgatt
tttattccgttcaagatgtgggttttaaaaatcag--------------------ttttg
taatggaagtattgcatgtcagttctgcttgtcaggatttgatatgttggataattataa
cgctattgatgtagtacagtatgaagctgataggagagtagttgttgattatacaggtgt
gttgaaaattgtcatcgaattgatagtaagttac----gccctgtatacagcatggtttt
atcctttgttcgctcttatcagtcttcagattttaactacttggtt-------------a
cctgagctttttatgctcagtacattacattggagttttaggttgttggtatccttggct
aat----------------atgttaccagcgcatgtttttatgagattttatatcattat
tgcttcttttattaagctttttaacttatttaggcatgttgcctatggttgtagtaaacc
tggttgtttgttttgttataagaggaatcgtagtctacgtgtaaaatgtagtactattgt
tggtggtatgatacgctattacgatgtgatggctaatggtggcaccggtttttgttcaaa
acatcagtggaattgcattgattgtgattcttataaaccaggtaatacttttattactgt
tgaggctgcttttgatctatcaagagaattgaagcggcccattcagcctacagatgttgc
ttatcatacagtaacggatgttaagcaagttggttgttctatgcgactgttctatgatcg
tgatgggcatcgcacttatgatgatgttaatgctagtttgtttgtggattatagtaatct
gctacattctaaagttaagagtgtgcctaatatgcatgttgtggtt----gtagaaaatg
atgctgataaagctaattttctgaat--gctgctgtattttatgcacagtctttgtttag
acctattttaatggttgataaaaatctgataactactgccaacactggtacgtctgttac
agaaactatgtttgatgtttatgtggatacctttttgtctatgtttgatgtagacaaaaa
gagtcttaatgctttaatagtaactgcgcattcttctattaaacagggtatgcagattga
taaagttttggacacctttttaagctgtgctcgtaagagttgttctattgattcagatgt
tggtaccaagtgtttagctgattctgtcatggctgctgtttcgg-caggtcttgaattga
ctgatgaaagttgtaataatttggtgcctacatatttgaagtgtgataacattgtggcag
ctgatttaggtgttctgattcaaaattctgctaagcatgtgcagggcaatgttgctaaaa
tagctggtgtttcttgtatatggtttgttgatgcttttaatcagcttagctctgattttc
agcataa--attgaagaaggcatgttgtaaaactgg---------------tttaaaatt
gaagcttacttgtaataagcagatggctaatgtctctgttctaactacacctttcagtct
taagggaggtgcagtttttagttattttgtgtatgtgtgttttgtgttgagtttgatttg
ttttattggtttgtggtgct-------------taatgcctacttatgtagtatacaaat
cagactttcagcttcctgtttatgcca---gttataaagttttagataatggtgttatta
gagatattagcattgaagatgtttgcttcgctaataaatttgaacaatttgatcaatggt
atgagtccacgtttggtctaaattattatagcaacaatatggcttgtcccattgttgttg
ctgtaatagaccaggatattggctctactgtgtttaatgtccctaccaaagttttacg--
-atatggttaccatgtgttgcattttatcacgtatgcattctctgctgatggagtgcagt
gttatactccgcatagtcaaatatcgtattctaatttttatgctagtggttgtgtgcttt
cctctgcctgtactatgtttgcaatggctgatggtcgcccacaaccttattgttatacag
aagggcttatgcaaaatgcttctctgtatagttcattggtgcctcacggtcggtataacc
ttgctaatgctaaaggtttaatccgtcttccagaagtgctgcagaaagggctggttcgta
cttatccaccacgttctatatcgtatcgcagagttggtctatgtgaggtttctgaagcgg
gtgtttgttttaattttaatggttcccgcgtccttgataatgagtattatagatcattgc
ctgggactttttgtggtagagatgtctttgatttaatgtatcagctgtttaaaggtttag
cacagcctgtggattttctggcattgactgctagttccattgctggtgctatacttgctg
taattgttgttttggtgttttattacctaataaagcttaaacgtgcttttggtgattaca
ccagtgtggtttttgttaatgtggtagtgtggtgtgtaaattttatgatgctttttgtat
ttcaagtttacccgacactttcttgtgtatatgctgtttgttatttttatgccacgcttt
atttcccttatgagataagtgtgataatgcatttacaatggctagttatgtatggcacta
ttatgcctttatggttttgtctgctatatatatctgttgttttttcaaatcatgcgctct
gggtattttcttactgcagacagcttggtacttcagttcgtagtgatg---------gca
catttgaagaaatggctctcactacgtttatgattacaaaagattcttattgtaagctta
agaactctttatctgatgttgcttt----------taatagatatttgagtttgtataat
aaatataggtattacagtggtaaaatggatactgctgcatatagagaagctgcttgttct
cagttggctaaagcaatggatacatttaccaataataatggtagtgatgtgctttaccaa
ccacccactgcttctgtgtcaacttcatttttgcaatcaggtattgtgaaaatggttaac
cctacttctaaggtggaaccatgtattgttagtgttacatatggtaatatgacattgaat
ggtttatggttggatgataaggtctactgtccaagacatgttatatgttctgcttcagat
atgactaatccggattatacaaatttgttatgtagagtaacatcaagtgattttactgta
ttgtttgatcgtttaagcctcacagtgatgtcttaccaaatgcagggttgcatgcttgtg
cttactgtgaccttgcaaaattctcgtacaccaaaatatacatttggtgttgttaagcct
ggtgagacttttactgttttagctgcttataacggcaaaccacaaggagcctttcatgtt
actatgcgtagtagttataccattaagggttcttttttatgcggatcttgtgggtctgtt
ggttatgtaataatgggtgattgtgttaaatttgtttatatgcatcaattggagcttagc
actggttgtcatactggtactgactttaatggggatttttatggtccttataaagatgct
caggttgttcaattgcccgttcaggattatatacaatctgttaattttgtagcatggctc
tatgctgctatacttaacaattgtaattggtttgtacaaagtgataagtgttctgttgaa
gattttaatgtgtgggctttatccaatggatttagccaatttaagtctgatcttgttata
gatgctttggcttctat----------------------------gacgggtgtgtcatt
ggaaacactcttggccgctattaagcgtcttaagaatggtttccaagggcgtcagattat
gggtagttgctcttttgaggatgaattgacacctagcgatgtctatcaacagctcgctgg
tatcaagttacaatcaaagcgcact----agattgtttaaaag-------cattggttgt
tg-----gattatggcttctacatttttgtttagttgcataattacagcatttgtaaaat
ggactatgtt------tatgtatgtaactac------------taacatgtttagtatta
cattttgtgcactttgtgttataagtttagccatgttgttggttaagcataagca-----
-tctttatttgactatgtatataa-ttcctgtgctttttactttgttgtataataactat
ttggttgtatataagcatacatttagag-------------gctatgtttatgcatggct
atcac-attttgtcccatcagttgagtatacttatactgatgaagttatttatg-gcatg
ttattgttagtaggaatggtttttgttacattacgtagcattaaccatga----------
------------------------tttgttttcttttataatgtttgttggccgtgttat
ttctgttgtctcattgtggtacatgggctccaatttagaagaagaaattcttcttatgtt
ggcc---------tccctttttggtacatacacatggacaacagctctttctatggctgt
tgcaaaggttattgctaagtgggttgctgtgcattttttgtatttcacagatatacccca
aattaaaatagtgcttttgtgc------------tatttgtttattggttatgttattag
ctgttattggggattgttttccttgatgaacagtttgtttagaatgcccttgggtgttta
taattataaaatatcagtacaggaattaagatatatgaatgctaatggattgcgccctcc
caaaaatagttttgaagcccttatgcttaattttaagctgttgggtattggaggtgtgcc
aatcattgaagtatctcaatttcaatcaaaattgactgatgtcaaatgtgctaatgtcgt
cttgcttaattgcttgcaacatttgcatgttgcttctaattctaagttgtggcattattg
tagcactttgcacaatgaaatacttgccacttcggatttgagtgttgcttttgaaaagct
tgctcagttgttaattgttttgtttgctaatccagctgctgtggatagcaagtgcctgac
tagtattgaagaagtttgcgacgattacgcaaaggacaatactgttttgcaggctttaca
gagtgaatttgttaatatggctagcttcgttgaatatgaagttgctaagaaaaatcttga
tgaggcgcgttctagtggttctgctaatcaacagcagttaaaacagctagagaaagcctg
taatattgctaaatctgcttatgaacgcgaccgtgctgtagcaagaaaattggagcgtat
ggcagatttggctctcactaatatgtataaagaagctagaattaatgataagaagagtaa
ggttgtttctgccttgcaaactatgctttttagtatggtgcgtaagttagataatcaagc
tttgaattcaatattagataacgctgtgaagggttgtgtaccattgaatgcaatcccttc
attggcagcaaatactctgactataattgtaccagataaaagtgtttatgaccaggtagt
tgataatgtctatgttacttatgctggtaatgtatggcaggttcaaactatccaagattc
agatggtacaaataagcagttgaatgagat------------atctgatgattgtaactg
gccactagttattattgcaaatcggtataatgaggtatctgctaccgttttgcaaaataa
tgaattaatgcctgctaaattgaaaactcaggttgttaatagtggtccagatcagatttg
taatacacctact--------------caatg-------ttactataataatagtaacaa
tgggaagattgtttatgctatacttagtgatgttgatggtcttaagtatacaaaaattct
taaagatgatggcaattttgttgtct---tggagttagatcccccttgtaaatttactgt
tcaagatgttaaaggttttaaaattaagtacctttattttgtaaaaggttgtaacacact
agcaagaggctgggttgttggtacaatttcttctacagttagattgcaagctggaactgc
tactgaatatgcttccaactcatctatattgtctttatgtgcgttttctgtagatcctaa
gaaaacgtatttagattttatacaacaaggaggaacacctattgtcaattgtgttaaaat
gttgtgtgaccatgctggtaccggtatggccattactgctaaacctgatgctaccactag
tcaggattcatatggtggtgcgtctgtttgtatatactgccgcgcacgagttgaacaccc
agatgttgatgggttgtgcaaattacgtggcaggtttgtacaagtgcctatag---gtat
aaaagatcctgtgtcttatgttttgacacatgatgtttgtcaagtttgtggattttggcg
ggatggcagttgttcatgtg-tcagcact--gacactactgttcaatcaaaagatactaa
tt---ttttaaacgggttcggggtacgagtgtagatgcccgtctcgtaccctgtgccagt
ggtttatctactgatgtacaattaagggcatttgatatttgcaatgctagtgttgctggc
attggtttacacttaaaagttaattgctgccggtttcagcgtgttgatgagaatggtgac
aaattagatcagttctttgtcgttaagaggacagatttgactatatataatagagagatg
gaatgttatgagcgtgtaaaagattgtaagtttgtggctgaacacgatttctttacattt
gatgtagaaggtagtcgtgtgccacacattgtacgcaaggatttaacaaagtatactatg
ttggatctttgctacgcattgcgacattttgatcgcaatgattgcatgctgctttgtgac
attctctctatatatgctggttgtgaacaatcctactttactaagaaggattggtatgat
tttgttgaaaatcctgatattatcaatttgtataaaaagctgggacctattcttaataga
gccttagttagcgctactgagtttgcagacaaattggttgaggtaggcttagtaggcgtt
ttaacacttgataatcaagatttaaatggtaaatggtatgatttcggtgactatgttatt
gcagcccctggatgtggtgttgcaatagcagattcttattattcttatatgatgcctatg
cttaccatgtgtcatgcattggattgtgaattgtatgtgaatgatg------------ct
tatagactatttgatcttgtacagtatgattttactgattacaagcttgaattgtttaat
aagtattttaagcactggagtatgccatatcatcctaacactgttgactgtcaggatgat
cggtgtatcatacattgtgctaattttaacatactttttagtatggttttacctaataca
tgttttgggcctcttgttaagcaaatttttgtggatggtgtgccttttgttgtttcaatt
ggctaccattataaagaacttggtgttgttatgaatatggatgtggatacacatcgttat
cgcttgtctttaaaagacttgcttttatatgctgctgacccagctttgcatgtagcttct
gctagtgcattatatgatttacgcacttgctgttttagtgttgctgctataacaagcggt
gtaaaatttcaaacagttaaacctggtaattttaatcaggatttttatgattttatttta
agtaagggcatgcttaaagagggtagttcagttgatctgaagcactttttctttacgcag
gatggtaatgctgctattactgattataattattataagtataatttgcccaccatggtg
gacattaagcagttgttgtttgttttggaagttgtttacaagtattttgagatttatgat
ggtggttgtataccggcatcacaagtcattgttaataattatgataagagtgctggctac
ccatttaataaatttggaaaagccaggctctattatgaagcattatcatttgaggagcag
gatgaaatttacgcttatactaagcgcaatgtcctgccaacacttactcaaatgaatttg
aaatatgctattagtgccaagaatagagcccgcactgttgctggcgtttccatacttagt
actatgactggcagaatgtttcatcaaaaatgtttgaagagtatagcagctacacgtggt
gttcctgtggttataggcaccactaaattttatggtggctgggatgatatgttacgccgc
cttattaaagatgttgataatcctgtacttatgggttgggattatccaaagtgtgatcgt
gctatgccaaacatactacgtattgttagtagtttggtattggctcgaaaacatgaggca
tgttgttcgcaaagcgataggttttatcgacttgcgaatgaatgcgcacaagttcttagt
gaaattgttatgtgtggtggttgttattatgttaagcctggtggcactagtagtggtgat
gcaactactgcttttgctaattcagtctttaacatatgtcaagctgtttcagccaatgta
tgtgccttaatgtcatgcaatggcaataagattgaagatttgagtatacgtgctcttcag
aagcgtttatactcacatgtgtatagaagtgatattgtggattcgacctttgtcacagaa
tattatgaatttttaaataagcattttagtatgatgattttgagtgatgatggagttgtg
tgttataattctgattatgcgtccaaagggtatattgctaatataagtgcctttcaacag
gtattatattatcaaaataacgtttttatgtcagaatccaaatgttgggttgaaaatgac
atagataaaggacctcatgaattctgttcgcaacacacaatgctagtaaagatggatgga
gacgatgtctaccttccatatccagatcctagtcgtatattaggagctggatgctttgtg
gatgatttgttaaagactgatagtgttcttttaatagaacgatttgtaagtcttgcaata
gatgcttatccacttgtgtatcacgaaaatgaagaataccaaaaggtttttcgtgtttat
ttggagtatataaagaagttgtacaacgacctaggtaatcagatcttggatagctacagt
gttattttaagtacttgtgatggacaaaaatttattgaagagtccttttacaagaacatg
tatttaagaagtgcagttatgcagagtgttggagcttgcgttgtttgctcttctcaaact
tcattacgttgtggcagttgcatcagaaagcctcttctttgctgcaagtgttgttatgat
catgttatggcaactgatcataaatatgttttgagtgtttcaccatatgtgtgtaatgca
ccaggatgtgatgtaaatgatgttaccagattgtatctaggtggtatgtcatattattgt
gaagaccataagccacaatattcattcaagttggtaatgaatggtatggtttttggttta
tataaacaatcttgtacaggatctccgtacattgatgattttaatcgtattgccagttgt
aaatggaccgatgtggacgattacatattggcaaatgaatgtacagagcgcttgaaattg
tttgctgcagaaactcaaaaggcaactgaggaagcctttaagcagagttatgcatcagca
acaatacaagaaattgttagtgagcgcgaattgatcctctcttgggagattggaaaagtg
aagccgccacttaataagaattatgtttttactggctaccattttactaaaaatggtaag
acagttttaggcgaatatgtttttgataaaagtgagttgactaatggtgtgtattatcgc
gccacaaccacttataagctatcagtaggtgatgtttttgtcttaacatcgcactcggta
gctaatttaagtgctcctacgcttgtccctcaggagacttatagtagcattagatttgct
agtgttta-----tagtgtgcttgagacgtttcagaacaatgttgttaattatcaacata
ttggaatgaaacgctattgcaccgtgcaaggacctcctggtacagggaagtcacatcttg
ctattggtctcgctgtatattactgtacagcgcgtgtagtatacactgcggccagccatg
cagctgtagacgcattgtgtgaaaaagcatacaaatttttgaatataaatgattgcactc
gtattgtccctgctaaggtcagggttgagtgctatgataagtttaaaattaatgacacca
cttgtaagtatgtgtttactaccattaatgcattacctgaaatggtgactgatattgttg
tagtagatgaagttagtatgcttaccaattatgagctttctgttattaatgctcgtattc
gcgctaagcattatgtttatattggtgaccctgctcaattgccagcaccacgtgtgttgt
tgagcaagggtacacttgaacctaaatactttaacactgtcactaagctcatgtgttgct
tagggccagacatttttcttggtacatgttatagatgtcctaaggaaattgttgatacag
tgtccgccttggtttatgaaaataagcttaaggctaagaatg--aaagtagttcattgtg
ttttaaggtctattataagggcgttacaacacatgaaagttctagtgctgtaaatatgca
gcagatttatttgattaataagtttttgaaggctaatcctttgtggcataaagccgtttt
tattagcccatataatagtcagaactttgcagctaagcgtgttttgggattacaaaccca
gaccgtggattctgctcaaggttctgaatatgattatgttatatattcacagactgcaga
aacagctcattctgtaaatgttaatcgcttcaatgttgctattactcgagccaagaaagg
tattctttgcgttatgagtaatatgcagttgtttgaagcattacagtttactacattgac
cttagataaagtgccacaggccgttgaaacga------aagttcaatgtagtactaattt
atttaaagattgtagcaagaattatagtggttatcacccagctcatgctccttcattttt
ggcagtagatgacaaatataaggcaactggcgacttagccgtgtgtcttggtattagtga
ttctgct------gttacatattcaagattaatatcactcatgggttttaaactggatgt
tacccttgatgggtattgtaagctttttataactaaagaagaagctgttaaacgcgtgcg
tgcctgggttggctttgatgctgaaggtgctcatgccacgcgtgatagcattgggacgaa
tttcccacttcaattagggttttccacaggaattgattttgttgtggaagctactggttt
gttcgctgatagagatggttatagctttaaaaaggctgcggctaaagctcctcctggtga
acaatttaagcacctcatccctttgatgacgagaggtcagcgttgggatgttgttagacc
tagaatagtacaaatgtttgcagatcatttaattgatctgtctgattgtgttgtgctagt
tacgtgggctgctaactttgagctcacatgtctccgttactttgcaaaagttggacgtga
gatctgttgtaatgtgtgcactaaacgtgccacagtttataattctagaactggttacta
tggttgctggcgccatagtgttacatgtgattacttgtataacccacttattgttgatat
tcaacagtggggatatactggttctttatcaagtaatcatgatttatattgtagaatcca
taaaggagcacatgttgcttcctctgatgctataatgacacggtgtttggccgtttatga
ttgcttttgcaataacattaattggaatgtggagtatcccatcatttcaaatgagttaag
tattaatacctcttgtaggatcttacagcgtgtgatgcttaaagctgctatgctttgcaa
taggtatagtttgtgttatgatattggcaatcctaaagcgatagcctgtg----ttaaa-
-gatttcgatttcaagttctatgatgcccaacc----aattgttaagtctgtta-----a
gactcttttgtactcatttgaggcacataaggactcttttaaagatggtttgtgtatgtt
ttggaactgcaatgtggataagtatccgccgaatgcagttgtatgtagatttgacacgag
agtgttgaataatttaaatcttcctggctgtaatgggggtagtttgtatgttaataagca
tgcatttcataccaaacccttttctagggcagcctttgagcatttgaagcctatgccatt
tttctattattcagatacgctttgcgtgtatatggatggcatggatgctaagcag-----
---gttgactatgtacctttgaaatccgccacttgcatcactagatgcaatttaggtggc
gcagtttgtttgaaacatgctgaagagtatcgtgagtacctcgagtcttacaatacagct
actacagcaggttttactttttgggtctataagacatttgatttttataatttgtggaat
acattcaccaagctacaaagtttggagaatgttgtatttaatttagtcaatactggtcat
tatacgggacaggcgggtgaaatgccttgtgccattataaatgacaaagtcgtggctaag
atcgataaggaggatgttgttatttttactaataatacaacataccctactaatgtggct
gttgaattgtttgctaaacgcagtattcggcaccatccagagctcaagctctttagaaat
ttgaatgttgatgtgtgctggaagcac-gtcatttgggactacgctagagaaagtatatt
ttgcagtaatacttatggtgtctgc------atgtatacagatttaaagttcattgata-
-----------aattgaatgtcctttttgatggtcgtgataatggtgctcttgaagcttt
taaacgctctaataatggcgtttacatttccatgacaaaagttaagagtctttcgatgat
taaaggtccaccgcgtgccgaattgaatggcgtagtggtggataaag-----ttggagac
actgattgcgtgttctattttgctgtgcgtaaagagggtaaggatgtcatcttcagccaa
ttcgacagcctgggagtcagctctaaccagagcccacaaggtaatctggggagtaatggt
aaacccggtaatgtcggtggtaatgatgccctggcaacctctaccatctttacacaaagc
cgtgttattagctcttttacatgtcgtactgacatggaaaaagattttatagctttagat
caagatgtgtttattcagaagtatggtttggaggactatgcttttgaacatattgtttat
ggtaattttaaccagaagataattggtggtttgcatttgttaataggcttgtaccgaagg
cagcaaacgtcctatctggttgttcaggagtttgtctcgtacgactccagcatacactct
tattttatcactgatgaaaagagtggtagtagtaagagtgtttgcactgttatagatatt
ttgttggatgattttgtggctcttgttaagtcacttaatcttaattgtgtgagtaaggtt
gttaatgttaatgttgattttaaagattttcagtttatgctttggtgtaacgatgagaaa
gtcatgactttctatcctcgtttgcaagctgcatctgactggaagcctggttattctatg
cctgtactatataagtatttgaattccccaattgaaagagttagtctctggaattatggg
aagccagttactttgcctacaggctgtatgatgaatgtcgctaagtatactcagttatgt
caatatctgaatactacaacattagctgtacctgttaatatgcgcgttttgcatttaggt
gcaggttcagaaaaaggagtagcaccgggttctgcagttcttaggcagtggttgcctgtt
ggtaccattcttgtagataatgatttacacccatttgtgagtgacagtgtcgctacatat
tttggggattgtataaccttaccctttgattgtcaatgggatttgataatttctgatatg
tatgaccctattactaagaacataggggagtacaatgtgagtaaagatggtttctttaca
tatatttgtcatatgattcgcgacaagttagctcttggtggtagtattgctataaaaata
acagagttttcttggaacgcagaattatataagttaatggggtattttgcattttggacg
gtgttctgcacaaatgcaaatgcttcttctagtgaaggatttttaattggcataaattat
ttgggtaaatccaaggttgatatagatggaaatattatgcatgccaattatttgttttgg
agaaattcca--------cagtttggaatgggggtgcttatagcctttttgacatggcta
aattccctcttaaattggctggtactgccgtgataaatttaagagcagaccagattaatg
acatggtttattcccttcttgaaaagggtaaactacttataagagatacaaataaagaag
tttttgttggtgatagtttggttaacgtaatctaggaggaacaccaaactttaaaaatgg
ccgtctcacatgcagacaatctgaatcattttattaattttccacttacctagtt---tg
gttttgtgttaaattataagggtttacaatttcaatttctccatgaaggagtggattgta
aaatacaaacagcacctcacattatt----------------------------------
-aagtgttgatgttgctattctagaatttattg---------------------------
------------------------------------------------------------
------------------------------------------------------------
------------------------------------------------------------
------------------------------------------------------------
------------------------------------------------------------
------------------------------------------------------------
------------------------------------------------------------
------------------------------------------------------------
------------------------------------------------------------
---------------------------------------ataagaagaatactaaaccca
gtgaaaatgtttttgcttcctagattctgtctagtttgcagcatcattggtaattttggt
tttgaaaatcctcctaccaatgttgtttcacattttaatgatgattggtttttgtttggg
gacagtcgtaccgactgtaatcatgttgttaaaaccaatccccgtaattattcttatatg
gaccttaatcctgctctgtgtgattctggtaaaatatcatctaaagctggcaactccatt
tttaggagttttcactttaccgatttttataattacacaggtgaaggtcaacaaatcatt
ttttatgagggtgttaattttacgccttatcatgcctttaaatgcattagtgctggtaat
aatgatatatggatgcagaataaaggcttgttttacactcaggtttataagaagatggct
gtttatcgcagtcttactttagttaatgtgccatacgtttacaatgggtcagctcaacct
accgcattttgtaagtctggcagtttaactcttaacaatcctgcatatatagcccgtgag
gttaatgtgggtgattattattataagtctgaagcagatttttctctttcaggttgtgac
gagtatatcgtaccactttgtatttttaacggcaagtttttgtcgaatacaaagtattat
gatgatagtcaatattattttaataaagacactggtgttatttatggtct-caattctac
tgaaaccattaccactggttttgattttaattgtcagtatttagttctaccctctggtaa
ttatctagccatttctaatgagctattgttaactgttcctactaaagcaatctgtcttaa
taagcgtaaggtttttactcctgtacaggttgttgattcgcggtggaacaatgtcaggca
gtctgataacatgacggcagttgcatgtcaacttccatactgttattttcgcaattctac
ctccaactacgttggtattcatgatgttaaccatggtgatgctggttttactagcatact
cagtggtttgttgtatgattcaccttgtttttcgcagcaaggtgtttttaggtatgataa
tgtcagtaccgtttggcctctttttccttttggtaattgccctactgctgctagtattat
ttcctctgatttacctatatgtgtttatgacccattaccaattattctgcttggcattct
tttaggtgtcgcggtcatagttatatttgttttgttgttttattttatggtggataatgt
tactaggcagcactatgcttaaaacctaatctaaacatgttttttatacttt------ta
atctccct-----gccttctgcttttgcagttataggggatttaaagtgtaacacttcat
taattaatgacgttgacactggtgttccatctattagctctgaagttgttgatgtcacta
atggtttggggactttctatgttttagatcgtgtttatttaaataccacattgttgctca
atggttattaccctattt------cagggtctacatttcgtaatatggctctgaaaggaa
ctcgattattgagcaccttgtggtttaagccgccttttttatcatcttttaatcatggta
tttttgccaaggttaaaaacagtaaattttctaaagatggtgttatttatagtgagtttc
ctgctattactataggtagtacttttgtaaatacttcctatagcatagtagtagagcctc
atacctcacttattaatggtaatttacaaggtttgttgcaaatttctgtttgtcaataca
ctatgtgtgaatatcc-----------aaatactatttgtca---ccctaatttgggtaa
tcaacgcatagaattatggcattatgactcagatgttgtttcttgtttatataggcgtaa
tttcacatatgatgtgaatgctgactatttatattttcacttttatcaggaaggtg-gca
ctttttatgcatactttacagatactggttttgtgactaagtttctgtttaagtt-----
-------gtatttaggcactgtgctttcacattattatgttatgccattgacttgtgata
gcgctttatctttagaatactgggttacacctctcaccactagacaatttcttctagcct
ttgaccaggatggtgttttataccatgctgttgattgtgctagcgattttatgagtgaga
ttatgtgtaaaacttcttcaataacaccacctactggtgtttatgaactaaacggttata
cagttcaacctg------ttgccactgtatatcgtagaatacctgatttacccaattgcg
atatcgaagcttggcttaattccaaaaccgtttcttcgcctcttaattgggaacgtaaaa
ttttttctaattgtaattttaacatgggcaggctgatgtcttttattcaggctgactctt
tcggttgtaataatattgatgcttcgcgcttatatggtatgtgttttggtagcattacta
ttgataagtttgctatacccaatagtagaaaggttgatctgcaactgggtaaatttggtt
atttacaatcttctaattataagattgatactgctgtcagcagttgtcaactctattata
gtttgcctgcagcaaacgtatctgtcactcattataatccttcatcttggaacagaaggt
atgggtttaataatcagagttttggttctaggggccttcatgatgctgtttattcacagc
aatgttttaatacacctaacacatattgtccttgtagaacaagtcaatgcataggtggtg
caggcacaggaacttgtcctgtaggcaccactgttcgtaagtgttttgctgcagttacaa
acgctactaagt----gcacttgttggtgtcagccagatccttccacatataaaggcgta
aacgcctggacttgtccgcaatctaaagtttctatacaaccaggtcagcattgccctggt
ttaggtcttgtggaggatgattgctctggcaacccttgcacttgtaaaccagaggctttc
ataggctggagttcagaaacttgtttgcaaaatggtaggtgtaatatttttgctaatttt
attctgaatgatgttaatagcggtacaacctgttctactga-------------------
--tttacaacagggtaatactaatattacaactgatgtttgtgttaattatgacctttat
ggcatcacaggccagggcatacttatagaagttaatgccacttattataatagttggcag
aatcttctttatgattctagtggtaatctctatggatttagagattatttatcaaataga
acttttcttattcgtagctgctatagtggaagagtttcagcagtttttcatgctaactct
tctgaacctgctttg-----atgtttcgtaatctcaaatgcagccacgtttttaataata
ctgttttaggacaaatacagcttgttaactattttgatagttaccttggctgtgttgtta
atgcttataa---taatacagctagtgctgtaagtacctgtgatttaaccgttggtagcg
gctattgtgttgattatgttacagcacttagatcacgtag----------------atct
gttattacaggttatcgctttactaattttgaaccatttgccgttaatttggtaaatgat
agcatagaacctgttggtggtttgtatgaaatacagataccttcagagtttaccattggt
aatttagaagaattcattcaaacgagttcccctaaggttactatagattgtgctacattt
gtttgtggtgactatgctgcatgtagacaacagttagctgagtatggtagtttttgtgag
aacattaatgctatactcacagaagtaaatgaactacttgacactacacagttgcaagta
gctaatagtttaatgaacggagtcacccttagtactaagattaaggatggcattaatttc
a-atgttgacgatatcaacttctcctctgtattaggttgtttaggaagcgagtgtaatag
agcttccactagatctgctatagaggatttactttttgataaagtaaaattgtctgatgt
cggctttgtacaggcctataataactgcactggaggtgccgaaattagggatctcatttg
tgtgcaaagttataatggtatcaaagtgttgcctccattgttatctgaaaatcagattag
tggttacactttggcagccaccgctgctagcttatttcctccttggacagctgcagcagg
tg------------taccattttatttaaatgttcagtatcgtataaatgggcttggcgt
caccatggatgtgctaagccaaaaccaaaagcttattgctagtgcatttaacaacgctct
tgattctatccaggaagggttcgatgcaaccaattctgctttagttaaaattcaggctgt
tgttaactcaaatgctgaagcacttaataacttattgcagcaactctctaatagatttgg
t-gccataagtgcctctttacaagaaattttatccaggcttgatgctcttgaagctaaag
ctcagatagacagacttattaatgggcgtctcaccgctcttaatgcttatgtttcccagc
agcttagtgattctacactagtaaaatttagtgcagcacaagctattgagaaagttaatg
aatgtgttaaaagccaatcatctaggataaatttctgtggtaatggtaatcatattatat
cattagtacagaatgctccatatggtttgtattttatccattttagctatgtccccacca
agtatgttacagctaaggttagtcctggtttgtgcactgctggcgatataggaatatcgc
ctaagagtggttattttgttaatgtaaacaattcttggatgttcactggtagtggctatt
attaccctgaacctataacccaaaataatgttgttgtgatgagtacctgtgctgtt----
----aattacactaaagcaccggatcttatgcttaacacatcgacacccaaccttcctga
tttcaaggaagaattgtatcaatggtttaaaaaccaatcttcagtggcaccagattt---
----gtcacttgattatactaatgttacgttcttggacctacaagatgaaatgaataggt
tacaagaggctataaaagttttaaatcagagctacatcaaccttaaggacattggtacat
atgagtattatgtgaaatggccttggtatgtatggc------ttttaattggccttgctg
gtgtagctatgcttgttttactattctttatatgctgctgtacaggatgtgggactagtt
gttttaagaaatgtggcggttgt---------------ttttatgattatacaggacacc
aggagtttgtaatcaaa-----------acttcacatgacgattaatttcgtctttggtt
t-------------ccatatagtaactttaagcatttgccaaag----------------
--tttttgaggttacgctc---------------tattaatggacatctggtgccct---
--gataagaaatatctccgttatact----------------aacggatttaatgtttca
gaactagaaga---------------------------tgtctgttttaaatataact--
------------------------------------------------------------
------------------------atcaatttcctaaag--------------taggata
ttgtagagttcctaattatgcttg-------gtgccgtaaccaaggtaggttttg-tgct
acttttactttgtacggcaaatccaaacattatgataat----tattttggaataat---
-----------------------aactggtttcacagcattctctaattctttagaagaa
gctgttaataaactggttttttta------------------------------------
------------------------------------------------------------
-----gctgttgattttattacctggcgaagccagattttaaatgtttatg---------
------------------------------------------------------------
----------------gctgatgctta---------ttttgcagacactgtgtggtatgt
-------------------------ggggcaaataatttttatagttgccatttgtctat
tggttataatagttgtagtggcatttttggcaact---------------------ttta
aattgtgtattcaactttgcggtatgtgtaatac------tttagtactgtccccttcta
tttatgtgtttaatagaggtaggcagctttatgagttttacaatgatgtaaaaccatcag
ttcttgatgtggatgacgtttagttaatccaaacattatg---------------agtag
tccaactacaccagtaccagttattagctggact------gctgatgaagctattaaatt
cctaaaggaatggaatttttctttgggtataatagtactttttatcacaatcatacttca
atttggatatacaagtcgcagtatgtttgtttatgttgttaagatggttatattgtggct
catgtggcctcttactataattttaactatcttcaactgcgtatacgcgttgaataatgt
gtaccttggtttctctatagtttttactatagtggccattattatgtgggttgtttattt
tgtgaatagtatcaggttgtttattagaactggaagttggtggagtttcaacccagaaac
taacaacttgatgtgtatagatatgaagggaagaatgtatgttaggcccattattgagga
ctaccacacccttactgccacaataatacgtggccacctctatatccaaggtataaaact
aggtactg--------gctattccttgtcagatttgcctgcttatgtgaccgttgctaag
gtcacacacctgtgcacatataagcgtggttttcttgataagataggcgatactagtggt
tttgctgtttatgttaagtccaaagtcggtaattatcgatt-------------------
-----------------------------------------------------------g
ccttcaacccataagggctcaggcat----------------------------------
-------------------ggacaccgcattgttgagaaataatatctaaa---------
------------------------------------------------------------
------------------------------------------------------------
-------------------------ctttaaggatgtctttcactcctggca--------
agcagtccagcagtagagcgtcctctggaaatcgttctggtaatggcatccttaagtg--
---------------------------------------------------ggccgatca
gtccgacc------------------------agtctagaa-------------------
---------------------------------------atgttcaaaccaggggtagaa
gagttcaa----------------------------------------------------
------------------------------------------------------------
------tccaagcaaac---------tgctacttctcagcaaccatcagga---------
------------------------------------------------------------
------------------------------------------------------------
------------------------------------------------------------
------------------------------------------------------------
--gggactgttgtaccctactat-------------------------------------
------------------------------------------------------------
------------------------------------------------------------
------------------------------------------------------------
-------tcttggttctctggaattactcagtttcaaaagggaaaggagtttgaatttgc
agagggacaaggtgtgcctattg----caccaggagtcccagctactgaagctaaggggt
actggtacagacacaacagacgttcttttaaaacagccgatggcaatcagcgtcaactgc
tgccacgatggtacttttactacctgggaacaggaccgtatgccaaagaccagtacggca
ccgacattgacggagtcttctgggtcgctagtaaccaggctgatattaataccccggctg
acattgtcgatcgggatccaagtagcgatgaggctattccgactaggtttccgcctggca
cggtactccctcaaggttactatattgaaggctcaggaaggtctgctcctaattccagat
ctacttcacgcgcacccaatagagcccctagtgcaggatcgcgtagtagagccaattctg
gcaatagaaccc------------------ctacccctggtgtaacacctgacatggctg
atcaaattgctagtcttgttctggcaaaacttg---------------------gcaagg
atgccactaagcctcagcaa---------------gtaactaagcagactgccaaagagg
ttagacagaaaattttgaataagccccgccagaagaggagccccaataaacaatgcactg
ttcagcagtgttttgggaagagaggccctaatca---------gaattttggtggtggag
aaatgttaaaacttggaactagtgacccacagtttcccattcttgcagaactcgcaccta
cagctggtgcgtttttctttggatcaagattagagttggccaaagtgcagaatttgtctg
ggaatcctgacgagccccagaaggatgtttatgaattgcgctataatggcgcgattagat
ttgacagcacactttcaggttttgaaaccattatgaaggtgcttaaccagaatctgaatg
cctatcaa------------------catcaggaagatgggatgattaatattagtccta
aaccacagcggcagcgtggtcagaagaatggacaagtagaaaatga------taatataa
gtgttgcagcgcctaaaagccgtgtgcagcaaaataagagtagagagttgacagcagagg
acatcagccttcttaagaagatggatgagccctttactgaagatacctcagaaatataa-
---------gagaatgaaccttatgtcggcacctggtggtaacccctctcaggaaagtcg
ggataaggcactctctatcagaatggatgtcttgctgctata----atagatagagaagg
ttatagcagactatagattaattagttgaaagttttgtgtggtaatgtatagtgttggag
aatgttaaagacttgcagatgtaatcgc--------------------------------
--------tgacaagtgcctcagggaagagccagcatgttaagttaccacccagtaatta
gtaaatgaatgaagttaatc----------------------------atggccaattgg
aagaatcac---------------------------------
>OQ798823.1 Porcine hemagglutinating encephalomyelitis virus strain rvPHEV3, complete genome
-------------------------------------------acccgcttcactgatct
cttgttagatctttttgtaatctaaactttataaaaacatccactccctgtagtctatgc
ttgtgggcgta------gatttttcatagtggtgtctat-agtcctttctgctgttaaca
---------------------------------gctttcagccagggacgtgttgtatcc
taggcagtggcccacccataggtcacaatgtcgaagatcaacaaatacggtctcgaacta
cactgggctccagaatttccatggatgtttgaggatgctgaggagaagttggataaccct
agtggttcagaggtggatatagtttgctccaccactgcgcaaaagctggaaacaggcgga
atttgtcctgaaaatcatgtgatggtggattgtcgccgacttcttaaacaagagtgttgt
gtgcagtctagcctaatacgtgaagttgttatgaatacacgtccatatgatttggaggtg
ctacttcaagatgctttgcagtcccgcgaagcagttttggttacaccccctctaggtatg
tctttggaggcatgctacttgagaggttgta----------------atcctaatgggtg
gac-catgggtttgtttcggcgtagaagtgtgtgtaacactggt--------cgctgcgc
tgttaacaagcatgtggcctatc-agctatatatgat----------tgatcctgatggt
gtttg-----------tttcggtgcaggtcaattcgttggttgggttatacccttagcct
ttatgcctgcgcaatcccgggaatttattgttccttgggttatgtatttgcgtaagtgtg
gcgataagggtgcctataataaagatcataaacgtggcggttttgaacacgtttataatt
ttaaagttgaggatgcttacgaccaggttcatgatgagcctaagggtaagttttctaaga
aggcttatgctttaattagaggatatcgtggtgttaaaccgcttctttatgtagaccagt
atggttgtgattatactggtggtcttgcagatggcttagaggct---tatgctgataaga
cattgcaagaaatgaagtcattatttcctatttggagccagaaactcccttttgatgtaa
ctgtggcatggcacgttgttcgtgatccacgttatgtta-tgagattgcagagtgcttct
actatacgtagtgttgcatatgtttgctaccctactgaagatttatgtgatggttctgtt
gtcataaaaggacctgtgcatgtttatgctgatgactctattatttta--cgtcaacata
attta------------------gttgacattatgagttgttttta--------------
---tatggaggcagatgcagtcgtaaatgctttttatggtgttgatttgaaagattgtgg
ttttgttatgcagtttggttac--attgattgcgaacaagact-----------------
-tgtgtgattttaaaggttgggttcctggtaatatgatagatggttttgcttgcaccact
tgtggtcatgtttatgaaacaggtgatttgctagcacaa---------tcttcaggtgtt
ttgcctgttaatcctgttttgcacactaagagtgcagcaggtt-----------------
-------------------------atggtggttttggttgtaaggattcttttactctg
tatggccaaactgtagtttactttggaggttgtgtgtattggagtccagcacgtaatata
tggattcctatattaaaatcctctgttaagtcttatgacagtttggtttatactggagtt
---gtaggttgcaaggctattgtaaaggaaacaaatctcatttgcaaagcgttgtacctt
gattatgttcaatacaagtgtggcaatttacaccagcgagagttgctaggtgtgtcagat
gtgtggcataaacaattgttattaaacagaggtgtttataaacctctcttagagaatatt
gattattttaatatgcggcgcgctaaatttagtttagaaacctttactgtttgtgcagat
ggctttatgccttttcttttagatgatttggttccgcgcgcatattatttggcagtaagt
ggttatgcattttgtgattatgcagataaactttgccatgccgttgt---------gtct
aagagtagagatttacttgatgtatct--------------------------ctggatt
ctttggttgca---------------------gctatacattatttgaattctagaattg
ttgatttggctcaacattt--------------------------tagtgattttggagc
aagttttg------tttctacaattgttcgttattttaagac----------ttttacta
ctagcactgctcttgcatttgcatg----------ggttttatttcatgttttgcatggt
gcttatatagtagtagagagtgatatatattttgttaaaaacattcctcgttatgctagt
gctgttgcacaagcatttcggagtgttgctaaagttgtattggactctttaagagttact
tttattgatggcctttcttgttttaagatcggacgtagaagaatttgtctttcaggcaga
aaaatttatgaag-----------------------------------ttgagcgtggct
tgttacattcatctcaattgcc----------------------------attagatgtt
tatgatttaacca------------------------------------------tgcct
agtcaag-ttcagaaagccaagcaaaaacctatttatttaaaagg---------------
------------------------------ttctggttctgatttttcattagcggatag
tgtagttgaagttgttacaacttcact------tacaccatgtggttattctgaaccacc
taaatttgcagataaaatttgcattgtggataatgtttatatggc-------caaggctg
gtgacaaatattaccctgttgtggttg--atgatcatgctggactcttggatcaagcatg
gagagttccttgtgctggaaagcatgttacatttaaggaacagcccacagtaaatgagat
tgcaagcatgtataagactattaaagttttttatgagcttgacaaagattttaatactat
tttaaacactgcttgtggagtgtt-------tgaagtggatgataccgtggatatggagg
aatt---ttatgctgtggtcattgatgccatagaagagaaactttctccatgtaaggagc
ttgaaggtgtaggtgctaaagttagtgcctttttacagaaattagaggataattccttat
t-tttatttgatgaggctggtgaggaagtttttgctcctaaattgtattgtgcttttaca
gttcctgaagaagactactttctcgaagaaagtgatgttgaa------------gaaggt
gaggacactgatttaattgtcacaagtgatggagagtcttgtgttgccagtaaacaggag
gattcttctgaaatcttagaggacattttggatgatggtccatgtattgagacttctgag
tcacaagttgaagaagatgtagaaatgtcggattttgttgatcttgaatctgtgattcag
gattatgaaaatgtctgttttgagttttatactacagagccagaatttattaaagttttg
gatctgtatgtgcctaaagcaactcgcaataattgt--------tggttgcgatcagttt
tggcagtgatgcagaaattgccctgtcaatttaaagataaaaatttgcaggatctttggg
tgttatataagcaacagtatagtcagttgtttgttgatactttggttaataagatacctg
ctagtattgtagttccacaaggtggttatgttgctga-----------------------
---ttttgcatattggtttttaaccttatgtgattggcagtgtgtagcatactggaaatg
cattaaatgtgatttagct---ctcaagcttaaaggcttggatgctatgttcttttatgg
tgatgttgtttctcatgtatgcaagtgtggtga----------gtctatggtacttattg
atgtt-----------gatgtgccatttaca-----------------------------
--gcccactttgctcttaaggataagttgttttgtgcatttattactaagcgtagtgtgt
ataaagcagcttgtgtcgtggatgttaatgatag--tcattctatggctgttgttgatg-
---gtaaacaaattgatgatcatcgtatcactagtattactagtgataagtttga---tt
ttattattgggcatgg--------------------------------------------
------------------------------------------------------------
-----tatgtcattttcaatgactacttttgaaattgcccaattgtatggttcctgtata
acacctaatgtgtgttttgtt----aaaggtgatataattaaagtgtctaagcgtgttaa
agcagaagttgttgtaaaccctgctaacggccatatggcacatggtggtggtgttgcaaa
agctattgcagtagcagctggacagcagtttgttaaagagactaccgatatggttaagtc
taaaggagtttgtgctactggagattgctatgtctccac-----aggcggcaaa------
-------ttatgtaaaactgtgcttaatgttgttggacctgatgc--------aagagca
cagggtaaacaaagttat------gcattgttggagcgtgtttat-----------aacc
accttaacaaata--tgattgtgttgtaac---aacgttgatttcagctggtatatttag
tgtgccttctgatgtgtctttaacatatctacttggtactgctacgaaacaagttgttct
tgttagcaataatcaagaggattttgatcttatttctaagt--gtcatataactgctgt-
-------tgagggcactaggaaattggcagagcgtctttcttttaatgtcgggcgctcta
ttgtttatgaaacagatg-------ctaataagttgcttttaagca-atgaggtt-----
--------------gcatttgtttctacatttaatgtt-ttacaggatgt----gttatc
cttaagacatgatataattcttgaagatgatgcgcgaacctttgttcagagcaatg----
ttgatgttgtccctgaaggttggcgtgtcgtcaataaattcgatcaaattaat-------
-----------ggtgttagaaccgttaaatattttgaatgtcctggtggcatagatatat
gtagccagggtaaagtttttggttatgtacagcagggtgtttttaataaggctactgttg
cacaaattaaagccttgtttgtggataaagtggatgtcttgcttactgttgatggtgtta
act------------ttactaataggttcattcctgttagtgaaagttttggcaagattc
taggtaatgtgttttgtgatggagttaatgtcaccaaacacaagtgtgatataaaatata
aaggtaaagtcttttttcagtt------tgataatctttcaagtgaaga----tttgaaa
gctgttaga-agttcatttaattttgatcaaaaggagttgcttgcc--tattacaacatg
cttgttaactgtaataagtggcaagttgttgttaatggtaagtattttacttttaagcag
gctaataacaattgttttgttaatgtttcctgcttaatgttgcagagtttgactcttaag
tttaaaattgttcaatggcaagaggcctggcttgaatttcgttcgggtcgccctgctaga
tttgtagctttagttatggccaaaggtggttttaaatttggagatcctgctgactctaga
gatttcttgcgtgttgtgtttagtcaagttgatttgactggggcaacttgtgattttgag
attgcatgtaaa---tgtggtgtaaagcaagaacagcgtatcggcttagacgctgttatg
cattttggtacgttgagtcgtgaagaacttgaagttggctacacagttgattgttcctgt
ggtaaaaagctgattcattgtgtgcgatttgatgtaccatttttaatttgcagtaataca
ccttctagtgttaagttacctaagggtg------ttgtatgtgcaaatatttttataggt
gat---aaggttggtcattatgttcatgtcaagtgtgaacaggcttatcatctttatgat
gcttctaatgttaagaaggttgcagacgttactggcaatttgtcagattgtctgtacctt
aaaaa---tttgaaacagactgttaaatcggtgttaaccacctattacttagatgatgta
aaaaaaattgagtataaccctgatctgtcacaatattattgtgatggaggtaagtattat
act------cagcgtattattaaggcacaatttaagacatttgagaaagtagatggtgtg
tatactaattttaaattgataggacacactatctgtgatagtctcaatgctaagttgggt
tttgatagctctaaggagtttgttgaacataag------gttactgagtggccaacagca
ac---------------aggtgatgtggtgttggctactgatgat-----ttgtatgtta
agagatatgagaggggttgcattacttttggtaaacctgttatatggt------------
taagtcatgaga--aagcatcactcaattctttaacatattttaacagaccttcgttggt
cgatgataataa----------------atttgctgtgttaaaagtggctgatgt-----
-------tgatagtggtgatgataactttgagagtgttgtcaaagagacaaaaaaaatca
acatcgtccat----------ttaaatggtgtgaaaaagccatttaag------------
--------------gttgaagatagtgtcgttattaatgatgacactagcgagaccaagt
atgttaagagtttatctattgttgatgtgtatgatatgtggattacaggttgtaagtatg
ttgttaaaactgctaatgctttgagcagggca----gttaatgtacctacaatacgtaat
tttataaaatttggtatgactcttgttagta-taccaatagatttgttaaatttaagaga
gattaagccttttattaatgtggtt------------------agagtggtgcgaaataa
agtttttgcatgctttaattttattaaatggctttttgtcttattgtt---------tgg
ctggattaaaatatccgccgataataaagtaatatacaccacagaaattgcatcaaagct
tacttgtaagcttgttgctttagctgtcaaaaatgcattattgacatttaattggagtat
ggttgctcgaggtgcttgcatcatagcgactatatttttattgtggtttaattttatata
tgccaatgtaatttttagtgatttttatttgcccaaaattggctttttgccgacctttgt
tggtaaaattgctcagtggattaagagc----acttttagtcttgttactatttgtgatt
tttattccgttcaagatgtgggttttaaaaatcag--------------------ttttg
taatggaagtattgcatgtcagttctgcttgtcaggatttgatatgttggataattataa
cgctattgatgtagtacagtatgaagctgataggagagtatttgttgattatacaggtgt
gttgaaaattgtcattgaattgatagtaagttac----gccctgtatacagcatggttct
atcctttgttcgctcttatcagtcttcagattttaactacttggtt-------------a
cctgagctttttatgcttagtacattacattggagttttaggttgttggtatctttggct
aat----------------atgttaccagcgcatgtttttatgagattttatatcattat
tgcttcttttattaagctctttaacttatttaggcatgttgcctatggttgtagtaaacc
tggttgtttgttttgttataagaggaatcgtagtctacgtgtaaaatgtagtactattgt
tggtggtatgatacgctattatgatgtgatggctaatggtggcaccggcttttgttcaaa
acatcagtggaattgcattgattgtgattcttataaaccaggtaatacttttattactgt
tgaggctgcttttgatctatcaagagaattgaagcggcccattcagcctacagatgttgc
ttatcatacagaaacggatgttaagcaagttggttgttctatgccactattttaccatcg
cgatgggcagcgcacttatgatgatgttaatgctagtttgtttgtggattatagtaatct
gctacattctaaagttaagagtgtgcctagtatgcatgttgtggtt----gtagaaaatg
atgctgataaagctaattttctgaat--gctgctgtattttatgcacagtctttgtttat
acctattttaatggttgataaaaatctgataactactgccaacactggtacgtctgttac
agaaactatgtttgatgtttatgtggatacctttttgtctatgtttgatgtacacgaaaa
gagtcttaatgctttaatagtaactgcgcattcttctattaaacagggtatgcagattga
taaagttttggacacctttttaagctgtgctcgtaagagttgttctattgattcagatgt
tggtaccaagtgtttagctgattctgtcacggctgctgtttcgg-caggtcttgaattga
ctgatgaaagttgtaataatttggtgcctacatatttgaagtgtgataacattgtggcag
ctgatttaggtgttctgattcaaaattctgctaagcatgtgcagggcaatgttgctaaaa
tagctggtgtttcttgtatatggtctgttgatgcttttaatcagcttagttctgattttc
agcataa--attgaagaaggcatgttgtaaaactgg---------------tttaaaatt
gaagcttacttataataagcagatggctaatgtctctgttctaactacacctttcagtct
taagggaggtgcagtttttagttattttgtgtatgtgtgttttgtgttgagtttgatttg
ttttattggtttgtggtgtt-------------taatgcctacttatgcagtatacaaat
cagactttcagcttcctgtttatgcca---gttataaagttttagataatggtgttatta
gagatattagcgttgaagatgtttgcttcgctaacaaatttgaacaatttgatcaatggt
atgagtctacgtttggtctaaattattatagcaacaatatggcttgtcccattgttgttg
ctgtaatagaccaggatattggctctactgtgtttaatgtccctaccaaagttttacg--
-atatggttaccatgtgttgcattttatcacgtatgcattctctgctgaaggagtgcagt
gttatactccgcatagtcaaatatcgtattctaacttttatgctagtggttgtgtgcttt
cctctgcctgtaccatgtttgcaatggctgatggtcgcccacaaccttattgttatacag
aagggcttatgcaaaatgcttctctgtatagttcattggtgcctcacgtgcggtataacc
ttgctaatgctaaaggttttatccgttttccagaagtgctgcgagaagggcttgttcgta
ttattcgtacacgttctatgtcgtattgcagagttggtctatgtgaggaggctgatgagg
gtgtttgttttaattttaatggttcctgggtacttaataatgagtattatagatcattgc
ctgggactttttgtggtagagatgtttttgatttaatctatcagctgtttaaaggtttag
cacagcctgtggattttctggcactgactgctagttccattgctggtgctatacttgctg
taattgtcgttttggtgttttattacctaataaagcttaaacgtgcttttggtgattaca
ccagtgtagtttttgttaatgtggtagtgtggtgtgtaaattttatgatgctttttgtat
ttcaagtttaccctacactttcttgtttatatgctatttgttatttttatgccacgcttt
atttcccttatgagataagtgtgataatgcatttacaatggctagttatgtatggcacta
ttatgcctttatggttttgtttgctatatatatctgttgttgtttcaaatcatgctctct
gggtattttcttactgcagacagcttggtacttcagttcgtagtgatg---------gca
catttgaagaaatggctctcactacgtttatgattacaaaagattcttattgtaagctta
agaattctttatctgatgttgcttt----------taatagatatttgagtttgtataat
aaatataggtattacagtggtaaaatggatactgctgcatatagagaagctgcttgttct
cagttggctaaagcaatggatacatttaccaataataatggtagtgatgtgctttaccaa
ccacccactgcttctgtgtcaacttcatttttgcaatcaggtattgtgaaaatggttaac
cctacttctaaggtggaaccatgtattgttagtgttacatatggtaatatgacattgaat
ggtttatggttggatgataaggtctactgtccaagacatgttatatgttctgcttcagat
atgactaatccagattatacaaatttgttatgtagagtaacatcaagtgattttactgta
ttgtttgatcgtttaagccttacagtgatgtcttaccaaatgcagggttgcatgcttgtg
cttactgtgaccttgcaaaattctcgtacaccaaaatatacatttggtgttgttaagcct
ggtgagacttttactgttttagctgcttataacggcaaaccacaaggagcctttcatgtt
actatgcgtagtagttataccattaagggttcttttttatgcggatcttgtgggtctgtt
ggttatgtaataatgggtgattgtgttaaatttgtttatatgcatcaattggagcttagc
actggttgtcatactggtactgactttaatggggatttttatggtccttacaaagatgct
caggttgttcaattgcccgttcaggattatatacaatctgttaattttgtagcatggctc
tatgctgctatacttaacaattgtaattggtttgtacaaagtgataagtgttctgttgaa
gattttaatgtgtgggctttatccaatggatttagccaatttaagtctgatcttgttata
gatgctttggcttctat----------------------------gacgggtgtgtcatt
ggagacactcttggccgctattaagcgtcttaagaatggtttccaagggcgtcagattat
gggtagttgctcttttgaggatgaattgacacctagcgatgtttatcaacagctcgctgg
tatcaagttacagtcaaagcgcact----agattgtttaaaag-------cattggttgt
tg-----gattatggcttctacatttttgtttagttgcataattacagcatttgtaaaat
ggactatgtt------tatgtatgtaactac------------taacatgtttagtatta
cattttgtgcacattgtgttataagtttagccatgttgttggttaagcataagca-----
-tctttatttgactatgtatataa-ttcctgtgctttttactttgttgtataataactat
ttggttgtatataagcatacatttagag-------------gctatgtttatgcatggct
atcac-attttgtcccatcagttgattatacttatactgatgaagttatttatg-gcatg
ttattgctagtaggaatggtttttgttacattacgtagcattaaccatga----------
------------------------tttgttttcttttataatgtttgttggccgtgttat
ttctgttgtctcattgtggtacatgggctccaatttagaagaagaaattcttcttatgtt
ggcc---------tccctttttggtacatacacatggacaacagctctttccatggctgt
tgcaaaggttattgctaagtgggttgctgtgcatgttttgtatttcacagatatacccca
aattaaaatagtgcttttgtgc------------tatttgtttattggttatattattag
ctgttattggggattgttttccttgatgaatagtttgtttagaatgcccttgggtgttta
taattataaaatatcagtacaggaattaagatatatgaatgctaatggattgcgccctcc
caaaaatagttttgaagcccttatgcttaattttaagctgttgggtattggaggtgtgcc
aatcattgaagtatctcaatttcaatcaaaattgactgatgttaaatgtgctaatgttgt
cttgcttaattgcttgcaacatttgcatgttgcttctaattctaagttgtggcattattg
tagcactttgcacaatgaaatacttgctacttcggacttgagtgttgcttttgaaaagct
tgctcagttgttaattgttttgtttgctaatccagctgctgtggatagcaagtgcctgac
tagtattgaagaagtttgcgatgattacgcaaaggacaatactgttttgcaggctttaca
gagtgaatttgttaatatggctagcttcgttgaatatgaagttgctaagaaaaatcttga
tgaggcgcgttctagtggttctgctaatcaacagcagttaaaacagctagagaaagcctg
taatattgctaaatctgcttatgaacgcgaccgtgctgtagcaagaaaattggagcgtat
ggcagatttggctcttactaatatgtataaagaagctagaattaatgataagaagagtaa
ggttgtttctgccttgcaaactatgctttttagtatggtacgtaagttagataatcaagc
tttgaattcaatattagataatgctgtgaagggttgtgtaccattgaatgcaatcccttc
attggcagcaaatactctgactataattgtaccagataaaagtgtttatgaccaggtagt
tgataatgtctatgttacttatgctggtaatgtatggcaggttcaaactatccaagattc
agatggtacaaataagcagttgaatgagat------------atctgatgattgtaactg
gccactagttattattgcaaatcggtataacgaggtatctgctaccgttttgcaaaataa
tgaattgatgcctgctaaattgaaaactcaggttgttaatagtggtccagaccagatttg
taatacacctact--------------caatg-------ttactataataatagtaacaa
tgggaagattgtttatgctatacttagtgatgttgatggtcttaagtatacaaaaattct
taaagatgatggcaattttgttgttt---tggagttagatcctccttgtaaatttactgt
tcaagatgttaaaggtcttaaaattaagtacctttattttgtaaaaggttgtaacacact
agcaagaggctgggttgttggtacaatttcttctacagttagattgcaagctggaactgc
tactgaatatgcttccaactcatctatattgtctttatgtgcgttttctgtagatcctaa
gaaaacgtatttagattttatacaacaaggaggaacacctattgtcaattgtgttaaaat
gttgtgtgaccatgctggtaccggtatggccattactgctaaacccgatgctaccactag
tcaggattcatatggtggtgcgtctgtttgtatatattgccgcgcacgagttgaacaccc
agatattgatgggttgtgcaaattacgcggcaggtttgtacaagtgcctgtag---gtat
aaaagatcctgtgtcttatgttttgacacatgatgtttgtcaagtttgtggattttggcg
ggatggcagttgttcatgtg-tcagcact--gacactactgttcaatcaaaagatactaa
tt---ttttaaacgggttcggggtacgagtgtagatgcccgtctcgtaccctgtgctaat
ggtttatctactgatgtacaattaagggcatttgatatttgcaatgctagtgttgctggc
attggtttacacttaaaagttaattgctgccgttttcagcgtattgatgagaatggtgac
aaattagatcaattctttgtcgttaagaggacagatttgactatatataatagagagatg
gaatgttatgagcgtgtaaaagattgtaagtttgtggctgaacacgatttctttacattt
gatgtagaaggtagtcgtgtgccacatattgtacgcaaggatttaacaaagtacactatg
ttggatctttgctacgcattgcgacattttgatcgcaatgattgcatgctgctttgtgac
atcctctctatatatgctggttgtgaacaatcctactttactaagaaggattggtatgat
tttgttgaaaatcctgatattatcaatttgtataaaaagctgggacctattcttaataga
gccctagttagcgctactgagtttgcagacaaattggtggaggtaggcttagtaggcgtt
ttaacacttgataatcaagatttaaatggtaaatggtatgatttcggtgactatgttatt
gcagccccaggatgtggtgttgctatagcagattcttattattcttatatgatgcctatg
ctcaccatgtgtcatgcattggattgtgaattgtatgtgaatgatg------------ct
tatagactatttgatcttgtacagtatgattttactgattacaagcttgaattgtttaat
aagtattttaagcactggagtatgccatatcatcctaacactgttgattgtcatgatgat
cggtgtattatacattgtgctaattttaacatactttttagtatggttttacctaacaca
tgttttgggcctcttgttaggcaaatttttgtggatggtgtgccttttgttgtctcaatt
ggctaccattataaagaacttggtgttgttatgaatatggatgtggatacacatcgttat
cgcttgtctttaaaagacttgcttttatatgctgctgacccagctttgcatgtagcttct
gctagtgcattatatgatttacgcacttgctgttttagtgtcgctgctataacaagcggt
gtaaaatttcaaacagttaaacctggtaattttaatcaggatttttatgattttatttta
agtaagggcatgcttaaggagggtagttcagttgatctgaagcactttttctttacgcag
gatggtaatgctgctattactgactataattattataagtataatttgcccaccatggtg
gacattaagcagttgttgtttgttttggaagttgtttacaagtattttgagatttatgat
ggtggttgtataccggcatcacaggtcattgttaataattatgataagagtgctggctac
ccatttaataaatttggaaaagccaggctctattatgaagcattatcatttgaggagcag
gatgaaatttacgcttatactaagcgcaatgtcctgccaacacttactcaaatgaatttg
aaatatgctattagtgccaagaatagagcccgcactgttgctggtgtttccatacttagt
actatgactggcagaatgtttcatcaaaaatgtttgaagagtatagcagctacacgtggt
gttcctgtggttataggcaccactaaattttatggcggctgggatgatatgttacgccgc
cttattaaagatgttgataatcctgtacttatgggttgggattatccaaagtgtgatcgt
gctatgccaaacatactacgtattgttagtagtctggtattggctcgaaaacatgaggca
tgttgttcgcaaagcgataggttttatcgacttgcgaatgaatgcgcacaagttcttagt
gaaattgttatgtgtggtggttgttattatgttaagcctggtggcactagtagtggtgat
gcaactactgcttttgctaattcagtttttaacatatgtcaagctgtttcggccaatgta
tgtgccttaatgtcatgcaatggcaataagattgaagatttgagtatacgtgctcttcag
aagcgcttatactcacatgtgtatagaagtgatatggttgattcgacctttgtcacagaa
tattatgaatttttaaataagcattttagtatgatgattttgagtgatgatggtgttgtg
tgttataattctgattatgcgtccaaagggtatattgctaatataagtgcctttcaacag
gtattatattatcaaaataacgtttttatgtcagaatccaaatgttgggttgaaaatgac
atagataaaggacctcatgaattctgttcgcaacacacaatgctagtaaagatggatgga
gacgatgtctaccttccatatccagatcctagtcgtatattaggagctggatgctttgtt
gatgatttgttaaagactgatagtgttcttttaatagaacgatttgtaagtcttgcaata
gatgcttatccacttgtgtatcacgaaaatgaagaataccaaaaggtttttcgtgtttat
ttggagtatataaagaagttgtacaacgacctaggtaatcagatcttggatagctacagt
gttattttaagtacttgtgatggacaaaaatttactgaagattccttttacaagaacatg
tatttaagaagtgcagttatgcagagtgttggagcttgcgttgtttgctcttctcaaact
tcattacgttgtggcagttgcatcagaaagcctcttctttgctgcaagtgttgttatgat
catgttatggcaactgatcataaatatgttttgagtgtttcaccatatgtgtgtaatgca
ccaggatgtgatgtaaatgatgttaccagattgtatctaggtggtatgtcatattattgt
gaagaccataagccacaatattcattcaagttggtaatgaatggtatggtttttggttta
tataaacaatcttgtacaggatctccgtacattgatgattttaatcgcattgccagttgt
aaatggaccgatgtggacgattacatattggcaaatgaatgtacagagcgcttgaaattg
tttgctgcagaaactcaaaaggcaactgaggaagcctttaagcagagttatgcatcagca
acaatacaagaaattgttagcgagcgcgaattgatcctctcttgggagattggaaaagtg
aagccgccacttaataagaattatgtttttactggctaccattttactaaaaatggtaag
acagtcttaggtgaatatgtttttgataaaagtgagttgactaatggtgtgtattatcgc
gccacaaccacttataagctatcagtaggtgatgtttttgttttaacatcgcactcggta
gctaatttaagtgctcctacgcttgtcccgcaggagacttatagtagcattagatttgct
agtgttta-----tagtgtgcttgagacgtttcagaacaatgttgttaattatcaacata
ttggaatgaaacgctattgcaccgtgcaaggacctcctggtacagggaagtcacatcttg
ctattggtcttgctgtatattattgtacagcgcatgtggtatacactgcggctagccatg
cagctgtagacgcattgtgtgaaaaagcatacaaatttttgaatataaatgattgcactc
gtattgtccctgctaaggtcagggttgagtgctatgataagtttaaaattaatgatacca
ctcgtaagtatgtgtttactaccataaatgcattacctgaaatggtgactgatattgttg
tagtagatgaagttagtatgcttaccaattatgagctttctgttattaatgctcgtattc
gtgctaagcattatgtttatattggtgaccctgctcaattgccagcaccacgtgtgttgt
tgagcaagggtacacttgaacctaaatactttaacactgttactaagctcatgtgttgct
tagggccagacatttttcttggtacatgttatagatgtcctaaggaaattgttgatacag
tgtccgccttggtttatgaaaataagcttaaggctaagaatg--aaagtagttcattgtg
ttttaaggtctattataagggcgttacaacacatgaaagttctagtgctgtaaatatgca
gcagatctatttgattaataagtttttgaaggctaatcctttgtggcataaaaccgtttt
tattagcccatataatagtcagaactttgcagctaagcgtgttttgggattacaaaccca
gaccgtggattctgctcaaggttctgaatatgattatgttatatattcacagactgcaga
aacagctcattctgtaaatgttaatcgcttcaatgttgctattactcgagccaagaaagg
tattttttgcgttatgagtaatatgcagttgtttgaagcattacagtttactacattgac
cttagataaagtgccacaggccgtcgaaacga------aagttcaatgtagtactaattt
atttaaagattgtagcaagaattatagtggttaccacccagctcatgctccttcattttt
ggcagtagatgacaaatataaggcaactggcgacttagccgtgtgtcttggtattagtga
ttctgct------gttacatattcaagattaatatcactcatgggttttaaactggatgt
tacccttgacgggtattgtaagctttttataactaaagaagaagctgttaaacgcgtgcg
tgcttgggttggctttgatgctgaaggtgctcatgccacgcgtgatagcattgggacaaa
tttcccacttcaattagggttttccacaggaattgattttgttgtggaagctactggttt
gttcgctgatagagatggttatagttttaaaaaggctgcggctaaagctcctcctggtga
acaatttaagcacctcatccctttgatgacgagaggtcagcgctgggatgttgttagacc
tagaatagtacaaatgtttgcagatcatttaattgatctgtctgattgtgttgtgctagt
tacgtgggctgccaactttgagctcacatgtctccgttactttgcaaaagttggacgtga
gatctgttgtaatgtgtgcactaaacgtgccacagtttataattctagaactggttacta
tggttgttggcgccatagtgttacatgtgattacttgtataatccatttattgttgatat
tcaacagtggggatatactggttctttatcaagtaatcatgatttatattgtagcatcca
taaaggagcacatgttgcttcctctgatgctataatgacacggtgtttggccgtttatga
ttgcttttgcaataacattaattggaatgtggagtatcccatcatttcaaatgagttaag
tattaatacctcttgtaggatcttgcagcgtgtgatgcttaaagctgccatgctttgcaa
taggtatagtttgtgttacgatattggcaatcctaaagcgatagcctgtg----ttaaa-
-gattttgatttcaaattctatgatgcccaacc----aattgttaagtctgtta-----a
gactcttttgtactcatttgaggcacataaggactcttttaaagatggtttgtgtatgtt
ttggaactgcaatgtggataagtatccgcctaatgcagttgtatgtagatttgacacgag
agtgttgaataatttaaatcttcctggctgtaatgggggtagtttgtatgttaataagca
tgcattccataccaaacccttttctagggcagcctttgagcatttgaagcctatgccatt
tttctattattcagatacgctttgcgtgtatatggatggcatggatgctaagcag-----
---gttgattatgtacctttgaaatccgccacgtgcatcactagatgcaatttaggtggc
gcagtttgtttgaaacatgctgaagagtatcgtgagtaccttgaatcttacaatacagct
actacagcaggttttactttttgggtctataagacatttgatttttataatttgtggaat
acattcaccaagctacaaagtttggagaatgttgtatttaatttagtcaagactggccat
tatactggacaggctggtgaaatgccttgtgccattataaatgacaaagtcgtggctaag
atcgataaggaggatgttgttatttttattaataatacaacataccctactaatgtggct
gttgaattgtttgctaaacgcagtattcggcaccatccagagctcaagctctttagaaat
ttgaatgttgatgtgtgctggaagcac-gtcatttgggactatgctagagaaagtatatt
ttgcagtaatacttatggtgtctgc------atgtatacagatttaaagttcattgata-
-----------aattgaatgtcctttttgatggtcgtgataatggtgctctcgaagcttt
taaacgctctaataatggcgtttacatttccatgacaaaagttaagagtctttcgatgat
taaaggcccaccgcgtgccgaattgaatggcgtagtggtggataaag-----ttggagac
actgattgcgtgttctattttgctgtgcgtaaagagggtcaggatgtcatcttcagccaa
ttcgacagcctgggagtcagctctaaccagagcccacaaggtaatctggggagtaatg--
-aacccggtaatgtcggtggtaatgatgccctggcaacctctaccatctttacacaaagc
cgtgttattagctcttttacatgtcgtactgacatggaaaaagattttatagctttagat
caagatgtgtttattcaaaagtatggtttggaggactatgcttttgaacatattgtttat
ggtaattttaaccagaagataattggtggtttgcatttgttaataggtttgtaccgaagg
cagcaaacgtcctatttggttgttcaggattttgtctcgtacgactccagcatacactct
tattttatcactgatgcaaagagtggtagtagtaagagtgtttgcactgttatagatatt
ttgttggatgattttgtggctcttgttaagtcacttaatcttaattgtgtgagtaaggtt
gttaatgtcaatgttgattttaaagattttcagtttatgctttggtgtaacgatgagaaa
gtcatgactttctaccctcgtttgcaagctgcatctgactggaagcctggttattctatg
cctgtattatacaagtatttgaattccccaatggaaagagttagtctctggaattatggg
aagccagttactttgcctacaggctgtatgatgaatgtcgctaagtatactcagttatgt
caatatctgaatactacaacgttagctgtacctgttaatatgcgcgttttgcatttaggt
gcaggttcagaaaaaggagtagcaccgggttctgcagttcttaggcagtggttgcctgtt
ggtaccattcttgtagataatgatttacacccatttgtgagtgacagtgtcgctacatat
ttcggtgattgtataaccttaccctttgattgtcaatgggatttgataatttctgatatg
tatgaccctattactaagaacataggggagtacaatgtgagtaaagatggtttctttaca
tatatttgtcatatgattcgcgacaagttagctcttggtggtagtattgctataaaaata
acagagttttcttggaacgcagaattatataagttaatggggtattttgcattttggacg
gtgttctgcacaaatgcaaatgcttcttctagtgaagggtttttaattggcataaattat
ttgggtaaatccaaggttgatatagatggaaacattatgcatgccaattatttgttttgg
agaaattcca--------cagtttggaatgggggtgcttatagcctttttgatatggcta
aatttcctcttaaattggctggtactgccgtgataaatttaagagcagaccagattaatg
atatggtttactccctcattgaaaagggtaaactacttataagagatacaaataaagaag
tttttgttggtgacagcttggttaacgtaatct---------------------------
------------------------------------------------------------
------------------------------------------------------------
------------------------------------------------------------
------------------------------------------------------------
------------------------------------------------------------
------------------------------------------------------------
------------------------------------------------------------
------------------------------------------------------------
------------------------------------------------------------
------------------------------------------------------------
------------------------------------------------------------
------------------------------------------------------------
------------------------------------------------------------
--------------------------------------------aagaagactaaaccca
gtgaaaatgtttttgcttcctagattctgtctagtctgcagtatcattggtacttttggt
tttgaaaaccctcctaccaatgttgtttcacattttaatgatgactggtttttatttggg
gacagtcgtaccgactgtaatcatgttgttaaaaccaatccccgtaattattcttatatg
gaccttaatcctgctctgtgtgattctggtaaaatatcatctaaagctggcaactccatt
tttaggagttttcactttactgatttttataactacacaggtgaaggtcaacaaattatt
ttttatgagggtgttaattttacgccttatcatgcctttaaatgcattagtgctggtaat
aatgatatatggatgcagaataaaggcttattttacactcaggtttataagaagatggct
gtttatcgcagtcttactttagttaatgtgccatacgtttacaatgggtctgctcaaccc
accgcattttgtaagtctggcagtttaatccttaacaatcctgcatttatagcccgtgag
gctaatgtgggtgattattattataagtctgaagcaggtttttccctttcaggttgtgac
gagtacatcgtaccactttgtatttttaacggcaagtttttggcgaatacaaagtattat
gatgatagtcaatattattttaataaagacactggtgttatctatggtct-caattctac
tgaaaccattaccactggttttgattttaattgtcagtatttagttctaccctctggtaa
ttatctagccatctctaatgagctattgttaactgttcctactaaagcaatctgtcttaa
taagcgtaaggtttttacgcctgtacaggttgttgattcgcggtggaataatgctaggca
gtctgataacatgacggcagttgcatgtcaacttccatactgttattttcgtaattctac
ttccaactacgttggcatccacgatgttaaccatggtgatgctggttttactagcatact
cagtggtttattgtatgattcaccttgtttttcgcagcaaggtgtttttaggtatgataa
tgtcagcaccgtttggcctctttttccttttggtaattgccctactgctgctagtattat
ttcctctgatttatctatatttgtttatgacccattaccaattattctgcttggtatttt
tttaggtgttgcagtcatagttatagttgttttgttgttttattttatgttggataatgg
tactaggcagcactatgcttaaaacctaatctaaacatgttttttatacttt------ta
atctccct-----gccttgtgcttttgcagtcataggggatttaaagtgtaacacttcat
taattaatgacgttgacactggtgtgccattttttagctctgaagttgttgatgtcacta
atggtttggggactttttatgttttagatcgtgtctatttaaataccacattgttgctca
atggttactaccctattt------cagggtctacatttcgtaatatggcccttaaaggaa
ctcgattattgagcaccttgtggtttaagccgccttttttatcaccttttaatgatggta
tttttgccaaggttaaaaacagcagattttctaaagatggtgttatttatagtgagtttc
ctgctattactataggtagtacttttgtgaatacttcctatagcatagtagtaaagcctc
atacctcactcattaatggtaatttacaaggtttttttcaaatttctgtttgtcaatata
ctatgtgtgaataccc-----------acagactatttgtca---tcctaatttgggtaa
tcaacgcatagaattatggcattatgacacagatgttgtttcttgtttatacaggcgtaa
tttcacatatgatgtgaatgttgattatttatattttcatttttatcaggaaggtg-gca
ctttttatgcatattttacagatactggttttgtgaccaagtttctgtttaagtt-----
-------gtatttaggcactgtgttgtcacactattatgttatgccattgacttgtgata
gcgctttatctttagaatactgggttacacctctcactactagacaatttcttctagcct
ttgaccaggatggtgttttataccatgctgttgattgtgctagtgattttatgagtgaga
ttatgtgtaaaacttcttcaattacaccacctactggtgtttatgaattaaacggttaca
cagttcaacctg------ttgccactgtatatcgtagaatacctgatttacccaattgcg
atatcgaagcttggcttaattctaagaccgtttcttcgcctcttaattgggaacgtaaaa
ttttttctaactgtaattttaacatgggcaggctgatgtcttttattcagtctgactcgt
ttggttgtaacaatattgatgcttcgcgcttatatggtatgtgttttggcagcattactg
ttgataagtttgctatacccaatagtagaaaggttgatctgcaattgggtaaatttggtt
atttacaatcttctaattataagattgacactgctgttagcagctgtcaactctattata
gtttgcctgcagcaaacgtatctgttactcattataatccttcatcttggaatagaaggt
atgggtttaataatcagagttttggtttcagaggccttcatgatgctgtttattcacagc
aatgttttaatacacctaatacatattgtccttgtagaacaagtcaatgcataggtggta
caggcacaggaacttgtcctgtaggtaccactgtgcgcaagtgttttgccgcagttacaa
acgctactaagt----gtacttgctggtgtcaaccagacccttccacatataaaggtgta
aacgcctggacttgtccgcaatctaaagtttctatacaaccaggtcagcattgccctggt
ttgggtcttgtggaggatgattgctctggcaatccttgcacttgtaaacctcaggctttc
ataggctggagttcagaaacttgtttgcaaaatggtaggtgtaatatttttgctaacttt
attcttaatgatgttaatagcggtacaacctgttctactga-------------------
--tttacaacagggtaatactaatattaccactgatgtttgtgttaattatgacctatat
ggtattacaggccagggcatatttatagaagttaatgccacttattataatagttggcag
aatcttctttatgattctagtggtaatctctatggttttagagattatttatcaaataga
actttccttattcgtagctgctatagtggaagagtttcagcagtttttcatgctaactca
tctgaaccagctttg-----atgtttcgtaatcttaaatgcagccacgtttttaataatt
ccattttaagacaaatacagcttgttaactattttgatagttatcttggttgtgttgtta
atgcttataa---taatacagatagtgctgtaggtacttgtgatttaaccgttggtagcg
gctattgtgttgattatgttacagcacgtagatcacgtag----------------atct
tttactacaggttatcgttttactaattttgaaccatttgccgcttatttggtaaatgat
agtatagaacctgttggtggtttgtatgaaatacagataccttcagagtttaccattggt
aatttagaagagttcattcaaacgagctcccctaaggttactatagactgtgatacattt
gtttgtggtgattatgcagcatgtagacaacagttagctgagtatggtagtttttgtgag
aacattaatgctatactcacagaagtaaatgaactacttgacactacacagttgcaagta
gctaatagtttaatgaatggtgtcacccttagtactaagattaaggatggcattaatttc
a-atgttgatgatatcaacttttcccctgtattaggttgtttaggaagcgagtg---tag
agcttccactagatctgctatagaggatttactttttgataaagtaaaactgtctgatgt
cggctttgtacaggcttataacaactgcactggaggtgccgaaattagggatctcatttg
tgtgcaaagttataatggtatcaaagtgttgcctccattgttatctgaaaatcagattag
cggttacacttcggcagccaccgctgctagcttatttcctccttggacagctgcagcagg
tg------------taccattttatttaaatgttcagtatcgtataaatgggcttggcgt
caccatggatgtgctaagtcaaaaccaaaagcttattgctagtgcatttaacaacgctct
tgattctatccaagaagggttcgatgcaaccaattctgctttagttaaaattcaggctgt
tgttaatgcaaatgctgaagcacttaataacttattgcagcaactctctaatagatttgg
t-gccataagtgcctctttacaagaaattttatccaggctcgatgctcttgaagctaaag
ctcagatagatagacttattaatgggcgtctcaccgctcttaatgcttatgtttcccagc
agcttagtgactctacactagtaaaatttagtgcagcacaagctattgagaaagttaatg
aatgtgttaaaagccaatcatccaggataaatttctgtggtaatggtaatcatattatat
cactagtacagaatgctccatatggtttgtattttatccattttagctatgtccccacta
agtatgttacagctaaggttagtcctggtttgtgcattgctggcgatacaggaatatcgc
ctaagagtggttattttattaatgtaaataattcttggatgttcactggtagtggttatt
attaccctgaacctataacccaaaataatgttgttgtgatgagtacctgtgctgtt----
----aattacactaaagcaccggatcttatgctgaacacatcgacacccaaccttcctga
tttcaaggaagaattgtataaatggtttaaaaaccaatcttcagtggcaccagattt---
----gtcacttgattatactaatgttacgttcttggacctacaagatgaaatgaataggt
tacatgaggctataaaagttttaaatcagagctacatcaatctcaaggacattggtacat
atgagtattatgtgaaatggccttggtatgtatggc------ttttaattggccttgctg
gtgtagctatgtttgtattactattcttcatatgctgctgtacaggatgtgggactagtt
gttttaagaaatgtggcagttgt---------------tttgatgattatactggacacc
aggagtttgtaatcaaa-----------acttcacatgacgattaatttcgtctttggtt
t-------------ccatatagttacttcaagcatttgccatag----------------
--tttttgaggttacgctc---------------tattaatggacatctggtcccct---
--gaaaagaaatatctccgttatatt----------------aacggatttaatgtctca
caactagaaga---------------------------cgtttgttttaaatataact--
------------------------------------------------------------
------------------------atcaatttcctaaag--------------taggata
ttgtatagttcctaattatgcttg-------gtgccgtaaccaaggtaggttttg-tgct
acttttactttgtacggcaaatccaaacattatgataat----tattttggaataat---
-----------------------aactggtttcacagcattctctaattctttagaagaa
gctgttaataaactggttttttta------------------------------------
------------------------------------------------------------
-----gctgttgattttattacctggcgaagccagagtttaaatgtttatg---------
------------------------------------------------------------
----------------gctgatgctta---------ttttgcagacactgtgtggtatgt
-------------------------ggggcaaataatttttatagttgccatttgtttat
tggttataatagttgtagtggcatttttggcaact---------------------ttta
aattgtgtattcaactttgcggtatgtgtaatac------tttagtactgtccccttcta
tttatgtgtttaatagaggtaggcagttttatgagttttacaattatgtaaaaccaccag
ttcttgatgtggatgacgtttagttaatccaaacattatg---------------agtag
tccaactacaccagtaccagttattagctggact------gctgatgaagctattaaatt
cctaaaggaatggaatttttctttgggtataatagtactctttattacaatcatacttca
atttggatatacaagtcgcagtatgtttgtttatgttgttaagatggttatattgtggct
catgtggcctcttactataattttaactatcttcaactgcgtatacgcgttgaataatgt
gtaccttggtttctctatagtttttactatagtggccattattatgtgggttgtttattt
tgtgaatagtatcaggttgtttattagaactggaagttggtggagtttcaacccagaaac
taacaacttgatgtgtatagatatgaagggaagaatgtatgttaggcctattattgagga
ctatcacacccttactgccacaataatacgtggccacctctacatccaaggtataaaact
aggtactg--------gctattccttgtcagatttgcctgcttatgtgaccgttgctaag
gtcacacacttgtgcacatataagcgtggttttcttgataggataggcgatactagtggt
tttgctgtttatgttaagtccaaagtcggtaattatcgatt-------------------
-----------------------------------------------------------g
ccttcaacccataagggctcaggcat----------------------------------
-------------------ggacaccgcattgttgagaaataatatctaaa---------
------------------------------------------------------------
------------------------------------------------------------
-------------------------ctttaaggatgtctttcactcctggca--------
agcagtccagcagtagagcgtcctctggaaatcgttctggtaatggcatcctcaagtg--
---------------------------------------------------ggccgatca
gtccgatc------------------------agtttagaa-------------------
---------------------------------------atgttcaaaccaggggcagaa
gagttcaa----------------------------------------------------
------------------------------------------------------------
------tccaagcaaac---------tgctacttctcagcaaccatcagga---------
------------------------------------------------------------
------------------------------------------------------------
------------------------------------------------------------
------------------------------------------------------------
--gggactgttgtaccctactat-------------------------------------
------------------------------------------------------------
------------------------------------------------------------
------------------------------------------------------------
-------tcttggttttctggaattactcagtttcaaaagggaaaggagtttgaatttgc
agagggacaaggtgtgcctattg----caccaggagtcccagctactgaagctaaggggt
actggtacagacacaacagacgttcttttaaaacagccgatggcaatcagcgtcaactgc
tgccacgatggtatttttactacctgggaacaggaccgtatgccaaagaccagtacggca
ccgacattgacggagtcttctgggtcgctagtaaccaggctgatattaataccccggctg
acattgtcgatcgggatccaagtagcgatgaggctattccgactaggtttccgcctggca
cggtactccctcaaggttactatattgaaggctcaggaaggtctgctcctaattccagat
ctacttcacgcgcacccaatagagcccctagttcaggatcgcgtagtagagccaattctg
gcaatagaaccc------------------ccacccctggtgtaacacctgacatggctg
atcaaattgctagtcttgttctggctaaacttg---------------------gcaagg
atgccactaagcctcagcaa---------------gttactaagcagactgccaaagagg
tcagacagaaaattttgaataagccccgccagaagaggagccccaataaacaatgcactg
ttcagcagtgttttgggaagagaggccctaatca---------gaattttggtggtggag
aaatgttaaaacttggaactagtgacccacagtttcccattcttgcagaactcgcaccta
cagctggtgcgtttttctttggatcaagattagagttggccaaagtgcagaatttgtctg
ggaattctgacgagccccagaaggatgtttatgaattgcgctataatggcgcgattagat
ttgacagtacactctcaggttttgaaaccattatgaaggtgcttaaccagaatttgaatg
cctatcaa------------------catcaggaagatgggatgatgaatattagtccta
aaccacagcggctgcgtggtcagaagaatggacaattagaaaaaga------taatataa
gtgttgcagcgcctaaaagccgtgtgcagcaaaataagagtatagagttgacagcagagg
acatcagccttcttaagaagatggatgagccctatactgaagacacatcagaaatataa-
---------gagaatgaaccttatgtcggcacctggtggtaacccctctcaggaaagtcg
ggataaggcactctctatcagaatggatgtcttgctgctata----atagatagagaagg
ttatagcagactatagattaattagttgaaagttttgtgtggtaatgtatagtgttggag
aatttt-aagacttgcagatgtaatagc--------------------------------
--------tgacaagtgcctcagggaagagccagcatgttaagttaccacccagtaatta
gtaaatgaatgaagttaatc----------------------------atggccaattgg
aagaatcac---------------------------------
>OQ798822.1 Porcine hemagglutinating encephalomyelitis virus strain rvPHEV26, complete genome
------------------------------------------------------------
--------------------------------------atccactccctgtagtctatgc
ttgtgggcgta------gatttttcatagtggtgtctat-attcatttctgctgttaaca
---------------------------------gctttcagccagggacgtgttgtatcc
taggcagtggcccacccataggtcacaatgtcgaagatcaacaaatacggtctcgaacta
cactgggctccagaatttccatggatgtttgaggacgcagaggagaagttggataaccct
agtagttcagaggtggatatagtttgctccaccactgcgcaaaagctggaaacaggcgga
atttgtcctgaaaatcatgtgatggtggattgtcgccgacttcttaaacaagagtgttgt
gtgcagtctagcctaatacgtgaaattgttatgaatacacgtccatatgatttggaggtg
ctacttcaagatgctttgcagtctcgcgaagcagttttggttacaccccctctaggtatg
tctttggaggcatgctacgtgagaggttgta----------------atcctaacggatg
gac-catgggtttgtttcggcgtagaagtgtgtgtaacactggt--------cgttgcgc
tgttaacaagcatgtggcctatc-agctatatatgat----------tgatcctgctggt
gtttg-----------tttcggtgcaggtcaattcattggttgggttatacccttagcct
ttatgcctgcgcaatcccggaaatttattgttccttgggttatgtatttgcgtaagtgtg
gcgataagggtgcctataataaagagcataaacgtggcggttttgaacacgtttataatt
ttaaagttgaggaagcttacgaccaggttcatgatgagcctaagggtaagttttccaaga
aggcttatgctttgcttagaggatatcgtggtgttaaaccgctcctctatgtagaccagt
atggttgtgattatactggtggccttgcagatggcttagaggct---tatgctgataaga
cattgcaagaaatgaaggcattatttcctatttggagccaggaactcccttttgatgtaa
ctgtggcatggcacgttgtgcgtgatccacgttatgtta-tgagattgcagagtgcttct
actatacgtagtgtagcatatgttgctaatcctactgaagacttgtgtgatggttctgtt
gttataaaagaacctgtgcatgtttatgcggatgactctattatttta--cgtcaacata
attta------------------gttgacattatgagttgttttta--------------
---tatggaggcagatgcagttgtaaatgctttttatggtgttgatttgaaagattgtgg
ttttgttatgcagtttggttat--attgattgcgaacaagact-----------------
-tgtgtgattttaaaggttgggtacctggtaatatgatagatggttttgcttgtaccacc
tgtggtcatgtttatgaaacaggtgatttgctagcacaa---------tcttcaggtgtt
ttgcctgttaatcctgtgttgcacactaagagtgcagcaggtt-----------------
-------------------------atggtggttttggttgtaaagactcttttactctg
tatggccaaactgtagtttactttggaggttgtgtgtattggagtccagcacgtaatata
tggattcctatattaaaatcctctgttaagtcttatgacagtttgggttatactggagtt
---gtacgttgcaaggctattgtaaaggaaacaaatctcatttgcaaagcgttgtacctt
gattatgttcaacacaagtgtggtaatttagaccagcgagagttgctaggtgtgtcagat
gtgtggcataaacaattgttattaaatagaggtgtgtataaacctctcttagagaatatt
gattattttaatatgcggcgcgctaaatttagtttagaaacttttactgtttgtgcagat
ggctttatgccttttcttttagatgatttggttccgcgcgcatattatttggcagtaagt
ggttatgcattttgtgattatgcagataaactttgccatgccgttgt---------gtct
aagagtaaagagttacttgatgtgtct--------------------------ctggatt
ctttgggtgca---------------------gctatacattatttgaattctagaattg
ttgatttggctcaacattt--------------------------tagtgattttggagc
aagttttg------tttctacaattgttcgttattttaaaac----------ttttacta
ctagcactgctcttgcatttgcatg----------ggtgttatttcatgttttgcatggt
gcttatatagtagtagagagtgatatatattttgttaaaaacattcctcgttatgctagt
gctgttgcacaagcatttcggagtgttgctaaagttgtactggactctttaagagttact
tttattgatggcctttcttgttttaagattggacgtagaagaatttgtctttcaggcaga
aaaatttatgaag-----------------------------------ttgagcgtggct
tgttacattcatctcaattgcc----------------------------attagatgtt
tatgatttaacca------------------------------------------tgcct
agtcaag-ttcagaaagccaagcaaaaacctatttatttaaaagg---------------
------------------------------ttctggttctgatttttcattagcggatag
tgtagttgaagttgttacaacttcact------tacaccatgtggttattctgaaccacc
taaatttgcagataaaatttgcattgtggataatgtttatatggc-------caaggctg
gtgataaatattaccctgttgtggttg--ctgatcatgctggactcttggatcaagcatg
gagagttccttgtgctggaaagcatgttacatttaaggaacagcctacagtaaatgagat
tgcaagcatgcataagactattaaagttttttatgagcttgacaaagattttaatactat
tttaaacactgcttgtggagtgtt-------tgaagtggatgataccgtggatatggagg
aatt---ttatgctgtggtgattgatgccatagaagagaaactttctccatgtaaggagc
ttgaaggtgtaggtgctaaagttagtgcctttttacagaaattagatgataattctctat
t-tttatttgatgaggccggtgaggaagtttttgcttctaaattgtattgtgcttttaca
gctcctgaagaagactactttcccgaagaaagtgatgttgaagaagatgatgtagaaggt
gaggaaactgatttaactgtcac---------------------------taaacaggag
gtgtcttctgaaattttagaggacactttggatgatggttcatgtgtggagacatctgag
tcacaagttgaagaagatgtagaaatgtcggattttgttgatcttgaatctgtgattcag
gattatgaaaatgtttgttttgagttttatactacagagccagaatttattaaagttttg
gatctgtatgtgcctaaagcaactcgcaataattgc--------tggttgcgatcagttt
tggccgtgatgcagaaattgccttgtcaattcaaagataaaaatttgcaggatctttggg
tgttatataagcaacagtatagtcagttgtttgttgataccttggttaataagatacctg
ctaatattgtagttccacaaggtggttatgttgctga-----------------------
---tttcgcatactggtttttaaccttatgtgagtggcagtgtgtagcatactggaaatg
cattaaatgtgatttaact---ctcaagcttaaaggcttggatgctatgttcttttatgg
tgatgttgtttctcatgtatgcaagtgtggtga----------gtctatggtacttattg
atgtt-----------gatgtgccatttaca-----------------------------
--gcccactttgctcttaaggataagttgttttgtgcatttattactaagcgtagtgtgt
ataaagcagcttgtgtcgtggatgttaatgatag--tcattctatggctgttattgacg-
---gtaaacaaattgatgaccatcgtatcactagtattactagtgataagtttga---tt
ttattattgggcatgg--------------------------------------------
------------------------------------------------------------
-----tatgtcattctcaatgactacttttgaaattgcccaattgtatggttcttgtata
acacctaatgtttgttttgtt----aaaggtgatataattaaagtgtctaagcgtgttaa
agcagaagttgttgtaaaccctgctaacggccatatggcacatggtggtggtgttgcaaa
agctattgcagtagcagctggacagcagtttgttaaagagactaccgatatggttaagtc
taaaggagtttgtgctactggggattgttatgtctccac-----aggcggcaaa------
-------ttatgtaaaactgtgcttaatgttgttggacctgatgc--------aagagca
cagggtaaacaaagttat------gcattgctggagcgtgtttat-----------aaac
accttaacaaata--tgattgtgttgtaac---aacgttgatttcagctggtatatttag
tgtgccttctgatgtgtctttaacatatctacttggtactgctacgaaacatgttgttct
tgttagtaataatcaagaggattttgctcttatttctaagt--gtcagataactgctgt-
-------tgagggcactaggaaattggcagagcgtctttcttttaatgtcggacgctcta
ttgtttatgaaacagatg-------ctaataagttgcttttaagca-atgaggtt-----
--------------gcatttgtttctacatttaatgtt-ttacaggatgt----gttatc
cttaagacatgctataattcttgaagatgatgcacgaacctttgttcagagcaatg----
ttgatgttgtccctgaaggttggcgtgtcgtcaataaatttgatcaaattaat-------
-----------ggtgttagaaccgttaaatattttgaatgtcctggtggcatagatatat
gtagccagggtaaagtttttggttatgtacagcagggcgtttttaataaggctactgttg
cacaaattaaagccttgtttgtggataaagtggacgtcttgcttaccgtcgatggcgtta
act------------ttactaataggtttattcctgttggtgaaagttttggcaagattc
taggtaatgtgttttgtgatggaattaatgtcaccaaacacaagtgtgatataaaatata
aaggtaaagtcttttttcagtt------tgataagctttcaagtgaaga----tttgaaa
gctgttaga-agttcatttaattttgatcaaaaggagttgcttgcc--tattacaacatg
cttgttaactgtaataagtggcaggttgttgttaatggtaagtattttacttttaagcag
gctaataacaattgttttgttaatgtttcctgcttaatgttgcagagtttgactcttaag
tttaaaattgttcaatggcaagaggcctggcttgaatttcgttcgggtcgccctgctaga
tttgtagctttagttatggccaaaggaggttttaaatttggagatcctgctgattctaga
gatttcttgcgtgttgtgtttagtcaagttgatttgactggggcaacatgtgattttgag
attgcatgtaaa---tgtggtgtaaagcaagaacagcgtactggtttagacgctgttatg
cattttggtacgttgagtcgtgaagaacttgaagttggctacacagtggattgtttctgt
ggtaaaaagctgattcattgtgtgcgatttgatgtaccatttttaatttgcagtaataca
ccttctagtgttaagttacctaagggtg------ttgtgtgtgcaaatatttttataggt
gat---aaagttggtcattatgttcatgttaagtgtgaacaggcttatcagctttatgat
gcttctaatgttaagaaggttgcagatgttactggcaatttttcagattgtctgtacctt
aaaaa---tttgaaacagactgttaaatctgtgttgaccacctattatttagacgatgta
aaaaaaattgagtataaccctgatctgtcacaatattattgtgatggaggtaagtattat
act------cagcgtattattaaggcacaatttaagacatttgagaaagtagatggtgtg
tatactaattttaaattggtaggacacactatctgcgatagtctcaatgttaagttgggt
tttgatagctctaaggagtttgttgaatataag------gttactgagtggccaacagca
ac---------------aggtgatgtagtgttggctactgatgat-----ttgtatgtta
atagatatgagaggggttgcattacttttggtaaacctgttatatggt------------
taagtcatgaga--aagcatcactcaattctttaacatattttaacagaccttcattggt
cgatgataataa----------------atttgctgtgttaaaagtagctgatgt-----
-------tgatagtggtgatgataactctgagagtgctgtcaaagagacaaaaaaactca
acatcgtccag----------ttaaatggtgtgaaaaagccatttaag------------
--------------gttgaagatagtgtcgttattaatgatgacactagcgcgaccaaat
atgttaagagcttgtctattgttgatgtgtatgatatgtggcttacaggttgtaggtatg
ttgttaaaactgctaatgctttgagcagggca----gttaatgtacctacaatacgtaag
tttataaaatttggtatgactcttgttagta-taccaatagatttgttaaatttaagaga
gactaagcctgttgttaatgtggtt------------------agagtgctgcgaaataa
agtttctgcatgctttaattttattaaatggctttttgtcttattgtt---------tgg
ctggattaaaatatccgccgataataaagtaatatacaccacagaaattgcatcaaagct
tacttgtaagcttgttgctttagctgtcaaaaatgcattattgacatttaattggagtat
ggttgcgcgaggtgcttgcatcatagcgactatatttctattgtggtttaattttatata
tgccaatgtaatttttagtgatttttatttgcccagaattggctttttgccgaccttcgt
tggtaaaattgctcagtggattaagagc----acttttagtcttgttactatttgtgatt
tttattccgttcaagatgtgggttttaaaaatcag--------------------tattg
taatggaagtatcgcatgtcagttctgcttgtcaggatttgatatgttggataattataa
agctattgatgtagtacagtatgaagctgataggagagtagttgttgattatacaggtgt
gttgaaaattgtcattgaattgatagtaagttac----gctctgtatacagcatggtttt
atcctttgtttgctcttatcagtcttcagattttaactacttggct-------------a
cctgagctttttatgcttagtacattacattggagttttaggttgttggtatctttggct
aat----------------atgttaccagcgcatgtttttatgagattttatatcattat
tgcctcttttattaagctttttagcttatttaggcatgttgcctatggttgtagtaaacc
tggttgtttgttttgctataagaggaatcgtagtctacgtgtaaaatgtagtactattgt
tggtggtatgatacgctattacgatgtgatggctaatggtggcaccggcttttgttcaaa
acatcagtggaattgcattgattgtgattcttacaaaccaggtaatacttttattactgt
tgaggctgcttttgatctatcaagagaattgaagcggcccattcagcctacagatgttgc
ttatcatacagtaacggatgttaagcaagttggttgttctatgcgactgttctacgatcg
cgatgggcagcgtacttatgatgatgttaatgctagtttgtttgtggattatagtaatct
gctacattctaaagttaagagtgtgcctaatatgcatgttgtggtt----gtagaaaatg
atgctgataaagctaactttctgaat--gctgctgtattttatgcacaatctttgtttag
acctattttaatggttgataaaaatcttataactactgccaatactggtatgtctgttac
agaaactatgtttgatgtttatgtggatacctttttgtctatgtttgatgtagacaaaaa
gagtcttaatgctttaatattaactgcgcattcttctattaaacagggtacgcatattga
taaagttttggatacctttttaagctgtgctcgtaagagttgttctattgattcagatgt
tggtaccaagtgtttagctgattctgtcatggctgctgtgtcgg-caggtcttgaattga
ctgatgaaagttgtaataatttggtgcctacatatttgaagtgtgataacattgtagcag
ctgatttaggtgttctgattcaaaattctgctaagcatgtgcagggcaatgttgctaaaa
tagctggtgtttcttgcatatggtctgttgatgcttttaatcaacttagttctgactttc
agcataa--attgaagaaggcatgttgtaaaactgg---------------tttaaaatt
gaagcttacctataataagcagatggctaatgtctctgttctaactacaccttttagtct
taagggaggtgcagtttttagttattttgtgtatgtgtgttttgtgttgagtttggtttg
ttttattggtttgtggtgct-------------taatgcctacttatgcagtatacaaat
cagactttcagcttcctgtttatgcca---gttataaagtgttagataatggtgttatta
gagatattagcgttgaagatgtttgcttcgctaataaatttgaacaatttgatcaatggt
atgagtccacgtttggtctaaattattatagcaacaatatggcttgtcccattgttgttg
ctgtaatagaccaggatattggctctactgtgtttaatgtccctaccaaagttttacg--
-atatggttaccatgtgttgcattttatcacgtatgcattctctgttgatggagtgcagt
gttatactccgtatagtcaaatatcgtattctaatttttatgctagtggttgtgttcttt
cctctgcctgtaccatgtttgcaatggctgatggccgcccacaaccttattgttatacag
aagggcttatgcaaaatgcttctctgtatagttcattggtgcctcacatgcggtataacc
ttgctaatgctaaaggttttatccgttttccagaagtgctgcgagaagggcttgttcgta
ttgttcgtacacgttctatgtcgtattgcagagttggtctatgtgaggaggctgatgagg
gtgtttgttttaattttaatggttcctgggtacttaataatgagtattatagatcattgc
ctgggaccttttgtggtagagatgtttttgatttaatctatcagctgtttaaaggtttag
cacagcctgtggattttctggcattgaccgctagttctattgctggtgctatacttgctg
taattgttgttttggtgttttattacctaataaagctcaaacgtgcttttggtgattaca
ccagtgtggtttttgttaatgtggtagtgtggtgtgtaaattttatgatgctttttgtat
ttcaagtttaccctacactttcttgtgtatatgctatttgttatttttatgccactcttt
atttcccttatgagataagtgtgataatgcatttacaatggctagttatgtatggcacta
ttatgcctttatggttttgtttgctatatatatctgttgttgtttcaaatcatgctctct
gggtattttcttactgcagacagcttggtacttcagttcgtagtgatg---------gca
catttgaagaaatggctctcactacgtttatgattacaaaagattcttattgtaagctta
agaattctttatctgatgttgcttt----------taatagatatttgagtttgtataat
aaatataggtattacagtggtaaaatggatactgctgcatatagagaagctgcttgttct
cagttggctaaagcaatggatacatttaccaataataatggtagtgatgtgctttaccaa
ccacccactgcttctgtgtcaacttcatttttgcaatcaggtattgtgaaaatggttaac
cctacttctaaggtggaaccatgtattgttagcgttacatatggtaatatgacattgaat
ggtttatggttggatgataaggtctactgtccaagacatgttatatgttctgcttcagat
atgactaatccagattatacaaatttgttatgtagagtaacatcaagtgattttattgta
ttgtttgatcgtttaagccttacagtgatgtcttaccaaatgcagggttgtatgcttgtg
cttactgtgaccttgcaaaattctcgtacaccaaaatatacatttggtgttgttaagcct
ggtgagacttttactgttttagctgcttataacggcaaaccacaaggagcctttcatgtt
accatgcgtagtagttatactattaagggttcctttttatgtggatcttgtggttctgtt
ggttatgtaatgatgggtgattgtgttaaatttgtgtatatgcatcaattggagcttagc
actggttgtcatactggtactgacttcaatggggatttttatggtccttataaagatgct
caggttgttcaattgcccgttcaggattatatacaatctgttaattttgtagcatggctc
tatgctgctatacttaacaattgtaattggtttgtacaaagtgataagtgttctgttgaa
gattttaatgtgtgggctttatccaatggatttagccaatttaagtctgatcttgttata
gatgctttggcttctat----------------------------gacgggtgtgtcatt
ggaaacactcttggctgctattaagcgtcttaagaatggtttccaagggcgtcagattat
gggtagttgctcttttgaggatgaattgacacctagcgatgtttatcaacagctcgctgg
tatcaagttacaatcaaagcgcact----agattgtttaaaag-------cactgtttgt
tg-----gattatggcttctacatttttgtttagttgcataattacagcatttgtaaaat
ggactatgtt------tatgtatgtaactac------------taacatgtttagtatta
cattttgtgcactttgtgttataagtttagccatgttgttggttaagcataagca-----
-tctttatttgactatgtatataa-ttcctgtgctttttactttgctgtataataactat
ttggttgtatataagcatacatttagag-------------gctatgtttatgcatggct
atcac-attttgtcccatcagtagagtatacttatactgatgaagttatttatg-gcatg
ttattgctagtaggaatggtttttgttacattacgtagcattaaccatga----------
------------------------tttgttttcttttataatgtttgttggccgtgttag
ttctgttgtctcattgtggtacatgggctccaacttagaagaagaaattcttcttatgtt
ggct---------tccctttttggtacatacacatggacaacagctctttccatggctgc
tgcaaaggttattgctaagtgggttgctgtaaatgttttgtatttcacagatatacccca
aattaaaatagtgcttttgtgc------------tatttgtttattggttatattattag
ctgttattggggattgttttccttgatgaatagtttgtttagaatgcctttgggtgttta
taattataaaatatcagtacaggaattaagatatatgaatgctaatggcttgcgccctcc
caaaaatagttttgaagctcttatgcttaattttaagctgttgggtattggaggtgtgcc
aatcattgaagtatctcaatttcaatcaaaattgactgatgtcaaatgtgctaatgtcgt
cttgcttaattgcttgcaacacttgcatgttgcttctaactctaagttgtggcagtattg
tagcactttgcacaacgaaatacttgccacttcggatttgagtgttgcttttgaaaagct
tgctcagttgttaattgttttgtttgctaatccagctgccgtggatagcaagtgcttgac
tagtattgaagaagtttgtgatgattacgcaaaggacaatactgttttgcaggctttaca
gagtgaatttgttaatatggctagcttcgttgaatatgaagttgctaagaaaaatcttga
tgaggcgcgtgctagtggttctgctaaccaacagcagttaaaacagctagagaaagcctg
taatattgctaaatctgcttatgaacgcgaccgtgctgtagcaagaaaattggagcgtat
ggcagatttggctctcactaatatgtataaagaagctagaattaatgataagaagagtaa
ggttgtttctgccttgcaaactatgctttttagtatggtgcgtaagttagataatcaagc
tttgaattcaatattagataacgctgtgaagggttgtgtaccattgaatgcaatcccttc
attggcagcaaatactctgactataattgtaccagataaaagtgtttatgaccaggtagt
tgataatgtctatgttacttatgctggtaatgtatggcaggttcaaactatccaagattc
agatggtataaataagcagttgaatgagat------------atctgatgattgtaactg
gccactagttattattgcaaatcggtgtaatgaggtatctgctaccgttttgcaaaataa
cgaattaatgcctgctaaattgaaaactcaggttgttaatagtggtccagatcagacttg
taatacacctact--------------caatg-------ttactataataatagtaacaa
tgggaagattgtttatgctatacttagtgatgttgatggtcttaagtatacaaaaattct
taaagatgatggcaattttgttgtct---tggagttagatcctccttgtaaatttactgt
tcaagatgttaaaggccttaaaattaagtatctttattttgtaaaaggttgtaacacact
agcaagaggctgggttgttggtacaatttcttctacagttagattgcaagctggaactgc
tactgaatatgcttccaactcatctatattgtctttatgtgcgttttctgtagatcctaa
gaaaacgtatttagattttatacaacaaggaggaacacctattgtcaattgtgttaaaat
gttgtgtgaccatgctggtaccggtatggccattactgttaaacctgatgctaccactag
tcaggattcatatggtggtgcgtctgtttgtatatattgccgcgcacgagttgaacaccc
agatgttgatgggttgtgcaaattacgcggcaggtttgtacaagtgcctgtag---gtat
aaaagatcctgtgtcttatgttttgacacatgatgtttgtcaagtttgtggattttggcg
ggatggcagttgttcatgtg-tcagcact--gacactactgttcaatcaaaagatactaa
tt---ttttaaacgggttcggggtacgagtgtagatgcccgtctcgtaccctgtgccagt
ggtttatctactgatgtacaattaagggcatttgatatttgcaatgctagtgttgctggc
attggtttacacttaaaagttaattgttgccgttttcagcgtgttgatgagaacggtgac
aaattagatcagttctttgtcgttaagaggacagatctgactatatataatagagagatg
gaatgttatgagcgtgtaaaagattgtaattttgtggctgaacacgatttctttacattt
gatgtagaaggtagtcgtgtgccacacattgtacgcaaggatttaacaaagtatactatg
ttggatctttgctatgcattgcgacactttgatcgcaatgattgcatgctgctttgtgac
attctctctatatatgctggttgtgaacaatcctattttactaagaaggattggtatgat
ttcgttgaaaatcctgatattattaatttgtataaaaagctgggacctatttttaataga
gccctagttagcgctactgagtttgcagacaaattggtggaggtaggcttagtaggcgtt
ttaacacttgataatcaagatttaaatggtaaatggtatgattttggtgactatgttatt
gcagcccctggatgtggtgttgctatagcagattcttattattcttatatgatgcctatg
cttaccatgtgtcatgcattggattgtgaattgtatgtgaatgatg------------ct
tatagactatttgatcttgtacagtatgattttactgattacaagcttgaattgtttaat
aagtattttaagcactggagtatgccatatcatcctaacactgttgactgtcaggatgat
cggtgtatcatacattgtgctaattttaacatactttttagtatggttttacctaataca
tgttttgggcctcttgttaggcaaatctttgtggatggtgtgccttttgttgtttcaatt
ggctaccattataaagaacttggtgttgttatgaatatggatgtggatacacatcgttat
cgcttgtctttaaaagacttgcttttatatgctgccgacccagctttgcatgtagcttct
gctagtgcattatatgatttacgcacttgctgttttagtgttgctgctataacaagcggt
gtaaaatttcaaacagttaaacctggtaattttaatcaggatttttatgactttatttta
agtaagggcatgcttaaagagggtagttcagttgatctgaagcactttttctttacgcag
gatggtaatgctgctattactgattataattattataagtataatttgcccaccatggtg
gacattaagcagttgttgttcgttttggaagttgtttacaagtattttgagatttatgat
ggtgggtgtataccggcatcacaagtcattgttaataattatgataagagtgctggctat
ccatttaataaatttggaaaagccaggctctattatgaagcattatcatttgaggagcag
gatgaaatttacgcttatactaagcgcaatgtcctgccaacacttactcaaatgaatttg
aaatatgctattagtgccaagaatagagcccgcactgttgctggtgtttccatacttagt
actatgactggcagaatgtttcaccaaaaatgtttgaaaagtatagcagctacacgtggt
gttcctgttgttataggcaccactaaattttatggtggctgggatgatatgttacgccgc
cttattaaagatgttgataatcctgtacttatgggttgggattatccaaagtgtgatcgt
gctatgccaaacatactacgtattgttagtagtctggtattggcccgaaaacatgatgct
tgttgttcgcaaagcgataggttttatcgactcgcgaatgaatgcgcacaagttcttagt
gaaattgttatgtgtggtggctgttattatgttaagcctggtggcactagtagtggcgac
gcaactactgcttttgctaattcagtctttaacatatgtcaagctgtttcagccaatgta
tgtgctttaatgtcatgcaatggcaataagattgaagatttgagtatacgtgctcttcag
aagcgcttatactcacatgtgtatagaagtgatatggttgattcaacctttgtcacagaa
tattatgaatttttaaataagcattttagtatgatgattttgagtgatgatggtgttgtg
tgttataattctgactatgcgtccaaagggtatattgctaatataagtgcctttcaacag
gtattatattatcaaaataacgtttttatgtcagaatctaaatgttgggttgaaaatgac
ataaataaaggacctcatgaattctgttcgcaacatacaatgctagtaaaaatggatgga
gatgatgtctaccttccatatcctgatcctagtcgtatattaggagctgggtgctttgtg
gatgatttgttaaagactgatagtgttcttttaatagaacgatttgtaagtcttgcaata
gatgcttatccacttgtgtatcacgaaaatgaagaataccaaaaggtttttcgtgtttat
ttagagtatataaagaagttgtacaatgacctaggtaatcagatcttggatagctacagt
gttattttaagtacttgtgatggacaaaaatttactgaagagtccttttacaagaacatg
tatttaagaagtgcagttatgcagagtgttggagcttgcgtggtttgctcttctcaaact
tcattacgttgtggcagttgcatcagaaagcctcttctttgctgcaagtgttgttatgat
catgttatggcaactgatcataaatatgttttgagtgtttcaccatatgtgtgtaatgca
ccaggatgtgatgtaaatgatgttaccagattgtatctaggtggtatgtcatattattgt
gaagaccataagccacaatattcattcaagttggtaatgaatggtatggtttttggtcta
tataaacaatcttgtacaggatctccgtatattgatgattttaatcgcattgccagttgt
aaatggaccgatgttgacgattacatattggcaaatgaatgtacagagcgcttgaaattg
tttgctgcagaaactcaaaaggcaactgaggaagcctttaagcagagttatgcatcagca
acaatacaagaaattgttagtgagcgcgaattgatcctctcttgggagattggaaaagtg
aagccgccacttaataagaattatgtttttactggctaccattttactaaaaatggcaag
acagtcttaggtgaatatgtctttgataaaagtgagttgactaatggtgtgtattatcgc
gccacaaccacttataagctatcagtaggtgatgtttttgtgttaacatcgcactcggta
gctaatttaagtgctcctacgcttgtcccgcaggagaattatagtagcattagatttgct
agtgttta-----tagtgtgcttgagacgtttcagaacaatgttgttaattatcaacata
ttggaatgaaacgctattgcaccgtgcaaggacctcctggtacagggaagtcacatcttg
ctattggtctcgctgtatattattgtacagcgcgtgtagtatacactgcggccagccatg
cagctgtagacgcattgtgtgaaaaagcatacaaatttttgaatataaatgattgcactc
gtattgtccctgctaaagtcagggttgagtgttatgataagtttaaaattaatgacacca
ctcgtaagtatgtgtttactaccataaatgcattacgtgaaatggtgactgatattgttg
ttgtagatgaagttagtatgcttaccaattatgagctttctgttattaatgctcgtattc
gtgctaagcattatgtttatattggtgaccctgctcaattaccagcaccacgtgtgttat
tgagcaagggtacacttgaacctaaatactttaacactgttactaagctcatgtgttgct
tagggccagacatttttcttggtacatgttacaggtgtcctaaagaaattgttgatacag
tgtccgccttggtttatgaaaataagcttaaggctaagaatg--aaagtagttcattgtg
ttttaaggtctattataagggcgttacaacacatgaaagttctagtgctgtaaatatgca
gcagatttatttgattaataagtttttgaaggctaatcccttgtggcataaagccgtttt
tattagcccatataatagtcagaactttgcagctaagcgtgttttgggcttacaaaccca
gaccgtggattctgctcaaggttctgaatatgattatgttatatattcacagactgcaga
aacagcgcattctgtaaatgttaatcgcttcaatgttgctattactcgagccaagaaagg
tattctttgtgttatgagtaacatgcagttgtttgaagcattacagtttactacattgac
cttagataaagtgccacaggccgtcgaaacga------aagttcaatgtagtactaattt
atttaaagattgtagcaagaattatagtggttaccacccagctcatgctccttcattttt
ggcagtagatgacaaatataaggcaactggcgatttagccgtgtgtcttggtattagtga
ttctgct------gttacatattcaagattaatatcactcatgggttttaaattggatgt
tacccttgacgggtattgtaagctttttataactaaagaagaagctgttaaacgcgtgcg
tgcttgggttggctttgatgctgaaggtgctcatgccacgcgtgatagcattggaacaaa
tttcccacttcaattaggtttttccacaggaattgattttgttgtggaagctactggttt
gttcgctgatagagatggttacagctttaaaaaggctgctgctaaagctcctcctggtga
acaatttaagcacctcatccctttgatgacgagaggtcagcgctgggatgtggttagacc
tagaatagtacaaatgtttgcagatcatttaattgatctgtctgattgtgttgtgctagt
tacgtgggctgccaacttcgagctcacatgtctccgttactttgcaaaagttggacgtga
gatctgttgtaatgtgtgcactaaacgtgccacagtttacaattctagaactggttacta
tggttgttggcgccatagtgttacatgtgattacttgtataatccacttattgttgatat
tcaacagtggggttatattggttctttatcaagtaatcatgatttatattgtagcatcca
taaaggagcacatgttgcttcctctgatgctataatgacacggtgtttagccgtttatga
ttgcttttgcaataacattaattggaatgtggagtatcccatcatttcaaatgagttaag
tattaatacctcttgtagagtcttgcagcgtgtgatgcttaaagctgccatgctttgcaa
taggtatagtttgtgttatgatattggcaatcctaaagctattgcctgtg----tcaaa-
-gatttttatttcaagttctatgatgcccaacc----aattgttaagtctgtta-----a
gactcttttgtattcattcgaggcacataaggactcttttaaagatggtttgtgtatgtt
ttggaactgcaatgttgataagtatccgccgaatgcagttgtatgtagatttgacacgag
agtgttgaataatttaaatctccctggctgtaatgggggtagtttgtatgttaataagca
tgcattccataccaaacccttttctagggcagcctttgagcatttgaagccgatgccatt
tttctattattcagatacgccttgcgtgtatatggatggcatggatgctaagcag-----
---gttgattatgtacctttgaaatccgccacgtgcatcactagatgcaatttaggtggc
gcagtttgtttgaaacatgctgaggagtatcgtgagtaccttgagtcttacaatacagct
actacagcaggttttactttttgggtctataagacatttgatttttacaatttgtggaat
acattcaccaagctacaaagtttggagaatgttgtatataatttagtcaagactggccat
tacacggaagaggctggtgaaatgccttgtgccattataaatgacaaagtcgtggctaag
attggtaaggaggatgttgttatttttactaataatacaacataccctactaatgtggct
gttgaattatttgctaaacgcagtgttcggcaccatccagagcttaagctctttagaaat
ttgaatgttgatgtgtgttggaagcac-gtcatttgggattacgctagagaaagtatatt
ttgtagtaatacttatggtgtctgc------atgtatacggatttaaagttcattgata-
-----------aattgaatgtcctttttgatggtcgtgataatggtgctcttgaagcttt
taaacgctctaataatggcgtttacatttccatgacaaaagttaagagtctttcgatgat
taaaggtccaccgcgtgctgaattgaatggcgtagtggtggataaag-----ttggagac
actgattgtgtgttttattttgctgtgcgtaaagaaggtcaggatgtcatcttcagccaa
ttcgacagcctgggagtcagctctaaccagagcccacaaggtaatctggggagtaatggt
aaacccggtaatgtcggtggtaatgatgctctggcaacctctactatctttacacaaagc
cgtgttattagctcttttacatgtcgtactgacatggaaaaagattttatagctttagat
caagatgtgtttatccagaagtatggtttggaggattatgcttttgaacatattgtttat
ggtaattttaaccagaagataattggcggtttgcatttgttaataggcttgtaccgaagg
cagcaaacgtcctatctggttgttcaggagtttgtctcgtacgactccagcatacactct
tattttatcactgatgaaaagagtggtagtagtaagagtgtttgcactgttatagatatt
ttgttggatgattttgtggctcttgttaagtcacttaatcttaattgtgtgagtaaggtt
gttaatgttaatgttgattttaaagattttcagtttatgctctggtgtaacgatgagaaa
gtcatgaccttctatcctcgtttgcaagctgcatctgactggaagcctggttattctatg
cctgtactatataagtatttgaattccccaatggaaagagttagtctctggaactacggg
aagccagttactttgcctacaggctgtatgatgaatgttgctaagtatactcagttatgt
caatatctgaatactacaacgttagctgtacctgttaatatgcgtgttttgcatttaggt
gcaggttcagaaaaaggagtagcaccgggttctgcagttcttaggcagtggttgcctgct
ggtaccattcttgtagataatgatttatacccattcgtgagtgacagtgttgctacatat
ttcggggattgtataaccttaccttttgattgtcaatgggatttgataatttctgatatg
tatgaccctattactaagaacataggggagtacaatgtgagtaaagatggtttctttaca
tatatttgtcatatgattcgcgacaagttagctcttggtggtagtgttgctataaaaata
acagagttttcttggaacgcagaattatataagttaatggggtattttgcattttggacg
gtgttctgtacaaacgcaaatgcttcttctagtgaaggatttttaattggcatcaattat
ttgggtaaagccaaggtttatatagatggaaatattatgcatgccaattatttgttttgg
agaaattcta--------cagtttggaacgggggtgcttatagccttttcgatatggcta
aatttcctcttaaattggctggtactgccgtgataaatttaagagcagaccagattaatg
atatggtttactcccttcttgaaaagggtaaactacttataagagatacaaataaagaag
tttttgttggtgacagtttggttaatgtaatct------------aaattttaaaaatgg
ctgtctcacatgcagagaattcgaaccatt------------------------------
------------------------------------------------------------
------------------------------------------------------------
------------------------------------------------------------
------------------------------------------------------------
------------------------------------------------------------
------------------------------------------------------------
----------------------------------------ttataaaatcaccatcaacc
cttcatcacccgctagacttt-----gtgaagcttggtgctgaaaagaaggatggtttt-
------------------------------------------------------------
-------taatatta-------ttgttgtttagaattggttcgtaaagagctggatgaag
gtgatcttcccgagaatgatgattatgcttggctttagctctcgtaccattatgaaaaca
attcttt--gctttttcgatatgtctacaggaaaagttattatttccgtatggcttgtca
aattttagattgtaattgtttgggattttatgaatcttcacaagaagaagactaaaccca
gtgaaaatgtttttgcttcctagattctgtctagtttgcagcatcattggtagttttggt
tttgaaaaccctcctaccaatgttgtttcacattttaatgatgattggtttttatttggg
gacagtcgtaccgactgtaatcatgttgttaaaaccaatccccgtaattattcttatatg
gaccttaatcctgctctgtgtgattctggtaaaatatcatctaaagctggtaactctatt
tttaggagttttcactttactgatttttataattacacaggtgaaggtcaacaaattatt
ttttatgagggtgttaattttacgccttatcatgcctttaaatgcattagtgctggtaat
aatgatatatggatgcagaataaaggcttattttacactcaggtttataagaagatggct
gtttatcgcagtcttactttagttaatgtgccatacgtttacaatgggtcagctcaaccc
actgcattttgtaagtctggcagtttaatccttaacaatcctgcatatatagcccgtgag
gctaatgtgggtgattattattataagtctgaagcagatttttctctttcaggttgtgat
gagtatatcgtaccactttgtatttttaacggcaagtttttttctaataccaagtattat
gatgatagtcaatattattttaataaagacactggtgttatctatggtct-caattccac
tgaaaccattaccactggatttgattttaattgtcagtatttagttctaccctctggtaa
ttatctagccatttctaatgagctattgttaactgttcctactaaagcaatctgtcttaa
taagcgtaaggtttttactcctgtacaggttgttgattcgcgttggaacaatgccaggca
gtctgataacatgacggcagttgcatgtcaacttccatattgttattttcgcaattctac
ttccaactacgttggtactcacgatgttaaccatggtgatgctggttttactagcatact
cagtggtttgttgtatgattcaccttgtttttcgcagcaaggtgtttttaggtatgataa
tgtcagcaccgtttggcctctttttccctttggtaattgccctactgctgctagttttat
ttcctctgatctacctatatgtgtttatgacccactaccaattattctgcttggcattct
tttaggtgtcgcggtcatagttatagttgttctgttgttatatttcatggtggataatgg
tattaggcagcattatgcttaaaacctaatctaaacatgttttttatacttt------ta
atcaccct-----gccttctgcttttgcagttataggggatttaaagtgtaatacttcat
caattaatgacgttgacactggtgtgccatctattagctctgaagttgttgatgtcacta
atggtttggggactttctatgttttagatcgtgtctatttaaataccacattgttgctca
atggttattacccaattt------caggtgctacatttcgtaatgtggctctgaaaggta
ctcgattattgagcaccttgtggtttaagccgccttttttatcaccttttaatgatggta
tttttgccaaggttaaaaacagcagattttctaaagatggtgttatttatagtgagtttc
ctgctattactataggtagtacttttgtaaatacttcctatagcatagtagtaaagcctt
atacctcacttattaatggtaatttacaaggttttttgcaaatttctgtttgtcaatata
ctatgtgtgaataccc-----------acagactatttgtca---tcccaatttgggtaa
tcaacgcatagaattatggcattatgacacagatgtcgtttcttgtttatttaggcgtaa
tttcacatatgatgtgaattctgattatttatattttcacttttatcaggaaggtg-gca
ctttttatgcatactttacagatactggttttgtgaccaagtttctgtttaagtt-----
-------gtatttaggcactgtgctgtcacattattatgttatgcctttgacttgtgata
gcgctttatctttagaatattgggttacacctctcactactagacaatttcttctagcct
ttgaccaggatggtgttttataccacgctgttgattgtgctagtgattttatgagtgaga
ttatgtgtaaaacttcttcaattacaccacccactggtgtttatgaactaaacggttaca
cagttcaacctg------ttgctactgtgtatcgtagaatacctgatttacccaattgcg
atatcgaagcttggcttaattctaataccgtttcttcgcctcttaattgggaacgtaaaa
ctttttctaattgtaattttaacatgggcaggctgatgtcttttattcaggctgactctt
ttggttgtaacaatattgatgcttctcgcttatatggtatgtgttttggtagcattacta
ttgacaagtttgctatacccaatagtagaaaggttgatctgcaagtgggtaaatctggtc
atttacaatcttttaattataagattgacactgctgtcagcagttgtcaactctattata
gtttgcctgcagcaaacgtatctgtcactcattataatccttcatcttggaatagaaggt
atgggtttaataatcagagttttggttccagaggccttcatgatgctgtatattcacagc
aatgttttaatacacctaacacatattgtccttgtagaacaagtcaatgcataggtggtg
ctggtacaggtatttgtcctgtaggcaccactgtgcgcaagtgttttgctgcagttacaa
acgctactaagt----gtacttgctggtgtcaaccagatccttcctcatataaaggtgta
aatgcctggacttgtccgcaatctaaagtttctatacaaccaggtcagcattgccctggt
ttggctcttgttgaggatgagtgctctggcaatccttgcacttgtaaaccacaggccttt
ataggctggagttcagaaacttgtttgcaaaatggcaggtgtaatatttttgctaatttt
attttgaatgatgttaatagcggtacaacctgttctactga-------------------
--tttacaacagagtaatactaatattactactgatgtttgtgttaattatgacctatat
ggcattacaggccagggcatacttatagaagttaatgccacgtattataatagttggcaa
aatcttctttatgattctagtggtaatctctatggctttagagattatttatcaaataga
acctttcttattcgtagctgctatagtggaagagtttcagcagtttttcatgctaactct
tctgaaccagctttg-----atgtttcgtaatcttaaatgcagccacgtttttaattata
ccattttaagacaaatacagcttgttaattattttgatagttaccttggttgtgttgtta
atgcttataa---taatacagctagtgctgtaagtacttgtgatttaaccgttggtagcg
gctattgtgttgattatgttacagcacttagatcacgtag----------------atct
tttactacaggttatcgctttactaattttgaaccatttgcctctaatttggtaaatgat
agtatagaacctgttggtggtttgtatgaaatacagataccttcagagtttaccattggt
aatttagaagaattcattcaaacgagttctcctaargttactatagattgcgctacattt
gtttgtggtgactatgctgcatgtagacaacagttagctgagtatggtagtttttgtgag
aacattaatgctatactcacagaagtaaatgaactacttgacactacacagttgcaagta
gctaatagtttaatgaacggagtcacccttagtactaagattaaggatggcattaatttc
a-atgttgacgatatcaacttttcccctgtattaggttgtttgggaagcgaatgtaatag
agtttccactagatctgctatagaggatttactttttgataaagtaaaattgtctgatgt
cggctttgtacaggcctataacaactgcactggaggtgccgaaattagggatctcatttg
tgtgcaaagttataatggtatcaaagtgttgcctccattgttatctgaaaatcagattag
tggttacacttcggcagccaccgctgctagcttatttcctccttggacagctgcagcagg
tg------------taccattttatttaaatgttcagtatcgtataaatgggcttggcgt
caccatggatgtgctaagccaaaaccaaaagcttattgctagtgcatttaacaacgctct
tgattctatccaggaagggttcgatgcaaccaattctgctttagttaaaattcaggctgt
tgttaatgcaaatgctgaagcacttaataacttattgcagcaactctctaatagatttgg
t-gctataagtgcctctctacaagaaattctatctaggctcgatgttcttgaagctaaag
ctcagatagatagacttattaatgggcgtctcaccgctcttaatgcttatgtttcccagc
agcttagtgattctacactagtaaaatttagtgctgcacaagctattgagaaagttaatg
aatgtgttaaaagccaatcttctaggataaatttctgtggtaatggtaatcatattatat
cattagtacagaatgctccatatggtttgtattttatccattttagctatgttcccacca
agtatgttacagcaaaggttagtcctggtttgtgcattgctggcgatatgggaatatcgc
ctaagagtggttatttcattaatgtaaataattcttggatgttcactggtagtggttact
actaccctgaacttataacccgaaataatgttgttgtgatgagtacctgtgctgtt----
----aattacactaaagcaccggatttaatgctgaacacatcgacacccaatcttcctga
tttcaaggaagaattgtaccaatggtttaaaaaccaatcttcagtgacaccagattt---
----gtcaattgattatattaatgttacgttcttggacctacaagatgaaatgaataggt
tacaagaagctataaaagttttaaatcagagctacatcaatcttaaggacattggtacat
atgagtattatgtgaaatggccttggtatgtatggc------ttttaattggcctttctg
gtgtagctatgcttgttttactattcttcatatgctgctgtacaggatgtgggactagtt
gttttaagaaatgtggtggttgt---------------tttgatgattatacaggacacc
aggagtttgtaatcaaa-----------acttcacatgacgattaatttcgtctttggtt
t-------------ccatatagtaactttaagcatttgccaaag----------------
--tttttgaggttacgctc---------------tattaatggacatctggtgccct---
--gaaaagaaatatctccgttatacc----------------aacggatttaatgtctca
gaactagaaga---------------------------tgtctgttttaaatataatt--
------------------------------------------------------------
------------------------atcaatttcctaaag--------------taggata
ttgtagagttcctaattatgcttg-------gtgccgtaaccaaggtaggttttg-tgct
acttttactttgtacggcaaatccaaacattatgataat----tattttggaataat---
-----------------------aactggtttcacagcattctctaattctttagaagaa
gctgttaataaactggttttttta------------------------------------
------------------------------------------------------------
-----gctgttgattttattacctggcgaagccagagtttaaatgtttatg---------
------------------------------------------------------------
----------------gctgatgctta---------ttttgcagacactgtgtggtatgt
-------------------------ggggcaaataatttttatagttgccatttgtttat
tggttataatagttgtagtggcatttttggcaact---------------------ttta
aattgtgtattcaactttgcggtatgtgtaatac------tttagtactgtccccttcta
tttatgtgtttaatagaggtaggcagttttatgagttttacaatgatgtaaaaccaccag
ttcttgatgtggatgacgtttagttaatccaaacattatg---------------agtag
tccaactacaccagtattagttattagctggact------gctgatgaagctattaaatt
cctaaaggaatggaatttttctttgggtataatagtactttttatcacaatcatacttca
atttggatatacaagtcgcagtatgtttgtttatgttgttaagatggttatactgtggct
catgtggcctcttactataattttaactatcttcaactgcgtatacgcgttgaataatgt
gtaccttggcttttctatagtttttactatagtggccattattatgtgggttgtttattt
tgtgaatagtatcaggttgtttattagaactggaagttggtggagtttcaacccagaaac
taacaacttgatgtgtatagatatgaagggaagaatgtatgttaggcccattattgagga
ctaccacacccttactgccacaataatacgtggccacctctacatccaaggtataaaact
aggtactg--------gctattccttgtcagatttgcctgcttatgtgaccgttgctaag
gtcacacacctgtgcacatataagcgtggttttcttgataagataggcgatactagtggt
tttgctgtttatgttaagtccaaagtcggtaattatcgatt-------------------
-----------------------------------------------------------g
ccttcaacccataagggctcaggcat----------------------------------
-------------------ggacaccgcattgttgagaaataatatttaaa---------
------------------------------------------------------------
------------------------------------------------------------
-------------------------ctttaaggatgtctttcactcctggca--------
agcagtccagcagtagagcgtcctctggaaatcgttctggtaatggcatccttaagtg--
---------------------------------------------------ggccgatca
gtccgacc------------------------agtctagaa-------------------
---------------------------------------atgttcaaaccaggggtagaa
gagttcaa----------------------------------------------------
------------------------------------------------------------
------tccaagcaaac---------tgctacttctcagcaactatcagga---------
------------------------------------------------------------
------------------------------------------------------------
------------------------------------------------------------
------------------------------------------------------------
--gggactgttgtaccctactat-------------------------------------
------------------------------------------------------------
------------------------------------------------------------
------------------------------------------------------------
-------tcttggttctctggaattactcagtttcaaaagggaaaggagtttgaatttgc
agagggacaaggtgtgcctattg----caccaggagtcccagctactgaagctaaggggt
actggtacagacacaacagacgttcttttaaaacagccgatggcaatcagcgtcaactgc
tgccacgatggtacttttactaccttggaacaggaccgtatgccaaaaaccagtacggca
ccgacattgacggagtcttctgggtcgctagtaaccaggctgatattaataccccggctg
acattgtcgatcgggatccaagtagcgatgaggctattccgactaggtttccgcctggca
cggtactccctcaaggttactatattgaaggctcaggaaggtctgctcctaattccagat
ctacttcacgcgcacccaatagagcccctagtgcaggatcgcgtagtagagccaattctg
gcaatagaaccc------------------ctacccctggtgtaacacctgacatggctg
atcaaattgctagtcttgttttggcaaaacttg---------------------gcaagg
atgccactaagcctcagcaa---------------gtaactaagcagactgccaaagagg
tcagacagaaaattttgaacaagccccgccagaagaggagccccaataaacaatgcactg
ttcagcagtgttttgggaagagaggccctaatca---------gaattttggtggtggtg
aaatgttaaaacttggaactagtgacccacagtttcccattcttgcagaactcgcaccta
cagctggtgcgtttttctttgggtcaagattagagttggccaaagtgcagaatttgtctg
ggaatcctgacgagccccagaaggatgtttatgaattgcgctataatggcgcgattagat
ttgacagtacactttcaggttttgaaaccattatgaaggtgcttaaccagaatttgaatg
cctatcaa------------------catcaggaagatgggatgatgaatattagtccta
aaccacagcggcagcgtggtcagaagaatggacaagtagaaaatga------taatataa
gtgttgcagcgcctaaaagccgtgtgcagcaaaataagagtagagagttgacagcagagg
acatcagccttcttaagaagatggatgagccctatactgaagatacctcagaaatataa-
------------------------------------------------------------
------------------------------------------------------------
------------------------------------------------------------
------------------------------------------------------------
------------------------------------------------------------
------------------------------------------------------------
------------------------------------------
>OQ798821.1 Porcine hemagglutinating encephalomyelitis virus strain rvPHEV25, complete genome
------------------------------------------------------------
--------------------------------------atccactccctgtagtctatgc
ttgtgggcgta------gatttttcatagtggtgtctat-attcatttctgctgttaaca
---------------------------------gctttcagccagggacgtgttgtatcc
taggcagtggcccacccataggtcacaatgtcgaagatcaacaaatacggtctcgaacta
cactgggctccagaatttccatggatgtttgaggacgcagaggagaagttggataaccct
agtagttcagaggtggatatagtttgctccaccactgcgcaaaagctggaaacaggcgga
atttgtcctgaaaatcatgtgatggtggattgtcgccgacttcttaaacaagagtgttgt
gtgcagtctagcctaatacgtgaaattgttatgaatacacgtccatatgatttggaggtg
ctacttcaagatgctttgcagtctcgcgaagcagttttggttacaccccctctaggtatg
tctttggaggcatgctacgtgagaggttgta----------------atcctaacggatg
gac-catgggtttgtttcggcgtagaagtgtgtgtaacactggt--------cgttgcgc
tgttaacaagcatgtggcctatc-agctatatatgat----------tgatcctgctggt
gtttg-----------tttcggtgcaggtcaattcattggttgggttatacccttagcct
ttatgcctgcgcaatcccggaaatttattgttccttgggttatgtatttgcgtaagtgtg
gcgataagggtgcctataataaagagcataaacgtggcggttttgaacacgtttataatt
ttaaagtggaggaagcttacgaccaggttcatgatgagcctaagggtaagttttccaaga
aggcttatgctttgcttagaggatatcgtggtgttaaaccgctcctctatgtagaccagt
atggttgtgattatactggtggccttgcagatggcttagaggct---tatgctgataaga
cattgcaagaaatgaaggcattatttcctatttggagccaggaactcccttttgatgtaa
ctgtggcatggcacgttgtgcgtgatccacgttatgtta-tgagattgcagagtgcttct
actatacgtagtgtagcatatgttgctaaccctactgaagacttgtgtgatggttctgtt
gttataaaagaacctgtgcatgtttatgcggatgactctattatttta--cgtcaacata
attta------------------gttgacattatgagttgttttta--------------
---tatggaggcagatgcagttgtaaatgctttttatggtgttgatttgaaagattgtgg
ttttgttatgcagtttggttac--attgattgcgaacaagact-----------------
-tgtgtgattttaaaggttgggtacctggtaatatgatagatggttttgcttgtaccacc
tgtggtcatgtttatgaaacaggtgatttgctagcacaa---------tcttcaggtgtt
ttgcctgttaatcctgttttgcacactaagagtgcagcaggtt-----------------
-------------------------atggtggttttggttgtaaagattcttttactctg
tatggccaaactgtagtttacttcggaggttgtgtgtattggagtccagcacgtaatata
tggattcctatattaaaatcctctgttaagtcttatgacagtttggtttatactggagtt
---gtaggttgcaaggctattgtaaaggaaacaaatctcatttgcaaagctttgtacctt
gattatgttcaacacaaatgtggcaatttagaccagcgagagttgctaggtgtgtcagat
gtgtggcataaacaattgttattaaatagaggtgtgtataaacctcttttagagaatatt
gattattttaatatgcggcgcgctaaatttagtttagaaacttttactgtttgtgcagat
ggctttatgccttttcttttagatgatttggttccgcgcgcatattatttggcagttagt
ggttatgcattttgtgattatgcagataaactttgccatgccgttgt---------gtct
aagagtaaagagttacttgatgtgtct--------------------------ctggatt
ctttgggtgca---------------------gctatacattatttgaattctagaattg
ttgatttggctcaacattt--------------------------tagtgattttggagc
aagttttg------tttctacaattgttcgttattttaaaac----------ttttacta
ctagcactgctcttgcatttgcatg----------ggtgttatttcatgttttgcatggt
gcttatatagtagtagagagtgatatatattttgttaaaaacattcctcgttatgctagt
gctgttgcacaagcatttcggagtgttgctaaagttgtactggactctttaagagttact
tttattgatggcctttcttgttttaagattggacgtagaagaatttgtctttcaggcaga
aaaatttatgaag-----------------------------------ttgagcgtggct
tgttacattcatctcaattgcc----------------------------attagatgtt
tatgatttaacca------------------------------------------tgcct
agtcaag-ttcagaaagccaagcaaaaacctatttatttaaaagg---------------
------------------------------ttctggttctgatttttcattagcggatag
tgtagttgaagttgttacaacttcact------tacaccatgtggttattctgaaccacc
taaatttgcagataaaatttgcattgtggataatgtttatatggc-------caaggctg
gtgataaatattaccctgttgtggttg--ctgatcatgctggactcttggatcaagcatg
gagagttccttgtgctggaaagcatgttacatttaaggaacagcctacagtaaatgagat
tgcaagcatgcataagactattaaagttttttatgagcttgacaaagattttaatactat
tttaaacactgcttgtggagtgtt-------tgaagtggatgataccgtggatatggagg
aatt---ttatgctgtggtgattgatgccatagaagagaaactttctccatgtaaggagc
ttgaaggtgtaggtgctaaagttagtgcctttttacagaaattagatgataattctctat
t-tttatttgatgaggccggtgaggaagtttttgcttctaaattgtattgtgcttttaca
gctcctgaagaagactactttcccgaagaaagtgatgttgaagaagatgatgtagaaggt
gaggaaactgatttaactgtcac---------------------------taaacaggag
gtgtcttctgaaattttagaggacactttggatgatggttcatgtgtggagacatctgag
tcacaatttgaagaagatgtagaaatgtcggattttgttgatcttgaatctgtgattcag
gattatgaaaatgtttgttttgagttttatactacagagccagaatttattaaagttttg
gatctgtatgtgcctaaagcaactcgcaataattgc--------tggttgcgatcagttt
tggccgtgatgcagaaattgccttgtcaattcaaagataaaaatttgcaggatctttggg
tgttatataagcaacagtatagtcagttgtttgttgataccttggttaataagatacctg
ctaatattgtagttccacaaggtggttatgttgctga-----------------------
---tttcgcatactggtttttaaccttatgtgagtggcagtgtgtagcatactggaaatg
cattaaatgtgatttaact---ctcaagcttaaaggcttggatgctatgttcttttatgg
tgatgttgtttctcatgtatgcaagtgtggtga----------gtctatggtacttattg
atgtt-----------gatgtgccatttaca-----------------------------
--gcccactttgctcttaaggataagttgttttgtgcatttattactaagcgtagtgtgt
ataaagcagcttgtgtcgtggatgttaatgatag--tcattctatggctgttattgacg-
---gtaaacaaattgatgaccatcgtatcactagtattactagtgataagtttga---tt
ttattattgggcatgg--------------------------------------------
------------------------------------------------------------
-----tatgtcattctcaatgactacttttgaaattgcccaattgtatggttcttgtata
acacctaatgtttgttttgtt----aaaggtgatataattaaagtgtctaagcgtgttaa
agcagaagttgttgtaaaccctgctaacggccatatggcacatggtggtggtgttgcaaa
agctattgcagtagcagctggacagcagtttgttaaagagactaccgatatggttaagtc
taaaggagtttgtgctactggggattgttatgtctccac-----aggcggcaaa------
-------ttatgtaaaactgtgcttaatgttgttggacctgatgc--------aagagca
cagggtaaacaaagttat------gcattgctggagcgtgtttat-----------aaac
accttaacaaata--tgattgtgttgtaac---aacgttgatttcagctggtatatttag
tgtgccttctgatgtgtctttaacatatctacttggtactgctacgaaacatgttgttct
tgttagtaataatcaagaggattttgatcttatttctaagt--gtcagataactgctgt-
-------tgagggcactaggaaattggcagaacgtctttcttttaatgtcggacgctcta
ttgtttatgaaacagatg-------ctaataagttgcttttaagca-atgaggtt-----
--------------gcatttgtttctacatttaatgtt-ttacaggatgt----gttatc
cttaagacatgctataattcttgaagatgatgcacgaacctttgttcagagcaatg----
ttgatgttgtccctgaaggttggcgtgtcgtcaataaatttgatcaaattaat-------
-----------ggtgttagaaccgttaaatattttgaatgtcctggtggcatagatatat
gtagccagggtaaagtttttggttatgtacagcagggcgtttttaataaggctactgttg
cacaaattaaagccttgtttgtggataaagtggacgtcttgcttaccgtcgatggcgtta
act------------ttactaataggtttattcctgttggtgaaagttttggcaagattc
taggtaatgtgttttgtgatggaattaatgtcaccaaacacaagtgtgatataaaatata
aaggtaaagtcttttttcagtt------tgataagctttcaagtgaaga----tttgaaa
gctgttaga-agttcatttaattttgatcaaaaggagttgcttgcc--tattacaacatg
cttgttaactgtaataagtggcaggttgttgttaatggtaagtattttacttttaagcag
gctaataacaattgttttgttaatgtttcctgcttaatgttgcagagtttgactcttaag
tttaaaattgttcaatggcaagaggcctggcttgaatttcgttcgggtcgccctgctaga
tttgtagctttagttatggccaaaggaggttttaaatttggagatcctgctgattctaga
gatttcttgcgtgttgtgtttagtcaagttgatttgactggggcaacatgtgattttgag
attgcatgtaaa---tgtggtgtaaagcaagaacagcgtactggtttagacgctgttatg
cattttggtacgttgagtcgtgaagaacttgaagttggctacacagtggattgtttctgt
ggtaaaaagctgattcattgtgtgcgatttgatgtaccatttttaatttgcagtaataca
ccttctagtgttaagttacctaagggtg------ttgtgtgtgcaaatatttttataggt
gat---aaagttggtcattatgttcatgttaagtgtgaacaggcttatcagctttatgat
gcttctaatgttaagaaggttgcagatgttactggcaatttttcagattgtctgtacctt
aaaaa---tttgaaacagactgttaaatctgtgttgaccacctattatttagacgatgta
aaaaaaattgagtataaccctgatctgtcacaatattattgtgatggaggtaagtattat
act------cagcgtattattaaggcacaatttaagacatttgagaaagtagatggtgtg
tatactaattttaaattggtaggacacactatctgtgatagtctcaatgttaagttgggt
tttgatagctctaaggagtttgttgaatataat------gttactgagtggccaacagca
ac---------------aggtgatgtagtgttggctactgatgat-----ttgtatgtta
atagatatgagaggggttgcattacttttggtaaacctgttatatggt------------
taagtcatgaga--aagcatcactcaattctttaacatattttaacagaccttcattggt
cgatgataataa----------------atttgctgtgttaaaagtagctgatgt-----
-------tgatagtggtgatgataactctgagagtgctgtcaaagagacaaaaaaactca
acatcgtccag----------ttaaatggtgtgaaaaagccatttaag------------
--------------gttgaagatagtgtcgttattaatgatgacactagcgcgaccaaat
atgttaagagcttgtctattgttgatgtgtatgatatgtggcttacaggttgtaggtatg
ttgttaaaactgctaatgctttgagcagggca----gttaatgtacctacaatacgtaag
tttataaaatttggtatgactcttgttagta-taccaatagatttgttaaatttaagaga
gattaagcctgttgttaatgtggtt------------------agagtgctgcgaaataa
agtttctgcatgctttaattttattaaatggctttttgtcttattgtt---------tgg
ctggattaaaatatccgccgataataaagtaatatacaccacagaaattgcatcaaagct
tacttgtaagctttttgctttagctgtcaaaaatgcattattgacatttaattggagtat
ggttgcgcgaggtgcttgcatcatagcgactatatttctattgtggtttaattttatata
tgccaatgtaatttttagtgatttttatttgcccagaattggctttttgccgacctttgt
tggtaaaattgctcagtggattaagagc----acttttagtcttgttactatttgtgatt
tttattccgttcaagatgtgggttttaaaaatcag--------------------tattg
taatggaagtatcgcatgtcagttctgcttgtcaggatttgatatgttggataattataa
agctattgatgtagtacagtatgaagctgataggagagtagttgttgattatacaggtgt
gttgaaaattgtcattgaattgatagtaagttac----gctctgtatacagcatggtttt
atcctttgtttgctcttatcagtcttcagattttaactacttggct-------------a
cctgagctttttatgcttagtacattacattggagttttaggttgttggtatctttggct
aat----------------atgttaccagcgcatgtttttatgagattttatatcattat
tgcctcttttattaagctttttagcttatttaggcatgttgcctatggttgtagtaaacc
tggttgtttgttttgctataagaggaatcgtagtctacgtgtaaaatgtagtactattgt
tggtggtatgatacgctattacgatgtgatggctaatggtggcaccggcttttgttcaaa
acatcagtggaattgcattgattgtgattcttacaaaccaggtaatacttttattactgt
tgaggctgcttttgatctatcaagagaattgaagcggcccattcagcctacagatgttgc
ttatcatacagtaacggatgttaagcaagttggttgttctatgcgactgttctacgatcg
cgatgggcagcgtacttatgatgatgttaatgctagtttgtttgtggattatagtaatct
gctacattctaaagttaagagtgtgcctaatatgcatgttgtggtt----gtagaaaatg
atgctgataaagctaactttctgaat--gctgctgtattttatgcacaatctttgtttag
acctattttaatggttgataaaaatcttataactactgccaatactggtatgtctgttac
agaaactatgtttgatgtttatgtggatacctttttgtctatgtttgatgtagacaaaaa
gagtcttaatgctttaatattaactgcgcattcttctattaaacagggtacgcatattga
taaagttttggatacctttttaagctgtgctcgtaagagttgttctattgattcagatgt
tggtaccaagtgtttagctgattctgtcatggctgctgtgtcgg-caggtcttgaattga
ctgatgaaagttgtaataatttggtgcctacatatttgaagtgtgataacattgtagcag
ctgatttaggtgttctgattcaaaattctgctaagcatgtgcagggcaatgttgctaaaa
tagctggtgtttcttgcatatggtctgttgatgcttttaatcaacttagttctgactttc
agcataa--attgaagaaggcatgttgtaaaactgg---------------tttaaaatt
gaagcttacctataataagcagatggctaatgtctctgttctaactacaccttttagtct
taagggaggtgcagtttttagttattttgtgtatgtgtgttttgtgttgagtttggtttg
ttttattggtttgtggtgct-------------taatgcctacttatgcagtatacaaat
cagactttcagcttcctgtttatgcca---gttataaagtgttagataatggtgttatta
gagatattagcgttgaagatgtttgcttcgctaataaatttgaacaatttgatcaatggt
atgagtccacgtttggtctaaattattatagcaacaatatggcttgtcccattgttgttg
ctgtaatagaccaggatattggctctactgtgtttaatgtccctaccaaagttttacg--
-atatggttaccatgtgttgcattttatcacgtatgcattctctgttgatggagtgcagt
gttatactccgtatagtcaaatatcgtattctaatttttatgctagtggttgtgttcttt
cctctgcctgtaccatgtttgcaatggctgatggccgcccacaaccttattgttatacag
aagggcttatgcaaaatgcttctctgtatagttcattggtgcctcacatgcggtataacc
ttgctaatgctaaaggttttatccgttttccagaagtgctgcgagaagggcttgttcgta
ttgttcgtacacgttctatgtcgtattgcagagttggtctatgtgaggaggctgatgagg
gtgtttgttttaattttaatggttcctgggtacttaataatgagtattatagatcattgc
ctgggaccttttgtggtagagatgtttttgatttaatctatcagctgtttaaaggtttag
cacagcctgtggattttctggcattgaccgctagttctattgctggtgctatacttgctg
taattgttgttttggtgttttattacctaataaagctcaaacgtgcttttggtgattaca
ccagtgtggtttttgttaatgtggtagtgtggtgtgtaaattttatgatgctttttgtat
ttcaagtttaccctacactttcttgtgtatatgctatttgttatttttatgccactcttt
atttcccttatgagataagtgtgataatgcatttacaatggctagttatgtatggcacta
ttatgcctttatggttttgtttgctatatatatctgttgttgtttcaaatcatgctctct
gggtattttcttactgcagacagcttggtacttcagttcgtagtgatg---------gca
catttgaagaaatggctctcactacgtttatgattacaaaagattcttattgtaagctta
agaattctttatctgatgttgcttt----------taatagatatttgagtttgtataat
aaatataggtattacagtggtaaaatggatactgctgcatatagagaagctgcttgttct
cagttggctaaagcaatggatacatttaccaataataatggtagtgatgtgctttaccaa
ccacccactgcttctgtgtcaacttcatttttgcaatcaggtattgtgaaaatggttaac
cctacttctaaggtggaaccatgtattgttagcgttacatatggtaatatgacattgaat
ggtttatggttggatgataaggtctactgtccaagacatgttatatgttctgcttcagat
atgactaatccagattatacaaatttgttatgtagagtaacatcaagtgattttattgta
ttgtttgatcgtttaagccttacagtgatgtcttaccaaatgcagggttgtatgcttgtg
cttactgtgaccttgcaaaattctcgtacaccaaaatatacatttggtgttgttaagcct
ggtgagacttttactgttttagctgcttataacggcaaaccacaaggagcctttcatgtt
accatgcgtagtagttatactattaagggttcctttttatgtggatcttgtggttctgtt
ggttatgtaatgatgggtgattgtgttaaatttgtgtatatgcatcaattggagcttagc
actggttgtcatactggtactgacttcaatggggatttttatggtccttataaagatgct
caggttgttcaattgcccgttcaggattatatacaatctgttaattttgtagcatggctc
tatgctgctatacttaacaattgtaattggtttgtacaaagtgataagtgttctgttgaa
gattttaatgtgtgggctttatccaatggatttagccaatttaagtctgatcttgttata
gatgctttggcttctat----------------------------gacgggtgtgtcatt
ggaaacactcttggctgctattaagcgtcttaagaatggtttccaagggcgtcagattat
gggtagttgctcttttgaggatgaattgacacctagcgatgtttatcaacagctcgctgg
tatcaagttacaatcaaagcgcact----agattgtttaaaag-------caccgtttgt
tg-----gattatggcttctacatttttgtttagttgcataattacagcatttgtaaaat
ggactatgtt------tatgtatgtaactac------------taacatgtttagtatta
cattttgtgcactttgtgttataagtttagccatgttgttggttaagcataagca-----
-tctttatttgactatgtatataatttcctgtgctttttactttgctgtat-ataactat
ttggttgtatataagcatacatttagag-------------gctatgtttatgcatggct
atcac-attttgtcccatcagtagagtatacttatactgatgaagttatttatg-gcatg
ttattgctagtaggaatggtttttgttacattacgtagcattaaccatga----------
------------------------tttgttttcttttataatgtttgttggccgtgttag
ttctgttgtctcattgtggtacatgggctccaacttagaagaagaaattcttcttatgtt
ggct---------tccctttttggtacatacacatggacaacagctctttccatggctgc
tgcaaaggttattgctaagtgggttgctgtaaatgttttgtatttcacagatatacccca
aattaaaatagtgcttttgtgc------------tatttgtttattggttatattattag
ctgttattggggattgttttccttgatgaatagtttgtttagaatgcctttgggtgttta
taattataaaatatcagtacaggaattaagatatatgaatgctaatggcttgcgccctcc
caaaaatagttttgaagctcttatgcttaattttaagctgttgggtattggaggtgtgcc
aatcattgaagtatctcaatttcaatcaaaattgactgatgtcaaatgtgctaatgtcgt
cttgcttaattgcttgcaacacttgcatgttgcttctaactctaagttgtggcagtattg
tagcactttgcacaacgaaatacttgccacttcggatttgagtgttgcttttgaaaagct
tgctcagttgttaattgttttgtttgctaatccagctgccgtggatagcaagtgcttgac
tagtattgaagaagtttgtgatgattacgcaaaggacaatactgttttgcaggctttaca
gagtgaatttgttaatatggctagcttcgttgaatatgaagttgctaagaaaaatcttga
tgaggcgcgtgctagtggttctgctaaccaacagcagttaaaacagctagagaaagcctg
taatattgctaaatctgcttatgaacgcgaccgtgctgtagcaagaaaattggagcgtat
ggcagatttggctctcactaatatgtataaagaagctagaattaatgataagaagagtaa
ggttgtttctgccttgcaaactatgctttttagtatggtgcgtaagttagataatcaagc
tttgaattcaatattagataacgctgtgaagggttgtgtaccattgaatgcaatcccttc
attggcagcaaatactctgactataattgtaccagataaaagtgtttatgaccaggtagt
tgataatgtctatgttacttatgctggtaatgtatggcaggttcaaactatccaagattc
agatggtataaataagcagttgaatgagat------------atctgatgattgtaactg
gccactagttattattgcaaatcggtgtaatgaggtatctgctaccgttttgcaaaataa
cgaattaatgcctgctaaattgaaaactcaggttgttaatagtggtccagatcagacttg
taatacacctact--------------caatg-------ttactataataatagtaacaa
tgggaagattgtttatgctatacttagtgatgttgatggtcttaagtatacaaaaattct
taaagatgatggcaattttgttgtct---tggagttagatcctccttgtaaatttactgt
tcaagaygttaaaggccttaaaattaagtacctttattttgtaaaaggttgtaacacact
agcaagaggctgggttgttggtacaatttcttctacagttagattgcaagctggaactgc
tactgaatatgcttccaactcatctatattgtctttatgtgcgttttctgtagatcctaa
gaaaacgtatttagattttatacaacaaggaggaacacctattgtcaattgtgttaaaat
gttgtgtgaccatgctggtamcggtatggccattactgctaaacctgatgctaccactag
tcaggattcatatggtggtgcgtctgtttgtatatattgccgcgcacgagttgaacaccc
agatgttgatgggttgtgcaaattacgcggcaggtttgtacaagtgcctgtag---gtat
aaaagatcctgtgtcttatgttttgacacatgatgtttgtcaagtttgtggattttggcg
ggatggcagttgttcatgtg-tcagcact--gacactactgttcaatcaaaagatactaa
tt---ttttaaacgggttcggggtacgagtgtagatgcccgtctcgtaccctgtgccagt
ggtttatctactgatgtacaattaagggcatttgatatttgcaatgctagtgttgctggc
attggtttacacttaaaagttaattgttgccgttttcagcgtgttgatgagaacggtgac
aaattagatcagttctttgtcgttaagaggacagatctgactatatataatagagagatg
gaatgttatgagcgtgtaaaagattgtaattttgtggctgaacacgatttctttacattt
gatgtagaaggtagtcgtgtgccacacattgtacgcaaggatttaacaaagtatactatg
ttggatctttgctatgcattgcgacactttgatcgcaatgattgcatgctgctttgtgac
attctctctatatatgctggttgtgaacaatcctattttactaagaaggattggtatgat
ttcgttgaaaatcctgatattattaatttgtataaaaagctgggacctatttttaataga
gccctagttagcgctactgagtttgcagacaaattggtggaggtaggcttagtaggcgtt
ttaacacttgataatcaagatttaaatggtaaatggtatgattttggtgactatgttatt
gcagcccctggatgtggtgttgctatagcagattcttattattcttatatgatgcctatg
cttaccatgtgtcatgcattggattgtgaattgtatgtgaatgatg------------ct
tatagactatttgatcttgtacagtatgattttactgattacaagcttgaattgtttaat
aagtattttaagcactggagtatgccatatcatcctaacactgttgactgtcaggatgat
cggtgtatcatacattgtgctaattttaacatactttttagtatggttttacctaataca
tgttttgggcctcttgttaggcaaatctttgtggatggtgtgccttttgttgtttcaatt
ggctaccattataaagaacttggtgttgttatgaatatggatgtggatacacatcgttat
cgcttgtctttaaaagacttgcttttatatgctgccgacccagctttgcatgtagcttct
gctagtgcattatatgatttacgcacttgctgttttagtgttgctgctataacaagcggt
gtaaaatttcaaacagttaaacctggtaattttaatcaggatttttatgactttatttta
agtaagggcatgcttaaagagggtagttcagttgatctgaagcactttttctttacgcag
gatggtaatgctgctattactgattataattattataagtataatttgcccaccatggtg
gacattaagcagttgttgttcgttttggaagttgtttacaagtattttgagatttatgat
ggtgggtgtataccggcatcacaagtcattgttaataattatgataagagtgctggctat
ccatttaataaatttggaaaagccaggctctattatgaagcattatcatttgaggagcag
gatgaaatttacgcttatactaagcgcaatgtcctgccaacacttactcaaatgaatttg
aaatatgctattagtgccaagaatagagcccgcactgttgctggtgtttccatacttagt
actatgactggcagaatgtttcaccaaaaatgtttgaaaagtatagcagctacacgtggt
gttcctgttgttataggcaccactaaattttatggtggctgggatgatatgttacgccgc
cttattaaagatgttgataatcctgtacttatgggttgggattatccaaagtgtgatcgt
gctatgccaaacatactacgtattgttagtagtctggtattggcccgaaaacatgaggct
tgttgttcgcaaagcgataggttttatcgactcgcgaatgaatgcgcacaagttcttagt
gaaattgttatgtgtggtggctgttattatgttaagcctggtggcactagtagtggcgac
gcaactactgcttttgctaattcagtctttaacatatgtcaagctgtttcagccaatgta
tgtgctttaatgtcatgcaatggcaataagattgaagatttgagtatacgtgctcttcag
aagcgcttatactcacatgtgtatagaagtgatatggttgattcaacctttgtcacagaa
tattatgaatttttaaataagcattttagtatgatgattttgagtgatgatggtgttgtg
tgttataattctgactatgcgtccaaagggtatattgctaatataagtgcctttcaacag
gtattatattatcaaaataacgtttttatgtcagaatctaaatgttgggttgaaaatgac
ataaataaaggacctcatgaattctgttcgcaacatacaatgctagtaaaaatggatgga
gatgatgtctaccttccatatcctgatcctagtcgtatattaggagctgggtgctttgtg
gatgatttgttaaagactgatagtgttcttttaatagaacgatttgtaagtcttgcaata
gatgcttatccacttgtgtatcacgaaaatgaagaataccaaaaggtttttcgtgtttat
ttagagtatataaagaagttgtacaatgacctaggtaatcagatcttggatagctacagt
gttattttaagtacttgtgatggacaaaaatttactgaagagtccttttacaagaacatg
tatttaagaagtgcagttatgcagagtgttggagcttgcgtggtttgctcttctcaaact
tcattacgttgtggcagttgcatcagaaagcctcttctttgctgcaagtgttgttatgat
catgttatggcaactgatcataaatatgttttgagtgtttcaccatatgtgtgtaatgca
ccaggatgtgatgtaaatgatgttaccagattgtatctaggtggtatgtcatattattgt
gaagaccataagccacaatattcattcaagttggtaatgaatggtatggtttttggtcta
tataaacaatcttgtacaggatctccgtatattgatgattttaatcgcattgccagttgt
aaatggaccgatgttgacgattacatattggcaaatgaatgtacagagcgcttgaaattg
tttgctgcagaaactcaaaaggcaactgaggaagcctttaagcagagttatgcatcagca
acaatacaagaaattgttagtgagcgcgaattgatcctctcttgggagattggaaaagtg
aagccgccacttaataagaattatgtttttactggctaccattttactaaaaatggcaag
acagtcttaggtgaatatgtctttgataaaagtgagttgactaatggtgtgtattatcgc
gccacaaccacttataagctatcagtaggtgatgtttttgtgttaacatcgcactcggta
gctaatttaagtgctcctacgcttgtcccgcaggagaattatagtagcattagatttgct
agtgttta-----tagtgtgcttgagacgtttcagaccaatgttgttaattatcaacata
ttggaatgaaacgctattgcaccgtgcaaggacctcctggtacagggaagtcacatcttg
ctattggtctcgctgtatattattgtacagcgcgtgtagtatacactgcggccagccatg
cagctgtagacgcattgtgtgaaaaagcatacaaatttttgaatataaatgattgcactc
gtattgtccctgctaaagtcagggttgagtgttatgataagtttaaaattaatgacacca
ctcgtaagtatgtgtttactaccataaatgcattacctgaaatggtgactgatattgttg
ttgtagatgaagttagtatgcttaccaattatgagctttctgttattaatgctcgtattc
gtgctaagcattatgtttatattggtgaccctgctcaattaccagcaccacgtgtgttat
tgagcaagggtacacttgaacctaaatactttaacactgttactaagctcatgtgttgct
tagggccagacatttttcttggtacatgttacaggtgtcctaaagaaattgttgatacag
tgtccgccttggtttatgaaaataagcttaaggctaagaatg--aaagtagttcattgtg
ttttaaggtctattataagggcgttacaacacatgaaagttctagtgctgtaaatatgca
gcagatttatttgattaataagtttttgaaggctaatcccttgtggcataaagccgtttt
tattagcccatataatagtcagaactttgcagctaagcgtgttttgggcttacaaaccca
gaccgtggattctgctcaaggttctgaatatgattatgttatatattcacagactgcaga
aacagcgcattctgtaaatgttaatcgcttcaatgttgctattactcgagccaagaaagg
tattctttgtgttatgagtaacatgcagttgtttgaagcattacagtttactacattgac
cttagataaagtgccacaggccgtcgaaacga------aagttcaatgtagtactaattt
atttaaagattgtagcaagaattatagtggttaccacccagctcatgctccttcattttt
ggcagtagatgacaaatataaggcaactggcgatttagccgtgtgtcttggtattagtga
ttctgct------gttacatattcaagattaatatcactcatgggttttaaattggatgt
tacccttgacgggtattgtaagctttttataactaaagaagaagctgttaaacgcgtgcg
tgcttgggttggctttgatgctgaaggtgctcatgccacgcgtgatagcattggaacaaa
tttcccacttcaattaggtttttccacaggaatagattttgttgtggaagctactggttt
gttcgctgatagagatggttacagctttaaaaaggctgctgctaaagctcctcctggtga
acaatttaagcacctcatccctttgatgacgagaggtcagcgctgggatgtggttagacc
tagaatagtacaaatgtttgcagatcatttaattgatctgtctgattgtgttgtgctagt
tacgtgggctgccaacttcgagctcacatgtctccgttactttgcaaaagttggacgtga
gatctgttgtaatgtgtgcactaaacgtgccacagtttacaattctagaactggttacta
tggttgttggcgccatagtgttacatgtgattacttgtataatccacttattgttgatat
tcaacagtggggttatattggttctttatcaagtaatcatgatttatattgtagcatcca
taaaggagcacatgttgcttcctctgatgctataatgacacggtgtttagccgtttatga
ttgcttttgcaataacattaattggaatgtggagtatcccatcatttcaaatgagttaag
tattaatacctcttgtagagtcttgcagcgtgtgatgcttaaagctgccatgctttgcaa
taggtatagtttgtgttatgatattggcaatcctaaagctattgcctgtg----tcaaa-
-gatttttatttcaagttctatgatgcccaacc----aattgttaagtctgtta-----a
gactcttttgtattcattcgaggcacataaggactcttttaaagatggtttgtgtatgtt
ttggaactgcaatgttgataagtatccgccgaatgcagttgtatgtagatttgacacgag
agtgttgaataatttaaatctccctggctgtaatgggggtagtttgtatgttaataagca
tgcattccataccaaacccttttctagggcagcctttgagcatttgaagccgatgccatt
tttctattattcagatacgccttgcgtgtatatggatggcatggatgctaagcag-----
---gttgattatgtacctttgaaatccgccacgtgcatcactagatgcaatttaggtggc
gcagtttgtttgaaacatgctgaggagtatcgtgagtaccttgagtcttacaatacagct
actacagcaggttttactttttgggtctataagacatttgatttttacaatttgtggaat
acattcaccaagctacaaagtttggagaatgttgtatataatttagtcaagactggccat
tacacggaagaggctggtgaaatgccttgtgccattataaatgacaaagtcgtggctaag
attggtaaggaggatgttgttatttttactaataatacaacataccctactaatgtggct
gttgaattatttgctaaacgcagtgttcggcaccatccagagcttaagctctttagaaat
ttgaatgttgatgtgtgttggaagcac-gtcatttgggattacgctagagaaagtatatt
ttgtagtaatacttatggtgtctgc------atgtatacggatttaaagttcattgata-
-----------aattgaatgtcctttttgatggtcgtgataatggtgctcttgaagcttt
taaacgctctaataatggcgtttacatttccatgacaaaagttaagagtctttcgatgat
taaaggtccaccgcgtgctgaattgaatggcgtagtggtggataaag-----ttggagac
actgattgtgtgttttattttgctgtgcgtaaagaaggtcaggatgtcatcttcagccaa
ttcgacagcctgggagtcagctctaaccagagcccacaaggtaatctggggagtaatggt
aaacccggtaatgtcggtggtaatgatgctctggcaacctctactatctttacacaaagc
cgtgttattagctcttttacatgtcgtactgacatggaaaaagattttatagctttagat
caagatgtgtttatccagaagtatggtttggaggattatgcttttgaacatattgtttat
ggtaattttaaccagaagataattggcggtttgcatttgttaataggcttgtaccgaagg
cagcaaacgtcctatctggttgttcaggagtttgtctcgtacgactccagcatacactct
tattttatcactgatgaaaagagtggtagtagtaagagtgtttgcactgttatagatatt
ttgttggatgattttgtggctcttgttaagtcacttaatcttaattgtgtgagtaaggtt
gttaatgttaatgttgattttaaagattttcagtttatgctctggtgtaacgatgagaaa
gtcatgaccttctatcctcgtttgcaagctgcatctgactggaagcctggttattctatg
cctgtactatataagtatttgaattccccaatggaaagagttagtctctggaactacggg
aagccagttactttgcctacaggctgtatgatgaatgttgctaagtatactcagttatgt
caatatctgaatactacaacgttagctgtacctgttaatatgcgtgttttgcatttaggt
gcaggttcagaaaaaggagtagcaccgggttctgcagttcttaggcagtggttgcctgct
ggtaccattcttgtagataatgatttatacccattcgtgagtgacagtgttgctacatat
ttcggggattgtataaccttaccttttgattgtcaatgggatttgataatttctgatatg
tatgaccctattactaagaacataggggagtacaatgtgagtaaagatggtttctttaca
tatatttgtcatatgattcgcgacaagttagctcttggtggtagtgttgctataaaaata
acagagttttcttggaacgcagaattatataagttaatggggtattttgcattttggacg
gtgttctgtacaaacgcaaatgcttcttctagtgaaggatttttaattggcatcaattat
ttgggtaaagccaaggtttatatagatggaaatattatgcatgccaattatttgttttgg
agaaattcta--------cagtttggaacgggggtgcttatagccttttcgatatggcta
aatttcctcttaaattggctggtactgccgtgataaatttaagagcagaccagattaatg
atatggtttactcccttcttgaaaagggtaaactacttataagagatacaaataaagaag
tttttgttggtgacagtttggttaatgtaatct------------aaattttaaaaatgg
ctgtctcacatgcagagaattcgaaccatt------------------------------
------------------------------------------------------------
------------------------------------------------------------
------------------------------------------------------------
------------------------------------------------------------
------------------------------------------------------------
------------------------------------------------------------
----------------------------------------ttataaaatcaccatcaacc
cttcatcacccgctagacttt-----gtgaagcttggtgctgaaaagaaggatggtttt-
------------------------------------------------------------
-------taatatta-------ttgttgtttagaattggttcgtaaagagctggatgaag
gtgatcttcccgagaatgatgattatgcttggctttagctctcgtaccattatgaaaaca
attcttt--gctttttcgatatgtctacaggaaaagttattatttccgtatggcttgtca
aattttagattgtaattgtttgggattttatgaatcttcacaagaagaagactaaaccca
gtgaaaatgtttttgcttcctagattctgtctagtttgcagcatcattggtagttttggt
tttgaaaaccctcctaccaatgttgtttcacattttaatgatgattggtttttatttggg
gacagtcgtaccgactgtaatcatgttgttaaaaccaaaccccgtaattattcttatatg
gaccttaatcctgctttgtgtgattctggtaaaatatcatctaaagctggtaactccatt
tttaggagttttcactttaccgatttctataattacacaggtgaaggtcaacaaattatc
ttttatgagggtgttaattttacgccttatcatgcctttaaatgcactagtgttggtaat
aatgatatatggatgcagaataaaggtttattttacactcaggtttataagaagatggct
gtttatcgcagtcttactttagttaatgtgccatacgtctacaatgggtcagccaaaccc
acctcattttgtaagtctggcagtttaattcttaataatccttcatatatagcccgtgag
gctaatgtgggtgattattattataagtctgaagctgatttttttctctcaggttgtgac
gagtatatcgtaccactttgtatttttaatggcaaggttttgtcgaatacaaagtattat
gatgatagtcaatattattttaataaagacactggtgttatttatggtct-caattctac
tgaaaccattaccactggttttgattttaattgtcattatttagttttaccctctggtaa
ttatctagccatttcaaatgagctattgttaactgttcccactaaagcaatctgtcttaa
taagcgtaaggtttttacgcctgtacaggttgttgattcgcggtggaacaatgccaggca
gtctgataacatgacggcagttgcatgtcaacttccatactgttattttcgtaattctac
ttccaactatgttggtatccacgatgttaaccatggtgatgctggttttactagcatact
cagtggtttgttgtatgactcaccttgtttttcgcagcaaggtgtttttaggtatgataa
tgtcagcaccgtatggcctctttttccttttggtaactgccctactgctgctagtattat
ttcctctgatctacctatatgtgtttatgacccactaccaattattctgcttggcattct
tttaggtgtcgcggtcatagttatagttgttctgttgttatatttcatggtggataatgg
tattaggcagcattatgcttaaaacctaatctaaacatgttttttatacttt------ta
atcaccct-----gccttctgcttttgcagttataggggatttaaagtgtaatacttcat
caattaatgacgttgacactggtgtgccatctattagctctgaagttgttgatgtcacta
atggtttggggactttctatgttttagatcgtgtctatttaaataccacattgttgctca
atggttattacccaattt------caggtgctacatttcgtaatgtggctctgaaaggta
ctcgattattgagcaccttgtggtttaagccgccttttttatcaccttttaatgatggta
tctttgccaaggttaaaaacagcagattttctaaagatggtgttatttatagtgagtttc
ctgctattactataggtagtacttttgtaaatacttcctatagcatagtagtaaagcctt
atacctcacttattaatggtaatttacaaggttttttgcaaatttctgtttgtcaatata
ctatgtgtgaataccc-----------acagactatttgtca---tcccaatttgggtaa
tcaacgcatagaattatggcattatgacacagatgtcgtttcttgtttatttaggcgtaa
tttcacatatgatgtgaattctgattatttatattttcacttttatcaggaaggtg-gca
ctttttatgcatactttacagatactggttttgtgaccaagtttctgtttaagtt-----
-------gtatttaggcactgtgctgtcacattattatgttatgcctttgacttgtgata
gcgctttatctttagaatattgggttacacctctcactactagacaatttcttctagcct
ttgaccaggatggtgttttataccacgctgttgattgtgctagtgattttatgagtgaga
ttatgtgtaaaacttcttcaattacaccacccactggtgtttatgaactaaacggttaca
cagttcaacctg------ttgctactgtgtatcgtagaatacatgatttacccaattgcg
atatcgaagcttggcttaattctaataccgtttcttcgcctcttaattgggaacgtaaaa
ctttttctaattgtaattttaacatgggcaggctgatgtcttttattcaggctgactctt
ttggttgtaacaatattgatgcttctcgcttatatggtatgtgttttggtagcattacta
ttgacaagtttgctatacccaatagtagaaaggttgatctgcaagttggtaaatctggtc
atttacaatcttttaattataagattgacactgctgtcagcagttgtcaactctattata
gtttgcctgcagcaaacgtatctgtcactcattataatccttcatcttggaatagaaggt
atgggtttaataatcagagttttggttccagaggccttcatgatgctgtatattcacagc
aatgttttaatacacctaacacatattgtccttgtagaacaagtcaatgcataggtggtg
ctggtacaggtatttgtcctgtaggcaccactgtgcgcaagtgttttgctgcagttacaa
acgctactaagt----gtacttgctggtgtcaaccagatccttcctcatataaaggtgta
aatgcctggacttgtccgcaatctaaagtttctatacaaccaggtcagcattgccctggt
ttggctcttgttgaggatgagtgctctggcaatccttgcacttgtaaaccacaggccttt
ataggctggagttcagaaacttgtttgcaaaatggcaggtgtaatatttttgctaatttt
attttgaatgatgttaatagcggtacaacctgttctactga-------------------
--tttacaacagagtaatactaatattactactgatgtttgtgttaattatgacctatat
ggcattacaggccagggcatacttatagaagttaatgccacgtattataatagttggcaa
aatcttctttatgattctagtggtaatctctatggctttagagattatttatcaaataga
acctttcttattcgtagctgctatagtggaagagtttcagcagtttttcatgctaactct
tctgaaccagctttg-----atgtttcgtaatcttaaatgcagccacgtttttaattata
ccattttaagacaaatacagcttgttaattattttgatagttaccttggttgtgttgtta
atgcttataa---taatacagctagtgctgtaagtacttgtgatttaaccgttggtagcg
gctattgtgttgattatgttacagcacttagatcacgtag----------------atct
tttactacaggttatcgctttactaattttgaaccatttgcctctaatttggtaaatgat
agtatagaacctgttggtggtttgtatgaaatacagataccttcagagtttaccattggt
aatttagaagaattcattcaaacgagttctcctaaggttactatagattgcgctacattt
gtttgtggtgactatgctgcatgtagacaacagttagctgagtatggtagtttttgtgag
aacattaatgctatactcacagaagtaaatgaactacttgacactacacagttgcaagta
gctaatagtttaatgaacggagtcacccttagtactaagattaaggatggcattaatttc
a-atgttgacgatatcaacttttcccctgtattaggttgtttgggaagcgaatgtaatag
agtttccactagatctgctatagaggatttactttttgataaagtaaaattgtctgatgt
cggctttgtacaggcctataacaactgcactggaggtgccgaaattagggatctcatttg
tgtgcaaagttataatggtatcaaagtgttgcctccattgttatctgaaaatcagattag
tggttacacttcggcagccaccgctgctagcttatttcctccttggacagctgcagcagg
tg------------taccattttatttaaatgttcagtatcgtataaatgggcttggcgt
caccatggatgtgctaagccaaaaccaaaagcttattgctagtgcatttaacaacgctct
tgattctatccaggaagggttcgatgcaaccaattctgctttagttaaaattcaggctgt
tgttaatgcaaatgctgaagcacttaataacttattgcagcaactctctaatagatttgg
t-gccataagtgcctctctacaagaaattctatctaggctcgatgttcttgaagctaaag
ctcagatagatagacttattaatgggcgtctcaccgctcttaatgcttatgtttcccagc
agcttagtgattctacactagtaaaatttagtgctgcacaagctattgagaaagttaatg
aatgtgttaaaagccaatcttctaggataaatttctgtggtaatggtaatcatattatat
cattagtacagaatgctccatatggtttgtattttatccattttagctatgttcccacca
agtatgttacagcaaaggttagtcctggtttgtgcattgctggcgatatgggaatatcgc
ctaagagtggttatttcattaatgtaaataattcttggatgttcactggtagtggttatt
actaccctgaacttataacccgaaataatgttgttgtgatgagtacctgtgctgtt----
----aattacactaaagcaccggatttaatgctgaacacatcgacacccaatcttcctga
tttcaaggaagaattgtatcaatggtttaaaaaccaatcttcagtgacaccagattt---
----gtcaattgattatattaatgttacgttcttggacctacaagatgaaatgaataggt
tacaagaagctataaaagttttaaatcagagctacatcaatcttaaggacattggtacat
atgagtattatgtgaaatggccttggtatgtatggc------ttttaattggcctttctg
gtgtagctatgcttgttttactattcttcatatgctgctgtacaggatgtgggactagtt
gttttaagaaatgtggtggttgt---------------tttgatgattatacaggacacc
aggagtttgtaatcaaa-----------acttcacatgacgattaatttcgtctttggtt
t-------------ccatatagtaactttaagcatttgccaaag----------------
--tttttgaggttacgctc---------------tattaatggacatctggtgccct---
--gaaaagaaatatctccgttatacc----------------aacggatttaatgtctca
gaactagaaga---------------------------tgtctgttttaaatataatt--
------------------------------------------------------------
------------------------atcaatttcctaaag--------------taggata
ttgtagagttcctaattatgcttg-------gtgccgtaaccaaggtaggttttg-tgct
acttttactttgtacggcaaatccaaacattatgataat----tattttggaataat---
-----------------------aactggtttcacagcattctctaattctttagaagaa
gctgttaataaactggttttttta------------------------------------
------------------------------------------------------------
-----gctgttgattttattacctggcgaagccagagtttaaatgtttatg---------
------------------------------------------------------------
----------------gctgatgctta---------ttttgcagacactgtgtggtatgt
-------------------------ggggcaaataatttttatagttgccatttgtttat
tggttataatagttgtagtggcatttttggcaact---------------------ttta
aattgtgtattcaactttgcggtatgtgtaatac------tttagtactgtccccttcta
tttatgtgtttaatagaggtaggcagttttatgagttttacaatgatgtaaaaccaccag
ttcttgatgtggatgacgtttagttaatccaaacattatg---------------agtag
tccaactacaccagtattagttattagctggact------gctgatgaagctattaaatt
cctaaaggaatggaatttttctttgggtataatagtactttttatcacaatcatacttca
atttggatatacaagtcgcagtatgtttgtttatgttgttaagatggttatactgtggct
catgtggcctcttactataattttaactatcttcaactgcgtatacgcgttgaataatgt
gtaccttggcttttctatagtttttactatagtggccattattatgtgggttgtttattt
tgtgaatagtatcaggttgtttattagaactggaagttggtggagtttcaacccagaaac
taacaacttgatgtgtatagatatgaagggaagaatgtatgttaggcccattattgagga
ctaccacacccttactgccacaataatacgtggccacctctacatccaaggtataaaact
aggtactg--------gctattccttgtcagatttgcctgcttatgtgaccgttgctaag
gtcacacacctgtgcacatataagcgtggttttcttgataagataggcgatactagtggt
tttgctgtttatgttaagtccaaagtcggtaattatcgatt-------------------
-----------------------------------------------------------g
ccttcaacccataagggctcaggcat----------------------------------
-------------------ggacaccgcattgttgagaaataatatctaaa---------
------------------------------------------------------------
------------------------------------------------------------
-------------------------ctttaaggatgtctttcactcctggca--------
agcagtccagcagtagagcgtcctctggaaatcgttctggtaatggcatccttaagtg--
---------------------------------------------------ggccgatca
gtccgacc------------------------agtctagaa-------------------
---------------------------------------atgttcaaaccaggggtagaa
gagttcaa----------------------------------------------------
------------------------------------------------------------
------tccaagcaaac---------tgctacttctcagcaactatcagga---------
------------------------------------------------------------
------------------------------------------------------------
------------------------------------------------------------
------------------------------------------------------------
--gggactgttgtaccctactat-------------------------------------
------------------------------------------------------------
------------------------------------------------------------
------------------------------------------------------------
-------tcttggttctctggaattactcagtttcaaaagggaaaggagtttgaatttgc
agagggacaaggtgtgcctattg----caccaggagtcccagctactgaagctaaggggt
actggtacagacacaacagacgttcttttaaaacagccgatggcaatcagcgtcaactgc
tgccacgatggtacttttactaccttggaacaggaccgtatgccaaaaaccagtacggca
ccgacattgacggagtcttctgggtcgctagtaaccaggctgatattaataccccggctg
acattgtcgatcgggatccaagtagcgatgaggctattccgactaggtttccgcctggca
cggtactccctcaaggttactatattgaaggctcaggaaggtctgctcctaattccagat
ctacttcacgcgcacccaatagagcccctagtgcaggatcgcgtagtagagccaattctg
gcaatagaaccc------------------ctacccctggtgtaacacctgacatggctg
atcaaattgctagtcttgttttggcaaaacttg---------------------gcaagg
atgccactaagcctcagcaa---------------gtaactaagcagactgccaaagagg
tcagacagaaaattttgaacaagccccgccagaagaggagccccaataaacaatgcactg
ttcagcagtgttttgggaagagaggccctaatca---------gaattttggtggtggtg
aaatgttaaaacttggaactagtgacccacagtttcccattcttgcagaactcgcaccta
cagctggtgcgtttttctttgggtcaagattagagttggccaaagtgcagaatttgtctg
ggaatcctgacgagccccagaaggatgtttatgaattgcgctataatggcgcgattagat
ttgacagtacactttcaggttttgaaaccattatgaaggtgcttaaccagaatttgaatg
cctatcaa------------------catcaggaagatgggatgatgaatattagtccta
aaccacagcggcagcgtggtcagaagaatggacaagtagaaaatga------taatataa
gtgttgcagcgcctaaaagccgtgtgcagcaaaataagagtagagagttgacagcagagg
acatcagccttcttaagaagatggatgagccctatactgaagatacctcagaaatataa-
------------------------------------------------------------
------------------------------------------------------------
------------------------------------------------------------
------------------------------------------------------------
------------------------------------------------------------
------------------------------------------------------------
------------------------------------------
>OQ798820.1 Porcine hemagglutinating encephalomyelitis virus strain rvPHEV24, complete genome
------------------------------------------------------------
--------------------------------------atccactccctgtagtctatgc
ttgtgggcgta------gatttttcatagtggtgtctat-attcatttctgctgttaaca
---------------------------------gctttcagccagggacgtgttgtatcc
taggcagtggcccacccataggtcacaatgtcgaagatcaacaaatacggtctcgaacta
cactgggctccagaatttccatggatgtttgaggacgcagaggagaagttggataaccct
agtagttcagaggtggatatagtttgctccaccactgcgcaaaagctggaaacaggcgga
atttgtcctgaaaatcatgtgatggtggattgtcgccgacttcttaaacaagagtgttgt
gtgcagtctagcctaatacgtgaaattgttatgaatacacgtccatatgatttggaggtg
ctacttcaagatgctttgcagtctcgcgaagcagttttggttacaccccctctaggtatg
tctttggaggcatgctacgtgagaggttgta----------------atcctaacggatg
gac-catgggtttgtttcggcgtagaagtgtgtgtaacactggt--------cgttgcgc
tgttaacaagcatgtggcctatc-agctatatatgat----------tgatcctgctggt
gtttg-----------tttcggtgcaggtcaattcattggttgggttatacccttagcct
ttatgcctgcgcaatcccggaaatttattgttccttgggttatgtatttgcgtaagtgtg
gcgataagggtgcctataataaagagcataaacgtggcggttttgaacacgtttataatt
ttaaagtggaggaagcttacgaccaggttcatgatgagcctaagggtaagttttccaaga
aggcttatgctttgcttagaggatatcgtggtgttaaaccgctcctctatgtagaccagt
atggttgtgattatactggtggccttgcagatggcttagaggct---tatgctgataaga
cattgcaagaaatgaaggcattatttcctatttggagccaggaactcccttttgatgtaa
ctgtggcatggcacgttgtgcgtgatccacgttatgtta-tgagattgcagagtgcttct
actatacgtagtgtagcatatgttgctaaccctactgaagacttgtgtgatggttctgtt
gttataaaagaacctgtgcatgtttatgcggatgactctattatttta--cgtcaacata
attta------------------gttgacattatgagttgttttta--------------
---tatggaggcagatgcagttgtaaatgctttttatggtgttgatttgaaagattgtgg
ttttgttatgcagtttggttat--attgattgcgaacaagact-----------------
-tgtgtgattttaaaggttgggtacctggtaatatgatagatggttttgcttgtaccacc
tgtggtcatgtttatgaaacaggtgatttgctagcacaa---------tcttcaggtgtt
ttgcctgttaatcctgtgttgcacactaagagtgcagcaggtt-----------------
-------------------------atggtggttttggttgtaaagactcttttactctg
tatggccaaactgtagtttactttggaggttgtgtgtattggagtccagcacgtaatata
tggattcctatattaaaatcctctgttaagtcttatgacagtttggtttatactggagtt
---gtaggttgcaaggctattgtaaaggaaacaaatctcatttgcaaagcgttgtacctt
gattatgttcaacacaagtgtggtaatttagaccagcgagagttgctaggtgtgtcagat
gtgtggcataaacaattgttattaaatagaggtgtgtataaacctctcttagagaatatt
gattattttaatatgcggcgcgctaaatttagtttagaaacttttactgtttgtgcagat
ggctttatgccttttcttttagatgatttggttccgcgcgcatattatttggcagtaagt
ggttatgcattttgtgattatgcagataaactttgccatgccgttgt---------gtct
aagagtaaagagttacttgatgtgtct--------------------------ctggatt
ctttgggtgca---------------------gctatacattatttgaattctagaattg
ttgatttggctcaacattt--------------------------tagtgattttggagc
aagttttg------tttctacaattgttcgttattttaaaac----------ttttacta
ctagcactgctcttgcatttgcatg----------ggtgttatttcatgttttgcatggt
gcttatatagtagtagagagtgatatatattttgttaaaaacattcctcgttatgctagt
gctgttgcacaagcatttcggagtgttgctaaagttgtactggactctttaagagttact
tttattgatggcctttcttgttttaagattggacgtagaagaatttgtctttcaggcaga
aaaatttatgaag-----------------------------------ttgagcgtggct
tgttacattcatctcaattgcc----------------------------attagatgtt
tatgatttaacca------------------------------------------tgcct
agtcaag-ttcagaaagccaagcaaaaacctatttatttaaaagg---------------
------------------------------ttctggttctgatttttcattagcggatag
tgtagttgaagttgttacaacttcact------tacaccatgtggttattctgaaccacc
taaatttgcagataaaatttgcattgtggataatgtttatatggc-------caaggctg
gtgataaatattaccctgttgtggttg--ctgatcatgctggactcttggatcaagcatg
gagagttccttgtgctggaaagcatgttacatttaaggaacagcctacagtaaatgagat
tgcaagcatgcataagactattaaagttttttatgagcttgacaaagattttaatactat
tttaaacactgcttgtggagtgtt-------tgaagtggatgataccgtggatatggagg
aatt---ttatgctgtggtgattgatgccatagaagagaaactttctccatgtaaggagc
ttgaaggtgtaggtgctaaagttagtgcctttttacagaaattagatgataattctctat
t-tttatttgatgaggccggtgaggaagtttttgcttctaaattgtattgtgcttttaca
gctcctgaagaagactactttcccgaagaaagtgatgttgaagaagatgatgtagaaggt
gaggaaactgatttaactgtcac---------------------------taaacaggag
gtgtcttctgaaattttagaggacactttggatgatggttcatgtgtggagacatctgag
tcacaagttgaagaagatgtagaaatgtcggattttgttgatcttgaatctgtgattcag
gattatgaaaatgtttgttttgagttttatactacagagccagaatttattaaagttttg
gatctgtatgtgcctaaagcaactcgcaataattgc--------tggttgcgatcagttt
tggccgtgatgcagaaattgccttgtcaattcaaagataaaaatttgcaggatctttggg
tgttatataagcaacagtatagtcagttgtttgttgataccttggttaataagatacctg
ctaatattgtagttccacaaggtggttatgttgctga-----------------------
---tttcgcatactggtttttaaccttatgtgagtggcagtgtgtagcatactggaaatg
cattaaatgtgatttaact---ctcaagcttaaaggcttggatgctatgttcttttatgg
tgatgttgtttctcatgtatgcaagtgtggtga----------gtctatggtacttattg
atgtt-----------gatgtgccatttaca-----------------------------
--gcccactttgctcttaaggataagttgttttgtgcatttattactaagcgtagtgtgt
ataaagcagcttgtgtcgtggatgttaatgatag--tcattctatggctgttattgacg-
---gtaaacaaattgatgaccatcgtatcactagtattactagtgataagtttga---tt
ttattattgggcatgg--------------------------------------------
------------------------------------------------------------
-----tatgtcattctcaatgactacttttgaaattgcccaattgtatggttcttgtata
acacctaatgtttgttttgtt----aaaggtgatataattaaagtgtctaagcgtgttaa
agcagaagttgttgtaaaccctgctaacggccatatggcacatggtggtggtgttgcaaa
agctattgcagtagcagctggacagcagtttgttaaagagactaccgatatggttaagtc
taaaggagtttgtgctactggggattgttatgtctccac-----aggcggcaaa------
-------ttatgtaaaactgtgcttaatgttgttggacctgatgc--------aagagca
cagggtaaacaaagttat------gcattgctggagcgtgtttat-----------aaac
accttaacaaata--tgattgtgttgtaac---aacgttgatttcagctggtatatttag
tgtgccttctgatgtgtctttaacatatctacttggtactgctacgaaacatgttgttct
tgttagtaataatcaagaggattttgatcttatttctaagt--gtcagataactgctgt-
-------tgagggcactaggaaattggcagaacgtctttcttttaatgtcggacgctcta
ttgtttatgaaacagatg-------ctaataagttgcttttaagca-atgaggtt-----
--------------gcatttgtttctacatttaatgtt-ttacaggatgt----gttatc
cttaagacatgctataattcttgaagatgatgcacgaacctttgttcagagcaatg----
ttgatgttgtccctgaaggttggcgtgtcgtcaataaatttgatcaaattaat-------
-----------ggtgttagaaccgttaaatattttgaatgtcctggtggcatagatatat
gtagccagggtaaagtttttggttatgtacagcagggcgtttttaataaggctactgttg
cacaaattaaagccttgtttgtggataaagtggacgtcttgcttaccgtcgatggcgtta
act------------ttactaataggtttattcctgttggtgaaagttttggcaagattc
taggtaatgtgttttgtgatggaattaatgtcaccaaacacaagtgtgatataaaatata
aaggtaaagtcttttttcagtt------tgataagctttcaagtgaaga----tttgaaa
gctgttaga-agttcatttaattttgatcaaagggagttgcttgcc--tattacaacatg
cttgttaactgtaataagtggcaggttgttgttaatggtaagtattttacttttaagcag
gctaataacaattgttttgttaatgtttcctgcttaatgttgcagagtttgactcttaag
tttaaaattgttcaatggcaagaggcctggcttgaatttcgttcgggtcgccctgctaga
tttgtagctttagttatggccaaaggaggttttaaatttggagatcctgctgattctaga
gatttcttgcgtgttgtgtttagtcaagttgatttgactggggcaacatgtgattttgag
attgcatgtaaa---tgtggtgtaaagcaagaacagcgtactggtttagacgctgttatg
cattttggtacgttgagtcgtgaagaacttgaagttggctacacagtggattgtttctgt
ggtaaaaagctgattcattgtgtgcgatttgatgtaccatttttaatttgcagtaataca
ccttctagtgttaagttacctaagggtg------ttgtgtgtgcaaatatttttataggt
gat---aaagttggtcattatgttcatgttaagtgtgaacaggcttatcagctttatgat
gcttctaatgttaagaaggttgcagatgttactggcaatttttcagattgtctgtacctt
aaaaa---tttgaaacagactgttaaatctgtgttgaccacctattatttagacgatgta
aaaaaaattgagtataaccctgatctgtcacaatattattgtgatggaggtaagtattat
act------cagcgtattattaaggcacaatttaagacatttgagaaagtagatggtgtg
tatactaattttaaattggtaggacacactatctgtgatagtctcaatgttaagttgggt
tttgatagctctaaggagtttgttgaatataag------gttactgagtggccaacagca
ac---------------aggtgatgtagtgttggctactgatgat-----ttgtatgtta
atagatatgagaggggttgcattacttttggtaaacctgttatatggt------------
taagtcatgaga--aagcatcactcaattctttaacatattttaacagaccttcattggt
cgatgataataa----------------atttgctgtgttaaaagtagctgatgt-----
-------tgatagtggtgatgataactctgagagtgctgtcaaagagacaaaaaaactca
acatcgtccag----------ttaaatggtgtgaaaaagccatttaag------------
--------------gttgaagatagtgtcgttattaatgatgacactagcgcgaccaaat
atgttaagagcttgtctattgttgatgtgtatgatatgtggcttacaggttgtaggtatg
ttgttaaaactgctaatgctttgagcagggca----gttaatgtacctacaatacgtaag
tttataaaatttggtatgactcttgttagta-taccaatagatttgttaaatttaagaga
gactaagcctgttgttaatgtggtt------------------agagtgctgcgaaataa
agtttctgcatgctttaattttattaaatggctttttgtcttattgtt---------tgg
ctggattaaaatatccgccgataataaagtaatatacaccacagaaattgcatcaaagct
tacttgtaagcttgttgctttagctgtcaaaaatgcattattgacatttaattggagtat
ggttgcgcgaggtgcttgcatcatagcgactatatttctattgtggtttaattttatata
tgccaatgtaatttttagtgatttttatttgcccagaattggctttttgccgaccttcgt
tggtaaaattgctcagtggattaagagc----acttttagtcttgttactatttgtgatt
tttattccgttcaagatgtgggttttaaaaatcag--------------------tattg
taatggaagtatcgcatgtcagttctgcttgtcaggatttgatatgttggataattataa
agctattgatgtagtacagtatgaagctgataggagagtagttgttgattatacaggtgt
gttgaaaattgtcattgaattgatagtaagttac----gctctgtatacagcatggtttt
atcctttgtttgctcttatcagtcttcagattttaactacttggct-------------a
cctgagctttttatgcttagtacattacattggagttttaggttgttggtatctttggct
aat----------------atgttaccagcgcatgtttttatgagattttatatcattat
tgcctcttttattaagctttttagcttatttaggcatgttgcctatggttgtagtaaacc
tggttgtttgttttgctataagaggaatcgtagtctacgtgtaaaatgtagtactattgt
tggtggtatgatacgctattacgatgtgatggctaatggtggcaccggcttttgttcaaa
acatcagtggaattgcattgattgtgattcttacaaaccaggtaatacttttattactgt
tgaggctgcttttgatctatcaagagaattgaagcggcccattcagcctacagatgttgc
ttatcatacagtaacggatgttaagcaagttggttgttctatgcgactgttctacgatcg
cgatgggcagcgtacttatgatgatgttaatgctagtttgtttgtggattatagtaatct
gctacattctaaagttaagagtgtgcctaatatgcatgttgtggtt----gtagaaaatg
atgctgataaagctaactttctgaat--gctgctgtattttatgcacaatctttgtttag
acctattttaatggttgataaaaatcttataactactgccaatactggtatgtctgttac
agaaactatgtttgatgtttatgtggatacctttttgtctatgtttgatgtagacaaaaa
gagtcttaatgctttaatattaactgcgcattcttctattaaacagggtacgcatattga
taaagttttggatacctttttaagctgtgctcgtaagagttgttctattgattcagatgt
tggtaccaagtgtttagctgattctgtcatggctgctgtgtcgg-caggtcttgaattga
ctgatgaaagttgtaataatttggtgcctacatatttgaagtgtgataacattgtagcag
ctgatttaggtgttctgattcaaaattctgctaagcatgtgcagggcaatgttgctaaaa
tagctggtgtttcttgcatatggtctgttgatgcttttaatcaacttagttctgactttc
agcataa--attgaagaaggcatgttgtaaaactgg---------------tttaaaatt
gaagcttacctataataagcagatggctaatgtctctgttctaactacaccttttagtct
taagggaggtgcagtttttagttattttgtgtatgtgtgttttgtgttgagtttggtttg
ttttattggtttgtggtgct-------------taatgcctacttatgcagtatacaaat
cagactttcagcttcctgtttatgcca---gttataaagtgttagataatggtgttatta
gagatattagcgttgaagatgtttgcttcgctaataaatttgaacaatttgatcaatggt
atgagtccacgtttggtctaaattattatagcaacaatatggcttgtcccattgttgttg
ctgtaatagaccaggatattggctctactgtgtttaatgtccctaccaaagttttacg--
-atatggttaccatgtgttgcattttatcacgtatgcattctctgttgatggagtgcagt
gttatactccgtatagtcaaatatcgtattctaatttttatgctagtggttgtgttcttt
cctctgcctgtaccatgtttgcaatggctgatggccgcccacaaccttattgttatacag
aagggcttatgcaaaatgcttctctgtatagttcattggtgcctcacatgcggtataacc
ttgctaatgctaaaggttttatccgttttccagaagtgctgcgagaagggcttgttcgta
ttgttcgtacacgttctatgtcgtattgcagagttggtctatgtgaggaggctgatgagg
gtgtttgttttaattttaatggttcctgggtacttaataatgagtattatagatcattgc
ctgggaccttttgtggtagagatgtttttgatttaatctatcagctgtttaaaggtttag
cacagcctgtggattttctggcattgaccgctagttctattgctggtgctatacttgctg
taattgttgttttggtgttttattacctaataaagctcaaacgtgcttttggtgattaca
ccagtgtggtttttgttaatgtggtagtgtggtgtgtaaattttatgatgctttttgtat
ttcaagtttaccctacactttcttgtgtatatgctatttgttatttttatgccactcttt
atttcccttatgagataagtgtgataatgcatttacaatggctagttatgtatggcacta
ttatgcctttatggttttgtttgctatatatatctgttgttgtttcaaatcatgctctct
gggtattttcttactgcagacagcttggtacttcagttcgtagtgatg---------gca
catttgaagaaatggctctcactacgtttatgattacaaaagattcttattgtaagctta
agaattctttatctgatgttgcttt----------taatagatatttgagtttgtataat
aaatataggtattacagtggtaaaatggatactgctgcatatagagaagctgcttgttct
cagttggctaaagcaatggatacatttaccaataataatggtagtgatgtgctttaccaa
ccacccactgcttctgtgtcaacttcatttttgcaatcaggtattgtgaaaatggttaac
cctacttctaaggtggaaccatgtattgttagcgttacatatggtaatatgacattgaat
ggtttatggttggatgataaggtctactgtccaagacatgttatatgttctgcttcagat
atgactaatccagattatacaaatttgttatgtagagtaacatcaagtgattttattgta
ttgtttgatcgtttaagccttacagtgatgtcttaccaaatgcagggttgtatgcttgtg
cttactgtgaccttgcaaaattctcgtacaccaaaatatacatttggtgttgttaagcct
ggtgagacttttactgttttagctgcttataacggcaaaccacaaggagcctttcatgtt
accatgcgtagtagttatactattaagggttcctttttatgtggatcttgtggttctgtt
ggttatgtaatgatgggtgattgtgttaaatttgtgtatatgcatcaattggagcttagc
actggttgtcatactggtactgacttcaatggggatttttatggtccttataaagatgct
caggttgttcaattgcccgttcaggattatatacaatctgttaattttgtagcatggctc
tatgctgctatacttaacaattgtaattggtttgtacaaagtgataagtgttctgttgaa
gattttaatgtgtgggctttatccaatggatttagccaatttaagtctgatcttgttata
gatgctttggcttctat----------------------------gacgggtgtgtcatt
ggaaacactcttggctgctattaagcgtcttaagaatggtttccaagggcgtcagattat
gggtagttgctcttttgaggatgaattgacacctagcgatgtttatcaacagctcgctgg
tatcaagttacaatcaaagcgcact----agattgtttaaaag-------cactgtttgt
tg-----gattatggcttctacatttttgtttagttgcataattacagcatttgtaaaat
ggactatgtt------tatgtatgtaactac------------taacatgtttagtatta
cattttgtgcactttgtgttataagtttagccatgttgttggttaagcataagca-----
-tctttatttgactatgtatataa-ttcctgtgctttttactttgctgtataataactat
ttggttgtatataagcatacatttagag-------------gctatgtttatgcatggct
atcac-attttgtcccatcagtagagtatacttatactgatgaagttatttatg-gcatg
ttattgctagtaggaatggtttttgttacattacgtagcattaaccatga----------
------------------------tttgttttcttttataatgtttgttggccgtgttag
ttctgttgtctcattgtggtacatgggctccaacttagaagaagaaattcttcttatgtt
ggct---------tccctttttggtacatacacatggacaacagctctttccatggctgc
tgcaaaggttattgctaagtgggttgctgtaaatgttttgtatttcacagatatacccca
aattaaaatagtgcttttgtgc------------tatttgtttattggttatattattag
ctgttattggggattgttttccttgatgaatagtttgtttagaatgcctttgggtgttta
taattataaaatatcagtacaggaattaagatatatgaatgctaatggcttgcgccctcc
caaaaatagttttgaagctcttatgcttaattttaagctgttgggtattggaggtgtgcc
aatcattgaagtatctcaatttcaatcaaaattgactgatgtcaaatgtgctaatgtcgt
cttgcttaattgcttgcaacacttgcatgttgcttctaactctaagttgtggcagtattg
tagcactttgcacaacgaaatacttgccacttcggatttgagtgttgcttttgaaaagct
tgctcagttgttaattgttttgtttgctaatccagctgccgtggatagcaagtgcttgac
tagtattgaagaagtttgtgatgattacgcaaaggacaatactgttttgcaggctttaca
gagtgaatttgttaatatggctagcttcgttgaatatgaagttgctaagaaaaatcttga
tgaggcgcgtgctagtggttctgctaaccaacagcagttaaaacagctagagaaagcctg
taatattgctaaatctgcttatgaacgcgaccgtgctgtagcaagaaaattggagcgtat
ggcagatttggctctcactaatatgtataaagaagctagaattaatgataagaagagtaa
ggttgtttctgccttgcaaactatgctttttagtatggtgcgtaagttagataatcaagc
tttgaattcaatattagataacgctgtgaagggttgtgtaccattgaatgcaatcccttc
attggcagcaaatactctgactataattgtaccagataaaagtgtttatgaccaggtagt
tgataatgtctatgttacttatgctggtaatgtatggcaggttcaaactatccaagattc
agatggtataaataagcagttgaatgagat------------atctgatgattgtaactg
gccactagttattattgcaaatcggtgtaatgaggtatctgctaccgttttgcaaaataa
cgaattaatgcctgctaaattgaaaactcaggttgttaatagtggtccagatcagacttg
taatacacctact--------------caatg-------ttactataataatagtaacaa
tgggaagattgtttatgctatacttagtgatgttgatggtcttaagtatacaaaaattct
taaagatgatggcaattttgttgtct---tggagttagatcctccttgtaaatttactgt
tcaagatgttaaaggccttaaaattaagtacctttattttgtaaaaggttgtaacacact
agcaagaggctgggttgttggtacaatttcttctacagttagattgcaagctggaactgc
tactgaatatgcttccaactcatctatattgtctttatgtgcgttttctgtagatcctaa
gaaaacgtatttagattttatacaacaaggaggaacacctattgtcaattgtgttaaaat
gttgtgtgaccatgctggtaccggtatggccattactgttaaacctgatgctaccactag
tcaggattcatatggtggtgcgtctgtttgtatatattgccgcgcacgagttgaacaccc
agatgttgatgggttgtgcaaattacgcggcaggtttgtacaagtgcctgtag---gtat
aaaagatcctgtgtcttatgttttgacacatgatgtttgtcaagtttgtggattttggcg
ggatggcagttgttcatgtg-tcagcact--gacactactgttcaatcaaaagatactaa
tt---ttttaaacgggttcggggtacgagtgtagatgcccgtctcgtaccctgtgccagt
ggtttatctactgatgtacaattaagggcatttgatatttgcaatgctagtgttgctggc
attggtttacacttaaaagttaattgttgccgttttcagcgtgttgatgagaacggtgac
aaattagatcagttctttgtcgttaagaggacagatctgactatatataatagagagatg
gaatgttatgagcgtgtaaaagattgtaattttgtggctgaacacgatttctttacattt
gatgtagaaggtagtcgtgtgccacacattgtacgcaaggatttaacaaagtatactatg
ttggatctttgctatgcattgcgacactttgatcgcaatgattgcatgctgctttgtgac
attctctctatatatgctggttgtgaacaatcctattttactaagaaggattggtatgat
ttcgttgaaaatcctgatattattaatttgtataaaaagctgggacctatttttaataga
gccctagttagcgctactgagtttgcagacaaattggtggaggtaggcttagtaggcgtt
ttaacacttgataatcaagatttaaatggtaaatggtatgattttggtgactatgttatt
gcagcccctggatgtggtgttgctatagcagattcttattattcttatatgatgcctatg
cttaccatgtgtcatgcattggattgtgaattgtatgtgaatgatg------------ct
tatagactatttgatcttgtacagtatgattttactgattacaagcttgaattgtttaat
aagtattttaagcactggagtatgccatatcatcctaacactgttgactgtcaggatgat
cggtgtatcatacattgtgctaattttaacatactttttagtatggttttacctaataca
tgttttgggcctcttgttaggcaaatctttgtggatggtgtgccttttgttgtttcaatt
ggctaccattataaagaacttggtgttgttatgaatatggatgtggatacacatcgttat
cgcttgtctttaaaagacttgcttttatatgctgccgacccagctttgcatgtagcttct
gctagtgcattatatgatttacgcacttgctgttttagtgttgctgctataacaagcggt
gtaaaatttcaaacagttaaacctggtaattttaatcaggatttttatgactttatttta
agtaagggcatgcttaaagagggtagttcagttgatctgaagcactttttctttacgcag
gatggtaatgctgctattactgattataattattataagtataatttgcccaccatggtg
gacattaagcagttgttgttcgttttggaagttgtttacaagtattttgagatttatgat
ggtgggtgtataccggcatcacaagtcattgttaataattatgataagagtgctggctat
ccatttaataaatttggaaaagccaggctctattatgaagcattatcatttgaggagcag
gatgaaatttacgcttatactaagcgcaatgtcctgccaacacttactcaaatgaatttg
aaatatgctattagtgccaagaatagagcccgcactgttgctggtgtttccatacttagt
actatgactggcagaatgtttcaccaaaaatgtttgaaaagtatagcagctacacgtggt
gttcctgttgttataggcaccactaaattttatggtggctgggatgatatgttacgccgc
cttattaaagatgttgataatcctgtacttatgggttgggattatccaaagtgtgatcgt
gctatgccaaacatactacgtattgttagtagtctggtattggcccgaaaacatgaggct
tgttgttcgcaaagcgataggttttatcgactcgcgaatgaatgcgcacaagttcttagt
gaaattgttatgtgtggtggctgttattatgttaagcctggtggcactagtagtggcgac
gcaactactgcttttgctaattcagtctttaacatatgtcaagctgtttcagccaatgta
tgtgctttaatgtcatgcaatggcaataagattgaagatttgagtatacgtgctcttcag
aagcgcttatactcacatgtgtatagaagtgatatggttgattcaacctttgtcacagaa
tattatgaatttttaaataagcattttagtatgatgattttgagtgatgatggtgttgtg
tgttataattctgactatgcgtccaaagggtatattgctaatataagtgcctttcaacag
gtattatattatcaaaataacgtttttatgtcagaatctaaatgttgggttgaaaatgac
ataaataaaggacctcatgaattctgttcgcaacatacaatgctagtaaaaatggatgga
gatgatgtctaccttccatatcctgatcctagtcgtatattaggagctgggtgctttgtg
gatgatttgttaaagactgatagtgttcttttaatagaacgatttgtaagtcttgcaata
gatgcttatccacttgtgtatcacgaaaatgaagaataccaaaaggtttttcgtgtttat
ttagagtatataaagaagttgtacaatgacctaggtaatcagatcttggatagmtacagt
gttattttaagtacttgtgatggacaaaaatttactgaagagtccttttacaagaacatg
tatttaagaagtgcagttatgcagagtgttggagcttgcgtggtttgctcttctcaaact
tcattacgttgtggcagttgcatcagaaagcctcttctttgctgcaagtgttgttatgat
catgttatggcaactgatcataaatatgttttgagtgtttcaccatatgtgtgtaatgca
ccaggatgtgatgtaaatgatgttaccagattgtatctaggtggtatgtcatattattgt
gaagaccataagccrcaatattcattcaagttggtaatgaatggtatggtttttggtcta
tataaacaatcttgtacaggatctccgtatattgatgattttaatcgcattgccagttgt
aaatggaccgatgttgacgattacatattggcaaatgaatgtacagagcgcttgaaattg
tttgctgcagaaactcaaaaggcaactgaggaagcctttaagcagagttatgcatcagca
acaatacaagaaattgttagtgagcgcgaattgatcctctcttgggagattggaaaagtg
aagccgccacttaataagaattatgtttttactggctaccattttactaaaaatggcaag
acagtcttaggtgaatatgtctttgataaaagtgagttgactaatggtgtgtattatcgc
gccacaaccacttataagctatcagtaggtgatgtttttgtgttaacatcgcactcggta
gctaatttaagtgctcctacgcttgtcccgcaggagaattatagtagcattagatttgct
agtgttta-----tagtgtgcttgagacgtttcagaacaatgttgttaattatcaacata
ttggaatgaaacgctattgcaccgtgcaaggacctcctggtacagggaagtcacatcttg
ctattggtctcgctgtatattattgtacagcgcgtgtagtatacactgcggccagccatg
cagctgtagacgcattgtgtgaaaaagcatacaaatttttgaatataaatgattgcactc
gtattgtccctgctaaagtcagggttgagtgttatgataagtttaaaattaatgacacca
ctcgtaagtatgtgtttactaccataaatgcattacctgaaatggtgactgatattgttg
ttgtagatgaagttagtatgcttaccaattatgagctttctgttattaatgctcgtattc
gtgctaagcattatgtttatattggtgaccctgctcaattaccagcaccacgtgtgttat
tgagcaagggtacacttgaacctaaatactttaacactgttactaagctcatgtgttgct
tagggccagacatttttcttggtacatgttacaggtgtcctaaagaaattgttgatacag
tgtccgccttggtttatgaaaataagcttaaggctaagaatg--aaagtagttcattgtg
ttttaaggtctattataagggcgttacaacacatgaaagttctagtgctgtaaatatgca
gcagatttatttgattaataagtttttgaaggctaatcccttgtggcataaagccgtttt
tattagcccatataatagtcagaactttgcagctaagcgtgttttgggcttacaaaccca
gaccgtggattctgctcaaggttctgaatatgattatgttatatattcacagactgcaga
aacagcgcattctgtaaatgttaatcgcttcaatgttgctattactcgagccaagaaagg
tattctttgtgttatgagtaacatgcagttgtttgaagcattacagtttactacattgac
cttagataaagtgccacaggccgtcgaaacga------aagttcaatgtagtactaattt
atttaaagattgtagcaagaattatagtggttaccacccagctcatgctccttcattttt
ggcagtagatgacaaatataaggcaactggcgatttagccgtgtgtcttggtattagtga
ttctgct------gttacatattcaagattaatatcactcatgggttttaaattggatgt
tacccttgacgggtattgtaagctttttataactaaagaagaagctgttaaacgcgtgcg
tgcttgggttggctttgatgctgaaggtgctcatgccacgcgtgatagcattggaacaaa
tttcccacttcaattaggtttttccacaggaattgattttgttgtggaagctactggttt
gttcgctgatagagatggttacagctttaaaaaggctgctgctaaagctcctcctggtga
acaatttaagcacctcatccctttgatgacgagaggtcagcgctgggatgtggttagacc
tagaatagtacaaatgtttgcagatcatttaattgatctgtctgattgtgttgtgctagt
tacgtgggctgccaacttcgagctcacatgtctccgttactttgcaaaagttggacgtga
gatctgttgtaatgtgtgcactaaacgtgccacagtttacaattctagaactggttacta
tggttgttggcgccatagtgttacatgtgattacttgtataatccacttattgttgatat
tcaacagtggggttatattggttctttatcaagtaatcatgatttatattgtagcatcca
taaaggagcacatgttgcttcctctgatgctataatgacacggtgtttagccgtttatga
ttksytttgcaataacattaattggaatgtggagtatcccatcatttcaaatgagttang
tattaatacctcttgtagagtcttgcagcgtgtgatgcttaaagctgccatgctttgcaa
taggtatagtttgtgttatgatattggcaatcctaaagctattgcctgtg----tcaaa-
-gatttttatttcaagttctatgatgcccaacc----aattgttaagtctgtta-----a
gactcttttgtattcattcgaggcacataaggactcttttaaagatggtttgtgtatgtt
ttggaactgcaatgttgataagtatccgccgaatgcagttgtatgtagatttgacacgag
agtgttgaataatttaaatctccctggctgtaatgggggtagtttgtatgttaataagca
tgcattccataccaaacccttttctagggcagcctttgagcatttgaagccgatgccatt
tttctattattcagatacgccttgcgtgtatatggatggcatggatgctaagcag-----
---gttgattatgtacctttgaaatccgccacgtgcatcactagatgcaatttaggtggc
gcagtttgtttgaaacatgctgaggagtatcgtgagtaccttgagtcttacaatacagct
actacagcaggttttactttttgggtctataagacatttgatttttacaatttgtggaat
acattcaccaagctacaaagtttggagaatgttgtatataatttagtcaagactggccat
tacacggaagaggctggtgaaatgccttgtgccattataaatgacaaagtcgtggctaag
attggtaaggaggatgttgttatttttactaataatacaacataccctactaatgtggct
gttgaattatttgctaaacgcagtgttcggcaccatccagagcttaagctctttagaaat
ttgaatgttgatgtgtgttggaagcac-gtcatttgggattacgctagagaaagtatatt
ttgtagtaatacttatggtgtctgc------atgtatacggatttaaagttcattgata-
-----------aattgaatgtcctttttgatggtcgtgataatggtgctcttgaagcttt
taaacgctctaataatggcgtttacatttccatgacaaaagttaagagtctttcgatgat
taaaggtccaccgcgtgctgaattgaatggcgtagtggtggataaag-----ttggagac
actgattgtgtgttttattttgctgtgcgtaaagaaggtcaggatgtcatcttcagccaa
ttcgacagcctgggagtcagctctaaccagagcccacaaggtaatctggggagtaatggt
aaacccggtaatgtcggtggtaatgatgctctggcaacctctactatctttacacaaagc
cgtgttattagctcttttacatgtcgtactgacatggaaaaagattttatagctttagat
caagatgtgtttatccagaagtatggtttggaggattatgcttttgaacatattgtttat
ggtaattttaaccagaagataattggcggtttgcatttgttaataggcttgtaccgaagg
cagcaaacgtcctatctggttgttcaggagtttgtctcgtacgactccagcatacactct
tattttatcactgatgaaaagagtggtagtagtaagagtgtttgcactgttatagatatt
ttgttggatgattttgtggctcttgttaagtcacttaatcttaattgtgtgagtaaggtt
gttaatgttaatgttgattttaaagattttcagtttatgctctggtgtaacgatgagaaa
gtcatgaccttctatcctcgtttgcaagctgcatctgactggaagcctggttattctatg
cctgtactatataagtatttgaattccccaatggaaagagttagtctctggaactacggg
aagccagttactttgcctacaggctgtatgatgaatgttgctaagtatactcagttatgt
caatatctgaatactacaacgttagctgtacctgttaatatgcgtgttttgcatttaggt
gcaggttcagaaaaaggagtagcaccgggttctgcagttcttaggcagtggttgcctgct
ggtaccattcttgtagataatgatttatacccattcgtgagtgacagtgttgctacatat
ttcggggattgtataaccttaccttttgattgtcaatgggatttgataatttctgatatg
tatgaccctattactaagaacataggggagtacaatgtgagtaaagatggtttctttaca
tatatttgtcatatgattcgcgacaagttagctcttggtggtagtgttgctataaaaata
acagagttttcttggaacgcagaattatataagttaatggggtattttgcattttggacg
gtgttctgtacaaacgcaaatgcttcttctagtgaaggatttttaattggcatcaattat
ttgggtaaagccaaggtttatatagatggaaatattatgcatgccaattatttgttttgg
agaaattcta--------cagtttggaacgggggtgcttatagccttttcgatatggcta
aatttcctcttaaattggctggtactgccgtgataaatttaagagcagaccagattaatg
atatggtttactcccttcttgaaaagggtaaactacttataagagatacaaataaagaag
tttttgttggtgacagtttggttaatgtaatct------------aaattttaaaaatgg
ctgtctcacatgcagagaattcgaaccatt------------------------------
------------------------------------------------------------
------------------------------------------------------------
------------------------------------------------------------
------------------------------------------------------------
------------------------------------------------------------
------------------------------------------------------------
----------------------------------------ttataaaatcaccatcaacc
cttcatcacccgctagacttt-----gtgaagcttggtgctgaaaagaaggatggtttt-
------------------------------------------------------------
-------taatatta-------ttgttgtttagaattggttcgtaaagagctggatgaag
gtgatcttcccgagaatgatgattatgcttggctttagctctcgtaccattatgaaaaca
attcttt--gctttttcgatatgtctacaggaaaagttattatttccgtatggcttgtca
aattttagattgtaattgtttgggattttatgaatcttcacaagaagaagactaaaccca
gtgaaaatgtttttgcttcctagattctgtctagtttgcagcatcattggtagttttggt
tttgaaaaccctcctaccaatgttgtttcacattttaatgatgattggtttttatttggg
gacagtcgtaccgactgtaatcatgttgttaaaaccaaaccccgtaattattcttatatg
gaccttaatcctgctttgtgtgattctggtaaaatatcatctaaagctggtaactccatt
tttaggagttttcactttaccgatttctataattacacaggtgaaggtcaacaaattatc
ttttatgagggtgttaattttacgccttatcatgcctttaaatgcactagtgttggtaat
aatgatatatggatgcagaataaaggtttattttacactcaggtttataagaagatggct
gtttatcgcagtcttactttagttaatgtgccatacgtctacaatgggtcagccaaaccc
acctcattttgtaagtctggcagtttaattcttaataatccttcatatatagcccgtgag
gctaatgtgggtgattattattataagtctgaagctgatttttttctctcaggttgtgac
gagtatatcgtaccactttgtatttttaatggcaagtttttgtcgaatacaaagtattat
gatgatagtcaatattattttaataaagacactggtgttatttatggtct-caattctac
tgaaaccattaccactggttttgattttaattgtcattatttagttttaccctctggtaa
ttatctagccatttcaaatgagctattgttaactgttcccactaaagcaatctgtcttaa
taagcgtaaggtttttacgcctgtacaggttgttgattcgcggtggaacaatgccaggca
gtctgataacatgacggcagttgcatgtcaacttccatactgttattttcgtaattctac
ttccaactatgttggtatccacgatgttaaccatggtgatgctggttttactagcatact
cagtggtttgttgtatgactcaccttgtttttcgcagcaaggtgtttttaggtatgataa
tgtcagcaccgtatggcctctttttccttttggtaattgccctactgctgctagtattat
ttcctctgatctacctatatgtgtttatgacccactaccaattattctgcttggcattct
tttaggtgtcgcggtcatagttatagttgttctgttgttatatttcatggtggataatgg
tattaggcagcattatgcttaaaacctaatctaaacatgttttttatacttt------ta
atcaccct-----gccttctgcttttgcagttataggggatttaaagtgtaatacttcat
caattaatgacgttgacactggtgtgccatctattagctctgaagttgttgatgtcacta
atggtttggggactttctatgttttagatcgtgtctatttaaataccacattgttgctca
atggttattacccaattt------caggtgctacatttcgtaatgtggctctgaaaggta
ctcgattattgagcaccttgtggtttaagccgccttttttatcaccttttaatgatggta
tttttgccaaggttaaaaacagcagattttctaaagatggtgttatttatagtgagtttc
ctgctattactataggtagtacttttgtaaatacttcctatagcatagtagtaaagcctt
atacctcacttattaatggtaatttacaaggttttttgcaaatttctgtttgtcaatata
ctatgtgtgaataccc-----------acagactatttgtca---tcccaatttgggtaa
tcaacgcatagaattatggcattatgacacagatgtcgtttcttgtttatttaggcgtaa
tttcacatatgatgtgaattctgattatttatattttcacttttatcaggaaggtg-gca
ctttttatgcatactttacagatactggttttgtgaccaagtttctgtttaagtt-----
-------gtatttaggcactgtgctgtcacattattatgttatgcctttgacttgtgata
gcgctttatctttagaatattgggttacacctctcactactagacaatttcttctagcct
ttgaccaggatggtgttttataccacgctgttgattgtgctagtgattttatgagtgaga
ttatgtgtaaaacttcttcaattacaccacccactggtgtttatgaactaaacggttaca
cagttcaacctg------ttgctactgtgtatcgtagaatacctgatttacccaattgcg
atatcgaagcttggcttaattctaataccgtttcttcgcctcttaattgggaacgtaaaa
ctttttctaattgtaattttaacatgggcaggctgatgtcttttattcaggctgactctt
ttggttgtaacaatattgatgcttctcgcttatatggtatgtgttttggtagcattacta
ttgacaagtttgctatacccaatagtagaaaggttgatctgcaagtgggtaaatctggtc
atttacaatcttttaattataagattgacactgctgtcagcagttgtcaactctattata
gtttgcctgcagcaaacgtatctgtcactcattataatccttcatcttggaatagaaggt
atgggtttaataatcagagttttggttccagaggccttcatgatgctgtatattcacagc
aatgttttaatacacctaacacatattgtccttgtagaacaagtcaatgcataggtggtg
ctggtacaggtatttgtcctgtaggcaccactgtgcgcaagtgttttgctgcagttacaa
acgctactaagt----gtacttgctggtgtcaaccagatccttcctcatataaaggtgta
aatgcctggacttgtccgcaatctaaagtttctatacaaccaggtcagcattgccctggt
ttggctcttgttgaggatgagtgctctggcaatccttgcacttgtaaaccacatgccttt
ataggctggagttcagaaacttgtttgcaaaatggcaggtgtaatatttttgctaatttt
attttgaatgatgttaatagcggtacaacctgttctactga-------------------
--tttacaacagagtaatactaatattactactgatgtttgtgttaattatgacctatat
ggcattacaggccagggcatacttatagaagttaatgccacgtattataatagttggcaa
aatcttctttatgattctagtggtaatctctatggctttagagattatttatcaaataga
acctttcttattcgtagctgctatagtggaagagtttcagcagtttttcatgctaactct
tctgaaccagctttg-----atgtttcgtaatcttaaatgcagccacgtttttaattata
ccattttaagacaaatacagcttgttaattattttgatagttaccttggttgtgttgtta
atgcttataa---taatacagctagtgctgtaagtacttgtgatttaaccgttggtagcg
gctattgtgttgattatgttacagcacttagatcacgtag----------------atct
tttactacaggttatcgctttactaattttgaaccatttgcctctaatttggtaaatgat
agtatagaacctgttggtggtttgtatgaaatacagataccttcagagtttaccattggt
aatttagaagaattcattcaaacgagttctcctaaggttactatagattgcgctacattt
gtttgtggtgactatgctgcatgtagacaacagttagctgagtatggtagtttttgtgag
aacattaatgctatactcacagaagtaaatgaactacttgacactacacagttgcaagta
gctaatagtttaatgaacggagtcacccttagtactaagattaaggatggcattaatttc
a-atgttgacgatatcaacttttcccctgtattaggttgtttgggaagcgaatgtaatag
agtttccactagatctgctatagaggatttactttttgataaagtaaaattgtctgatgt
cggctttgtacaggcctataacaactgcactggaggtgccgaaattagggatctcatttg
tgtgcaaagttataatggtatcaaagtgttgcctccattgttatctgaaaatcagattag
tggttacacttcggcagccaccgctgctagcttatttcctccttggacagctgcagcagg
tg------------taccattttatttaaatgttcagtatcgtataaatgggcttggcgt
caccatggatgtgctaagccaaaaccaaaagcttattgctagtgcatttaacaacgctct
tgattctatccaggaagggttcgatgcaaccaattctgctttagttaaaattcaggctgt
tgttaatgcaaatgctgaagcacttaataacttattgcagcaactctctaatagatttgg
t-gccataagtgcctctctacaagaaattctatctaggctcgatgttcttgaagctaaag
ctcagatagatagacttattaatgggcgtctcaccgctcttaatgcttatgtttcccagc
agcttagtgattctacactagtaaaatttagtgctgcacaagctattgagaaagttaatg
aatgtgttaaaagccaatcttctaggataaatttctgtggtaatggtaatcatattatat
cattagtacagaatgctccatatggtttgtattttatccattttagctatgttcccacca
agtatgttacagcaaaggttagtcctggtttgtgcattgctggcgatatgggaatatcgc
ctaagagtggttatttcattaatgtaaataattcttggatgttcactggtagtggttatt
actaccctgaacttataacccgaaataatgttgttgtgatgagtacctgtgctgtt----
----aattacactaaagcaccggatttaatgctgaacacatcgacacccaatcttcctga
tttcaaggaagaattgtaccaatggtttaaaaaccaatcttcagtgacaccagattt---
----gtcaattgattatattaatgttacgttcttggacctacaagatgaaatgaataggt
tacaagaagctataaaagttttaaatcagagctacatcaatcttaaggacattggtacat
atgagtattatgtgaaatggccttggtatgtatggc------ttttaattggcctttctg
gtgtagctatgcttgttatactattcttcatatgctgctgtacaggatgtgggactagtt
gttttaagaaatgtggtggttgt---------------tttgatgattatacaggacacc
aggagtttgtaatcaaa-----------acttcacatgacgattaatttcgtctttggtt
t-------------ccatatagtaactttaagcatttgccaaag----------------
--tttttgaggttacgctc---------------tattaatggacatctggtgccct---
--gaaaagaaatatctccgttatacc----------------aacggatttaatgtctca
gaactagaaga---------------------------tgtctgttttaaatataatt--
------------------------------------------------------------
------------------------atcaatttcctaaag--------------taggata
ttgtagagttcctaattatgcttg-------gtgccgtaaccaaggtaggttttg-tgct
acttttactttgtacggcaaatccaaacattatgataat----tattttggaataat---
-----------------------aactggtttcactgcattctctaattctttagaagaa
gctgttaataaactggttttttta------------------------------------
------------------------------------------------------------
-----gctgttgattttattacctggcgaagccagagtttaaatgtttatg---------
------------------------------------------------------------
----------------gctgatgctta---------ttttgcagacactgtgtggtatgt
-------------------------ggggcaaataatttttatagttgccatttgtttat
tggttataatagttgtagtggcatttttggcaact---------------------ttta
aattgtgtattcaactttgcggtatgtgtaatac------tttagtactgtccccttcta
tttatgtgtttaatagaggtaggcagttttatgagttttacaatgatgtaaaaccaccag
ttcttgatgtggatgacgtttagttaatccaaacattatg---------------agtag
tccaactacaccag---tagttattagctggact------gctgatgaagctattaaatt
cctaaaggaatggaatttttctttgggtataatagtactttttatcacaatcatacttca
atttggatatacaagtcgcagtatgtttgtttatgttgttaagatggttatactgtggct
catgtggcctcttactataattttaactatcttcaactgcgtatacgcgttgaataatgt
gtaccttggcttttctatagtttttactatagtggccattattatgtgggttgtttattt
tgtgaatagtatcaggttgtttattagaactggaagttggtggagtttcaacccagaaac
taacaacttgatgtgtatagatatgaagggaagaatgtatgttaggcccattattgagga
ctaccacacccttactgccacaataatacgtggccacctctacatccaaggtataaaact
aggtactg--------gctattccttgtcagatttgcctgcttatgtgaccgttgctaag
gtcacacacctgtgcacatataagcgtggttttcttgataagataggcgatactagtggt
tttgctgtttatgttaagtccaaagtcggtaattatcgatt-------------------
-----------------------------------------------------------g
ccttcaacccataagggctcaggcat----------------------------------
-------------------ggacaccgcattgttgagaaataatatttaaa---------
------------------------------------------------------------
------------------------------------------------------------
-------------------------ctttaaggatgtctttcactcctggca--------
agcagtccagcagtagagcgtcctctggaaatcgttctggtaatggcatccttaagtg--
---------------------------------------------------ggccgatca
gtccgacc------------------------agtctagaa-------------------
---------------------------------------atgttcaaaccaggggtagaa
gagttcaa----------------------------------------------------
------------------------------------------------------------
------tccaagcaaac---------tgctacttctcagcaactatcagga---------
------------------------------------------------------------
------------------------------------------------------------
------------------------------------------------------------
------------------------------------------------------------
--gggactgttgtaccctactat-------------------------------------
------------------------------------------------------------
------------------------------------------------------------
------------------------------------------------------------
-------tcttggttctctggaattactcagtttcaaaagggaaaggagtttgaatttgc
agagggacaaggtgtgcctattg----caccaggagtcccagctactgaagctaaggggt
actggtacagacacaacagacgttcttttaaaacagccgatggcaatcagcgtcaactgc
tgccacgatggtacttttactaccttggaacaggaccgtatgccaaaaaccagtacggca
ccgacattgacggagtcttctgggtcgctagtaaccaggctgatattaataccccggctg
acattgtcgatcgggatccaagtagcgatgaggctattccgactaggtttccgcctggca
cggtactccctcaaggttactatattgaaggctcaggaaggtctgctcctaattccagat
ctacttcacgcgcacccaatagagcccctagtgcaggatcgcgtagtagagccaattctg
gcaatagaaccc------------------caacccctggtgtaacacctgacatggctg
atcaaattgctagtcttgttttggcaaaacttg---------------------gcaagg
atgccactaagcctcagcaa---------------gtaactaagcagactgccaaagagg
tcagacagaaaattttgaacaagccccgccagaagaggagccccaataaacaatgcactg
ttcagcagtgttttgggaagagaggccctaatca---------gaattttggtggtggtg
aaatgttaaaacttggaactagtgacccacagtttcccattcttgcagaactcgcaccta
cagctggtgcgtttttctttgggtcaagattagagttggccaaagtgcagaatttgtctg
ggaatcctgacgagccccagaaggatgtttatgaattgcgctataatggcgcgattagat
ttgacagtacactttcaggttttgaaaccattatgaaggtgcttaaccagaatttgaatg
cctatcaa------------------catcaggaagatgggatgatgaatattagtccta
aaccacagcggcagcgtggtcagaagaatggacaagtagaaaatga------taatataa
gtgttgcagcgcctaaaagccgtgtgcagcaaaataagagtagagagttgacagcagagg
acatcagccttcttaagaagatggatgagccctatactgaagatacctcagaaatataa-
------------------------------------------------------------
------------------------------------------------------------
------------------------------------------------------------
------------------------------------------------------------
------------------------------------------------------------
------------------------------------------------------------
------------------------------------------
>OQ798818.1 Porcine hemagglutinating encephalomyelitis virus strain rvPHEV22, complete genome
------------------------------------------------------------
-----------------------------tataaaaacatccactccctgtagtctatgc
ttgtgggtgta------gatttttcatagtggtgtctat-agtcatttctgctgttaaca
---------------------------------gctttcagccagggacgtgttgtatcc
taggcagtggcccactcataggtcacaatgtcgaagatcaacaaatacggtctcgaacta
cactgggctccagaatttccatggatgtttgaggacgctgaggagaagttggataaccct
agtagttcagaggtggatatttcttgctccaccactgcgcaaaagctggaaacaggcgga
atttgtcctgaaaatcatgtgatggtggattgtcgccgacttcttaaacaagagtgttgt
gtgcagtctagcctaatacgtgaaattgttatgaatacacgtccatatgatttggaggtg
ctacttcaagatgctytgcagtctcgcgaagcagttttggttacaccccctctaggtatg
tctttggaggcatgctacgtgagaggttgta----------------atcctaacggatg
gac-catgggtttgtttcggcgtagaagtgtgtgtaacactggt--------cgttgcgc
tgttaacaagcatgtggcctatc-agctatatatgat----------tgatcctgctggt
gtttg-----------tttcggtgcaggtcaattcattggttgggttatacccttagcct
ttatgcctgcgcaatcccggaaatttattgttccttgggttatgtatttgcgtaagtgtg
gcgataagggtgcctataataaagagcataaacgtggcggttttgaacacgtttataatt
ttaaagttgaggaagcttacgaccaggttcatgatgagcctaagggtaagttttccaaga
aggcttatgctttgcttagaggatatcgtggtgttaaaccgctcctctatgtagaccagt
atggttgtgattatactggtggccttgcagatggcttagaggct---tatgctgataaga
cattgcaagaaatgaaggcattatttcctatttggagccaggaactcccttttgatgtaa
ctgtggcatggcacgttgtgcgtgatccacgttatgtta-tgagattgcagagtgcttct
actatacgtagtgtagcatatgttgctaatcctactgaagacttgtgtgatggttctgtt
gttataaaagaacctgtgcatgtttatgcggatgactctattatttta--cgtcaacata
attta------------------gttgacattatgagttgttttta--------------
---tatggaggcagatgcagttgtaaatgctttttatggtgttgatttgaaagattgtgg
ttttgttatgcagtttggttat--attgattgcgaacaagact-----------------
-tgtgtgattttaaaggttgggtacctggtaatatgatagatggttttgcttgtaccacc
tgtggtcatgtttatgaaacaggtgatttgctagcacaa---------tcttcaggtgtt
ttgcctgttaatcctgtgttgcacactaagagtgcagcaggtt-----------------
-------------------------atggtggttttggttgtaaagactcttttactctg
tatggccaaactgtagtttactttggaggttgtgtgtattggagtccagcacgtaatata
tggattcctatattaaaatcctctgttaagtcttatgacagtttggtttatactggagtt
---gtaggttgcaaggctattgtaaaggaaacaaatctcatttgcaaagcgttgtacctt
gattatgttcaacacaagtgtggtaatttagaccagcgagagttgctaggtgtgtcagat
gtgtggcataaacaattgttattaaatagaggtgtgtataaacctctcttagagaatatt
gattattttaatatgcggcgcgctaaatttagtttagaaacttttactgtttgtgcagat
ggctttatgccttttcttttagatgatttggttccgcgcgcatattatttggcagtaagt
ggttatgcattttgtgattatgcagataaactttgccatgccgttgt---------gtct
aagagtaaagagttacttgatgtgtct--------------------------ctggatt
ctttgggtgca---------------------gctatacattatttgaattctagaattg
ttgatttggctcaacattt--------------------------tagtgattttggagc
aagttttg------tttctacaattgttcgttattttaaaac----------ttttacta
ctagcactgctcttgcatttgcatg----------ggtgttatttcatgttttgcatggt
gcttatatagtagtagagagtgatatatattttgttaaaaacattcctcgttatgctagt
gctgttgcacaagcatttcggagtgttgctaaagttgtactggactctttaagagttact
tttattgatggcctttcttgttttaagattggacgtagaagaatttgtctttcaggcaga
aaaatttatgaag-----------------------------------ttgagcgtggct
tgttacattcatctcaattgcc----------------------------attagatgtt
tatgatttaacca------------------------------------------tgcct
agtcaag-ttcagaaagccaagcaaaaacctatttatttaaaagg---------------
------------------------------ttctggttctgatttttcattagcggatag
tgtagttgaagttgttacaacttcact------tacaccatgtggttattctgaaccacc
taaatttgcagataaaatttgcattgtggataatgtttatatggc-------caaggctg
gtgataaatattaccctgttgtggttg--ctgatcatgctggactcttggatcaagcatg
gagagttccttgtgctggaaagcatgttacatttaaggaacagcctacagtaaatgagat
tgcaagcatgcataagactattaaagttttttatgagcttgacaaagattttaatactat
tttaaacactgcttgtggagtgtt-------tgaagtggatgataccgtggatatggagg
aatt---ttatgctgtggtcattgatgccatagaagagaaactttctccatgtaaggagc
ttgaaggtgtaggtgctaaagttagtgcctttttacagaaattagaggataattccctat
t-tttatttgatgaggctggtgaggaagtttttgctcctaaattgtattgtgcttttaca
gctccagacgaagactactttcttgaagaaagtgatgttgaagaagatgatgtagaaggt
gaggaaactgatttaactgtcacaagtgctggagagccttgtgttgccagtaaacaggag
gagtcttctgaaatcttagaggacactttggattatggtccatgtgtggagacatctgag
tcacaatttgaagaagatgtagaaatgtcggattttgttgatcttgaatctgttattcag
gattatgaaaatgtttgttttgagttttatactacagagccagaatttattaaagttttg
gatctgtatttacctaaagcaactcgcaataattgc--------tggttgcgatcagttt
tggcagtgatgcagaaattgccctgtcaatttaaagataaaaatttgcaggatctttggg
tgttatataagcaacagtatagtcagttgtttgttgacaccttggttaataagatacctg
ctaatattgtagttccacaaggtggttatgttgctga-----------------------
---ttttgcatattggtttttaaccttatgtgattggcagtgtgtagcatactggaaatg
tattaaatgtgacttagct---ctcaagcttaaaggcttggacgctatgttcttttatgg
tgatgttgtttctcatgtttgcaagtgtggtga----------gtctatggtacttattg
atgtt-----------gatgtgccatttaca-----------------------------
--gcccacttcgctcttaaggataagttgttttgtgcatttattactaagcgtagtgtgt
ataaagcagcttgtgttgtggatgttaatgatag--ccattctatggctgttgttgatg-
---gtaaacaaattgatgagcatcgtatcactagtattactagtgataagtttga---tt
ttattattgggcatgg--------------------------------------------
------------------------------------------------------------
-----tatgtcattttcaatgactacttttgaaattgcccaattgtatggttcttgtata
acacctaatgtgtgttttgtt----aaaggtgatataattaaagtgtctaagcgtgttaa
agcagaagttgttgtaaaccctgctaacagccatatggcacatggtggtggtgttgcaaa
agctattgcagtagcagctggacagcagtttgttaaagagactaccgatatggttaagtc
tagaggagtttgtgctactggggattgttatgtctccac-----aggtggcaaa------
-------ttatgtaaaactgtgcttaatgttgttggacctgatgc--------aagagca
cagggtaaacaaagttat------gcattgttggagcgtgtttat-----------aaac
accttaacaaata--tgattgtgttgttac---aacgttgatttcagccggtatatttag
tgtgccttctgatgtgtctttaacatatctacttggtactgctacgaaacaagttgttct
tgttagcaataatcaagaggattttgatattatttctaagt--gtcatataactgctgt-
-------tgagggcactaggaaattggcagagcgtctttcatttaatgtcggtcgctcta
ttgtttatgaaacagatg-------ctaataagttgcttttaagca-atgaggtt-----
--------------gcatttgtttctacatttaatgtt-ttacaggatgt----gttatc
cttaagacatgatataattcttgaagatgatgcacgaacctttgttcagagcaatg----
ttgatgttgtccctgaaggttggtgtgtcgtcaataaattcgatcaaataaat-------
-----------ggtgttagaaccgttaaatattttgaatgtcctggtggcatagatatat
gtagccagggtaaagtttttggttatgtacagcagggtgtttttaataaggctactgttg
cacaaattaaagccttgtttgtggataaagtggatgtcttgcttactgtcgatggtgtta
act------------ttactaataggttcattcctgttggtgaaagttttggcaagattc
taggtaatgtgttttgtgatggagttaatgtcaccaaacataagtgtgatataaaatata
aaggtaaagtcttttttcagtt------tgataatctttcaagtgaaga----tttgaaa
gctgttaga-agttcatttaattttgatcaaaaggagttgcttgcc--tattacaacatg
cttgttaactgtaataagtggcaagttgttgttaatggcaagtattttacttttaagcag
gctaataacaattgttttgttaatgtttcctgcttaatgttgcagagtttgactcttaag
tttaaaattgttcaatggcaagaggcctggcttgaatttcgttcgggtcgccctgctaga
tttgtagctttagttatggccaaaggtggttttaaatttggagatcctgctgattctaga
gatttcttgcgtgttgtgtttagtcaagttgatttgactggggcaacatgtgattttgag
attgcatgtaaa---tgtggtgtaaagcaagaacagcgtattggcttagatgctgttatg
cattttggtacgttgagtcgtgaagaactagaagttggctacacagttgattgttcctgt
ggtaaaaagctgattcattgtgtgcgatttgatgtaccatttttaatttgcagtaataca
ccttctagtgttaagttacctaagggtg------ttgtatgtgcaaatatttttataggt
gat---aaggttggtcattatgttcatgtcaagtgtgaacatgcttatcatctttatgat
gcttctaatgttaagaaggttgtagacgttactggcaatttgtcagattgtctgtacctt
aaaaa---tttgaaacagactgttaaatcggtgttgaccacctattacttagatgatgta
aaaaaaattgagtataatcctgatctgtcacaatattattgtgatggaggtaagtattat
act------cagcgtattattaaggcacaatttaagacatttgagaaagtagatggtgtg
tatactaattttaaattggtaggacacactatctgtgatagtctcaatgctaagttgggt
tttgatagctctaaggagtttgttgaatataag------gttactgagtggccaacagca
ac---------------aggtgatgtggtgttggctactgatgat-----ttgtatgtta
agagatatgagtggggttgcattacttttggtaaacctgttatatggt------------
taagtcatgaga--aagcatcactcaattctctaacatattttaacagaccttcattggt
cgatgataataa----------------atttgctgtgttaaaagtggctgatgt-----
-------tgatagtggtgatgataactttgagagtgttgtcaaagggaaaaagaaaatca
acatcgtccag----------ttaaatggtgtgaaaaagccatttaag------------
--------------gttgaagatagtgtcgttattaatgatgacactagtgagaccaagt
atgttaagagtttgtctattgttgatgtgtatgatatgtggattacaggttgtaagtatg
ttgttaaaactgctaatgctttgagcagggca----gttaatgtacctacaatacgtaat
tttataaaatttggtatgattcttgttagta-taccaatagatttgttaaatttaagaga
gattaagccttttgttaatgtggtt------------------agagtggtgcgaaataa
aggttttgcatgctttaattttattaaatggctttttgtcttattgtt---------tgg
ctggattaaaatatccgccgataataaagtattatacaccacagaaattgcatcaaagct
tacttgtaagcttgttgctttagctgtcaaaaatgcattattgacatttaattggagtat
ggttgttcgaggtgcttgcatcatagcgactatatttttattgtggtttaattttatata
tgccaatgtaatttttagtgatttttatttgcccaaaattggttttttgccgacctttgt
tggtaaaattgctcagtggattaagagc----acttttagtcttgtcactatttgtgatt
tttattccgttcaagatatgggttttaaaaatcag--------------------ttttg
taatggaagtattgcatgtcagttctgcttgtcaggatttgatatgttggataattataa
cgctattgatgtagtacagtatgaagctgataggagagtagttgttgattatacaggtgt
gttgaaaattgtcattgaattgatagtaagttac----gccctgtatacagcatggtttt
atcccttgtttgctcttatcagtcttcagattttaactacttggtt-------------a
cctgagcttcttatgcttagtacattacattggagttttaggttgttggtatctttggct
aat----------------atgttaccagcgcatgtttttatgagattttatatcattat
tgcttcttttattaagctctttaacttatttaggcatgttgcctatggttgtagtaaacc
tggttgtttgttttgttataagaggaatcgtagtctacgtgtaaaatgtagtactattgt
tggtggtatgatacgctattacgatgtgatggctaatggtggcaccggcttttgttcaaa
acatcagtggaattgcattgattgtgattcttataaaccaggtaatacttttattactgt
tgaggctgcttttgatctatcaagagaattgaagcggcccattcagcatacagatgttgc
ttatcacacagtaacggatgttaagcaagttggttgttctatgcgactgttctacaatcg
tgatgggcagcgcacttatgatgatgttaatgctagtttgtttgtggattatagtaatct
gctacattctaaagttaagagtgtgcctaatatgcatgttgtggtt----gtagaaaatg
atgctgataaagctaattttctgaat--gctgctgtgttttatgcacagtctttgtttag
acctattttaatggttgataaaaatctgataactactgccaacactggtacgtctgttac
agaaactatgtttgatgtttatgtggatacctttttgtctatgtttgatgtagacaaaaa
gagtcttaatgctttaatagtaactgcgcattcttctattaaacagggtatgcagattga
taaagttttggacacctttttaagctgtgctcgtaagagttgttctattgattcagatgt
tggtaccaagtgtttagctgattctgtcatggctgctgtgtcgg-caggtcttgaattga
ctgatgaaagttgtaataatttggtgcctacatatttgaagtgtgataacattgtggcag
ctgatttaggtgttctgattcaacattctgctaagcatgtgcagggcaatgttgctaaaa
tagctggtgtttcttgcatatggtctgttgatgcttttaatcagcttagctctgattttc
agcataa--gttgaagaaggcatgttgtaaaactgg---------------tttaaaatt
gaagcttacttataataagcagatggctaatgtctctgttttaactacacctttcagtct
taagggaggtgcagtttttagttattttgtgtatgtgtgttttgtgttgagtttgatttg
ttttattggtttgtggagct-------------taatgcctacttatgcagtatacaaat
cagactttcagcttcctgtttatgcta---gttataaagtgttagataatggtgttatta
gagatattagcgttgaagatttttgtttcgctaacaaatttgaacaatttgatcaatggt
atgagtccacgtttggtctaaattattatagcaacaatatggcttgtcccattgttgttg
ctgtaatagaccaggatattggctctactgtgtttaatgtccctaccaaagttttacg--
-atatggttaccatgtgttgcattttatcacgtangctttctctgctgatggagtccagt
gttatactccgcatagtcaaatatcgtattctaatttttatgctagtggttgtgtgcttt
cctctgcctgtaccatgtttgcaatggctgatggtcgcccacaaccttattgttatacca
gaaggcttatgcaaaatgcttctctgtatagttcattggtgcctcatgtgcggtataacc
ttgctaatgctaaaggttttatccgttttccagaagtgctgcgagaagggcttgttcgta
ttattcgcacacgttctatgtcgtattgcagagttggtctatgtgaggaggctgatgagg
gtgtttgttttaattttaatggttcctgggtacttaataatgagtattatagatcattgc
ctgggactttttgtggtagagatgtttttgatttaatctatcagctgtttaaaggtttag
cacagcctgtggattttctggcattgactgctagttctattgctggtgctatacttgctg
taattgttgttttggtgttttattacctaataaagcttaaacgtgcttttggtgattaca
ccagtgtggtctttgttaatgtggtagtgtggtgtgtaaattttatgatgctttttgtat
ttcaagtttaccctacactttcttgtgtatatgctatttgttatttttatgccacgcttt
atttcccttatgagataagtgtgataatgcatttacaatggctagttatgtatggcacta
ttatgcctttatggttttgtttgctatatatatctgttgttgtttcaaatcatgcgctct
gggtattttcttactgcagacagcttggtacttcagttcgtagtgatg---------gca
catttgaagaaatggctctcactacgtttatgattacaaaagattcttattgtaagctta
agaattctttatctgatgttgcttt----------taatagatatttgagtttgtataat
aaatataggtattacagtggtaaaatggatactgctgcatatagagaagctgcttgttct
cagttggctaaagcaatggatacatttaccaataataatggtagtgatgtgctttaccaa
ccacccactgcttctgtgtcaacttcatttttgcaatcaggtattgtgaaaatggttaac
cctacttctaaggtggaaccatgtattgttagtgttacatatggtaatatgacattgaat
ggtttatggttggatgataaggtctactgtccaagacatgttatatgttctgcttcagat
atgactaatcctgattatacaaatttgttatgtagagtaacatcaagtgattttactgta
ttgtttgatcgtttaagccttacagtgatgtcttaccaaatgcagggttgtatgcttgtg
cttactgtgaccttgcaaaattctcatacaccaaaatatacatttggtgttgttaagcct
ggtgagacttttactgttttagctgcttataacggcaaaccacaaggagcctttcatgtt
actatgcgtagtagttataccattaagggttcctttttatgcggatcttgtgggtctgtt
ggctatgtaataatgggtgattgtgttaaatttgtgtatatgcatcaattggagcttagc
actggttgtcatactggtactgacttcaatggggatttttatggtccttacaaagatgct
caggttgttcaattgcccgttcaggattatatacaatctgttaattttgtagcatggctc
tatgctgctatacttaacaattgtaattggtttgtacaaagtgataagtgttctgttgaa
gattttaatgtgtgggctttatccaatggatttagccaatttaagtctgatcttgttata
gatgctttggcttctat----------------------------gacgggtgtgtcatt
ggaaacactcttggccgctgttaagcgtcttaagaatggtttccaagggcgtcagattat
gggtagttgctcttttgaggatgaattgacacctagcgatgtttatcaacagctcgctgg
tatcaagttacaatcaaagcgcact----agattgtttaaaag-------cactgtttgt
tg-----gattatggcttctacatttttgtttagttgcataattacagcatttgtaaaat
ggactatgtt------tatgtatgtaactac------------taacatgtttagtatta
cattttgtgcactttgtgttataagtttagccatgttgttggttaagcataagca-----
-tctctatttgactatgtatataa-ttcctgtgctttttactttgctttataataactat
ttggttgtatataagcatacatttagag-------------gctatgtttatgcatggct
atcac-attttgtcccatcagttgagtatacttatactgatgaagttatttatg-gcatg
ttattgctagtaggaatggtttttgttacattacgtagcattaaccatga----------
------------------------tttgttttcttttataatgtttgttggccgtgttat
ttctgttgtctcattgtggtacatgggctccaacttagaagaagaaattcttcttatgtt
ggct---------tccctctttggtacttacacatggacaacaactctttccatggctgc
tgcaaaggttattgctaagtgggttgctgtgaatgttttgtatttcacagatatacccca
aattaaaatagtgcttttgtgc------------tatttgtttattggttatattattag
ctgttattggggattgttttccttgatgaatagtttgtttagaatgcccttgggtgttta
taattataaaatatcagtacaggaattaagatatatgaatgctaacggattgcgccctcc
caaagatagttttgaagcccttatgcttaattttaagctgttgggtattggaggtgtgcc
aatcattgaagtatctcaatttcaatcaaaattgactgatgtcaaatgtgctaatgtcgt
cttgcttaattgcttgcaacatttgcatgttgcttctaattctaagttgtggcagtattg
tagcactttgcacaatgaaatacttgccacttcggatttgagtgttgcttttgaaaagct
tgctcagttattaattgttttgtttgctaatccagctgctgtggatagcaagtgcctgac
tagtattgaagaagtttgcgacgattacgcaaaggacaatactgttttgcaggctttaca
gagcgaatttgttaatatggctagcttcgttgaatatgaagttgctaagaaaaatcttga
tgaggcgcgttctggtggttctgctaatcaacagcagttaaaacagctagagaaagcctg
taatattgctaaatctgcttatgaacgcgaccgtgctgtagcaagaaaattggagcgtat
ggcagatttggctctcactaatatgtataaagaagctagaattaatgataagaagagtaa
ggttgtttctgccttgcaaactatgctttttagtatggtgcgtaagttagataatcaagt
tctcaattcaatattagataacgctgtcaagggttgtgtaccattgaatgcaatcccttc
attggcagcaaatactctgactataattgtaccagataaaagtgtttatgatcaggtagt
tgataatgtctatgttacttatgctggtaatgtatggcaggttcaaactatccaagattc
agatggtacaaataagcagttgaatgagat------------atccgatgattgtaactg
gccactagttattattgcaaatcggtataatgaggtatctgctaccgttttgcaaaataa
tgaattaatgcctgctaaattgaaaactcaggttgttaatagtggtccagaccagacttg
taatacacctact--------------caatg-------ttactataataatagtaacaa
tgggaagattgtttatgctatacttagtgatgttgatggtcttaagtatacaaaaattct
taaagatgatggcaattttgttgtct---tggagttagatcctccttgtaaatttactgt
tcaagatgttaaaggtcttaaaattaagtacctttattttgtaaaaggttgtaacacact
agcaagaggctgggttgttggtacaatttcttctacagttagattgcaagctggaactgc
tactgaatatgcttccaactcatctatattgtctttatgtgcgttttctgtagaccctaa
gaaaacgtatttagattttatacaacaaggaggaacacctattgtcaattgtgttaaaat
gttgtgtgaccatgctggtaccggtatggccattactgctaaacctgatgctaccactag
tcaggattcatatggtggtgcgtctgtttgtatatactgccgcgcacgagttgaacaccc
agatgttgatgggttgtgcaaattacgcggcaggtttgtacaagtgcctatag---gtat
aaaagatcctgtgtcttatgttttgacacatgatgtttgtcaagtttgtggattttggcg
ggatggcagttgttcatgtg-tcagcact--gacactactgttcaatcaaaagatactaa
tt---ttttaaacgggttcggggtacgagtgtagatgcccgtctcgtaccctgtgccagt
ggtttatctactgatgtacaattaagggcatttgatatttgcaatgctagcgttgctggc
attggtttacacttaaaagttaattgctgccgttttcagcgtgttgatgagaatggtgac
aaactagatcagttctttgtcgttaagaggacagatttgactatatataatagagagatg
gaatgttatgagcgtgtaaaagattgtaagtttgtggctgaacacgatttctttacattt
gatgtagaaggtagtcgtgtgccacacattgtacgcaaggatttaacaaagtacactatg
ttggatctttgctacgcattgcgacattttgatcgcaatgattgcatgctgctttgtgac
attctctctatatatgctggttgtgaacaatcctactttactaagaaggattggtatgat
tttgttgaaaatcctgatattatcaatttgtataaaaagctgggacctattcttaataga
gccctagttagcgctactgagtttgcagacaaattggtggaggtaggcttagtaggcgtt
ttaacacttgataatcaagatttaaatggtagatggtatgatttcggtgactatgttatt
gcagccccaggatgtggtgttgctatagcagattcttattattcttatatgatgcctatg
cttaccatgtgtcatgcattggattgtgaattgtatgtgaatgatg------------ct
tatagactatttgatcttgtacagtatgattttactgattacaagcttgaattgtttaat
aagtattttaagcactggagtatgccatatcatcctaacactgttgattgtcaggatgat
cggtgtatcatacattgtgctaattttaacatactttttagtatggttttacctaataca
tgttttgggcctcttgttaggcaaatttttgtggatggtgtgccgtttgttgtttcaatt
ggctaccattataaagaactcggtgttgttatgaatatggatgtggatacacatcgttat
cgcttgtctttaaaagacttgcttttatatgctgctgacccagctttgcatgtagcttct
gctagcgcattatatgatttacgcacttgctgttttagtgtagctgctataacaagcggt
gtaaaatttcaaacagttaaacctggtaattttaatcaggatttttatgattttatttta
agtaagggcatgcttaaagagggtagttcagttgatctgaagcactttttctttacgcag
gatggtaatgctgctattactgattataattattataagtacaatttgcccaccatggtg
gacattaagcagttgttgtttgttttggaagttgtttacaagtattttgagatttatgat
ggtggttgtataccggcatcacaagtcattgttaataattatgataagagtgctggctac
ccatttaataaatttggaaaagccaggctctattatgaagcattatcatttgaggagcag
gatgaaatttacgcttatactaagcgcaatgtcctgccaacacttactcaaatgaatttg
aaatatgctattagtgccaagaatagagcccgcactgttgctggcgtttccatacttagt
actatgactggcagaatgtttcatcaaaaatgtttgaagagtatagcagctacacgtggt
gttcctgtggttataggcaccactaaattttatggtggctgggatgatatgttacgccgc
cttattaaagatgttgataatcctgtacttatgggttgggattatccaaagtgtgatcgt
gctatgccaaacatactacgtattgttagtagtttggtattggctcgaaaacatgaggca
tgttgttcgcaaagcgataggttttatcgacttgcgaatgaatgcgcacaagttcttagt
gaaattgttatgtgtggtggttgttattatgttaagcctggtggcactagtagtggtgat
gcaactactgcttttgctaattcagtctttaacatatgtcaagctgtttcagccaatgta
tgtgccttaatgtcatgcaatggcaataagattgaagatttgagtatacgtgctcttcag
aagcgcttatactcacatgtgtatagaagtgatattgttgattcgacctttgtcacagaa
tattatgaatttttaaataagcattttagtatgatgattttgagtgatgatggtgttgtg
tgctataattctgattatgcgtccaaagggtatattgctaatataagtgcctttcaacag
gtattatattatcaaaataacgtttttatgtcggaatccaaatgttgggttgaaagtgac
atagataaaggacctcatgaattctgttcgcaacacacaatgctagtaaagatggatgga
gacgatgtctaccttccatatccagatcctagtcgtatattaggagctggatgctttgtg
gatgatttgttaaagactgatagtgttcttttaatagaacgatttgtaagtcttgcaata
gatgcttatccacttgtgtatcacgaaaatgaagaataccaaaaggtttttcgtgtttat
ttggagtatataaagaagttgtacaacgacctaggtaatcagatcttggatagctacagt
gttattttaagtacttgtgatggacaaaaatttactgaagagtccttttacaagaacatg
tacttaagaagtgcagttatgcagagtgttggagcttgcgttgtttgctcttctcaaact
tcattacgttgtggcagttgcatcagaaagcctcttctttgctgcaagtgttgttatgat
catgttatggcaactgatcataaatatgttttgagtgtttcaccatatgtgtgtaatgca
ccaggatgtgatgtaaatgatgttaccagattgtatctaggtggtatgtcatattattgt
gaagaccataagccacaatattcattcaagttggtaatgaatggtatggtttttggttta
tataaacaatcttgtacaggatctccgtacattgatgattttaatcgcattgccagttgt
aaatggaccgatgtggacgattacatattggcaaatgaatgtacagagcgcttgaaattg
tttgctgcagaaactcaaaaggcaactgaggaagcctttaagcagagttatgcatcagca
acaatacaagaaattgttagtgagcgcgaattgatcctctcttgggagattggaaaagtg
aagccaccacttaataagaattatgtgtttactggctaccattttaccaaaaatggcaag
acagtcttaggtgaatatgtttttgataaaagtgagttgactaatggtgtgtattatcgc
gccacaaccacttataagctatcagtaggtgatgtttttgttttaacatcgcactcagta
gctaatttaagtgctcctacgcttgtcccgcaggagacttatagtagcattagatttgct
agtgttta-----tagtgtgcttgagacgtttcagaacaatgtcgttaattatcaacata
ttggaatgaaacgctattgtaccgtgcaaggacctcctggtacagggaagtcacatcttg
ctattggtcttgctgtatattattgtacagcgcgtgtagtatacactgcggctagccatg
cagctgtagacgcattgtgtgaaaaagcatacaaatttttgaatataaatgattgcactc
gtattgtccctgctaaggtcagggttgagtgctatgataagtttaaaattaatgacacca
ctcgtaagtatgtgtttactaccataaatgcattacctgagatggtgactgatattgttg
ttgtagatgaagttagtatgcttaccaattatgagctttctgttattaatgctcgtattc
gtgctaagcattatgtttatattggtgatcctgcccaattgccagcaccacgtgtgttat
tgagcaagggtacacttgaacctaaatactttaacactgttactaagctcatgtgttgct
tagggccagacatttttcttggtacatgttacaggtgtcctaaggaaattgttgatacag
tgtctgccttggtttatgaaaataagcttaaggctaagaatg--aaagtagttcattgtg
ttttaaggtttattataagggcgttacaacacatgaaagttctagtgctgtaaatatgca
gcagatttatttgattaacaagtttttgaaggctaatcctttgtggcataaagccgtttt
cattagcccatataatagtcagaactttgcagctaagcgtgttttgggattacaaaccca
gaccgtagattctgctcaaggttctgaatatgattatgttatatactcacagactgcaga
aacagcgcattctgtaaatgttaatcgcttcaatgttgctattactcgagccaagaaagg
tattctttgcgttatgagtaatatgcagttgtttgaagcattacagtttactacattgac
cttagataaagttccacatgccgttgaaacga------aagttcaatgtagtactaattt
atttaaagattgtagcaagaattatagtggttaccacccagctcatgctccttcattttt
ggcagtagatgacaaatataaggcaactggcgacttagccgtgtgtcttggtattagtga
ttctgct------gttacatattcaagattaatatcactcatgggttttaaactggatgt
tacccttgacgggtattgtaagctttttataactaaagaagaagctgttaaacgcgtgcg
tgcttgggttggctttgatgctgaaggtgctcatgccactcgtgatagcattgggacaaa
tttcccacttcaattagggttttccacaggaattgattttgttgtggaagctactggttt
gttcgctgatagagatggttacagctttaaaaaggctgctgctaaagctcctcctggtga
acaatttaagcacctcatccctttgatgatgagaggtcagcgctgggacgttgttagacc
tagaatagtacaaatgtttgcagatcatttaattgatctgtctgattgtgttgtgctagt
tacgtgggctgccaactttgagctcacatgtctccgttactttgcaaaagttggacgtga
gatctgttgtaatgtgtgcactaaacgtgccacagtttataattctagaactggttacta
tggttgttggcgccatagtgttacatgtgattacttgtataatccacttattgttgatat
tcaacagtggggatatactggttctttatcaagtaatcatgatttatattgtagcatcca
taaaggagcacatgttgcttcctctgatgctataatgacacggtgtttggccgtttatga
ttgcttttgcaataatattaattggaatgtggagtatcccatcatttcaaatgagttaag
tattaatacctcttgtaggatcttgcagcgtgtgatgcttaaagctgctatgctttgcaa
taggtatagtttgtgttatgatattggcaatcctaaagcgatagcttgtg----tcaaa-
-gattttgatttcaagttctatgatgcccaacc----aattgttaagtctgtta-----a
gactcttttgtactcatttgaggcacataaggactcttttaaagatggtttgtgtatgtt
ttggaactgcaatgtggataagtatccgccgaatgcagttgtatgtagatttgacacgag
agtgttgaataatttaaatcttcctggctgtaatgggggtagtttgtatgttaataagca
tgcattccataccaaacccttttctagggcagcctttgagcatttgaagcctatgccatt
tttctattattcagatacgctttgcgtgtatatggatggcatggatgctaagcag-----
---gttgattatgtacctttgaaatccgccacgtgcatcactagatgcaatttaggtggc
gcagtttgtttgaaacatgctgaagagtatcgtgagtaccttgagtcttacaatacagct
actacagcaggttttactttttgggtctataagacatttgatttttataatttgtggaat
acattcaccaagctacaaagtttggagaatgttgtatttaatttagtcaagactggccat
tatacgggagaggctggtgaaatgccttgtgccattataaatgacaaagtcgtggctaag
atcgataaggaggatgttgttatttttactaataatacaacataccctactaatgtggct
gttgaattgtttgctaaacgcagtgttcggcaccatccagagcttaagctctttagaaat
ttgaatgttgatgtgtgctggaagcac-gtcatttgggactacgctagagaaagtatatt
ttgcagtaatacttatggtgtctgc------atgtatacagatttaaagtgcattgata-
-----------aattgaatgtcctttttgatggtcgtgataatggtgctctcgaagcttt
taaacgctctaataatggcgtttacatttccatgacaaaagttaagagtctttcgatgat
kaaaggtccaccgcgtgccgaattgaatggcgtagtggtggataaag-----ttggagac
gctgattgcgtgttctattttgctgtgcgtaaagagggtcaggatgtcatcttcagccaa
ttcgacagcctgggagtcagctctaaccagagcccacaaggtaatctggggagtaatggt
aaacccggtaatgtcggtggtaatgatgccctggcaacctctaccatctttacacaaagc
cgtgttattagctcttttacatgtcgtactgacatggaaaaagattttatagctttagat
caagatgtgtttattcagaagtatggtttggaggactatgcttttgaacatattgtttat
ggtaattttaaccagaagataattggtggtttgcatttgttaataggcttgtaccgaagg
cagcaaacgtcctatctggttgttcaggagtttgtctcgtacgattccagcatacactct
tattttatcactgatgaaaagagtggtagtagtaagagtgtttgcactgttatagatatt
ttgttggatgattttgtggctcttgttaagtcacttaatcttaattgtgtgagtaaggtt
gttaatgtcaatgttgattttaaagattttcagtttatggtttggtgtaacgatgagaaa
gtcatgactttttaccctcgtttgcaagctgcatctgactggaagcctggttattctatg
cctgtactatataagtatttgaattccccaatggaaagagttagtctctggaattatggg
aagccagttactttgcctacaggctgtatgatgaatgtcgctaagtatactcagttatgt
caatatctgaatactacaacattagctgtacctgttaatatgcgcgttttgcatttaggt
gcaggttcagaaaaaggagtagcaccgggttctgcagttcttaggcagtggttgcctgtt
ggtaccattcttgtagataatgatttacacccatttgtgagtgacagtgtcgctacatat
tttggggattgtataaccttaccctttgattgtcaatgggatttgataatttctgatatg
tatgaccctattactaagaacataggggagtacaatgtgagtaaagatggtttctttaca
tatatttgtcatatgattcgcgacaagttagctcttggtggtagtattgctataaaaata
acagagttttcttggaacgcagaattatataagttaatggggtattttgcattttggacg
gtgttctgcacaaatgcaaatgcttcttctagtgaaggatttttaattggcataaattat
ttgggtaaatccaaggttgatatagatggaaatattatgcatgccaattatttgttttgg
agaaattcca--------cagtttggaatgggggtgcttatagcctttttgacatggcta
aattccctcttaaattggctggtactgccgtgataaatttaagagcagaccagattaatg
atatggtttattcccttcttgaaaagggtaaactacttataagagatacaaataaagaag
tttttgttggtgatagtttggttaacgtaatct------------aaactttaaaaatgg
ccgtctaacatgc-----------------------------------------------
------------------------------------------------------------
------------------------------------------------------------
------------------------------------------------------------
--------------------------------------ttagttttagacgttaaaggtg
tagaagaattgcatggtgatttagtta---------------------------------
------------------------------------------------------------
------------ttgattt--tcaattgcatgcagttcaattataaaataaccatcaacc
cttcatcacccgctagacttcaaatagtgaagcttggtgctgaaaagaaggatggttttt
atgaaaccgtagttagccattggattggaattcgtcatgaatataaaccaaccactgata
agctagctaatatta-------ttgttgtttagaattggttcgtaaagagcttgatgaag
gtgatcttcccgagaatgatg---atgcttggttttagctctcgtaccattatgaaaaca
attcttt--gcttgttcgacatgtctacaggaaaagttattatttccgtatggcttgtca
aactctagattgtaattgtttgggattttatgaatcttcataagaagaagactaaaccca
gtgaaaatgtttttgcttcctagattttgtctagtttgcagcatcattggtaattttggt
tttgaaaatcctcctaccaatgttgtttcacattttaatgatgattggtttttgtttggg
gacagtcgtaccgactgtaatcatgttgttaaaaccaatccccgtaattattcttatatg
gaccttaatcctgctctgtgtgattctggtaaaatatcatctaaagctggcaactccatt
tttaggagttttcactttactgatttttataattacacaggtgaaggccaacaaattatt
ttttatgagggtgttaattttacgccttatcatgcctttaaatgcattagtgctggtaat
aatgatatatggatgcagaataaaggcttattttacactcaggtttataagaagatggct
gtttatcgcagtcttactttagttaatgtgccatacgtttacaatgggtcagctcaacct
accgcattttgtaagtctggcagtttaactcttaacaatcctgcatatatagcccgtgag
gttaatgtgggtgattattattataagtctgaagcagatttttctctttcaggttgtgac
gagtatatcgtaccactttgtatttttaacggcaagtttttgtcgaatacaaagtattat
gatgatagtcaatattattttaataaagacactggtgttatctatggtct-caattctac
tgaaaccattaccactggttttgattttaattgccagtatttagtgctaccttctggtaa
ttatctagccatttctaatgagctattgttaactgttcctactaaagcaatctgtcttaa
taagcgtaaggtttttactcctgtacaggttgttgactctcggtggaacaatgtcaggca
gtctgataacatgacggcagttgcatgtcaacttccatactgttattttcgcaattctac
ttccaactacgttggtattcatgatgttaaccatggtgatgctggttttactagcatact
cagtggtttgttgtatgattcaccttgtttttcgcagcaaggtgtttttaggtatgataa
tgtcagcaccgtttggcctctttttccttttggtaattgccctactgctgctagtattat
ttcctctgatttacctatatgtgtttatgacccattaccaattattcttcttagcattct
tttaggtgtcgcggtcatagttatagttgttttgttgttttattttatggtggataatgg
tacaaggcagcactatgcttaaaacctaatctaaacatgttttttatacttt------ta
atctccct-----gccttctgcttttgcagttataggggatttaaagtgtaacacttcat
taattaatgacgttgacactggtgtgccatctattagctctgaagttgttgatgtcacta
atggtttggggactttctatgttttagatcgtgtttatttaaataccacattgttgctca
atggttattatccaactt------cagggtctacgtttcgtaatatggctctgaaaggaa
ctcgactattgagcaccttgtggtttaagccgccttttttatcatcttttaatcatggta
tttttgccaaggttaaaaacagcaaattttctaaagatggtgttatttatagtgagtttc
ctgctattactataggtagtacttttgtaaatacttcctatagcatagtagtagagcctc
atacctcacttattaatggtaatttacaaggtttgttgcaaatttctgtttgtcaataca
ctatgtgtgaatatcc-----------aaatactatttgtca---tcctaatttgggtaa
tcaacgcatagaactatggcattatgacacagatgttgtttcttgtttatataggcgtaa
tttcacatatgatgtgaatgctgattatttatattttcacttttatcaggaaggtg-gca
ctttttatgcatactttacagatactggttttgtgaccaagtttctgtttaagtt-----
-------gtatttaggtattgtgctttcacattattatgttatgccattgacttgtgata
gcgctttatctttagaatactgggttacacctctcactactagacaatttcttctagcct
ttgatcaggatggtgttttataccatgctgttgattgtgctagtgattttatgagtgaga
ttatgtgtaaaacttcttcaataacaccacctactggtgtttatgaactaaacggttata
cagttcaacctg------ttgccactgtatatcgtagaatacctgacttacccaattgcg
atatcgaagcttggcttaattctaaaaccgtttcttcgcctcttaattgggaacgtaaaa
ttttttctaattgtaattttaatatgggcaggctgatgtcttttattcaggctgactctt
ttggttgtaacaatattgatgcttcgcgcttatatggtatgtgttttggtagcattacta
ttgataagtttgctatacccaatagtagaaaggttgatctgcaactgggtaaatttggtt
atttacaatcctctaattataagattgacactgctgttagcagttgtcaactctattata
gtttgcctgcagcaaacgtatctgtcactcattataatccttcatcttggaacagaaggt
atgggtttaataatcagagttttggttctagaggccttcatgatgctgtttattcacagc
aatgttttaatacacctaacacatattgtccttgtagaacaagtcaatgcataggtggtg
caggcacaggaacttgtcctgtaggcaccactgttcgtaagtgttttgctgcagttacaa
acgctactaagt----gtacttgttggtgtcagccagacccttccacatataaaggtgta
aacgcctggacctgtccgcaatctaaagtttctatacaaccaggtcagcattgccctggt
ttgggtcttgtggaggatgattgctctggcaacccttgcacttgtaaaccagaggctttc
ataggctggagttcagaaacttgtttgcaaaatggtaggtgtaatatttttgctaatttt
attctgaatgatgtcaatagcggtacaacctgttctactga-------------------
--tttacaacagggtaatactaatattacaactgatgtttgtgttaattatgacctttat
ggcatcacaggccagggcatatttatagaagttaatgccacttattataatagttggcag
aatcttctttatgattctagtggtaatctctatggctttagagattatttatcaaataga
acttttcttattcgtagctgctatagtggaagggtttcagcagtttttcatgctaactct
tctgaacctgctttg-----atgtttcgtaatcttaaatgcagccacgtttttaataata
ctgttttaggacaaatacagcttgttaactattttgatagttaccttggctgtgttgtta
atgcttataa---taatacagctagtgctgtaagtacttgtgatttaaccgttggtagcg
gctattgtgttgattatgttacagcacttagatcacgtag----------------atct
gtaactacaggttatcgctttactaattttgaaccatttgccgttaatttggtaaatgat
agcatagaacctggtggtggtttgtatgaaatacagataccttcagagtttaccattggg
aatttagaagaattcattcaaacgagttcccctaaggttaccatagaatgggctacattt
gtttggggggactatgctggatggaaacaacagttaactgaggagggtagtttttgggag
aacattaatgctatactcacagaagtaaatgaactacttgccactacacagttgcaagta
gctaatagtttaatgaatggagtcacccttagtactaagattaaggatggcattaatttc
a-atgttgacgatatcaacttctcctctgtattaggttgtttaggaagcgagtgtagtag
agcttccactagatctgctatagaggatttactttttgataaagtaaaattgtctgatgt
cggctttgtacaggcctataataactgcactggaggtgccgaaatcagggatctcatttg
tgtgcaaagttataatggtatcaaagtgttgcctccattgttatctgaaaatcagattag
tggttacactttagcagccaccgctgctagcttatttcctccttggacagctgcagcagg
tg------------taccattttatttaaatgttcagtatcgtataaatgggcttggcgt
caccatggatgtgctaagccaaaaccaaaagcttattgctagtgcatttaacaacgctct
tgattctatccaggaagggttcgatgcaactaattctgctttagttaaaattcaggctgt
tgttaacgcaaatgctgaagcacttaataacttattgcaacaactctctaacagatttgg
t-gccataagtgcttctttacaagaaattttaaccaggctcgatgctcttgaagctaaag
ctcagatagacagacttattaatgggcgtctcaccgctcttaatgcttatgtttcccagc
agcttagtgattctacactagtaaaatttagtgcagcacaagctattgagaaagttaatg
aatgtgttaaaagccaatcatctaggataaatttctgtggtaatggtaatcatattatat
cattagtacagaatgctccatatggtttgtattttatccattttagctatgtcccaacca
agtatgttacagctaaggttagtcctggtttgtgcattgctggcgatataggaatatcgc
ctaagagtggttattttattaatgtaaataattcttggatgttcactggtagtgcctatt
attaccctgaacctataactcaaaataatgttgttgtgatgagtacctgtgctgtt----
----aattacactaaagcaccgggttttgtgctgaacacatctacaccttaccttcctga
tttcaaggaagaattgtatcaatggtttaaaaaccaatcttcagtggcactagattt---
----gtcacttgattatactaatgttacgttcttggacctacaagatgaaatgaataggt
tacaagaggctataaaagttttaaatcagagctacatcaacctcaaggacattggtacat
atgagtattatgtgaaatggccttggtatgtatggc------ttttaattggccttgctg
gtgtagctatgcttgtattactatttttcatatgctgttgtacaggatgtgggactagtt
gttttaagaaatgtggcggttgt---------------tttgatgattatactggatacc
aggagtttgtaatcaaa-----------acttcacatgacgattaatttcgtcttttgtt
t-------------ccatatagttactttaagcatttgccatag----------------
--tttttgaggttaggctt---------------tattaatggacatctggtcccct---
--gaaaataaatatctccgttatact----------------aacggatttaatgtctca
gaactagaaga---------------------------tgtctgttttaaatataact--
------------------------------------------------------------
------------------------atcaatttcctaaag--------------taggata
ttgtagagttcctaattatgcttg-------gtgccgtaaccaaggtagtttttg-tgct
acttttactttgtacggcaaatccaaacattatgataat----tattttggaataat---
-----------------------aactggttttacagcattctctaattctttagaagaa
gctgttaacaaactggttttttta------------------------------------
------------------------------------------------------------
-----gctgttgattttattacctggcgaagccagagtttaaatgtttatg---------
------------------------------------------------------------
----------------gctgatgctta---------tttttcagacactgtgtggtatgt
-------------------------ggggcaaataatttttatagttgccatttgtttat
tggttataatagttgtagtggcatttttggcaact---------------------ttta
aattgtgtattcaactttgcggtatgtgtaatac------tttagtactgtccccttcta
tttatgtgtttaatagaggtaggcagttttatgagttttacaatgatgtaaaaccaccag
ttcttgatgtggatgacgtttagttaatccaaacattatg---------------agtag
tccaactacaccagtaccagttattagctggact------gctgatgaagctattaaatt
cctaaaggaatggaatttttctttgggtataatagtactctttatcacaatcatacttca
atttggatatacaagtcgcagtatgtttgtttatgttgttaagatggttatattgtggct
catgtggcctcttactataattttaactatcttcaactgcgtatacgcgttgaataatgt
gtaccttggcttctctatagtttttactatagtggccattattatgtgggttgtttattt
tgtgaatagtatcaggttgtttattagaactggaagttggtggagtttcaacccagaaac
taacaacttgatgtgtatagatatgaagggaagaatgtatgttaggccgattattgagga
ctatcacaccctcactgccacaataatacgtggtcacctctacattcaaggtataaaact
aggtactg--------gctattccttgtcagatttgcctgcttatgtgaccgttgctaag
gtcacacacctgtgcacatataagcgtggttttcttgataagataggcgatactagtggt
tttgctgtttatgttaagtccaaagtcggtaattatcgatt-------------------
-----------------------------------------------------------g
ccttcaacccataagggctcaggcat----------------------------------
-------------------ggacaccgcattgttgagaaataatatctaaa---------
------------------------------------------------------------
------------------------------------------------------------
-------------------------ctttaaggatgtctttcactcctggca--------
agcagtccagcagtagagcgtcctctggaaatcgttctggtaatggcatcctcaagtg--
---------------------------------------------------ggccgatca
gtccgatc------------------------agtctagaa-------------------
---------------------------------------atgttcaaaccaggggcagaa
gagttcaa----------------------------------------------------
------------------------------------------------------------
------tccaagcaaac---------tgttacttctcagcaaccagcagga---------
------------------------------------------------------------
------------------------------------------------------------
------------------------------------------------------------
------------------------------------------------------------
--gggactgttgtaccctactat-------------------------------------
------------------------------------------------------------
------------------------------------------------------------
------------------------------------------------------------
-------tcttggttctctggaattactcagtttcaaaagggaaaggagtttgaatttgc
agagggacaaggtgtgcctattg----caccaggagtcccagctactgaagctaaggggt
actggtacagacacaacagacgtccttttaaaacagccgatggcaatcagcgtcagctgc
tgccacgatggtatttttactacctgggaacaggaccgtatgccaaagaccagtacggca
ccgacattgacggagtcttctgggtctctagtaaccaggctgatattaataccccggctg
acattgtcgatcgggatccaagtagcgatgaggctatcccgactaggtttccgcctggca
ctgtactccctcaaggttattatattgaaggctcaggaaggtctgctcctaattccagat
ctacttcacgcgcacccaatagagcccctagtgcaggatcgcgtagtagagccaattctg
gcaatagaaccc------------------ctacccctggtgtaacacctgacatggctg
atcaaattgctagtcttgttctggcaaaacttg---------------------gcaagg
atgccactaagcctcagcaa---------------gtaactaagcagactgccaaagagg
tcagacagaaaattttgaataagccccgccagaagaggagccccaataaacaatgcactg
ttcagcagtgttttgggaagagaggccctaatca---------gaattttggtggtggag
aaatgttaaaacttggtactagtgacccacagtttcccattcttgcagaactcgcaccta
cagctggtgcgtttttctttggatcaagattagagttggccaaagtgcagaatttgtctg
ggaattctgacgagccccagaaggatgtttatgaattgcgctataatggcgccattagat
ttgacagcacactctcaggttttgaaaccattatgaaggtgcttaaccagaatttgaatg
cctatcaa------------------catcaggaagatgggatgatgaa---tagtccta
aaccacagcggttgcgtggtcagaagaatgggcaagtagaaaatga------taatacaa
gtgttgcagcgcctaaaagccgtgtgcagcaaaataagagtagtgagttgacagcagagg
acatcagccttcttaagaagatggatgagccctatactgaagatacctcagaaatataa-
---------gagaatgaaccttatgtcggcacctggtggtaacccctctcaggaaagtcg
ggataaggcactctctatcagaatggatgtcttgctgttata----atagatagagaagg
ttatagcagactatagattaattagttgaaagttttgtgtggtaatgtatagtgttggag
aatttt-aagacttgcagat---gttgc--------------------------------
--------tgacaagtgcctcagggaagagcc----------------------------
------------------------------------------------------------
------------------------------------------
>OQ798817.1 Porcine hemagglutinating encephalomyelitis virus strain rvPHEV21, complete genome
----------------------------------------------cgcttcactgatct
cttgttagatctttttgtaatctaaactttataaaaacatccactccctgtagtctatgc
ttgtgggcgta------gatttttcatagtggtgtctat-attcatttctgctgttaaca
---------------------------------gctttcagccagggacgtgttgtatcc
taggcagtggcccacccataggtcacaatgtcgaagatcaacaaatacggtctcgaacta
cactgggctccagaatttccatggatgtttgaggacgcagaggagaagttggataaccct
agtagttcagaggtggatatagtttgctccaccactgcgcaaaagctggaaacaggcgga
atttgtcctgaaaatcatgtgatggtggattgtcgccgacttcttaaacaagagtgttgt
gtgcagtctagcctaatacgtgaaattgttatgaatacacgtccatatgatttggaggtg
ctacttcaagatgctttgcagtctcgcgaagcagttttggttacaccccctctaggtatg
tctttggaggcatgctacgtgagaggttgta----------------atcctaacggatg
gac-catgggtttgtttcggcgtagaagtgtgtgtaacactggt--------cgttgcgc
tgttaacaagcatgtggcctatc-agctatatatgat----------tgatcctgctggt
gtttg-----------tttcggtgcaggtcaattcattggttgggttatacccttagcct
ttatgcctgcgcaatcccggaaatttattgttccttgggttatttatttgcgtaagtgtg
gcgataagggtgcctataataaagagcataaacgtggcggttttgaacacgtttataatt
ttaaagtggaggaagcttacgaccaggttcatgatgagcctaagggtaagttttctaaga
aggcttatgctttacttagaggatatcgtggtgttaaaccgctcctctatgtagaccagt
atggttgtgattatactggtggccttgcagatggcttagaggct---tatgctgataaga
cattgcaagaaatgaaggcattatttcctatttggagccaggaactcccttttgatgtaa
ctgtggcatggcacgtcgtgcgtgatccacgttatgtta-tgagattgcagagtgcttct
actatacgtagtgtagcatatgttgctaaccctactgaagacttgtgtgatggttctgtc
gttataaaagaacctgtgcatgtttatgcggatgactctattatttta--cgtcaacata
attta------------------gttgacattatgagttgttttta--------------
---tatggaggcagatgcagttgtaaatgctttttatggtgtcgatttgaaagattgtgg
ttttgttatgcagtttggttat--attgattgcgaacaagact-----------------
-tgtgtgattttaaaggttgggtacctggtaatatgatagatggttttgcttgtaccacc
tgtggtcatgtttatgaaacaggtgatttgctagcacaa---------tcttcaggtgtt
ttgcctgttaatcctgtgttgcacactaagagtgcagcaggtt-----------------
-------------------------atggtggttttggttgtaaagactcttttactctg
tatggccaaactgtagtttactttggaggttgtgtgtattggagtccagcacgtaatata
tggattcctatattaaaatcctctgttaagtcttatgacagtttggtttatactggagtt
---gtaggttgcaaggctattgtaaaggaaacaaatctcatttgcaaagcgttgtacctt
gattatgttcaacacaagtgtggcaatttagaacagcgagagttgctaggtgtgtcagat
gtgtggcataaacaattgttattaaatagaggtgtgtataaacctctcttagagaatatt
gattattttaatatgcggcgcgctaaatttagtttagaaacttttactgtttgcgcagat
ggctttatgccttttcttttagatgatttggttccgcgcgcatattatttggcagtaagt
ggttatgcattttgtgattatgcagataaactttgccatgccgttgt---------gtct
aagagtaaagagttacttgatgtgtct--------------------------ctggatt
ctttgggtgca---------------------gctatacattatttgaattctagaattg
ttgatttggctcaacattt--------------------------tagtgattttggagc
aagttttg------tttctacaattgttcgttattttaaaac----------ttttacta
ctagcactgctcttgcatttgcatg----------ggtgttatttcatgttttgcatggt
gcttatatagtagtagagagtgatatatattttgttaaaaacattcctcgttatgctagt
gctgttgcacaagcatttcggagtgttgctaaagttgtactggactctttaagagttact
tttattgatggcctttcttgttttaagattggacgtagaagaatttgtctttcaggcaga
aaaatttatgaag-----------------------------------ttgagcgtggct
tgttacattcatctcaattgcc----------------------------attagatgtt
tatgatttaacca------------------------------------------tgcct
agtcaag-ttcagaaagccaagcaaaaacctatttatttaaaagg---------------
------------------------------ttctggttctgattttttattagcggatag
tgtagttgaagttgttacaacttcact------tacaccatgtggttattctgaaccacc
taaatttgcagataaaatttgcattgtggataatgtttatatggc-------caaggctg
gtgacaaatattaccctgttgtggttg--ctgatcatgctggactcttggatcaagcatg
gagagttccttgtgctggaaagcatgttacatttaaggaacagcctacagtaaatgagat
tgcaagcatgcataagactattaaagttttttatgagcttgacaaagattttaatactat
tttaaacactgcttgtggagtgtt-------tgaagtggatgataccgtggatatggagg
aatt---ttatgctgtggtgattgatgccatagaagagaaactttctccatgtaaggagc
ttgaaggtgtaggtgctaaagttagtgcctttttacagaaattagatgataattctctat
t-tttatttgatgaggccggtgaggaagtttttgcttctaaattgtattgtgcttttaca
gctcctgaagaagactactttcccgaagaaagtgatgttgaagaagatgatgtagaaggt
gaggaaattgatttaactgtcac---------------------------taaacaggag
gagtcttctgaaattttagaggacactttggatgatggttcatgtgtggagacatctgag
tcacaagttgaagaagatgtagaaatgtcggattttgttgatcttgaatctgtgattcag
gattatgaaaatgtttgttttgagttttatactacagagccagaatttattaaagttttg
gatctgtatgtgcctaaagcaactcgcaataattgc--------tggttgcgatcagttt
tggccgtgatgcagaaattgccttgtcaattcaaagataaaaatttgcaggatctttggg
tgttatataagcaacagtatagtcagttgtttgttgataccttggttaataagatacctg
ctaatattgtagttccacaaggtggttatgttgctga-----------------------
---tttcgcatactggtttttaaccttatgtgagtggcagtgtgtagcatactggaaatg
cattaaatgtgatttagct---ctcaagcttaaaggcttggatgctatgttcttttatgg
tgatgttgtttctcatgtatgcaagtgtggtga----------gtctatggtacttattg
atgtt-----------gatgtgccatttaca-----------------------------
--gcccactttgctcttaaggataagttgttttgtgcatttattactaagcgtagtgtgt
ataaagcagcttgtgtcgtggatgttaatgatag--tcattctatggctgttattgacg-
---gtaaacaaattgatgaccatcgtatcactagtattactagtgataagtttga---tt
ttattattgggcatgg--------------------------------------------
------------------------------------------------------------
-----tatgtcattctcaatgactacttttgaaattgcccaattgtatggttcttgtata
acacctaatgtgtgttttgtt----aaaggtgatataattaaagtgtctaagcgtgttaa
agcagaagttgttgtaaaccctgctaacggccatatggcacatggtggtggtgttgcaaa
agctattgcagtagcagctggacagcagtttgttaaagagactaccgatatggttaagtc
taaaggagtttgtgctactggggattgttatgtctccac-----aggcggcaaa------
-------ttatgtaaaactgtgcttaatgttgttggacctgatgc--------aagagca
cagggtaaacaaagttat------gcattgctggagcgcgtttat-----------aaac
accttaacaaata--tgattgtgttgtaac---aacgttgatttcagctggtatatttag
tgtgccttctgatgtgtctttaacatatctacttggtactgctacgaaacatgttgttct
tgttagtaataatcaagaggattttgatcttatttctaagt--gtcagataactgctgt-
-------tgagggcactaggaaattggcagagcgtctttcttttaatgtcggacgctcta
ttgtttatgaaacagatg-------ctaataagttgcttttaagca-atgaggtt-----
--------------gcatttgtttctacatttaatgtt-ttacaggatgt----gttatc
cttaagacatgctataattcttgaagatgatgcacgaacctttgttcagagcaatg----
ttgatgttgtccctgaaggttggcgtgtcgtcaataaatttgatcaaattaat-------
-----------ggtgttagaaccgttaaatattttgaatgtcctggtggcatagatatat
gtagccagggtaaagtttttggttatgtacagcagggcgtttttaataaggctactgttg
cacaaattaaagccttgtttgtggataaagtggacgtcttgcttaccgtcgatggcgtta
act------------ttactaataggttcattcctgttggtgaaagttttggcaagattc
taggtaatgtgttttgtgatggaattaatgtcaccaaacacaagtgtgatataaaatata
aaggtaaagtcttttttcagtt------tgataagctttcaagtgaaga----tttgaaa
gctgttaga-agttcatttaattttgatcaaaaggagttgcttgcc--tattacaacatg
cttgttaactgtaataagtggcaggttgttgttaatggtaagtattttacttttaagcag
gctaataacaattgttttgttaatgtttcctgcttaatgttgcagagtttgactcttaag
tttaaaattgttcaatggcaagaggcctggcttgaatttcgttcgggtcgccctgctaga
tttgtagctttagttatggccaaaggaggttttaaatttggagatcctgctgattctaga
gatttcttgcgtgttgtgtttagtcaagttgatttgactggggcaacatgtgattttgag
attgcatgtaaa---tgtggtgtaaagcaagaacagcgtactggtttagacgctgttatg
cattttggtacgttgagtcgtgaagaacttgaagttggctacacagtggattgtttctgt
ggtaaaaagctgattcattgtgtgcgatttgatgtaccatttttaatttgcagtaataca
ccttctagtgttaagttacctaagggtg------ttgtatgtgcaaatatttttataggt
gat---aaagttggtcattatgttcatgttaagtgtgaacaggcttatcagctttatgat
gcttctaatgttaagaaggttgcagatgttactggcaatttttcagattgtctgtacctt
aaaaa---tttgaaacagactgttaaatctgtgttgaccacctattatttagacgatgta
aaaaaaattgagtataaccctgatctgtcacaatattattgtgatggaggtaagtattat
act------cagcgtattattaaggcacaatttaagacatttgagaaagtagatggtgtg
tatactaattttaaattggtaggacacactatctgtgatagtctcaatgttaagttgggt
tttgataactctaaggagtttgttgaatataag------gttactgagtggccaacagca
ac---------------aggtgatgtagtgttggctactgatgat-----ttgtatgtta
atagatatgagaggggttgcattacttttggtaaacctgttatatggt------------
taagtcatgaga--aagcatcactcaattctttaacatattttaacagaccttcattggt
cgatgataataa----------------atttgctgtgttaaaagtagctgatgt-----
-------tgatagtggtgatgataactctgagagtgctgtcaaagagacaaaaaaaatca
acatcgtccag----------ttaaatggtgtgaaaaagccatttaag------------
--------------gttgaagatagtgtcgttattaatgatgacactagcgcgaccaaat
atgttaagagcttatctattgttgatgtgtatgatatgtggcttacaggttgtaggtatg
ttgttaaaactgctaatgctttgagcagggca----gttaatgtacctacaatacgtaag
tttataaaatttggtatgactcttgttagta-taccaatagatttgttaaatttaagaga
gactaagcctgttgttaatgtggtt------------------agagtgctgcgaaataa
agtttctgcatgctttaattttattaaatggctttttgtcttattgtt---------tgg
ctggattaaaatatccgccgataataaagtaatatacaccacagaaattgcatcaaagct
tacttgtaagcttgttgctttagctgtcaaaaatgcattattgacatttaattggagtat
ggttgcgcgaggtgcttgcatcatagcgactatatttctattgtggtttaattttatata
tgccaatgtaatttttagtgatttttatttgcccaaaattggctttttgccgaccttcgt
tggtaaaattgctcagtggattaagagc----acttttagtcttgttactatttgtgatt
tttattccgttcaagatgtgggttttaaaaatcag--------------------tattg
taatggaagtatcgcatgtcagttctgcttgtcaggatttgatatgttggataattataa
agctattgatgtagtacagtatgaagctgataggagagtagttgttgattatacaggtgt
gttgaaaattgtcattgaattgatagtaagttac----gctctgtatacagcatggtttt
atcctttgtttgctcttatcagtcttcagattttaactacttggct-------------a
cctgagctttttatgcttagtacattacattggagttttaggttgttggtatctttggct
aat----------------atgttaccagcgcatgtttttatgagattttatatcattat
tgcctcttttattaagctttttagcatatttaggcatgttgcctatggttgtagtaaacc
tggttgtttgttttgctataagaggaatcgtagtctacgtgtaaaatgtagtactattgt
tggtggtatgatacgctattacgatgtgatggctaatggtggcaccggcttttgttcaaa
acatcagtggaattgcattgattgtgattcttacaaaccaggtaatacttttattactgt
tgaggctgcttttgatctatcaagagaattgaagcggcccattcagcctacagatgttgc
ttatcatacagtaacggatgttaagcaagttggttgttctatgcgactgttctacgatcg
cgatgggcagcgtacttatgatgatgttaatgctagtttgtttgtggattatagtaatct
gctacattctaaagttaagagtgtgcctaatatgcatgttgtggtt----gtagaaaatg
atgctgataaagctaattttctgaat--gctgctgtattttatgcacaatctttgtttag
acctattttaatggttgataaaaatcttataactactgccaatactggtacgtctgtcac
agaaactatgtttgatgtttatgtggatacctttttgtctatgtttgatgtagacaaaaa
gagtcttaatgctttaatattaactgcgcattcttctattaaacagggtacgcatattga
taaagttttggatacctttttaagctgtgctcgtaagagttgttctattgattcagatgt
tggtaccaagtgtttagctgattctgtcatggctgctgtgtcgg-caggtcttgaattga
ctgatgaaagttgtaataatttggtgcctacatatttgaagtgtgataacattgtagcag
ctgatttaggtgttctgattcaaaattctgctaagcatgtgcagggcaatgttgctaaaa
tagctggtgtttcttgcatatggtctgttgatgtttttaatcaacttagttctgactttc
agcataa--attgaagaaggcatgttgtaaaactgg---------------tttaaaatt
gaagcttacctataataagcagatggctaatgtctctgttctaactacacctttcagtct
taagggaggtgcagtttttagttattttgtgtatgtgtgttttgtgttgagtttggtttg
ttttattggtttgtggtgct-------------taatgcctacttatgcagtatacaaat
cagactttcagcttcctgtttatgcca---gttataaagtgttagataatggtgttatta
gagatattagcgttgaagatgtttgcttcgctaataaatttgaacaatttgatcaatggt
atgagtccacgtttggtctaaattattatagcaacaatatggcttgtcccattgttgttg
ctgtaatagaccaggatattggctctactgtgtttaatgtccctaccaaagttttacg--
-atatggttaccatgtgttgcattttattacgtatgcattctctgctgatggagtgcagt
gttatactccgcatagtcaaatatcgtattctaatttttatgctagtggttgtgttcttt
cctctgcctgtaccatgtttgcaatggctgatggtcgcccacaaccttattgttatacag
aagggcttatgcaaaatgcttctctgtatagttcattggtgcctcacgtgcggtataacc
ttgctaatgctaaaggttttatccgttttccagaagtgctgcgagaagggcttgttcgta
ttgttcgtacacgttctatgtcgtattgcagagttggtctatgtgaggaggctgatgagg
gtgtttgttttaattttaatggttcttgggtacttaataatgagtattatagatcattgc
ctgggaccttttgtggtagagatgtttttgatttaatctatcagctgtttaaaggtttag
cacagcctgtggattttctggcattgaccgctagttctattgctggtgctatacttgctg
taattgttgttttggtgttttattacctaataaagctcaaacgtgcttttggtgattaca
ccagtgtggtttttgttaatgtggtagtgtggtgtgtaaattttatgatgctttttgtat
ttcaagtttaccctacactttcttgtgtatatgctatttgttatttttatgccactcttt
atttcccttatgagataagtgtgataatgcatttacaatggctagttatgtatggcacta
ttatgcctttatggttttgtttgctatatatatctgttgttgtttcaaatcatgctctct
gggtattttcttactgcagacagcttggtacttcagttcgtagtgatg---------gca
catttgaagaaatggctctcactacgtttatgattacaaaagattcttattgtaagctta
agaattctttatctgatgttgcttt----------taatagatatttgagtttgtataat
aaatataggtattacagtggtaaaatggatactgctgcatatagagaagctgcttgttct
cagttggctaaagcaatggatacatttaccaataataatggtagtgatgtgctttaccag
ccacccactgcttctgtgtcaacttcatttttgcaatcaggtattgtgaaaatggttaac
cctacttctaaggtggaaccatgtattgttagcgttacatatggtaatatgacattgaat
ggtttatggttggatgataaggtctactgtccaagacatgttatatgttctgcttcagat
atgactaatccagattatacaaatttgttatgtagagtaacatcaagtgattttattgta
ttgtttgatcgtttaagccttacagtgatgtcttaccaaatgcagggttgtatgcttgtg
cttactgtgaccttgcaaaattctcgtacaccaaaatatacatttggtgttgttaagcct
ggtgagacttttactgttttagctgcttataacggcaaaccacaaggagcctttcatgtt
actatgcgtagtagttatactattaagggttcctttttatgcggatcttgtggttctgtt
ggttatgtaatgatgggtgattgtgttaaatttgtgtatatgcatcaattggagcttagc
actggttgtcatactggtactgacttcaatggggatttttatggtccttataaagatgct
caggttgttcaattgcccgttcaggattatatacaatctgttaattttgtagcatggctc
tatgctgctatacttaacaattgtaattggtttgtacaaagtgataagtgttctgttgaa
gattttaatgtgtgggctttatccaatggatttagccaatttaagtctgatcttgttata
gatgctttggcttctat----------------------------gacgggtgtgtcatt
ggaaacactcttggctgctattaagcgtcttaagaatggtttccaagggcgtcagattat
gggtagttgctcttttgaggatgaattgacacctagcgatgtttatcaacagctcgctgg
tatcaagttacaatcaaagcgcact----agattgtttaaaag-------cactgtttgt
tg-----gattatggcttctacatttttgtttagttgcataattacagcatttgtaaaat
ggactatgtt------tatgtatgtaactac------------taacatgtttagtatta
cattttgtgcactttgtgttataagtttagccatgttgttggttaagcataagca-----
-tctttatttgactatgtatataa-ttcctgtgctttttactttgctgtataataactat
ttggttgtatataagcatacatttagag-------------gctatgtttatgcatggct
atcac-attttgtcccatcagtagagtatacttatactgatgaagttatttatg-gcatg
ttattgctagtaggaatggtttttgttacattacgtagcattaaccatga----------
------------------------tttgttttcttttataatgtttgttggccgtgttag
ttctgttgtctcattgtggtacatgggctccaacttagaagaagaaattcttcttatgtt
ggct---------gccctttttggtacatacacatggacaacagctctttccatggctgc
tgcaaaggttattgctaagtgggttgctgtaaatgttttgtatttcacagatatacccca
aattaaaatagtgcttttgtgc------------tatttgtttattggttatattattag
ctgttattggggattgttttccttgatgaatagtttgtttagaatgcccttgggtgttta
taattataaaatatcagtacaggaattaagatatatgaatgctaatggcttgcgccctcc
caaaaatagttttgaagctcttatgcttaattttaagctgttgggtattggaggtgtgcc
aatcattgaagtatctcaatttcaatcaaaattgactgatgtcaaatgtgctaatgtcgt
cttgcttaattgcttgcaacacttgcatgttgcttctaactctaagttgtggcagtattg
tagcactttgcacaacgaaatacttgccacttcggatttgagtgttgcttttgaaaagct
tgctcagttgttaattgttttgtttgctaatccagctgccgtggatagcaagtgcttgac
tagtattgaagaagtttgtgatgattacgcaaaggacaatactgttttgcaggctttaca
gagtgaatttgttaatatggctagcttcgttgaatatgaagttgctaagaaaaatcttga
tgaggcgcgtgctagtggttctgctaaccaacagcagttaaaacagctagagaaagcctg
taatattgctaaatctgcttatgaacgcgaccgtgctgtagcaagaaaattggagcgtat
ggcagatttggctctcactaatatgtataaagaagctagaattaatgataagaagagtaa
ggttgtttctgccttgcaaactatgctttttagtatggtgcgtaagttagataatcaagc
tttgaattcaatattagataacgctgtgaagggttgtgtaccattgaatgcaatcccttc
attggcagcaaatactctgactataattgtaccagataaaagtgtttatgaccaggtagt
tgataatgtctatgttacttatgctggtaatgtatggcaggttcaaactatccaagattc
agatggtataaataagcagttgaatgagat------------atctgatgattgtaactg
gccactagttattattgcaaatcggtgtaatgaggtatctgctaccgttttgcaaaataa
cgaattaatgcctgctaaattgaaaactcaggttgttaatagtggtccagatcagacttg
taatacacctact--------------caatg-------ttactataataatagtaacaa
tgggaagattgtttatgctatacttagtgatgttgatggtcttaagtatacaaaaattct
taaagatgatggcaattttgttgtct---tggagttagatcctccttgtaaatttactgt
tcaagatgttaaaggccttaaaattaagtacctttattttgtaaaaggctgtaacacact
agcaagaggctgggttgttggtacaatttcttctacagttagattgcaagctggaactgc
tactgaatatgcttccaactcatctatattgtctttatgtgcgttttctgtagatcctaa
gaaaacgtatttagattttatacaacaaggaggaacacctattgtcaattgtgttaaaat
gttgtgtgaccatgctggtaccggtatggccattactgctaaacccgatgctaccactag
tcaggattcatatggtggtgcgtctgtttgtatatattgccgcgcacgagttgaacaccc
agatgttgatgggttgtgcaaattacgcggcaggtttgtacaagtgcctgtag---gtat
aaaagatcctgtgtcttatgttttgacacatgatgtttgtcaagtttgtggattttggcg
ggatggcagttgttcatgtg-tcagcact--gacactactgttcaatcaaaagatactaa
tt---ttttaaacgggttcggggtacgagtgtagatgcccgtctcgtaccctgtgccagt
ggtttatctactgatgtacaattaagggcatttgatatttgcaatgctagtgttgctggc
attggtttacacttaaaagttaattgttgccgttttcagcgtgttgatgagaacggtgac
aaattagatcagttctttgtcgttaagaggacagatctgactatatataatagagagatg
gaatgttatgagcgtgtaaaagattgtaagtttgtggctgaacacgatttctttacattt
gatgtagaaggtagtcgtgtgccacacattgtacgcaaggatttaacaaagtatactatg
ttggatctttgctatgcattgcgacactttgatcgcaatgattgcatgctgctttgtgac
attctctctatatatgctggttgtgaacaatcctattttactaagaaggattggtatgat
ttcgttgaaaatcctgatattattaatttgtataaaaagctgggacctatttttaataga
gccctagttagcgctactgagtttgcagacaaattggtggaggtaggcttagtaggcgtt
ttaacacttgataatcaagatttaaatggtaaatggtatgattttggtgactatgttatt
gcagcccctggatgtggtgttgctatagcagattcttattattcttatatgatgcctatg
cttaccatgtgtcatgcattggattgtgaattgtatgtgaatgatg------------ct
tatagactatttgatcttgtacagtatgattttactgattacaagcttgaattgtttaat
aagtattttaagcactggagtatgccatatcatcctaacactgttgactgtcaggatgat
cggtgtatcatacattgtgctaattttaacatactttttagtatggttttacctaataca
tgttttgggcctcttgttaggcaaatctttgtggatggtgtgccttttgttgtttcaatt
ggctaccattataaagaacttggtgttgttatgaatatggatgtggatacacatcgttat
cgcttgtctttaaaagacttgcttttatatgctgccgacccagctttgcatgtagcttct
gctagtgcattatatgatttacgcacttgctgttttagtgttgctgctataacaagcggt
gtaaaatttcaaacagttaaacctggtaattttaatcaggatttttatgactttatttta
agtaagggcatgcttaaagagggtagttcagttgatctgaagcactttttctttacgcag
gatggtaatgctgctattactgattataattattataagtataatttgcccaccatggtg
gacattaagcagttgttgttcgttttggaagttgtttacaagtattttgagatttatgat
ggtgggtgtataccggcatcacaagtcattgttaataattatgataagagtgctggctat
ccatttaataaatttggaaaagccaggctctattatgaagcattatcatttgaggagcag
gatgaaatttacgcttatactaagcgcaatgtcctgccaacacttactcaaatgaatttg
aaatatgctattagtgccaagaatagagcccgcactgttgctggtgtttccatacttagt
actatgactggcagaatgtttcaccaaaaatgtttgaaaagtatagcagctacacgtggt
gttcctgttgttataggcaccactaaattttatggcggctgggatgatatgttacgccgc
cttattaaagatgttgataatcctgtacttatgggttgggattatccaaagtgtgatcgt
gctatgccaaacatactacgtattgttagtagtctggtattggcccgaaaacatgaggct
tgttgttcgcaaagcgataggttttatcgactcgcgaatgaatgcgcacaagttcttagt
gaaattgttatgtgtggtggctgttattatgttaagcctggtggcactagtagtggcgac
gcaactactgcttttgctaattcagtctttaacatatgtcaagctgtttcagccaatgta
tgcgctttaatgtcatgcaatggcaataagattgaagatttgagtatacgtgctcttcag
aagcgcttatactcacatgtgtatagaagtgatatggttgattcaacctttgtcacagaa
tattatgaatttttaaataagcattttagtatgatgattttgagtgatgatggtgttgtg
tgttataattctgactatgcgtccaaagggtatattgctaatataagtgcctttcaacag
gtattatattatcaaaataacgtttttatgtcagaatctaaatgttgggttgaaaatgac
ataaataaaggacctcatgaattctgttcgcaacacacaatgctagtaaaaatggatgga
gatgatgtctaccttccatatcctgatcctagtcgtatattaggagctgggtgctttgtg
gatgatttgttaaagactgatagtgttcttttaatagaacgatttgtaagtcttgcaata
gatgcttatccacttgtgtatcacgaaaatgaagaataccaaaaggtttttcgtgtttat
ttagagtatataaagaagttgtacaatgacctaggtaatcagatcttggatagctacagt
gttattttaagtacttgtgatggacaaaaatttactgaagagtccttttacaagaacatg
tatttaagaagtgcagttatgcagagtgttggagcttgcgtggtttgctcttctcaaact
tcattacgttgtggcagttgcatcagaaagcctcttctttgctgcaagtgttgttatgat
catgttatggcaactgatcataaatatgttttgagtgtttcaccatatgtgtgtaatgca
ccgggatgtgatgtaaatgatgttaccagattgtatctaggtggtatgtcatattattgt
gaagaccataagccacaatattcattcaagttggtaatgaatggtatggtttttggtcta
tataaacaatcttgtacaggatctccgtacattgatgattttaatcgcattgccagttgt
aaatggaccgatgttgacgattacatattggcaaatgaatgtacagagcgcttgaaattg
tttgctgcagaaactcaaaaggcaactgaggaagcctttaagcagagttatgcatcagca
acaatacaagaaattgttagtgagcgcgaattgatcctctcttgggagattggaaaagtg
aagccgccacttaataagaattatgtttttactggctatcattttactaaaaatggcaag
acagttttaggtgaatatgtctttgataaaagtgagttgactaatggtgtgtattatcgc
gccacaaccacttataagctatcagtaggtgatgtttttgtgttaacatcgcactcggta
gctaatttaagtgctcctacgcttgtcccgcaggagaattatagtagcattagatttgct
agtgttta-----tagtgtgcttgagacgtttcagaacaatgttgttaattatcaacata
ttggaatgaaacgctattgcaccgtgcaaggacctcctggtacagggaagtcacatcttg
[truncated: 986,788 more chars]
