# Supplementary material for: Broad-spectrum CRISPR-Cas13d-mediated strategy for combating human coronaviruses
Source: Mol Ther Nucleic Acids. 2026 Mar 6;37(2):102888. doi: 10.1016/j.omtn.2026.102888 (PMC13126349; doi:10.1016/j.omtn.2026.102888)
Supplement: Data S1. Animal coronavirus sequences [file mmc2.zip › File S1/alignment wuhan with rat coronavirus.fasta]

>NC_045512.2 Severe acute respiratory syndrome coronavirus 2 isolate Wuhan-Hu-1, complete genome
------attaaaggtttataccttccc------aggtaacaaaccaaccaactttcgatc
tcttg-tagatctgtt-ctctaaacgaactttaaaatctgtg----tggctgtcactcgg
ctgcatgcttagtgca-----------ctcacgcagtataattaataactaattac-tgt
cgttgac--------aggacacgagtaactcgtctatcttctgcaggctgcttacggttt
c-gtccgtgttgcagccgatcatcagcaca--------tctaggtttcgtccgggtgtga
c------------------------------------cgaaaggtaagatggagagcctt
gtccctggtttcaacgagaaaacacacgtccaactcagtttgcctgt-------------
-----------------------------tttacaggttcgcgacgtgctcgtacgtggc
-------------------tttggagactccgtggagga------------ggtcttatc
agaggcacgtcaacatcttaaagatggcacttgtggcttagtagaagttgaaaaaggcgt
tttgcctcaacttgaacagccctatgtgttcatcaaacgttcggatgctcgaactgcacc
tcatggtcatgtta------------------tggttgagctggtagcagaactcgaagg
cattcagtacggtcgtagtg-------------gtgagacacttggtgtccttgtccctc
atgtgggcgaaataccagtggcttaccgcaaggttcttcttcgtaa-----gaacggtaa
taaaggagctggtg---------gccatagttacggcgccgatctaaagtcatttgactt
------aggcgacgagcttggcactgatccttatgaagattttcaagaaaactggaacac
taaacatagcagtggtgttaccc---------gtgaactcatgcgtgagcttaacggagg
ggcatacac---tcgctatgtcgataacaacttctgtggccctgatggctaccctcttga
gtgcatt---------------------aaagaccttctagca------------cgtgc
tggtaaagc-ttcatg-----cactttg------tccgaacaactggactttattgacac
taagaggggtgtatactgctgccgtgaacatgagcatgaaattgcttggtaca-------
----cggaacgttctgaaaagagctatgaattgcagacac--------------------
-------------------cttttgaaattaaattggcaaagaaatttgacaccttcaat
ggggaatgtccaaattttgtatttcccttaaattccataatcaagactattcaaccaagg
gttgaaaagaaaaagcttgatggctttatgggtagaattcgatctgtctatccagttgcg
tcaccaaatg--------------aatgcaaccaaatgtgc-ctttcaactctcatgaag
tgtgatcattgtggtgaaacttcatggcagacgggcgattttgttaaagccacttgcgaa
---ttttgtggcactgagaatttgactaaag--aaggtgccactacttgtggttacttac
cccaaaatgctgttgttaaaatttattgtccagcatgtcacaattcagaagtaggacctg
agcatagtcttgccgaataccataatgaatctggcttg----------------------
------------------aaaaccattcttcgtaagggtggtcgcactattgcctttgga
ggc---------------------------------------------------------
tgtgtgttctcttatgttggttgccataacaagt--gtgcctattgggttccacg-----
tgctagcgctaacat-----------------------------------aggttgtaac
ca-------tacaggtgttgttggagaaggttccgaaggtcttaa---------------
------------------------------------------------------------
tgacaaccttcttgaaatactccaaaaagagaaagtcaacatcaatattgttggtgactt
taaacttaatgaagagatcgccattattttggcatctttttc------------------
----------tgcttccacaagtgcttttgtggaaactgtgaaaggtttggattataaag
cattcaaacaaa---------ttgttgaatcctgtggtaattttaaagttacaaaaggaa
aagctaaaaaaggtgcctg-------------------gaatattggtgaacagaaatca
atactgagtcctctttatgcatttgcatcagaggctgctcgtgttgtacgatcaattttc
tcccgca-------ctcttgaaactgctcaaaattctgtgcgtgttttacagaaggc--c
gctataacaatactagatggaatttcacagtattcactgagactcattga----------
-----tgctatgatgttcacatctgatttggctactaacaatctagttgtaatggcctac
attacaggtggtgttgttcagttga-------cttcgcagtg------------------
-----gctaactaacatctttggcactgtttatgaaaaactcaaacccgtccttgattgg
cttgaagagaagtttaaggaaggtgtagagtttc-ttagagacggttgggaaattgttaa
atttatctcaacctgtgcttgtgaaattgtcggtggacaaattgtcacctgtgcaaagga
aattaagg------------------agagtgttcagacattctttaagcttgtaaataa
atttttggctttgtgtgctgactctatcattattggtggagctaaacttaaagccttgaa
tttaggtgaaacatttgtcacgcactcaaagggattgtacagaaagtgtgttaaatccag
agaagaaactggcctactcatgcctctaaaagccccaaaagaaattatcttcttagaggg
agaaacacttcccacagaagtgttaacagaggaagttgt---------------------
----cttgaaaactggtgatttacaaccattagaacaa-------cctactagtgaagct
gttgaagctccat-tggttggtacaccagtttgtattaacgggcttat-------gttgc
tcgaaatcaaa-------------gacacagaaaagtactgtgcccttgcacctaatatg
atggtaacaaacaataccttcacactcaaaggcggtgcaccaacaaaggttacttttggt
gatgacactgtgatagaagtgcaaggttac---aagagtgtgaatatcacttttgaactt
gatgaaaggattgataaagtacttaatgagaagtgctctgcctatacagttgaactcggt
acagaagtaaatgagttc----------------------------------gcctgtgt
tg-----------------------------------------------------tggca
gatgctgtcataaaaactttgcaaccagtatctgaattacttac----------------
-----------------------accactgggcattgatttagatgagtggagtatggct
acatactacttatttgatgag---tctggtgagtttaaat-----tggcttcacatatgt
attgttctttctacc--------ctccagatgaggatgaagaagaaggtgattgtgaaga
agaagagttt---gagccatcaactcaatatgagtatggtactgaagatgattaccaagg
taaacctttg--------------------gaatttggtgccacttctgctgctcttcaa
cctgaagaagagcaagaagaagattggttagatgatgatagtcaacaaactgttggtcaa
caagacggcagtgaggacaatcagacaactactattcaaacaattgttgaggttcaacct
caattagagatggaacttacaccagttgtt--------------------cagactattg
aagtgaatagttttagtggttatttaaaacttactgacaatgtatacattaaaaatgcag
acattgtggaagaagctaaaaaggtaaaaccaacagtggttgttaatgcagccaatgttt
accttaaacatggaggaggtgttgcaggagccttaaataaggctactaacaatgccatgc
aagttgaatctgatgattacatagctactaatggaccacttaaagtgggtggtagttgtg
tttt--------aagcggacacaatcttgctaaacactgt--------------------
--cttcatgttgtcggcccaaatgttaacaaaggtgaagacattcaacttctta-----a
gagtgcttatgaaaattttaatcagcacgaagttctacttgcaccattattatcagctgg
tatttttgg--------tgctgaccctatacattctttaagagtttgtgtagatactgtt
cgcacaaatgtctacttagct----------------------------gtctttgataa
aaatctctatgacaaacttgtttcaagctttttggaaatgaagagtgaaaagcaagttga
acaaaagatcgctgagattcctaaagaggaagttaagccatttataactgaaag------
--------------------------taaaccttcagttgaacagagaaaacaagatgat
aagaaaatcaaagct-----------------------tgtgttgaagaagttacaacaa
ctctggaagaaactaagttcctcacagaaaac-ttgttactttatattgacattaatggc
aatcttcatccagattctgccactcttgttagtgacattgacatcactttct--------
taaagaaagatgctccatatat--------------------------------------
---agtgggtga------------tgttgttcaagagggtgttttaactgctgtggttat
acctactaaaaaggctggtggcactactgaaatgctagcgaaagctttgagaaaagtgcc
aac--agacaattatataaccacttacccgggtcagggtttaaatggttacactgtagag
gaggcaaagacagtgcttaaaaagtgtaaaagtgccttttacattctaccatctattatc
tctaatgagaagca------agaaattcttggaa--------------------------
---------------ctgtttcttggaatttgcgagaaatgcttgcacatgcagaagaaa
ca-------------------cgcaaattaatgcctgtctgtgtggaaactaaagc----
--catagtttcaactatacagcgtaaatataagggtattaaaatacaagagggtgtg---
gttgattatggtgctagattttacttt---tacaccagtaaaacaactgtagcgtcactt
atcaacacacttaacgatctaaatgaaa------------ctcttgttacaatgccactt
ggctatgtaacacatggcttaaatttggaagaagctgctcggtatatgagatctctcaaa
gtgccagctacagtttctgtttcttcacctgatgctgttacagcgtataatggttatctt
acttcttcttctaaaacacctgaagaacattttattgaaac-------------------
--------------catctcacttgctggt-----------------------tcctata
aagattggtcctattctggacaatctacacaa-----------------------ctagg
tatagaatttcttaagag--------------aggtgataaaagtgtatattacactag-
-----------------------------------------------taatcctaccaca
ttccacctagatggtgaagttatcacctttgacaatcttaaga-----------------
------------------------------------------------cacttctttctt
tgagagaagtg--------------------------aggactattaaggtgtttacaac
agtagacaacattaacctccacacgcaagttgtggacatgtcaatgacatatggacaaca
gtttggtccaacttatttggatggagctgatgttactaaaataaaacctcataattcaca
tgaaggtaaaacattttatgttttacct---------------aatgatgacactctacg
tgttgaggcttttgagtactacca-cacaactgatcctagttttctgggtaggtacatgt
cagca---ttaaatcacactaaaaagtggaaatacccacaagt------taatggtttaa
cttctattaaatgggcagataacaactgttatcttgccactgcattgttaacactccaac
aaatagagttgaagtttaa-tccacctgctcta-caagatgcttattacagagcaagggc
tggtgaagctgctaacttttgtgcacttatcttagcctac------------tgtaataa
gacagtaggtgagttaggtgatgttagagaaacaatgagttacttgtttcaacatgccaa
tttagat-----tcttgcaaaagagtcttgaacgtggtgtgtaaaacttgtggacaacag
cagacaacccttaagggtgtagaagctgttatgtacatgggcacactttcttatgaacaa
tttaagaaaggtgttcagataccttgtacgtgtggtaaacaagctacaaaatatctagta
caacaggagtcaccttttgt----tatgatgtcagcaccacctgctcagtatgaacttaa
gcatggtacatttacttgtgctagtgagtacactggtaattaccagtgt-----------
--------ggtcactataaacatataacttctaaagaaactttgtattgcatagacggtg
ctttacttacaaagtcctcagaatacaaaggtcctattacggatgttttctac-------
----aaagaaaacagttacacaacaaccataaaaccagttacttataaattggatggtgt
tgtttgtacagaaattgaccctaagttggacaattattataagaaagacaattcttattt
cacagagcaaccaattgatcttgtaccaaaccaaccatatccaaacgcaagcttcgataa
ttttaagtttg---tat-gtgataatatcaaatttgctga---------tgatttaaacc
agttaactggttataagaaac-------------------------------ctgcttca
agagagcttaaagttacatttttccctg------acttaaatggtgatgtggtggctatt
gattataaacactacacaccctcttttaagaaaggagctaaattgttacataaacctatt
gtttgg------catgttaacaatgcaactaataaagccacgtataaaccaaatacctgg
tgtatacgttgtctttggagcacaaaaccagttgaaacatcaaattcgtttgatgtactg
aagtcagaggacgcgcagggaatggat---------------------------------
--------------------------aatcttgcctgcgaagatctaaaaccagtctctg
aagaagtagtgga---------------------------------------aaatccta
ccatacagaaagacgttcttgagtgtaatgtgaaaactaccgaagttgtaggagacatta
tacttaaaccagcaaataatagtttaaaaattacagaa---------------gaggttg
gccacacagatctaatgg------------------------------------------
------------ctgcttatgtagacaattctagtcttacta---ttaagaaacctaatg
aattatctagagtattaggtttgaa-----------------------------------
--------------aacccttgctac----tcatggtttagctgctgt------------
taatagtgtcccttgggatactatagctaattatgctaagccttttcttaacaaagttgt
tagtacaactactaacatagttacacggtgtttaaaccgtgtttgtactaattatatgcc
ttatttctttactttattgctacaattgtgtacttttactagaagtacaaattctagaat
taaagcatctatgccgactactatagcaaagaatactgttaagagtgtcggtaaattttg
tctagaggcttcatttaattatttgaagtcacctaatttttctaaactgataaatattat
aatttggtttttactattaagtgtttgcctaggttctttaatc-----tactcaaccgct
gctttaggtgtt---------ttaatgtctaatttaggcatgccttcttactgtactggt
tacagagaaggctatttgaactctactaatgtcactattgcaacctactgtactggttct
ataccttgtagtgtttgtcttagtggtttagattctttagacacctatccttctttagaa
actatacaaattaccatttc---------atcttttaaatgggatttaactgcttttggc
ttagttgcagagtggtttttggcatatattcttttcactaggt-------ttttctatgt
-----------------------------------acttggattggctgc------aatc
atgcaattgtttttcagctattttgcagt--------acattttattagtaattcttggc
ttatgtggttaataattaatcttgtacaaatggccccgatttcagctatggttagaatgt
acatcttctttgcatcattttattatgtatggaaaagttatgtgcatgttgtagacggtt
gtaattcatcaacttgtatgatgtgttacaaacgtaatagagcaacaagagtcgaatgta
caactattgttaatggtgttagaaggtccttttatgtctatgctaatggaggtaaaggct
tttgcaaactacacaattggaattgtgttaattgtgatacattctgtgctggtagtacat
ttattagtgatgaagttgcgagagacttgtcactacagtttaaaagaccaataaatccta
ctgaccagtcttcttacatc---------gttgatagtgttacagtgaagaatggttcca
tccatctttactt---tgataaagctggtcaaaagacttatga----------aagacat
tctctctctcattttgttaacttagacaacctgagagctaataacactaaaggttcattg
cctattaatgttatagtttttgatggtaaatcaaaatgtgaagaatcatctgcaaaatca
gcgtctgtttactacagtcagcttatgtgtcaacctatactgttactagatcaggcatta
gtgtctgatgttggtgatagtgcggaagttgcagttaaaatgtttgatgcttacgttaat
acgttttcatcaacttttaacgtaccaatggaaaaactcaaaacactagttgcaactgca
gaagctgaacttgcaaagaa---tgtgtccttagacaatgtcttatctacttttatttca
gcagctcggcaagggt---ttgttgattcagatgtagaaactaaagatgttgttgaatgt
cttaaattgtcacatcaatctgacatagaagttactggcgatagttgtaataactatatg
ctcacctataacaaagttgaaaaca---tgacaccccgtgaccttggtgcttgtattgac
tg---------tagtgcgcgtcatattaatgcgcaggtagcaaaaagtcacaacattgct
ttgatatggaacgttaaagatttcatgtcattgtctgaacaactacgaaaacaaatacgt
agtgc---tgctaaaaagaataacttaccttttaagttgacatgtgcaactactagaca-
-----agttgttaatgttgtaacaaca---------aagatagcacttaagggtggtaaa
attgttaataa----ttggttgaagcagttaattaaagttacacttgtgttcct------
----ttttgttgctgctattttctatttaataacacctgt---tcatgtcatgtctaaac
atactgacttttcaagtgaaatcata---ggatacaaggctattgatggtggtgtcactc
gtgacatagcatctacagatacttgttttgctaacaaacatgct---gattttgacacat
ggtttagccagcgtggtgg------------------tagttatactaatgacaaagctt
gcccattgattgctgcagtcataacaagagaagtgggttttgtcgtgcctggtttgcctg
gcacgatattacgcacaactaatggtgactttttgcatttcttacctagagtttttagtg
cagttggtaacatctgttacacaccatcaaaacttatagagtacac-tgactttgcaaca
tcagcttgtg------------ttttggctgctgaatgtacaatttttaaagatgcttct
ggtaagccagtaccatattgttatgataccaatgtactagaaggttctgttgcttatgaa
agtttacgccctgacacacgttatgtgct------catggatggctctattattcaattt
cctaacacctaccttgaaggttctgttagagtggtaacaacttttgattct------gag
tactgtaggcacggcacttgtgaaagatcagaagctggtgtttgtgtatctactagtggt
agatgggtacttaacaatgattattacag-atctttaccaggagttttctgtggtgtaga
tgctgtaaa-tttacttactaatatgtttacaccactaattcaacctattggtgctttgg
acatatcagcatctatagtagctggtggtattgtagctatcgtagtaacatgccttgcct
actattttatgaggtttagaagagcttttggtgaatacagtcatgtagttgcctttaata
ctttactattccttatgtcattcactgtactctgtttaacaccagtttactcattcttac
ctggtgtttattctgttatttacttgtacttgacat------tttatcttactaatgatg
tttcttttttagcacatattcagtggatggttatgttcacacctttagtacctttctgga
taacaattgcttatat---------------------catttgtatttccacaaagcatt
tctattggttctttagtaattacctaaagagacgtgtagtctttaatggtgtttccttta
gtacttttgaagaagctgcgctgtgcacctttttgttaaataaagaaatgtatctaaagt
tgcgtagtgatgtgctattacctcttacgcaatataatagatacttagctctttataata
agtacaagtattttagtggagcaatggatacaactagctacagagaagctgcttgttgtc
atctcgcaaaggctctcaatgacttcagtaactcaggttct---gatgttctttaccaac
caccacaaacctctatcacctcagctg--ttttgcagagtggttttagaaaaatggcatt
cccatctggtaaagttgagggttgtatggtacaagtaacttgtggtacaactacacttaa
cggtctttggcttgatgacgtagtttactgtccaagacatgtgatctgcacctctgaaga
catgcttaaccctaattatgaagatttactcattcgtaagtctaatcataatttcttggt
acaggctggtaatgttcaactcagggttattggacattctatgcaaaattgtgtacttaa
gcttaaggttgatacagccaatcctaagacacctaagtataagtttgttcgcattcaacc
aggacagactttttcagtgttagcttgttacaatggttcaccatctggtgtttaccaatg
tgctatgaggcccaatttcactattaagggttcattccttaatggttcatgtggtagtgt
tggttttaacatagattatgactgtgtctctttttgttacatgcaccatatggaattacc
aactggagttcatgctggcacagacttagaaggtaacttttatggaccttttgttgacag
gcaaacagcacaagcagct--ggtacggac--acaactat-----tacagttaatgtttt
agcttggttgtacgctgctgttataaatggagacaggtggtttctcaatcgatttaccac
aactcttaatgactttaaccttgtggctatgaagtacaattatgaacctctaacacaaga
ccatgttgacatactaggacctctttctgctcaaactggaattgccgttttagatatgtg
tgcttcattaaaagaattactgcaaaatggtatgaatggacgtaccatattgggtagtgc
tttattagaagatgaatttacaccttttgatgttgttagacaatgctcaggtgttacttt
ccaaagtgcagtgaaaaga---acaatcaagggtacacaccactggttgttactcacaat
tttgacttcacttttagtt---ttagtccagagt--actcaatggtctttgttctttt--
-------ttttgtatgaaaatgcctttttaccttttgctatgggtattattgctatgtct
gcttttgcaatgatgtttgtcaaacataagcatgcatttctctgtttgtttttgttacct
tctcttgccactgtagcttattttaatatggtctatatgcctgctagttgggtgatgcgt
attatgacatggttgg-----------------------------------atatggttg
atactagtttgtctggttttaagctaaaagactgtgttatgtatgcatcagctgtagtgt
tact--aatccttatgacagcaagaactgtgtatgatgatggtgctaggagagtgtggac
acttatgaatgtcttgacactcgtttataaagtttattatggtaatgctttagatcaagc
catttccatgtgggctcttataatctctgttacttctaactactcaggtgtagttacaac
tgtcatgtttttggccagaggtatt------------gtttttatgtgtgttgagtattg
c----------cctattttcttcataactggtaatacacttcagtgtataatgctagttt
attgtttcttaggctatttttgtacttgttactttggcctcttttgtttactcaaccgct
ac------------tttagactgactcttggtgtttatgattacttagtttctacacagg
agtttagatatatgaattcacagggactactcccacccaagaatagcatagatgccttca
aactcaacattaaattgttgggtgttggtggcaaaccttgtatcaaagtagccactgtac
agtctaaaatgtcagatgtaaagtgcacatcagtagtcttactctcagttttgcaacaac
tcagagtagaatcatcatctaaattgtgggctcaatgtgtccagttacacaatgacattc
tcttagctaaagatactactgaagcctttgaaaaaatggtttcactactttctg------
------ttttgctttccatgcag-----------------ggtgctgtagacataaacaa
gctttgtgaagaaatgctggacaacagggcaaccttacaagctatagcctcagagtttag
ttcccttccatcatatgcagcttttgctactgctcaagaagcttatgagcaggctgttgc
taatggtgattctgaa---gttgttcttaaaaagttgaagaagtctttgaatgtggctaa
atctgaatttgaccgtgatgcagccatgcaacgtaagttggaaaagatggctgatcaagc
tatgacccaaatgtataaacaggctagatctgaggacaagagggcaaaagttactagtgc
tatgcagacaatgcttttcactatgcttagaaagttggataatgatgcactcaacaacat
tatcaacaatgcaagagatggttgtgttcccttgaacataatacctcttacaacagcagc
caaactaatggttgtcataccagactataacacatataaaaatacgtgtgatggtacaac
atttacttatgcatcagcattgtgggaaatccaacaggttgtagatgcagatagtaaaat
tgttcaacttagtgaaattagtatggacaattcacctaatttagcatggcctct------
tattgtaac---agctttaagggccaattctgctgtcaaattacagaataatgagcttag
tcctgttgcactacgacagatgtcttgtgctgccggtactacacaaactgcttgcactga
tgacaatgcgttagct------tactacaacacaacaaagggaggtaggtttgtacttgc
actgttatccgatttacaggatttgaaatgggctagattccctaagagtgatggaactgg
tactatctatacagaactggaaccaccttgtaggtttgttacagacacacctaaaggtcc
taaagtgaagtatttatactttattaaaggattaaacaacctaaatagaggtatggtact
tggtagtttagctgccacagtacgtctacaagctggtaatgcaacagaagtgcctgccaa
ttcaactgtattatctttctgtgcttttgctgtagatgctgctaaagcttacaaagatta
tctagctagtgggggacaaccaatcactaattgtgttaagatgttgtgtacacacactgg
tactggtcaggcaataacagttacaccggaagccaatatggatcaagaatcctttggtgg
tgcatcgtgttgtctgtactgccgttgccacatagatcatccaaatcctaaaggattttg
tgacttaaaaggtaagtatgtacaaatacctacaacttgtgctaatgaccctgtgggttt
tacacttaaaaacacagtctgtaccgtctgcggtatgtggaaaggttatggctgtagttg
tgatcaactccgcgaacccatgcttcagtcagctgatgcacaatcgtttttaaacgggtt
tgcggtgtaagtg---cagcccgtcttacaccgtgcggcacaggcactagtactgatgtc
gtatacagggcttttgacatctacaatgataaagtagctggttttgctaaattcctaaaa
actaattgttgtcgcttccaagaaaaggacgaagatgacaatttaattgattcttacttt
gtagttaagagacacactttctctaactaccaacatgaagaaacaatttataatttactt
aaggattgtccagctgttgctaaacatgacttctttaagtttagaatagacggtgacatg
gtaccacatatatcacgtcaacgtcttactaaatacacaatggcagacctcgtctatgct
ttaaggcattttgatgaaggtaattgtgacacattaaaagaaatacttgtcacatacaat
tgttgtgatgatgattatttcaataaaaaggactggtatgattttgtagaaaacccagat
atattacgcgtatacgccaacttaggtgaacgtgtacgccaagctttgttaaaaacagta
caattctgtgatgccatgcgaaatgctggtattgttggtgtactgacattagataatcaa
gatctcaatggtaactggtatgatttcggtgatttcatacaaaccacgccaggtagtgga
gttcctgttgtagattcttattattcattgttaatgcctatattaaccttgaccagggct
ttaactgcagagtcacatgttgacactga----cttaacaaagcc--ttacattaagtgg
gatttgttaaaatatgacttcacggaagagaggttaaaactctttgaccgttattttaaa
tattgggatcagacataccacccaaattgtgttaactgtttggatgacagatgcattctg
cattgtgcaaactttaatgttttattctctacagtgttcccacctacaagttttggacca
ctagtgagaaaaatatttgttgatggtgttccatttgtagtttcaactggataccacttc
agagagctaggtgttgtacataatcaggatgtaaacttacatagctctagacttagtttt
aaggaattacttgtgtatgctgctgaccctgctatgcacgctgcttctggtaatctatta
ctagataaacgcactacgtgcttttcagtagctgcacttactaacaatgttgcttttcaa
actgtcaaacccggtaattttaacaaagacttctatgactttgctgtgtctaagggtttc
tttaaggaaggaagttctgttgaattaaaacacttcttctttgctcaggatggtaatgct
gctatcagcgattatgactactatcgttataatctaccaacaatgtgtgatatcagacaa
ctactatttgtagttgaagttgttgataagtactttgattgttacgatggtggctgtatt
aatgctaaccaagtcatcgtcaacaacctagacaaatcagctggttttccatttaataaa
tggggtaaggctagactttattatgattcaatgagttatgaggatcaagatgcacttttc
gcatatacaaaacgtaatgtcatccctactataactcaaatgaatcttaagtatgccatt
agtgcaaagaatagagctcgcaccgtagctggtgtctctatctgtagtactatgaccaat
agacagtttcatcaaaaattattgaaatcaatagccgccactagaggagctactgtagta
attggaacaagcaaattctatggtggttggcacaacatgttaaaaactgtttatagtgat
gtagaaaaccctcaccttatgggttgggattatcctaaatgtgatagagccatgcctaac
atgcttagaattatggcctcacttgttcttgctcgcaaacatacaacgtgttgtagcttg
tcacaccgtttctatagattagctaatgagtgtgctcaagtattgagtgaaatggtcatg
tgtggcggttcactatatgttaaaccaggtggaacctcatcaggagatgccacaactgct
tatgctaatagtgtttttaacatttgtcaagctgtcacggccaatgttaatgcactttta
tctactgatggtaacaaaattgccgataagtatgtccgcaatttacaacacagactttat
gagtgtctctatagaaatagagatgttgacacagactttgtgaatgagttttacgcatat
ttgcgtaaacatttctcaatgatgatactctctgacgatgctgttgtgtgtttcaatagc
acttatgcatctcaaggtctagtggctagcataaagaactttaagtcagttctttattat
caaaacaatgtttttatgtctgaagcaaaatgttggactgagactgaccttactaaagga
cctcatgaattttgctctcaacatacaatgctagttaaacagggtgatgattatgtgtac
cttccttacccagatccatcaagaatcctaggggccggctgttttgtagatgatatcgta
aaaacagatggtacacttatgattgaacggttcgtgtctttagctatagatgcttaccca
cttactaaacatcctaatcaggagtatgctgatgtctttcatttgtacttacaatacata
agaaagctacatgatgagttaacaggacacatgttagacatgtattctgtta-------t
gcttactaatgataacacttca---aggtattgggaacctgagttttatgaggctatgta
cacaccgcatacagtcttacaggctgttggggcttgtgttctttgcaattcacagacttc
attaagatgtggtgcttgcatacgtagaccattcttatgttgtaaatgctgttacgacca
tgtcatatcaacatcacataaattagtcttgtctgttaatccgtatgtttgcaatgctcc
aggttgtgatgtcacagatgtgactcaactttacttaggaggtatgagctattattgtaa
atcacataaaccacccattagttttccattgtgtgctaatggacaagtttttggtttata
taaaaatacatgtgttggtagcgataatgttactgactttaatgcaattgcaacatgtga
ctggacaaatgctggtgattacattttagctaacacctgtactgaaagactcaagctttt
tgcagcagaaacgctcaaagctactgaggagacatttaaactgtcttatggtattgctac
tgtacgtgaagtgctgtctgacagagaattacatctttcatgggaagttggtaaacctag
accaccacttaaccgaaattatgtctttactggttatcgtgtaactaaaaacagtaaagt
acaaataggagagtacacctttgaaaaaggtgactatggtgatg---ctgttgtttaccg
aggtacaacaacttacaaattaaatgttggtgattattttgtgctgacatcacatacagt
aatgccattaagtgcacctacactagtgccacaagagcactatg------ttagaattac
tggct-----------------tatacccaacactcaatatctcagatgagttttctagc
aatgttgcaaattatcaaaaggttggtatgcaaaagtattctacactccagggaccacct
ggtactggtaagagtcattttgctattggcctagctctctactacccttctgctcgcata
gtgtatacagcttgctctcatgccgctgttgatgcactatgtgagaaggcattaaaatat
ttgcctatagataaatgtagtagaattatacctgcacgtgctcgtgtagagtgttttgat
aaattcaaagtgaattcaacattagaacagtatgtcttttgtactgtaaatgcattgcct
gagacgacagcagatatagttgtctttgatgaaatttcaatggccacaaattatgatttg
agtgttgtcaatgccagattacgtgctaagcactatgtgtacattggcgaccctgctcaa
ttacctgcaccacgcacattgctaactaagggcacactagaaccagaatatttcaattca
gtgtgtagacttatgaaaactataggtccagacatgttcctcggaacttgtcggcgttgt
cctgctgaaattgttgacactgtgagtgctttggtttatgataataagcttaaagcacat
aaagacaaatcagctcaatgctttaaaatgttttataagggtgttatcacgcatgatgtt
tcatctgca---attaacaggccacaaataggcgtggtaagagaattccttacacgtaac
cctgcttggagaaaagctgtctttatttcaccttataattcacagaatgctgtagcctca
aagattttgggactaccaactcaaactgttgattcatcacagggctcagaatatgactat
gtcatattcactcaaaccactgaaacagctcactcttgtaatgtaaacagatttaatgtt
gctattaccagagcaaaagtaggcatactttgcataatgtctgatagagacctttatgac
aagttgcaatttacaagtcttgaaattccacgtaggaatgtggca--actttacaagctg
aaaa----------------tgtaacaggactctttaaagattgtagtaaggtaatcact
gggttacatcctacacaggcacctacacacctcagtgttgacactaaattcaaaactgaa
ggtttatgtgttgacatacctggcatacctaaggacatg---acctatagaagactcatc
tctatgatgggttttaaaatgaattatcaagttaatggttaccctaacatgtttatcacc
cgcgaagaagctataagacatgtacgtgcatggattggcttcgatgtcgaggggtgtcat
gctactagagaagctgttggtaccaatttacctttacagctaggtttttctacaggtgtt
aacctagttgctgtacctacaggttatgttgatacacctaataatacagatttttccaga
gttagtgctaaaccaccgcctggagatcaatttaaacacctcataccacttatgtacaaa
ggacttccttggaatgtagtgcgtataaagattgtacaaatgttaagtgacacacttaaa
aatctctctgacagagtcgtatttgtcttatgggcacatggctttgagttgacatctatg
aagtattttgtgaaaataggacctgagcgcacctgttgtctatgtgatagacgtgccaca
tgctttt---ccactgcttcagacacttatgcctgttggcatcattctattggatttgat
tacgtctataatccgtttatgattgatgttcaacaatggggttttacaggtaacctacaa
agcaaccatgatctgtattgtcaagtccatggtaatgcacatgtagctagttgtgatgca
atcatgactaggtgtctagctgtccacgagtgctttgttaagcgtgttgactggactatt
gaatatcctataattggtgatgaactgaagattaatgcggcttgtagaaaggt---tcaa
cacatggttgttaaagctgcattattagcagacaaattcccagttcttcacgacattggt
aaccctaaagctattaagtgtgtacctcaagctgatgtagaa------tggaagttctat
gatgcacagccttgtagtgacaaagcttataaaatagaagaattattctattcttatgcc
acacattctgacaaattcacagatggtgtatgcctattttggaattgcaatgtcgataga
tatcctgctaattccattgtttgtagatttgacactagagtgctatctaaccttaacttg
cct--------ggttgtgatggtggcagtttgtatgtaaataaacatgcattccacacac
cagcttttgataaaagtgcttttgttaatttaaaacaattaccatttttctattactctg
acagtccatgtgagtctcatggaaaacaagtagtgtcagatatagattatgtaccactaa
agtctgctacgtgtataacacgttgcaatttaggtggtgctgtctgtagacatcatgcta
atgagtacagattgtatctcgatgcttataacatgatgatctcagctggctttagcttgt
gggtttacaaacaatttgatacttataacctctggaacacttttacaagac------ttc
agagtttagaaaatgtggcttttaatgttgtaaataagggacactttgatggacaacagg
gtgaagtaccagtttctatcattaataacactgtttacacaaaagttgatggtgttgatg
tagaattgtttgaaaataaaacaacattacctgttaatgtagcatttgagctttgggcta
a----gcgcaacattaaaccagtaccagaggtgaaaatactcaataatttgggtgtggac
attgctgctaatactgtgatctgggactacaaaagagatgctccagcacatatatctact
attggtgtttgttctatgactgacatagccaagaaaccaactgaaacgatttgtgcacca
ctcactgtcttttttgatggtagagttgatggtcaagtagacttatttagaaatgcccgt
aatggtgttcttattacagaaggtagtgttaaaggtttacaaccatctgtaggtcccaaa
caagctagtcttaatggagtcacatta------attggagaagccgtaaaaacacagttc
aattattat-aagaaagttgatg-------------------------------------
-------------------------gtgttgtccaacaattacctgaaa-----------
-----------------------cttactttactcagagtagaaatttacaagaatttaa
acccaggagtcaaatggaaattgatttcttagaattagctatggatgaattcattgaacg
gtataaattagaaggctatgccttcgaacatatcgtttatggagattttagtcatagtca
gttaggtggtttacatctactgattggact----------------------agctaaac
gttttaaggaatcaccttttgaattagaagatttt---attcctatggacagtacagtta
aaaactatttcataacagatgcgcaaacaggttcatctaagtgtgtgtgttctgttattg
atttattacttgatgattttgttgaaataataaaatcccaagatttatctgtagtttcta
aggttgtcaaagtgactattgactatacagaaatttcatttatgctttggtgtaaagatg
gccatgtagaaacattttacccaaaattacaatctagtcaagcgtggcaaccgggtgttg
ctatgcctaatctttacaaaatgcaaagaatgctattagaaaagtgtgaccttcaaaatt
atggtgatagtgcaacattacctaaaggcataatgatgaatgtcgcaaaatatactcaac
tgtgtcaatatttaaacacattaacattagctgtaccctataatatgagagttatacatt
ttggtgctggttctgataaaggagttgcaccaggtacagctgttttaagacagtggttgc
ctacgggtacgctgcttgtcgattcagatcttaatgactttgtctctgatgcagattcaa
ctttgattggtgattgtgcaactgtacatacagctaataaatgggatctcattattagtg
atatgtacgaccctaagactaaaaatgttacaaaagaaaatgactctaaagagggttttt
tcacttacatttgtgggtttatacaacaaaagctagctcttggaggttccgtggctataa
agataacagaacattcttggaatgctgatctttataagctcatgggacacttcgcatggt
ggacagcctttgttactaatgtgaatgcgtcatcatctgaagcatttttaattggatgta
attatcttggcaaaccacgcgaacaa------atagatggttatgtcatgcatgcaaatt
acatattttggaggaatacaaatccaattcagttgtcttcctattctttatttgacatga
gtaaatttccccttaaattaaggggtactgctgttatgtctttaaaagaaggtcaaatca
atgatatgattttatctcttcttagtaaaggtagacttataattagagaaaacaacagag
ttgttatttctagtgatgttcttgttaac------------------------aactaaa
cgaacaatgtttgtt---------------------------------------------
------------------------------------------------------------
------------------------------------------------------------
------------------------------------------------------------
------------------------------------------------------------
------------------------------------------------------------
-------------tttcttgttttattgccactagtctctagtcag--------------
---------------------------tgtgttaatcttacaaccagaactcaatta---
------------------------------------------------------------
------------------------------------------------------ccccct
gcatacactaattctttcacacgtggtgtttattaccctgacaaagt-------------
------------------------------------------------------------
------------------------------------------------------------
-------------------------------tttcagatcctca----------------
------------------------------------------------------------
----------------------------------------------------gttttaca
ttcaactcaggacttgttcttacct-----------------------------------
------------------------------------------------------------
-----------------------------ttcttttccaatgtt----------------
------------------------------------------------------------
----------------------------------------------------------ac
ttggttccatgc------------------------------------------tataca
tgtctctgggaccaatggtactaagaggt-------------------------------
------------------------------------------------------------
--------------------------------------------ttgataaccctgtcct
ac-catttaatgatggtgtt------------------------------tattttgctt
ccactgagaagtctaa-------cataataagaggctggat--ttttggtactactttag
attcgaa-------------gacccagtccct----------------------------
------------------------------acttattgttaataacgctactaatgtt--
-----------------------------gttattaaagt--------------------
------------------------------------------------------------
------------------ctgtgaatttcaattttg-------------------taatg
atccatttt----------------tgggtg-----------------------------
---------tttattaccacaaaaacaacaaaagttggatggaaagtgagttcagagttt
attctagtgcgaataatt------------------------------------------
-----------------------------gcacttttgaatatgtctctcagccttttct
tatggaccttgaaggaaaacagggt--aatttcaaaaatcttagg---------------
-gaatttgtgtttaaga-------------------------------------------
------------------------------------------------------------
-----atattgatggttattttaaaatatatt----------------------------
------------------------------------------------------------
----------------ctaagcaca----------------------------cgcctat
taatttagtgcgtgatctccctcagggtttttcggctttagaaccattggtagatttgcc
a--------------ataggtattaacatcactaggtttcaaactttacttgcttta---
------------------------------------------------------------
------------------------------------------------------------
------------------------catagaagttatttgactcctg--------------
----------gtgattcttcttcaggttggacagctggtgctgcagcttattatgtgggt
tatcttcaacctaggacttttct-------------------------------------
------------------------------------------------------------
-----------------------------attaaaatataatgaaaatggaaccattaca
gatgctgtagactgtgcacttgaccctctctcagaaacaaagtgtacgttgaaatccttc
actgtagaaaaaggaatctatcaaacttctaactttagagtccaaccaacagaatctatt
gttagatttcctaatattacaaacttgtgcccttttgg------tgaagtttttaacgcc
accagatttgcatctgtttatgcttggaacaggaagagaatcagcaactgtgttgctgat
tattctgtcctatataattccgcat-------cattttccacttttaagtgttatggagt
gtctcctactaaattaaatgatctctgctttactaatgtctatgcagattcatttgtaat
-----------------------tagaggtgatgaagtcagacaaatcgctccagggcaa
ac----------------tggaaagattgctgattataattataaattaccaga------
-------------------------tgattttacaggctgcgttatagcttggaat----
-------------tctaacaatcttgattctaaggttggt--------------------
----ggtaattataattacctgtatagattgtttaggaagtctaatctcaaaccttttga
gagagatatttcaactgaaatctatcaggccggtagcacaccttgtaatggtgttga--a
ggttttaattgttactttcctttacaatcata----------tggtttccaacccactaa
tggtgttggttacca---accatacagag-------------------------------
------------------------------------------------------------
-------------------------------------------------------tagta
gtactttcttttgaacttctacatgcaccagcaactgtttgtggaccta-----aaaagt
ctactaatttgg------ttaaaaacaaatgtgtcaatttcaacttcaatggtttaacag
gcacaggtgttct------------tactgagtctaacaaaaagtttctgcctttccaac
aatttggcagagacattgctgacactactgatgctgtccgtgatccacagacacttgaga
ttcttgacattacaccatgttcttttggtggtgtcagtgttataacaccaggaacaaata
cttctaaccaggttgctgttctttatcaggatgttaactgcacagaagtccctgttgcta
ttcatgcagatcaacttactcctacttggcgtgtttattctacaggttctaatgtttttc
aaacacgtgcaggctgtttaataggggctgaacatgtcaacaactcatat------gagt
gtgacatacccattggtgcaggtatatgcgctagttatcagactcagactaattctcctc
ggcgggcacgtagtgtagctagtcaatccatcattgcctacactatgtcacttggtgcag
aaaattcagttgcttactctaataactctattgcca------------------taccca
caaattttactattagtgttaccacagaaattctaccagtgtctatgaccaagacatcag
tagattgtacaatgtacatttgtggtgattcaactgaatgcagcaatcttttgttgcaat
atggcagtttttgtacacaattaaaccgtgctttaactggaatagctgttgaacaagaca
aaaacacccaagaagtttttgcacaagtcaaacaaatttacaaaacaccaccaattaaa-
------------------------------------------------------------
-gattttggt------------------ggttttaatttttcacaaatattaccagatcc
atcaaaaccaagcaagaggtcatttattgaagatctacttttcaacaaagtgacacttgc
agatgctggcttcatcaaacaatatggtgattgccttggtgatattgctgcta-gagacc
tcatttgtgcacaaaagtttaacggccttactgttttgccacctttgctcacagatgaaa
tgatt----gctcaatacacttctgcactgttagcgggtacaat--------cacttctg
gttggacctttggtgcaggtgctgcattacaaataccatttgctatgcaaatggcttata
ggtttaatggtattggagttacacagaatgttctctatgagaaccaaaaattgattgcca
accaatttaatagtgctattggcaaaattcaagactcactttcttccacagcaagtgcac
ttggaaaacttcaagatgtggtcaaccaaaatgcacaagctttaaacacgcttgttaaac
aacttagctccaattttggtgcaatttcaagtgttttaaatgatatcctttcacgtcttg
acaaagttgaggctgaagtgcaaattgataggttgatcacaggcagacttcaaagtttgc
agacatatgtgactcaacaattaattagagctgcagaaatcagagcttctgctaatcttg
ctgctactaaa------atgtcagagtgtgtacttggacaatcaaaaagagttgattttt
gtggaaagggctatcatcttatgtccttccctcagtcagcacctcatggtgtagtcttct
tgcatgtgacttatgtccctgcacaagaaaagaacttcacaactgctcctgccatttgtc
atgatggaaaagcacactttcctcgtgaaggtg---tctttgtttca------------a
atggcacacactggtttgtaacacaaaggaatttttatgaaccacaaatcattactacag
acaacacatttgtgtctggtaactgtgatgttgtaataggaattgtcaacaacacagttt
atgatcctttgcaacctgaattagactcattcaaggaggagttagataaatattttaaga
atcatacatcaccagatgttga---tttaggtgacatctctggcattaatgcttcagttg
taaacattcaaaaagaaattgaccgcctcaatgaggttgccaagaatttaaatgaatctc
tcatcgatctccaagaacttggaaagtatgagcagtatataaaatggccatggtacattt
ggctaggttttatagctggcttgattgccatagtaatgg------tgacaattatgcttt
gctgtatgaccagttgctgtagttgtctc------aagggctgttgttcttgtggatcct
gctgcaaatttgatgaagacgactctgagccagtgctcaaaggagtcaaattacattaca
cataaacgaacttatggatttgtttatgagaatc------------------------tt
cacaattggaactgtaactttgaagcaaggtgaaatcaaggatgctactccttcagattt
tgttcgcgctactgcaacgataccgatacaagcctcactccctttcggatggcttattgt
tg--------------------------------gcgttgcacttcttgctgtttttca-
------------------------------------gagcgcttccaaaatcataaccct
caaaaagagatggcaacta----gcactctccaagggtgttcactttgtttgcaacttgc
tgttgttgtttgta-----acagtttactcacaccttttgctcgttgctgctggccttga
agccccttttctctatctttatgctttagtc--------tacttcttgcagag-------
tataaactttgtaagaataataatgaggctttg------gctttgctggaaatgccgttc
caaaaacccattactt------tatgatgccaa--------ctattttctttgctggcat
actaattgttacgactattgtatacct-------tacaatagtgtaacttcttcaattgt
cattacttcaggtgatggca-------------------------caacaagtcctattt
ctgaacatgactaccagattggtggttatact----------------------------
--------------gaaaaatgggaatctggagtaaaagactgtgttgtattacacagtt
acttcacttcagactattaccagctgtactcaactcaattgagtacagacactggtgttg
aacatgttaccttcttcatct---acaataaaattgttgatgagcctg------------
----aagaacatgtccaaattcacacaatcgacggttcatccggagttgttaatccagta
atggaaccaatttatgatgaaccgacgacgactactagcgtgcctttgtaagcacaagct
gatgagtacgaacttatgtactcattcgtttcgga-----agagacaggtacgttaatag
--------ttaatagcgtacttctttttcttgctttcgtggtattcttgctagttacact
agccatccttactgcgcttcgattgtgtgcgtactgctgcaatattgttaacgtgagtct
tgtaaaaccttctttttacgttta------------------------------------
---------ctctcgtgttaaaaa-------tctgaattcttctagagttcctgatcttc
tggtctaaacgaactaaatattatattagtttttctgtttggaactttaattttagccat
ggcagattccaacggtac---------tattaccgttgaagagcttaaaaagctccttga
acaatggaacctagtaataggtttcctattccttacatggatttgtcttctacaatttgc
ctatgccaacaggaataggtttttgtatataattaagttaattttcctctggctgttatg
gccagtaactttagcttgttttgtgcttgctgctgtttacagaataaattgga-------
--tcaccggtggaattgctatcgcaatggcttgtcttgtaggcttgatgtggctcagcta
cttcattgcttctttcagactgtttgcgcgtacgcgttccatgtggtcattcaatccaga
aactaacattcttctcaacgtgccactccatggcactattctgaccagaccgcttctaga
aagtgaactcgta---atcggagctgtgatccttcgtggacatcttcgtattgctggaca
ccatctagg---acgctgtgacatcaaggacctgcctaaagaaatcactgttgctacatc
acg---aacgctttcttattacaaattgggagcttcgcagcgtgtagcaggtgact----
caggttttgctgc-atacagtcgctacaggattggcaactataaattaaacacagaccat
tccagtagcagtgacaatattgctttgcttgtacagtaagtgacaacagatgtttcatct
cgttgactttcaggttactatagcagagatattactaattattatgaggacttttaaagt
ttccatttggaatcttgattacatcataaacctcataattaaaaatttatctaagtcact
aactgagaataaatattctcaattagatgaagagcaaccaatggagattgattaaacgaa
catgaaaattattcttttcttggcactgataacactcgctacttgtgagctttatcacta
ccaagagtgtgttagaggtacaacagtacttttaaaagaaccttgctcttctggaacata
cgagggcaattcaccatttcatcctctagctgataacaaatttgcactgacttgctttag
cactcaatttgcttttgcttgtcctgacggcgtaaaacacgtctatcagttacgtgccag
atcagtttcacctaaactgttcatcagacaagaggaagttcaagaactttactctccaat
ttttcttattgttgcggcaatagtgtttataacactttgcttcacactcaaaagaaagac
agaatgattgaactttcattaattgacttctattt---gtgctttttagcctttctgcta
ttccttgttttaattatgcttattatcttttggttctcacttgaactgcaagatcataat
gaaacttgtcacgcctaaacgaacatgaaatttcttgttttcttaggaatcatcacaact
gtagctgcatttcaccaagaatgtagtttacagtcatgtactcaacatcaaccatatgta
gttgatgacccgtgtcctattcacttctattctaaatggtatattagagtaggagctaga
aaatcagcacctttaattgaattgtgcgtggatgaggctggttctaaatcacccattcag
tacatcgatatcggtaattataca---gtttcctgtttaccttttacaattaattgccag
g---aacctaaattgggtagtcttgtagtgcgttgttcgttctatgaagactttttagag
tatcatgacgttcgtgttgtttta----gatttcatctaaacgaacaaactaaaatgtct
gataatggaccccaaaatcagcgaaatgcaccccgcattacgtttggtggaccctcagat
tcaactggcagtaaccagaatggagaacgcagtggggcgcgatcaaaac----------a
acgtcggccccaaggtttacccaat------aatactgcgtcttggttcaccgctctcac
tcaacatggcaaggaagacctta-------aattccctcgaggacaaggcgttccaatta
acaccaatagcagtccagatgaccaaattggctactaccgaagagctaccagacgaattc
gtggtg---gtgacggtaaaatgaaagatctcagtccaagatggtatttctactacctag
gaactgggccagaagctggacttccctatggtgctaacaaagacggcatcatatgggttg
caactgagggagccttgaatacaccaaaagatcacattggcacccgcaatcctgctaaca
atgctg-------------------------caatcgtgctacaacttcctcaaggaaca
acattgccaaaaggcttctacgcagaagggagcagaggcg----------------gcag
tcaagcctcttctcgttcctcatcacgtagtcgcaacagttc---------aagaaattc
aactc---------------------------caggcagcagtaggggaacttctcctgc
tagaatggctggcaatggcggtgatgctgctcttgctttgctgctgcttgacagattgaa
ccagcttgagagcaaaatgtct------ggtaaaggcc----------------------
-----aacaacaacaaggccaaactgtcactaagaaatctgctgctgaggcttctaagaa
gcctcggcaaaaacgtactgccactaaagcatacaatgtaacacaagctttcggcagacg
tggtccagaacaaacccaaggaaattttggggaccaggaactaatcagacaaggaactga
ttacaaacattggccgcaaattgcacaatttgcccccagcgcttcagcgttcttc-----
--------ggaatgtcgcgcattggcatggaagt---------cacaccttcgggaacgt
ggttgacctaca-----caggtgccatcaaattggatgacaaagatccaaatttcaaag-
--------atcaagtcattttgctgaataagcatattgacgcatacaaaacat-------
-------------------tcccaccaac-------------------------------
--------------------------agagcctaaaaaggacaaaaagaagaaggctgat
gaaactcaagccttaccgc-----------------------------------------
------------------------------------agagacagaagaaacagcaaactg
t----gactcttcttcctgctgcagat---ttggatga-----tttctccaaaca-----
----------------------------------------------------------at
tgcaacaatccatgagcagtgctgactcaactcaggcctaaactcatgcagaccacaca-
------------------------------aggcagatgggctatataaac--------g
ttttcgcttttccgtttacgatatatagtctactcttgtgcagaatgaat-tctcgtaac
tacatag--cacaagtagatgtagttaactttaatctcacatagcaa---tctttaatca
gtgtgtaacattagggaggacttgaaagagccaccacattttcaccgaggccacgcggag
tacgatcgagtgtacagtgaacaatgcta-----------gggagag-----------ct
gcctatatggaagagccctaatgtgtaaaattaattttagtagtgctatccccatgtgat
tttaatagcttcttaggagaatgacaaaaaaaaaaaaaaaaaaaaaaaaaaaaaaaaa--
-----
>PP526175.1 Rat coronavirus isolate Parker, complete genome
-----------gagggagtgat-----tggcgtccgtacgtaccctctcaactctaaaac
tcttg-tagtttaa---atctaatctaaacttta--caaacg------------------
----gcacttcctgcgtgtccatgcc----------cgtgggcttggtcttgtca--tag
tgctgac--------------------------atttgtggttccttgactttcgttctc
t-gccagtgacgtgtccattcggcgccagca-------------acccacccataggttg
ca-----------------------------------taatggcaaagatgggcaaatac
ggtctcggcttcaaatgggccccagaattt------------------------------
--------------------ccatggatgcttccgaacgcatcgga--------------
----gaagttgggtaac--cctgagaggtcagaggagga----tgggttttgcccctctg
ctgcg-----caagaaccgaaagttaaaggaagaactttggttaatcacgtgagggtgga
ttgtagccggcttccagctttggagtgctgtgttcagtctgccataatccgtgatatctt
tgtagataaggatccccagaaggtggaggcctcaactatgatggcattgcagttcgg---
----tagtgctgtcttgattatgccatccaagcgcttgtctattcaggcatgggct----
----------aatttgggtgtgctgcctagaacaccagccatg--------gggttgttc
aagcgcgtctgcct----------------gtgtaataccagggggtgttcttgtgacgt
----ccacgtggcttttcaactctttaccgttcaa-------------------------
-------cccgatggcgtatgcctaggtaatggacgttttataggctggtttgttccagt
cacagccata--ccggagtatgcgaagcagtggttgcagccct----------------g
gtccatccttcttcgtaagggtggtaacaaggggtctgtgacatccggccaccgccgtgc
tgttaccatgcctgtg---------------------tatgactttaatgtggaggatgc
ttgcgaggaggttcatc-------ttaacccgaagggtaagtactctcgcaaggc-----
----gtatactcttcttaagggctatcgcggtgtta----------aacccatcctttt-
-------tgtggaccagtatggttgtgactatactgga----------------------
-----------------tgtctcgccaagggtcttgaggactatggtgaccttactttga
gtg-agatgaaggagttattccctgtgtggcgtgaatccttagataatgaagtagttgtg
gcctggcatgttgatcgtgacccgcgggctgttatgcgtctgcagactcttgctactcta
cgtagcattgattatgtgggccaac---cgacagaggatgtggtggatg-----------
---------------------------------gagatgtggtagtgcgtgagcctgctc
atcttctagcagctgatgcccttgtta------------------------aaagactcc
cccgt----ttggtggagactatgctgtatacggattcgtccgttacagaatt-------
-----------ttgttataaaaccaagctgtgtgattgtggttttatcacgcagtttggc
tatgtggattgctgtggtgacacctgcgattttcgcggatgggtaccgggcaatatgctg
gatggttttccttgcccagggtgta-----------gcaaaagttacatgccatgggaac
tggaagctcaatcatcagg---------------tgtaatcccag-----aaggaggtgt
tctgtttactcagagcactgatacggtgaatcgtgaggcttttaagctctacggtcatgc
tgttgtgccttttggttctgctgtgtattggagcccttacccaggtatgtggcttccagt
agtttggtcttctgttaagtcatactctggtttgacttatacaggagttgttggttgtaa
ggcaattgttcaggagacaga------------------------tgctatatgccggtc
tctatatatggactacgttcagcacaagtgtggcaat-----------------------
--ctcgatcagagagctactcttggattg------gacgatgtctatcatagacaattgc
ttgtaaatagaggtgactatagtctcctacttgaaaatgtagatttgtttgttaagcggc
gcgctgaatttgcttgcaaatttgccacctg----cggagatggttttgtacctcttctg
ctagatggtttagtgccccgcagttattatttaat------------taagagtggccag
gcctacacctcgat-gatggtt-----aattttagccatgaggtgattgacatgtgtatg
gacatggcattattgttcatgcatgatgttaa------------agtggccactaagtat
gttaagaagtttactggcaaactagccgtgcgctttaaggcgttaggtgtagccgttgtc
aggaaaattactgaatggtttgatcttgccgtggacattgctgctagtgccgctggatgg
ctttgctacca-------gctggtaaatggcttattcgcagtggccaatggtgtcataac
atttgt---------------tcaggaggctcctgagctagtcaagaattttgttgccaa
gttcaggg-------------------------------catttttcaaggttttgatcg
actct------atgtcggtttctatcttgtc--------tggacttactgttgtcaagac
tgcctcaaacagggtatgtctggctggcagtaaggtttatgaggttgtgcagaagtcttt
gtctgcatatgttttgcctgttggt-tgcagt---gaggccacttg-----tttagtggg
cgaaa------gtgaacctgcagtttttgaagatgatgttgttggtgtggttaagacccc
attaacatatcaaggctgttgtaagccacccacttctt------------tcgagaagat
ttgtattgtagataaattatatatggccaagtgtggtgatcaattctaccccgtggttgt
tgataacgacactgtcggcgtgttagatcagtgctggaga-ttcccctgtgc-gggcaag
aaagt---------------------------------------------cgtgtttaac
gacaagcctaaagtcaaggaggtaccctccacgcgaaagattaagattatcttcgctctg
gatgcgacctttgatagtgttctctcgaaggcgtgttcagagtttgaagttgataaagat
gttacattggatgagctg------------------------------------------
------------------------cttgatgttgtgcttgacgcagttgagagtacgctt
agtccttgtaaggagcatgatgtgataggcacaaaag-----------------------
----------------------------tttgtgctttacttgataggttggcagaagat
tatgtctatctttttgatgaaggaggcgatgaagtgattg--------ccccgaggatgt
attgttccttttctg-----------ctcctgatgatgaagactgcgtcgcagcagatgt
tgta---------gatgcagatgaaaaccaagatgatgatgctgac--------------
-gactctgta--------------------------gtccttgtcgccgat------gca
caagaggacgg-------------------------------------------------
-----------------------------cgttgccaaggagcaggttgaggtggattct
gaaatttgcgttgcgc--atactggtggtcaagatgaattgactgagccagatgctgtcg
gatctcaaactcccatcgcctctgctgagaaaaccg---------aagtcggagaggcaa
gcgacagggaagggattgctgaggcgaaggcaactgtgtgtgctgatgatttagatgcct
gccccgatcaagtggaggcatttgaa------atcgaagaggttgaagactctatcttg-
--gatgagct------tcaaactgaacttaatgcgccag------------cagacagga
cct---------atgaggatgttttggcatttgatgccatatactcaaaggctttgtctg
cagtctatgctgtgccgagtgatgag---------acgcactttaaagtgtgtg------
--------------------------------------------gattctattcgcctgc
tatagagcg-cactaattgttggctgcgttccactttgatagtaatgcagagtt------
--------tacctttggaatttaaagacttggagatgcaaaagctctggttgtcttacaa
ggc---------tggctatgatcaatgctttgtggata----------------------
--------------aactagttaagagcgtgcccaggtcgattattcttccacaaggtgg
ttatgtggcagattttgccta-----------------ttactttttaagtcagtgtagc
tttaaagctcatgctaactggcgttgtttaaagtgtgacatggcgtcaaagctgcaaggt
tt-----ggatgccatgttcttttatggagacgttgtgtctcatatgt----gtaagtgt
ggtagtggcatgaccttgttgtctgcggata-taccgtacactttgcattttggagtgcg
agatgataagttttgcgctttttacacgccgagaaaggtttttagggctgcttgtgcggt
agatgttaatgattgtcattccatggctgttgtggatggcaagctaattgatggtaagaa
cgttaccaaatttactggtga--caaatttgattttatggtgggtcatgggatgacattt
agt------------atgtcaccctttgagaccgcccagttatacgg-------------
-----------------------------------ttcatgtataacgccaaatgtttgt
tttgttaaaggagatgttataaaggttgctcgcttggttgaggccgaagtcattgttaac
cctgctaatgggcggatggctcatggtgcaggtg--------ttgcaggtgctatagcta
aggcggcgggcaagttttttattaaagaaactgccgatatggtgaagaatcaaggtgttt
gtctagttggcgaatgc----------tatgaatctgctggtggtaaattatgtaaaaag
gtgcttaacattgtgggaccagatgctcgagggcaaggtaggcaatgttactcactccta
gagcgtgcatatcagcatattaataagtgtgataatgtt------gttaccactctaata
tcg----------------------------------gctggcatat--------ttagt
gtgcctactgatgtttcc-----ttgacttatttac-ttggtgttgtgactaagaatgtt
attcttgttagcaacaa---caaagatgattttgatgtgatagagaagtgccaagttact
tctgtggctggtactaaagcactgtcacttcaattggccaaaaatttgtgtcgtgatgta
aagtttgagacgaatgcatgtgatacgctttt---tggcgcgtcctgcttcgtggcaagc
tatgatgtgttgcaggaagttgaattgctgcgacatgatatacagttggatgatgacgca
cgtgtttttgtgcaggctaatatggattgcctgcccacagactggcgtcttgttaataaa
cttgatgttgtggatggtgttagaaccattaagtattttgagtgtccgggagagattttt
gtatctagccagggcaaaaagtttggttatgtt--------cagaa--tggtttatttaa
agtggcgagtgttagtcaaatacgggctctacttgctaataaggttgatgtcttgtgcac
tgttgatggtgttaacttccgctcctgctgtgtaacagagggtgaagtttttggcaagac
attaggttcagtcttttgtgatggcataaatgtcaccaaagttaggtgtagtgccattca
caagggtaaggtt-----------------------ttctttcag-tacagtggtctgtc
tgaggccgatctt-gtggctgt---taaagatgcttttggttttgatgaaccacaactgc
tgaagtactataatatgcttggcatgtgtaagtggccagtagttgtttgtggcaattatt
ttgctttcaagcagtcaaataataattgctatataaatgtggcatgtttaatgctgcagc
atttgaatttaaagtttcc--caagtggcaatggcaggaggcctggaacgagttccgctc
cggtaagccactaaggttcgtgtccttggtgttagcaaagggcagctttaaatttaatga
accttctgattccactgattttatacgtgtggtgctgcgcgaa----gcagatttgagtg
gtgccacatgtgatttggaatttatttgtaaatgtggtgtgaagca-------agatcag
cg---------caaaggtgttgacgctgttatgcattttggtacattggataaaagtgat
cttgtcaagggttataatatcgcatgtacatgcggtagtaaacttgtgcattgcacccaa
tttaatgtaccattcttaatttgctcctacact----------------------ccaga
gggcaggaaactgcctgacgat----------gttgttgcagctaatatttttactggtg
gtagtttgggccattacacgcatgtgaaatgtaaacccaagtaccaactttatgatgctt
gtaatgttagtaaggtttcggaggctaagggtaattttaccgattgcctctaccttaaaa
atttaaagcaaactttttcgt--------ctgtgttgacgacttattatttagatgatgt
aaagtgtgtggagtacaagccagattta-----------------------tcgcagtat
tactgtgagtctggtaaatattatacaaaacccattat-------------------taa
ggcccaatttagaacat-ttgagaaggttgatggtgtctataccaattttaaattggtgg
gacatagtatagctgaaaaactcaatgctaagctgggatttga-ttgtgattctcccttt
gtggagtataaaattacagagtggccaacagct------actggagatgtggtgttggct
agtgatgatttgtatgtgagtcggtacttaagcgggtgcattacttttggtaaaccggtt
gtctggcttggccatgaggaagcatcgctgaaatcgctcacatattttaatag-------
-----acctagtgtcgtttgtgaaaataaatttaatgtgttgcctgttgatg--------
---tcagtgaacccacggataaggagcctgtgccggctgcagtccttgttaccggcgtcc
ctagtgctgatgcgtcagccgatgccggtactgccaaggagcaaaaagcctgtgcttctg
ataatgtggaggagcaggttgttacagaggttcatcaagagccatctgtttcagctgttg
atgtcaaagaggttaaattgaatggtgttaaaaagcctgttaaggtggaagatagtgtgg
ttgttaatgaccccactagcgacaccaaagttgttaaaagtttgtctattgttg------
atgatatgttcctgacagggtgtaagtatgtggtctggacggctaatgagttgtctcgac
tagtaaattcaccgactgttagagagtatgtgaagtggggt---------aaaattgtaa
tacccactaagttattgttattaagagatgagaggcaagagttcgtagcgccaaaagtag
tcaaggcgaaagctattgcctgctatggtgctgtgaagtggttcttcttctattg-----
ttttagttggataaagtttaatactgataataaggttatatacaccacagaattagcttc
aaagcttacttttaagttgt----------------------------------------
-------gctgtttggcttttaagaatgccttac--------------------------
--agacgtttaattggagtgttgtgtctaggggctttttc--------------ctagtg
gcaacagtctttttattatggt---------ttaactttttgtatgccaatgt-------
-----------tattttgagtgacttttatttgcctaatattggatctctccctactttt
gtgggacagattgttgcgtggtttaagactacatttggcgtgtcaaccatctgtgatttc
taccaggtgacggatttgggctatag--aagttctttttgtaa--tggaagtatggt-at
gtgagctatgcttctca-------ggttttgatatgctggacagctatgatgctataaat
gttgttcaacacgttgtagataggcgtgtgtcttttgact---acattagcatacttaaa
ttagtggtcgagcttattatcggctactctctctatactgtgtgcttctatccactgttt
gtccttattggaatgcagttgttgaccacatggttgcctgaattctttatgctggagact
atgcattggagtgctcgtttgtttgtgtttgttgctaatatgctcccagct--------t
ttacgttactgcgattttacatcgt------------ggtgacagctatgtataaggtct
attgtctttgta------------------------------gacatgttatgtatgggt
gtagtaatcctggttgcctgttttgttataagagaaaccgtagtgtccgtgttaagtgta
gcaccgttgttggtggttcactacgctattacgatgtgatggctaacggcggcacaggtt
tctgtacaaagcaccagtggaactgtcttaattgcgattcctggaaaccaggcaatacat
tcataacccttgaagcagcggcggacctctctaaggagttgaaacgccctgtgaatccaa
cagactctgcttattactcggtcacagaggttaaacaggttggttgttcaatgcgtttgt
tcta------------tgagagagatggacagcgtgtttatgatgatgttagtgctagtt
tg----------tttgtggacatgaatggtctgctgcattctaaagtgaaaggtgtgcct
gaaacgcatgttgtggt---tgttgag-aatgaagctgataaagctggttttctcggc--
gctgcagtgttttatgcacaatctctttatagacctatgttgatggtagaaaagaaatta
ataactaccgccaacactggtttgtctgttagtcaaactatgtttgacctctatgtagat
tcattgctgaacgtccttgacgt--ggatcgcaagagtctaacaagt-tttgtaaatgct
gcgcacaattctttaaaggagggtgtgcagcttgaacaggttatggacacctttgttggt
tgcgctcgacgtaagtgtgctatagattctgatgttgaaaccaggtctattactaagtcc
gttatgtcggcagtaaatgctggtgttgattttacggatgagagttgtaataatttggtt
cccacctatgttaaaagtgatacta---tcgttgccgctgatttgggtgtccttattcag
aa---------taatgctaagcatgtacaatctaatgttgcaaaagccgctaatgtggct
tgcatatggtctgtggatgcttttaatcagctgtctgctgacttgcagcataggcttaga
aaagcatgttcaaaaact---ggcttaaagattaagcttacct------ataataagcag
gaggcaaatgttcctattttaaccacaccgt---------tctctctaaaaggaggcgct
gtgtttagtaaatttcttcaatggttgtttgttgctaatttgatttgtttcattgtattg
tgggctcttattccgacttatgcggtg-cacaaatcagatatgcagttgcctttatatgc
cag----------------------------ttttaaagttatagaaaatggtgtgctaa
gagatgtgtctgttactgatgcatgcttcgcaaacaaattta---------------atc
aatttgatcaatggtatgagtctacatttggtcttgcctattaccgtaactctaaggctt
gtcctgttgtggttgctgttatagaccaagacattggtcataccttatttaatgttccta
ccaaagttttaagacatggat---ttcatgtgttgcattttataactcatgcatttgcta
ctgatagcgtgcagtgttatacgccacatatgcaaattccttatga-taacttttatgct
agtggttgcg------------tgttgtcgtcgctctgtactatgctagcgcatgcagat
ggaaccccgcatccttattgttatacggagggtgttatgcataatgcttctctgtatagt
tctttggtccctcatgtccgttataacctagctagttcaaatggttatatacg---tttt
cctgaagttgttagtgagggtattgtgcgtgttgtgcgcactcgctctatg------acc
tactgcagggttggtttatgtgaggaggccgaggagggtatttgttttaattttaatagt
tcatgggtactgaataacccgtattatag-ggctatgcctggaactttttgtggtaggaa
tgcttttgatttaatacatcaagttttaggag-gtttagtccagcctattgatttctttg
ctttaacggcgagttcagtggctggtgctatccttgcaattattgttgttttagcttttt
attatttaataaagcttaaacgtgcgtttggtgactacactagtgttgtagtgatcaatg
tcattgtgtggtgcataaatttcatgatgctatttgtgtttcaggtttatcccaccttgt
cttgtttatatgcttgtttttatttttatacgacgc------tctatttcccctcggaga
taagtgttgttatgcatttgcagtggcttgtcatgtatggtgctattatgcccttgtggt
tctgcattatttacgtggcagt-----------------cgttgtttcaaaccatgcttt
g----tggttgttttcttactgccgcaaaattggtactgaggttcgtagtga------cg
gcacatttgaagaaatggcccttactacctttatgattactaaagaatcctattgtaagt
tgaaaaattctg------tttctgatgttgcttttaacaggtacttgagtctttataaca
agtatcgctattttagtggcaaaatggatactgctgcttacagagaggctgcctgttcgc
aactggcaaaggctatggaaacttttaaccataacaatggtaatgatgttctctatcagc
ctcctactgcttctgttactacatcat--ttttacagtctggtatagtcaaaatggtgtc
tcccacatcgaaagtggaaccttgtgtagttagtgttacctatggtaatatgacacttaa
tgggttgtggttggatgataaagtttattgtccaagacatgttatttgttcttcagatga
catgacagaccctgattatcctaatttgctttgtagagtgacatcaagtgacttttgtgt
tatgtctgaccgtatgagccttaccgtgatgtcttaccaaatgcagggcagtctacttgt
tttgactgtaacattgcaaaatcctaacacaccaaagtattccttcggtgttgttaagcc
tggtgagacgtttactgttttggctgcatacaatggcagacctcaaggagccttccatgt
tgttatgcgtagcagccataccataaagggctcctttttgtgtggatcttgcggttctgt
aggatatgttttaactggcgatagtgtacgatttgtttatatgcatcagctagagttgag
tactggttgtcataccggtactgaccttagcgggaacttctatggtccctatagagat--
-------gctcaggttgtacaattgccagttcaagattatacgcagactgttaatgttgt
agcttggctttacgctgctattcttaacaggtgcaattggtttgtgcaaagtgatagttg
ttctctggaagaatttaatgtttgggctatgaccaatggttttagctcaatcaaagctga
tcttgtt------ttggatgcgcttgcttctatgacaggcgttacagttgaacaggtgct
ggctgctattaagcgtctttattctggattccagggcaaacaaattttaggtagttgtgt
gc---tagaagatgagttgacacccagcgatgtctatcaacaactatctggtgttaagtt
acagtcaaagcgcacaaga---gttattaaaggcacatgttgctggatattg-----gct
tcaacatttctgttttgtagcattatcgcagcatttgtaaaatggactatgtttatgtat
gttactacccatatgttgggcgtgacattgtgtgcactt------------tgttttgta
agctttgctatgttgttgatcaagcataagcatttgtatttaactatgtatattatgcct
g-tgttatgcacattgttttacaccaactatttggttgtgtataaacagagttttagagg
ccttgcttatgcttggctttcacattttgtccctg-ctgtagattatacatacatggatg
aagttttatatggtgttgtgttgctaatcg-ctatggtgtttgtc-accatgcgtagcat
aaat----------------cacgacgtattctctattatgttcttg-----gttggtag
acttgtcagc---------ctggtatctatgtggtattttggtgccaatttagaggaaga
ggtact------attgttcctcacatccctatttggcacgtatacatggactaccatgtt
gtcattggctacggccaaggtcattgctaaatggttggctgtg-aatgtcttgtacttca
cagacgtaccgcaaataaaattagttcttttgagc------------------------t
atttgtgtataggttatgtgtgttgttgttattggggcgtcttgtcactccttaatagca
tt------------tttaggatgccattgggcgtctataattataaaatctccgtgcagg
agttacgttatatgaatgctaatggcttgcgcccacccaaaaatagttttgaagccctgg
tgcttaattttaagctgttgggaattggtggtgtgccagtcattgaagtatctcagattc
aatcaagattgacggatgttaaatgtgctaatgttgtgttgcttaattgcctccagcact
tgcatattgcatctaattctaagttgtggcagtattgcagtactttgcataatgaaatac
tggctacatctgatttgagcgtggccttcgataagttggctcagctcttagttg------
-----ttttatttgctaatccagcagcagtggacagcaagtgtcttgcaagtattgaaga
ggtgagcgatgattacgttcgcgacaatactgtcttgcatgccctacagagtgaatttgt
taatatggctagcttcgttgagtatgaacttgctaagaagaatttagatgaggccaaggc
tagcggctctgctaatcaacaacagattaagcagctagagaaggcttgtaatattgctaa
gtcagcatatgagcgcgatagagctgttgctcgtaagctggaacgtatggctgatttagc
tcttacaaatatgtacaaggaagctagaattaatgataagaagagtaaggtcgtgtcggc
attgcaaaccatgctttttagtatggttcgtaagctagataaccaagctctcaattctat
cttagataatgcagttaagggttgtgtacctttgaatgcaataccatcattgacttcaaa
cactctgactataatagtgccagataagcaggtttttgatcaagttgtggataatgtgta
tgtcacctatgctgggaatgtatggcatatacagtctattcaagatgctgatggtgctgt
taaacaattgaatgagattgatgttaat------------tcaatctggcccctagtcat
tgctgcaaataggcataatgaagtgtctactgtcgtt---ttgcagaacaatgagttgat
gcctcagaagttgagaact------caggtagtcaatagtgg------ctcagatatgaa
ttgtaatactcctacccagtgttattataatactactggcacgggtaagattgtgtatgc
tatacttagtgactgtgatggtctcaagtacactaagatagtaaaagaagatggaaattg
tgttgt---tttggaattggatcctccctgtaaattttcagttcaggatgtgaagggcct
taaaattaagtacctttactttgtcaaggggtgtaacacattagctagaggatgggttgt
aggcaccttatcatcgacagtgagattgcaggcaggtacggcaactgagtatgcctccaa
ctctgcaatactgtcgttgtgtgcgttttctgtagatcctaagaaaacttacttggatta
tatacaacagggtggagttcctgttactaattgtgttaagatgttatgtgaccatgctgg
cactggtatggccattactattaagccggaggcaaccactaaccaggattcttatggtgg
tgcttccgtttgtatatattgccgctcgcgtgttgaacatccagatgttgatggattgtg
caaattacgcggcaagtttgtccaagtgcccttag---gcataaaagatcctgtgttata
tgtgttgacgcatgatgtttgtcaggtttgtggcttttggcgagatggtagctgttcctg
tgtaggcacaggct---cccagtttcagtcaaaagacacgaact---ttttaaacgggtt
cggggtacaagtgtaaatgcccgtcttgtaccctgtgccagtggcttggacactgatgtt
caattaagggcatttgatatttgtaatgctaatcgagctggcattggtttgtattataaa
gtgaattgctgccgcttccagcgtgtagatgaggacggcaacaagttggataagttcttt
gttgttaaaagaaccaatttagaagtgtataataaggagaaagaatgctatgagttgaca
aaagaatgtggtgttgtggctgaacacgagttcttcacatttgatgttgagggaagtcga
gtaccacacatagtccgcaaagatctttcaaagtttactatgttagatctttgctatgca
ttgcgtcatttcgaccgcaatgattgttcaactctcaaggaaattctccttacatatgct
gagtgtggtgagtcctattttcaaaagaaggactggtatgattttgttgagaatcctgat
attattaatgtgtataagaagctcggacctatatttaatagagccctgcttaatactgct
aagtttgcagacgcattagtggaggctggcttagtaggtgttttaacacttgataatcaa
gatttatatggtcaatggtatgactttggagattttgtcaagacagtgcctggttgtggt
gttgctgtggcagattcttattattcttatatgatgccaatgctgactatg------tgt
catgcgt------------tggatagtgagttgtatgttaatggtacttatagggagttc
gaccttgtgcagtatgattttactgatttcaagctagagctctttaataagtattttaag
cattggagtatgacctaccacccgaacacctgcgagtgcgaggatgacaggtgcattatt
cattgcgccaattttaatatactatttagtatggttttacctaagacctgttttgggcct
cttgttaggcagatatttgtggatggtgttcctttcgttgtgtcgattggctaccattat
aaagaattaggtgttgttatgaatatggatgtggatacacatcgttatcgtctgtctctt
aaagacttgcttttgtatgctgccgatcccgcccttcatgtggcgtctgctagtgcattg
cttgatttgcgcacatgttgttttagcgtagctgctattacaagtggcgtaaaatttcaa
acagttaaacctggcaattttaatcaggatttttatgagtttattttgagtaaaggcctg
tttaaggaggggagctccgttgatttgaagcacttcttctttacacaggatggtaatgct
gctattactgattataattattataagtataatctccccactatggtggatattaaacaa
ttgttgtttgttttggaagttgttaataagtattttgagatctatgagggtgggtgtata
cctgcaacacaggtcattgttaataattatgacaagagtgctggctatccatttaataaa
tttggaaaggccagactctactatgaagcattatcatttgaggagcaggacgaaatttat
gcgtatactaaacgcaatgtcctgccgaccttaactcaaatgaatcttaaatatgctatt
agtgctaagaatagagcccgcactgttgctggtgtctccatccttagtactatgactggc
agaatgtttcatcaaaagtgtttaaagagtatagcagctactcgtggtgtgcctgtagtt
ataggcaccacgaagttttatggcggttgggatgacatgttacgccgccttattaaagat
gttgatagtcctgtacttatgggttgggactatcctaagtgtgatcgtgctatgccaaac
atactacgtattgttagtagtttggtgttagcccgtaaacatgattcgtgctgttcgcat
acagatagattctatcgtcttgcgaacgagtgcgcccaagttttgagtgaaattgttatg
tgtggtggttgttattatgttaaacctggtggcactagcagtggggatgcaaccactgct
tttgctaattctgtttttaacatttgtcaagctgtttccgccaatgtatgctcgcttatg
gcatgcaatggacacaaaattgaagatttgagtatacgcgagttgcaaaagcgcctatac
tctaatgtgtatcgtgcggaccatgttgaccccgcatttgttagtgagtattatgagttt
ttaaataagcattttagtatgatgattttgagtgatgatggtgttgtgtgttataattca
gagtttgcgtccaagggttatattgctaatataagtgcctttcaacaggtattatattat
caaaataatgtgtttatgtctgaggccaaatgttgggtcgaaacggacattgaaaaggga
ccgcatgaattttgttctcaacatacaatgctagttaagatggatggtgatgaagtttac
cttccatatcctgatccttcgagaatcttaggagcaggctgttttgttgatgatttatta
aagactgatagcgttctcttgatagagcgctttgtaagtcttgcaattgatgcttatcct
ttagtacaccatgagaacccagagtatcaaaatgtgttccgggtatatttagaatatata
aagaagctgtacaacgatctcggtaatcagatcctggacagctacagtgttattttaagt
acttgtgatggtcaa----------aagtttactgatgagacattctacaagaacatgta
tttaagaagtgcagtgatgcaaagcgttggtgcctgcgttgtctgtagttctcaaacatc
attacgttgtggtagttgcatacgcaagcctttgctgtgctgcaagtgctcatatgatca
tgttatggctactgatcacaaatatgtcctgagtgtttcaccatatgtgtgtaattcgcc
aggatgtgatgtaaatgatgttaccaaattgtatttaggtggtatgtcatattattgtga
ggatcataagccacagtattcattcaaattggtgatgaatggtatggtttttggtttata
taaacaatcttgtactggttcgccgtatatagaggattttaataaaatagctagttgcaa
atggacagaagtcgatgattatgcgctagctaatgagtgtaccgagcgccttaaattgtt
tgccgcagaaacgcagaaggccactgaggaggcctttaagcaatgttatgcgtcagcaac
aatccgcgaaatcgtgagcgatcgggagttaattttgtcttgggaaattggtaaagtgag
accaccacttaataaaaattatgtttttactggctaccattttactaataatggtaagac
agttttaggtgagtatgtttttgataagagtgagttgactaatg---gtgtgtattatcg
cgccacaaccacttataagctatctgttggtgatgtcttcattttaacatcacatgcagt
gtctagtttaagtgctcctacattagtaccgcaggagaattatactagcattcgctttgc
tagt--------------------------gtttatagtgtgcctgagacgtttcagaac
aatgtgcctaattatcagcacattggaatgaagcgatattgtactgtacagggaccgcct
ggtactggtaaatcccatctagccattgggctagctgtttattattgtacagcgcgcgtg
gtatataccgctgctagccatgctgcagttgacgcgctgtgtgaaaaggcacataaattt
ttaaatattaatgactgcacgcgtattgttcctgcaaaggtgcgtgtagattgttatgat
aaatttaaggtcaatgacactactcgtaagtatgtgtttactacaataaatgcattaccc
gaattggtgactgacattattgttgttgatgaagttagtatgcttaccaattatgagctg
tctgttattaacagtcgtgttagggctaagcattatgtttatattggagatcctgctcag
ttacctgcacctcgtgtgctgctgaataagggaactctagaacctagatattttaattcc
gttaccaagctaatgtgttgtttgggtccagatattttcttgggcacctgttatagatgc
cctaaggagattgtggatacggtgtcagccttggtttataataataagctgaaggctaaa
aatgataatagttccatgtgttttaaggtctattacaaaggccagactacacatgagagt
tctagtgct---gtcaatatgcagcaaatacatttaattagtaagtttttaaaggcaaat
cccagttggagtaatgccgtatttattagtccctataatagtcagaactatgttgctaag
agggtcttgggattacaaacccagacagtggattcagcgcagggttctgaatatgatttt
gttatttattcgcagactgcggaaacagcgcattctgttaatgtaaatagattcaatgtt
gctattacacgtgctaagaagggtatcctctgtgtcatgagtagtatgcaattatttgag
tctcttaattttactacact---------------gactctggataagattaacaa----
-----tccacgattgcagtgtactacaaatttgtttaaggattgtagcaagagctatgat
gggtatcacccagcccatgcaccgtcttttttggcagttgatgataaatataaggtaggc
ggtgatttagccgtttgccttaatgttgctgattcttctgtcacttactcgcggcttata
tcactcatgggattcaagcttgacttgacccttgatggttattgtaagctgtttataaca
agagatgaagctatcaaacgtgttagagcttgggttggctttgacgcagaaggcgctcat
gcgacgcgtgatagcattgggacaaacttcccattacaattaggcttttcgactggaatt
gatttcgttgtcgaggccactggaatgtttgctgagagagaaggctatgtctttaaaaag
gcagcagcacgagctcctcccggcgaacaatttaaacacctcgttccacttatgtctaga
gggcagaaatgggatgtggttcgaattcgaatagtacaaatgttgtcagaccacttagtg
gatttggcagatagtgttgtacttgtaacgtgggctgccagctttgagctcacatgtttg
cgatatttcgctaaagtcggaaaagaagttgtttgtagtgtctgcaataagcgggcgaca
tgttttaattctagaactggatac---tatggatgctggcgacatagttattcctgtgat
tatctgtataacccactaatagttgatattcaacagtggggatatacaggatctttaact
agcaaccatgaccctatttgcagcgtgcataagggtgctcatgtcgcatcatctgatgct
atcatgacccgctgcttagctgttcatgattgcttttgtaaatctgtcaattggaattta
gaataccccattattttaaatgaggtcagtgttaatacctcctgtaggttatt---gcag
cgcgtaatgtttagggctgcgatgctatgcaataggtatgatgtgtgttatgacattggc
aaccctaagggtcttgcctgtgtcaaaggatatgattttaag------------ttttat
gatgcctcccctgttgttaagtctgtt---------aaacagtttgtttataagtacgag
gcacataaagatcaatttttagatggtctatgtatgttctggaactgcaatgtggataag
tatcccgcgaatgcagttgtgtgtaggtttgacacgcgcgtgttaaacaaattaaatctc
cct--------ggctgtaatggtggtagtctgtatgttaacaaacatgcattccacacta
gcccttttacccgggctgcattcgagaatttgaagcctatgcctttcttctattattcag
atacaccttgtgtgtatatggaaggcatggaatctaagcaggtagattatgtcccattaa
ggagcgctacatgcattacaagatgcaatttaggtggcgctgtttgcttaaaacatgctg
aggagtatcgtgagtaccttgagtcttacaatacggcaaccacagcgggttttacttttt
gggtctataagacttttgatttttataacctttggaatacttttactaggc------tcc
aaagtttagaaaatgtagtgtataatttggttaatgctggacactttgatggtcgtgcgg
gtgaactgccatgtgccattataggtgagaaagtcattgccaagattcaaaatgaggatg
tcgtggtctttaaaaataacacgccattccctactaatgtggctgtcgaattatttgcta
a----gcgcagtattcggccccacccagagcttaagctctttagaaatttgaatattgac
gtgtgctggagtcacgtcctttgggattatgctaaggatagtgtgttttgcagttcgacg
tataaggtctgcaaatacacagattt--------acagtgcattgaaagtttg-------
---aatgtactttttgatggtcgtgataatggtgcccttgaagcttttaagaagtgccgg
aatggcgtctacattaacacgacaaaaattaaaaatctgtcgatgattaaaggcccacaa
cgtgccgatttgaatggcgtagttgtggagaaagttggagattctg-atgtggaattttg
gtttgctatgaggagcgacggtgacgatgttatcttcagccgtacagagagccttgaacc
gagccattaccggagcccacaaggtaatccggttggtaatcgcgtgggtgatctcagcgg
taatgaagctctagcacgtggcactatctttactcaaagcagatttttatcctctttcgc
acctcgatcagagatggagaaagattttatggatttagatgaagacgtgttcgttacaaa
atatagtttacaggactacgcgtttgaacacgttgtttatggtagttttaaccagaaaat
tattggaggtttgcatttgcttattggcttagcccgtaggcagcgaaaatccaatctggt
tattcaagagttcgt-------ctcatacgactctagcatccactcatactttatcactg
acgagaacagtggta------------------gtagtaagagtgtgtgcactgttattg
atttgttgttagatgattttgtggacattttaaagtccctgaatctaaattgtgtgagta
aggttgttaatgtgaatgttgattttaaagatttccagtttatgttgtggtgtaatgagg
agaaggttatgactttctatcctcgtttgcaggctgctgctgattggaaacctggctatg
ttatgcctgtattatacaagtatttggaatcgccattggaaagagtaaatctctggaatt
atggcaagccgattactttacctacaggatgtttgatgaatgttgctaagtatactcaat
tatgtcaatatttgaatactacaacaatagcagttccggctaacatgcgtgttttacacc
ttggtgctggttctgataagggtgtcgcccctggttctgcagttcttaggcagtggttac
cagcgggcagtattcttgtagataatgatgtgaatccatttgtgagtgacagcgttgcct
catattacggaaattgtataaccttaccctttgattgtcagtgggatctgataatttctg
atatgtacgaccctcttactaagaacattggggagtacaatgtgagtaaagatggattct
ttacttacctctgtcatttaatttgtgacaagttggctctgggtggcagtgttgccataa
aaataacagagttttcttggaatgctgagttatatagtttaatggggaagtttgcgtttt
ggacaatcttttgcaccaacgtaaacgcctcttcaagtgaaggatttttgattggcataa
attggttgaatagaacccgtactgag------attgatggtaaaaccatgcatgccaact
atttgttttggagaaatagtacaatgtggaatggaggggcttacagtctttttgatatga
gtaagtttcccttgaaagcggctggtacggctgtcgttagccttaaaccagaccaaataa
acgacttagtcctctccttgattgagaagggcaggttattagtgcgtgatacacgcaaag
aagtttttgttggcgatagcctagtaaatgttaaataaatctatacttgtcatggctgcg
aaaatggcctttgctgacaagcctaatcatttcataaactttcctttagcccaatttagt
ggctttatgggtaagtatttaaagcttcagtctcaacttgtggaaatgggtttagactgt
aaattacagaaggcaccacatgttagtattactatgcttgatattaaagcagatcaatac
aaacaggtggaatttgcaatacaagaaattttagatgatctggcagcatatgagggatac
attgtctttgacaacccccatatgcttggcagatgccttgttcttgatgttaaaggattc
gaagagttgcatgtggatattgttgaaattctccgaaagatgggttgcactgcagaccaa
tccagagtatggattccgcactgcactgtggcccaatttgaggaag---aaaaaga----
---aataaatgcgatgcaattctattataaattacccttctacctcaagcataataacat
attaactga--------ttctaggcttgagcttgtgaagataggttcttccaaaatagat
gggttttattgtagtgagctaagtgtttggtgtggtgagagactttgttataagcctcca
acacccaaatttagcgatatatttggctattgctgcattgagaaaatacgtggtgattta
gaaattggcgacctaccccaggatgatgaagaagcgtgggccgagctaagttaccactat
caaagaaacacctacttcttcagatatgtgcatgataatagtatctattttcgtatcgta
tgtagaatgaagggttgtatgtgttg-----atttgtttttacactattagtgtaataaa
cttattattttgt-tgaaatgggcagaatgt-gcatagctatggctcctcgcacactgct
tttgctgattggctgtcagctggtgttagggttcaatgaacctattaacatcgtttcaca
tttaaatgatgactggtttctatttggtgacagtcgttctgactgtacctatgtagaaaa
caatggtcaccctaaattagattggctagacctcgacccaaaattgtgtaattcaggaaa
gatagctgc------gaagagtggtaattctctcttccggagttttcactttactgattt
ttacaattatacgggtgagggagaccaaataatattttatgaaggagttaattttagtcc
cagccatggatttaaatgcctggttgaaggagataataaaaagtggatgggcaataaagc
tcgattttatgccctattgtacaagaagatggcccaatataggagcctatcttttgttat
tgtgccttatgcctatg-------gaggtaacgccaagcccacctccatttgcaaagaca
aaactttaacactcaataatcccaccttcatttcgaaggaatctaattatgttgattatt
actatgtgagtgaggctaatttcacactacaaggttgtgatgaattcatagtcccgctct
gtgtttttaatggtcattccaggggcagttcttcggatcctgccaacaaatattatactg
actctcagagttactataatatggatactggtgtcctatatggcttcaattcgaccttgg
atgtaggcaacactgctcagaatccaggtcttgatctcacttgtatgtatcttgttttaa
ctcccggtaattataaggcagtgtccttagaatatttgttaactataccctcaaaggcta
tctgtcttcgtaagcctaagcgctttatgcctgtgcaggt---------agtagattcaa
ggtggaatagcacccgtcagtctgacaatatgaccgctgtagcctgtcagctgccatatt
gtttcttccgcaatacttctgcggattatagtggtgatacacatgatgtacaccatggtg
atttttatttcaggcagttattgtctggtttgctttataatgtgtcctgtatttcccaac
agggtgcatttctttataataatgttagctccatctggccagtttatggctatggccact
gtccaactgctgctaacattggttatatggcacccgtttgtctttatgaccccctaccgg
tcatattactaggtgtcttattgggtatagctgtgttaattattgtttt---tcttattt
tgtattttatggcggatagcagtgttaggttgcatgaggcctaaaaggaaatctaaacat
gctattcgtgtttttaaccctattgccctcttgtctagggtatattggtgattttagatg
tatcaaccgtgtaaacaccagcatttctaatgcgcgcgcacccagtgttagcacagaggt
agttgatgtttctaaaggtcttggtacatattacgttttagatcgcgtttatttaaatgc
cacattattgcttactggttactaccctgtacatgggtccatgtatcgtaacatggctct
aatgggtactaataccttaagccttaattggtttgaaccgccctttttatcagagtttaa
cgatggcatatatgctaaggtaaagaaccttaaagcatctttgcccataggctcggcttc
a--tactttcctactataattataggtagtaattttgttaatacttcctatactgtagta
ttggaaccatacaatggtattattatggcatctatttgccagtataccatttgtcaatta
ccgcacacgtattgcaaacctaatacgggcggtaacacgctaattggtttttggcacaca
gatttaaggtctccggtgtgcattttaacgcgtaattttacgtttaatgttaatgccgaa
tggctttattttcatttttatcagcagggtggtactttttatgcg---tattatgcagat
gtttcttctgccactacgtttttgtttagttcgtatattggtgctgtgttaacacagtat
tttgtgttgccttatatgtgtaatcccactacctcaggtgttttctcaccgcagtattgg
gttacacctcttgttaagcgccaatatttatttaattttaaccaaaagggtattattact
agcgcagttgattgtgctagtagttataccagtgaaataaagtgtaagactcaaagtatg
aatcccaatacgggagtctatgatttatccggttacaccgtccaacctgtaggactagtg
------taccggcgtgttagaaatttgcctgattgtaaaattgaggaatggcttgctgct
aacacagtaccctctcctctcaattgggagcgcaaaacatttcaaaattgtaacttcaac
ctgagcagtctattaagatttgttc-------aggctgagtcactctcatgtagtaatat
agatgcttccaaggtttatggaatgtgctttggtagcatatctatagataaatttgcaat
acccaacagtcgccgtgttgatcttcagctaggtaaatcgggtcttttgcaatcttttaa
ctataaaattagtacaagagcgacctcgtgtcagctctattacagtcttgcacaaaataa
tgtcactgtcattaaccacaacccatcctcctggaataggcgttatggatttaatg----
--acgtggctacatttggtagtggtatacatgacgtggcttatgcagaggcatgtttcac
tgttggagcttcatattgcccttgtgcgaagcccagcatagtctattcatgtgtcacagg
taaacctaagtctgctaa---ttgcccaacaggtacctcgcatcgtgagtgtaatgttca
ggcttcaggttttaagcataagtgcgattgcacatgtaaccctagtcctctaaccaccta
tgatcctagatgtcttcaagcgcggagca----tgcttggcgtaggtgatcattgtgagg
gtctaggtattttagaagataaatgtggtggcagcaacatatgcaattgttcggctgatg
cctttgttggctgggctaaggacagttgtctatctaatgaccgctgccatatttttagta
atttgatgttaaatggcattaatagtggtactacatgttccactgatc------tgcaat
tgcctaatacggaagtggtcactggcgtttgtgtcaagtatgacctctacggtattacag
gccaaggtgtttttaaggaggttaaggctgattattataatagttggcagaacctcttat
atgatgtta---------atggtaacttaaatggtttccgtgacattgttactaataaga
cttatttattaagaagttgctatagtgggcgcgtttcggctgcatatcatcaagatgca-
-cctgaaccagcgc----tactatatcgcaatttaaaatgtgattatgtgtttaataaca
acatatcccgtg------------------------aggagacaccacttaactattttg
ataattatttgggttgtgttgttaatgctgataactcaactgagcattctgttgacgcgt
gtgatttgcgtatgggtagtgggctctgtgtcaactattcaacc---gctcaccgtgctc
gtaggtctgtcagtacgggttataaattaactacttttgaaccatt---------tacag
tcagcattgtcaatgatagtgttgagtctgtaggtggattatatgagatgcaaataccta
ccaattttactatagctagccagcaggagtttattcaaacgaggtctccgaaggttacta
tagattgtgctgcatttgtctgtggcgattatacagtgtgtagacaacagttggttgatt
atggctctttttgtgataatattaatgccattcttggcgaggt-----------------
------------gaataacctcatagatactatgcaactacaagttgctagtgctctgat
ccaaggtgtcacgctaaattcacgcttggcagatggcatctcaggtcagattgatgatat
taattttagccctcttctaggttgccttggctcatattgc-----agcga----aggcac
catggcagtgcaagggcgatctgctatagaggatgtattatttgataaggtcaaactctc
tgatgttggctttgtcgaagcatataataattgcactggaggtcaagaagtta-gagacc
tactttgtgtgcaatctttcaatggcattaaagtgctaccgcctgtattatccgagagtc
aaatc----tctggttatacagcgggagctactgcatctgctat--------gttccctc
catggtctgcagctgcaggtgtgccatttg------------ctttaagtgttcaatata
gaattaatggtcttggtgtcactatgaatgttcttagtgaaaaccagaaaatgatagcta
gttcatttaacaacgcgataggtgctatacaggaagggttcgatgctaccaattctgctt
tagcgaaaattcagtccgttgtcaattcaaatgcagaagcactcaataaccttttgaatc
agctttccaataggtttggtgcaattagtgcttctttacaggaaattctatcccgccttg
atgctcttgaagcgcaggctcagatagaccgtcttattaatggcagattaactgcactta
atgcatatgtatctaagcatctgagcgacatgacccttattaaggtgagtgctgcccagg
ctatagagaaa------gttaatgagtgtgttaaaagccaatcacctaggataaatttct
gtggcaatggcaatcatatattgtcattagtccagaatgcgccttacggtttatatttta
ttcatttcagctatgtgcccacatcctttacaacggtaaatgtgagtcctggactatgca
tttctggtgatagaggattagcacctaaagctggatattttgttcaa------------g
atcatggagaatggaagttcacaggtagcaattattactaccctgaatccattacagata
aaaacagtgtcgtgatgagtagttgcgcagtaaactacacaaaggcacctgaagttttct
tgaacacttcaataactaatctacccgactttaaggaggagttagataaatggtttaaga
atcagacgtctattgtgcctgatttatctttcgatatcgggaaattaaatgttacattcc
ttgacctgtcctatgagatgaacaggattcaggatgcaattaagaatttaaatgagagtt
acatcaacctcaaggaaattggcacatatgagatgtatgtgaaatggccttggtatgttt
ggctgc------taattggattagctggtgtagctgtttgtgttttgttattttttatat
gttgctgcacaggttgtggctcttgttgttttaagaaatgtggaaattgttgtgatgagt
atggaggacgtcagg-------------------------------caggtattgtgata
cataatatt---------tcctctcatgaggattgatt--------------------tt
cacagccgctcctgggat---------------gacagaaaat-----------ctaaat
aatttatagcatttttattgct---------acttggcccctgtaataagcagccatagc
tatggccgcgttaggtcataaggctaaattggctgc--tgtctttattggtccatttatt
gtagcatgtatgctaggcatcagcctagtttatttatatcaattgcaagtgcaaattttt
ca--------tgttaataataccatacgtgtgactggca--------------agccagc
cactgt--gtcttatactttaagtacaccagta----acgccagttgcaacaacgctcga
cggtac---------tacgtatactttaattagacccacgagctcttatacaagagttta
tcttggtaaaaccagagggtttg-------------------atactagtacgtttggcc
caaaggtgctaaat--------tatattactagttctaaacctcatcttaattctg----
------------gtcgtccatacacctttcggcatatgcccaagtatatga---------
------------------------------------------------------------
------------------------------------------------------------
----------------aaggcttggtgtagcaaccagggtaaat------ttgcagcgca
gttt--------accctaaaaagttgcgaaaaatcaggtcaaga--------------aa
aagttattactagtttcacggcctacgacaaaactgtcaaaaaggccgttagcaagctag
tag-aagaagctgttga---------------------ttttatcatctggag-------
--------------------------------------------------------agcc
acgcagctcgaaagaaatgtttaatttattccttatagacacagtatggtacgtggggca
gattatttttatagtcgcagtgtgtttgatggtcaccataattgtggttgccttccttgc
gtctattaaactttgtattcaactttgcggtttgtgtaatacttt----------gttgc
tgtctccttctatttatgtgtataataggagtaagcagctttataagtattataatgaag
aagtgagaccgcccccgttagaggtggatgatataa--taatccaaaca--------tta
tgagtagtacca-----------cttcagccccccagactg----------tctatcaat
ggacggccgatgtggca-----------------------------gttcgattccttaa
ggaatggaacttcttgttgggcattatactactctttattactatcatactacagttcgg
ttacacgagccgtagcatgtttatatatgttgtgaaaatgataatcttgtggttaatgtg
gccactgactattgttttgtgtatttttaattgcgtgtatgcgctaaataatgtgtat--
-------cttggattttctatagtgtttactatagtgtccattgtaatgtggattatgta
ttttgttaatagcataaggttgtttatcaggactggtagctggtggagcttcaaccccga
aacaaacaacctaatgtgtatagatgtgaaaggtactgtgtatgttagacccattattga
agattaccataca---ctaacagccacaaatgtacgtggccacctctatatgcaaggtgt
taagctaggcactggcttctctttgtctgatttgcccgcttatgttacagttgctaa---
-ggtgtcgcacctttgcacttataagcgcgcattcttagacaaggtt--gacggtgtta-
gcggttttgctgt-ttatgtgaagtccaaggtcggaaattaccgact---------gccc
tcaaaca-----------------------------------------------------
-----------aaccgagtggcgcggacac----------------cgcattgttgag-a
atctaatctaaactttaaggatgtcttttgttcccgggcaagaaa---------------
------------------------------------------------------------
----------------------acgccggtagcagaagctcctctggaaaccgcgc----
-----------------tggtaatggaatcctcaagaagaccactt--------------
------------------------------------------------------------
------------------------------------------------------------
-------------------------------------------gggctgaccaaaccgag
cgtggacaaaataatggcaatagaggcagaaggaat-----------------------c
agcccaagcagactgcaactactcagcccaat----------------------------
------------------------------------------------------------
------------------------------------------------------------
-------------accgggagtgt------------------------------------
----------------------------------ggttccccattactcttggttttcgg
gcatt-------------------------------------------------------
------------------------------------------------------------
------------------------------------------------------------
----------------------------------acccaattccagaagggaaaaga---
------------------------------------------------------------
------------------------------------------------------------
--------------------------------------------gttccagtttgcaggt
ggacaa-----------------------------------------ggagtgcctattg
ccaatggaatcccatcttctgagcaaaagggatattggtatagacacaaccgtcgttctt
ttaaaacacctgacgggcagcagaagcaattactccccagatggtatttttactatcttg
ggacgggcccccatgctggagccagtttcggagacagcattgagggagtcttctgggtt-
-----------------------gcaaatagtcaggcggataccaatacctctgctgaca
ttgttgaaagggacccaagtagccatgaggctattcctactagg-tttgcgcccggtacg
gtattgcctcagggtttctatgttgaaggctcgggaaggtctgcacctg-------ctag
tcgatctggttcgcggtcacaatcccgtgggccaaataa---tcgcgctagaagcagttc
caaccagcgccagcctgcctctactgtaaaacctgatatggccgaagaaattgctgctct
tgttttggctaagctaggcaaagatgccggacagcctaagcaagtaactaagc-------
--aaagtgccaaagaagtc-----------------------------------------
-------aggcagaaaattttaa---------------------------------ataa
gcctcgccaaaagaggactccaaacaagcagtgcccagtgcagcagtgttttggaaagag
aggccccaatcag---------aatttcggaggtcctgaaatgttaaaacttggaactag
tgatccacagttccccattcttgcagagttggccccaacacctggtgccttcttctttgg
atctaaattagaattggtcaaaaagaattctggtggcgttgatgaacccaccaaagatgt
gtatgagctgcactattcaggtgcagtcagatttgatagtactctatctggttttgagac
tatcatg---------aaagtgttgaatgagaatttgaacgcctaccaga----------
-----------------------atcaa--------------------------------
-------gctggtggtgtagatgtagtgagcccaaagccccaaa---gaaagagagggac
gaaacaaacggctcag------aaagaagaattagatagtataagcgttgcacagc----
-----------ccaaaagtgccgtgcagcgaaatgtaagcagagaactaaccccaga---
-----ggatagaagcctgttggcgcagatcctagacgatggcgttgtgcctgatggg---
------------------------------------------------------ttggat
gactctaatgtgtaaagagaatgaatcctatgtcggc-----------------------
-----------------------------------gctcggt-----------------g
gtaacccctcgcgagaaagtcgggataggacactctctatcagaatggatgtcttgctgt
cataacagatagagaaggttgtggcagaccctgtatcaat----------tagttgaaag
agattgcaaaatagagaatgtgtgagagaag-----------ttgcaaggtcctacgtct
aaccat-----------agaacggcgataggcgccccctgggaagagctcacatcagggt
actattcctgcaatgccctagtaaatgaa-tgaagttgatcat-----------------
------ggccaattggaagaatcgca----------------------------------
-----
>JF792617.1 Rat coronavirus isolate 8190, complete genome
------------------------------------------ccctctcaactctaaaac
tcttg-tagtttaa---atctaatctaaacttta--caaacg------------------
----gcacttcctgcgtgtccatgcc----------cgtgggtttggtcttgtca--tag
tgctgac--------------------------atttgtggttccttgactttcgttctc
t-gccagtgacgtgtccattcggcgccagca-------------acccacccataggttg
ca-----------------------------------taatggcaaagatgggcaaatac
ggtctcggcttcaaatgggccccagaattt------------------------------
--------------------ccatggatgcttccgaacgcatcgga--------------
----gaagttgggtaac--cctgagaggtcagaggagga----tgggttttgcccctctg
ctgcg-----caagaaccgaaagttaaaggaagaactttggttaatcacgtgagggtgga
ttgtagccggcttccagctttggagtgctgtgttcagtctgccataatccgtgatatctt
tgtagataaggatccccagaaggtggaggcctcaactatgatggcattgcagttcgg---
----tagtgctgtcttgattatgccatccaagcgcttgtctattcaggcatgggct----
----------aatttgggtgtgctgcctagaacaccagccatg--------gggttgttc
aagcgcgtctgcct----------------gtgtaataccagggggtgttcttgtgacgt
----ccacgtggcttttcaactctttaccgttcaa-------------------------
-------cccgatggcgtatggctaggtaatggacgttttataggctggtttgttccagt
cacagccata--ccggagtatgcgaagcagtggttgcagccct----------------g
gtccatccttcttcgtaagggtggtaacaaggggtctgtgacatccggccaccgccgtgc
tgttaccatgcctgtg---------------------tatgactttaatgtggaggatgc
ttgcgaggaggttcatc-------ttaacccgaagggtaagtactctcgcaaggc-----
----gtatactcttcttaagggctatcgcggtgtta----------aacccatcctttt-
-------tgtggaccagtatggttgtgactatactgga----------------------
-----------------tgtctcgccaagggtcttgaggactatggtgaccttactttga
gtg-agatgaaggagttattccctgtgtggcgtgaatccttagataatgaagtagttgtg
gcctggcatgttgatcgtgacccgcgggctgttatgcgtctgcagactcttgctactcta
cgtagcattgattatgtgggccaac---cgacagaggatgtggtggatg-----------
---------------------------------gagatgtggtagtgcgtgcgcctgctc
atcttctagcagctgatgcccttgtta------------------------aaagactcc
cccgt----ttggtggagactatgctgtatacggattcgtccgttacagaatt-------
-----------ttgttataaaaccaagctgtgtgattgtggttttatcacgcagtttggc
tatgtggattgctgtggtgacacctgcgattttcgcggatgggtaccgggcaatatgctg
gatggttttccttgcccagggtgta-----------gcaaaagttacatgccatgggaac
tggaagctcaatcatcagg---------------tgtaatcccag-----aaggaggtgt
tctgtttactcagagcactgatacggtgaatcgtgaggcttttaagctctacggtcatgc
tgttgtgccttttggttctgctgtgtattggagcccttacccaggtatgtggcttccagt
agtttggtcttctgttaagtcatactctggtttgacttatacaggagttgttggttgtaa
ggcaattgttcaggagacaga------------------------tgctatatgccggtc
tctatatatggactacgttcagcacaagtgtggcaat-----------------------
--ctcgatcagagagctactcttggattg------gacgatgtctatcatagacaattgc
ttgtaaatagaggtgactatagtctcctacttgaaaatgtagatttgtttgttaagcggc
gcgctgaatttgcttgcaaatttgccacctg----cggagatggttttgtacctcttctg
ctagatggtttagtgccccgcagttattatttaat------------taagagtggccag
gcctacacctcgat-gatggtt-----aattttagccatgaggtgattgacatgtgtatg
gacatggcattattgttcatgcatgatgttaa------------agtggccactaagtat
gttaagaagtttactggcaaactagccgtgcgctttaaggcgttaggtgtagccgttgtc
aggaaaattactgaatggtttgatcttgccgtggacattgctgctagtgccgctggatgg
ctttgctacca-------gctggtaaatggcttattcgcagtggccaatggtgtcataac
atttgt---------------tcaggaggctcctgagctagtcaagaattttgttgccaa
gttcaggg-------------------------------catttttcaaggttttgatcg
actct------atgtcggtttctatcttgtc--------tggacttactgttgtcaagac
tgcctcaaacagggtatgtctggctggcagtaaggtttatgaggttgtgcagaagtcttt
gtctgcatatgttttgcctgttggt-tgcagt---gaggccacttg-----tttagtggg
cgaaa------gtgaacctgcagtttttgaagatgatgttgttggtgtggttaagacccc
attaacatatcaaggctgttgtaagccacccacttctt------------tcgagaagat
ttgtattgtagataaattatatatggccaagtgtggtgatcaattctaccccgtggttgt
tgataacgacactgtcggcgtgttagatcagtgctggaga-ttcccctgtgc-gggcaag
aaagt---------------------------------------------cgtgtttaac
gacaagcctaaagtcaaggaggtaccctccacgcgaaagattaagattatcttcgctctg
gatgcgacctttgatagtgttctctcgaaggcgtgttcagagtttgaagttgataaagat
gttacattggatgagctg------------------------------------------
------------------------cttgatgttgtgcttgacgcagttgagagtacgctt
agtccttgtaaggagcatgatgtgataggcacaaaag-----------------------
----------------------------tttgtgctttacttgataggttggcagaagat
tatgtctatctttttgatgaaggaggcgatgaagtgattg--------ccccgaggatgt
attgttccttttctg-----------ctcctgatgatgaagactgcgtcgcagcagatgt
tgta---------gatgcagatgaaaaccaagatgatgatgctgac--------------
-gactctgta--------------------------gtccttgtcgccgat------gca
caagaggacgg-------------------------------------------------
-----------------------------cgttgccaaggagcaggttgaggtggattct
gaaatttgcgttgcgc--atactggtggtcaagatgaattgactgagcctgatgctgtcg
gatctcaaactcccatcgcctctgctgagaaaaccg---------aagtcggagaggcaa
gcgacagggaagggattgctgaggcgaagcgaactgtgtgtgctgatgatttagatgcct
gccccgatcaagtggaggcatttgaa------atcgaagaggttgaagactctatcttg-
--gatgagct------tcaaactgaacttaatgcgccaa------------gcgacagga
cct---------atgaggatgttttggcatttgatgccatatactcaaaggctttgtctg
cagtctatgctgtgccgagtgatgag---------acgcactttaaagtgtgtg------
--------------------------------------------gattctattcgcctgc
tatagagcg-cactaattgttggctgcgttccactttgatagtaatgcagagtt------
--------tacctttggaatttaaagacttggagatgcaaaagctctggttgtcttacaa
ggc---------tggctatgatcaatgctttgtggata----------------------
--------------aactagttaagagcgtgcccaggtcgattattcttccacaaggtgg
ttatgtggcagattttgccta-----------------ttactttttaagtcagtgtagc
tttaaagctcatgctaactggcgttgtttaaagtgtgacatggcgttaaagctgcaaggt
tt-----ggatgccatgttcttttatggagacgttgtgtctcatatgt----gtaagtgt
ggtagtggcatgaccttgttgtctgcggata-taccgtacactttgcattttggagtgcg
agatgataagttttgcgctttttacacgccgagaaaggtttttagggctgcttgtgcggt
agatgttaatgattgtcattccatggctgttgtggatggcaagctaattgatggtaagaa
cgttaccaaatttactggtga--caaatttgattttatggtgggtcatgggatgacattt
agt------------atgtcaccctttgagaccgcccagttatacgg-------------
-----------------------------------ttcatgtataacgccaaatgtttgt
tttgttaaaggagatgttataaaggttgctcgcttggttgaggccgaagtcattgttaac
cctgctaatgggcggatggctcatggtgcaggtg--------ttgcaggtgctatagcta
aggcggcgggcaagttttttattaaagaaactgccgatatggtgaagaatcaaggtgttt
gtctagttggcgaatgc----------tatgaatctgctggtggtaaattatgtaaaaag
gtgcttaacattgtgggaccagatgctcgagggcaaggtaggcaatgttactcactccta
gagcgtgcatatcagcatattaataagtgtgataatgtt------gttaccactctaata
tcg----------------------------------gctggcatat--------ttagt
gtgcctactgatgtttcc-----ttgacttatttac-ttggtgttgtgactaagaatgtt
attcttgttagcaacaa---caaagatgattttgatgtgatagagaagtgccaagttact
tctgtggctggtactaaagcactgtcacttcaattggccaaaaatttgtgtcgtgatgta
aagtttgagacgaatgcatgtgatacgctttt---tggcgcgtcctgcttcgtggcaagc
tatgatgtgttgcaggaagttgaattgctgcgacatgatatacagttggatgatgacgca
cgtgtttttgtgcaggctaatatggattgcctgcccacagactggcgtcttgttaataaa
cttgatgttgtggatggtgttagaaccattaagtattttgagtgtccgggagagattttt
gtatctagccagggcaaaaagtttggttatgtt--------cagaa--tggtttatttaa
agtggcgagtgttagtcaaatacgggctctacttgctaataaggttgatgtcttgtgcac
tgttgatggtgttaacttccgctcctgctgtgtaacagagggtgaagtttttggcaagac
attaggttcagtcttttgtgatggcataaatgtcaccaaagttaggtgtagtgccattca
caagggtaaggtt-----------------------ttctttcag-tacagtggtctgtc
tgaggccgatctt-gtggctgt---taaagatgcttttggttttgatgaaccacaactgc
tgaagtactataatatgcttggcatgtgtaagtggccagtagttgtttgtggcaattatt
ttgctttcaagcagtcaaataataattgctatataaatgtggcatgtttaatgctgcagc
atttgaatttaaagtttcc--caagtggcaatggcaggaggcctggaacgagttccgctc
cggtaagccactaaggttcgtgtccttggtgttagcaaagggcagctttaaatttaatga
accttctgattccactgattttatacgtgtggtgctgcgcgaa----gcagatttgagtg
gtgccacatgtgatttggaatttatttgtaaatgtggtgtgaagca-------agatcag
cg---------caaaggtgttgacgctgttatgcattttggtacattggataaaagtgat
cttgtcaagggttataatatcgcatgtacatgcggtagtaaacttgtgcattgcacccaa
tttaatgtaccattcttaatttgctcctacact----------------------ccaga
gggcaggaaactgcctgacgat----------gttgttgcagctaatatttttactggtg
gtagtttgggccattacacgcatgtgaaatgtaaacccaagtaccaactttatgatgctt
gtaatgttagtaaggtttcggaggctaagggtaattttaccgattgcctctaccttaaaa
atttaaagcaaactttttcgt--------ctgtgttggcgacttattatttagatgatga
aaagtgtgtggcgtacaagccagattta-----------------------tcgcagtat
tactgtgagtctggtaaatattatacaaaacccattat-------------------taa
ggcccaatttagaacat-ttgagaagrktgatggtgtctataccaattttaaattggkgg
gacatagtatagctgaaaaactcmatgctaagctgggatttga-ttgtgattctcccttt
gtggagtataaaattacagagtggccaacagct------actggagatgtggygttggct
agtgatgatttgtatgtgagtcggtacttaagcgggtgcattacttttggtaaaccggtt
gtctggcttggccatgaggaagcatcgctgaaatcgctcacatattttaatag-------
-----acctagtgtcgtttgtgaaaataaatttaatgtgttgcctgttgatg--------
---tcagtgaacccacggataaggagcctgtgccggctgcagtccttgttaccggcgtcc
ctagtgctgatgcgtcagccgatgccggtactgccaaggagcaaaaagcctgtgcttctg
ataatgtggaggagcaggttgttacagaggttcatcaagagccatctgtttcagctgttg
atgtcaaagaggttaaattgaatggtgttaaaaagcctgttaaggtggaagatagtgtgg
ttgttaatgaccccactagcgacaccaaagttgttaaaagtttgtctattgttgatgtgt
atgatatgttcctgacagggtgtaagtatgtggtctggacggctaatgagttgtctcgac
tagtaaattcaccgactgttagagagtatgtgaagtggggta---tggggaaaattgtaa
actccactaagttattgttattaagagatgagaggcaagagttcgtagcgccaaaagtag
tcaaggcgaaagctattgcctgctatggtgctgtgaagtggttcttcttctattg-----
ttttagttggataaagtttaatactgataataaggttatatacaccacagaattagcttc
aaagcttacttttaagttgt----------------------------------------
-------gctgtttggcttttaagaatgccttac--------------------------
--agacgtttaattggagtgttgtgtctaggggctttttc--------------ctagtg
gcaacagtctttttattatggt---------ttaactttttgtatgccaatgt-------
-----------tattttgagtgacttttatttgcctaatattggatctctccctactttt
gtgggacagattgttgcgtggtttaagactacatttggcgtgtcaaccatctgtgatttc
taccaggtgacggatttgggctatag--aagttctttttgtaa--tggaagtatggt-at
gtgagctatgcttctca-------ggttttgatatgctggacagctatgatgctataaat
gttgttcaacacgttgtagataggcgtgtgtcttttgact---acattagcatacttaaa
ttagtggtcgagcttattatcggctactctctctatactgtgtgcttctatccactgttt
gtccttattggaatgcagttgttgaccacatggttgcctgaattctttatgctggagact
atgcattggagtgctcgtttgtttgtgtttgttgctaatatgctcccagct--------t
ttacgttactgcgattttacatcgt------------ggtgacagctatgtataaggtct
attgtctttgta------------------------------gacatgttatgtatgggt
gtagtaatcctggttgcctgttttgttataagagaaaccgtagtgtccgtgttaagtgta
gcaccgttgttggtggttcactacgctattacgatgtgatggctaacggcggcacaggtt
tctgtacaaagcaccagtggaactgtcttaattgcgattcctggaaaccaggcaatacat
tcataacccttgaagcagcggcggacctctctaaggagttgaaacgccctgtgaatccaa
cagactctgcttattactcggtcacagaggttaaacaggttggttgttcaatgcgtttgt
tcta------------tgagagagatggacagcgtgtttatgatgatgttagtgctagtt
tg----------tttgtggacatgaatggtctgctgcattctaaagtgaaaggtgtgcct
gaaacgcatgttgtggt---tgttgag-aatgaagctgataaagctggttttctcggc--
gctgcagtgttttatgcacaatctctttatagacctatgttgatggtagaaaagaaatta
ataactaccgccaacactggtttgtctgttagtcaaactatgtttgacctctatgtagat
tcattgctgaacgtccttgacgt--ggatcgcaagagtctaacaagt-tttgtaaatgct
gcgcacaattctttaaaggagggtgtgcagcttgaacaggttatggacacctttgttggt
tgcgctcgacgtaagtgtgctatagattctgatgttgaaaccaggtctattactaagtcc
gttatgtcggcagtaaatgctggtgttgattttacggatgagagttgtaataatttggtt
cccacctatgttaaaagtgatacta---tcgttgccgctgatttgggtgtccttattcag
aa---------taatgctaagcatgtacaatctaatgttgcaaaagccgctaatgtggct
tgcatatggtctgtggatgcttttaatcagctgtctgctgacttgcagcataggcttaga
aaagcatgttcaaaaact---ggcttaaagattaagcttacct------ataataagcag
gaggcaaatgttcctattttaaccacaccgt---------tctctctaaaaggaggcgct
gtgtttagtaaatttcttcaatggttgtttgttgctaatttgatttgtttcattgtattg
tgggctcttattccgacttatgcggtg-cacaaatcagatatgcagttgcctttatatgc
cag----------------------------ttttaaagttatagaaaatggtgtgctaa
gagatgtgtctgttactgatgcgacttcggcaaacaaattta---------------atc
aatttgatcaatggtatgagtctacatttggtcttgcctattaccgtacttct---tctt
gtcctgttgtggttgctgttatagaccaagacattggtcataccttatttaatgttccta
ccaaagttttaagacatggat---ttcatgtgttgcattttataactcatgcatttgcta
ctgatagcgtgcagtgttatacgccacatatgcaaattccttatga-taacttctatgct
agtggttgcg------------tgttgtcgtcgctctgtactatgctagcgcatgcagat
ggaaccccgcatccttattgttatacggagggtgttatgcataatgcttctctgtatagt
tctttggtccctcatgtccgttataacctagctagttcaaatggttatatacg---tttt
cctgaagttgttagtgagggtattgtgcgtgttgtgcgcactcgctctatg------acc
tactgcagggttggtttatgtgaggaggccgaggagggtatttgttttaattttaatagt
tcatgggtactgaataacccgtattatag-ggctatgcctggaactttttgtggtaggaa
tgcttttgatttaatacatcaagttttaggag-gtttagtccagcctattgatttctttg
ctttaacggcgagttcagtggctggtgctatccttgcaattattgttgttttagcttttt
attatttaataaagcttaaacgtgcgtttggtgactacactagtgttgtagtgatcaatg
tcattgtgtggtgcataaatttcatgatgctatttgtgtttcaggtttatcccaccttgt
cttgtttatatgcttgtttttatttttatacgacgc------tctatttcccctcggaga
taagtgttgttatgcatttgcagtggcttgtcatgtatggtgctattatgcccttgtggt
tctgcattatttacgtggcagt-----------------cgttgtttcaaaccatgcttt
g----tggttgttttcttactgccgcaaaattggtactgaggttcgtagtga------cg
gcacatttgaagaaatggcccttactacctttatgattactaaagtatcctattgtaagt
tgaaaaattctg------tttctgatgttgcttttaacaggtacttgagtctttataaca
agtatcgctattttagtggcaaaatggatactgctgcttacagagaggctgmctgttcgc
aactggcaaaggctatggaaacttttaaccataacaatggtaatgatgttctctatcagc
ctcctactgcttctgttactacatcat--ttttacagtctggtatagtcaaaatggtgtc
tcccacatcgaaagtggaaccttgtgtagttagtgttacctatggtaatatgacacttaa
tgggttgtggttggatgataaagtttattgtccaagacatgttatttgttcttcagatga
catgacagaccctgattatcctaatttgctttgtagagtgacatcaagtgacttttgtgt
tatgtctgaccgtatgagccttaccgtgatgtcttaccaaatgcagggcagtctacttgt
tttgactgtaacattgcaaaatcctaacacaccaaagtattccttcggtgttgttaagcc
tggtgagacgtttactgttttggctgcatacaatggcagacctcaaggagccttccatgt
tgttatgcgtagcagccataccataaagggctcctttttgtgtggatcttgcggttctgt
aggatatgttttaactggcgatagtgtacgatttgtttatatgcatcagctagagttgag
tactggttgtcataccggtactgaccttagcgggaacttctatggtccctatagagat--
-------gctcaggttgtacaattgccagttcaagattatacgcagactgttaatgttgt
agcttggctttacgctgctattcttaacaggtgcaattggtttgtgcaaagtgatagttg
ttctctggaagaatttaatgtttgggctatgaccaatggttttagctcaatcaaagctga
tcttgtt------twggatgcgcttgcttctatgacaggcgttacagttgaacaggtgct
ggctgctattaagcgtctttattctggattccagggcaaacaaattttaggtagttgtgt
gc---tagaagatgagttgacacccagcgatgtctatcaacaactagctggtgttaagtt
acagtcaaagcgcacaaga---gttattaaaggcacatgttgctggatattg-----gct
tcaacatttctgttttgtagcattatcgcagcatttgtaaaatggactatgtttatgtat
gttactacccatatgttgggcgtgacattgtgtgcactt------------tgttttgta
agctttgctatgttgttgatcaagcataagcatttgtatttaactatgtatattatgcct
g-tgttatgcacattgttttacaccaactatttggwtgtgtataaacagagttttagagg
ccttgcttatgcttggctttcacattttgtccctg-ctgtagattatacatacatggatg
aagttttatatggtgttgtgttgctaatcg-ctatggtgtttgtc-accatgcgtagcat
aaat----------------cacgacgtattctctattatgttcttg-----gttggtag
acttgtcagc---------ctggtatctatgtggtattttggtgccaatttagaggaaga
ggtact------attgttcctcacatccctatttggcacgtatacatggactaccatgtt
gtcattggctacggccaaggtcattgctaaatggttggctgtg-aatgtcttgtacttca
cagacgtaccgcaaataaaattagttcttttgagc------------------------t
atttgtgtataggttatgtgtgttgttgttattggggcgtcttgtcactccttaatagca
tt------------tttaggatgccattgggcgtctataattataaaatctccgtgcagg
agttacgttatatgaatgctaatggcttgcgcccacccaaaaatagttttgaagccctgg
tgcttaattttaagctgttgggaattggtggtgtgccagtcattgaagtatctcagattc
aatcaagattgacggatgttaaatgtgctaatgttgtgttgcttaattgcctccagcact
tgcatattgcatctaattctaagttgtggcagtattgcagtactttgcataatgaaatac
tggctacatctgatttgagcgtggccttcgataagttggctcagctcttagttg------
-----ttttatttgctaatccagcagcagtggacagcaagtgtcttgcaagtattgaaga
ggtgagcgatgattacgttcgcgacaatactgtcttgcatgccctacagagtgaatttgt
taatatggctagcttcgttgagtatgaacttgctaagaagaatttagatgaggccaaggs
tagcggctctgctaatcaacaacagattaagcagctagagaaggcttgtaatattgctaa
gtcagcatatgagcgcgatagagctgttgctcgtaagctggaacgtatggctgatttagc
tcttacaaatatgtacaaggaagctagaattaatgataagaagagtaaggtcgtgtcggc
attgcaaaccatgctttttagtatggttcgtaagctagataaccaagctctcaattctat
cttagataatgcagttaagggttgtgtacctttgaatgcaataccatcattgacttcaaa
cactctgactataatagtgccagataagcaggtttttgatcaagttgtggataatgtgta
tgtcacctatgctgggaatgtatggcatatacagtctattcaagatgctgatggtgctgt
taaacaattgaatgagattgatgttaat------------tcaatctggcccctagtcat
tgctgcaaataggcataatgaagtgtctactgtcgtt---ttgcagaacaatgagttgat
gcctcagaagttgagaact------caggtagtcaatagtgg------ctcagatatgaa
ttgtaatactcctacccagtgttattataatactattggcacgggtaagattgtgtatgc
tatacttagtgactgtgatggtctcaagtacactaagatagtaaaagaagatggaaattg
tgttgt---tttggaattggatcctccctgtaaattttcagttcaggatgtgaagggcct
taaaattaagtacctttactttgtcaaggggtgtaacacattagctagaggatgggttgt
aggcaccttatcatcgacagtgagattgcaggcaggtacggcaactgagtatgcctccaa
ctctgcaatactgtcgttgtgtgcgttttctgtagatcctaagaaaacttacttggatta
tatacaacagggtggagttcctgttactaattgtgttaagatgttatgtgaccatgctgg
cactggtatggccattactattaagccggaggcaaccactaaccaggattcttatggtgg
tgcttccgtttgtatatattgccgctcgcgtgttgaacatccagatgttgatggattgtg
caaattacgcggcaagtttgtccaagtgcccttag---gcataaaagatcctgtgttata
tgtgttgacgcatgatgtttgtcaggtttgtggcttttggcgagatggtagctgttcctg
tgtaggcacaggct---cccagtttcagtcaaaagacacgaact---ttttaaacgggtt
cggggtacaagtgtaaatgcccgtcttgtaccctgtgccagtggcttggacactgatgtt
caattaagggcatttgatatttgtaatgctaatcgagctggcattggtttgtattataaa
gtgaattgctgccgcttccagcgtgtagatgaggacggcaacaagttggataagttcttt
gttgttaaaagaaccaatttagaagtgtataataaggagaaagaatgctatgagttgaca
aaagaatgtggtgttgtggctgaacacgagttcttcacatttgatgttgagggaagtcga
gtaccacacatagtccgcaaagatctttcaaagtttactatgttagatctttgctatgca
ttgcgtcatttcgaccgcaatgattgttcaactctcaaggaaattctccttacatatgct
gagtgtggtgagtcctattttcaaaagaaggactggtatgattttgttgagaatcctgat
attattaatgtgtataagaagctcggacctatatttaatagagccctgcttaatactgct
aagtttgcagacgcattagtggaggctggcttagtaggtgttttaacacttgataatcaa
gatttatatggtcaatggtatgactttggagattttgtcaagacagtgcctggttgtggt
gttgctgtggcagattcttattattcttatatgatgccaatgctgactatg------tgt
catgcgt------------tggatagtgagttgtatgttaatggtacttatagggagttc
gaccttgtgcagtatgattttactgatttcaagctagagctctttaataagtattttaag
cattggagtatgacctaccacccgaacacctgcgagtgcgaggatgacaggtgcattatt
cattgcgccaattttaatatactatttagtatggttttacctaagacctgttttgggcct
cttgttaggcagatatttgtggatggtgtgcctttcgttgtgtcgattggctaccattat
aaagaattaggtgttgttatgaatatggatgwggatacacatcgttatcgtctgtctctt
aaagacttgcttttgtatgctgccgatcccgcccttcatgtggcgtctgctagtgcattg
cttgatttgcgcacatgttgttttagcgtagctgctattacaagtggcgtaaaatttcaa
acagttaaacctggcaattttaatcaggatttttatgagtttattttgagtaaaggcctg
tttaaggaggggagctccgttgatttgaagcacttcttctttacacaggatggtaatgct
gctattactgattataattattataagtataatctccccactatggtggatattaaacaa
ttgttgtttgttttggaagttgttaataagtattttgagatctatgagggtgggtgtata
cctgcaacacaggtcattgttaataattatgacaagagtgctggctatccatttaataaa
tttggaaaggccagactctactatgaagcattatcatttgaggagcaggacgaaatttat
gcgtatactaaacgcaatgtcctgccgaccttaactcaaatgaatcttaaatatgctatt
agtgctaagaatagagcccgcactgttgctggtgtctccatccttagtactatgactggc
agaatgtttcatcaaaagtgtttaaagagtatagcagctactcgtggtgtgcctgtagtt
ataggcaccacgaagttttatggcggttgggatgacatgttacgccgccttattaaagat
gttgatagtcctgtacttatgggttgggactatcctaagtgtgatcgtgctatgccaaac
atactacgtattgttagtagtttggtgttagcccgtaaacatgattcgtgctgttcgcat
acagatagattctatcgtcttgcgaacgagtgcgcccaagttttgagtgaaattgttatg
tgtggtggttgttattatgttaaacctggtggcactagcagtggggatgcaaccactgct
tttgctaattctgtttttaacatttgtcaagctgtttccgccaatgtatgctcgcttatg
gcatgcaatggacacaaaattgaagatttgagtatacgcgagttgcaaaagcgcctatac
tctaatgtgtatcgtgcggaccatgttgaccccgcatttgttagtgagtattatgagttt
ttaaataagcattttagtatgatgattttgagtgatgatggtgttgtgtgttataattca
gagtttgcgtccaagggttatattgctaatataagtgcctttcaacaggtattatattat
caaaataatgtgtttatgtctgaggccaaatgttgggtcgaaacggacattgaaaaggga
ccgcatgaattttgttctcaacatacaatgctagttaagatggatggtgatgaagtttac
cttccatatcctgatccttcgagaatcttaggagcaggctgttttgttgatgatttatta
aagactgatagcgttctcttgatagagcgctttgtaagtcttgcaattgatgcttatcct
ttagtacaccatgagaacccagagtatcaaaatgtgttccgggtatatttagaatatata
aagaagctgtacaacgatctcggtaatcagatcctggacagctacagtgttattttaagt
acttgtgatggtcaa----------aagtttactgatgagacattctacaagaacatgta
tttaagaagtgcagtgatgcaaagcgttggtgcctgcgttgtctgtagttctcaaacatc
attacgttgtggtagttgcatacgcaagcctttgctgtgctgcaagtgctcatatgatca
tgttatggctactgatcacaaatatgtcctgagtgtttcaccatatgtgtgtaattcgcc
aggatgtgatgtaaatgatgttaccaaattgtatttaggtggtatgtcatattattgtga
ggatcataagccacagtattcattcaaattggtgatgaatggtatggtttttggtttata
taaacaatcttgtactggttcgccgtatatagaggattttaataaaatagctagttgcaa
atggacagaagtcgatgattatgcgctagctaatgagtgtaccgagcgccttaaattgtt
tgccgcagaaacgcagaaggccactgaggaggcctttaagcaatgttatgcgtcagcaac
aatccgcgaaatcgtgagcgatcgggagttaattttgtcttgggaaattggtaaagtgag
accaccacttaataaaaattatgtttttactggctaccattttactaataatggtaagac
agttttaggtgagtatgtttttgataagagtgagttgactaatg---gtgtgtattatcg
cgccacaaccacttataagctatctgttggtgatgtcttcattttaacatcacatgcagt
gtctagtttaagtgctcctacattagtaccgcaggagaattatactagcattcgctttgc
tagt--------------------------gtttatagtgtgcctgagacgtttcagaac
aatgtgcctaattatcagcacattggaatgaagcgatattgtactgtacagggaccgcct
ggtactggtaaatcccatctagccattgggctagctgtttattattgtacagcgcgcgtg
gtatataccgctgctagccatgctgcagttgacgcgctgtgtgaaaaggcacataaattt
ttaaatattaatgactgcacgcgtattgttcctgcaaaggtgcgtgtagattgttatgat
aaatttaaggtcaatgacactactcgtaagtatgtgtttactacaataaatgcattaccc
gaattggtgactgacattattgttgttgatgaagttagtatgcttaccaattatgagctg
tctgttattaacagtcgtgttagggctaagcattatgtttatattggagatcctgctcag
ttacctgcacctcgtgtgctgctgaataagggaactctagaacctagatattttaattcc
gttaccaagctaatgtgttgtttgggtccagatattttcttgggcacctgttatagatgc
cctaaggagattgtggatacggtgtcagccttggtttataataataagctgaaggctaaa
aatgataatagttccatgtgttttaaggtctattacaaaggccagactacacatgagagt
tctagtgct---gtcaatatgcagcaaatacatttaattagtaagtttttaaaggcaaat
cccagttggagtaatgccgtatttattagtccctataatagtcagaactatgttgctaag
agggtcttgggattacaaacccagacagtggattcagcgcagggttctgaatatgatttt
gttatttattcgcagactgcggaaacagcgcattctgttaatgtaaatagattcaatgtt
gctattacacgtgctaagaagggtatcctctgtgtcatgagtagtatgcaattatttgag
tctcttaattttactacact---------------gactctggataagattaacaa----
-----tccacgattgcagtgtactacaaatttgtttaaggattgtagcaagagctatgat
gggtatcacccagcccatgcaccgtcttttttggcagttgatgataaatataaggtaggc
ggtgatttagccgtttgccttaatgttgctgattcttctgtcacttactcgcggcttata
tcactcatgggattcaagcttgacttgacccttgatggttattgtaagctgtttataaca
agagatgaagctatcaaacgtgttagagcttgggttggctttgacgcagaaggcgctcat
gcgacgcgtgatagcattgggacaaacttcccattacaattaggcttttcgactggaatt
gatttcgttgtcgaggccactggaatgtttgctgagagagaaggctatgtctttaaaaag
gcagcagcacgagctcctcccggcgaacaatttaaacacctcgttccacttatgtctcgg
gggcagaaatgggatgtggttcgaattcgaatagtacaaatgttgtcagaccacttagtg
gatttggcagatagtgttgtacttgtaacgtgggctgccagctttgagctcacatgtttg
cgatatttcgctaaagtcggaaaagaagttgtttgtagtgtctgcaataagcgggcgaca
tgttttaattctagaactggatac---tatggatgctggcgacatagttattcctgtgat
tatctgtataacccactaatagttgatattcaacagtggggatatacaggatctttaact
agcaaccatgaccctatttgcagcgwgcataagggtgctcatgtcgcatcatctgatgct
atcatgacccgctgcttagctgttcatgattgcttttgtaaatctgtcaattggaattta
gaataccccattattttaaatgaggtcagtgttaatacctcctgtaggttatt---gcag
cgcgtaatgtttagggctgcgatgctatgcaataggtatgatgtgtgtwatgacattggc
aaccctaagggtcttgcctgtgtcaaaggatatgattttaag------------ttttat
gatgcctcccctgttgttaagtctgtt---------aaacagtttgtttataagtacgag
gcacataaagatcaatttttagatggtctatgtatgttctggawctgcaatgtggataag
tatcccgcgaatgcagttgtgtgtaggtttgacacgcgcgtgttaaacaaattaaatctc
cct--------ggctgtaatggtggtagtctgtatgttaacamacatgcattccacacta
gcccttttacccgggctgcattcgagaatttgaagcctatgcctttcttctattattcag
atacaccttgtgtgtatatggaaggcatggaatctaagcaggtagattatgtcccattaa
ggagcgctacatgcattacaagatgcaatttaggtggcgctgtttgcttaaaacatgctg
aggagtatcgtgagtaccttgagtcttacaatacggcaaccacagcgggttttacttttt
gggtctataagacttttgatttttataacctttggaatacttttactaggc------tcc
aaagtttagaaaatgtagtgtataatttggttaatgctggacactttgatggtcgtgcgg
gtgaactgccatgtgccattataggtgagaaagtcattgccaagattcaaaatgaggatg
tcgtggtctttaaaaataacacgccattccctactaatgtggctgtcgaattatttgcta
a----gcgcagtattcggccccacccagagcttaagctctttagaaatttgaatattgac
gtgtgctggagtcacgtcctttgggattatgctaaggatagtgtgttttgcagttcgacg
tataaggtctgcaaatacacagattt--------acagtgcattgaaagtttg-------
---aatgtactttttgatggtcgtgataatggtgcccttgaagcttttaagaagtgccgg
aatggcgtctacattaacacgacaaaaattaaaaatctgtcgatgattaaaggcccacaa
cgtgccgatttgaatggcgtagttgtggagaaagttggagattctg-atgtggaattttg
gtttgctatgaggagcgacggtgacgatgttatcttcagccgtacagagagccttgaacc
gagccattaccggagcccacaaggtaatccggttggtaatcgcgtgggtgatctcagcgg
taatgaagctctagcacgtggcactatctttactcaaagcagatttttatcctctttcgc
acctcgatcagagatggagaaagattttatggatttagatgaagacgtgttcgttgcaaa
atatagtttacaggactacgcgtttgaacacgttgtttatggtagttttaaccagaaaat
tattggaggtttgcatttgcttattggcttagcccgtaggcagcgaaaatccaatctggt
tattcaagagttcgt-------ctcatacgactctagcatccactcatactttatcactg
acgagaacagtggta------------------gtagtaagagtgtgtgcactgttattg
atttgttgttagatgattttgtggacattttaaagtccctgaatctaaattgtgtgagta
aggttgttaatgtgaatgttgattttaaagatttccagtttatgttgtggtgtaatgagg
agaaggttatgactttctatcctcgtttgcaggctgctgctgattggaaacctggctatg
ttatgcctgtattatacaagtatttggaatcgccattggaaagagtaaatctctggaatt
atggcaagccgattactttacctacaggatgtttgatgaatgttgctaagtatactcaat
tatgtcaatatttgaatactacaacaatagcagttccggctaacatgcgtgttttacacc
ttggtgctggttctgataagggtgtcgcccctggttctgcagttcttaggcagtggttac
cagcgggcagtattcttgtagataatgatgtgaatccatttgtgagtgacacggttgcct
catattacggaaattgtataaccttaccctttgattgtcagtgggatctgataatttctg
atatgtacgaccctcttactaagaacattggggagtacaatgtgagtaaagatggattct
ttacttacctctgtcatttaatttgtgacaagttggctctgggtggcagtgttgccataa
aaataacagagttttcttggaatgctgagttatatagtttaatggggaagtttgcgtttt
ggacaatcttttgcaccaacgtaaacgcctcttcaagtgaaggatttttgattggcataa
attggttgaatagaacccgtactgag------attgatggtaaaaccatgcatgccaact
atttgttttggagaaatagtacaatgtggaatggaggggcttacagtctttttgatatga
gtaagtttcccttgaaagcggctggtacggctgtcgttagccttaaaccagaccaaataa
acgacttagtcctctccttgattgagaagggcaggttattagtgcgtgatacacgcaaag
aagtttttgttggcgatagcctagtaaatgttaaataaatctatacttgtcatggctgcg
aaaatggcctttgctgacaagcctaatcatttcataaactttcctttagcccaatttagt
ggctttatgggtaagtatttaaagcttcagtctcaacttgtggaaatgggtttagactgt
aaattacagaaggcaccacatgttagtattactatgcttgatattaaagcagatcaatac
aaacaggtggaatttgcaatacaagaaattttagatgatctggcagcatatgagggatac
attgtctttgacaacccccatatgcttggcagatgccttgttcttgatgttaaaggattc
gaagagttgcatgtggatattgttgaaattctccgaaagatgggttgcactgcagaccaa
tccagagtatggattccgcactgcactgtggcccaatttgaggaag---aaaaaga----
---aataaatgcgatgcaattctattataaattacccttctacctcaagcataataacat
attaactga--------ttctaggcttgagcttgtgaagataggttcttccaaaatagat
gggttttattgtagtgagctaagtgtttggtgtggtgagagactttgttataagcctcca
acacccaaatttagcgatatatttggctattgctgcattgagaaaatacgtggtgattta
gaaattggcgacctaccccaggatgatgaagaagcgtgggccgagctaagttaccactat
caaagaaacacctacttcttcagatatgtgcatgataatagtatctattttcgtatcgta
tgtagaatgaagggttgtatgtgttg-----atttgtttttacactattagtgtaataaa
cttattattttgt-tgaaatgggcagaatgt-gcatagctatggctcctcgcacactgct
tttgctgattggctgtcagctggtgttagggttcaatgaacctattaacatcgtttcaca
tttaaatgatgactggtttctatttggtgacagtcgttctgactgtacctatgtagaaaa
caatggtcaccctaaattagattggctagacctcgacccaaaattgtgtaattcaggaaa
gatagctgc------gaagagtggtaattctctcttccggagttttcactttactgattt
ttacaattatacgggtgagggagaccaaataatattttatgaaggagttaattttagtcc
cagccatggatttaaatgcctggttgaaggagataataaaaagtggatgggcaataaagc
tcgattttatgccctattgtacaagaagatggcccaatataggagcctatcttttgttat
tgtgccttatgcctatg-------gaggtaacgccaagcccacctccatttgcaaagaca
aaactttaacactcaataatcccaccttcatttcgaaggaatctaattatgttgattatt
actatgtgagtgaggctaatttcacactacaaggttgtgatgaattcatagtcccgctct
gtgtttttaatggtcattccaggggcagttcttcggatcctgccaacaaatattatactg
actctcagagttactataatatggatactggtgtcctatatggcttcaattcgaccttgg
atgtaggcaacactgctcagaatccaggtcttgatctcacttgtatgtatcttgttttaa
ctcccggtaattataaggcagtgtccttagaatatttgttaactataccctcaaaggcta
tctgtcttcgtaagcctaagcgctttatgcctgtgcaggt---------agtagattcaa
ggtggaatagcacccgtcagtctgacaatatgaccgctgtagcctgtcagctgccatatt
gtttcttccgcaatacttctgcggattatagtggtgatacacatgatgtacaccatggtg
atttttatttcaggcagttattgtctggtttgctttataatgtgtcctgtatttcccaac
agggtgcatttctttataataatgttagctccatctggccagtttatggctatggccact
gtccaactgctgctaacattggttatatggcacccgtttgtctttatgaccccctaccgg
tcatattactaggtgtcttattgggtatagctgtgttaattattgtttt---tcttattt
tgtattttatggcggatagcagtgttaggttgcatgaggcctaaaaggaaatctaaacat
gctattcgtgtttttaaccctattgccctcttgtctagggtatattggtgattttagatg
tatcaaccgtgtaaacaccagcatttctaatgcgcgcgcacccagtgttagcacagaggt
agttgatgtttctaaaggtcttggtacatattacgttttagatcgcgtttatttaaatgc
cacattattgcttactggttactaccctgtacatgggtccatgtatcgtaacatggctct
aatgggtactaataccttaagccttaattggtttgaaccgccctttttatcagagtttaa
cgatggcatatatgctaaggtaaagaaccttaaagcatctttgcccataggctcggcttc
a--tactttcctactataattataggtagtaattttgttaatacttcctatactgtagta
ttggaaccatacaatggtattattatggcatctatttgccagtataccatttgtcaatta
ccgcacacgtattgcaaacctaatacgggcggtaacacgctaattggtttttggcacaca
gatttaaggtctccggtgtgcattttaaagcgtaattttacgtttaatgttaatgccgaa
tggctttattttcatttttatcagcagggtggtactttttatgcg---tattatgcagat
gtttcttctgccactacgtttttgtttagttcgtatattggtgctgtgttaacacagtat
tttgtgttgccttatatgtgtaatcccactacctcaggtgttttctcaccgcagtattgg
gttacacctcttgttaagcgccaatatttatttaattttaaccaaaagggtattattact
agcgcagttgattgtgctagtagttataccagtgaaataaagtgtaagactcaaagtatg
aatcccaatacgggagtctatgatttatccggttacaccgtccaacctgtaggactagtg
------taccggcgtgttagaaatttgcctgattgtaaaattgaggaatggcttgctgct
aacacagtaccctctcctctcaattgggagcgcaaaacatttcaaaattgtaacttcaac
ctgagcagtctattaagatttgttc-------aggctgagtcactctcatgtagtaatat
agatgcttccaaggtttatggaatgtgctttggtagcatatctatagataaatttgcaat
acccaacagtcgccgtgttgatcttcagctaggtaaatcgggtcttttgcaatcttttaa
ctataaaattggtacaagagcgacctcgtgtcagctctattacagtcttgcacaaaataa
tgtcactgtcattaaccacaacccatcctcctggaataggcgttatggatttaatg----
--acgtggctacatttggtagtggtatacatgacgtggcttatgcagaggcatgtttcac
tgttggagcttcatattgcccttgtgcgaagcccagcatagtctattcatgtgtcacagg
taaacctaagtctgctaa---ttgcccaacaggtacctcgcatcgtgagtgtaatgttca
ggcttcaggttttaagcataagtgcgattgcacatgtaaccctagtcctctaaccaccta
tgatcctagatgtcttcaagcgcggagca----tgcttggcgtaggtgatcattgtgagg
gtctaggtattttagaagataaatgtggtggcagcaacatatgcrattgttcggctgatg
cctttgttggctgggctaaggacagttgtctatctaatggccgctgccatatttttagta
atttgatgttaaatggcattaatagtggtactacatgttccactgatc------tgcaat
tgcctaatacggaagtggtcactggcgtttgtgtcaagtatgacctctacggtattacag
gccaaggtgtttttaaggaggttaaggctgattattataatagttggcagaacctcttat
atgatgtta---------atggtaacttaaatggtttccgtgacattgttactaataaga
cttatttattaagaagttgctatagtgggcgcgtttcggctgcatatcatcaagatgca-
-cctgaaccagcgc----tactatatcgcaatttaaaatgtgattatgtgtttaataaca
acatatcccgtg------------------------aggagacaccacttaactattttg
ataattatttgggttgtgttgttaatgctgataactcaactgagcattctgttgacgcgt
gtgatttgcgtatgggtagtgggctctgtgtcaactattcaacc---gctcaccgtgctc
gtaggtctgtcagtacgggttataaattaactacttttgaaccatt---------tacag
tcagcattgtcaatgatagtgttgagtctgtaggtggattatatgagatgcaaataccta
ccaattttactatagctagccagcaggagtttattcaaacgaggtctccgaaggttacta
tagattgtgctgcatttgtctgtggcgattatacagtgtgtagacaacagttggttgatt
atggctctttttgtgataatattaatgccattcttggcgaggt-----------------
------------gaataacctcatagatactatgcaactacaagttgctagtgctctgat
ccaaggtgtcacgctaaattcacgcttggcagatggcatctcaggtcagattgatgatat
taattttagccctcttctaggttgccttggctcatattgc-----agcga----aggcac
catggcagtgcaagggcgatctgctatagaggatgtattatttgataaggtcaaactctc
tgatgttggctttgtcgaagcatataataattgcactggaggtcaagaagtta-gagacc
tactttgtgtgcaatctttcaatggcattaaagtgctaccgcctgtattatccgagagtc
aaatc----tctggttatacagcgggagctactgcatctgctat--------gttccctc
catggtctgcagctgcaggtgtgccatttg------------ctttaagtgttcaatata
gaattaatggtcttggtgtcactatgaatgttcttagtgaaaaccagaaaatgatagcta
gttcatttaacaacgcgataggtgctatacaggaagggttcgatgctaccaattctgctt
tagcgaaaattcagtccgttgtcaattcaaatgcagaagcactcaataaccttttgaatc
agctttccaataggtttggtgcaattagtgcttctttacaggaaattctatcccgccttg
atgctcttgaagcgcaggctcagatagaccgtcttattaatggcagattaactgcactta
atgcatatgtatctaagcatctgagcgacatgacccttattaaggtgagtgctgcccagg
ctatagagaaa------gttaatgagtgtgttaaaagccaatcacctaggataaatttct
gtggcaatggcaatcatatattgtcattagtccagaatgcgccttacggtttatatttta
ttcatttcagctatgtgcccacatcctttacaacggtaaatgtgagtcctggactatgca
tttctggtgatagaggattagcacctaaagctggatattttgttcaa------------g
atcatggagaatggaagttcacaggtagcaattattactaccctgaatccattacagata
aaaacagtgtcgtgatgagtagttgcgcagtaaactacacaaaggcacctgaagttttct
tgaacacttcaataactaatctacccgactttaaggaggagttagataaatggtttaaga
atcagacgtctattgtgcctgatttatctttcgatatcgggaaattaaatgttacattcc
ttgacctgtcctatgagatgaacaggattcaggatgcaattaagaatttaaatgagagtt
acatcaacctcaaggaaattggcacatatgagatgtatgtgaaatggccttggtatgttt
ggctgc------taattggattagctggtgtagctgtttgtgttttgttattttttatat
gttgctgcacaggttgtggctcttgttgttttaagaaatgtggaaattgttgtgatgagt
atggaggacgtcagg-------------------------------caggtattgtgata
cataatatt---------tcctctcatgaggattgatt--------------------tt
cacagccgctcctgggat---------------gacagaaaat-----------ctaaat
aatttatagcatttttattgct---------acttggcccctgtaataagcagccatagc
tatggccgcgttaggtcataaggctaaattggctgc--tgtctttattggtccatttatt
gtagcatgtatgctaggcatcagcctagtttatttatatcaattgcaagtgcaaattttt
ca--------tgttaataataccatacgtgtgactggca--------------agccagc
cactgt--gtcttatactttaagtacaccagta----acgccagttgcaacaacgctcga
cggtac---------tacgtatactttaattagacccacgagctcttatacaagagttta
tcttggtaaaaccagagggtttg-------------------atactagtacgtttggcc
caaaggtgctaaat--------tatattactagttctaaacctcatcttaattctg----
------------gtcgtccatacacctttcggcatatgcccaagtatatgacaccatcag
ctaca-------------------------------------------------------
------------------------------------------------------------
--------------tggagatttggcatgtgagtgacgctagct------gcgcag----
---------------------------------------gaaga--------------aa
aagttatttctagtttcacggcctacgacaaaactgtcaaaaaggccgttagcaagctag
tagaaagaagctgttga---------------------ttttatcatctggag-------
--------------------------------------------------------agcc
acgcagctcgaaagaaatgtttaatttattccttatagacacagtatggtacgtggggca
gattatttttatagtcgcagtgtgtttgatggtcaccataattgtggttgccttccttgc
gtctattaaactttgtattcaactttgcggtttgtgtaatacttt----------gttgc
tgtctccttctatttatgtgtataataggagtaagcagctttataagtattataatgaag
aagtgagaccgcccccgttagaggtggatgatataa--taatccaaaca--------tta
tgagtagtacca-----------cttcagccccccagactg----------tctatcaat
ggacggccgatgtggca-----------------------------gttcgattccttaa
ggaatggaacttcttgttgggcattatactactctttattactatcatactacagttcgg
ttacacgagccgtagcatgtttatatatgttgtgaaaatgataatcttgtggttaatgtg
gccactgactattgttttgtgtatttttaattgcgtgtatgcgctaaataatgtgtat--
-------cttggattttctatagtgtttactatagtgtccattgtaatgtggattatgta
ttttgttaatagcataaggttgtttatcaggactggtagctggtggagcttcaaccccga
aacaaacaacctaatgtgtatagatgtgaaaggtactgtgtatgttagacccattattga
agattaccataca---ctaacagccacaaatgtacgtggccacctctatatgcaaggtgt
taagctaggcactggcttctctttgtctgatttgcccgcttatgttacagttgctaa---
-ggtgtcgcacctttgcacttataagcgcgcattcttagacaaggttcgacgggtgttag
gcggttttgctgt-ttatgtgaagtccaaggtcggaaattaccgact---------gccc
tcaaaca-----------------------------------------------------
-----------aaccgagtggcgcggacac----------------cgcattgttgag-a
atctaatctaaactttaaggatgtcttttgttcccgggcaagaaa---------------
------------------------------------------------------------
----------------------acgccggtagcagaagctcctctggaaaccgcgc----
-----------------tggtaatggaatcctcaagaagaccactt--------------
------------------------------------------------------------
------------------------------------------------------------
-------------------------------------------gggctgaccaaaccgag
cgtggacaaaataatggcaatagaggcagaaggaat-----------------------c
agcccaagcagactgcaactactcagcccaat----------------------------
------------------------------------------------------------
------------------------------------------------------------
-------------accgggagtgt------------------------------------
----------------------------------ggttccccattactcttggttttcgg
gcatt-------------------------------------------------------
------------------------------------------------------------
------------------------------------------------------------
----------------------------------acccaattccagaagggaaaaga---
------------------------------------------------------------
------------------------------------------------------------
--------------------------------------------gttccagtttgcaggt
ggacaa-----------------------------------------ggagtgcctattg
ccaatggaatcccatcttctgagcaaaagggatattggtatagacacaaccgtcgttctt
ttaaaacacctggcgggcagcagaagcaattactccccagatggtatttttactatcttg
ggacgggcccccatgctggagccagtttcggagacagcattgagggagtcttctgggtt-
-----------------------gcaaatagtcaggcggataccaatacctctgctgaca
ttgttgaaagggacccaagtagccatgaggctattcctactagg-tttgcgcccggtacg
gtattgcctcagggtttctatgttgaaggctcgggaaggtctgcacctg-------ctag
tcgatctggttcgcggtcacaatcccgtgggccaaataa---tcgcgctagaagcagttc
caaccagcgccaagctgcctctactgtaaaacctgatatggccgaagaaattgctgctct
tgttttggctaagctaggcaaagatgccggacagcctaagcaagtaactaagc-------
--aaagtgccaaagaagtc-----------------------------------------
-------aggcagaaaattttaa---------------------------------ataa
gcctcgccaaaagaggactccaaacaagcagtgcccagtgcagcagtgttttggaaagag
aggccccaatcag---------aatttcggaggtcctgaaatgttaaaacttggaactag
tgatccacagttccccattcttgcagagttggccccaacacctggtgccttcttctttgg
atctaaattagaattggtcaaaaagaattctggtggcgttgatgaacccaccaaagatgt
gtatgagctgcactattcaggtgcagtcagatttgatagtactctatctggttttgagac
tatcatg---------aaagtgttgaatgagaatttgaacgcctaccaga----------
-----------------------atcaa--------------------------------
-------gctggtggtgtagatgtagtgagcccaaagccccaaa---gaaagagagggac
gaaacaaacggctcag------aaagaagaattagatagtataagcgttgcacagc----
-----------ccaaaagtgccgtgcagcgaaatgtaagcagagaactaaccccaga---
-----ggatagaagcctgttggcgcagatcctagacgatggcgttgtgcctgatggg---
------------------------------------------------------ttggat
gactctaatgtgtaaagagaatgaatcctatgtcggc-----------------------
-----------------------------------gctcggt-----------------g
gtaacccctcgcgagaaagtcgggataggacactctctatcagaatggatgtcttgctgt
cataacagatagagaaggttgtggcagaccctgtatcaat----------tagttgaaag
agattgcaaaatagagaatgtgtgagagaag-----------ttgcaaggtcctacgtct
aaccat-----------agaacggcgataggcgccccctgggaagagctcacatcagggt
actattcctgcaatgccctagtaaatgaa-tgaagttgatcat-----------------
------ggccaattggaagaatcgcaaaaaaaaaaaaaa---------------------
-----
>JF792616.1 Rat coronavirus isolate 681, complete genome
------------------------------------------ccctctcaactctaaaac
tcttg-tagtttaa---atctaatctaaacttta--taaacg------------------
----gcacttcctgcgtgtccatgcc----------cgtgggcttggtcttgtca--tag
tgctgat--------------------------acttgtggttccttgactttcgttctc
t-gccagtgacgtgtccattcggcgcccaga-------------acccacccataggttg
ca-----------------------------------taatggcaaagatgggcaaatac
ggtctcggcttcaaatgggccccagaattt------------------------------
--------------------ccatggatgcttccgaacgcatcgga--------------
----gaagttgggtaac--cctgagaggtcagaggagga----tgggttttgcccctctg
ctgcg-----caagaaccgaaagttaaaggaagaactttggttaatcacgtgagggtgga
ttatagccggcttccagctttggagtgctgtgttcagtctgccataatccgtgatatctt
tgtagatgaggatccccagaaggtggaggcctcaactatgatggcattgcagttcgg---
----tagtgctgtcttgattatgccatccaagcgcttgtctattcaggcatgggct----
----------aatttgggtgtgctgcctagaacaccagccatg--------gggttgttc
aagcgcgtctgcct----------------gtgtaataccagggggtgttcttgtgacgt
----ccacgtggcttttcaactctttaccgttcaa-------------------------
-------cccgatggcgtatgcctaggtaatggacgttttataggctggtttgttccagt
cacagccata--ccggagtatgcgaagcagtggttgcagccct----------------g
gtccatccttcttcgcaagggtggtaacaaggggtctgtgacatccggccaccgccgtgc
tgttaccatgcctgtg---------------------tatcactttaatgtggaggatgc
ttgcgaggaggttcatc-------ttaacccgaagtcagagtactctcgcaaggc-----
----gtatactcttcttaagggctatcgcggtgtta----------aacccatcctttt-
-------tgtggaccagtatggttgtgactatactgga----------------------
-----------------tgtctcgccaagggtcttgaggactatggtgatcttactttga
gtg-agatgaaggagttgttccctgtgtggcgtgactccttagataatgaagtagttgtg
gcctggcatgttgatcgtgacccgcgggctgttatgcgtctgcagactcttgctactcta
cgtagcattgattatgtgggccaac---cgacagaggatgtggtggatg-----------
---------------------------------gagatgtggtagtgcgtgagcctgctc
atcttctagcagctgatgccgttgtta------------------------aaagactcc
cccgt----ttggtggagactatgctgtatacggattcgtccgttacagaatt-------
-----------ttgttataaaaccaagctgtgtgattgtggttttatcacgcagtttggc
tatgtggattgctgtggtgacacctgcgattttcgcggatgggtaccgggcaatatgctg
gatggctttccttgcccagggtgta-----------gcaaaagttacatgccatgggaac
tggaagctcaatcatcagg---------------tgtaatcccag-----aaggaggtgt
tctgtttactcagagcactgatacggtgaatcgtgaggcttttaagctctacggtcatgc
tgttgtgccttttggttctgctgtgtattggagcccttacccaggtatgtggcttccagt
agtttggtcttctgttaagtcatactctggtttgacttatacaggagttgttggttgtaa
ggcaattgttcaggagacaga------------------------tgctatatgccggtc
tctatatatggactacgttcagcacaagtgtggcaat-----------------------
--ctcgatcagagagctactcttggattg------gacgatgtctatcatagacaattgc
ttgtaaatagaggtgactatagtctcctacttgaaaatgtagatttgtttgttaagcggc
gcgctgaatttgcttgcaaattcgccacctg----tggagatggttttgtacctcttctg
ctagatggtttagtgccccgcagttattatttaat------------taagagtggccag
gcctacacctcgat-gatggtt-----aattttagccatgaggtgattgacatgtgtatg
gacatggcattattgttcatgcatgatgttaa------------agtggccactaagtat
gttaagaagtttactggcaaactagccgtgcgctttaaggcgttaggtgtagccgttgtc
aggaaaattactgaatggtttgatcttgccgtggacattgctgctagtgccgctggatgg
ctttgctacca-------gctggtaaatggcttattcgcagtggccaatggtgtcataac
atttgt---------------tcaggaggctcctgagctagtcaagaattttgttgccaa
gttcaggg-------------------------------catttttcaaggttttgatcg
actct------atgtcggtttctatcttgtc--------tggacttactgttgtcaagac
tgcctcaaacagggtatgtctggctggcagtaagttttatgaagttgtgcagaagtcttt
gtctgcatatgttttgcctgttggt-tgcagt---gaggccacttg-----tttagtggg
cgaaa------gtgaacctgcagtttttgaagatgatgttgttggtgtggttaagacccc
attaacatatcaaggctgttgtaagccacccacttctt------------tcgagaagat
ttgtattgtagataaattatatatggccaagtgtggtgatcaattctaccccgtggttgt
tgataacgacactgtcggcgtgttagatcagtgctggaga-ttcccctgtgc-gggcaag
aaagt---------------------------------------------cgtgtttaac
gacaagcctaaagtcaaggaggtaccctccacgcgaaagattaagattatcttcgctctg
gatgcgacctttgatagtgttctctcgaaggcgtgttcagagtttgaagttgataaagat
gttacattggatgagctg------------------------------------------
------------------------cttgatgttgtgcttgacgcagttgagagtacgctt
agcccttgtaaggagcatgatgtgataggcacaaaag-----------------------
----------------------------tttgtgctttacttgataggttggcagaagat
tatgtctatctttttgatgaaggaggcgatgaagtgattg--------ccccgaggatgt
attgttccttttctg-----------ctcctgatgatgaagactgcgtcgcagcagatgt
tgta---------gatgcagatgaaaaccaagatgatgatgctgac--------------
-gactctgta--------------------------gtccttgtcgccgat------gca
caagaggacgg-------------------------------------------------
-----------------------------cgttgccaaggagcaggttgaggtggattct
gaaatttgcgttgcgc--atactggtggtcaagatgaattgactgagcctgatgctgtcg
gatctcaaactcccatcgcctctgctgaggaaaccg---------aagtcggagaggcaa
gcgacagggaagggattgctgaggcgaagcgaactgtgtgtgctgatgctttagatgcct
gccccgatcaagtagaggcatttgaa------attgaagaggttgaagactctatcttg-
--gatgagct------tcaaactgaacttaatgcgccag------------cagacagga
cct---------atgaggatgttttggcatttgatgccatatactcagaggctttgtctg
cagtctatgctgtgccgagtgatgag---------acgcactttaaagtgtgtg------
--------------------------------------------gattctattcgcctgc
tatagagcg-cactaattgttggctgcgttccactttgatagtaatgcagagtt------
--------tacctttggaatttaaagacttggagatgcaaaagctctggttgtcttacaa
ggc---------tggctatgatcaatgctttgtggata----------------------
--------------aactagttaagagcgtgcccaggtcgattattcttccacaaggtgg
ttatgtggcagattttgccta-----------------ttactttttaagtcagtgtagc
tttaaagctcatgctaactggcgttgtttaaagtgtgacatggagttaaagctgcaaggt
tt-----ggatgccatgttcttttatggagacgttgtgtctcatatgt----gtaagtgt
ggtagtggcatgaccttgttgtctgcggata-taccgtacactttgcattttggagtgcg
agatgataagttttgcgctttttacacgccgagaaaggcttttagggctgcttgtgcggt
agatgttaatgattgtcattccatggctgttgtggatggcaagctaattgatggtaagaa
cgttaccaaatttactggtga--caaatttgattttatggtgggtcatgggatgacattt
agt------------atgtcaccctttgagaccgcccagttatacgg-------------
-----------------------------------ttcatgtataacgccaaatgtttgt
tttgttaaaggagatgttataaaggttgctcgcttggttgaggccgaagtcattgttaac
cctgctaatgggcggatggctcatggtgcaggtg--------ttgcaggtgctatagcta
aggcggcgggcaagttttttattaaagaaactgccgatatggtgaagaatcaaggtgttt
gtctagttggcgaatgc----------tatgaatctgctggtggtaaattatgtaaaaag
gtgcttaacattgtgggaccagatgctccgaggcaaggtaggcaatgttactcactccta
gagcgtgcatatcagcatattaataagtgtgataatgtt------gttaccactctaata
tcg----------------------------------gctggcatat--------ttagt
gtgcctactgatgtttcc-----ttgacttatttac-ttggtgttgtgactaagaatgtt
attcttgttagcaacaa---caaagatgattttgatgtgatagagaagtgccaagttact
tctgtggctggtactaaagcactgtcacttcaattggccaaaaatttgtgtcgtgatgta
aagtttgtgacgaatgcatgtgattcgctttt---tggcgcgtcctgcttcgtggcaagc
tatgatgtgttgcaggaagttgaattgctgcaacatgatatacagttggatgatgacgca
cgtgtttttgtgcaggctaatatggattgcctgcccacagactggcgtcttgttaataaa
cttgatgttgtggatggtgttagaaccattaagcattttgagtgtccgggagagattttt
gtatctagccagggcaaaaagtttggttatgtt--------cagaa--tggtttatttaa
agtggcgagtgttagtcaaatacgggctctacttgctaataaggttgatgtcttgtgcac
tgttgatggtgttaacttccgctcctgctgtgtagcagagggtgaagtttttggcaagac
attaggttcagtcttttgtgatggcataaatgtcaccaaagttaggtgtagtgccattca
caagggtaaggtt-----------------------ttctttcag-tacagtggtctgtc
tgaggccgatctt-gtggctgt---taaagatgcctttggttttgatgaaccacaactgc
tgaagtactataatatgcttggcatgtgtaagtggccagtagttgtttgtggcaattatt
ttgctttcaagcagtcaaataataattgctatataaatgtggcatgtttaatgctgcagc
atttgaatttaaagtttcc--taagtggcaatggcaggaggcctggaacgagttccgctc
cggtaagccactaaggttcgtgtccttggtgttagcaaagggcagctttaaatttaatga
accttctgattccactgattttatacgtgtggtcgtgcgcgaa----gcagatttgagtg
gtgccacatgtgatttggaatttatttgtaaatgtggtgtgaagca-------agagcag
cg---------caaaggtgttgacgctgttatgcattttggtacattggataaaagtgat
cttgtcaagggttataatatcgcatgtacatgcggtagtaaacttgtgcattgcacccaa
tttaatgtaccattcttaatttgctcctacact----------------------ccaga
gggcaggaaactgcctgacgat----------gttgttgcagctaatatttttactggtg
gtagtttgggccattacacgcatgtgaaatgtaaacccaagtaccaactttatgatgctt
gtaatgttagtaaggtttcggaggctaagggtaattttmccgattgcctctaccttaaaa
atttaaagcaaactttttcgt--------ctstgttgacsacttattatttagatgatgt
aaagtgtgtggagtacaagccagattta-----------------------tcgcagtat
tactgtgagtctggt-aatattatacaaaacccattat-------------------taa
ggcccaatttagaacatcttgagaaggttgatggtgtctataccaattttaaattggtgg
gacatagtatagctgaaaaactcaatgctaagctgggatttga-ttgtgattctcccttt
gtggagtataaaattacagagtggccaacagct------actggagatgtggtgttggct
agtgatgatttgtatgtgagtcggtacttaagcgggtgcattacttttggtaaaccggtt
gtctggcttggccatgaggaagcatcgctgaaatcgctcacatattttaatag-------
-----acctagtgtcgtttgtgaaaataaatttaatgtgttgcctgttgatg--------
---tcagtgaacccacggataaggagcctgtgccggctgcagtccttgttaccggcgtcc
ctagtgctgatgcgtcacgcgatgccggtactgccaaggagcaaaaagcctgtgcttctg
acaatgtggaggagcaggttgttacagaggttcgtcaagagccatctgtttcatctgttg
atgtcaaagaggttaaattgaatggtgttaaaaagcctgttaaggtggaagatagtgtgg
ttgttaatgaccccactagcgacaccraagttgttaaaagtttgtctattgttgatgtgt
atgatatgttcctgacagggtgtaagtatgtggtctggacggctaatgagttgtctcgac
tagtaaattcaccgactgttagagagtatatgaagtggggta---tggggaaaattgtaa
tacccactaagttattgttattaagagatgagaggcaagagttcgtagcgccaaaagtag
tcaaggcgaaagctattgcctgctatggtgctgtgaagtggttcttcttttattg-----
ttttagttggataaagtttaatactggtaataaggttatatacaccacagaagtagcttc
aaagcttacttttaagttgt----------------------------------------
-------gctgtttggcttttaagaatgccttac--------------------------
--agacgtttaattggagtgttgtgtctaggggctttttc--------------ctagtg
gcaacagtctttttattatggt---------ttaactttttgtatgccaatgt-------
-----------tattttgagtgacttttatttgcctaatattggatctctccctactttt
gtgggacagattgttgcgtggtttaagactacattgggcgtgtcaaccatctgtgatttc
taccaggtgacggatttgggctatag--aagttcgttttgtaa--tggaagtatggt-at
gtgagctatgcttctca-------ggttttgatatgctggacaactatgatgctataaat
gttgttcaacacgttatagataggcgtgtgtcttttgact---acattagcatacttaaa
ttagtggtcgagcttattatcggctactctctctatactgtgtgcttctatccactgttt
gtccttattggaatgcagttgttgaccacatggttgcctgaattctttatgctggagact
atgcattggagtgctcgtttgtttgtgtttgttgctaatatgctcccagct--------t
ttacgttactgcgattttacatcgt------------ggtgacagctatgtataaggtct
attgtctttgta------------------------------gacatgttatgtatgggt
gtagtaagcctggttgcctgttttgttataagagaaaccgtagtgtccgtgttaagtgta
gcaccgttgttggtggttcactacgctattacgatgtgatggctaacggcggcacaggtt
tctgtacaaagcaccagtggaactgtcttaattgcgattcctggaaaccaggcaatacat
tcataacctttgaagcagcggcggacctctctaaggagttgaaacgccctgtgaatccaa
cagactctgcttattactcggtcacmgaggttaaacaggttggttgttcaatgcgtttgt
tcta------------tgagagagatggacagcgtgtttatgatgatgttagtgctagtt
tg----------tttgtggacatgaatggwctgctgcattctaaagtgaaaggtgtgcct
gaaacgcatgtygtggt---tgttgag-aatgaagctgataaagctggttttctcggc--
gctgcagygttttatgcacaatctctttatagacctatgttgatggtagaaaagaaatta
ataactaccgccaacactggtttgtctgttagtcaaactatgtttgacctctatgtagat
tcattgctgaacgtccttgacgt--ggatcgcaagaatctaacaagt-tttgtaaatgct
gcgcacaattctttaaaggagggtgtgcagcttgaacaggttatggacacctttgttggt
tgcgctcgacgtaagtgtgctatagattctgatgttgaaaccaggtctattactaagtcc
gttatgtcggcagtaaatgctggtgttgattttacggatgagagttgtaataatttggtt
cccacctatgttaaaagtgatacta---tcgttgccgctgatttgggtgtccttattcag
aa---------taatgctaagcatgtacaatctaatgttgcaaaagccgctaatgtggct
tgcatatggtctgtggatgcttttaatcagctgtctgctgacttgcagcataggcttaga
aaagcatgttcaaaaact---ggcttaaagattaagcttacct------ataataagcag
gaggcaaatgttcctattttaaccacaccgt---------tctctctaaaaggaggcgct
gtgtttagtaaatttcttcaatggttgtttgttgctaatttgatttgtttcattgtattg
tgggctcttatgccgacttatgcggtg-cacaaatcagatatgcagttgcctttatatgc
cag----------------------------ttttaaagttatagaaaatggtgtgctaa
gagatgtgtctgttactgatgcatgcttcgcaaacaaattta---------------atc
aatttgatcaatggtatgagtctacatttggtcttgcctattgccgtaactctaaggctt
gtcctgttgtggttgctgttatagaccaagacattggtcataccttatttaatgttccta
ccaaagttttaagacatggat---ttcatgtgttgcattttataactcatgcatttgcta
ctgatagcgtgcagtgttatacgccacatatgcaaattccttatga-taacttctatgct
agtggttgcg------------tgttgtcgtcgctttgtactgtactagcgcatgcagat
ggaaccccgcatccttattgttatacggagggtgttatgcataatgcttctctgtatagt
tctttggtccctcatgtccgttataacctagctagttcaaatggttatatacg---tttt
cctgaagttgttagtgagggtattgtgcgtgttgtgcgcactcgctctatg------acc
tactgcagggttggtttatgtgaggaggccgaggagggtatctgttttaattttaatagt
tcatgggtactgaataacccgtattatag-ggctattcctggaactttttgtggtaggaa
tgcttttgatttaatacatcaagttttaggag-gtttagtccagcctattgatttctttg
ctttaacggcgagttcagtggctggtgctatccttgcaattattgttgttttagcttttt
attatttaataaagcttaaacgtgcctttggtgactacactagtgttgtagtgatcaatg
tcattgtgtggtgcataaatttcctgatgctatttgtgtttcaggtttatcccaccttgt
cttgtttatatgcttgtttttatttttatacgacgc------tctatttcccctcggaga
taagtgttgttatgcatttgcagtggcttgtcatgtatggtgctattatgcccttgtggt
tctgcattatttacgtggcagt-----------------cgttgtttcaaaccatgcttt
g----tggttgttctcttactgccgcaaaattggtactgaggttcgtagtga------cg
gcacatttgaagaaatggcccttactacctttatgattactaaagaatcctattgtaagt
tgaaaaattctg------tttctgatgttgcttttaacaggtacttgagtctttataaca
agtatcgttattttagtggcaaaatggatactgctgcttatagagaggctgcctgttcgc
aactggcaaaggctatggaaacttwtaaccataacaatggtaatgatgttctctatcagc
ctcctactgcttctgttactacatcat--ttttacagtctggtatagtcaaaatggtgtc
tcccacatcgaaagtggaaccttgtgtagttagtgttacctatggtaatatgacacttaa
tgggttgtggttggatgataaagtttattgtccaagacatgttatttgttcttcagatga
catgacagaccctgattatcctaatttgctttgtagagtgacatcaagtgacttttgtgt
tatgtctgaccgtatgagccttaccgtgatgtcttascaaatgcagggcagtctacttgt
tttgactgtaacattgcaaaatcttaacacaccaaagtattccttcggtgttgttaagcc
tggtgagacgtttactgttttggctgcatacaatggcagacctcaaggagccttccatgt
tgttatgcgtagcagccataccataaagggctcctttttgtgtggatcttgtggttctgt
aggatatgttttaactggcgatagtgtacgatttgtttatatgcatcagctagagttgag
tactggttgtcataccggtactgaccttagcgggaacttctatggtccctatagagat--
-------gctcaggttgtacaattgccagttcaagattatacgcagactgttaatgttgt
agcttggctttacgctgctattcttaacaggtgcaattggtttgtgcaaagtgatagttg
ttctctggaagaatttaatgtttgggctatgaccaatggttttagctcaatcaaagctga
tcttgtt------ttggatgcgcttgcttctatgacaggcgttacctctggagaggtgct
ggctgctattaagcgtcttcattctggattccagggcaaacaaattttaggtagttgtgt
gc---tagaagatgagctgacacccagcgatgtctatcaacaactagctggtgttaagtt
acagtcaaagcgcacaaga---gttattaaaggcacatgttgctggatattg-----gct
tcaacatttctgttttgtagcattatcgcagcatttgtaaaatggactatgtttatgtat
gttactacccatatgttgggcgtgacattgtgtgcactt------------tgctttgta
agctttgctatgttgttgatcaagcataagcatttgtatttaactatgtatattatgcct
g-tgttatgcacattgttttacaccaactatttggttgtgtataaacagagttttagagg
ccttgcttatgcttggctttcacattttgtccctg-ctgtagattatacatacatggatg
aagttttatatggtgttgtgttgctagtcg-ctatggtgtttgtc-accatgcgtagcat
aaac----------------cacgacgtattctctattatgttcttg-----gttggtag
acttgtcagc---------ctggtatctatgtggtattttggtgctaatttagaggaaga
ggtact------attgttcctcacatccctatttggcacgtacacatggaccaccatgtt
gtcattggctacggccaaggtcattgctaaatggttggctgtg-aatgtcttgtacttca
cagacgtaccgcaaataaaattagttcttttgagc------------------------t
atttgtgtataggttatgtgtgttgttgttattggggcgtcttgtcactccttaatagca
tt------------tttaggatgccattgggcgtctataattataaaatctccgtgcagg
agttacgttatatgaatgctaatggcttgcgcccacccagaaatagttttgaagccctgg
tgcttaattttaagctgttgggaattggtggtgtgccagtcattgaagtatctcagattc
aatcaagattgacggatgttaaatgtgctaatgttgtgttgcttaattgcctccagcact
tgcatattgcatctaattctaagttgtggcagtattgcagtactttgcataatgaaatac
tggctacatctgatttgagcgtggccttcgataagttggctcagctcttagttg------
-----ttttatttgctaatccagcagcagtggacagcaagtgtcttgcaagtattgaaga
ggtgagcgatgattacgttcgcgacaatactgtcttgcatgccctacagagtgaatttgt
taatatggctagcttcgttgagtatgaacttgctaagaagaatttagatgaggccaaggc
tagcggctctgctaatcaacagcagattaagcagctagagaaggcttgtaatattgctaa
gtcagcatatgagcgcgatagagctgttgctcgtaagctggaacgtatggctgatttagc
tcttacaaatatgtacaaggaagctagaattaatgataagaagagtaaggtcgtgtcggc
attgcaaaccatgctttttagtatggttcgtaagctagataaccaagctctcaattctat
cttagataatgcagttaggggttgtgtacctttgaatgcaataccatcattgacttcaaa
cactctgactataatagtkccagataagcaggtttttgatcaagttgtggataatgtgta
tgtcacctatgctgggaatgtatggcatatacagtctattcaagatgctgatggtgctgt
taaacaattgaatgagattgatgttaat------------tcaatctggcccctagtcat
tgctgcaaataggcataatgaagtgtctactgtcgtt---ttgcagaacaatgagttgat
gcctcagaagttgagaact------caggtagtcaatagtgg------ctcagatatgaa
ttgtaatactcctacccagtgttattataatactactggcacgggtaagattgtgtatgc
tatacttagtgactgtgatggtctcaagtacactaagatagtaaaagaagatggaaattg
tgttgt---tttggaattggatcctccctgtaaattttcagttcaggatgtgaagggcct
taaaattaagtacctttactttgtcaaggggtgtaacacattagctagaggatgggttgt
aggcaccttatcatcgacagtgagattgcaggcaggtacggcaactgagtatgcctccaa
ctctgcaatactgtcgttgtgtgcgttttctgtagatcctaagaaaacttacttggatta
tatacaacagggtggagttcctgttactaattgtgttaagatgttatgtgaccatgctgg
cactggtatggccattactattaagccggaggcaaccactaaccaggattcttatggtgg
tgcttccgtttgtatatattgccgctcgcgtgttgaacatccagatgttgatggattgtg
caaattacgcggcaagtttgtccaagtgcccttag---gcataaaagatcctgtgtcata
tgtgttgacgcatgatgtttgtcaggtttgtggcttttggcgagatggtagctgttcctg
tgtaggcacaggct---cccagtttcagtcaaaagacacgaact---ttttaaacgggtt
cggggtacaagtgtaaatgcccgtcttgtaccctgtgccagtggsttggacactgatgtt
caattaagggcatttgatatttgtaatgctaatcgagctggcattggtttgtattataaa
gtgaattgctgccgcttccagcgtgtagatgaggacggcaacaagttggataagttcttt
gttgttaaaagaaccaatttagaagtgtataataaggagaaagaatgctatgagttgaca
aaagaatgtggtgttgtggctgaacacgagttcttcacatttgatgttgagggaagtcga
gtgccacacatagtccgcaaagatctttcaaagtttactatgttagatctttgctatgca
ttgcgtcatttcgaccgcaatgattgttcaactctcaaggaaattctccttacatatgct
gagtgtggtgagtcctattttcaaaagaaggactggtatgattttgttgagaatcctgat
attattaatgtgtataagaagctcggacctatatttaatagagccctgcttaacactgct
aagtttgcagacgcattagtggaggctggcttagtaggtgttttaacacttgataatcaa
gatttatatggtcaatggtatgactttggagattttgtcaagacagtgcctggttgtggt
gttgctgtggcagattcttattattcttatatgatgccaatgctgaccatg------tgt
catgcgt------------tggatagtgagttgtatgttaatggtacttatagggagttc
gaccttgtgcagtatgattttactgatttcaagctagagctctttaataagtattttaag
cattggagtatgacctaccacccgaacacctgcgagtgcgaggatgacaggtgcattatt
cattgcgccaattttaatatactatttagtatggttttacctaagacctgttttgggcct
cttgttaggcagatatttgtggatggtgttcctttcgttgtgtcgattggctaccattat
aaagaattaggtgttgttatgaatatggatgtggatacacatcgttatcgtctgtctctt
aaagacttgcttttgtatgctgccgatcccgcccttcatgtggcgtctgctagtgcattg
cttgatttgcgcacatgttgttttagcgtagctgctattacaagtggcgtaaaatttcaa
acagttaaacctggcaattttaatcaggatttttatgagtttattttgagtaaaggcctg
cttaaggaggggagctccgttgatttgaagcacttcttctttacacaggatggtaatgct
gctattactgattataattattataagtataatctccccactatggtggatattaaacaa
ttgttgtttgttttggaagttgttaataagtattttgagatctatgagggtgggtgtata
cctgcaacacaggtcattgttaataattatgacaagagtgctggctatccatttaataaa
tttggaaaggccagactctactatgaagcattatcatttgaggagcaggacgaaatttat
gcgtatactaaacgcaatgtcctgccgaccttaactcaaatgaatcttaaatatgctatt
agtgctaagaatagagcccgcactgttgctggtgtctccatccttagtactatgactggc
agaatgtttcatcaaaagtgtttaaagagtatagcagctactcgtggtgtgcctgtagtt
ataggcaccacgaagttttatggcggttgggatgacatgttacgccgccttattaaagat
gttgatagtcctgtacttatgggttgggactatcctaagtgtgatcgtgctatgccaaac
atactacgtattgttagtagtttggtgttagcccgtaaacatgattcgtgctgttcgcat
acagatagattctatcgtcttgcgaacgagtgcgcccaagttttgagtgaaattgttatg
tgtggtggttgttattatgttaaacctggtggcactagcagtggggatgcaaccactgct
tttgctaattctgtttttaacatttgtcaagctgtttccgccaatgtatgctcgcttatg
gcatgcaatggacacaaaattgaagatttgagtatacgcgagttgcaaaagcgcctatac
tctaatgtgtatcgtgcggaccatgttgaccccgcatttgttagtgagtattatgagttt
ttaaataagcattttagtatgatgattttgagtgatgatggtgttgtgtgttataattca
gagtttgcgtccaagggttatattgctaatataagtgcctttcaacaggtattatattat
caaaataatgtgtttatgtctgaggccaaatgttgggtcgaaacggacatcgaaaaggga
ccgcatgaattttgttctcaacatacaatgctagttaagatggatggtgatgaagtttac
cttccatatcctgatccttcgagaatcttaggagcaggctgttttgttgatgatttatta
aagactgatagcgttctcttgatagagcgctttgtaagtcttgcaattgatgcttatcct
ttagtacaccatgagaacccagagtatcaaaatgtgttccgggtatatttagaatatata
aagaagctgtacaacgatctcggtaatcagatcctggacagctacagtgttattttaagt
acttgtgatggtcaa----------aagtttactgatgagacattctacaagaacatgta
tttaagaagtgcagtgatgcaaagcgttggtgcctgcgttgtctgtagttctcaaacatc
attacgttgtggtagttgcatacgcaagccattgctgtgctgcaagtgctcatatgatca
tgttatggctactgatcacaaatatgtcctgagtgtttcaccatatgtgtgtaattcgcc
aggatgtgatgtaaatgatgttaccaaattgtatttaggtggtatgtcatattattgtga
ggatcataagccacagtattcattcaaattggtgatgaatggtatggtttttggtttata
taaacaatcttgtactggttcgccgtatatagaggattttaataaaatagctagttgcaa
atggacagaagtcgatgattatgcgctagctaatgagtgtaccgagcgccttaaattgtt
tgccgcagaaacgcagaaggccacagaggaggcctttaagcaatgttatgcgtcagcaac
aatccgcgaaatcgtgagcgatcgggagttaattttgtcttgggaaattggtaaagtgag
accaccacttaataaaaattatgtttttactggctaccattttactaataatggtaagac
agttttaggtgagtatgtttttgataagagtgagttgactaatg---gtgtgtattatcg
cgccacaaccacttataagctatctgttggtgatgtcttcattttaacatcacatgcagt
gtctagtttaagtgctcctacattagtaccgcaggagaattatactagcattcgttttgc
tagt--------------------------gtttatagtgtgcctgagacgtttcagaac
aatgtgcctaattatcagcacattggaatgaagcgatattgtactgtacagggaccgcct
ggtactggtaaatcccatctagccattgggctagctgtttattattgtacagcgcgcgtg
gtatataccgctgctagccatgctgcagttgacgcgctgtgtgaaaaggcacataaattt
ttaaatattaatgactgcacgcgtattgttcctgcaaaggtgcgtgtagattgttatgat
aaatttaaggtcaatgacactactcgtaagtatgtgtttactacaataaatgcattaccc
gaattggtgactgacattattgttgttgacgaagttagtatgcttaccaattatgagctg
tctgttattaacagtcgtgttagggctaagcattatgtttatattggagatcctgctcag
ttacctgcacctcgtgtgctgctgaataagggaactctagaacctagatattttaattcc
gttaccaagctaatgtgttgtttgggtccagatattttcttgggcacctgttatagatgc
cctaaggagattgtggatacggtgtcagccttggtttataataataagctgaaggctaaa
aatgataatagttccatgtgttttaaggtctattataaaggccagactacacatgagagt
tctagtgct---gtcaatatgcagcaaatacatttaattagtaagtttttaaaggcaaat
cccagttggagtaatgccgtatttattagtccctataatagtcagaactatgttgctaag
agggtcttgggattacaaacccagacagtggattcagcgcagggttctgaatatgatttt
gttatttattcgcagactgcggaaacagcgcattctgttaatgtaaatagattcaatgtt
gctattacacgtgctaagaagggtatcctctgtgtcatgagtagtatgcaattatttgag
tctcttaattttactacact---------------gactctggataagattaacaa----
-----tccacgattgcagtgtactacaaatttgtttaaggattgtagcaagagctatata
ggttatcacccggctcatgcaccttcctttttggcagttgatgacaaatataaggtaggc
ggtgatctggccgtatgccttaatgttgctgattctgctgtcacttattcgcggcttata
tcactcatggggttcaagcttgacttgacccttgatggttattgtaagctgtttataaca
agagatgaagctatcaaacgtgttagagcttgggttggctttgatgcagaaggcgctcat
gcgacgcgtgatagcattgggacaaacttcccattacaattaggcttttcgactggaatt
gatttcgttgtcgaggccactggaatgtttgctgagagagatggctatgtctttaaaaag
gcagcagcacgagctcctcccggcgaacaatttaaacacctcgttccactcctgtctagg
gggcagaaatgggatgaggttcgaattcgaatagtaccaatggtatccgaccacttagtg
gatttggcagatagtgttgtacttgtaacgtgggctgccagctttgagctcacatgtttg
cgatatttcgctaaagtcggaaaagaagttgtttgtagtgtctgcaataagcgggcgaca
tgttttaattctagaactgggtac---tatggatgctggcgacatagttattcctgtgat
tatctgtataacccactaatagttgatattgaacagtggggatatacgggatctttaact
agcaatcatgaccctatttgcagcgtgcataagggtgctcatgtcgcctcatctgatgct
atcatgacccgatgcttagctgttcatgattgcttttgtaaatctgttaattggaattta
gaataccccattatttcaaatgaggtcagtgttaatacctcctgtaggttatt---gcag
cgcgtaatgtttagggctgcgatgctatgcaataggtatgatgtgtgttatgacattggc
aaccccaagggtcttgcctgtgtcaaaggatatgattttaag------------ttttat
gatgcctcccctgttgttaagtccgtt---------aaacagtttgtttataaatacgag
gcacataaagatctatttttagatggtttgtgtatgttttggaactgcaatgtggataag
tatccagcgaatgcagttgtgtgtaggtttgacacgcgtgtgttgaacaaattaaatctc
cct--------ggctgtaatggtggtagtctgtatgttaataaacatgcattccacacta
gcccttttacaagggccgccttcgagaatttgaagcctatgcctttcttttattattcag
atacgccttgtgtgtatatggaaggcatggactctaagcaggtcgattatgtcccattga
gaagcgctacatgcattacaagatgcaatttaggtggtgctgtttgtttaaaacatgctg
aggagtatcgtgagtaccttgagtcttacaatacggcaaccacagcgggttttacttttt
gggtctataagacttttgatttttataacctttggaatacttttgctaagc------tcc
aaagtttggaaaatgtagtgtataatttggttaatgctggacattttgatggccgggcgg
gtgaactgccttgtgctgttataggtgagaaggtcattgccaagattcaaaatgaggatg
tcgtggtctttaaaaataacacgccattccctactaatgtggctgtcgaattatttgcta
a----gcgcagtattcggccccaccctgagcttaagctctttagaaatttgaatattgac
gtgtgctggagtcacgtcctttgggattacactaaggatagtgtgttttgcagttcgacg
tataaggtctgcaaatacacagattt--------acagtgcattgaaagtttg-------
---aatgtactttttgatggtcgtgataatggtgctcttgaagcttttaagaagtgccgg
aatggcgtctacattaacacgacaaaaattaaaagtctgtcgatgattaaaggcccacaa
cgtgccgatttgaatggcgtagttgtggagaaagttggagattctg-atgtggaattttg
gtttgctatgcgtagagacggtgacgatgttatcttcagccgtatagggagccttgaacc
gagccattaccggagcccacaaggtaatccgggtggtaatcgcgtggctgatctcagcgg
taatgaagctctagcacgtggcactatctttactcaaagcagatttttgtcctctttcgc
acctcgatcggagatggagaaagattttatggatttagaggaagacgtgttcattgcaaa
atatagtttacaggactacgcgtttgaacacgttgtttatggtagttttaaccagaaaat
tattggaggtttgcatttgcttattggcttagcccgtaggcagaaaagatccaatctggt
tattcaagagttcgt-------cccatacgactctagcattcactcatactttgtcactg
atgagaacagtggta------------------gtagtaagagtgtatgcactgttattg
atttgttgttagatgattttgtggacattgtaaagtccctgaatctaaattgtgtgagta
aggttgttaatgtgaatgttgattttaaagatttccagtttatgttgtggtgtaatgagg
agaaggttatgactttctatcctcgtttgcaggctgctgctgattggaaacctggctatg
ttatgcctgtattatacaagtatttggaatcgccattggaaagagtaaatctctggaatt
atggcaagccgattactttacctacaggatgtttgatgaatgttgctaagtatactcaat
tatgtcaatatttgaatactacaacaatagcagttccggctaacatgcgtgttttacacc
ttggtgctggttctgataagggtgttgcccctgggtctgcagttcttaggcagtggttac
cagcgggcagtattcttgtagataatgatgtgaatccatttgtgagtgacagcgttgcct
catattatggaaattgtataaccttaccctttgattgtcagtgggatctgataatttctg
atatgtacgaccctcttactaagaacattggggagtacaatgtgagtaaagatggattct
ttgcttacctctgtcatttaattcgtgacaagttggctctgggtggcagtgttgccataa
aagtaacagagttttcttggaacgctgagttatatagtttaatggggaagtttgcgtttt
ggacaattttttgcaccaacgtaaacgcctcttcaagtgaaggatttttgattggcataa
attggttgaatagaacccgtactgag------attgatggtaaaaccatgcatgccaact
atttgttttggagaaatagtacaatgtggaatggaggggcttacagtctttttgatatga
gtaagtttcccttgaaagcggctggtacggctgtcgttagccttaaaccagaccaaataa
atgacttagtcctctccttgattgagaagggcaagttattagtgcgtgatacacgcaaag
aagtttttgtttgcgatagcctagtaaatgttaaataaatctatacttgtcatggctgcg
aaaatggcttttgctgacaagcctaatcattttataaactttcctttagcccaatttagt
ggctttatgggtaagtatttaaagcttcagtctcaacttgtggaaatgggtttagactgt
aaattacagaaggcaccacatgttagtattactatgcttgatattaaagcagatcaatac
acacagttggaatttgcaataccagagatattagatgatctgatagcatataatcacact
attgtctttcacaaaccccttatgcttgacagatgcactgttcttgatgttaaagggttc
gaagagttgcatgtggatattgttgaaattctccgaaaaatgggttgcactgcagaccaa
tccagagaatggattccgcactgcactgtggcccaatttgaggaag---aaaaaga----
---aataaatgcgatgcaattctattataaattacccttctacctcaagcataataacat
attaacgga--------ttctaggcttgagcttgtgaagataggttcttccaaaatagat
gggttttattgtagtgagctaagtgtttggtgtggtgagagactttgttataagcctcca
acacccaaatttagcgatatatttggctattgttgcattgagaaaatacgtggtgattta
gaaattggcgacctaccccaggatgatgaagaagcgtgggccgagctaagttaccactat
caaagaaacacctacttcttcagatatgtgcatgataatagtatctattttcgtatcgta
tgtagaatgaagggttgtatgtgttg-----atttgtttttacactattagtgtaataaa
cttattattttgt-tgaaatgggcagaatgt-gcatagctatggctcctcgcacactgct
tttgctgattggctgtcagctggtgtttgggttcaatgaacctattaacatcgtttcaca
tttaaatgatgactggtttctatttggtgacagtcgttctgactgtacctatgtagaaaa
caatggtcaccctaaattagattggctagacctcgacccaaaattgtgtaattcaggaaa
gatagctgc------gaagagtggtaattctctcttccggagttttcactttactgattt
ttacaattatacgggtgagggagaccaaataatattttatgaaggagttaattttagtcc
cagccatggatttaaatgcctggttgaaggagataataataagtggatgggcaataaagc
tcgattttatgccctattgtacaagaagatggcccaatataggagcctatcttttgttac
tgtgccttatgcctatg-------gaggtaacgccaagcccacctccatttgtaaagaca
aaactttaacactcaataatcccaccttcatttcgaaggaatc------tgttgattatt
actatgtgagtgaggctaatttcacactacaaggttgtgatgaattcatagtcccgctct
gtgtttttaatggtcattccaggggcagttcttcggatcctgccaacaaatattatactg
actctcagagttactataatattgatactggtgtcctatatggcttcaattcgaccttgg
atgtaggcaacactgctcagaatccaggtcttgatctcacttgtatgtatcttgttttaa
ctcccggtaattataaggcagtgtccttagaatatttgttaactataccctcaaaggcta
tctgtcttcgtaagcctaagcgctttatgcctgtgcaggt---------agtagattcaa
ggtggaatagtacccgtcagtctgacaatatgaccgctgtagcctgtcagctgccatatt
gtttcttccgcaatacttctgcggattatagtggtgatacacatgatgtacaccatggtg
atttttatttcaggcagttattgtctgggttgctttataatgtgtcctgtattgcccaac
agggtgcatttctttataataatgttagctccatctggccagtttatggctatggccact
gtccaactgctgctaatattggttatatggcacccgtttgtctttatgaccccctaccgg
tcatattactaggtgtcttattgggtatagctgtgttaattattgtttt---tcttattt
tgtattttatggcggatagcagtgttaggttgcatgaggcctaacaggaaatctaaacat
gctattcgtgtttttaaccctattgccctcttgtctagggtatattggtgattttagatg
tatcaaccgtgtaaacaccagcatttctaatgcgcgcgcaccctgtgttagcacagaggt
agttgatgtttctaaaggtcttggtacatattacgttttagatcgtgtttatttaaatgc
cacattattgcttactggttactaccctgtagatgggtccatgtatcgtaacatggctct
aatgggtactaataccttaagccttaattggtttgaaccgccctttttatcagagtttaa
cgatggcatatatgctaaggtaaagaacctcaaagcatctttgcccataggctcggcttc
a--tactttcctactataattataggtagtaattttgttaatacttcctatactgtagta
ttggaaccatacaatggtattattatggcatctatttgccagtataccatttgtcaatta
ccgcacacggattgcaaacctaacacgggcggtaacacgctaattggtttttggcacaca
gatttaagggctccggtgtgcattttaaagcgtaattttacgtttaatgttaatgccgaa
tggctttattttcatttttaccagcagggtggtactttttatgcg---tattatgcagat
gtttcttctgccactacgtttttgtttagttcgtatattggtgctgtgttaacacagtat
tttgtgttgccttatatgtgtagtcccactacctcaggtgtttcctcaccgcagtattgg
gttacaccacttgttaagcgccaatatttatttaattttaaccaaaagggtattattact
agcgctgttgattgtgctagtagttataccagtgaaataaagtgtaagactcaaagtatg
aatcccaatacgggagtctatgatttatccggttacaccgtccaacctgtaggactagtg
------taccggcgtgttagaaatttgcctgattgtaaaattgaggaatggttggctgct
aacacagtaccctctcctctcaattgggagcgcaaaacatttcaaaattgtaacttcaac
ctgagcagtctattaagatttgttc-------aggctgagtcactctcatgtagtaatat
agatgcttccaaggtttatggaatgtgctttggtagcatatctatagataaatttgcaat
acccaacagtcgccgtgttgatcttcagctaggtaaatcgggtcttttgcaatcttttaa
ttataaaattgatacaagagcgacctcgtgtcagctctattacagtcttgcacaagataa
tgtcactgtcattaaccacaacccatcctcctggaataggcgttatggatttaatg----
--acgtggctacatttcatagtggtaaacatgacgttgcttatgcagaggcatgtttcac
tgttggagcttcatattgcccttgtgcgaagcccagcacagtctattcatgtgtcacagg
taaacctaagtctgctaa---ttgcccaacaggtacctcgaatcgtgagtgtaatgttca
ggcttcaggttttaagtctaagtgcgattgcacatgtaaccctagtcctctaaccaccta
tgatcctagatgtcttcaagcgaggagca----cgcttggcgtaggtgatcattgtgagg
gtctaggtattttagaagataaatgtggtggcagcaacatatgcaattgttcggctgatg
cctttgttggctgggctatggacagttgtctatctaatggccgctgccatatttttagta
atttgatgttaaatggcattaatagtggtactacatgttccacggatt------ttcaat
tgcctaatacggaagtggtcaccggcgtttgtgtcaagtatgacctctacggtattacag
gccaaggtgtttttaaggaggttaaggctgattattacaatagttggcagaacctcttat
atgatgtta---------atggtaacttaaatggtttccgtgacagtgttaccaataaga
cttatttattaagaagttgctatagtgggcgcgtttcggctgcatatcatcaagatgca-
-cctgaaccagcgc----tactatatcgcaatttaaaatgtgattatgtgtttaataaca
acatatcccgtg------------------------aggagacaccacttaactattttg
atagttatttgggttgtgttattaatgctgataactcaactgagcagtctgttgacgcgt
gtgatttgcgtatgggtagtgggctttgtgtcaactattcaatc---gctcaccgtgcgc
gcaggtctgtcagtacgggttataaattaactacttttgaaccatt---------tacag
tcagcattgtcaatgatagtgttgagtctgttggtggattatatgagatgcaaataccta
ctaattttactatagctagccatcaggagttcattcaaacgaggtctccgaaggttacta
tagattgtgctgcatttgtctgtggtgattatacagcgtgtagacaacagttggttgatt
atggctctttttgtgataatattaatgccattcttggcgaggt-----------------
------------gaataacctcatagatactatgcaattacaagttgctagtgctctgat
ccaaggtgtcacgctaagttcacgcttggcagatggcatctcaggtcagattgatgatat
taattttagtcctcttctaggttgccttggctcagattgt-----agcga----aggcac
caaggcagcgcaagggcgatctgctatagaggatgtattatttgataaggtcaaactctc
tgatgttggctttgtcgaatcatataataattgcactggaggtcaagaagtta-gagacc
tactttgtgtgcaatcttttaatggcattaaagtgctaccgcctgtattatccgagagtc
aaatc----tctggttatacagcgggagctactgcatctgctat--------gttccctc
catggtctgcagctgcaggtgtgccatttg------------ctttaagtgttcaatata
gaattaatggtcttggtgtcactatgaatgttcttagtgaaaaccagaaaatgatagcta
gttcatttaacaacgcgataggtgctatacaggaagggttcgatgcaaccaattctgctt
tagcgaaaattcagtccgttgtcaacgcaaatgcagaagcactcaataaccttttgaatc
agctttccaataggtttggtgcaattagtgcttctttacaggaaattctatctcgcctcg
atgctcttgaagctcaggctcagatagaccgtcttattaatggcagattaactgcactta
atgcatatgtctctaagcagctgagcgacatgacccttattaaggtgagtgctgcccagg
ctatagagaaa------gttaatgagtgtgttaaaagccaatcacctaggataaatttct
gtggcaatggcaatcatatattgtcattagtccagaatgcgccttacggtttatatttta
ttcatttcagctatgtgcctacatcctttacaacggtaaatgtgagtcctggactatgca
tttctggtgatagaggattagcacctaaagctggatattttgttcaa------------g
atcatggagaatggaagttcacaggtagcaattattactaccctgaatccattatagata
aaaacagtgtcgtgatgagtagttgcgcagtaaactacacaaaggcacctgaagttttct
tgaacacttcaataactaatctacccgactttaaggaggagttagataaatggtttaaga
atcagacgtctattgtgcctgatttatctttcgatatcgggaaattaaatgttacattcc
ttgacctgtcctatgagatgaacaggattcaggatgcaattaagaatttaaatgagagtt
acatcaacctcaaggaaattggcacatatgagatgtatgtgaaatggccttggtatgttt
ggctgc------taattggattagctggtgtagctgtttgtgttttgttattttttatat
gttgctgcacaggttgtggctcttgttgttttaagaaatgtggaaattgttgtgatgagt
atggaggacgtcagg-------------------------------caggtattgtgata
cataatatt---------tcctctcatgaggattgatt--------------------tt
cacagccgctcctgggat---------------gacagaaaat-----------ctaaat
aatttatagcatttttattgct---------acttggcccctgtaagaagcagccatagc
tatggccgcgttaggtcataaggctaaattggctgc--tgtctttattggtccatttatt
gtagcatgtatgctaggcatcagcctagtttatttatatcaattgcaaaaccaaattttt
ca--------tgttaataataccatacgtgtgactggca--------------agccagc
caaatt--atattatagtttaagtacatcagta----acgccagttgcaacaacgctcga
cggtac---------tacgtatactttaattagacccacgagctcttacacaagagttta
tcttggtaaaaccagagggtttg-------------------atactagtacgtttggcc
caaaggtgttaaat--------tatattactagttctaaacctcatcttaattctg----
------------gtcgtccatacacctttcggcatatgcccaagtatatga---------
------------------------------------------------------------
------------------------------------------------------------
----------------aaggcttggtgtagcaaccagggtagat------ttgcagcgca
gttt--------acgctaaaaagttgcgaaaaatcaggtcaaga--------------aa
aagttattactagtttcacggcctacgacaaaactgtcaaaaaggccgttagcaagctag
tag-aagaagctgttga---------------------ttttatcatctggag-------
--------------------------------------------------------agcc
acgcatctcgaaagaaatgtttaatttattccttatagacacagtatggtacgtggggca
gattatttttatagycgcagtgtgtttgatggtcaccataattgtggttgccttccttgc
gtctattaaactttgtattcaactttgcggtttgtgtaatacttt----------gttgc
tgtctccttctatttatgtgtataataggagtaagcagctttataagtattataatgaag
aagtgagaccgcccccgttagaggtggatgatataa--taatccaaaca--------tta
tgagtagtacca-----------ctccagccccccagactg----------tctatcaat
ggacggccgatgtggca-----------------------------gttcgattccttaa
ggaatggaacttcttgttgggcattatactactctttattactatcatactacagttcgg
ttacacgagccgtagcatgtttatatatgttgtgaaaatgataatcttgtggttaatgtg
gccactgactattgttttgtgtatttttaattgcgtgtatgcgctaaataatgtgtat--
-------cttggattttctatagtgtttactatagtgtccattgtaatgtggattatgta
ttttgttaatagcataaggttgtttatcaggactggtagctggtggagcttcaaccctga
aacaaacaacctaatgtgtatagatgtgaaaggtactgtgtatgttagacccattattga
agattaccataca---ctaacagccacaaatgtacgtggccacctttatatgcaaggtgt
taagctaggcactggcttctctttgtctgatttgcccgcttatgttacagttgctaa---
-ggtgtcgcacctttgcacttataagcgcgcatttttagacaaggtt--gacggtgtta-
gcggttttgctgt-ttatgtgaagtccaaggtcggtaattaccgact---------gccc
tcaaata-----------------------------------------------------
-----------aaccgagtggcgcggacac----------------cgcattgttgag-a
atctaatctaaactttaaggatgtcttttgttcccggacaagaaa---------------
------------------------------------------------------------
----------------------acgccggtagcagaagctcctctggaaaccgcgc----
-----------------tggtaatggaatcctcaagaagaccactt--------------
------------------------------------------------------------
------------------------------------------------------------
-------------------------------------------gggctgaccaaaccgag
cgcggacaaaataatggaaatagaggcagaaggaat-----------------------c
agcccaagcagactgcaactactcagcccaat----------------------------
------------------------------------------------------------
------------------------------------------------------------
-------------accgggagtgt------------------------------------
----------------------------------ggttccccattactcttggttttcgg
gcatt-------------------------------------------------------
------------------------------------------------------------
------------------------------------------------------------
----------------------------------acccaattccagaagggaaaaga---
------------------------------------------------------------
------------------------------------------------------------
--------------------------------------------gttccagtttgcaggt
ggacaa-----------------------------------------ggagtgcctattg
ccaatggaatcccaccttctgagcaaaagggatattggtatagacacaaccgtcgttctt
ttaaaacacctgatgggcagcagaagcaactactccccagatggtatttttactatcttg
ggacgggcccccatgctggagccagtttcggagacagcattgagggagtcttctgggtt-
-----------------------gcaaatagtcaggcggataccaacacctctgctgaca
ttgttgaaagggacccaagtagccatgaggctattcctactagg-tttgcgcccggtacg
gtattgcctcagggtttctatgttgaaggctcgggaaggtctgcacctg-------ctag
tcgatctggttcgcggtcacaatcccgtgggccaaataa---tcgcgctagaagcagttc
caaccagcgccaagctgcctctactgtaaaacctgatatggccgaagaaattgctgctct
tgttttggctaagctaggcaaagatgccggacagcctaagcaagtaactaagc-------
--aaagtgccaaagaagtc-----------------------------------------
-------aggcagaaaattttaa---------------------------------ataa
gcctcgccaaaagaggactccaaacaagcagtgcccagtgcagcagtgttttggaaagag
aggccccaatcag---------aattttggaggccctgaaatgttaaaacttggaactag
tgatccacagttccccattcttgcagagttggccccaacacctggtgccttcttctttgg
atctaaattagaattggtcaaaaagaattctggtggcgttgatgaacccaccaaagatgt
gtatgagctgcaatattcaggtgcagtcagatttgatagtactctacctggttttgagac
tatcatg---------aaagtgttgaatgagaatttgaacgcctaccaga----------
-----------------------atcaa--------------------------------
-------gctggtggtgcagatgtagtgagcccaaagccccaaa---gaaagagagggac
gaaacaaacggctcag------aaagaagaattagatagtataagcgttgcaaagc----
-----------ccaaaagtgccgtgcagcgaaatgtaagcagagaattwaccccaga---
-----ggatagaagcctgttggcgcagatcctagatgatggcgttgtgcctgatggg---
------------------------------------------------------ttagat
gactctaatgtgtaaagagaatgaatcctatgtcggc-----------------------
-----------------------------------gctcggt-----------------g
gtaacccctcgcgagaaagtcgggataggacactctctatcagaatggatgtcttgctgt
cataacagatagagaaggttgtggcagaccctgtatcaat----------tagttgaaag
agattgcaaaatagagaatgtgtgagagag-------------tgtaaggtcctacgtct
aaccat----------aagaacggcgata-gsgccccctgggaagagctcacatcagggt
actattcctgcaatgccctagtaaatgaa-tgaagttgatcat-----------------
------ggccaattggaagaatcacaaaaaaaaaaaaaaaa-------------------
-----
>NC_012936.1 Rat coronavirus Parker, complete genome
------------------------------------------ccctctcaactctaaaac
tcttg-tagtttaa---atctaatctaaacttta--caaacg------------------
----gcacttcctgcgtgtccatgcc----------cgtgggcttggtcttgtca--tag
tgctgac--------------------------atttgtggttccttgactttcgttctc
t-gccagtgacgtgtccattcggcgccagca-------------acccacccataggttg
ca-----------------------------------taatggcaaagatgggcaaatac
ggtctcggcttcaaatgggccccagaattt------------------------------
--------------------ccatggatgcttccgaacgcatcgga--------------
----gaagttgggtaac--cctgagaggtcagaggagga----tgggttttgcccctctg
ctgcg-----caagaaccgaaagttaaaggaagaactttggttaatcacgtgagggtgga
ttgtagccggcttccagctttggagtgctgtgttcagtctgccataatccgtgatatctt
tgtagataaggatccccagaaggtggaggcctcaactatgatggcattgcagttcgg---
----tagtgctgtcttgattatgccatccaagcgcttgtctattcaggcatgggct----
----------aatttgggtgtgctgcctagaacaccagccatg--------gggttgttc
aagcgcgtctgcct----------------gtgtaataccagggggtgttcttgtgacgt
----ccacgtggcttttcaactctttaccgttcaa-------------------------
-------cccgatggcgtatgcctaggtaatggacgttttataggctggtttgttccagt
cacagccata--ccggagtatgcgaagcagtggttgcagccct----------------g
gtccatccttcttcgtaagggtggtaacaaggggtctgtgacatccggccaccgccgtgc
tgttaccatgcctgtg---------------------tatgactttaatgtggaggatgc
ttgcgaggaggttcatc-------ttaacccgaagggtaagtactctcgcaaggc-----
----gtatactcttcttaagggctatcgcggtgtta----------aacccatcctttt-
-------tgtggaccagtatggttgtgactatactgga----------------------
-----------------tgtctcgccaagggtcttgaggactatggtgaccttactttga
gtg-agatgaaggagttattccctgtgtggcgtgaatccttagataatgaagtagttgtg
gcctggcatgttgatcgtgacccgcgggctgttatgcgtctgcagactcttgctactcta
cgtagcattgattatgtgggccaac---cgacagaggatgtggtggatg-----------
---------------------------------gagatgtggtagtgcgtgagcctgctc
atcttctagcagctgatgcccttgtta------------------------aaagactcc
cccgt----ttggtggagactatgctgtatacggattcgtccgttacagaatt-------
-----------ttgttataaaaccaagctgtgtgattgtggttttatcacgcagtttggc
tatgtggattgctgtggtgacacctgcgattttcgcggatgggtaccgggcaatatgctg
gatggttttccttgcccagggtgta-----------gcaaaagttacatgccatgggaac
tggaagctcaatcatcagg---------------tgtaatcccag-----aaggaggtgt
tctgtttactcagagcactgatacggtgaatcgtgaggcttttaagctctacggtcatgc
tgttgtgccttttggttctgctgtgtattggagcccttacccaggtatgtggcttccagt
agtttggtcttctgttaagtcatactctggtttgacttatacaggagttgttggttgtaa
ggcaattgttcaggagacaga------------------------tgctatatgccggtc
tctatatatggactacgttcagcacaagtgtggcaat-----------------------
--ctcgatcagagagctactcttggattg------gacgatgtctatcatagacaattgc
ttgtaaatagaggtgactatagtctcctacttgaaaatgtagatttgtttgttaagcggc
gcgctgaatttgcttgcaaatttgccacctg----cggagatggttttgtacctcttctg
ctagatggtttagtgccccgcagttattatttaat------------taagagtggccag
gcctacacctcgat-gatggtt-----aattttagccatgaggtgattgacatgtgtatg
gacatggcattattgttcatgcatgatgttaa------------agtggccactaagtat
gttaagaagtttactggcaaactagccgtgcgctttaaggcgttaggtgtagccgttgtc
aggaaaattactgaatggtttgatcttgccgtggacattgctgctagtgccgctggatgg
ctttgctacca-------gctggtaaatggcttattcgcagtggccaatggtgtcataac
atttgt---------------tcaggaggctcctgagctagtcaagaattttgttgccaa
gttcaggg-------------------------------catttttcaaggttttgatcg
actct------atgtcggtttctatcttgtc--------tggacttactgttgtcaagac
tgcctcaaacagggtatgtctggctggcagtaaggtttatgaggttgtgcagaagtcttt
gtctgcatatgttttgcctgttggt-tgcagt---gaggccacttg-----tttagtggg
cgaaa------gtgaacctgcagtttttgaagatgatgttgttggtgtggttaagacccc
attaacatatcaaggctgttgtaagccacccacttctt------------tcgagaagat
ttgtattgtagataaattatatatggccaagtgtggtgatcaattctaccccgtggttgt
tgataacgacactgtcggcgtgttagatcagtgctggaga-ttcccctgtgc-gggcaag
aaagt---------------------------------------------cgtgtttaac
gacaagcctaaagtcaaggaggtaccctccacgcgaaagattaagattatcttcgctctg
gatgcgacctttgatagtgttctctcgaaggcgtgttcagagtttgaagttgataaagat
gttacattggatgagctg------------------------------------------
------------------------cttgatgttgtgcttgacgcagttgagagtacgctt
agtccttgtaaggagcatgatgtgataggcacaaaag-----------------------
----------------------------tttgtgctttacttgataggttggcagaagat
tatgtctatctttttgatgaaggaggcgatgaagtgattg--------ccccgaggatgt
attgttccttttctg-----------ctcctgatgatgaagactgcgtcgcagcagatgt
tgta---------gatgcagatgaaaaccaagatgatgatgctgac--------------
-gactctgta--------------------------gtccttgtcgccgat------gca
caagaggacgg-------------------------------------------------
-----------------------------cgttgccaaggagcaggttgaggtggattct
gaaatttgcgttgcgc--atactggtggtcaagatgaattgactgagccagatgctgtcg
gatctcaaactcccatcgcctctgctgagaaaaccg---------aagtcggagaggcaa
gcgacagggaagggattgctgaggcgaaggcaactgtgtgtgctgatgatttagatgcct
gccccgatcaagtggaggcatttgaa------atcgaagaggttgaagactctatcttg-
--gatgagct------tcaaactgaacttaatgcgccag------------cagacagga
cct---------atgaggatgttttggcatttgatgccatatactcaaaggctttgtctg
cagtctatgctgtgccgagtgatgag---------acgcactttaaagtgtgtg------
--------------------------------------------gattctattcgcctgc
tatagagcg-cactaattgttggctgcgttccactttgatagtaatgcagagtt------
--------tacctttggaatttaaagacttggagatgcaaaagctctggttgtcttacaa
ggc---------tggctatgatcaatgctttgtggata----------------------
--------------aactagttaagagcgtgcccaggtcgattattcttccacaaggtgg
ttatgtggcagattttgccta-----------------ttactttttaagtcagtgtagc
tttaaagctcatgctaactggcgttgtttaaagtgtgacatggcgtcaaagctgcaaggt
tt-----ggatgccatgttcttttatggagacgttgtgtctcatatgt----gtaagtgt
ggtagtggcatgaccttgttgtctgcggata-taccgtacactttgcattttggagtgcg
agatgataagttttgcgctttttacacgccgagaaaggtttttagggctgcttgtgcggt
agatgttaatgattgtcattccatggctgttgtggatggcaagctaattgatggtaagaa
cgttaccaaatttactggtga--caaatttgattttatggtgggtcatgggatgacattt
agt------------atgtcaccctttgagaccgcccagttatacgg-------------
-----------------------------------ttcatgtataacgccaaatgtttgt
tttgttaaaggagatgttataaaggttgctcgcttggttgaggccgaagtcattgttaac
cctgctaatgggcggatggctcatggtgcaggtg--------ttgcaggtgctatagcta
aggcggcgggcaagttttttattaaagaaactgccgatatggtgaagaatcaaggtgttt
gtctagttggcgaatgc----------tatgaatctgctggtggtaaattatgtaaaaag
gtgcttaacattgtgggaccagatgctcgagggcaaggtaggcaatgttactcactccta
gagcgtgcatatcagcatattaataagtgtgataatgtt------gttaccactctaata
tcg----------------------------------gctggcatat--------ttagt
gtgcctactgatgtttcc-----ttgacttatttac-ttggtgttgtgactaagaatgtt
attcttgttagcaacaa---caaagatgattttgatgtgatagagaagtgccaagttact
tctgtggctggtactaaagcactgtcacttcaattggccaaaaatttgtgtcgtgatgta
aagtttgagacgaatgcatgtgatacgctttt---tggcgcgtcctgcttcgtggcaagc
tatgatgtgttgcaggaagttgaattgctgcgacatgatatacagttggatgatgacgca
cgtgtttttgtgcaggctaatatggattgcctgcccacagactggcgtcttgttaataaa
cttgatgttgtggatggtgttagaaccattaagtattttgagtgtccgggagagattttt
gtatctagccagggcaaaaagtttggttatgtt--------cagaa--tggtttatttaa
agtggcgagtgttagtcaaatacgggctctacttgctaataaggttgatgtcttgtgcac
tgttgatggtgttaacttccgctcctgctgtgtaacagagggtgaagtttttggcaagac
attaggttcagtcttttgtgatggcataaatgtcaccaaagttaggtgtagtgccattca
caagggtaaggtt-----------------------ttctttcag-tacagtggtctgtc
tgaggccgatctt-gtggctgt---taaagatgcttttggttttgatgaaccacaactgc
tgaagtactataatatgcttggcatgtgtaagtggccagtagttgtttgtggcaattatt
ttgctttcaagcagtcaaataataattgctatataaatgtggcatgtttaatgctgcagc
atttgaatttaaagtttcc--caagtggcaatggcaggaggcctggaacgagttccgctc
cggtaagccactaaggttcgtgtccttggtgttagcaaagggcagctttaaatttaatga
accttctgattccactgattttatacgtgtggtgctgcgcgaa----gcagatttgagtg
gtgccacatgtgatttggaatttatttgtaaatgtggtgtgaagca-------agatcag
cg---------caaaggtgttgacgctgttatgcattttggtacattggataaaagtgat
cttgtcaagggttataatatcgcatgtacatgcggtagtaaacttgtgcattgcacccaa
tttaatgtaccattcttaatttgctcctacact----------------------ccaga
gggcaggaaactgcctgacgat----------gttgttgcagctaatatttttactggtg
gtagtttgggccattacacgcatgtgaaatgtaaacccaagtaccaactttatgatgctt
gtaatgttagtaaggtttcggaggctaagggtaattttaccgattgcctctaccttaaaa
atttaaagcaaactttttcgt--------ctgtgttgacgacttattatttagatgatgt
aaagtgtgtggagtacaagccagattta-----------------------tcgcagtat
tactgtgagtctggtaaatattatacaaaacccattat-------------------taa
ggcccaatttagaacat-ttgagaaggttgatggtgtctataccaattttaaattggtgg
gacatagtatagctgaaaaactcaatgctaagctgggatttga-ttgtgattctcccttt
gtggagtataaaattacagagtggccaacagct------actggagatgtggtgttggct
agtgatgatttgtatgtgagtcggtacttaagcgggtgcattacttttggtaaaccggtt
gtctggcttggccatgaggaagcatcgctgaaatcgctcacatattttaatag-------
-----acctagtgtcgtttgtgaaaataaatttaatgtgttgcctgttgatg--------
---tcagtgaacccacggataaggagcctgtgccggctgcagtccttgttaccggcgtcc
ctagtgctgatgcgtcagccgatgccggtactgccaaggagcaaaaagcctgtgcttctg
ataatgtggaggagcaggttgttacagaggttcatcaagagccatctgtttcagctgttg
atgtcaaagaggttaaattgaatggtgttaaaaagcctgttaaggtggaagatagtgtgg
ttgttaatgaccccactagcgacaccaaagttgttaaaagtttgtctattgttg------
atgatatgttcctgacagggtgtaagtatgtggtctggacggctaatgagttgtctcgac
tagtaaattcaccgactgttagagagtatgtgaagtggggt---------aaaattgtaa
tacccactaagttattgttattaagagatgagaggcaagagttcgtagcgccaaaagtag
tcaaggcgaaagctattgcctgctatggtgctgtgaagtggttcttcttctattg-----
ttttagttggataaagtttaatactgataataaggttatatacaccacagaattagcttc
aaagcttacttttaagttgt----------------------------------------
-------gctgtttggcttttaagaatgccttac--------------------------
--agacgtttaattggagtgttgtgtctaggggctttttc--------------ctagtg
gcaacagtctttttattatggt---------ttaactttttgtatgccaatgt-------
-----------tattttgagtgacttttatttgcctaatattggatctctccctactttt
gtgggacagattgttgcgtggtttaagactacatttggcgtgtcaaccatctgtgatttc
taccaggtgacggatttgggctatag--aagttctttttgtaa--tggaagtatggt-at
gtgagctatgcttctca-------ggttttgatatgctggacagctatgatgctataaat
gttgttcaacacgttgtagataggcgtgtgtcttttgact---acattagcatacttaaa
ttagtggtcgagcttattatcggctactctctctatactgtgtgcttctatccactgttt
gtccttattggaatgcagttgttgaccacatggttgcctgaattctttatgctggagact
atgcattggagtgctcgtttgtttgtgtttgttgctaatatgctcccagct--------t
ttacgttactgcgattttacatcgt------------ggtgacagctatgtataaggtct
attgtctttgta------------------------------gacatgttatgtatgggt
gtagtaatcctggttgcctgttttgttataagagaaaccgtagtgtccgtgttaagtgta
gcaccgttgttggtggttcactacgctattacgatgtgatggctaacggcggcacaggtt
tctgtacaaagcaccagtggaactgtcttaattgcgattcctggaaaccaggcaatacat
tcataacccttgaagcagcggcggacctctctaaggagttgaaacgccctgtgaatccaa
cagactctgcttattactcggtcacagaggttaaacaggttggttgttcaatgcgtttgt
tcta------------tgagagagatggacagcgtgtttatgatgatgttagtgctagtt
tg----------tttgtggacatgaatggtctgctgcattctaaagtgaaaggtgtgcct
gaaacgcatgttgtggt---tgttgag-aatgaagctgataaagctggttttctcggc--
gctgcagtgttttatgcacaatctctttatagacctatgttgatggtagaaaagaaatta
ataactaccgccaacactggtttgtctgttagtcaaactatgtttgacctctatgtagat
tcattgctgaacgtccttgacgt--ggatcgcaagagtctaacaagt-tttgtaaatgct
gcgcacaattctttaaaggagggtgtgcagcttgaacaggttatggacacctttgttggt
tgcgctcgacgtaagtgtgctatagattctgatgttgaaaccaggtctattactaagtcc
gttatgtcggcagtaaatgctggtgttgattttacggatgagagttgtaataatttggtt
cccacctatgttaaaagtgatacta---tcgttgccgctgatttgggtgtccttattcag
aa---------taatgctaagcatgtacaatctaatgttgcaaaagccgctaatgtggct
tgcatatggtctgtggatgcttttaatcagctgtctgctgacttgcagcataggcttaga
aaagcatgttcaaaaact---ggcttaaagattaagcttacct------ataataagcag
gaggcaaatgttcctattttaaccacaccgt---------tctctctaaaaggaggcgct
gtgtttagtaaatttcttcaatggttgtttgttgctaatttgatttgtttcattgtattg
tgggctcttattccgacttatgcggtg-cacaaatcagatatgcagttgcctttatatgc
cag----------------------------ttttaaagttatagaaaatggtgtgctaa
gagatgtgtctgttactgatgcatgcttcgcaaacaaattta---------------atc
aatttgatcaatggtatgagtctacatttggtcttgcctattaccgtaactctaaggctt
gtcctgttgtggttgctgttatagaccaagacattggtcataccttatttaatgttccta
ccaaagttttaagacatggat---ttcatgtgttgcattttataactcatgcatttgcta
ctgatagcgtgcagtgttatacgccacatatgcaaattccttatga-taacttttatgct
agtggttgcg------------tgttgtcgtcgctctgtactatgctagcgcatgcagat
ggaaccccgcatccttattgttatacggagggtgttatgcataatgcttctctgtatagt
tctttggtccctcatgtccgttataacctagctagttcaaatggttatatacg---tttt
cctgaagttgttagtgagggtattgtgcgtgttgtgcgcactcgctctatg------acc
tactgcagggttggtttatgtgaggaggccgaggagggtatttgttttaattttaatagt
tcatgggtactgaataacccgtattatag-ggctatgcctggaactttttgtggtaggaa
tgcttttgatttaatacatcaagttttaggag-gtttagtccagcctattgatttctttg
ctttaacggcgagttcagtggctggtgctatccttgcaattattgttgttttagcttttt
attatttaataaagcttaaacgtgcgtttggtgactacactagtgttgtagtgatcaatg
tcattgtgtggtgcataaatttcatgatgctatttgtgtttcaggtttatcccaccttgt
cttgtttatatgcttgtttttatttttatacgacgc------tctatttcccctcggaga
taagtgttgttatgcatttgcagtggcttgtcatgtatggtgctattatgcccttgtggt
tctgcattatttacgtggcagt-----------------cgttgtttcaaaccatgcttt
g----tggttgttttcttactgccgcaaaattggtactgaggttcgtagtga------cg
gcacatttgaagaaatggcccttactacctttatgattactaaagaatcctattgtaagt
tgaaaaattctg------tttctgatgttgcttttaacaggtacttgagtctttataaca
agtatcgctattttagtggcaaaatggatactgctgcttacagagaggctgcctgttcgc
aactggcaaaggctatggaaacttttaaccataacaatggtaatgatgttctctatcagc
ctcctactgcttctgttactacatcat--ttttacagtctggtatagtcaaaatggtgtc
tcccacatcgaaagtggaaccttgtgtagttagtgttacctatggtaatatgacacttaa
tgggttgtggttggatgataaagtttattgtccaagacatgttatttgttcttcagatga
catgacagaccctgattatcctaatttgctttgtagagtgacatcaagtgacttttgtgt
tatgtctgaccgtatgagccttaccgtgatgtcttaccaaatgcagggcagtctacttgt
tttgactgtaacattgcaaaatcctaacacaccaaagtattccttcggtgttgttaagcc
tggtgagacgtttactgttttggctgcatacaatggcagacctcaaggagccttccatgt
tgttatgcgtagcagccataccataaagggctcctttttgtgtggatcttgcggttctgt
aggatatgttttaactggcgatagtgtacgatttgtttatatgcatcagctagagttgag
tactggttgtcataccggtactgaccttagcgggaacttctatggtccctatagagat--
-------gctcaggttgtacaattgccagttcaagattatacgcagactgttaatgttgt
agcttggctttacgctgctattcttaacaggtgcaattggtttgtgcaaagtgatagttg
ttctctggaagaatttaatgtttgggctatgaccaatggttttagctcaatcaaagctga
tcttgtt------ttggatgcgcttgcttctatgacaggcgttacagttgaacaggtgct
ggctgctattaagcgtctttattctggattccagggcaaacaaattttaggtagttgtgt
gc---tagaagatgagttgacacccagcgatgtctatcaacaactatctggtgttaagtt
acagtcaaagcgcacaaga---gttattaaaggcacatgttgctggatattg-----gct
tcaacatttctgttttgtagcattatcgcagcatttgtaaaatggactatgtttatgtat
gttactacccatatgttgggcgtgacattgtgtgcactt------------tgttttgta
agctttgctatgttgttgatcaagcataagcatttgtatttaactatgtatattatgcct
g-tgttatgcacattgttttacaccaactatttggttgtgtataaacagagttttagagg
ccttgcttatgcttggctttcacattttgtccctg-ctgtagattatacatacatggatg
aagttttatatggtgttgtgttgctaatcg-ctatggtgtttgtc-accatgcgtagcat
aaat----------------cacgacgtattctctattatgttcttg-----gttggtag
acttgtcagc---------ctggtatctatgtggtattttggtgccaatttagaggaaga
ggtact------attgttcctcacatccctatttggcacgtatacatggactaccatgtt
gtcattggctacggccaaggtcattgctaaatggttggctgtg-aatgtcttgtacttca
cagacgtaccgcaaataaaattagttcttttgagc------------------------t
atttgtgtataggttatgtgtgttgttgttattggggcgtcttgtcactccttaatagca
tt------------tttaggatgccattgggcgtctataattataaaatctccgtgcagg
agttacgttatatgaatgctaatggcttgcgcccacccaaaaatagttttgaagccctgg
tgcttaattttaagctgttgggaattggtggtgtgccagtcattgaagtatctcagattc
aatcaagattgacggatgttaaatgtgctaatgttgtgttgcttaattgcctccagcact
tgcatattgcatctaattctaagttgtggcagtattgcagtactttgcataatgaaatac
tggctacatctgatttgagcgtggccttcgataagttggctcagctcttagttg------
-----ttttatttgctaatccagcagcagtggacagcaagtgtcttgcaagtattgaaga
ggtgagcgatgattacgttcgcgacaatactgtcttgcatgccctacagagtgaatttgt
taatatggctagcttcgttgagtatgaacttgctaagaagaatttagatgaggccaaggc
tagcggctctgctaatcaacaacagattaagcagctagagaaggcttgtaatattgctaa
gtcagcatatgagcgcgatagagctgttgctcgtaagctggaacgtatggctgatttagc
tcttacaaatatgtacaaggaagctagaattaatgataagaagagtaaggtcgtgtcggc
attgcaaaccatgctttttagtatggttcgtaagctagataaccaagctctcaattctat
cttagataatgcagttaagggttgtgtacctttgaatgcaataccatcattgacttcaaa
cactctgactataatagtgccagataagcaggtttttgatcaagttgtggataatgtgta
tgtcacctatgctgggaatgtatggcatatacagtctattcaagatgctgatggtgctgt
taaacaattgaatgagattgatgttaat------------tcaatctggcccctagtcat
tgctgcaaataggcataatgaagtgtctactgtcgtt---ttgcagaacaatgagttgat
gcctcagaagttgagaact------caggtagtcaatagtgg------ctcagatatgaa
ttgtaatactcctacccagtgttattataatactactggcacgggtaagattgtgtatgc
tatacttagtgactgtgatggtctcaagtacactaagatagtaaaagaagatggaaattg
tgttgt---tttggaattggatcctccctgtaaattttcagttcaggatgtgaagggcct
taaaattaagtacctttactttgtcaaggggtgtaacacattagctagaggatgggttgt
aggcaccttatcatcgacagtgagattgcaggcaggtacggcaactgagtatgcctccaa
ctctgcaatactgtcgttgtgtgcgttttctgtagatcctaagaaaacttacttggatta
tatacaacagggtggagttcctgttactaattgtgttaagatgttatgtgaccatgctgg
cactggtatggccattactattaagccggaggcaaccactaaccaggattcttatggtgg
tgcttccgtttgtatatattgccgctcgcgtgttgaacatccagatgttgatggattgtg
caaattacgcggcaagtttgtccaagtgcccttag---gcataaaagatcctgtgttata
tgtgttgacgcatgatgtttgtcaggtttgtggcttttggcgagatggtagctgttcctg
tgtaggcacaggct---cccagtttcagtcaaaagacacgaact---ttttaaacgggtt
cggggtacaagtgtaaatgcccgtcttgtaccctgtgccagtggcttggacactgatgtt
caattaagggcatttgatatttgtaatgctaatcgagctggcattggtttgtattataaa
gtgaattgctgccgcttccagcgtgtagatgaggacggcaacaagttggataagttcttt
gttgttaaaagaaccaatttagaagtgtataataaggagaaagaatgctatgagttgaca
aaagaatgtggtgttgtggctgaacacgagttcttcacatttgatgttgagggaagtcga
gtaccacacatagtccgcaaagatctttcaaagtttactatgttagatctttgctatgca
ttgcgtcatttcgaccgcaatgattgttcaactctcaaggaaattctccttacatatgct
gagtgtggtgagtcctattttcaaaagaaggactggtatgattttgttgagaatcctgat
attattaatgtgtataagaagctcggacctatatttaatagagccctgcttaatactgct
aagtttgcagacgcattagtggaggctggcttagtaggtgttttaacacttgataatcaa
gatttatatggtcaatggtatgactttggagattttgtcaagacagtgcctggttgtggt
gttgctgtggcagattcttattattcttatatgatgccaatgctgactatg------tgt
catgcgt------------tggatagtgagttgtatgttaatggtacttatagggagttc
gaccttgtgcagtatgattttactgatttcaagctagagctctttaataagtattttaag
cattggagtatgacctaccacccgaacacctgcgagtgcgaggatgacaggtgcattatt
cattgcgccaattttaatatactatttagtatggttttacctaagacctgttttgggcct
cttgttaggcagatatttgtggatggtgttcctttcgttgtgtcgattggctaccattat
aaagaattaggtgttgttatgaatatggatgtggatacacatcgttatcgtctgtctctt
aaagacttgcttttgtatgctgccgatcccgcccttcatgtggcgtctgctagtgcattg
cttgatttgcgcacatgttgttttagcgtagctgctattacaagtggcgtaaaatttcaa
acagttaaacctggcaattttaatcaggatttttatgagtttattttgagtaaaggcctg
tttaaggaggggagctccgttgatttgaagcacttcttctttacacaggatggtaatgct
gctattactgattataattattataagtataatctccccactatggtggatattaaacaa
ttgttgtttgttttggaagttgttaataagtattttgagatctatgagggtgggtgtata
cctgcaacacaggtcattgttaataattatgacaagagtgctggctatccatttaataaa
tttggaaaggccagactctactatgaagcattatcatttgaggagcaggacgaaatttat
gcgtatactaaacgcaatgtcctgccgaccttaactcaaatgaatcttaaatatgctatt
agtgctaagaatagagcccgcactgttgctggtgtctccatccttagtactatgactggc
agaatgtttcatcaaaagtgtttaaagagtatagcagctactcgtggtgtgcctgtagtt
ataggcaccacgaagttttatggcggttgggatgacatgttacgccgccttattaaagat
gttgatagtcctgtacttatgggttgggactatcctaagtgtgatcgtgctatgccaaac
atactacgtattgttagtagtttggtgttagcccgtaaacatgattcgtgctgttcgcat
acagatagattctatcgtcttgcgaacgagtgcgcccaagttttgagtgaaattgttatg
tgtggtggttgttattatgttaaacctggtggcactagcagtggggatgcaaccactgct
tttgctaattctgtttttaacatttgtcaagctgtttccgccaatgtatgctcgcttatg
gcatgcaatggacacaaaattgaagatttgagtatacgcgagttgcaaaagcgcctatac
tctaatgtgtatcgtgcggaccatgttgaccccgcatttgttagtgagtattatgagttt
ttaaataagcattttagtatgatgattttgagtgatgatggtgttgtgtgttataattca
gagtttgcgtccaagggttatattgctaatataagtgcctttcaacaggtattatattat
caaaataatgtgtttatgtctgaggccaaatgttgggtcgaaacggacattgaaaaggga
ccgcatgaattttgttctcaacatacaatgctagttaagatggatggtgatgaagtttac
cttccatatcctgatccttcgagaatcttaggagcaggctgttttgttgatgatttatta
aagactgatagcgttctcttgatagagcgctttgtaagtcttgcaattgatgcttatcct
ttagtacaccatgagaacccagagtatcaaaatgtgttccgggtatatttagaatatata
aagaagctgtacaacgatctcggtaatcagatcctggacagctacagtgttattttaagt
acttgtgatggtcaa----------aagtttactgatgagacattctacaagaacatgta
tttaagaagtgcagtgatgcaaagcgttggtgcctgcgttgtctgtagttctcaaacatc
attacgttgtggtagttgcatacgcaagcctttgctgtgctgcaagtgctcatatgatca
tgttatggctactgatcacaaatatgtcctgagtgtttcaccatatgtgtgtaattcgcc
aggatgtgatgtaaatgatgttaccaaattgtatttaggtggtatgtcatattattgtga
ggatcataagccacagtattcattcaaattggtgatgaatggtatggtttttggtttata
taaacaatcttgtactggttcgccgtatatagaggattttaataaaatagctagttgcaa
atggacagaagtcgatgattatgcgctagctaatgagtgtaccgagcgccttaaattgtt
tgccgcagaaacgcagaaggccactgaggaggcctttaagcaatgttatgcgtcagcaac
aatccgcgaaatcgtgagcgatcgggagttaattttgtcttgggaaattggtaaagtgag
accaccacttaataaaaattatgtttttactggctaccattttactaataatggtaagac
agttttaggtgagtatgtttttgataagagtgagttgactaatg---gtgtgtattatcg
cgccacaaccacttataagctatctgttggtgatgtcttcattttaacatcacatgcagt
gtctagtttaagtgctcctacattagtaccgcaggagaattatactagcattcgctttgc
tagt--------------------------gtttatagtgtgcctgagacgtttcagaac
aatgtgcctaattatcagcacattggaatgaagcgatattgtactgtacagggaccgcct
ggtactggtaaatcccatctagccattgggctagctgtttattattgtacagcgcgcgtg
gtatataccgctgctagccatgctgcagttgacgcgctgtgtgaaaaggcacataaattt
ttaaatattaatgactgcacgcgtattgttcctgcaaaggtgcgtgtagattgttatgat
aaatttaaggtcaatgacactactcgtaagtatgtgtttactacaataaatgcattaccc
gaattggtgactgacattattgttgttgatgaagttagtatgcttaccaattatgagctg
tctgttattaacagtcgtgttagggctaagcattatgtttatattggagatcctgctcag
ttacctgcacctcgtgtgctgctgaataagggaactctagaacctagatattttaattcc
gttaccaagctaatgtgttgtttgggtccagatattttcttgggcacctgttatagatgc
cctaaggagattgtggatacggtgtcagccttggtttataataataagctgaaggctaaa
aatgataatagttccatgtgttttaaggtctattacaaaggccagactacacatgagagt
tctagtgct---gtcaatatgcagcaaatacatttaattagtaagtttttaaaggcaaat
cccagttggagtaatgccgtatttattagtccctataatagtcagaactatgttgctaag
agggtcttgggattacaaacccagacagtggattcagcgcagggttctgaatatgatttt
gttatttattcgcagactgcggaaacagcgcattctgttaatgtaaatagattcaatgtt
gctattacacgtgctaagaagggtatcctctgtgtcatgagtagtatgcaattatttgag
tctcttaattttactacact---------------gactctggataagattaacaa----
-----tccacgattgcagtgtactacaaatttgtttaaggattgtagcaagagctatgat
gggtatcacccagcccatgcaccgtcttttttggcagttgatgataaatataaggtaggc
ggtgatttagccgtttgccttaatgttgctgattcttctgtcacttactcgcggcttata
tcactcatgggattcaagcttgacttgacccttgatggttattgtaagctgtttataaca
agagatgaagctatcaaacgtgttagagcttgggttggctttgacgcagaaggcgctcat
gcgacgcgtgatagcattgggacaaacttcccattacaattaggcttttcgactggaatt
gatttcgttgtcgaggccactggaatgtttgctgagagagaaggctatgtctttaaaaag
gcagcagcacgagctcctcccggcgaacaatttaaacacctcgttccacttatgtctaga
gggcagaaatgggatgtggttcgaattcgaatagtacaaatgttgtcagaccacttagtg
gatttggcagatagtgttgtacttgtaacgtgggctgccagctttgagctcacatgtttg
cgatatttcgctaaagtcggaaaagaagttgtttgtagtgtctgcaataagcgggcgaca
tgttttaattctagaactggatac---tatggatgctggcgacatagttattcctgtgat
tatctgtataacccactaatagttgatattcaacagtggggatatacaggatctttaact
agcaaccatgaccctatttgcagcgtgcataagggtgctcatgtcgcatcatctgatgct
atcatgacccgctgcttagctgttcatgattgcttttgtaaatctgtcaattggaattta
gaataccccattattttaaatgaggtcagtgttaatacctcctgtaggttatt---gcag
cgcgtaatgtttagggctgcgatgctatgcaataggtatgatgtgtgttatgacattggc
aaccctaagggtcttgcctgtgtcaaaggatatgattttaag------------ttttat
gatgcctcccctgttgttaagtctgtt---------aaacagtttgtttataagtacgag
gcacataaagatcaatttttagatggtctatgtatgttctggaactgcaatgtggataag
tatcccgcgaatgcagttgtgtgtaggtttgacacgcgcgtgttaaacaaattaaatctc
cct--------ggctgtaatggtggtagtctgtatgttaacaaacatgcattccacacta
gcccttttacccgggctgcattcgagaatttgaagcctatgcctttcttctattattcag
atacaccttgtgtgtatatggaaggcatggaatctaagcaggtagattatgtcccattaa
ggagcgctacatgcattacaagatgcaatttaggtggcgctgtttgcttaaaacatgctg
aggagtatcgtgagtaccttgagtcttacaatacggcaaccacagcgggttttacttttt
gggtctataagacttttgatttttataacctttggaatacttttactaggc------tcc
aaagtttagaaaatgtagtgtataatttggttaatgctggacactttgatggtcgtgcgg
gtgaactgccatgtgccattataggtgagaaagtcattgccaagattcaaaatgaggatg
tcgtggtctttaaaaataacacgccattccctactaatgtggctgtcgaattatttgcta
a----gcgcagtattcggccccacccagagcttaagctctttagaaatttgaatattgac
gtgtgctggagtcacgtcctttgggattatgctaaggatagtgtgttttgcagttcgacg
tataaggtctgcaaatacacagattt--------acagtgcattgaaagtttg-------
---aatgtactttttgatggtcgtgataatggtgcccttgaagcttttaagaagtgccgg
aatggcgtctacattaacacgacaaaaattaaaaatctgtcgatgattaaaggcccacaa
cgtgccgatttgaatggcgtagttgtggagaaagttggagattctg-atgtggaattttg
gtttgctatgaggagcgacggtgacgatgttatcttcagccgtacagagagccttgaacc
gagccattaccggagcccacaaggtaatccggttggtaatcgcgtgggtgatctcagcgg
taatgaagctctagcacgtggcactatctttactcaaagcagatttttatcctctttcgc
acctcgatcagagatggagaaagattttatggatttagatgaagacgtgttcgttacaaa
atatagtttacaggactacgcgtttgaacacgttgtttatggtagttttaaccagaaaat
tattggaggtttgcatttgcttattggcttagcccgtaggcagcgaaaatccaatctggt
tattcaagagttcgt-------ctcatacgactctagcatccactcatactttatcactg
acgagaacagtggta------------------gtagtaagagtgtgtgcactgttattg
atttgttgttagatgattttgtggacattttaaagtccctgaatctaaattgtgtgagta
aggttgttaatgtgaatgttgattttaaagatttccagtttatgttgtggtgtaatgagg
agaaggttatgactttctatcctcgtttgcaggctgctgctgattggaaacctggctatg
ttatgcctgtattatacaagtatttggaatcgccattggaaagagtaaatctctggaatt
atggcaagccgattactttacctacaggatgtttgatgaatgttgctaagtatactcaat
tatgtcaatatttgaatactacaacaatagcagttccggctaacatgcgtgttttacacc
ttggtgctggttctgataagggtgtcgcccctggttctgcagttcttaggcagtggttac
cagcgggcagtattcttgtagataatgatgtgaatccatttgtgagtgacagcgttgcct
catattacggaaattgtataaccttaccctttgattgtcagtgggatctgataatttctg
atatgtacgaccctcttactaagaacattggggagtacaatgtgagtaaagatggattct
ttacttacctctgtcatttaatttgtgacaagttggctctgggtggcagtgttgccataa
aaataacagagttttcttggaatgctgagttatatagtttaatggggaagtttgcgtttt
ggacaatcttttgcaccaacgtaaacgcctcttcaagtgaaggatttttgattggcataa
attggttgaatagaacccgtactgag------attgatggtaaaaccatgcatgccaact
atttgttttggagaaatagtacaatgtggaatggaggggcttacagtctttttgatatga
gtaagtttcccttgaaagcggctggtacggctgtcgttagccttaaaccagaccaaataa
acgacttagtcctctccttgattgagaagggcaggttattagtgcgtgatacacgcaaag
aagtttttgttggcgatagcctagtaaatgttaaataaatctatacttgtcatggctgcg
aaaatggcctttgctgacaagcctaatcatttcataaactttcctttagcccaatttagt
ggctttatgggtaagtatttaaagcttcagtctcaacttgtggaaatgggtttagactgt
aaattacagaaggcaccacatgttagtattactatgcttgatattaaagcagatcaatac
aaacaggtggaatttgcaatacaagaaattttagatgatctggcagcatatgagggatac
attgtctttgacaacccccatatgcttggcagatgccttgttcttgatgttaaaggattc
gaagagttgcatgtggatattgttgaaattctccgaaagatgggttgcactgcagaccaa
tccagagtatggattccgcactgcactgtggcccaatttgaggaag---aaaaaga----
---aataaatgcgatgcaattctattataaattacccttctacctcaagcataataacat
attaactga--------ttctaggcttgagcttgtgaagataggttcttccaaaatagat
gggttttattgtagtgagctaagtgtttggtgtggtgagagactttgttataagcctcca
acacccaaatttagcgatatatttggctattgctgcattgagaaaatacgtggtgattta
gaaattggcgacctaccccaggatgatgaagaagcgtgggccgagctaagttaccactat
caaagaaacacctacttcttcagatatgtgcatgataatagtatctattttcgtatcgta
tgtagaatgaagggttgtatgtgttg-----atttgtttttacactattagtgtaataaa
cttattattttgt-tgaaatgggcagaatgt-gcatagctatggctcctcgcacactgct
tttgctgattggctgtcagctggtgttagggttcaatgaacctattaacatcgtttcaca
tttaaatgatgactggtttctatttggtgacagtcgttctgactgtacctatgtagaaaa
caatggtcaccctaaattagattggctagacctcgacccaaaattgtgtaattcaggaaa
gatagctgc------gaagagtggtaattctctcttccggagttttcactttactgattt
ttacaattatacgggtgagggagaccaaataatattttatgaaggagttaattttagtcc
cagccatggatttaaatgcctggttgaaggagataataaaaagtggatgggcaataaagc
tcgattttatgccctattgtacaagaagatggcccaatataggagcctatcttttgttat
tgtgccttatgcctatg-------gaggtaacgccaagcccacctccatttgcaaagaca
aaactttaacactcaataatcccaccttcatttcgaaggaatctaattatgttgattatt
actatgtgagtgaggctaatttcacactacaaggttgtgatgaattcatagtcccgctct
gtgtttttaatggtcattccaggggcagttcttcggatcctgccaacaaatattatactg
actctcagagttactataatatggatactggtgtcctatatggcttcaattcgaccttgg
atgtaggcaacactgctcagaatccaggtcttgatctcacttgtatgtatcttgttttaa
ctcccggtaattataaggcagtgtccttagaatatttgttaactataccctcaaaggcta
tctgtcttcgtaagcctaagcgctttatgcctgtgcaggt---------agtagattcaa
ggtggaatagcacccgtcagtctgacaatatgaccgctgtagcctgtcagctgccatatt
gtttcttccgcaatacttctgcggattatagtggtgatacacatgatgtacaccatggtg
atttttatttcaggcagttattgtctggtttgctttataatgtgtcctgtatttcccaac
agggtgcatttctttataataatgttagctccatctggccagtttatggctatggccact
gtccaactgctgctaacattggttatatggcacccgtttgtctttatgaccccctaccgg
tcatattactaggtgtcttattgggtatagctgtgttaattattgtttt---tcttattt
tgtattttatggcggatagcagtgttaggttgcatgaggcctaaaaggaaatctaaacat
gctattcgtgtttttaaccctattgccctcttgtctagggtatattggtgattttagatg
tatcaaccgtgtaaacaccagcatttctaatgcgcgcgcacccagtgttagcacagaggt
agttgatgtttctaaaggtcttggtacatattacgttttagatcgcgtttatttaaatgc
cacattattgcttactggttactaccctgtacatgggtccatgtatcgtaacatggctct
aatgggtactaataccttaagccttaattggtttgaaccgccctttttatcagagtttaa
cgatggcatatatgctaaggtaaagaaccttaaagcatctttgcccataggctcggcttc
a--tactttcctactataattataggtagtaattttgttaatacttcctatactgtagta
ttggaaccatacaatggtattattatggcatctatttgccagtataccatttgtcaatta
ccgcacacgtattgcaaacctaatacgggcggtaacacgctaattggtttttggcacaca
gatttaaggtctccggtgtgcattttaacgcgtaattttacgtttaatgttaatgccgaa
tggctttattttcatttttatcagcagggtggtactttttatgcg---tattatgcagat
gtttcttctgccactacgtttttgtttagttcgtatattggtgctgtgttaacacagtat
tttgtgttgccttatatgtgtaatcccactacctcaggtgttttctcaccgcagtattgg
gttacacctcttgttaagcgccaatatttatttaattttaaccaaaagggtattattact
agcgcagttgattgtgctagtagttataccagtgaaataaagtgtaagactcaaagtatg
aatcccaatacgggagtctatgatttatccggttacaccgtccaacctgtaggactagtg
------taccggcgtgttagaaatttgcctgattgtaaaattgaggaatggcttgctgct
aacacagtaccctctcctctcaattgggagcgcaaaacatttcaaaattgtaacttcaac
ctgagcagtctattaagatttgttc-------aggctgagtcactctcatgtagtaatat
agatgcttccaaggtttatggaatgtgctttggtagcatatctatagataaatttgcaat
acccaacagtcgccgtgttgatcttcagctaggtaaatcgggtcttttgcaatcttttaa
ctataaaattagtacaagagcgacctcgtgtcagctctattacagtcttgcacaaaataa
tgtcactgtcattaaccacaacccatcctcctggaataggcgttatggatttaatg----
--acgtggctacatttggtagtggtatacatgacgtggcttatgcagaggcatgtttcac
tgttggagcttcatattgcccttgtgcgaagcccagcatagtctattcatgtgtcacagg
taaacctaagtctgctaa---ttgcccaacaggtacctcgcatcgtgagtgtaatgttca
ggcttcaggttttaagcataagtgcgattgcacatgtaaccctagtcctctaaccaccta
tgatcctagatgtcttcaagcgcggagca----tgcttggcgtaggtgatcattgtgagg
gtctaggtattttagaagataaatgtggtggcagcaacatatgcaattgttcggctgatg
cctttgttggctgggctaaggacagttgtctatctaatgaccgctgccatatttttagta
atttgatgttaaatggcattaatagtggtactacatgttccactgatc------tgcaat
tgcctaatacggaagtggtcactggcgtttgtgtcaagtatgacctctacggtattacag
gccaaggtgtttttaaggaggttaaggctgattattataatagttggcagaacctcttat
atgatgtta---------atggtaacttaaatggtttccgtgacattgttactaataaga
cttatttattaagaagttgctatagtgggcgcgtttcggctgcatatcatcaagatgca-
-cctgaaccagcgc----tactatatcgcaatttaaaatgtgattatgtgtttaataaca
acatatcccgtg------------------------aggagacaccacttaactattttg
ataattatttgggttgtgttgttaatgctgataactcaactgagcattctgttgacgcgt
gtgatttgcgtatgggtagtgggctctgtgtcaactattcaacc---gctcaccgtgctc
gtaggtctgtcagtacgggttataaattaactacttttgaaccatt---------tacag
tcagcattgtcaatgatagtgttgagtctgtaggtggattatatgagatgcaaataccta
ccaattttactatagctagccagcaggagtttattcaaacgaggtctccgaaggttacta
tagattgtgctgcatttgtctgtggcgattatacagtgtgtagacaacagttggttgatt
atggctctttttgtgataatattaatgccattcttggcgaggt-----------------
------------gaataacctcatagatactatgcaactacaagttgctagtgctctgat
ccaaggtgtcacgctaaattcacgcttggcagatggcatctcaggtcagattgatgatat
taattttagccctcttctaggttgccttggctcatattgc-----agcga----aggcac
catggcagtgcaagggcgatctgctatagaggatgtattatttgataaggtcaaactctc
tgatgttggctttgtcgaagcatataataattgcactggaggtcaagaagtta-gagacc
tactttgtgtgcaatctttcaatggcattaaagtgctaccgcctgtattatccgagagtc
aaatc----tctggttatacagcgggagctactgcatctgctat--------gttccctc
catggtctgcagctgcaggtgtgccatttg------------ctttaagtgttcaatata
gaattaatggtcttggtgtcactatgaatgttcttagtgaaaaccagaaaatgatagcta
gttcatttaacaacgcgataggtgctatacaggaagggttcgatgctaccaattctgctt
tagcgaaaattcagtccgttgtcaattcaaatgcagaagcactcaataaccttttgaatc
agctttccaataggtttggtgcaattagtgcttctttacaggaaattctatcccgccttg
atgctcttgaagcgcaggctcagatagaccgtcttattaatggcagattaactgcactta
atgcatatgtatctaagcatctgagcgacatgacccttattaaggtgagtgctgcccagg
ctatagagaaa------gttaatgagtgtgttaaaagccaatcacctaggataaatttct
gtggcaatggcaatcatatattgtcattagtccagaatgcgccttacggtttatatttta
ttcatttcagctatgtgcccacatcctttacaacggtaaatgtgagtcctggactatgca
tttctggtgatagaggattagcacctaaagctggatattttgttcaa------------g
atcatggagaatggaagttcacaggtagcaattattactaccctgaatccattacagata
aaaacagtgtcgtgatgagtagttgcgcagtaaactacacaaaggcacctgaagttttct
tgaacacttcaataactaatctacccgactttaaggaggagttagataaatggtttaaga
atcagacgtctattgtgcctgatttatctttcgatatcgggaaattaaatgttacattcc
ttgacctgtcctatgagatgaacaggattcaggatgcaattaagaatttaaatgagagtt
acatcaacctcaaggaaattggcacatatgagatgtatgtgaaatggccttggtatgttt
ggctgc------taattggattagctggtgtagctgtttgtgttttgttattttttatat
gttgctgcacaggttgtggctcttgttgttttaagaaatgtggaaattgttgtgatgagt
atggaggacgtcagg-------------------------------caggtattgtgata
cataatatt---------tcctctcatgaggattgatt--------------------tt
cacagccgctcctgggat---------------gacagaaaat-----------ctaaat
aatttatagcatttttattgct---------acttggcccctgtaataagcagccatagc
tatggccgcgttaggtcataaggctaaattggctgc--tgtctttattggtccatttatt
gtagcatgtatgctaggcatcagcctagtttatttatatcaattgcaagtgcaaattttt
ca--------tgttaataataccatacgtgtgactggca--------------agccagc
cactgt--gtcttatactttaagtacaccagta----acgccagttgcaacaacgctcga
cggtac---------tacgtatactttaattagacccacgagctcttatacaagagttta
tcttggtaaaaccagagggtttg-------------------atactagtacgtttggcc
caaaggtgctaaat--------tatattactagttctaaacctcatcttaattctg----
------------gtcgtccatacacctttcggcatatgcccaagtatatga---------
------------------------------------------------------------
------------------------------------------------------------
----------------aaggcttggtgtagcaaccagggtaaat------ttgcagcgca
gttt--------accctaaaaagttgcgaaaaatcaggtcaaga--------------aa
aagttattactagtttcacggcctacgacaaaactgtcaaaaaggccgttagcaagctag
tag-aagaagctgttga---------------------ttttatcatctggag-------
--------------------------------------------------------agcc
acgcagctcgaaagaaatgtttaatttattccttatagacacagtatggtacgtggggca
gattatttttatagtcgcagtgtgtttgatggtcaccataattgtggttgccttccttgc
gtctattaaactttgtattcaactttgcggtttgtgtaatacttt----------gttgc
tgtctccttctatttatgtgtataataggagtaagcagctttataagtattataatgaag
aagtgagaccgcccccgttagaggtggatgatataa--taatccaaaca--------tta
tgagtagtacca-----------cttcagccccccagactg----------tctatcaat
ggacggccgatgtggca-----------------------------gttcgattccttaa
ggaatggaacttcttgttgggcattatactactctttattactatcatactacagttcgg
ttacacgagccgtagcatgtttatatatgttgtgaaaatgataatcttgtggttaatgtg
gccactgactattgttttgtgtatttttaattgcgtgtatgcgctaaataatgtgtat--
-------cttggattttctatagtgtttactatagtgtccattgtaatgtggattatgta
ttttgttaatagcataaggttgtttatcaggactggtagctggtggagcttcaaccccga
aacaaacaacctaatgtgtatagatgtgaaaggtactgtgtatgttagacccattattga
agattaccataca---ctaacagccacaaatgtacgtggccacctctatatgcaaggtgt
taagctaggcactggcttctctttgtctgatttgcccgcttatgttacagttgctaa---
-ggtgtcgcacctttgcacttataagcgcgcattcttagacaaggtt--gacggtgtta-
gcggttttgctgt-ttatgtgaagtccaaggtcggaaattaccgact---------gccc
tcaaaca-----------------------------------------------------
-----------aaccgagtggcgcggacac----------------cgcattgttgag-a
atctaatctaaactttaaggatgtcttttgttcccgggcaagaaa---------------
------------------------------------------------------------
----------------------acgccggtagcagaagctcctctggaaaccgcgc----
-----------------tggtaatggaatcctcaagaagaccactt--------------
------------------------------------------------------------
------------------------------------------------------------
-------------------------------------------gggctgaccaaaccgag
cgtggacaaaataatggcaatagaggcagaaggaat-----------------------c
agcccaagcagactgcaactactcagcccaat----------------------------
------------------------------------------------------------
------------------------------------------------------------
-------------accgggagtgt------------------------------------
----------------------------------ggttccccattactcttggttttcgg
gcatt-------------------------------------------------------
------------------------------------------------------------
------------------------------------------------------------
----------------------------------acccaattccagaagggaaaaga---
------------------------------------------------------------
------------------------------------------------------------
--------------------------------------------gttccagtttgcaggt
ggacaa-----------------------------------------ggagtgcctattg
ccaatggaatcccatcttctgagcaaaagggatattggtatagacacaaccgtcgttctt
ttaaaacacctgacgggcagcagaagcaattactccccagatggtatttttactatcttg
ggacgggcccccatgctggagccagtttcggagacagcattgagggagtcttctgggtt-
-----------------------gcaaatagtcaggcggataccaatacctctgctgaca
ttgttgaaagggacccaagtagccatgaggctattcctactagg-tttgcgcccggtacg
gtattgcctcagggtttctatgttgaaggctcgggaaggtctgcacctg-------ctag
tcgatctggttcgcggtcacaatcccgtgggccaaataa---tcgcgctagaagcagttc
caaccagcgccagcctgcctctactgtaaaacctgatatggccgaagaaattgctgctct
tgttttggctaagctaggcaaagatgccggacagcctaagcaagtaactaagc-------
--aaagtgccaaagaagtc-----------------------------------------
-------aggcagaaaattttaa---------------------------------ataa
gcctcgccaaaagaggactccaaacaagcagtgcccagtgcagcagtgttttggaaagag
aggccccaatcag---------aatttcggaggtcctgaaatgttaaaacttggaactag
tgatccacagttccccattcttgcagagttggccccaacacctggtgccttcttctttgg
atctaaattagaattggtcaaaaagaattctggtggcgttgatgaacccaccaaagatgt
gtatgagctgcactattcaggtgcagtcagatttgatagtactctatctggttttgagac
tatcatg---------aaagtgttgaatgagaatttgaacgcctaccaga----------
-----------------------atcaa--------------------------------
-------gctggtggtgtagatgtagtgagcccaaagccccaaa---gaaagagagggac
gaaacaaacggctcag------aaagaagaattagatagtataagcgttgcacagc----
-----------ccaaaagtgccgtgcagcgaaatgtaagcagagaactaaccccaga---
-----ggatagaagcctgttggcgcagatcctagacgatggcgttgtgcctgatggg---
------------------------------------------------------ttggat
gactctaatgtgtaaagagaatgaatcctatgtcggc-----------------------
-----------------------------------gctcggt-----------------g
gtaacccctcgcgagaaagtcgggataggacactctctatcagaatggatgtcttgctgt
cataacagatagagaaggttgtggcagaccctgtatcaat----------tagttgaaag
agattgcaaaatagagaatgtgtgagagaag-----------ttgcaaggtcctacgtct
aaccat-----------agaacggcgataggcgccccctgggaagagctcacatcagggt
actattcctgcaatgccctagtaaatgaa-tgaagttgatcat-----------------
------ggc---------------------------------------------------
-----
>FJ938068.1 Rat coronavirus Parker, complete genome
------------------------------------------ccctctcaactctaaaac
tcttg-tagtttaa---atctaatctaaacttta--caaacg------------------
----gcacttcctgcgtgtccatgcc----------cgtgggcttggtcttgtca--tag
tgctgac--------------------------atttgtggttccttgactttcgttctc
t-gccagtgacgtgtccattcggcgccagca-------------acccacccataggttg
ca-----------------------------------taatggcaaagatgggcaaatac
ggtctcggcttcaaatgggccccagaattt------------------------------
--------------------ccatggatgcttccgaacgcatcgga--------------
----gaagttgggtaac--cctgagaggtcagaggagga----tgggttttgcccctctg
ctgcg-----caagaaccgaaagttaaaggaagaactttggttaatcacgtgagggtgga
ttgtagccggcttccagctttggagtgctgtgttcagtctgccataatccgtgatatctt
tgtagataaggatccccagaaggtggaggcctcaactatgatggcattgcagttcgg---
----tagtgctgtcttgattatgccatccaagcgcttgtctattcaggcatgggct----
----------aatttgggtgtgctgcctagaacaccagccatg--------gggttgttc
aagcgcgtctgcct----------------gtgtaataccagggggtgttcttgtgacgt
----ccacgtggcttttcaactctttaccgttcaa-------------------------
-------cccgatggcgtatgcctaggtaatggacgttttataggctggtttgttccagt
cacagccata--ccggagtatgcgaagcagtggttgcagccct----------------g
gtccatccttcttcgtaagggtggtaacaaggggtctgtgacatccggccaccgccgtgc
tgttaccatgcctgtg---------------------tatgactttaatgtggaggatgc
ttgcgaggaggttcatc-------ttaacccgaagggtaagtactctcgcaaggc-----
----gtatactcttcttaagggctatcgcggtgtta----------aacccatcctttt-
-------tgtggaccagtatggttgtgactatactgga----------------------
-----------------tgtctcgccaagggtcttgaggactatggtgaccttactttga
gtg-agatgaaggagttattccctgtgtggcgtgaatccttagataatgaagtagttgtg
gcctggcatgttgatcgtgacccgcgggctgttatgcgtctgcagactcttgctactcta
cgtagcattgattatgtgggccaac---cgacagaggatgtggtggatg-----------
---------------------------------gagatgtggtagtgcgtgagcctgctc
atcttctagcagctgatgcccttgtta------------------------aaagactcc
cccgt----ttggtggagactatgctgtatacggattcgtccgttacagaatt-------
-----------ttgttataaaaccaagctgtgtgattgtggttttatcacgcagtttggc
tatgtggattgctgtggtgacacctgcgattttcgcggatgggtaccgggcaatatgctg
gatggttttccttgcccagggtgta-----------gcaaaagttacatgccatgggaac
tggaagctcaatcatcagg---------------tgtaatcccag-----aaggaggtgt
tctgtttactcagagcactgatacggtgaatcgtgaggcttttaagctctacggtcatgc
tgttgtgccttttggttctgctgtgtattggagcccttacccaggtatgtggcttccagt
agtttggtcttctgttaagtcatactctggtttgacttatacaggagttgttggttgtaa
ggcaattgttcaggagacaga------------------------tgctatatgccggtc
tctatatatggactacgttcagcacaagtgtggcaat-----------------------
--ctcgatcagagagctactcttggattg------gacgatgtctatcatagacaattgc
ttgtaaatagaggtgactatagtctcctacttgaaaatgtagatttgtttgttaagcggc
gcgctgaatttgcttgcaaatttgccacctg----cggagatggttttgtacctcttctg
ctagatggtttagtgccccgcagttattatttaat------------taagagtggccag
gcctacacctcgat-gatggtt-----aattttagccatgaggtgattgacatgtgtatg
gacatggcattattgttcatgcatgatgttaa------------agtggccactaagtat
gttaagaagtttactggcaaactagccgtgcgctttaaggcgttaggtgtagccgttgtc
aggaaaattactgaatggtttgatcttgccgtggacattgctgctagtgccgctggatgg
ctttgctacca-------gctggtaaatggcttattcgcagtggccaatggtgtcataac
atttgt---------------tcaggaggctcctgagctagtcaagaattttgttgccaa
gttcaggg-------------------------------catttttcaaggttttgatcg
actct------atgtcggtttctatcttgtc--------tggacttactgttgtcaagac
tgcctcaaacagggtatgtctggctggcagtaaggtttatgaggttgtgcagaagtcttt
gtctgcatatgttttgcctgttggt-tgcagt---gaggccacttg-----tttagtggg
cgaaa------gtgaacctgcagtttttgaagatgatgttgttggtgtggttaagacccc
attaacatatcaaggctgttgtaagccacccacttctt------------tcgagaagat
ttgtattgtagataaattatatatggccaagtgtggtgatcaattctaccccgtggttgt
tgataacgacactgtcggcgtgttagatcagtgctggaga-ttcccctgtgc-gggcaag
aaagt---------------------------------------------cgtgtttaac
gacaagcctaaagtcaaggaggtaccctccacgcgaaagattaagattatcttcgctctg
gatgcgacctttgatagtgttctctcgaaggcgtgttcagagtttgaagttgataaagat
gttacattggatgagctg------------------------------------------
------------------------cttgatgttgtgcttgacgcagttgagagtacgctt
agtccttgtaaggagcatgatgtgataggcacaaaag-----------------------
----------------------------tttgtgctttacttgataggttggcagaagat
tatgtctatctttttgatgaaggaggcgatgaagtgattg--------ccccgaggatgt
attgttccttttctg-----------ctcctgatgatgaagactgcgtcgcagcagatgt
tgta---------gatgcagatgaaaaccaagatgatgatgctgac--------------
-gactctgta--------------------------gtccttgtcgccgat------gca
caagaggacgg-------------------------------------------------
-----------------------------cgttgccaaggagcaggttgaggtggattct
gaaatttgcgttgcgc--atactggtggtcaagatgaattgactgagccagatgctgtcg
gatctcaaactcccatcgcctctgctgagaaaaccg---------aagtcggagaggcaa
gcgacagggaagggattgctgaggcgaaggcaactgtgtgtgctgatgatttagatgcct
gccccgatcaagtggaggcatttgaa------atcgaagaggttgaagactctatcttg-
--gatgagct------tcaaactgaacttaatgcgccag------------cagacagga
cct---------atgaggatgttttggcatttgatgccatatactcaaaggctttgtctg
cagtctatgctgtgccgagtgatgag---------acgcactttaaagtgtgtg------
--------------------------------------------gattctattcgcctgc
tatagagcg-cactaattgttggctgcgttccactttgatagtaatgcagagtt------
--------tacctttggaatttaaagacttggagatgcaaaagctctggttgtcttacaa
ggc---------tggctatgatcaatgctttgtggata----------------------
--------------aactagttaagagcgtgcccaggtcgattattcttccacaaggtgg
ttatgtggcagattttgccta-----------------ttactttttaagtcagtgtagc
tttaaagctcatgctaactggcgttgtttaaagtgtgacatggcgtcaaagctgcaaggt
tt-----ggatgccatgttcttttatggagacgttgtgtctcatatgt----gtaagtgt
ggtagtggcatgaccttgttgtctgcggata-taccgtacactttgcattttggagtgcg
agatgataagttttgcgctttttacacgccgagaaaggtttttagggctgcttgtgcggt
agatgttaatgattgtcattccatggctgttgtggatggcaagctaattgatggtaagaa
cgttaccaaatttactggtga--caaatttgattttatggtgggtcatgggatgacattt
agt------------atgtcaccctttgagaccgcccagttatacgg-------------
-----------------------------------ttcatgtataacgccaaatgtttgt
tttgttaaaggagatgttataaaggttgctcgcttggttgaggccgaagtcattgttaac
cctgctaatgggcggatggctcatggtgcaggtg--------ttgcaggtgctatagcta
aggcggcgggcaagttttttattaaagaaactgccgatatggtgaagaatcaaggtgttt
gtctagttggcgaatgc----------tatgaatctgctggtggtaaattatgtaaaaag
gtgcttaacattgtgggaccagatgctcgagggcaaggtaggcaatgttactcactccta
gagcgtgcatatcagcatattaataagtgtgataatgtt------gttaccactctaata
tcg----------------------------------gctggcatat--------ttagt
gtgcctactgatgtttcc-----ttgacttatttac-ttggtgttgtgactaagaatgtt
attcttgttagcaacaa---caaagatgattttgatgtgatagagaagtgccaagttact
tctgtggctggtactaaagcactgtcacttcaattggccaaaaatttgtgtcgtgatgta
aagtttgagacgaatgcatgtgatacgctttt---tggcgcgtcctgcttcgtggcaagc
tatgatgtgttgcaggaagttgaattgctgcgacatgatatacagttggatgatgacgca
cgtgtttttgtgcaggctaatatggattgcctgcccacagactggcgtcttgttaataaa
cttgatgttgtggatggtgttagaaccattaagtattttgagtgtccgggagagattttt
gtatctagccagggcaaaaagtttggttatgtt--------cagaa--tggtttatttaa
agtggcgagtgttagtcaaatacgggctctacttgctaataaggttgatgtcttgtgcac
tgttgatggtgttaacttccgctcctgctgtgtaacagagggtgaagtttttggcaagac
attaggttcagtcttttgtgatggcataaatgtcaccaaagttaggtgtagtgccattca
caagggtaaggtt-----------------------ttctttcag-tacagtggtctgtc
tgaggccgatctt-gtggctgt---taaagatgcttttggttttgatgaaccacaactgc
tgaagtactataatatgcttggcatgtgtaagtggccagtagttgtttgtggcaattatt
ttgctttcaagcagtcaaataataattgctatataaatgtggcatgtttaatgctgcagc
atttgaatttaaagtttcc--caagtggcaatggcaggaggcctggaacgagttccgctc
cggtaagccactaaggttcgtgtccttggtgttagcaaagggcagctttaaatttaatga
accttctgattccactgattttatacgtgtggtgctgcgcgaa----gcagatttgagtg
gtgccacatgtgatttggaatttatttgtaaatgtggtgtgaagca-------agatcag
cg---------caaaggtgttgacgctgttatgcattttggtacattggataaaagtgat
cttgtcaagggttataatatcgcatgtacatgcggtagtaaacttgtgcattgcacccaa
tttaatgtaccattcttaatttgctcctacact----------------------ccaga
gggcaggaaactgcctgacgat----------gttgttgcagctaatatttttactggtg
gtagtttgggccattacacgcatgtgaaatgtaaacccaagtaccaactttatgatgctt
gtaatgttagtaaggtttcggaggctaagggtaattttaccgattgcctctaccttaaaa
atttaaagcaaactttttcgt--------ctgtgttgacgacttattatttagatgatgt
aaagtgtgtggagtacaagccagattta-----------------------tcgcagtat
tactgtgagtctggtaaatattatacaaaacccattat-------------------taa
ggcccaatttagaacat-ttgagaaggttgatggtgtctataccaattttaaattggtgg
gacatagtatagctgaaaaactcaatgctaagctgggatttga-ttgtgattctcccttt
gtggagtataaaattacagagtggccaacagct------actggagatgtggtgttggct
agtgatgatttgtatgtgagtcggtacttaagcgggtgcattacttttggtaaaccggtt
gtctggcttggccatgaggaagcatcgctgaaatcgctcacatattttaatag-------
-----acctagtgtcgtttgtgaaaataaatttaatgtgttgcctgttgatg--------
---tcagtgaacccacggataaggagcctgtgccggctgcagtccttgttaccggcgtcc
ctagtgctgatgcgtcagccgatgccggtactgccaaggagcaaaaagcctgtgcttctg
ataatgtggaggagcaggttgttacagaggttcatcaagagccatctgtttcagctgttg
atgtcaaagaggttaaattgaatggtgttaaaaagcctgttaaggtggaagatagtgtgg
ttgttaatgaccccactagcgacaccaaagttgttaaaagtttgtctattgttg------
atgatatgttcctgacagggtgtaagtatgtggtctggacggctaatgagttgtctcgac
tagtaaattcaccgactgttagagagtatgtgaagtggggt---------aaaattgtaa
tacccactaagttattgttattaagagatgagaggcaagagttcgtagcgccaaaagtag
tcaaggcgaaagctattgcctgctatggtgctgtgaagtggttcttcttctattg-----
ttttagttggataaagtttaatactgataataaggttatatacaccacagaattagcttc
aaagcttacttttaagttgt----------------------------------------
-------gctgtttggcttttaagaatgccttac--------------------------
--agacgtttaattggagtgttgtgtctaggggctttttc--------------ctagtg
gcaacagtctttttattatggt---------ttaactttttgtatgccaatgt-------
-----------tattttgagtgacttttatttgcctaatattggatctctccctactttt
gtgggacagattgttgcgtggtttaagactacatttggcgtgtcaaccatctgtgatttc
taccaggtgacggatttgggctatag--aagttctttttgtaa--tggaagtatggt-at
gtgagctatgcttctca-------ggttttgatatgctggacagctatgatgctataaat
gttgttcaacacgttgtagataggcgtgtgtcttttgact---acattagcatacttaaa
ttagtggtcgagcttattatcggctactctctctatactgtgtgcttctatccactgttt
gtccttattggaatgcagttgttgaccacatggttgcctgaattctttatgctggagact
atgcattggagtgctcgtttgtttgtgtttgttgctaatatgctcccagct--------t
ttacgttactgcgattttacatcgt------------ggtgacagctatgtataaggtct
attgtctttgta------------------------------gacatgttatgtatgggt
gtagtaatcctggttgcctgttttgttataagagaaaccgtagtgtccgtgttaagtgta
gcaccgttgttggtggttcactacgctattacgatgtgatggctaacggcggcacaggtt
tctgtacaaagcaccagtggaactgtcttaattgcgattcctggaaaccaggcaatacat
tcataacccttgaagcagcggcggacctctctaaggagttgaaacgccctgtgaatccaa
cagactctgcttattactcggtcacagaggttaaacaggttggttgttcaatgcgtttgt
tcta------------tgagagagatggacagcgtgtttatgatgatgttagtgctagtt
tg----------tttgtggacatgaatggtctgctgcattctaaagtgaaaggtgtgcct
gaaacgcatgttgtggt---tgttgag-aatgaagctgataaagctggttttctcggc--
gctgcagtgttttatgcacaatctctttatagacctatgttgatggtagaaaagaaatta
ataactaccgccaacactggtttgtctgttagtcaaactatgtttgacctctatgtagat
tcattgctgaacgtccttgacgt--ggatcgcaagagtctaacaagt-tttgtaaatgct
gcgcacaattctttaaaggagggtgtgcagcttgaacaggttatggacacctttgttggt
tgcgctcgacgtaagtgtgctatagattctgatgttgaaaccaggtctattactaagtcc
gttatgtcggcagtaaatgctggtgttgattttacggatgagagttgtaataatttggtt
cccacctatgttaaaagtgatacta---tcgttgccgctgatttgggtgtccttattcag
aa---------taatgctaagcatgtacaatctaatgttgcaaaagccgctaatgtggct
tgcatatggtctgtggatgcttttaatcagctgtctgctgacttgcagcataggcttaga
aaagcatgttcaaaaact---ggcttaaagattaagcttacct------ataataagcag
gaggcaaatgttcctattttaaccacaccgt---------tctctctaaaaggaggcgct
gtgtttagtaaatttcttcaatggttgtttgttgctaatttgatttgtttcattgtattg
tgggctcttattccgacttatgcggtg-cacaaatcagatatgcagttgcctttatatgc
cag----------------------------ttttaaagttatagaaaatggtgtgctaa
gagatgtgtctgttactgatgcatgcttcgcaaacaaattta---------------atc
aatttgatcaatggtatgagtctacatttggtcttgcctattaccgtaactctaaggctt
gtcctgttgtggttgctgttatagaccaagacattggtcataccttatttaatgttccta
ccaaagttttaagacatggat---ttcatgtgttgcattttataactcatgcatttgcta
ctgatagcgtgcagtgttatacgccacatatgcaaattccttatga-taacttttatgct
agtggttgcg------------tgttgtcgtcgctctgtactatgctagcgcatgcagat
ggaaccccgcatccttattgttatacggagggtgttatgcataatgcttctctgtatagt
tctttggtccctcatgtccgttataacctagctagttcaaatggttatatacg---tttt
cctgaagttgttagtgagggtattgtgcgtgttgtgcgcactcgctctatg------acc
tactgcagggttggtttatgtgaggaggccgaggagggtatttgttttaattttaatagt
tcatgggtactgaataacccgtattatag-ggctatgcctggaactttttgtggtaggaa
tgcttttgatttaatacatcaagttttaggag-gtttagtccagcctattgatttctttg
ctttaacggcgagttcagtggctggtgctatccttgcaattattgttgttttagcttttt
attatttaataaagcttaaacgtgcgtttggtgactacactagtgttgtagtgatcaatg
tcattgtgtggtgcataaatttcatgatgctatttgtgtttcaggtttatcccaccttgt
cttgtttatatgcttgtttttatttttatacgacgc------tctatttcccctcggaga
taagtgttgttatgcatttgcagtggcttgtcatgtatggtgctattatgcccttgtggt
tctgcattatttacgtggcagt-----------------cgttgtttcaaaccatgcttt
g----tggttgttttcttactgccgcaaaattggtactgaggttcgtagtga------cg
gcacatttgaagaaatggcccttactacctttatgattactaaagaatcctattgtaagt
tgaaaaattctg------tttctgatgttgcttttaacaggtacttgagtctttataaca
agtatcgctattttagtggcaaaatggatactgctgcttacagagaggctgcctgttcgc
aactggcaaaggctatggaaacttttaaccataacaatggtaatgatgttctctatcagc
ctcctactgcttctgttactacatcat--ttttacagtctggtatagtcaaaatggtgtc
tcccacatcgaaagtggaaccttgtgtagttagtgttacctatggtaatatgacacttaa
tgggttgtggttggatgataaagtttattgtccaagacatgttatttgttcttcagatga
catgacagaccctgattatcctaatttgctttgtagagtgacatcaagtgacttttgtgt
tatgtctgaccgtatgagccttaccgtgatgtcttaccaaatgcagggcagtctacttgt
tttgactgtaacattgcaaaatcctaacacaccaaagtattccttcggtgttgttaagcc
tggtgagacgtttactgttttggctgcatacaatggcagacctcaaggagccttccatgt
tgttatgcgtagcagccataccataaagggctcctttttgtgtggatcttgcggttctgt
aggatatgttttaactggcgatagtgtacgatttgtttatatgcatcagctagagttgag
tactggttgtcataccggtactgaccttagcgggaacttctatggtccctatagagat--
-------gctcaggttgtacaattgccagttcaagattatacgcagactgttaatgttgt
agcttggctttacgctgctattcttaacaggtgcaattggtttgtgcaaagtgatagttg
ttctctggaagaatttaatgtttgggctatgaccaatggttttagctcaatcaaagctga
tcttgtt------ttggatgcgcttgcttctatgacaggcgttacagttgaacaggtgct
ggctgctattaagcgtctttattctggattccagggcaaacaaattttaggtagttgtgt
gc---tagaagatgagttgacacccagcgatgtctatcaacaactatctggtgttaagtt
acagtcaaagcgcacaaga---gttattaaaggcacatgttgctggatattg-----gct
tcaacatttctgttttgtagcattatcgcagcatttgtaaaatggactatgtttatgtat
gttactacccatatgttgggcgtgacattgtgtgcactt------------tgttttgta
agctttgctatgttgttgatcaagcataagcatttgtatttaactatgtatattatgcct
g-tgttatgcacattgttttacaccaactatttggttgtgtataaacagagttttagagg
ccttgcttatgcttggctttcacattttgtccctg-ctgtagattatacatacatggatg
aagttttatatggtgttgtgttgctaatcg-ctatggtgtttgtc-accatgcgtagcat
aaat----------------cacgacgtattctctattatgttcttg-----gttggtag
acttgtcagc---------ctggtatctatgtggtattttggtgccaatttagaggaaga
ggtact------attgttcctcacatccctatttggcacgtatacatggactaccatgtt
gtcattggctacggccaaggtcattgctaaatggttggctgtg-aatgtcttgtacttca
cagacgtaccgcaaataaaattagttcttttgagc------------------------t
atttgtgtataggttatgtgtgttgttgttattggggcgtcttgtcactccttaatagca
tt------------tttaggatgccattgggcgtctataattataaaatctccgtgcagg
agttacgttatatgaatgctaatggcttgcgcccacccaaaaatagttttgaagccctgg
tgcttaattttaagctgttgggaattggtggtgtgccagtcattgaagtatctcagattc
aatcaagattgacggatgttaaatgtgctaatgttgtgttgcttaattgcctccagcact
tgcatattgcatctaattctaagttgtggcagtattgcagtactttgcataatgaaatac
tggctacatctgatttgagcgtggccttcgataagttggctcagctcttagttg------
-----ttttatttgctaatccagcagcagtggacagcaagtgtcttgcaagtattgaaga
ggtgagcgatgattacgttcgcgacaatactgtcttgcatgccctacagagtgaatttgt
taatatggctagcttcgttgagtatgaacttgctaagaagaatttagatgaggccaaggc
tagcggctctgctaatcaacaacagattaagcagctagagaaggcttgtaatattgctaa
gtcagcatatgagcgcgatagagctgttgctcgtaagctggaacgtatggctgatttagc
tcttacaaatatgtacaaggaagctagaattaatgataagaagagtaaggtcgtgtcggc
attgcaaaccatgctttttagtatggttcgtaagctagataaccaagctctcaattctat
cttagataatgcagttaagggttgtgtacctttgaatgcaataccatcattgacttcaaa
cactctgactataatagtgccagataagcaggtttttgatcaagttgtggataatgtgta
tgtcacctatgctgggaatgtatggcatatacagtctattcaagatgctgatggtgctgt
taaacaattgaatgagattgatgttaat------------tcaatctggcccctagtcat
tgctgcaaataggcataatgaagtgtctactgtcgtt---ttgcagaacaatgagttgat
gcctcagaagttgagaact------caggtagtcaatagtgg------ctcagatatgaa
ttgtaatactcctacccagtgttattataatactactggcacgggtaagattgtgtatgc
tatacttagtgactgtgatggtctcaagtacactaagatagtaaaagaagatggaaattg
tgttgt---tttggaattggatcctccctgtaaattttcagttcaggatgtgaagggcct
taaaattaagtacctttactttgtcaaggggtgtaacacattagctagaggatgggttgt
aggcaccttatcatcgacagtgagattgcaggcaggtacggcaactgagtatgcctccaa
ctctgcaatactgtcgttgtgtgcgttttctgtagatcctaagaaaacttacttggatta
tatacaacagggtggagttcctgttactaattgtgttaagatgttatgtgaccatgctgg
cactggtatggccattactattaagccggaggcaaccactaaccaggattcttatggtgg
tgcttccgtttgtatatattgccgctcgcgtgttgaacatccagatgttgatggattgtg
caaattacgcggcaagtttgtccaagtgcccttag---gcataaaagatcctgtgttata
tgtgttgacgcatgatgtttgtcaggtttgtggcttttggcgagatggtagctgttcctg
tgtaggcacaggct---cccagtttcagtcaaaagacacgaact---ttttaaacgggtt
cggggtacaagtgtaaatgcccgtcttgtaccctgtgccagtggcttggacactgatgtt
caattaagggcatttgatatttgtaatgctaatcgagctggcattggtttgtattataaa
gtgaattgctgccgcttccagcgtgtagatgaggacggcaacaagttggataagttcttt
gttgttaaaagaaccaatttagaagtgtataataaggagaaagaatgctatgagttgaca
aaagaatgtggtgttgtggctgaacacgagttcttcacatttgatgttgagggaagtcga
gtaccacacatagtccgcaaagatctttcaaagtttactatgttagatctttgctatgca
ttgcgtcatttcgaccgcaatgattgttcaactctcaaggaaattctccttacatatgct
gagtgtggtgagtcctattttcaaaagaaggactggtatgattttgttgagaatcctgat
attattaatgtgtataagaagctcggacctatatttaatagagccctgcttaatactgct
aagtttgcagacgcattagtggaggctggcttagtaggtgttttaacacttgataatcaa
gatttatatggtcaatggtatgactttggagattttgtcaagacagtgcctggttgtggt
gttgctgtggcagattcttattattcttatatgatgccaatgctgactatg------tgt
catgcgt------------tggatagtgagttgtatgttaatggtacttatagggagttc
gaccttgtgcagtatgattttactgatttcaagctagagctctttaataagtattttaag
cattggagtatgacctaccacccgaacacctgcgagtgcgaggatgacaggtgcattatt
cattgcgccaattttaatatactatttagtatggttttacctaagacctgttttgggcct
cttgttaggcagatatttgtggatggtgttcctttcgttgtgtcgattggctaccattat
aaagaattaggtgttgttatgaatatggatgtggatacacatcgttatcgtctgtctctt
aaagacttgcttttgtatgctgccgatcccgcccttcatgtggcgtctgctagtgcattg
cttgatttgcgcacatgttgttttagcgtagctgctattacaagtggcgtaaaatttcaa
acagttaaacctggcaattttaatcaggatttttatgagtttattttgagtaaaggcctg
tttaaggaggggagctccgttgatttgaagcacttcttctttacacaggatggtaatgct
gctattactgattataattattataagtataatctccccactatggtggatattaaacaa
ttgttgtttgttttggaagttgttaataagtattttgagatctatgagggtgggtgtata
cctgcaacacaggtcattgttaataattatgacaagagtgctggctatccatttaataaa
tttggaaaggccagactctactatgaagcattatcatttgaggagcaggacgaaatttat
gcgtatactaaacgcaatgtcctgccgaccttaactcaaatgaatcttaaatatgctatt
agtgctaagaatagagcccgcactgttgctggtgtctccatccttagtactatgactggc
agaatgtttcatcaaaagtgtttaaagagtatagcagctactcgtggtgtgcctgtagtt
ataggcaccacgaagttttatggcggttgggatgacatgttacgccgccttattaaagat
gttgatagtcctgtacttatgggttgggactatcctaagtgtgatcgtgctatgccaaac
atactacgtattgttagtagtttggtgttagcccgtaaacatgattcgtgctgttcgcat
acagatagattctatcgtcttgcgaacgagtgcgcccaagttttgagtgaaattgttatg
tgtggtggttgttattatgttaaacctggtggcactagcagtggggatgcaaccactgct
tttgctaattctgtttttaacatttgtcaagctgtttccgccaatgtatgctcgcttatg
gcatgcaatggacacaaaattgaagatttgagtatacgcgagttgcaaaagcgcctatac
tctaatgtgtatcgtgcggaccatgttgaccccgcatttgttagtgagtattatgagttt
ttaaataagcattttagtatgatgattttgagtgatgatggtgttgtgtgttataattca
gagtttgcgtccaagggttatattgctaatataagtgcctttcaacaggtattatattat
caaaataatgtgtttatgtctgaggccaaatgttgggtcgaaacggacattgaaaaggga
ccgcatgaattttgttctcaacatacaatgctagttaagatggatggtgatgaagtttac
cttccatatcctgatccttcgagaatcttaggagcaggctgttttgttgatgatttatta
aagactgatagcgttctcttgatagagcgctttgtaagtcttgcaattgatgcttatcct
ttagtacaccatgagaacccagagtatcaaaatgtgttccgggtatatttagaatatata
aagaagctgtacaacgatctcggtaatcagatcctggacagctacagtgttattttaagt
acttgtgatggtcaa----------aagtttactgatgagacattctacaagaacatgta
tttaagaagtgcagtgatgcaaagcgttggtgcctgcgttgtctgtagttctcaaacatc
attacgttgtggtagttgcatacgcaagcctttgctgtgctgcaagtgctcatatgatca
tgttatggctactgatcacaaatatgtcctgagtgtttcaccatatgtgtgtaattcgcc
aggatgtgatgtaaatgatgttaccaaattgtatttaggtggtatgtcatattattgtga
ggatcataagccacagtattcattcaaattggtgatgaatggtatggtttttggtttata
taaacaatcttgtactggttcgccgtatatagaggattttaataaaatagctagttgcaa
atggacagaagtcgatgattatgcgctagctaatgagtgtaccgagcgccttaaattgtt
tgccgcagaaacgcagaaggccactgaggaggcctttaagcaatgttatgcgtcagcaac
aatccgcgaaatcgtgagcgatcgggagttaattttgtcttgggaaattggtaaagtgag
accaccacttaataaaaattatgtttttactggctaccattttactaataatggtaagac
agttttaggtgagtatgtttttgataagagtgagttgactaatg---gtgtgtattatcg
cgccacaaccacttataagctatctgttggtgatgtcttcattttaacatcacatgcagt
gtctagtttaagtgctcctacattagtaccgcaggagaattatactagcattcgctttgc
tagt--------------------------gtttatagtgtgcctgagacgtttcagaac
aatgtgcctaattatcagcacattggaatgaagcgatattgtactgtacagggaccgcct
ggtactggtaaatcccatctagccattgggctagctgtttattattgtacagcgcgcgtg
gtatataccgctgctagccatgctgcagttgacgcgctgtgtgaaaaggcacataaattt
ttaaatattaatgactgcacgcgtattgttcctgcaaaggtgcgtgtagattgttatgat
aaatttaaggtcaatgacactactcgtaagtatgtgtttactacaataaatgcattaccc
gaattggtgactgacattattgttgttgatgaagttagtatgcttaccaattatgagctg
tctgttattaacagtcgtgttagggctaagcattatgtttatattggagatcctgctcag
ttacctgcacctcgtgtgctgctgaataagggaactctagaacctagatattttaattcc
gttaccaagctaatgtgttgtttgggtccagatattttcttgggcacctgttatagatgc
cctaaggagattgtggatacggtgtcagccttggtttataataataagctgaaggctaaa
aatgataatagttccatgtgttttaaggtctattacaaaggccagactacacatgagagt
tctagtgct---gtcaatatgcagcaaatacatttaattagtaagtttttaaaggcaaat
cccagttggagtaatgccgtatttattagtccctataatagtcagaactatgttgctaag
agggtcttgggattacaaacccagacagtggattcagcgcagggttctgaatatgatttt
gttatttattcgcagactgcggaaacagcgcattctgttaatgtaaatagattcaatgtt
gctattacacgtgctaagaagggtatcctctgtgtcatgagtagtatgcaattatttgag
tctcttaattttactacact---------------gactctggataagattaacaa----
-----tccacgattgcagtgtactacaaatttgtttaaggattgtagcaagagctatgat
gggtatcacccagcccatgcaccgtcttttttggcagttgatgataaatataaggtaggc
ggtgatttagccgtttgccttaatgttgctgattcttctgtcacttactcgcggcttata
tcactcatgggattcaagcttgacttgacccttgatggttattgtaagctgtttataaca
agagatgaagctatcaaacgtgttagagcttgggttggctttgacgcagaaggcgctcat
gcgacgcgtgatagcattgggacaaacttcccattacaattaggcttttcgactggaatt
gatttcgttgtcgaggccactggaatgtttgctgagagagaaggctatgtctttaaaaag
gcagcagcacgagctcctcccggcgaacaatttaaacacctcgttccacttatgtctaga
gggcagaaatgggatgtggttcgaattcgaatagtacaaatgttgtcagaccacttagtg
gatttggcagatagtgttgtacttgtaacgtgggctgccagctttgagctcacatgtttg
cgatatttcgctaaagtcggaaaagaagttgtttgtagtgtctgcaataagcgggcgaca
tgttttaattctagaactggatac---tatggatgctggcgacatagttattcctgtgat
tatctgtataacccactaatagttgatattcaacagtggggatatacaggatctttaact
agcaaccatgaccctatttgcagcgtgcataagggtgctcatgtcgcatcatctgatgct
atcatgacccgctgcttagctgttcatgattgcttttgtaaatctgtcaattggaattta
gaataccccattattttaaatgaggtcagtgttaatacctcctgtaggttatt---gcag
cgcgtaatgtttagggctgcgatgctatgcaataggtatgatgtgtgttatgacattggc
aaccctaagggtcttgcctgtgtcaaaggatatgattttaag------------ttttat
gatgcctcccctgttgttaagtctgtt---------aaacagtttgtttataagtacgag
gcacataaagatcaatttttagatggtctatgtatgttctggaactgcaatgtggataag
tatcccgcgaatgcagttgtgtgtaggtttgacacgcgcgtgttaaacaaattaaatctc
cct--------ggctgtaatggtggtagtctgtatgttaacaaacatgcattccacacta
gcccttttacccgggctgcattcgagaatttgaagcctatgcctttcttctattattcag
atacaccttgtgtgtatatggaaggcatggaatctaagcaggtagattatgtcccattaa
ggagcgctacatgcattacaagatgcaatttaggtggcgctgtttgcttaaaacatgctg
aggagtatcgtgagtaccttgagtcttacaatacggcaaccacagcgggttttacttttt
gggtctataagacttttgatttttataacctttggaatacttttactaggc------tcc
aaagtttagaaaatgtagtgtataatttggttaatgctggacactttgatggtcgtgcgg
gtgaactgccatgtgccattataggtgagaaagtcattgccaagattcaaaatgaggatg
tcgtggtctttaaaaataacacgccattccctactaatgtggctgtcgaattatttgcta
a----gcgcagtattcggccccacccagagcttaagctctttagaaatttgaatattgac
gtgtgctggagtcacgtcctttgggattatgctaaggatagtgtgttttgcagttcgacg
tataaggtctgcaaatacacagattt--------acagtgcattgaaagtttg-------
---aatgtactttttgatggtcgtgataatggtgcccttgaagcttttaagaagtgccgg
aatggcgtctacattaacacgacaaaaattaaaaatctgtcgatgattaaaggcccacaa
cgtgccgatttgaatggcgtagttgtggagaaagttggagattctg-atgtggaattttg
gtttgctatgaggagcgacggtgacgatgttatcttcagccgtacagagagccttgaacc
gagccattaccggagcccacaaggtaatccggttggtaatcgcgtgggtgatctcagcgg
taatgaagctctagcacgtggcactatctttactcaaagcagatttttatcctctttcgc
acctcgatcagagatggagaaagattttatggatttagatgaagacgtgttcgttacaaa
atatagtttacaggactacgcgtttgaacacgttgtttatggtagttttaaccagaaaat
tattggaggtttgcatttgcttattggcttagcccgtaggcagcgaaaatccaatctggt
tattcaagagttcgt-------ctcatacgactctagcatccactcatactttatcactg
acgagaacagtggta------------------gtagtaagagtgtgtgcactgttattg
atttgttgttagatgattttgtggacattttaaagtccctgaatctaaattgtgtgagta
aggttgttaatgtgaatgttgattttaaagatttccagtttatgttgtggtgtaatgagg
agaaggttatgactttctatcctcgtttgcaggctgctgctgattggaaacctggctatg
ttatgcctgtattatacaagtatttggaatcgccattggaaagagtaaatctctggaatt
atggcaagccgattactttacctacaggatgtttgatgaatgttgctaagtatactcaat
tatgtcaatatttgaatactacaacaatagcagttccggctaacatgcgtgttttacacc
ttggtgctggttctgataagggtgtcgcccctggttctgcagttcttaggcagtggttac
cagcgggcagtattcttgtagataatgatgtgaatccatttgtgagtgacagcgttgcct
catattacggaaattgtataaccttaccctttgattgtcagtgggatctgataatttctg
atatgtacgaccctcttactaagaacattggggagtacaatgtgagtaaagatggattct
ttacttacctctgtcatttaatttgtgacaagttggctctgggtggcagtgttgccataa
aaataacagagttttcttggaatgctgagttatatagtttaatggggaagtttgcgtttt
ggacaatcttttgcaccaacgtaaacgcctcttcaagtgaaggatttttgattggcataa
attggttgaatagaacccgtactgag------attgatggtaaaaccatgcatgccaact
atttgttttggagaaatagtacaatgtggaatggaggggcttacagtctttttgatatga
gtaagtttcccttgaaagcggctggtacggctgtcgttagccttaaaccagaccaaataa
acgacttagtcctctccttgattgagaagggcaggttattagtgcgtgatacacgcaaag
aagtttttgttggcgatagcctagtaaatgttaaataaatctatacttgtcatggctgcg
aaaatggcctttgctgacaagcctaatcatttcataaactttcctttagcccaatttagt
ggctttatgggtaagtatttaaagcttcagtctcaacttgtggaaatgggtttagactgt
aaattacagaaggcaccacatgttagtattactatgcttgatattaaagcagatcaatac
aaacaggtggaatttgcaatacaagaaattttagatgatctggcagcatatgagggatac
attgtctttgacaacccccatatgcttggcagatgccttgttcttgatgttaaaggattc
gaagagttgcatgtggatattgttgaaattctccgaaagatgggttgcactgcagaccaa
tccagagtatggattccgcactgcactgtggcccaatttgaggaag---aaaaaga----
---aataaatgcgatgcaattctattataaattacccttctacctcaagcataataacat
attaactga--------ttctaggcttgagcttgtgaagataggttcttccaaaatagat
gggttttattgtagtgagctaagtgtttggtgtggtgagagactttgttataagcctcca
acacccaaatttagcgatatatttggctattgctgcattgagaaaatacgtggtgattta
gaaattggcgacctaccccaggatgatgaagaagcgtgggccgagctaagttaccactat
caaagaaacacctacttcttcagatatgtgcatgataatagtatctattttcgtatcgta
tgtagaatgaagggttgtatgtgttg-----atttgtttttacactattagtgtaataaa
cttattattttgt-tgaaatgggcagaatgt-gcatagctatggctcctcgcacactgct
tttgctgattggctgtcagctggtgttagggttcaatgaacctattaacatcgtttcaca
tttaaatgatgactggtttctatttggtgacagtcgttctgactgtacctatgtagaaaa
caatggtcaccctaaattagattggctagacctcgacccaaaattgtgtaattcaggaaa
gatagctgc------gaagagtggtaattctctcttccggagttttcactttactgattt
ttacaattatacgggtgagggagaccaaataatattttatgaaggagttaattttagtcc
cagccatggatttaaatgcctggttgaaggagataataaaaagtggatgggcaataaagc
tcgattttatgccctattgtacaagaagatggcccaatataggagcctatcttttgttat
tgtgccttatgcctatg-------gaggtaacgccaagcccacctccatttgcaaagaca
aaactttaacactcaataatcccaccttcatttcgaaggaatctaattatgttgattatt
actatgtgagtgaggctaatttcacactacaaggttgtgatgaattcatagtcccgctct
gtgtttttaatggtcattccaggggcagttcttcggatcctgccaacaaatattatactg
actctcagagttactataatatggatactggtgtcctatatggcttcaattcgaccttgg
atgtaggcaacactgctcagaatccaggtcttgatctcacttgtatgtatcttgttttaa
ctcccggtaattataaggcagtgtccttagaatatttgttaactataccctcaaaggcta
tctgtcttcgtaagcctaagcgctttatgcctgtgcaggt---------agtagattcaa
ggtggaatagcacccgtcagtctgacaatatgaccgctgtagcctgtcagctgccatatt
gtttcttccgcaatacttctgcggattatagtggtgatacacatgatgtacaccatggtg
atttttatttcaggcagttattgtctggtttgctttataatgtgtcctgtatttcccaac
agggtgcatttctttataataatgttagctccatctggccagtttatggctatggccact
gtccaactgctgctaacattggttatatggcacccgtttgtctttatgaccccctaccgg
tcatattactaggtgtcttattgggtatagctgtgttaattattgtttt---tcttattt
tgtattttatggcggatagcagtgttaggttgcatgaggcctaaaaggaaatctaaacat
gctattcgtgtttttaaccctattgccctcttgtctagggtatattggtgattttagatg
tatcaaccgtgtaaacaccagcatttctaatgcgcgcgcacccagtgttagcacagaggt
agttgatgtttctaaaggtcttggtacatattacgttttagatcgcgtttatttaaatgc
cacattattgcttactggttactaccctgtacatgggtccatgtatcgtaacatggctct
aatgggtactaataccttaagccttaattggtttgaaccgccctttttatcagagtttaa
cgatggcatatatgctaaggtaaagaaccttaaagcatctttgcccataggctcggcttc
a--tactttcctactataattataggtagtaattttgttaatacttcctatactgtagta
ttggaaccatacaatggtattattatggcatctatttgccagtataccatttgtcaatta
ccgcacacgtattgcaaacctaatacgggcggtaacacgctaattggtttttggcacaca
gatttaaggtctccggtgtgcattttaacgcgtaattttacgtttaatgttaatgccgaa
tggctttattttcatttttatcagcagggtggtactttttatgcg---tattatgcagat
gtttcttctgccactacgtttttgtttagttcgtatattggtgctgtgttaacacagtat
tttgtgttgccttatatgtgtaatcccactacctcaggtgttttctcaccgcagtattgg
gttacacctcttgttaagcgccaatatttatttaattttaaccaaaagggtattattact
agcgcagttgattgtgctagtagttataccagtgaaataaagtgtaagactcaaagtatg
aatcccaatacgggagtctatgatttatccggttacaccgtccaacctgtaggactagtg
------taccggcgtgttagaaatttgcctgattgtaaaattgaggaatggcttgctgct
aacacagtaccctctcctctcaattgggagcgcaaaacatttcaaaattgtaacttcaac
ctgagcagtctattaagatttgttc-------aggctgagtcactctcatgtagtaatat
agatgcttccaaggtttatggaatgtgctttggtagcatatctatagataaatttgcaat
acccaacagtcgccgtgttgatcttcagctaggtaaatcgggtcttttgcaatcttttaa
ctataaaattagtacaagagcgacctcgtgtcagctctattacagtcttgcacaaaataa
tgtcactgtcattaaccacaacccatcctcctggaataggcgttatggatttaatg----
--acgtggctacatttggtagtggtatacatgacgtggcttatgcagaggcatgtttcac
tgttggagcttcatattgcccttgtgcgaagcccagcatagtctattcatgtgtcacagg
taaacctaagtctgctaa---ttgcccaacaggtacctcgcatcgtgagtgtaatgttca
ggcttcaggttttaagcataagtgcgattgcacatgtaaccctagtcctctaaccaccta
tgatcctagatgtcttcaagcgcggagca----tgcttggcgtaggtgatcattgtgagg
gtctaggtattttagaagataaatgtggtggcagcaacatatgcaattgttcggctgatg
cctttgttggctgggctaaggacagttgtctatctaatgaccgctgccatatttttagta
atttgatgttaaatggcattaatagtggtactacatgttccactgatc------tgcaat
tgcctaatacggaagtggtcactggcgtttgtgtcaagtatgacctctacggtattacag
gccaaggtgtttttaaggaggttaaggctgattattataatagttggcagaacctcttat
atgatgtta---------atggtaacttaaatggtttccgtgacattgttactaataaga
cttatttattaagaagttgctatagtgggcgcgtttcggctgcatatcatcaagatgca-
-cctgaaccagcgc----tactatatcgcaatttaaaatgtgattatgtgtttaataaca
acatatcccgtg------------------------aggagacaccacttaactattttg
ataattatttgggttgtgttgttaatgctgataactcaactgagcattctgttgacgcgt
gtgatttgcgtatgggtagtgggctctgtgtcaactattcaacc---gctcaccgtgctc
gtaggtctgtcagtacgggttataaattaactacttttgaaccatt---------tacag
tcagcattgtcaatgatagtgttgagtctgtaggtggattatatgagatgcaaataccta
ccaattttactatagctagccagcaggagtttattcaaacgaggtctccgaaggttacta
tagattgtgctgcatttgtctgtggcgattatacagtgtgtagacaacagttggttgatt
atggctctttttgtgataatattaatgccattcttggcgaggt-----------------
------------gaataacctcatagatactatgcaactacaagttgctagtgctctgat
ccaaggtgtcacgctaaattcacgcttggcagatggcatctcaggtcagattgatgatat
taattttagccctcttctaggttgccttggctcatattgc-----agcga----aggcac
catggcagtgcaagggcgatctgctatagaggatgtattatttgataaggtcaaactctc
tgatgttggctttgtcgaagcatataataattgcactggaggtcaagaagtta-gagacc
tactttgtgtgcaatctttcaatggcattaaagtgctaccgcctgtattatccgagagtc
aaatc----tctggttatacagcgggagctactgcatctgctat--------gttccctc
catggtctgcagctgcaggtgtgccatttg------------ctttaagtgttcaatata
gaattaatggtcttggtgtcactatgaatgttcttagtgaaaaccagaaaatgatagcta
gttcatttaacaacgcgataggtgctatacaggaagggttcgatgctaccaattctgctt
tagcgaaaattcagtccgttgtcaattcaaatgcagaagcactcaataaccttttgaatc
agctttccaataggtttggtgcaattagtgcttctttacaggaaattctatcccgccttg
atgctcttgaagcgcaggctcagatagaccgtcttattaatggcagattaactgcactta
atgcatatgtatctaagcatctgagcgacatgacccttattaaggtgagtgctgcccagg
ctatagagaaa------gttaatgagtgtgttaaaagccaatcacctaggataaatttct
gtggcaatggcaatcatatattgtcattagtccagaatgcgccttacggtttatatttta
ttcatttcagctatgtgcccacatcctttacaacggtaaatgtgagtcctggactatgca
tttctggtgatagaggattagcacctaaagctggatattttgttcaa------------g
atcatggagaatggaagttcacaggtagcaattattactaccctgaatccattacagata
aaaacagtgtcgtgatgagtagttgcgcagtaaactacacaaaggcacctgaagttttct
tgaacacttcaataactaatctacccgactttaaggaggagttagataaatggtttaaga
atcagacgtctattgtgcctgatttatctttcgatatcgggaaattaaatgttacattcc
ttgacctgtcctatgagatgaacaggattcaggatgcaattaagaatttaaatgagagtt
acatcaacctcaaggaaattggcacatatgagatgtatgtgaaatggccttggtatgttt
ggctgc------taattggattagctggtgtagctgtttgtgttttgttattttttatat
gttgctgcacaggttgtggctcttgttgttttaagaaatgtggaaattgttgtgatgagt
atggaggacgtcagg-------------------------------caggtattgtgata
cataatatt---------tcctctcatgaggattgatt--------------------tt
cacagccgctcctgggat---------------gacagaaaat-----------ctaaat
aatttatagcatttttattgct---------acttggcccctgtaataagcagccatagc
tatggccgcgttaggtcataaggctaaattggctgc--tgtctttattggtccatttatt
gtagcatgtatgctaggcatcagcctagtttatttatatcaattgcaagtgcaaattttt
ca--------tgttaataataccatacgtgtgactggca--------------agccagc
cactgt--gtcttatactttaagtacaccagta----acgccagttgcaacaacgctcga
cggtac---------tacgtatactttaattagacccacgagctcttatacaagagttta
tcttggtaaaaccagagggtttg-------------------atactagtacgtttggcc
caaaggtgctaaat--------tatattactagttctaaacctcatcttaattctg----
------------gtcgtccatacacctttcggcatatgcccaagtatatga---------
------------------------------------------------------------
------------------------------------------------------------
----------------aaggcttggtgtagcaaccagggtaaat------ttgcagcgca
gttt--------accctaaaaagttgcgaaaaatcaggtcaaga--------------aa
aagttattactagtttcacggcctacgacaaaactgtcaaaaaggccgttagcaagctag
tag-aagaagctgttga---------------------ttttatcatctggag-------
--------------------------------------------------------agcc
acgcagctcgaaagaaatgtttaatttattccttatagacacagtatggtacgtggggca
gattatttttatagtcgcagtgtgtttgatggtcaccataattgtggttgccttccttgc
gtctattaaactttgtattcaactttgcggtttgtgtaatacttt----------gttgc
tgtctccttctatttatgtgtataataggagtaagcagctttataagtattataatgaag
aagtgagaccgcccccgttagaggtggatgatataa--taatccaaaca--------tta
tgagtagtacca-----------cttcagccccccagactg----------tctatcaat
ggacggccgatgtggca-----------------------------gttcgattccttaa
ggaatggaacttcttgttgggcattatactactctttattactatcatactacagttcgg
ttacacgagccgtagcatgtttatatatgttgtgaaaatgataatcttgtggttaatgtg
gccactgactattgttttgtgtatttttaattgcgtgtatgcgctaaataatgtgtat--
-------cttggattttctatagtgtttactatagtgtccattgtaatgtggattatgta
ttttgttaatagcataaggttgtttatcaggactggtagctggtggagcttcaaccccga
aacaaacaacctaatgtgtatagatgtgaaaggtactgtgtatgttagacccattattga
agattaccataca---ctaacagccacaaatgtacgtggccacctctatatgcaaggtgt
taagctaggcactggcttctctttgtctgatttgcccgcttatgttacagttgctaa---
-ggtgtcgcacctttgcacttataagcgcgcattcttagacaaggtt--gacggtgtta-
gcggttttgctgt-ttatgtgaagtccaaggtcggaaattaccgact---------gccc
tcaaaca-----------------------------------------------------
-----------aaccgagtggcgcggacac----------------cgcattgttgag-a
atctaatctaaactttaaggatgtcttttgttcccgggcaagaaa---------------
------------------------------------------------------------
----------------------acgccggtagcagaagctcctctggaaaccgcgc----
-----------------tggtaatggaatcctcaagaagaccactt--------------
------------------------------------------------------------
------------------------------------------------------------
-------------------------------------------gggctgaccaaaccgag
cgtggacaaaataatggcaatagaggcagaaggaat-----------------------c
agcccaagcagactgcaactactcagcccaat----------------------------
------------------------------------------------------------
------------------------------------------------------------
-------------accgggagtgt------------------------------------
----------------------------------ggttccccattactcttggttttcgg
gcatt-------------------------------------------------------
------------------------------------------------------------
------------------------------------------------------------
----------------------------------acccaattccagaagggaaaaga---
------------------------------------------------------------
------------------------------------------------------------
--------------------------------------------gttccagtttgcaggt
ggacaa-----------------------------------------ggagtgcctattg
ccaatggaatcccatcttctgagcaaaagggatattggtatagacacaaccgtcgttctt
ttaaaacacctgacgggcagcagaagcaattactccccagatggtatttttactatcttg
ggacgggcccccatgctggagccagtttcggagacagcattgagggagtcttctgggtt-
-----------------------gcaaatagtcaggcggataccaatacctctgctgaca
ttgttgaaagggacccaagtagccatgaggctattcctactagg-tttgcgcccggtacg
gtattgcctcagggtttctatgttgaaggctcgggaaggtctgcacctg-------ctag
tcgatctggttcgcggtcacaatcccgtgggccaaataa---tcgcgctagaagcagttc
caaccagcgccagcctgcctctactgtaaaacctgatatggccgaagaaattgctgctct
tgttttggctaagctaggcaaagatgccggacagcctaagcaagtaactaagc-------
--aaagtgccaaagaagtc-----------------------------------------
-------aggcagaaaattttaa---------------------------------ataa
gcctcgccaaaagaggactccaaacaagcagtgcccagtgcagcagtgttttggaaagag
aggccccaatcag---------aatttcggaggtcctgaaatgttaaaacttggaactag
tgatccacagttccccattcttgcagagttggccccaacacctggtgccttcttctttgg
atctaaattagaattggtcaaaaagaattctggtggcgttgatgaacccaccaaagatgt
gtatgagctgcactattcaggtgcagtcagatttgatagtactctatctggttttgagac
tatcatg---------aaagtgttgaatgagaatttgaacgcctaccaga----------
-----------------------atcaa--------------------------------
-------gctggtggtgtagatgtagtgagcccaaagccccaaa---gaaagagagggac
gaaacaaacggctcag------aaagaagaattagatagtataagcgttgcacagc----
-----------ccaaaagtgccgtgcagcgaaatgtaagcagagaactaaccccaga---
-----ggatagaagcctgttggcgcagatcctagacgatggcgttgtgcctgatggg---
------------------------------------------------------ttggat
gactctaatgtgtaaagagaatgaatcctatgtcggc-----------------------
-----------------------------------gctcggt-----------------g
gtaacccctcgcgagaaagtcgggataggacactctctatcagaatggatgtcttgctgt
cataacagatagagaaggttgtggcagaccctgtatcaat----------tagttgaaag
agattgcaaaatagagaatgtgtgagagaag-----------ttgcaaggtcctacgtct
aaccat-----------agaacggcgataggcgccccctgggaagagctcacatcagggt
actattcctgcaatgccctagtaaatgaa-tgaagttgatcat-----------------
------ggc---------------------------------------------------
-----
>OP288968.1 Bamboo rat coronavirus isolate RPCoV-GX19-89, complete genome
----------------------------ggcgtccgtaccgtccctcaactctcttgatc
tcttgttagatcta---atttaatctaaactttatataaaca------------------
----ggactccctgtg-gttcatgct----------tgcgggtgtgaatcaatca--tag
tcttgta--------------------------tctcaattcttacactttttagcgctc
t-gccagtgacgtgtcagct-agcggcagcg-------------tccctcccataggtcg
c-------------------------------------aatgcttaaggctggcaaatac
ggtctcggcttcaaagtggccccagagttt------------------------------
--------------------ccatggatgcttccgaacgcatcgga--------------
----gaagttgggtgac--catgaggagtcagaggaggg----tgggttttgcccctctg
ctgcg-----caagagctgaaaagtgtaggaactgcttttgataatcacgtgaagataga
ttgtcgccgcctccctgtgatggagtgttgtgtgcagtcaaatcttatccgtgatatttt
tgttgataaggatccacttaaagtggaatccttaactaaggcggcgatgcagttcgg---
----ctctgccgtcttggtgaaaccaccccagcgtatgccattgggtatgtgcttt----
----------gaacggggtgtgtttccacaaggttatgccatg--------ggattattt
cgcaggcgctgcca----------------ttgttttactggtcgttgtctgacgagtta
----ccatgtggcataccagctgtttaacatcaca-------------------------
-------cctgatggcgtttgcctagggaatggtgtgtttattggttggtttgttcccac
tgatgcaata--ccgtcgtatgcacataagtggctccagccgt----------------g
gtttatatatctccgaaagaatggagagaagggttctataacacacggtca---------
tgataaagtgcccataggtaagactttgggttactgttatgactttgatgtggaggatgc
ttgcgaagaggttaatc-------tgaaccctaaaggtaagtattctcaaaaagc-----
----ttatgcattgttaagagggtatcgtggtgtaa----------aacccatactctt-
-------tgtggaccagtatggttgtgactatactggt----------------------
-----------------aatttagcagagtgtctgcaggattatgcagagttctctttgc
aag-agatgaaagagttgcagtccatctggcttgcgtctcacgattttgatattgtcatt
gcttggcacgttgttcgtgatcctcgttttgtgatgcgtctgcagaccattgctactatt
cgtagcattgagtatgtagcgcaac---ctatcgaggatttttttgacg-----------
---------------------------------gagctgttgtgattcgtgaaccggctc
accttcttgctgccaatgcaatagttt------------------------taaaacttc
caaat----ttattggatgttatgtctcacacggatgattctgttgttgagtt-------
-----------tgtgtataaagctaagttgcgtgactgtggttttgtcatgcagtatggt
tatgtggattgccatggcgataactgcgattatcgtggttgggtacctggcaatatgata
gatggcttcccctgcccccagtgcc-----------atactaattatggtccatgtgagg
tgcaggcgcagtcatcagg---------------tgtgcttcctg-----aaaatgccgt
gctgtacactaatggcactgacataacaactcaggaatcttttaagctgtatggacactc
agttgttccatttggttcttgtgtctattggagtccatgttctggaatatggattcccat
agttaagtcttctgttaaatcatatgataatatggtttattcaggtgttgtaggttgtaa
gaccattgttaaagagactga------------------------cagtgtttgtcatgc
actttacctagactatgttaaacacaattgtgctaac-----------------------
--cttgaacaaaggcacactcttggtttg------ggtgatgtgtggcacaaacaattgc
tagttaacagaggtgattacaccatgttgttggataatattgatttgtttgtgaagcgcc
gggctgagttttcttgtaagtttttcatttg----tggagatgggcttgtaccatttttg
cttgatggattggtgcctcggagctattatttgat------------taaaagtggcctt
gcttttacgtcttt-gatgtct-----aagtttggccaagaagtagctgatatgtgcatg
gatatgcttgtcttgttcatggacgaagtgtc------------agttgctacattctat
gttaaaaggtatattggcaatttggtggctcaatttaaattgttgggtgctgggcttgtc
aaaaagcttgttgagtggtttaacgcttttgttgagacgacagcatgtgcagcaggctgg
cttttgtacca-------gctgctgaatggcttatttgtcgttgcacaaggcgttataac
atttaa---------------gaataacgcgcctgagtatgccaagaatataattggtaa
atttcagg-------------------------------agttttataagctgctggtag
attgt------gctgcagtggctttgttgaa--------aggattgtctgtggttaaaac
tgttaatggttttgtttgtattgcaggcaataaagtgtatgaggtgagtactgggattat
ttccggttttgtcttgccaagtaatgtacaag---cagaacagttgcacttcttagaggg
tgtgg------ctgaacctgtagttatagaagatgatgttgttgaagaggtgaaaacccc
tttagcatttcatgaatgttgtcaaccacctagatcat------------ttgagaagat
ctatattgtggataaagtttatatggccaagtgtggtgatcaatttttccctgtggttat
gaatgatcaaacaattggcgttttggatcaagcgtggcgt-tttccttgcgc-aggtaag
aaagt---------------------------------------------tgcttttgat
gagcagacggctgttaaggaaataccttctcagaggagagttaaggtcatgtttgattta
gattcgaaatttgatgcaattctagataaggcttgctctgattttgaagttgaaagagat
gttactttggatgagttc------------------------------------------
------------------------ctcgatgttatctgtgatgccatcgagagtactctt
ggtccttgtaaggagcatccacaaataggacagcatg-----------------------
----------------------------tccaagtgcttttgaatagacttaatgatgat
tttgtctatttgtttgatgaagcaggcgatgaagtgatgt--------cttctcgcatgt
actgctccttttctg-----------ctccagaggatgaagacgttgtctgtgaagatga
tgt------------------tgaagatcagcagtgtgacactgat--------------
-gaccctgta--------------------------gttcttatcgctgatactccagtg
caggaggaagg-------------------------------------------------
-----------------------------cgttgctaaggaacagagtgaggtacagact
gttgttgatgtagag-----------------------------------gaggatgtga
aatct---agccttgtcaccagtgtt----------------------------------
-----------ggtgttgccaaggaggaggaaactg---aagcttatgatgtggcggcct
------------------------------------------tgaatgattctattttg-
--gtagaact------tcaagagtctattgatgcatctgttgatgaggtttttgacaaag
tct---------atgaggatgttctggcatttgatgccatatattctcaggctttgtata
cagcgtatgcagt------tgatgaagacgcagatacacattttagtgttaatg------
--------------------------------------------ggttttggtcacctgc
tattacacg-cactaattgttggctgcgttctgtgttaattgtaatgcagagat------
--------tgcctattaaatttaaagatgaaaagattgagagcatgtggttgtcctacaa
ggc---------tgaatataatcagccttttgtggatt----------------------
--------------accttttgaataacgtgcctaagtctattatgcttccacaaggtgg
ttatgtggctgactttgccta-----------------ttggcttttaagtcagtgtgat
gttaatgcaagtgctttttggcgttgtttaaagtgtgatctggcacttaaccttaaaggg
tt-----ggatgctatgttcttttatggagatgttgtgtctcatattt----gcaagtgc
ggtcaagctatgaccttgttgtctgtagact-tgccatgcacattgcattttgcattgcg
tgaagaaaaattttgcgcattttatacgcccaggaaagtctttatggctgcctgtgctgt
tgatgtacatgattgccactctatggctgttatagagggcactcaaattgatggtaaatt
tgttacagattttaaaggtga--caaatttgattttatggtgggctatggaatgtcattt
agt------------atgacttcttttgaaatagcccaattgtatgg-------------
-----------------------------------ttcgtgtattacaccaaatgtgtgt
tttgttaagggtgatattataaaaattgccaggctagtgaatgctgaggttgttgttaac
cctgctaatggccacatggctcatgggggtggtg--------ttgcaaaggctatagcag
tagcagctggcaaaaagtttgttaaagagaccacagatatggtcaaagataagggagttt
gtcaggttggcgattgt----------tatgagtcaactggtggcaaactatgtaagact
gtgcttaacatagtcgggcctgatgcgcgacaaggtggtaagcaagtttatgcactctta
gagcgtgcttataaacaccttaataaatatgattgttgt------gttacaacacttata
tca----------------------------------gcgggtatat--------ttagt
gtgcctactgatgtatct-----cttacatattttc-ttggtgttgttgataagcaagtt
gtgcttgttagcaataa---caaggaagattttaatgttattcagaattgccaggtgaca
gctgtagatggcaccaaggcattggctgataaattggctattaatttgagccgtactata
aagtatgagacagatgcaaataagctactcttaagtggtgatagttgctttgtttctaca
tttgaagtgttgcaggaagttcagcttcttcgacatgatataaatttggatgaagacgcc
cgtgtgtttgttcaggcaaacatggacaatgttcctgcagactggcgtctcataaataaa
tttgatgttgtaaatggtgtgcgaaccattaaatattttgaatgcccaggctccatattt
atatgcagtcagggaaaggattttggttatatt--------cagaa--tggttctttttc
taaagcaactgtaggtcaaatccgtaagttgttggttaagaaaattgatgttttgcttac
tgttgatggtgttaatttcaaatctagccttgttgctgaaggtgaagtttttggcaaggc
attgggaaatgttttctgtgatggcattgatgtcactaagttaaagtgcagtgccctcta
cagaggtaaggtc-----------------------ttgtatcag-tatgagaatttgtc
tgtggatgatgtt-cgtgctgt---gcaggatgcttttggttttgatcagcagcagttgc
ttgcttattataatctcttgagagtttgtaggtggtcaactgttgttaatggcaaatttt
tcgcctttaaacaggcgaataataattgctttgtcaatgctgcttgccttatgcttcagc
atgttaatcttaagtttaa--taagtggcaatggcaagaggcttggaatgagtttcgtgc
tggtcgtccacttagatttgttgctttggtcttggccaaaggaaattttaagtttaatga
accttctgatgctactgattttatacgtgtggcgttgcgtcaa----gctgatttgtcca
atgcaacgtgcgatttagagttttattgtgattgtggtgttaagca-------agagcag
cg---------tgtgggtgtagacgctgttatgcattttggtactattaataagggtgat
cttgtcaagggttacaagatagattgtagttgttctggtaaatttgtacattgcaccaaa
ttggaagtaccatttttaatctgttctgatact----------------------cctaa
aggcaatggtttgcctgatggt----------gttgtagcagcaaatatatttacaggtg
atggagtgggacactacactcatgcaaagtgtggttcccctcatcaactttatgatgcat
gtaatgttaagaaggtcacagacattaagggttgtttgaccgattgtttgtaccttaata
atttaaagcaaactttttcgt--------ccttgctgacgacttattatttagatgatgt
taaaatggtggcgtgtaatcccgatctg-----------------------tcacaatat
tattgtgagggcggaaagtattatacaaaacctattat-------------------taa
ggctcagtttagaacat-ttgaaaaagtagagggtgcatataccaattttaaattggtgg
ggcatggtatctgcgaaaatttgaatgttaaattgggctttga-ttcacgtgctcccttt
ttggagtatagagtgacagagtggccgacagct------actggtgatgtggtgctggcc
tctgatgatttatatgtaagccgttatgctaaggggtgtactacatttggtaaacccgtt
atctggcgggggcatgaaaatgcctctttgcactcgcttacatattttaatag-------
-----acctagtttggtctctgaaaataaatttagtgtcttagctgtggat---------
------------------------------------------------------------
--------------------------gatacttctagtgagtctcattctacagtcttag
acagtgtacagga-------------------tgctaag-----cctaaggcagacggtc
ctgttaaagaagttaaattaaatggtgtcaaaaagcctgttaaggttgaagatagtgtcg
ttgttaatgatgctactagcaacaccaaagttgttaaaagtttgactttaactgatgtct
gggatatgtacctgacagggtgtgaatatgttgtgtggactgctaatgcattgtctcgcc
tcgtaaattcacctactgttagagagtatgtaaagtatggta---tgaaagttattacca
tacctgttggtttgttgtgtttaagagatgataagcaagagtttgtagctccaaaaatac
tgaaggcgaaggtcagtcagtgttatggatttattaaatgctttttcatctattg-----
ttttagttggtttaaatttaagaccaataataaagttgtgtacaccacagagatagcttc
aaagctaacgtttaagttgt----------------------------------------
-------tctgtttagcggtcaagaatgctttac--------------------------
--agacattcaaatggagtgtggttataaagggttttctt--------------attata
gctacatgtttcttattgtggt---------ttaattttttatatataaatgt-------
-----------tatttttagtgacttttatttgcctaatattggattcttcccaacattt
gttggtagaattatgtcttggtttaaaagaactatggggttgtttaccatctgtgattta
tattccaaggctaatctaggctatac--aagtcaattttgtaa--tggtagcatgat-tt
gtgagttgtgctattca-------ggttttgatatgttggataaatatgatgctatgaat
gttgtccaacatgaagttgtgaggcatg---gttttgatt---acctaagccttgtaaag
ttagtcgtcgaacttgttgtcggctatgcattgtatactgtgtggttttatcctctgttt
tgccttataggattacagttgcttaccacatcagtacctgaattctttatgctggaaact
atgcattggtccttgaggttttgtgttttcttggccaatatgttaccagca--------t
ttgtgttgttgcggttttatattgt------------tataactgcaatgtataaaatat
tttgccttatta------------------------------ggcatattgtttatggat
gtaataaatctggctgtttgttttgttacaagagaaaccgtagtgttcgcgttaagtgca
gcactattgtgggtggtgtactacgctattatgatgttattgctaatggcggcaccggtt
tctgtgcaaaacatcaatggaattgtcttaattgtcaatcctttaaaccaggtaatacat
tcattactgtggaggctgctgttgagctttctaaggagctcaagcggcctattaacccaa
ctgatgctgcttactatgttgttacagatattaagcaggttggttgtatgatgcgtctgt
tcta------------tgaaagggatggacagcgtgtttatgatgatgttagtgctagtt
tg----------tttgtggatatgaatgatctactgcattctaaagttaaagttgtgcct
aatttacatgtagtggt---tgtagag-aatgaggcggacaaagccaattttctaaat--
gcagccgtattttatgcacaatcattatttaggcctatgttaatggtggataagaagtta
attaccactgctaacactggctcttctgtaactcaaactatgtttgaggtttatgtagat
tcttttatatcgcaatttgatgt--tgatagaaagagtcttaatagt-ttgattaataca
gctcgtacctcccttaaggaaggttctaagttggaaaatgtgttggacacgtttattggc
tgtgctcgtaaaaattgctctattgattcggatgttgaaactaagttgataactaagtct
atgatgtcggcagtggctgccggtgtagaattcacggatgaaagttttaacaatttggtg
ccaacatatataaagagtgataata---ttgttgcagctgatttaggtgttcttatacaa
aa---------tagtgctaagcatgtgcagggtaatgttgctaaggctgctaacattgct
tgcatatggtctgtggatgcgtataatcagctctctgcagatttacagcataaattaaag
aaagcatgtgttaaaact---ggcttgaaattaaaattgactt------ttaataagcag
gaagcaagtgtttccattcttacgacaccct---------tttctcttaaaggaggtgcc
gttttaagtaatgttttgtatgttagttttgtttgcagtttgatttgttttgttatgttg
tgggccttgttgccgacttatagtgtt-tacaaatcagatatgcaacttccagcttatgc
cag----------------------------ttttagagttattgataatggtgtagtaa
gagatgtgtctgttgaagatgtgtgttttgctaacaaatttt---------------tac
aatttgatcagtggtatgagtctacatttggtctcacatattatcgcaattctatggctt
gtcccattgtagttgcggttatagatgaagatattggctctactatgtttaatgttccta
ctaaagttatgaggtatggct---ttcatgtgttgcattttcttacacatgcatttgcta
ctgatcacgtgcagtgttacacgccacatgtgcaagtcacttataa-tgatttttatgct
agtggttgtg------------ttctatcgtcattgtgtactatgttctcaatggccgat
ggcacactacagccctattgttatacggagggtattatgaagaatgcttctctgtatgcc
tctttagttcctcacacgcgttatagccttgcaaattcaaatggctatatacg---attc
cctgaagtaattagtgagggcattgttcgtattgtacgaacacgctctatg------act
tattgcagagtgggtatgtgtgagcaggctgaagagggtgtgtgctttaattttaatggt
tcctgggttttgaataataattattatag-aggtatgcctggaactttttgtggtaggga
cgtttttgatattatgtatcagttctttggta-gtctagtgcggcctatagatttcttcg
ctctgactgcgagttctgtggctggtgctatacttgctattattgttgtcttggtgtttt
attatttgataaaactcaagcgtgcttttggagattacactagtgttgtggtaattaata
ttgtagtttggtgtgttaatttcttgatgctttttgtgtttcaagtttatcccaccttag
catgtgtttatgcttgtttttatttttatgtaacgc------tgtattttccttcggaaa
tcagtgttattatgcatttacaatggattgtgatgtatggcactattatgcctttgtggt
tttgtgtgttgtatgtagcaat-----------------tgttgtttctaaccaagcatt
g----tggctattttcttattgccgcaagattggtactgatgtccgtagtga------tg
gtacattcgaagagatggccctcactacctttatgattactaaagattcttattgtaagt
tgaaaaattctg------tttctgatgttacttataacaggtacttgagtttgtataaca
agtatcgttattatagtggtaaaatagatactgctggttatagagaggctgcttgctcac
aattggcgaaggctatggagacgtttaaccataataatggtaatgatgtcttatatcagc
ctcctgcagcttctgtatctacatcat--tcttgcaatctggtattgttaagatggtgtc
acctacatctaaagtagaaccttgcattgtcagtgttacctatggtagtatgaccttgaa
tggtttgtggttggatgataaggtctattgtcctcgtcatgtcatttgttcctcatctga
catgactgacccagattatcctaatttgttgtgtagagtaacctcaggagattttactgt
aatgtctggccgtatgagcctgacggttatgtcttaccagatgatgggttgtcaacttgt
tttgactgtaacccttcaaaatccaaatacgccgaagtatagttttggtgttgttaaacc
tggtgagacatttaccgttttggctgcatataatggcaaggcacagggagcctttcatgt
cactatgcgtagtagtcataccattaagggttcctttttatgtggatcttgtggatctgt
tggttatgttttaatgggtgatagtgttaaatttgtgtatatgcatcaactggaacttag
tactggttgtcatactggtactgatttcagtgggaacttttatggtccctatagagat--
-------gctcaagttgtacaattgcccatacaagattatgttcaaactgttaatgttgt
agcttggctttatgctgctatacttaacaattgtaattggtttttgcaaagtgatgtttg
ttccttggaagattttaatgtttggtctatgactaatggttttagccaaattaaatctga
tcttgtc------ctcgatgcattagcatctatgacaggtgttccattggagagattgtt
ggctgctattaagcgccttcattctggcttccaaggacgtcaaattttgggaagttgtac
gc---ttgaagatgagcttacacctacagatgtttatcaacagcttgctggtgtaaagtt
gcaatctaggcgtacaaga---gttattaaaggtactatatgctggattttg-----gct
tctacatttttgtttagttgcattatttcagcatttgttaaatggactatgtttatgtat
gtcacaacacatatggttggtgttacaataagtgcactt------------tgctgtgtg
agctttgccatgttgttggtaaagcataaacatctttatttgactatgtatataattcct
g-tactttgcacattgttttatacaaattatttggttgtgtataaacagagttttagagg
cttggcatatgcttggctatctcactttgtccctg-ctgttgattttacatatgtggacg
aagtgatttatggtatcatgttgctagttg-ctatggtctttgtg-accatgcgcagcat
taat----------------catgatgtcttttctattatgtttttg-----gttggtag
atttgtgagt---------ttggtgtctatgtggtattttggagctaatctagaggagga
agtctt------gttacttctcacttctctttttggcacatatacatggactactttatt
atcacttgctactgctaaaattattgcaaaatggttggctgtt-aatgtgttgtacttta
cagacataccgcaaattaaattgattcttttgagt------------------------t
atctttttattggttatttgtttagttgctattggggagtgttttcactgctgaatagtc
tt------------tttagaatgccaatgggcgtttacaattacaaaatttccgtacggg
aattacgttatatgaatgctaatggattgcgcccacctcgtaatagtgttgaagccttgt
tgcttaattttaaattgttgggaattggaggtgtgccaatcattgaagtatctcaaatac
agtctaagttgactgatgtgaaatgtgctaatgttgttttacttaattgtttgcagcatt
tgcatattgcttctaattctaagttgtggcagtattgtagtactttacacaatgaaatac
tgtccacttcagatttgagcgttgcttttgaaaagctcgctcaattacttattg------
-----ttttatttgctaatccagcagcagtggatagcaaatgtcttgcaaatatagagga
cgtcagcgatgattatgcgcgtgacagtactgttttgcaagctttacagagtgaatttgt
taatatggctagcttcgttgaatatgaaattgctaaaaagaatttggatgaagccaaggc
tagcggctctgctaatcaacagcagataaagcagttagaaaaggcatgtaatattgctaa
gtcggtatacgagcgtgacagagctgttgctcgtaaattagagcgtatggctgacttggc
tctgactaatatgtataaggaagctagaattagtgataaaaagagtaaggtagtttctgc
tttgcagacgatgctgtttagtatggtccgcaaattggataaccaagctcttaattctat
tttagacaatgcagttaaggggtgcgtacctttaaatgcagtaccatcattaacttcaaa
cactctgactataatagtaccagataagcaagtttttgatcaagttgttgataatgtgta
tgtcgcctatgctggcaatgtatggcatatacatagtattcaagatgcagatggtactaa
taagcaattaagtgagataagtgttgat------------tctaactggccactagtgat
tgttgcaaataggcataatgaagtatccagtgccgtt---ttgcagaacaatgagttgat
gccccagaaattaaagatt------caggtcgtcaatagtgg------ttcagatactaa
ttgtaatgtgcctactcagtgctattataataatagtggtacgggtaggattgtttatgc
aattcttagtgatgtagatggtctcaagtacactaagattgtaaaagatgacggaaattg
tgttgt---gttggagttggatcctccttgtaagttttctgtacaggatgtgaagggact
taaaattaagtacctttactttgttaagggatgtaacacactagctaggggctgggttgt
tggtacattgtcttcgacagtacgtttacaagctggtgtagctactgagtatgcttctaa
ttcagctatactgtctttgtgtgcgttttctgtagatcctaagaaaacgtatttggatta
tatacaacaaggaggtgctcctgtgagtaattgtgttaagatgctctgtgatcatgcagg
tactggcatggccatcacaattaaacctgaggcaactactaatcaggactcctatggtgg
tgcttctgtatgtatttattgccgcgcacgtgttgaacatccagacgtagatggattgtg
caagttacgcggtaagtttgttcaagtgcccttag---gtataaaagatcctgtgtcata
tgttctgacgcatgatgtttgtcaagtttgtggattttggagggatggcagttgttcctg
tgttagttcaggcg---ctgagatccagtccaaagatacaaact---ttttaaacgggtt
cggggtacaagtgtaaatgcccgtcttgtaccctgtgcaagtggtcttgccactgatgtt
caattaagggcatttgatatttgcaatgctaatagagctggcattggtttgtattataaa
gttaattgttgtcgttttcagcgtttagatgatgacggcaacaagttagataagttcttt
gttgttaaaagaactaatttagaagtgtataataaagagaaagagtattatgagttgact
aagagttgtggtattgtggctgaacacgagttcttcacatttgatgtggatggtagtcgt
gtgccacacatagtgcgtaaagatctttcaaagtttactatgttggatctttgctatgca
ttgcgacattttgatcgcaatgattgttcaactctgtgtgaaattctctctatgtatgct
gattgtgatgagtcctatttttctaaaaaggactggtatgattttgttgaaaatcctgat
attattaatgtgtataaaaagctaggtcctatatttaatagagccctagttaacactgct
aaatttgcagacacactggtggaggcaggcttggtaggtgttttaacacttgataaccaa
gatttatatggtcaatggtatgattttggtgattttgtgaagactgtccctggctgtggt
gtagcagtggcagattcttattattcttatatgatgcctatgctgactatg------tgc
catgcat------------tggattgtgagttgtttgttaatgataattatagacaattc
gatcttgtgcagtatgattttactgactacaagttagaattgttcaataagtattttaag
cattggagtatgacttaccacccaaacactatagagtgcgaggatgataggtgcatcatt
cattgtgccaactttaatatactttttagtatggtcttacctaacacctgttttgggcct
cttgttaggcaaatttttgtagatggtgttccatttgtttgttcaattggttaccattat
aaagaattgggtgttgtaatgaatatggatgtggatacacatcgttatcgcttgtctctt
agagacttgcttttatatgctgcagatcctgctttgcatgttgcatctgctagtgcattg
ttagatttacgcacttgctgttttagcgttgcagctattactagcggcgtaaaatttcaa
acagttaaacctggtaattttaatcaggatttctatgattttattttgagtaaaggcctg
cttaaagagggtagtgcagtcgatctgaaacacttcttctttacgcaggatggtaatgct
gctattactgattataattattataagtataatctacctactatggtggatattaagcag
ttgttgtttgtgttagaagttgtttataagtattttgagatttatgacggtggatgtatt
ccagcttcacaggtcattgttaataattatgataagagtgctggctacccatttaataaa
tttgggaaggcgaggctctattatgaagcattatcgtttgaggagcaggatgatatctat
gcgtatacaaaacgcaatgtcctgccaactttaacccaaatgaatttaaaatatgctatt
agtgctaagaatagagcccgcactgtagctggtgtttctatccttagtactatgacaggc
agaatgtttcatcaaaagtgtttaaagagtatagcagctactcgtggtgttcctgttgtt
ataggcaccacgaagttttatggcggctgggatgatatgctacgccgtcttattaaagat
gttgatagtcctgtacttatgggttgggattatcctaaatgtgatcgtgctatgccaaac
atactgcgtatagtcagtagtttggttttagcgcgtaaacatgatgcgtgttgttcgcat
ggcgatagattctatcgtcttgcgaatgaatgcgcccaagttttaagtgagattgttatg
tgtggtggttgttattatgttaagcctggtggcactagtagtggtgatgctaccactgcc
tttgctaattctgtgtttaatatttgtcaagctgtcactgccaatgtatgctcgttatta
gcatgcaatggccataagattgaagatttgagtatacgcgagttacagaagcgcttatac
tctaatgtgtatcgtagtgactacgtggattacacgtttgtcaatgagtattatgagttt
ttaaataagcattttagtatgatgattttgagtgatgatggtgttgtatgttataattct
gagtatgccattaagggttatattgctaatataagtgcctttcaacaggtgttgtattat
caaaataatgtgttcatgtcggaatctaagtgttgggtagagactgacattaataacggc
cctcatgaattttgttctcaacatacaatgctggtgaaaatggatggagactatgtctac
cttccatacccggatccttctagaatattaggagccggatgttttgttgatgatttatta
aagactgatagcgttctcttgatagagcgctttgtaagtcttgcaatagatgcttatcct
ttagtgtaccacgagaaccaagaatatcaaaatgtgttccgtgtgtatttagaatatata
aagaagctgtacaatgatctgggtaatcagattttggacagctacagtgtgattttaagt
acttgtgatggacaa----------aaatttactgatgagtccttttacaagaatatgta
tttaagaagtgcagtgatgcaaagtgttggcgcttgcgttgtttgctcttctcaaacatc
tttgcgttgtggcagttgcatacgcaagcctttgttgtgttgtaaatgctgttatgatca
tgttatggaaactgatcataaatacgtcctgagtgtgtcaccttatgtgtgtaattcacc
tggatgtgatgtaaatgatgttacaaaattgtatcttggtggtatgtcatattattgtga
gaaccataagcctcagtattcattcaagttagtgatgaatggtatggtttttggattata
taaacaatcttgtactggttcgccctatatagaagattttaataagatagctagttgcaa
gtggactgaggtcgacgattatgtactagctaatgagtgtaccgaacgcttgaaattgtt
tgctgcagaaacgcaaaaggcaactgaagaagcctttaagcagagttatgcatcagcgat
gattcgcgagatcgttagcgatcgggaacttattttatcttgggaaattggtaaggttaa
gccaccacttaataaaaattatgtttttactggttatcatcttactaataatggtaagac
agttttaggtgagtatgtttttgataaaagtgagttgactaatg---gtgtgtattatcg
cgccacaaccacttataagctatctgttggtgatgtttttgttttaacatcacatgcggt
agctaatctaagtgctcctacgcttgttccgcaggagaattatactagcattagatttgc
tagt--------------------------gtttataatgtgcctgagacgtttcaaaat
aatgttgctaattaccagcatattggtatgaaacgttattgtaccgtgcaaggacctcct
ggtacagggaagtcgcatcttgctatcggtcttgctgtatattattgtacagctcgtgtt
gtttacactgccgccagccatgctgctgtcgatgcattgtgtgaaaaggcacataaattt
ttaaatattaatgactgcacgcgtatcgttccagctaaagtgcgtgtagattgttatgat
aagtttaaagttaatgataccactcgtaagtatgtgtttaccacaataaatgcattacct
gagttggttactgatattgttgttgttgatgaagttagtatgcttactaattacgagttg
tctgttataaacgctcgtattagggccaagcattatgtttacattggagaccctgctcaa
ttacctgcgcctcgtgtgctattgagcaaaggcactctagaacctagatattttaattct
gtcactaagctaatgtgttgcttgggtcctgatatcttcttgggtacctgttacagatgc
cctaaggagattgtggagacagtttctgccttggtttatgataataagcttaaggctaaa
aatgataatagctcattgtgttttaaagtctattttaaaggacagacgacacatgagagt
tctagtgct---gtaaatatgcagcaaatacatttaattagtaaatttttgaaggcgaat
cccgtgtggaataacgccgtttttattagtccttataatagtcagaactatgctgctaag
cgtgttttgggtttacagacccaaaccgtagattctgcacagggttctgagtatgattat
gtcatttattcacagactgcggaaacagctcattctgtgaatgttaatcgattcaatgta
gctattaccagggccaagaaaggtattctttgtgtcatgagtaatatgcaattgtttgag
tcgcttaattttactacatt---------------gccactggataagattcaaaaccag
agtctttctcgtttgcattgtactactaatttatttaaggattgtagcaagagttatgtt
ggttatcacccagctcatgctccttcatttttggcagtggatgataaatataaggttaat
ggtgatttagccgtttgtcttaatattgctgattctgctgtatcgtattcgagattaatt
tccctcatgggtttcaagcttgatttagcccttgatggttattgcaagctttttattact
aaagatgaagctatcaagcgtgtaagagcttgggtgggctttgatgcagaaggtgctcat
gcaacacgtgatagcattgggacaaatttcccacttcaattagggttttcaactggaatt
gattttgtagttgaggccacaggtttgttcgctgaaagagatggttacagctttaaaaag
gctgttgctaaggctccacccggcgaacaatttagacatttaatcccacttatgtccaga
gggcagaaatgggatattgttagaactagaatagtgcaaatgctatctgatcatctcgta
gatttggctgatagcgttgtgcttgttacttgggctgccagctttgagctcacttgtctt
cggtattttgccaagataggcaaagaagttgtttgtaatgtgtgcactaatcgtgcaaca
tgttttaattctagaaatggttac---tatggatgctggcgccatagttactcttgtgat
tacctgtataatccacttattgtcgatatacaacagtgggggtatacaggttctttaact
agcaatcatgatgttatctgccaagttcacaagggtgctcatgtggcttcttcggatgct
attatgacccgttgtttggcggtgtatgattgcttttgtaaatctgtcaattggaattta
gagtatccaataatctcaaatgaggttagtataaatacctcttgtaggctttt---gcag
cgtgttatgtttaaagctgcgatgctctgcaaccggtataatgtgtgttatgatattggc
aatcctaaggggcttgcttgtatcagagattatgagtttaag------------ttttat
gatgcctctcctgttgtaaagtctgtc---------aaacagttgttctataaatatgag
gcacataaagagaattttaaagaaggtttgtgtatgttttggaactgcaatgtggataaa
tatccagagaatgcagtagtgtgtagattcgatacgagagtattgagtaaattaaatctc
cct--------ggctgtaatggtggtagtttgtatgttaataagcatgcattccacacca
atccttttacgagggcagcctttgagaatttgaagcctatgccattcttttattattcag
atacgccttgtgtgtatatggatggcatggactccaaacaggttgattatgttcctttaa
gaagtgctacttgcattacaagatgcaatttaggtggtgctgtttgtttgaaacatgctg
aggagtatcgtgagtaccttgagtcttacaatacagctaccacagcaggttttacatttt
gggtctataagacttttgatttttataacttgtggaatacatttaccaggc------tac
aaagcttggaaaatgttgtttataatttagtcaatgctgggcactttgatggcagggcgg
gtgaactgccttgtgccattgtaagtgataaggttgttgctaagattgaaaatgaggatg
tcattgtgtttaaaaataacacgccattccctactaatattgctgtcgagctatttgcta
a----acgcagtgttcgacatcaccctgagcttaagctctttagaaacttaaatgttgac
gtgtgttggaagcacgtcctttgggattatgttaaagatagtgtgtttagcagctctacc
tatggggtctgcaaatacacggatat--------aaagtgcattgaaaatttg-------
---aatgtgctctttgatggtcgtgataatggtgctcttgaagcctttagaaaagccaaa
aatggcgtcttcattagtacgacaaaattaaagagtttatctatgtttcaaggtccacaa
cgtgccgatttgaatggcgtaattgtggataaagttggagattcca-aagtggaattttg
gtttgctgtgagaaaggatggtgacgatgtcatcttcagccgtacaggcagccttgaacc
gagccattactggagcccacaaggtaatccaggtggtaatcgcgtgggtaatgccagcgg
taatgatgctctggcacggggcactatatttactcaaagccgtgtgttgtcttcctttac
acctcgttctgagatggaaaaggattttatggatatggatgatagtgtgttcattactaa
gtatggtttggaggactatgcgtttggacacattgtttatggtagttttaaccagaaaat
tattggtggtttgcatttgcttattggattagcccgtaggcagcaaaaatccaatctggt
tgttcaagagttcgt-------acaatacgactctagcatccactcatactttatcactg
atcaagaaagtggta------------------gtagtaagagtgtttgcactgttattg
atttgttattagatgattttgtggctcttgttaagtcactcaatttagattgtgttagta
aggttgttaatgttaatgttgattttaaggatttccagtttatgttgtggtgcaacgagg
agaaagtcatgactttctaccctcgtttgcaggctgctaatgattggaaacctggttatt
ctatgcctgtgctatataagtatttgaatgctccattggaaagagtaaatctctggaatt
atggaaaaccaattactttgcctacaggttgtatgatgaatgttgctaagtatactcaat
tatgtcaatatttgaatactacaacattagctgtaccatgcaatatgcgtgttttgcatt
taggtgctggttcagacaaagatgttgctcctgggtctgcagttcttaggcagtggttac
cagcgggcagcattcttgtagataacgatgtaaatccatttgtgagtgatagtgttgcaa
cttactatggagattgtataaccttgccatttgactgtcagtgggatctgataatttctg
atatgtacgaccctcttactaagaacattggggagtacaatgtgagtaaagatggattct
ttacttacatctgtcatttaatccgtgacaagttagctttgggtggcagtgtagccataa
aaattacagagttttcttggaatgcggagttgtataaattaatggggcactttgcatttt
ggacagttttttgtaccaatgtaaatgcgtcttctagtgaaggatttttaattggcttaa
actatttgggtaagtcccggtgtgaa------attgatggtaatattatgcatgccaatt
atttgttttggagaaatagtacaatgtggaatggaggggcttatagtctgtttgatatga
ctaagttccctttaaaattggctggcactgctgttgttagcttaaaaccagaccaaataa
atgacttagtctattctcttatagagaaaggcaagttattagtacgtgatacacgtaaag
aagtttttgttggcgatagtcttgtgaatgtt-atttaatctaaacttgtc---------
---atggcgtttgccgacaagccaaatcattttataaattttcctttagcccagttcagt
ggctttatggataaatatttaaagttgcaacaagaaatcattgaaaaaggtttcgattgc
aaactacaattggttccgcatgttagtattactatgctttacatctcagcagaacaatac
aaacttgtggatctttctatacaagaactattagacgatcttggggcgtatgagggtgat
atcatttttgaaaatcctcatatgcttggtagatgtcttgttcttgatgttaaaggtttt
gaagaattgcatggtgatatagttgaaattatgaggagaaggggtcttgtggctgatcaa
tccagaaaatggattcctcattgcacagtggcccaattcaactcagtttttagtga----
---agaagttaaactgcagttcttttataaattacccttctaccccaagcataatcatgt
gtttacaga--------tgctcggcttgagttagtgaagcttggtgcttctaaaatagat
ggtttttattctagccagctaagtgtttggtgcggtgatagattttgttacaaacccccg
accgataaacttggtgctatctgtggctattgctgtcttgataaaattaggtgtgagctt
gatctgggtgacctgccatcaaatgatgaggacgcctggtacaagctaaaataccattat
gaaaataatacctggttctttcgctatgcgtatgataatagtgaatatcttcgtatggca
tgtaaaatgaagggttgtatttgtta-----acttagattt----tacaagtgtaaaaat
ctgattactttatattgcttggacaacatgt-ggaagctt---------------ctgct
tctatgttctgtctgtta---------tggatttaatgatccattgaatgtagtttcaca
tttaaataatgattggttcctctttggcgacagtcgttctgactgcagctatgtggaaaa
taacggtcattcagcatttgattggttagacctacctcaggagttgtgccattcaggtaa
gatctctgc------taaaagtggtaattccctttttaagagttttcactttactgattg
gtataattatacgggtgagggtgaccaagttatattttatgaaggagttaattttggacc
cagccatgcatttaagtgcttgggtgcgggtgataatacaatgtggatgagtaataaagc
tcgattttatgcccttgtgtataagaagatggcctattataggagtctttcttttgtcaa
tgtatcctacacctatg-------gtggtagtgccaatcctacatccatatgtaaggacc
atactctaacactcaacaatcccaccttcatttcgaaggagtctaattttgttgattatt
attatgcgagcgaggctaatttcaccctcttaggttgtgatgagtttatagtcccgctct
gcatttttaatggccgctctagaggcagtagctctgatcctgccaataagtattatactg
acagtcagagttattataatatggatagtggcgttttgtatgggtttaattccactttgg
atgtaggcaatactgcccaaaatcctggtcttgacctcacttgcatctatcatgctttga
ctcctggtaattataaggctgtgtccttagaattcttgttgactataccctcaaaggcta
tttgcttgcgtaaacctaagatgtttacgccagtgcaggt---------ggttgattcta
ggtggaatagtgccaggcattctgataacaagactgctgtcgcttgccagctgccttatt
gtttttttagaaataccactaccgattatgttggcggtactcatgatgtgaaccatggcg
atccatcttttagagaggtgttggctggtttgctttataatgtgtcttgcatagctaagc
agggtgcatttctttatgataatgttagctctcaatggccgttgtctggttttggacact
gtcctacagcgtctactattatcgttaatatacctgtctgtgcatatgatcccttgccca
tcatcttgcttggtattttgttaggtatagcagtgcttattatagtctt---tttgatgt
tttattttttagttgataatggtgttaggcttcatgaagcttaat--ttaatctaaacat
gttatttattctcttta---tgttgccttcagcatttgctgttataggtgatttaaagtg
taccacaccttc---tattaatgatgaggatgcatactcacccaccattagtgaagaggt
tgttgatgtatctaacggtctaggtacgtattatgtactagatcgtgtctatcttaatac
cagtttattgcttaatggctactatcccatttcaggttcaacatttcgtaatgttgcact
taagggtactttgcttatgagcaccaactggttcaagccaccttatttatctgaatttaa
taatggtattttcgctaaagtgcggaacaccaag--cttgttgctaatggtgttacttat
agtgaatttaattccattgttattggtagcatttttgttaacacatcatataccatagta
gtacgacctcgcaatggtgtactggaaattacagcttgccagtacactatgtgtgaatac
cctcacaccatttgccatccagccctaggcaatcagcggcaggagttgtggcattatgaa
ggtaataatcaaccagtgtgtttgtttaataagaattttagttatgatgttagtgccgag
tggctttattttcatttttatcaggatggtggtactttttatgcg---tattatgctgat
catagccagcctactacgtttttgtttaatttatatttaggtagtcttctgtctcattac
tacgttctccctttgacgtgtaat---------gcgcaggctctcactatgcaattttgg
gttacacctttggctaaaagacaatatctgctcaaatttgacgaacatggtgttattact
aatgctgtggattgtgttagtaattatattagcgaaattcagtgtaaaacccaagctatt
tcacctaatactggtgtttatgatttatcaggcttcactgttcaacctgtagctacagtg
------tatcgccgtattcccaatctccccgattgcaagatcgagaattggctcaatcat
aaggatgtgccatcccctctcaattgggaacgtaaaatgtttactaattgtaattttaat
ttgagcagtttgcttcgttatgttc-------aagctgactcattttcttgtaataacat
ggatgcgtctaaagtgtatggtatgtgttttagtagcattcttatagataaatttgctat
acccaatagcagaaaggttgatctgcagttggggaattctggttttttacagtcttttaa
ttataaaatagatacaactgccacttcttgtcagttgtattatagtttacaccaaaataa
tgtcactgttaaaaaccaaaacccatcttcttggaatacgcgttatggttttagtgattt
taatttgggttctttttcagatcatagacatagagtggcttattcacaacagtgttttca
aaccactaatgattattgtccttgtgcaagcccatctgttgttaatagttgtactgttaa
taagccacaaagagcaggatcttgtactgtaggaaccacacagcgaaagtgctctgtagg
tggtttaagtggaaaac---agtgcacttgtttatgtaggccaaatcccctaacaacaca
tgcagtta-attcctgcaagcagaagaaagtggttgttggtgtgggtgaacattgttcgg
gtcttggtgtaaatgaagacaagtgcggtggccccagtggatgctcttgtgatcctgatg
cctttataggctggtctcatgaaagttgtctacttaatgggcgttgccaaatttttgcta
atttgattttaaatggtgttaacagtggtacaacctgttccacagaca------cgcaga
aagctaatactgaagtgcttactgatgtttgtgtagactatgacctgtatggtattacag
gtcgtggtatatttaaagaagtttctgctggttattataacagttggcagaacctcttgt
ctgatgtta---------atggtaacctttatggttttaaagattttcaaactaacaaaa
cgtatactatacgttcttgttattctggtagagtttctgctgcttttcatgatggagca-
-ccagaacctgcct----tactatatcgaaatttgaagtgcagttatgtttttaataata
gcatatctcgcg------------------------actcacagccacttaatttctttg
atagttatttgggttgtgttgttaatgccgatttctccactgcagactctgtctccactt
gcgatttacgcatgggtagcggcttttgtgttgattattccact---gcacgtcgcaagc
gcagagctctttcaactggttatcgctttacaacctttgaacccta---------caatg
tcagtgttgttaatgatagcgttgaggctgtaggtggtttatatgagatacaaataccta
tcaattttactataggcagccatgaggagtttattcaaactagcacccctaaggtgacta
tagactgtgcagcctttgtctgctcagattatgctgcatgtcggcagcaattggtagagt
atggtactttttgtgataacattaacaccattttgaatgaagt-----------------
------------taatggtctgcttgacaatactcaattgcaagtagccaatagtttaat
gcaaggtgtcacccttagttctagacttaagagtggcattgatttagatatagaggatat
tgattttagtcctgttatgggctgtttaggatctgattgc-----ggc------------
-------acttcatcgaggtctgcattagaagatttattatttaacaaggtcacgctatc
tgatgttggctttgtcgaagcttataataattgcactggtggtaacgaagtta-gagacc
tcatttgtgtgcaatcttttaatggcattaaagtattgccgcctgtattatcagaatctc
aaatt----tttggttatactacggcagccactgctgcagctat--------gttccctc
cctggacagctgctgcaggtgtgccatttt------------ttttaaatgttcagtata
gaattaatggtttgggtgtcactatgaatgttcttagtgaaaaccaaaagatgatagcta
atgcctttaacaacgccctcggtgctatacagaatgggttcgatgcaactaattctgctt
tagctaaaatccagagcgttgtgaatgctaatgctgaagctcttaataacttactgctac
aactatctaataggtttggtgcaataagtgcttctttacaagaaattctatctcgtctag
atgcccttgaagcacaagtacagatagatcgtcttattaatggtcgtttgactgcattaa
atgcttatgtttcccaaaagcttagcgacatcacacttgttaagtttggtgcttcgcagg
ctattgagaaa------gttaacgagtgtgttaaaagccagtcaccgcgcattaatttct
gtgggaatggcaatcatattttgtcattagtgcagaacgcgccttatggcttatatttta
ttcatttcagctatgtgcctactgcctttaaaactgcgtacgtcagccctggtttatgta
ttgctggtgatagaggtttagcacctaaagctggatattttattaaa------------g
agaatgatcaatggatgttcactggtagttcttattactaccctgagcccattactgata
agaatagtgttgttatgagtacgtgtgctgttaattataccaaagcacccgatgttaatc
tgaacaattcaataccaaatctacccgattttaaagaggagttagatcaatggtttaaga
atcagacatccatagcgcctgatttatcactcgatttagagaaaattaatgttactttcc
tggacctgcacgatgaaatgaacaggattcaggaggctatcaaaaagctaaatgagagtt
acatcaatctcaaggaaattggtacatatgaaatgtatgtaaaatggccttggtatgtct
ggttgt------taattggactcgctggtgtagctgtctgtgttttattattctttatat
gctgctgcacaggttgtggcacatcttgttttaagaaatgtggtaattgttgtgacgaat
atggtgggcacca----------------------------------tgacatagtgata
aaaa---------------cctctcatgaggattgatcactatgtgtggaatagc-caat
cacaactact-----aat---------------atctagaaat-----------ctaaac
ag-ctattgtaccttta------------------------------gagtagtcatg--
------------aggcctgaatttaagaccttttgcatcatctttattggtccattttta
gtagcttgtatgttaggcttaagcctatatttattgtggagagtcgaagttaatggcctc
ca--------tgttaataataccacacttgtgactggta--------------gaccagc
cactgt--gtcgtattcagttagtacgccagcacc-tagtcttgttgttaaacgtcgtga
tgttgg---------tgagtatactttagttagaccgacaagctcttatacaagagttta
tttgggttctgttagaggtttag-------------------atactagtactttaggtc
caaaaacccttgat--------tatattactagttctaaacctatatttaattctg----
------------gtcggccttataatttcaggaatttgcctaaatttatgagaccgccgg
ccacatggagatctgggatgtgagtaaagctcggtcattttttacacgtgactttggtgt
t---actcagctagaagatctctgttttaaatttggttatagccaacccagtgttggtgt
ttgtttagtacctaaaagagcgtggtgtagtaacttaggtagat------ttgcagcgca
tttc--------actcttaaaggttacgacacatcccctaaaaacca--------ttttg
gtattattactagtttcacttgctacggaagcactatttctgaagctgtaagtgcactag
tta-aagaagctgttca---------------------atttattgtctttag-------
--------------------------------------------------------agcc
agtaagctccagagatatggttaatttattcccgacagacacagtgtggtatgtgggaca
gattatttttttagttgcagtttgccttattgtgcttattcttgccattgcatttcttgc
aactattaaactttgtattcaactttgcggtatctgtaatacttt----------ggtcc
tgtccccatctgtttatgtgtttaacagaggaaggcagctatataagttttacaatcaag
aagtaagacctcccgtcttagaggtggatgatctaatttaatccaaaca--------tta
tgagtagttcta-----------ctcctactcctgcgcctg----------tctattatt
ggacagccgaggaggct-----------------------------gttaggttcctgaa
agaatggaatttctctttaggtataatactacttttaattacaatcatactacagttcgg
ttacacgagccgtagtatgtttgtttatgttgttaagatgatcatcttgtggctcatgtg
gccactgaccattgtcttaaccatatttaattgcgtatacgcattgaatagtgtgtat--
-------cttggattctctatagtgtttgctatagtttccattattatgtggattgttta
ttttgtgaatagtattaggttgtttattagaactggtagttggtggagtttcaacccaga
gacgaacaacctgatgtgtattgatatgaaaggtaagatgtatgttagaccagtaatcga
agattaccataca---ttaacagccactattattcgtggccacctttatatacaaggagt
taaacttggtactggctatgcactttcagacttgcctgcttatgtaactgtggctaa---
-ggttcagcacctttgcacctataagcgcgcttttctggataaaata--gatggtacta-
gtggttttgctgt-ttatgtcaagtccaaagtcggtaactaccgact---------gcct
tccaata-----------------------------------------------------
-----------aacctggaggctcggacac----------------cgcattgttgagaa
atcaaatctaaactttaaggatgtcttttattcccggcctacaga---------------
------------------------------------------------------------
----------------------acgctggaagtagaagctcctctggaaatcgctc----
-----------------tggcaatggaatcctcaagaaaacctctt--------------
------------------------------------------------------------
------------------------------------------------------------
-------------------------------------------gggctgaacaaaccgag
cgaaaccagtttaattcaaatagaggcagaagaact-----------------------c
agcctaagcagactgcttccagtcaacagca-----------------------------
------------------------------------------------------------
------------------------------------------------------------
---------------aggaagtgt------------------------------------
----------------------------------ggtaccccattactcctggttttctg
gaatt-------------------------------------------------------
------------------------------------------------------------
------------------------------------------------------------
----------------------------------acccagttccaaaaaggcaaaga---
------------------------------------------------------------
------------------------------------------------------------
--------------------------------------------gttccattttaatgat
ggacag-----------------------------------------ggtgtgcctattg
ccaatggtatacctgctactgaagcaaagggatattggtatagacacaaccgcaggtcct
ttaaaacagctgatggtcaacagaagcaattgctgcccaggtggtacttctactaccttg
gatctggaccatatgcatcagcaaactatggagacgacattgaaggagtcttctgggtt-
-----------------------gcgagcaatcaagctgatacagctaccccttctgatg
ttgcggaaagggatcccagtagccacgaagctttccctactcgg-tttgcgcctggtacg
gttttgcctcagggttactatgttgaaggctcaggaaggtctgctccta-------atag
tcaaccaggttcacgctctcaatcgcgtggtcccaatagagccaatagtaggagcacctc
aaatcaaagacaatctgcctctgtagttaaacctgacatggctgaagagattgctagtct
tgttctggctaagcttggcaaagatcctagcaagccgcatcaagttactaagc-------
--agaatgccaaggaggtc-----------------------------------------
-------aggcagaagattttga---------------------------------ataa
acctcgtcaaaagaggaccccaaacaagcaatgcaatgtgcagcaatgttttgggaagag
aggtcccaatcaa---------aattttgggaaccctgaaatgttaaaacttggaactag
tgatccacagttccccattcttgcagagttagcccctacaccaggtgctttcttctttgg
ctctaaattggaattggccaaaagagattttggtgagtcggatgaacccaccaaggatgt
gtatgaattgcgctattcaggtgcaataagatttgatagtactctacctggttttgagac
tatcatg---------aaagttttgaatgagaatttgaatgcctaccagaacc-------
-----------------------atcaa--------------------------------
-------gctggtagtgtggatgttgtgagcccaaaacctcagc---gcaaacgaggtac
aaaacaaatggctcaacatgttaatgataatgtagataatgtaagtgttgccaagc----
-----------ctaagagtgcagtgcagcgcaatgtaattagagaattaaccccaga---
-----ggatcatagcttgcttgccaag---ctggacga---------gccttatg-----
-------------------------------------------------------tggat
gactctacagtgtaaagagaatgaatcctatgtcggc-----------------------
-----------------------------------actaggt-----------------g
gtaacccctctctagctagtcgggataggacactctctatcagaatggatgtcttgctgt
aacaatagatagagaaggttgttacagactgtatattaat----------tagttgaaag
agattgctaaatatgtaatgtgtcagagaag-----------tgataaggtcctacgtca
aaacat----------aagaacgacgataggcgccccc-gggaagagctgacatttgagt
g-tattcctgcaatgctttagtaaatgaa-tgaagttaaatat-----------------
------ggccaattggaagaatcac-----------------------------------
-----
>OP288967.1 Bamboo rat coronavirus isolate RPCoV-GX18-49, complete genome
---------------------------------------cgtccctcaactctcttgatc
tcttgttagatcta---atttaatctaaactttatataaaca------------------
----ggactccctgtg-gttcatgct----------tgcgggtgtgaatcaatca--tag
tcttgta--------------------------tctcaattcttacactttttagcgctc
t-gccagtgacgtgtcagct-agcggcagcg-------------tccctcccataggtcg
c-------------------------------------aatgcttaaggctggcaaatac
ggtctcggcttcaaagtggccccagagttt------------------------------
--------------------ccatggatgcttccgaacgcatcgga--------------
----gaagttgggtgac--catgaggagtcagaggaggg----ttggttttgcccctctg
ctgcg-----caagagctgaaaagtgtaggaactgcttttgataatcacgtgaagataga
ttgtcgccgcctccctgtgatggagtgttgtgtgcagtcaaatcttatccgtgatatttt
tgttgataaggatccacttaaagtggaatccttaactaaggcggcgatgcagttcgg---
----ctctgccgtcttggtgaaaccaccccagcgtatgccattgggtatgtgcttt----
----------gaacggggtgtgtttccacaaggttatgccatg--------ggattattt
cgcaggcgctgcca----------------ttgttttactggtcgttgtctgacgagtta
----ccatgtggcataccagctgtttaacatcaca-------------------------
-------cctgatggcgtttgcctagggaatggtgtgtttattggttggtttgttcccac
tgatgcaata--ccatcgtatgcacataagtggctccagccgt----------------g
gtttatatatctccgaaagaatggagagaagggttctataacacacggtca---------
tgataaagtgcccataggtaagactttgggttactgttatgactttgatgtggaggatgc
ttgcgaagaggttaatc-------tgaaccctaaaggtaagtattctcaaaaagc-----
----ttatgcattgttaagagggtatcgtggtgtaa----------aacccatactctt-
-------tgtggaccagtatggttgtgactatactggt----------------------
-----------------aatttagcagagtgtctgcaggattatgcagagttctctttgc
aag-agatgaaagagttgcagtccatttggcttgcgtctcacgattttgatattgtcatt
gcttggcacgttgttcgtgatcctcgtgttgtgatgcgtctgcagaccattgctactatt
cgtagcattgagtatgtagcgcaac---ctatcgaggattttttggacg-----------
---------------------------------gagatgttgtgattcgtgaaccggctc
accttcttgctgccaatgcaatagttt------------------------taaaacttc
caaat----ttattggatgttatgtctcacacggatgattctgttgttgagtt-------
-----------tgtgtataaagctaagttgcgtgactgtggttttgtcatgcagtatggt
tatgtggattgccatggcgataactgcgattatcgtggttgggtacctggcaatatgata
gatggcttcccctgcccccagtgcc-----------atactaattatggtccatgtgagg
tgcaggcgcagtcatcagg---------------tgtgcttcctg-----aaaatgccgt
gctgtacactaatggcactgacataataactcaggaatcttttaagctgtatggacactc
agttgttccatttggttcttgtgtctattggagtccatgttctggaatatggattcccat
agttaagtcttctgtcaaatcatatgataatatggtttattcaggtgttgtaggttgtaa
gaccattgttaaagagactga------------------------cattgtttgtcatgc
actttacctagactatgttaaacacaagtgtggtaac-----------------------
--cttgaacaaaggcacactcttggtttg------ggtgatgtgtggcacaaacaattgc
tagttaacagaggtgattacaccatgttgttggataatattgatttgtttgtgaagcgcc
gggctgagttttcttgtaagtttttcatttg----tggagatgggcttgtaccatttttg
cttgatggattggtgcctcggagctattatttgat------------taaaagtggcctt
gcttttacgtcttt-gatgtct-----aagttaggccaagaagtagctgatatgtgcatg
gatatgcttgtcttgttcatggacgaagtgtc------------agttgctacattctat
gttaaaaggtatgttggcaatttggtggctcaatttaaattgttgggtgctgggcttgtc
aaaaagcttgttgagtggtttaacgcttttgttgagacgacagcatgtgcagcaggctgg
cttttgtacca-------gctgctgaatggcttatttgtcgttgcacaaggtgttataac
atttaa---------------gaataatgcgcctgagtatgccaagaatataattggtaa
atttcagg-------------------------------agttttataagctgctggtag
attgt------gctgcagtggctttgttgaa--------aggattgtctgtggttaaaac
tgttaatggttttgtttgtattgcaggcaataaagtgtatgaggtgagtactgggattat
ttccggttttgtcttgccaagtaatgtacaag---cagaacagttgcacttcttagaggg
tgtgg------ctgaacctgtagttatagaagatgatgttgttgaagaggtgaaaacccc
tttagcatttcatgaatgttgtcaaccacctagatcat------------ttgagaagat
ctatattgtggataaagtttatatggccaagtgtggtgatcaatttttccctgtggttat
gaatgatcaaacaattggcgttttggatcaagcgtggcgt-tttccttgcgc-aggtaag
aaagt---------------------------------------------tgcttttgat
gatcagacggctgttaaggaaataccttctcagaggagagttaaggtcatgtttgattta
gattcgaaatttgatgcaattctagataaggcttgctctgattttgaagttgaaagagat
gttactttggatgagttc------------------------------------------
------------------------ctcgatgttatctgtgatgccatcgagagtactctt
ggtccttgtaaggagcatccacaaataggacagcatg-----------------------
----------------------------tccaagtgcttttgaatagacttaatgatgat
tttgtctatttgtttgatgaagcaggcgatgaagtgatgt--------cttctcgcatgt
actgctccttttctg-----------ctccagaggatgaagacgttgtctgtgaagatga
tgt------------------tgaagatcagcagtgtgacactgat--------------
-gaccctgta--------------------------gtccttgtcgctgatactccagtg
caggaggaagg-------------------------------------------------
-----------------------------cgttgctaaggaacagagtgaggtacagact
gttgttgatgtagag-----------------------------------gaggatgtga
aatct---agccttgtcaccagtgtt----------------------------------
-----------ggtgttgccaaggaggaggaaactg---aagcttatgatgtggcgacct
------------------------------------------tgaatgattctattttg-
--gtagaact------tcaagagtctattgatgcatctgttgatgaggtttttgacaaag
tct---------atgaggatgttctggcatttgatgccatatattctcaggctttgtata
cagcgtatgcagt------tgatgaagacgcagatacacattttagtgttaatg------
--------------------------------------------gtttttggtcacctgc
tattacacg-cactaattgttggctgcgttctgtgttaattgtaatgcagagat------
--------tgcctattaaatttaaagatgaaaagattgagagcatgtggttgtcctacaa
ggc---------tgaatataatcagccttttgtggatt----------------------
--------------accttttgaataacgtgcctaagtctattatgcttccacaaggtgg
ttatgtggctgactttgccta-----------------ttggcttttaagtcagtgtgat
gttaatgcaagtgctttttggcgttgtttaaagtgtgatctggcacttaaccttaaaggg
tt-----ggatgctatgttcttttatggagatgttgtgtctcatattt----gcaagtgc
ggtcaagctatgaccttgttgtctgtagact-tgccatgcacattgcattttgcattgcg
tgaagaaaaattttgcgcattttatacgcccaggaaagtctttatggctgcctgtgctgt
tgatgtacatgattgccactctatggctgttatagagggcactcaaattgatggtaaatt
tgttacagattttaaaggtga--caaatttgattttatggtgggctatggaatgtcattt
agt------------atgacttcttttgaaatagcccaattgtatgg-------------
-----------------------------------ttcgtgtattacaccaaatgtgtgt
tttgttaagggtgatattataaaaattgccaggctagtgaatgctgaggttgttgttaac
cctgctaatggccacatggctcatgggggtggtg--------ttgcaaaggctatagcag
tagcagctggcaaaaagtttgttaaagagaccacagatatggtcaaagataagggagttt
gtcaggttggcgattgt----------tatgagtcaactggtggcaaactatgtaagact
gtgcttaacatagtcgggcctgatgcgcgacaaggtggtaagcaagtttatgcactctta
gagcgtgcttataaacaccttaataaatatgattgttgt------gttacaacacttata
tca----------------------------------gcgggtatat--------ttagt
gtgcctactgatgtatct-----tttacatattttc-ttggtgttgttgataagcaagtt
gtgcttgttagcaataa---caaggaagattttaatgttattcagaattgccaggtgaca
gctgtagatggcaccaaggcattggctgataaattggctattaatttgagccgtactata
aagtatgagacagatgcaaataagctactcttaagtggtgatagttgctttgtttctaca
tttgaagtgttgcagaaagttcagcttcttcgacatgatataaatttggatgaagacgcc
cgtgtgtttgttcaggcaaacatggacaatgttcctgcagactggcgtctcataaataaa
tttgatgttgtaaatggtgtgcgaaccattaaatattttgaatgcccaggctccatattt
atatgcagtcagggaaaggattttggttatatt--------cagaa--tggttctttttc
taaagcaactgtaggtcaaatccgtaagttgttggttaagaaaattgatgttttgcttac
tgttgatggtgttaacttcaaatctagccttgttgctgaaggtgaagtttttggcaaggc
attgggaaatgttttctgtgatggcattgatgtcactaagttaaagtgcagtgccctcta
cagaggtaaggtc-----------------------ttgtatcag-tatgagaatttgtc
tgtggatgatgtt-cgtgctgt---gcaggatgcttttggttttgatcagcagcagttgc
ttgcttattataatctcttgagagtttgtaggtggtcaactgttgttaatggcaaatttt
tcgcctttaaacaggcgaataataattgctttgtcaatgctgcttgccttatgcttcagc
atgttaatcttaagtttaa--taagtggcaatggcaagaggcttggaatgagtttcgtgc
tggtcgtccacttagatttgttgctttggtcttggccaaaggaaattttaagtttaatga
accttctgatgctactgattttatacgtgtggcgttgcgtcaa----gctgatttgtcca
atgcaacgtgcgatttagagttttattgtgattgtggtgttaagca-------agagcag
cg---------tgtgggtgtagacgctgttatgcattttggtactattaataagggtgat
cttgtcaagggttacaagatagattgtagttgttctggtaaatttgtacattgcaccaaa
ttggaagtaccatttttaatctgttctgatact----------------------cctaa
aggcaatggtttgcctgatggt----------tttgtagcagcaaatatatttactggtg
atggagtgggacactacactcatgcaaagtgtggttcccctcttcaactttatgatgcat
gtaatgttaagaaggtcacagacattaagggttgtttgaccgattgtttgtaccttaata
atttaaagcaaactttttcgt--------ccttgctgacgacttattatttagatgatgt
taaaatggtggcgtgtaatcccgatctg-----------------------tcacaatat
tattgtgagggcggaaaatattatacaaaacctattat-------------------taa
ggctcagtttagaacat-ttgaaaaagtagagggtgcatataccaattttaaattggtgg
ggcatggtatctgcgaaaatttgaatgttaaattgggctttga-ttcacgtgctcccttt
ttggagtatagagtgacagagtggccgacagct------actggtgatgtggtgctggcc
tctgatgatttatatgtaagccgttatgctaaggggtgtactacatttggtaaacccgtt
atctggcgggggcatgaaaatgcctctttgcactcgcttacatattttaatag-------
-----acctagtttggtctctgaaaataaatttagtgtcttagctgtggat---------
------------------------------------------------------------
--------------------------gatacttctagtgagtctcattctacagtcttaa
acagtgtacagga-------------------tgctaag-----cctaaggcagacggtc
ctgttaaagaagttaaattaaatggtgtcaaaaagcctgttaaggttgaagatagtgtcg
ttgttaatgacgccactagcaacaccaaagttgttaaaagtttgactttaactgatgttt
gggatatgtacctgacagggtgtgaatatgttgtgtggactgctaatgcattgtctcgcc
tcgtaaattcacctactgttagagagtatgtaaagtatggta---tgaaagttattacca
tacctgttggtttgttgtgtttaagagatgataagcaagagtttgtagctccaaaaatac
tgaaggcgaaggtcagtcagtgttatggatttattaaatgctttttcatctattg-----
ttttagttggcttaaatttaagaccaataataaagttgtgtacaccacagagatagcttc
aaagctaacgtttaagttgt----------------------------------------
-------tctgtttagcggtcaagaatgctttac--------------------------
--agacattcaaatggagtgtggttataaagggttttctt--------------attata
gctacatgtttcttattgtggt---------ttaattttttatatataaatgt-------
-----------tatttttagtgacttttatttgcctaatattggattcttcccaacattt
gttggtagaattatgtcttggtttaaaagaactatggggttgtttaccatctgtgataaa
tatcctaaagctaacctaggctatac--aagtcaattttgtaa--tggtagcacgat-tt
gtgagttgtgctattca-------ggttttgacatgttggataaatatgatgctatgaat
gtggtccaacatgaagttgtgaggcatg---gttttgatt---acctaagccttgtaaaa
ttagtcgtcgaacttgttgtcggctatgcattgtatactgtgtggttttatcctctgttt
tgccttataggattacagttgcttaccacatcagtacctgaattctttatgctggaaact
atgcattggtccttgaggttttgtgttttcttggccaatatgttgccagca--------t
ttgtgttgttgcggttttatattgt------------tataactgcaatgtataaaatat
tttgccttatta------------------------------ggcatattgtttatggat
gtaataaatctggttgtttgttttgttataagagaaaccgtagtgttcgcgttaagtgca
gcactattgtgggtggtgtactacgttattatgatgttattgctaatggcggcactggtt
tctgtgcaaaacatcaatggaattgtcttaattgtcaatcctttaaaccaggtaatacat
tcattactgtggaggctgctgctgaactttctaaggagcttaagcggcctattgaaccaa
ctgatgctgcttactatgttgttacagatattaagcaggttggttgtatgatgcggctgt
tcta------------tgaaagggatggacagcgtgtttatgatgatgttagtgctagtt
tg----------tttgtggatatgaatgatctactgcattctaaagttaaagttgtgcct
aatttacatgtagtggt---tgtagag-aatgaggctgataaagccaattttctaaat--
gcagccgtattttatgcacaatcattatttaggcctatgttaatggtggataagaagtta
gttaccactgctaacactggttcttctgtaactcaaactatgtttgaggtttatgtagat
tcttttatatcgcaatttgatgt--tgatagaaagagtcttaatagt-ttgattaataca
gctcgtacctcccttaaggaaggtgctaagttggaaaatgtgttggacacgtttatcggc
tgtgctcgtaaaaattgctctattgattcggatgttgaaactaagttgataactaagtct
atgatgtcggcagtggctgccggtgtagaattcacggatgaaagttttaacaatttggtt
ccaacatatataaagagtgataata---ttgttgcagctgatttaggtgttcttatacaa
aa---------tagtgctaagcatgtgcagggtaatgttgctaaggctgctaacattgct
tgcatatggtctgtggatgcgtataatcagctttctgcagatttacagcataaattaaag
aaagcatgtgttaaaact---ggcttgaaattaaaattgactt------ttaataagcag
gaagcaagtgtttccattcttacgacaccct---------tttctcttaaaggaggtgcc
gttttaagtaatgttttgtatgttagttttgtttgcagtttgatttgttttgttatgttg
tgggccttgttgccgacttatggtgtt-tacaaatcagatatgcaacttccagcttatgc
cag----------------------------ttttagagttattgataatggtgtagtaa
gagatgtgtctgttgaagatgtgtgttttgctaacaaatttt---------------tac
tatttgatcagtggtatgagtctacatttggtctcacatattatcgcaattctatggctt
gtcccattgtagttgcggttatagatgaagatattggctctactatgtttaatgttccta
ctaaagttatgcggtatggct---ttcatgtgttgcattttcttacacatgcatttgcta
ctgatagcgtgcagtgttacacgccacatgtgcaagtcacttataa-tgatttttatgct
agtggttgtg------------ttctatcgtcattgtgtactatgttctcaatggtcgat
ggcacactacagccatattgttatacagagggtattatgaagaatgcttctctgtatgcc
tctttagttcctcacacacgttatagcctgtctaattcaaatggctatatacg---tttc
cctgaagtaattagtgagggccttgttcgtattgtacgaacacgctctatg------act
tattgcagagtgggtatgtgtgagcaggctgaagagggtgtgtgttttaattttaatggt
tcttgggttttgaataataattattatag-aggtatgcccggaactttttgtggtaggga
tgtttttgatattatgtatcagtttttttgta-gtctagtgcggcctatagattttttcg
caaagactgcgagttctgtggctggtgctatacttgctattattgttgtcttggtgtttt
attacttggtaaaactcaagcgtgcttttggagattacactagcgtcgttgtaattaatg
ttgtagtatggtgtgttaatttcttgatgctatttgtgtttcaagtttatcccaccttgg
catgtgtgtatgcttgtttttatttttatgtaacac------tgtattttccttcggaaa
tcagtgttattatgcatttacaatggattgtgatgtatggcactattatgcccttgtggt
tttgtgtgttatatgtagcaat-----------------tgttgtttctaaccaagcttt
g----tggctattttcttattgccgtaaaattggtactgatgttcgtagtga------tg
gcacatttgaagagatggccctcactacctttatgatcactaaagattcttattgtaagt
tgaaaaattctg------tttctgatgttaattataacaggtacttgagtttgtataaca
agtatcgttattacagtggtaaaatagatactgctggttatagagaggctgcttgttcac
aattggcgaaggctatggagacgtttaaccataataatggtaatgatgtcttatatcagc
cacccgcagcttctgtatctacatcat--tcttgcaatctggtattgttaagatggtgtc
acctacatctaaagtagaaccttgcattgtcagtgttacctatggtagtatgactttgaa
tggtttgtggttggatgataaggtctattgtcctcgtcatgtcatttgttcctcatctga
catgacagacccagattatcctaatttgttgtgtagagtaacctcaggagattttactgt
aatgtctggccgtatgagcctgacggttatgtcttaccagatgatgggttgtcaacttgt
cttgactgtaacccttcaaaatccaaatacgccgaagtatagttttggtgttgttaaacc
tggtgagacatttactgttttggctgcatataatggcaaggcacagggagcctttcatgt
cactatgcgtagtagtcataccattaagggttccttcttatgtggatcttgtggatctgt
tggttatgttttaatgggtgatagtgttaaatttgtgtatatgcatcaactggaacttag
tactggttgtcatactggtactgatttcagtgggaacttttatggtccctatagagat--
-------gctcaagttgtacaattgcccatacaagattatgttcaaactgttaatgttgt
agcttggctttatgctgctatacttaacaattgtaattggtttttgcaaagtgatgtttg
ttccttggaagattttaatgtttggtctatgactaatggttttagccaaattaaatctga
tcttgtc------ctcgatgcattagcatctatgacaggtgttccattggagagattgtt
ggctgctattaagcgccttcgttctggattccaaggacgtcaaattttgggaagttgtac
gc---ttgaagatgagcttacacctgtagatgtttatcaacagcttgctggtgtaaagtt
gcaatctaggcgtacaaga---gttattaaaggtactatatgctggatttta-----gct
tctacatttttgtttagttgcattatttcagcatttgttaaatggactatgtttatgtat
gtcacaacacatatggttggtgtgacaataagtgcgctt------------tgctgtgtg
agcttagccatgttgttggtaaagcataaacatctttatttgactatgtatataattcct
g-tactttgtacattgttttatacaaattatttggttgtgtacaaacagagttttagagg
cttggcatatgcttggctatctcattttgtccctg-ctgttgattttacatatgtggacg
aattgatttatggtatcatgttgctagttg-ctatgatctttgtg-accatgcgcagcat
taat----------------catgatgtcttttctattatgtttttg-----gttggtag
atttgtgagt---------ttggtgtctatgtggtattttggagctaatctagaggagga
agtctt------gttacttctcacttctctttttggcacatatacatggactactttatt
atcacttgctactgctaaaattattgcaaaatggttggctgtt-aatgtgttgtatttta
cagacataccgcaaattaaattgattcttttgagt------------------------t
atctttttattggttatttgtttagttgctattggggagtgttttcactgctgaatagtc
tt------------tttagaatgccaatgggcgtttacaattacaaaatttccgtacggg
aattacgttatatgaatgctaatggattgcgcccacctcgtaatagtgttgaagccttgt
tgcttaattttaaattgttgggaattggaggtgtgccaatcattgaagtatctcaaatac
agtctaagttgactgatgtgaaatgtgctaatgttgttttacttaattgtttgcagcatt
tgcatattgcttctaattctaagttgtggcagtattgtagtactttacacaatgaaatac
tgtccacttcagatttgagcgttgcttttgaaaagctcgctcaattacttattg------
-----ttttatttgctaatccagcagcagtggatagcaaatgtcttgcaaatatagagga
cgtcagcgatgattatgcgcgtgacagtactgttttgcaagctttacagagtgaatttgt
taatatggctagcttcgttgaatatgaaattgctaaaaagaatttggatgaagccaaggc
tagcggctctgctaatcaacagcagataaagcagttagaaaaggcatgtaatattgctaa
gtcggcatacgagcgtgacagagctgttgctcgtaaattagagcgtatggctgacttggc
tctgactaatatgtataaggaagctagaattagtgataaaaagagtaaggtagtttctgc
tttgcagacgatgctgtttagtatggtccgcaaattggataaccaagctcttaattctat
tttagacaatgcagttaaggggtgcgtacctttaaatgcagtaccatcattaacttcaaa
cactctgactataatagtaccagataagcaagtttttgatcaagttgttgataatgtgta
tgtcgcctatgctggcaatgtatggcatatacatagtattcaagatgcagatggtactaa
taagcaattaagtgagataagtgttgat------------tctaactggccactagtgat
tgttgcaaataggcataatgaagtatccagtgccgtt---ttgcagaacaatgagttgat
gccccagaaattaaagatt------caggtcgtcaatagtgg------ttcagatactaa
ttgtaatgttcctactcagtgctattataataatagtggtacgggtcggattgtttatgc
aattcttagtgatgtagatggtctcaagtacactaagattgtaaaagatgacggaaattg
tgttgt---gttggagttggatcctccttgtaagttttctgtacaggatgtgaagggact
taaaattaagtacctttactttgttaagggatgtaacacactagctaggggctgggttgt
tggtacattgtcttcgacagtacgtttacaagctggtgtagctactgagtatgcttctaa
ttcagctatactgtctttgtgtgcgttttctgtagatcctaagaaaacgtatttggatta
tatacaacaaggaggtgctcctgtgagtaattgtgttaagatgctctgtgatcatgcagg
tactggcatggccatcacaattaaacctgaggcaactactaatcaggactcctatggtgg
tgcttctgtatgtatttattgccgcgcacgtgttgaacatccagacgtagatggattgtg
caagttacgcggtaagtttgttcaagtgcccttag---gtataaaagatcctgtgtcata
tgttctgacgcatgatgtttgtcaagtttgtggattttggagggatggcagttgttcctg
tgttagttcaggcg---ctgagatccagtccaaagatacaaact---ttttaaacgggtt
cggggtacaagtgtaaatgcccgtcttgtaccctgtgcaagtggtcttgccactgatgtt
caattaagggcatttgatatttgcaatgctaatagagctggcattggtttgtattataaa
gttaattgttgtcgttttcagcgtttagatgatgacggcaacaagttagataagttcttt
gttgttaaaagaactaatttagaagtgtataataaagagaaagagtattatgagttgact
aagagttgtggtattgtggctgaacacgagttcttcacatttgatgtggatggtagtcgt
gtgccacacatagtgcgtaaagatctttcaaagtttactatgttggatctttgctatgca
ttgcgacattttgatcgcaatgattgttcaactctgtgtgaaattctctctatgtatgct
gattgtgatgagtcctatttttctaaaaaggactggtatgattttgttgaaaatcctgat
attattaatgtgtataaaaagctaggtcctatatttaatagagccctagttaacactgct
aaatttgcagacacattggtggaggcaggcttggtaggtgttttaacacttgataaccaa
gatttatatggtcaatggtatgattttggtgattttgtgaagactgtccctggctgtggt
gtagcagtggcagattcttattattcttatatgatgcctatgctgactatg------tgt
catgcat------------tggattgtgagttgtttgttaatgataattatagacaattc
gatcttgtgcagtatgattttactgactacaagttagaattgttcaataagtattttaag
cattggagtatgacttaccacccaaacactatagagtgcgaggatgataggtgcatcatt
cattgtgccaactttaatatactttttagtatggtcttacctaacacctgttttgggcct
cttgttaggcaaatttttgtagatggtgttccatttgtttgttcaattggttaccattat
aaagaattgggtgttgtaatgaatatggatgtggatacacatcgttatcgcttgtctctt
agagacttgcttctatatgctgcagatcctgctttgcatgttgcatctgctagtgcattg
ttagatttacgcacttgctgttttagcgttgcagctattactagcggcgtaaaatttcaa
acagttaaacctggtaattttaatcaggatttctatgattttattttgagtaaaggcctg
cttaaagagggtagtgcagtcgatctgaaacacttcttctttacgcaggatggtaatgct
gctattactgattataattattataagtataatctacctactatggtggatattaagcag
ttgttgtttgtgttagaagttgtttataagtattttgagatttatgatggtggatgtatt
ccagcttcacaggtcattgttaataattacgataagagtgctggctacccatttaataaa
tttgggaaggcgaggctctattatgaagcattatcgtttgaggagcaggatgatatctat
gcgtatacaaaacgcaatgtcctgccaactttaactcaaatgaatctaaaatatgctatt
agtgctaagaatagagcccgcactgttgctggtgtttctatccttagtactatggcaggc
agaatgtttcatcaaaagtgtttaaagagtatagcagctactcgtggtgttcctgttgtt
ataggcaccacgaagttttatggcggctgggatgatatgctacgccgtcttattaaagat
gttgatagtcctgtacttatgggttgggattatcctaaatgtgatcgtgctatgccaaac
atactgcgtatagtcagtagtttggttttagcgcgtaaacatgatgcgtgttgttcgcat
ggcgatagattctatcgtcttgcgaatgaatgcgcccaagttttaagtgagattgttatg
tgtggtggttgttattatgttaagcctggtggcactagtagtggtgatgctaccactgcc
tttgctaattctgtgtttaatatttgtcaagctgtcactgccaatgtatgctcgttatta
gcatgcaatggccataagattgaagatttgagtatacgcgagttacagaagcgcttatac
tctaatgtgtatcgtagtgactacgtggattacacgtttgtcaatgagtattatgagttt
ttaaataagcattttagtatgatgattttgagtgatgatggtgttgtatgttataattct
gagtatgccattaagggttatattgctaatataagtgcctttcaacaggtgttgtattat
caaaataatgtgttcatgtcggaatctaagtgttgggtagagactgacattaataacggc
cctcatgaattttgttctcaacatacaatgctggtgaaaatggacggagactatgtctac
cttccatacccggatccttctagaatattaggagccggatgttttgttgatgatatatta
aagactgatagcgttctcttgatagagcgctttgtaagtcttgcaatagatgcttatcct
ttagtgtaccacgagaaccaagaatatcaaaatgtgttccgtgtgtatttagaatatata
aagaagctgtacaatgatctgggtaatcagattttggacagctacagtgtgattttaagt
acttgtgatggacaa----------aaatttactgatgagtccttttacaagaacatgta
tttaagaagtgcagtgatgcaaagtgttggcgcttgcgttgtttgctcttctcaaacatc
tttgcgttgtggcagttgcatacgcaagcctttgttgtgttgtaaatgctgttatgatca
tgttatggaaactgatcataaatacgtcctgagtgtgtcaccttatgtgtgtaattcacc
tggatgtgatgtaaatgatgttacaaaattgtatcttggtggtatgtcatattattgtga
gaaccataagcctcagtattcattcaagttagtgatgaatggtatggtttttggattata
taaacaatcttgtactggttcgccctatatagaagattttaataagatagctagttgcaa
gtggactgaggtcgacgattatgtactagctaatgagtgtaccgaacgcttgaaattgtt
tgctgcagaaacgcaaaaggcaactgaagaagcctttaagcagagttatgcatcagcgat
gattcgcgagatcgttagcgatcgggaacttattttatcttgggaaattggtaaggttaa
gccaccacttaataaaaattatgtttttactggttatcatcttactaataatggtaagac
agttttaggtgagtatgtttttgataaaagtgagttgactaatg---gtgtgtattatcg
cgccacaaccacttataagctatctgttggtgatgtttttgttttaacatcacatgcggt
agctaatctaagtgctcctacgcttgttccgcaggagaattatactagcattagatttgc
tagt--------------------------gtttataatgtgcctgagacgtttcaaaat
aatgttgctaattaccagcatattggtatgaaacgttattgtaccgtgcaaggacctcct
ggtacagggaagtcgcatcttgctatcggtcttgctgtatattattgtacagctcgtgtt
gtttacactgccgccagccatgctgctgtcgatgcattgtgtgaaaaggcacataaattt
ttaaatattaatgactgcacgcgtattgttccagcgaaagtgcgtgtagactgttatgat
aagttcaaagttaatgataccactcgtaagtatgtgtttactacaataaatgcattacct
gagttggttactgatattgttgttgttgatgaagttagtatgcttactaattacgagttg
tctgttataaacgctcgtattagggctaagcattatgtttatattggagaccctgctcaa
ttacctgcgcctcgtgtgctattgagcaaaggcactctagaacctagatattttaattct
gtcactaagctaatgtgttgcttgggtcctgatatcttcttgggtacctgttacagatgc
cctaaggagattgtggagacagtttctgccttggtttatgataataagcttaaggctaaa
aatgataatagctcattgtgttttaaagtctattttaaaggacagacgacacatgagagt
tctagtgct---gtaaatatgcagcaaatacatttaattagtaaatttttgaaggcgaat
cccgtgtggaataacgccgtttttattagtccttataatagtcagaactatgctgctaag
cgtgttttgggtttacagacccaaaccgtagattctgcacagggttctgagtatgattat
gtcatttattcacagactgcggaaacagctcattctgtgaatgttaatcgattcaatgta
gctattaccagggccaagaagggtattctttgtgtcatgagtaatatgcaattatttgag
tcgcttaattttactacatt---------------gtcacttgataagattcaaaaccag
agtctttctcgtttgcattgtactactaatttgtttaaggattgtagcaagagttatgtg
ggttaccacccagctcatgctccttcattttttgcggtggatgataaatataaggttagt
ggtgatttagccgtttgccttaatattgctgatgctgctgtgtcgtattcaagattaatt
tccctcatgggtttcaagcttgatttggcccttgatggttattgcaagctttttattact
aaggatgaagctatcaagcgtgttagagcttgggtgggctttgatgcagaaggtgctcat
gcaacacgcgatagcattgggacaaatttcccgctccaattaggcttttcaacaggaatt
gattttgtagttgaggccactggtttgttcgctgaaagagatggttacagctttaaaaag
gctgttgctaaggctccacccggcgaacaatttagacatttaattccacttatgtccaga
gggcagaaatgggatgttgttagaactagaatagtgcaaatgctatctgatcatctcgta
gatttggctgatagcgttgtgcttgttacttgggctgccagctttgagctcacctgtctt
cgatattttgccaagataggcaaagaagttgtttgtaatgtgtgcactaatcgtgcaaca
tgttttaattctagaactggttac---tatggctgctggcgccatagttactcttgtgat
tacctgtacaatccacttattgttgatatacaacagtggggatacacaggttctctaacc
agtaaccacgatctcatctgccaagttcacaagggtgctcatgtggcttcttcggatgct
attatgacccgttgtttggcggtgtatgattgcttttgtaaatctgttaattggaattta
gagtatccaataatctcaaatgaggttagtataaatacctcttgtaggctatt---gcag
cgtgtgatggttaaagctgctatgctatgcaacaggtatagtttgtgttatgatattggc
aatcctaaggggcttgcttgtatcaaagattatgattttaag------------ttttat
gatgcctctcctgttgtaaagtctgtt---------aaacagttgttttataaatatgag
gcacataaagataattttaaagatggtttgtgtatgttttggaactgcaatgtggataaa
tatccagagaatgcagtagtgtgtaggttcgatacaagagtattgagcaaattaaatctc
cct--------ggctgtaatggtggtagtttgtatgttaataagcatgcattccacacca
atccttttacgagggcagcctttgagaatttgaagcctatgccattcttttattattcat
atacgccttgtgtgtatatggatggcatggactccaaacaggttgattatgttcctttaa
gaagtgctacttgcatcacaaggtgcaatttaggtggtgctgtttgcttaaagcatgctg
aggagtatcgtgagtaccttgagtcttacaatacagctaccacggctggttttacttttt
gggtctataagacatttgatttttataatttgtggaatacttttaccaggc------tac
aaagcttggaaaatgttgtttataatttagtcaatgctggacactttgatggaagggcgg
gtgaactgccttgtgccattgtaagtgataaggttgttgctaagatagaaaatgaggatg
tcattgtgtttaaaaataacacgccattccctactaatattgctgttgagctgtttgcca
a----acgcagtgttcgatatcaccctgagcttaagctctttagaaatttaaatgttgac
gtgtgttggaagcacgtcctttgggattatgttaaagatagtgtgttttgtagttctact
tatggggtctgcaaatacacggatat--------aaagtgcattgaaaatttg-------
---aatgtgctttttgatggtcgtgataatggtgctcttgaagcctttagaaaagccaaa
aatggcgtcttcattagtacgacaaaattaaagagtttatctatgtttcaaggtccacaa
cgtgccgatttgaatggcgtaattgtggataaaattggagattcca-aagtggaattttg
gtttgctgtgagaaaggatggtgacgatgtcatcttcagccgtacaggcagccttgaacc
gagccattactggagcccacaaggtaatccaggtggtaatcgcgtgggtaatgccagcgg
taatgatgctctggcacggggcactatctttactcaaagccgtgtgttgtcatcctttac
acctcgttctgagatggaaaaggattttatggatatggatgatagtgtgttcattactaa
gtatggtttagaggactatgcgtttggacacattgtttatggtagttttaaccagaaaat
tattggtggtttgcatttgcttattggattagcccgtaggcagcaaaaatccaatctggt
tgttcaagagttcgt-------acaatacgactctagcatacactcatactgtatcactg
atcaagaaagtggta------------------gtagtaagagtgtttgcactgttattg
atttgttattagatgattttgtggctcttgttaagtcactcaatctagattgtgttagta
aggttgttaatgttaatgttgattttaaggatttccagtttatgttgtggtgcaatgagg
agaaagtcatgactttctatcctcgtttgcaggctgctaatgattggaaacctggttatt
ctatgcctgtattatataagtacttgaatgctccattggaaagagtaaatctctggaact
atggaaaaccaattactttacctacaggttgtatgatgaatgttgctaagtatactcaat
tatgtcaatatttgaacactacaacattagctgtaccatgcaatatgcgtgtcttgcatt
taggtgctggttcagacaaagatgttgctcctgggtctgcagttcttaggcagtggttac
cagcgggcagcattcttgtagataacgatgtaaagccatttgtgagtgacagtgttgcaa
cttactatggagattgtataaccttaccatttgattgtcagtgggatctgataatttctg
atatgtatgacccacttactaagaacattggggagtacaacgtgagtaaagatgggttct
ttgcttacatctgtcatttaatccgtgacaagttagccttgggtggcagtgtggccataa
aaattacagagttttcttggaatgcggagttgtataaattaatggggcattttgcatttt
ggacagttttctgtaccaatgtaaatgcgtcttctagtgaaggatttttaattggcataa
attatttgggtaagtcccggtgtgaa------attgatggtaatattatgcatgccaatt
atttgttttggagaaatagtacaatgtggaatggaggggcttatagtctttttgatatga
ctaagttccctttaaaattggctggtactgctgttgttagcttaaaaccagaccaaataa
atgacttagtctattctcttatagagaaaggcaagttattagtgcgtgatacacgtaaag
aagtttttattggcgatagtcttgtgaatgtt-atttaatctaaacttgtc---------
---atggcgtttgccgacaagccaaatcattttataaattttcctttagcccagtttagt
ggctttatggataaatatttaaagttgcaacaagaaatcattgaaaaaggtttcgattgc
aaactacaattggttccgcatgttagtattactatgctttacatctcagcagaacaatac
aaacttgtggatctttctatacaagaactattagacgatcttggggcgtatgagggtgat
atcatttttgaaaatcctcatatgcttggtagatgtcttgttcttgatgttaaaggtttt
gaagaattgcatggtgatatagttgaaataatgaggagaaggggtcttgtggctgatcaa
tccagaaaatggattcctcattgcacagtggcccaattcaactcagtttttagtga----
---agaagttaaactgcagttcttttataaattacccttctaccccaagcataatcatgt
gtttacaga--------tgctcggcttgagttagtgaagcttggtgcttctaaaatagat
ggtttttattctagccagctaagtgtttggtgcggtgatagattttgttacaaacccccg
accgataaacttggtgctatctgtggctattgctgtcttgataaaattaggtgtgagctt
gatctgggtgacctgccatcaaatgatgaggacgcctggtacaagctaaaataccattat
gaaaataatacctggttctttcgctatgcgtatgataatagtgaatatcttcgcatggca
tgtaaaatgaagggttgtatttgtta-----acttagattt----tacaagtgtaaaaat
ctgattactttatactgcttggacaacatgt-ggaagctt---------------ctgct
tctatgttctgtctgtta---------tggatttaatgatccattgaatgtagtttcaca
tttaaataatgattggttcctctttggcgatagtcgttctgactgcagctatgtggaaaa
taacggtcattcagcatttgattggttagacctacctcaggagttgtgccattcaggtaa
gatctctgc------taaaagtggtaattccctttttaagagttttcactttactgattg
gtataattatacgggtgagggtgaccaagttatattttatgaaggagttaattttggacc
cagccatgcatttaagtgcttggatgggggtgataatacaatgtggatgggtaataaagc
tcgattttatgcccttgtgtataagaagatggcctattataggagtctttcttttgtcaa
tgtatcctacacctatg-------gtggtagtgccaatcctacatccatatgtaaggacc
atactctaacactcaacaatcccaccttcatttcgaaggagtctaattttgttgattatt
attatgcgagcgaggctaatttcaccctcttaggttgtgatgagtttatagtcccgctct
gcatttttaatggccgcagtagaggcagtacatctgatcctgccaataagtattatactg
acagtcagagttattataatatggataatggcgttttgtatgggttcaattccactttgg
atgtaggcaatactgcccaaaaccctggtcttgacctcacttgcatctatcatgctttga
ctcctggtaattataaggctgtgtccttagaattcttgttgactataccctcaaaggcta
tttgcttgcgtaaacctaagatgtttacgccagtgcaggt---------ggttgattcta
ggtggaatagtgccaagcattctgataacaagactgctgtcgcttgccagctgccttatt
gtttttttagaaataccactaccgattatgttggcggtattcatgatgtgcaccatggcg
atccatcttttagagaggtgttggctggtttgctttataatgtgtcttgcatagctaagc
aaggtgcatttctttatgataatgttagctctcaatggccgttgtctggttttggacact
gtcctacagcgtctactattatcgttaatatacctgtctgtgcatatgatcccttgccca
tcatcttgcttggtattttgttaggtatagcagtgcttattatagtctt---tttgatgt
tttattttttagttgataatggtgttaggcttcatgaagcttaat--ttaatctaaacat
gttatttattctcttta---tgttgccttcagcatttgctgttataggtgatttaaagtg
taccacatcttc---tattaatgatgaggatgcacactcacccaccattagtgaagaggt
tgttgatgtatctaacggtctaggtacgtattatgtactagatcgtgtctatcttaatac
cagtttattgcttaatggctactatcccatttcaggttcaacatttcgtaatgttgcact
taagagtactttgcttatgagcaccacctggttcaagccaccttatttatctgaatttaa
taatggtattttcgctaaagtgcggaacaccaag--cttgttgctaatggtgttacttat
agtgaatttaattccattgttattggtagtatttttgttaacacatcatataccatagta
gtacgacctcgcaatggtgtactggaaattacagcttgccagtacactatgtgtgaatac
cctcacaccatttgccatccagccctaggcaatcagcggcaggagttctggcattatgaa
ggtaataatcaaccagtgtgtttgtttaataagaattttagttatgatgttagtgccgag
tggctttattttcatttttatcaggatggtggtactttttatgcg---tattatgctgat
catagccagcctactacgtttttgtttaatttatatttaggtagtcttctgtctcattac
tacgttctccctttgacgtgtaat---------gcgcaggctctcactatgcaatattgg
gttacacctttggctaaaagacaatacctgctcaaatttgacgaacatggtgttattact
aatgctgtggattgtgttagtaattatattagcgaaattcagtgtaaaacccaagctatt
tcacctaatactggtgtttatgatctatcaggcttcactgttcaacctgtagctacagtg
------tatcgccgtattcctaatctccccgattgtgagattgagaattggctcaatcat
aaggatgtgccatcccctctcaattgggaacgtaaaatgtttactaattgtaattttaat
ttgagcagtttgcttcgttatgttc-------aagctgactcattttcttgtaataacat
ggatgcgtctaaagtgtatggtatgtgttttagtagcattcttatagataaatttgctgt
acccaatagcagaaaggttgatctgcagttggggaattctggttttttacagtcttttaa
ttataaaatagatacaactgccacttcttgtcagttgtattatagtttacaccaaaataa
tgtcactgttaaaaaccaaaacccatctttttggaataggcgttatggttttagtgattt
taatttgggttctttttcagatcatagacatagagtggcttattcacaacagtgttttca
aaccactaatgattattgtccttgtgcaagcccatctgttgttaatagttgtactgttaa
taagccacaaagagcaggatcttgtactgtaggaaccacacagcgaaagtgctctgtagg
tggtttaagtggaaaac---agtgcacttgtttatgtaggccaaatcccctaacaacaca
tgcagtta-attcctgcaagcagaagaaagtggttgttggtgtgggtgaacattgttcgg
gtcttggtgtaaatgaagacaagtgcggtggccccagtggatgctcttgtgatcctgatg
ccttcataggctggtctcatgaaagttgtctacttaatgggcgttgccaaatttttgcta
atttgattttaaatggtgttaacagtggtacaacctgttccacagaca------cgcaga
aagctaatactgaagtgcttactgatgtttgtgtagactatgacctgtatggtattacag
gtcgtggtatatttaaagaagtttctgctggttattataacagttggcagaacctcttgt
atgatgtta---------atggtaacctttatggttttaaagattttcaaactaacaaaa
cgtataccatacgttcttgttattctggtagagtttctgctgcttttcatgatggagca-
-ccagaacctgcct----tactatatcgaaatttgaagtgcagttatgtttttaataata
gcatatctcgcg------------------------actcacagccacttaatttctttg
atagttatttgggttgtgttgttaatgccgataaaaacactgcagactctgtctccactt
gcgatttacgcatgggtagcggcttttgtgttgattattccact---gcacgtcgcaagc
gcagagctctttcaactggttatcgctttacaacctttgaacccta---------caatg
tcagtgttgttaatgatagcgttgaggctgtaggtggtttatatgagatacaaataccta
tcaattttactataggcagccatgaggagtttattcaaactagcacccctaaggtgacta
tagactgtgcagcctttgtctgctcagattatgctgcatgtcggcagcaattggtagagt
atggtactttttgtgataacattaacaccattttgaatgaagt-----------------
------------taatggtctgcttgacaatactcaattgcaagtagccaatagtttaat
gcaaggtgtcacccttagttctagacttaagagtggcattgatttagatatagaggatat
tgattttagtcctgttatgggctgtttaggatctgattgc-----ggc------------
-------acttcatcgaggtctgcattagaagatttattatttaacaaggtcacgctatc
tgatgttggctttgttgaagcttataataattgcactggtggtaacgaagtta-gagacc
tcatttgtgtgcaatcttttaatggcattaaagtattgccgcctgtattatcagaatctc
aaatt----tctggttatactacggcagccactgctgcatctat--------gttccctc
cctggacagctgctgcaggtgtgccatttt------------ttttaaatgttcagtata
gaattaatggtttgggtgtcactatgaatgttcttagtgaaaaccaaaagatgatagcta
atgcatttaacaacgccctcggtgctatacagaatgggttcgatgcaactaattctgctt
tagctaaaatccagagcgttgtgaatgctaatgctgaagctcttaataacttactgctac
aactatctaataggtttggtgcaataagtgcttctttacaagaaattctatctcgtctag
atgcccttgaagcacaagtacagatagatcgtcttattaatggtcgtttgactgcattaa
atgcttatgtttcccaacagcttagcgacatcacacttgttaagtttggtgcttcgcagg
ctattgagaaa------gttaacgagtgtgttaaaagccagtcaccgcgcattaatttct
gtgggaatggcaatcatattttgtcattagtgcagaacgcgccttatggcttatatttta
ttcacttcagctatgtgcctactgcctttataactgcgtacgtcagccctggtttatgta
ttgctggtgatagaggtttagcacctaaagctggatattttattaaa------------g
agaatgatcaatggatgttcactggtagttcttattactaccctgagcccattactgata
agaatagtgttgttatgagtacgtgtgctgttaattataccaaagcacccgatgttaatc
tgaacaattcaataccaaatctacccgattttaaagaggagttagatcaatggtttaaga
atcagacatccatagcgcctgatttatcactcgatttagagaaaattaatgttactttcc
tggacctgcacgatgaaatgaacaggattcaggaggctatcaaaaagctaaatgagagtt
acatcaatctcaaggaaattggtacatatgaaatgtatgtaaaatggccttggtatgtct
ggttgt------taattggactcgctggtgtagctgtctgtgttttattattctttatat
gctgctgcacaggctgtggcacatcttgttttaagaaatgtggtaattgttgtgacgaat
atggtgggcacca----------------------------------tgacatagtgata
aaaa---------------cctcccatgaggattgatcactatgtgtggaatagc-taat
cacaactact-----aat---------------atctataaat-----------ctaaac
ag-ctattgtaccttta------------------------------gagtagtcatg--
------------aggcctgaatttaagaccttttgcatcatctttattggtccattttta
gtagcttgtatgttaggctcaagcctatattcattgtggagagtcgaagttaatggcctc
ca--------tgttaataataccacacttgtgactggta--------------gaccagc
cactgt--gtcttattcagttagtacgccagcacc-tagtcttgttgttaaacggcgtga
tgttgg---------tgagtatactttagttagaccgacaagctcttatacaagagttta
tttgggtcctgttagaggtttcg-------------------atactagtactttaggtc
caaaaacccttgat--------tatattactagttctaaacctatatttaattctg----
------------gtcggccttataattttaggaatttgcctaaatttatgagaccgccgg
ccacatggagatctgggatgtgagtaaagctcggtcattttttacacgtgactttggtgt
t---actcagctagaagatctctgttttaaatttggttatagccaacccagtgttggtgt
ttgtttagtacctaaaagagcgtggtgtagtaacttaggtagat------ttgcagcgca
tttc--------actcttaaaggttacgacacatcccctaaaaacca--------ttttg
gtattattactagtttcacttgctacggaagcactattgctgaagctgtaagtgcactag
tta-aagaagctgttca---------------------atttattgtctttag-------
--------------------------------------------------------agcc
agtaagctccagagatatggttaatttattcccgacagacacagtgtggtatgtgggaca
gattatttttttagttgcagtttgccttattgtgcttattcttgccattgcatttcttgc
aactattaaactttgtattcaactttgcggtatctgtaatacttt----------ggtcc
tgtccccatctgtttatgtgtttaacagaggaaggcagctatataagttttacaatcaag
aagtaagacctcctgtcttagaggtggatgatctaatttaatccaaaca--------tta
tgagtagttcta-----------ctcctactcctgcgcctg----------tctattctt
ggacagccgaggaggct-----------------------------gttaggttcctgaa
agaatggaatttctctttaggtataatactacttttaattacaatcatactacagttcgg
ttacacgagccgtagtatgtttgtttatgttgttaagatgatcatcttgtggctcatgtg
gccactgaccattgtcttaaccatatttaattgcgtatacgcattgaatagtgtgtat--
-------cttggattctctatagtgtttgctatagtttccattattatgtggattgttta
ttttgtgaatagtattaggttgtttattagaactggtagttggtggagtttcaacccaga
gacgaacaacctgatgtgtattgatatgaaaggtaagatgtatgttagaccagtaatcga
agattaccataca---ttaacagccactattattcgtggccacctttatatacaaggagt
taaacttggtactggctatgcactttcagacttgcctgcttatgtaactgtggctaa---
-ggttcagcacctttgcacctataagcgcgcttttctggataaaata--gatggtacta-
gtggttttgctgt-ttatgtcaagtccaaagtcggtaactaccgact---------gcct
tccaata-----------------------------------------------------
-----------aacctggaggctcggacac----------------cgcattgttgagaa
atcaaatctaaactttaaggatgtcttttattcccggcctacaga---------------
------------------------------------------------------------
----------------------acgctggaagtagaagctcctctggaaatcgctc----
-----------------tggcaatggaatcctcaagaaaacctctt--------------
------------------------------------------------------------
------------------------------------------------------------
-------------------------------------------gggctgaacaaaccgag
cgaaaccagtctaattcaaatagaggcagaagaact-----------------------c
agcctaagcagactgcttccagtcaacagca-----------------------------
------------------------------------------------------------
------------------------------------------------------------
---------------aggaagtgt------------------------------------
----------------------------------ggtaccccattactcctggttttctg
gaatt-------------------------------------------------------
------------------------------------------------------------
------------------------------------------------------------
----------------------------------acccagttccaaaaaggcaaaga---
------------------------------------------------------------
------------------------------------------------------------
--------------------------------------------gttccattttaatgat
ggacag-----------------------------------------ggtgtgcctattg
ccaatggtatacctgctactgaagcaaagggatattggtatagacacaaccgcaggtcct
ttaaaacagctgatggtcaacagaagcaattgctgcccaggtggtacttctactaccttg
gatctggaccatatgcatcagcaaactatggagacgacattgaaggagtcttctgggtt-
-----------------------gcgagcaatcaagctgatacagctaccccttctgatg
ttgcggaaagggatcccagtagccacgaagctttccctactcgg-tttgcgcctggtacg
gttttgcctcagggttactatgttgaaggctcaggaaggtctgctccta-------atag
tcaaccaggttcacgctctcaatcgcgtggtcccaatagagccaatagtaggagcacctc
aaatcaaagacaatctgcctctgtagttaaacctgacatggctgaagagattgctagtct
tgttctggctaagcttggcaaagatcctagcaagccgcatcaagttactaagc-------
--agaatgccaaggaggtc-----------------------------------------
-------aggcagaagattttga---------------------------------ataa
acctcgtcaaaagaggaccccaagcaagcaatgcaatgtgcagcaatgttttgggaaaag
aggtcccaatcaa---------aattttgggaaccctgaaatgttaaaacttggaactag
tgatccacagttccccattcttgcagagttagcccctacaccgggtgctttcttctttgg
atctaaattggaattggccaaaagagattttggtgagtcggatgaacccaccaaggatgt
gtatgaattgcgctattcaggtgcaataagatttgatagtactctacctggttttgagac
tatcatg---------aaagttttgaatgagaatttgaatgcctaccagaacc-------
-----------------------atcaa--------------------------------
-------gctggtagtgtggatgttgtgagcccaaaacctcagc---gcaaacgaggtac
aaaacaaatggctcaacatgttaatgataatgtagataatgtaagtgttgctaagc----
-----------ctaagagtgcagtgcagcgcaatgtaattagagaattaaccccaga---
-----ggatcatagcttgcttgccaag---ctggacga---------gccttatg-----
-------------------------------------------------------tggat
gactctacagtgtaaagagaatgaatcctatgtcggc-----------------------
-----------------------------------actaggt-----------------g
gtaacccctctctagctagtcgggataggacactctctatcagaatggatgtcttgctgt
aacaatagatagagaaggttgttacagactgtatattaat----------tagttgaaag
agattgctaaatatgtaatgtgtcagagaag-----------tgataaggtcctacgtca
aa----------------------------------------------------------
------------------------------------------------------------
------------------------------------------------------------
-----
>OQ316388.1 MAG: Bamboo rat coronavirus isolate GX/GX18-49/2018, complete genome
---------------------------------------cgtccctcaactctcttgatc
tcttgttagatcta---atttaatctaaactttatataaaca------------------
----ggactccctgtg-gttcatgct----------tgcgggtgtgaatcaatca--tag
tcttgta--------------------------tctcaattcttacactttttagcgctc
t-gccagtgacgtgtcagct-agcggcagcg-------------tccctcccataggtcg
c-------------------------------------aatgcttaaggctggcaaatac
ggtctcggcttcaaagtggccccagagttt------------------------------
--------------------ccatggatgcttccgaacgcatcgga--------------
----gaagttgggtgac--catgaggagtcagaggaggg----ttggttttgcccctctg
ctgcg-----caagagctgaaaagtgtaggaactgcttttgataatcacgtgaagataga
ttgtcgccgcctccctgtgatggagtgttgtgtgcagtcaaatcttatccgtgatatttt
tgttgataaggatccacttaaagtggaatccttaactaaggcggcgatgcagttcgg---
----ctctgccgtcttggtgaaaccaccccagcgtatgccattgggtatgtgcttt----
----------gaacggggtgtgtttccacaaggttatgccatg--------ggattattt
cgcaggcgctgcca----------------ttgttttactggtcgttgtctgacgagtta
----ccatgtggcataccagctgtttaacatcaca-------------------------
-------cctgatggcgtttgcctagggaatggtgtgtttattggttggtttgttcccac
tgatgcaata--ccatcgtatgcacataagtggctccagccgt----------------g
gtttatatatctccgaaagaatggagagaagggttctataacacacggtca---------
tgataaagtgcccataggtaagactttgggttactgttatgactttgatgtggaggatgc
ttgcgaagaggttaatc-------tgaaccctaaaggtaagtattctcaaaaagc-----
----ttatgcattgttaagagggtatcgtggtgtaa----------aacccatactctt-
-------tgtggaccagtatggttgtgactatactggt----------------------
-----------------aatttagcagagtgtctgcaggattatgcagagttctctttgc
aag-agatgaaagagttgcagtccatttggcttgcgtctcacgattttgatattgtcatt
gcttggcacgttgttcgtgatcctcgtgttgtgatgcgtctgcagaccattgctactatt
cgtagcattgagtatgtagcgcaac---ctatcgaggattttttggacg-----------
---------------------------------gagatgttgtgattcgtgaaccggctc
accttcttgctgccaatgcaatagttt------------------------taaaacttc
caaat----ttattggatgttatgtctcacacggatgattctgttgttgagtt-------
-----------tgtgtataaagctaagttgcgtgactgtggttttgtcatgcagtatggt
tatgtggattgccatggcgataactgcgattatcgtggttgggtacctggcaatatgata
gatggcttcccctgcccccagtgcc-----------atactaattatggtccatgtgagg
tgcaggcgcagtcatcagg---------------tgtgcttcctg-----aaaatgccgt
gctgtacactaatggcactgacataataactcaggaatcttttaagctgtatggacactc
agttgttccatttggttcttgtgtctattggagtccatgttctggaatatggattcccat
agttaagtcttctgtcaaatcatatgataatatggtttattcaggtgttgtaggttgtaa
gaccattgttaaagagactga------------------------cattgtttgtcatgc
actttacctagactatgttaaacacaagtgtggtaac-----------------------
--cttgaacaaaggcacactcttggtttg------ggtgatgtgtggcacaaacaattgc
tagttaacagaggtgattacaccatgttgttggataatattgatttgtttgtgaagcgcc
gggctgagttttcttgtaagtttttcatttg----tggagatgggcttgtaccatttttg
cttgatggattggtgcctcggagctattatttgat------------taaaagtggcctt
gcttttacgtcttt-gatgtct-----aagttaggccaagaagtagctgatatgtgcatg
gatatgcttgtcttgttcatggacgaagtgtc------------agttgctacattctat
gttaaaaggtatgttggcaatttggtggctcaatttaaattgttgggtgctgggcttgtc
aaaaagcttgttgagtggtttaacgcttttgttgagacgacagcatgtgcagcaggctgg
cttttgtacca-------gctgctgaatggcttatttgtcgttgcacaaggtgttataac
atttaa---------------gaataatgcgcctgagtatgccaagaatataattggtaa
atttcagg-------------------------------agttttataagctgctggtag
attgt------gctgcagtggctttgttgaa--------aggattgtctgtggttaaaac
tgttaatggttttgtttgtattgcaggcaataaagtgtatgaggtgagtactgggattat
ttccggttttgtcttgccaagtaatgtacaag---cagaacagttgcacttcttagaggg
tgtgg------ctgaacctgtagttatagaagatgatgttgttgaagaggtgaaaacccc
tttagcatttcatgaatgttgtcaaccacctagatcat------------ttgagaagat
ctatattgtggataaagtttatatggccaagtgtggtgatcaatttttccctgtggttat
gaatgatcaaacaattggcgttttggatcaagcgtggcgt-tttccttgcgc-aggtaag
aaagt---------------------------------------------tgcttttgat
gatcagacggctgttaaggaaataccttctcagaggagagttaaggtcatgtttgattta
gattcgaaatttgatgcaattctagataaggcttgctctgattttgaagttgaaagagat
gttactttggatgagttc------------------------------------------
------------------------ctcgatgttatctgtgatgccatcgagagtactctt
ggtccttgtaaggagcatccacaaataggacagcatg-----------------------
----------------------------tccaagtgcttttgaatagacttaatgatgat
tttgtctatttgtttgatgaagcaggcgatgaagtgatgt--------cttctcgcatgt
actgctccttttctg-----------ctccagaggatgaagacgttgtctgtgaagatga
tgt------------------tgaagatcagcagtgtgacactgat--------------
-gaccctgta--------------------------gtccttgtcgctgatactccagtg
caggaggaagg-------------------------------------------------
-----------------------------cgttgctaaggaacagagtgaggtacagact
gttgttgatgtagag-----------------------------------gaggatgtga
aatct---agccttgtcaccagtgtt----------------------------------
-----------ggtgttgccaaggaggaggaaactg---aagcttatgatgtggcgacct
------------------------------------------tgaatgattctattttg-
--gtagaact------tcaagagtctattgatgcatctgttgatgaggtttttgacaaag
tct---------atgaggatgttctggcatttgatgccatatattctcaggctttgtata
cagcgtatgcagt------tgatgaagacgcagatacacattttagtgttaatg------
--------------------------------------------gtttttggtcacctgc
tattacacg-cactaattgttggctgcgttctgtgttaattgtaatgcagagat------
--------tgcctattaaatttaaagatgaaaagattgagagcatgtggttgtcctacaa
ggc---------tgaatataatcagccttttgtggatt----------------------
--------------accttttgaataacgtgcctaagtctattatgcttccacaaggtgg
ttatgtggctgactttgccta-----------------ttggcttttaagtcagtgtgat
gttaatgcaagtgctttttggcgttgtttaaagtgtgatctggcacttaaccttaaaggg
tt-----ggatgctatgttcttttatggagatgttgtgtctcatattt----gcaagtgc
ggtcaagctatgaccttgttgtctgtagact-tgccatgcacattgcattttgcattgcg
tgaagaaaaattttgcgcattttatacgcccaggaaagtctttatggctgcctgtgctgt
tgatgtacatgattgccactctatggctgttatagagggcactcaaattgatggtaaatt
tgttacagattttaaaggtga--caaatttgattttatggtgggctatggaatgtcattt
agt------------atgacttcttttgaaatagcccaattgtatgg-------------
-----------------------------------ttcgtgtattacaccaaatgtgtgt
tttgttaagggtgatattataaaaattgccaggctagtgaatgctgaggttgttgttaac
cctgctaatggccacatggctcatgggggtggtg--------ttgcaaaggctatagcag
tagcagctggcaaaaagtttgttaaagagaccacagatatggtcaaagataagggagttt
gtcaggttggcgattgt----------tatgagtcaactggtggcaaactatgtaagact
gtgcttaacatagtcgggcctgatgcgcgacaaggtggtaagcaagtttatgcactctta
gagcgtgcttataaacaccttaataaatatgattgttgt------gttacaacacttata
tca----------------------------------gcgggtatat--------ttagt
gtgcctactgatgtatct-----tttacatattttc-ttggtgttgttgataagcaagtt
gtgcttgttagcaataa---caaggaagattttaatgttattcagaattgccaggtgaca
gctgtagatggcaccaaggcattggctgataaattggctattaatttgagccgtactata
aagtatgagacagatgcaaataagctactcttaagtggtgatagttgctttgtttctaca
tttgaagtgttgcagaaagttcagcttcttcgacatgatataaatttggatgaagacgcc
cgtgtgtttgttcaggcaaacatggacaatgttcctgcagactggcgtctcataaataaa
tttgatgttgtaaatggtgtgcgaaccattaaatattttgaatgcccaggctccatattt
atatgcagtcagggaaaggattttggttatatt--------cagaa--tggttctttttc
taaagcaactgtaggtcaaatccgtaagttgttggttaagaaaattgatgttttgcttac
tgttgatggtgttaacttcaaatctagccttgttgctgaaggtgaagtttttggcaaggc
attgggaaatgttttctgtgatggcattgatgtcactaagttaaagtgcagtgccctcta
cagaggtaaggtc-----------------------ttgtatcag-tatgagaatttgtc
tgtggatgatgtt-cgtgctgt---gcaggatgcttttggttttgatcagcagcagttgc
ttgcttattataatctcttgagagtttgtaggtggtcaactgttgttaatggcaaatttt
tcgcctttaaacaggcgaataataattgctttgtcaatgctgcttgccttatgcttcagc
atgttaatcttaagtttaa--taagtggcaatggcaagaggcttggaatgagtttcgtgc
tggtcgtccacttagatttgttgctttggtcttggccaaaggaaattttaagtttaatga
accttctgatgctactgattttatacgtgtggcgttgcgtcaa----gctgatttgtcca
atgcaacgtgcgatttagagttttattgtgattgtggtgttaagca-------agagcag
cg---------tgtgggtgtagacgctgttatgcattttggtactattaataagggtgat
cttgtcaagggttacaagatagattgtagttgttctggtaaatttgtacattgcaccaaa
ttggaagtaccatttttaatctgttctgatact----------------------cctaa
aggcaatggtttgcctgatggt----------tttgtagcagcaaatatatttactggtg
atggagtgggacactacactcatgcaaagtgtggttcccctcttcaactttatgatgcat
gtaatgttaagaaggtcacagacattaagggttgtttgaccgattgtttgtaccttaata
atttaaagcaaactttttcgt--------ccttgctgacgacttattatttagatgatgt
taaaatggtggcgtgtaatcccgatctg-----------------------tcacaatat
tattgtgagggcggaaaatattatacaaaacctattat-------------------taa
ggctcagtttagaacat-ttgaaaaagtagagggtgcatataccaattttaaattggtgg
ggcatggtatctgcgaaaatttgaatgttaaattgggctttga-ttcacgtgctcccttt
ttggagtatagagtgacagagtggccgacagct------actggtgatgtggtgctggcc
tctgatgatttatatgtaagccgttatgctaaggggtgtactacatttggtaaacccgtt
atctggcgggggcatgaaaatgcctctttgcactcgcttacatattttaatag-------
-----acctagtttggtctctgaaaataaatttagtgtcttagctgtggat---------
------------------------------------------------------------
--------------------------gatacttctagtgagtctcattctacagtcttaa
acagtgtacagga-------------------tgctaag-----cctaaggcagacggtc
ctgttaaagaagttaaattaaatggtgtcaaaaagcctgttaaggttgaagatagtgtcg
ttgttaatgacgccactagcaacaccaaagttgttaaaagtttgactttaactgatgttt
gggatatgtacctgacagggtgtgaatatgttgtgtggactgctaatgcattgtctcgcc
tcgtaaattcacctactgttagagagtatgtaaagtatggta---tgaaagttattacca
tacctgttggtttgttgtgtttaagagatgataagcaagagtttgtagctccaaaaatac
tgaaggcgaaggtcagtcagtgttatggatttattaaatgctttttcatctattg-----
ttttagttggcttaaatttaagaccaataataaagttgtgtacaccacagagatagcttc
aaagctaacgtttaagttgt----------------------------------------
-------tctgtttagcggtcaagaatgctttac--------------------------
--agacattcaaatggagtgtggttataaagggttttctt--------------attata
gctacatgtttcttattgtggt---------ttaattttttatatataaatgt-------
-----------tatttttagtgacttttatttgcctaatattggattcttcccaacattt
gttggtagaattatgtcttggtttaaaagaactatggggttgtttaccatctgtgataaa
tatcctaaagctaacctaggctatac--aagtcaattttgtaa--tggtagcacgat-tt
gtgagttgtgctattca-------ggttttgacatgttggataaatatgatgctatgaat
gtggtccaacatgaagttgtgaggcatg---gttttgatt---acctaagccttgtaaaa
ttagtcgtcgaacttgttgtcggctatgcattgtatactgtgtggttttatcctctgttt
tgccttataggattacagttgcttaccacatcagtacctgaattctttatgctggaaact
atgcattggtccttgaggttttgtgttttcttggccaatatgttgccagca--------t
ttgtgttgttgcggttttatattgt------------tataactgcaatgtataaaatat
tttgccttatta------------------------------ggcatattgtttatggat
gtaataaatctggttgtttgttttgttataagagaaaccgtagtgttcgcgttaagtgca
gcactattgtgggtggtgtactacgttattatgatgttattgctaatggcggcactggtt
tctgtgcaaaacatcaatggaattgtcttaattgtcaatcctttaaaccaggtaatacat
tcattactgtggaggctgctgctgaactttctaaggagcttaagcggcctattgaaccaa
ctgatgctgcttactatgttgttacagatattaagcaggttggttgtatgatgcggctgt
tcta------------tgaaagggatggacagcgtgtttatgatgatgttagtgctagtt
tg----------tttgtggatatgaatgatctactgcattctaaagttaaagttgtgcct
aatttacatgtagtggt---tgtagag-aatgaggctgataaagccaattttctaaat--
gcagccgtattttatgcacaatcattatttaggcctatgttaatggtggataagaagtta
gttaccactgctaacactggttcttctgtaactcaaactatgtttgaggtttatgtagat
tcttttatatcgcaatttgatgt--tgatagaaagagtcttaatagt-ttgattaataca
gctcgtacctcccttaaggaaggtgctaagttggaaaatgtgttggacacgtttatcggc
tgtgctcgtaaaaattgctctattgattcggatgttgaaactaagttgataactaagtct
atgatgtcggcagtggctgccggtgtagaattcacggatgaaagttttaacaatttggtt
ccaacatatataaagagtgataata---ttgttgcagctgatttaggtgttcttatacaa
aa---------tagtgctaagcatgtgcagggtaatgttgctaaggctgctaacattgct
tgcatatggtctgtggatgcgtataatcagctttctgcagatttacagcataaattaaag
aaagcatgtgttaaaact---ggcttgaaattaaaattgactt------ttaataagcag
gaagcaagtgtttccattcttacgacaccct---------tttctcttaaaggaggtgcc
gttttaagtaatgttttgtatgttagttttgtttgcagtttgatttgttttgttatgttg
tgggccttgttgccgacttatggtgtt-tacaaatcagatatgcaacttccagcttatgc
cag----------------------------ttttagagttattgataatggtgtagtaa
gagatgtgtctgttgaagatgtgtgttttgctaacaaatttt---------------tac
tatttgatcagtggtatgagtctacatttggtctcacatattatcgcaattctatggctt
gtcccattgtagttgcggttatagatgaagatattggctctactatgtttaatgttccta
ctaaagttatgcggtatggct---ttcatgtgttgcattttcttacacatgcatttgcta
ctgatagcgtgcagtgttacacgccacatgtgcaagtcacttataa-tgatttttatgct
agtggttgtg------------ttctatcgtcattgtgtactatgttctcaatggtcgat
ggcacactacagccatattgttatacagagggtattatgaagaatgcttctctgtatgcc
tctttagttcctcacacacgttatagcctgtctaattcaaatggctatatacg---tttc
cctgaagtaattagtgagggccttgttcgtattgtacgaacacgctctatg------act
tattgcagagtgggtatgtgtgagcaggctgaagagggtgtgtgttttaattttaatggt
tcttgggttttgaataataattattatag-aggtatgcccggaactttttgtggtaggga
tgtttttgatattatgtatcagtttttttgta-gtctagtgcggcctatagattttttcg
caaagactgcgagttctgtggctggtgctatacttgctattattgttgtcttggtgtttt
attacttggtaaaactcaagcgtgcttttggagattacactagcgtcgttgtaattaatg
ttgtagtatggtgtgttaatttcttgatgctatttgtgtttcaagtttatcccaccttgg
catgtgtgtatgcttgtttttatttttatgtaacac------tgtattttccttcggaaa
tcagtgttattatgcatttacaatggattgtgatgtatggcactattatgcccttgtggt
tttgtgtgttatatgtagcaat-----------------tgttgtttctaaccaagcttt
g----tggctattttcttattgccgtaaaattggtactgatgttcgtagtga------tg
gcacatttgaagagatggccctcactacctttatgatcactaaagattcttattgtaagt
tgaaaaattctg------tttctgatgttaattataacaggtacttgagtttgtataaca
agtatcgttattacagtggtaaaatagatactgctggttatagagaggctgcttgttcac
aattggcgaaggctatggagacgtttaaccataataatggtaatgatgtcttatatcagc
cacccgcagcttctgtatctacatcat--tcttgcaatctggtattgttaagatggtgtc
acctacatctaaagtagaaccttgcattgtcagtgttacctatggtagtatgactttgaa
tggtttgtggttggatgataaggtctattgtcctcgtcatgtcatttgttcctcatctga
catgacagacccagattatcctaatttgttgtgtagagtaacctcaggagattttactgt
aatgtctggccgtatgagcctgacggttatgtcttaccagatgatgggttgtcaacttgt
cttgactgtaacccttcaaaatccaaatacgccgaagtatagttttggtgttgttaaacc
tggtgagacatttactgttttggctgcatataatggcaaggcacagggagcctttcatgt
cactatgcgtagtagtcataccattaagggttccttcttatgtggatcttgtggatctgt
tggttatgttttaatgggtgatagtgttaaatttgtgtatatgcatcaactggaacttag
tactggttgtcatactggtactgatttcagtgggaacttttatggtccctatagagat--
-------gctcaagttgtacaattgcccatacaagattatgttcaaactgttaatgttgt
agcttggctttatgctgctatacttaacaattgtaattggtttttgcaaagtgatgtttg
ttccttggaagattttaatgtttggtctatgactaatggttttagccaaattaaatctga
tcttgtc------ctcgatgcattagcatctatgacaggtgttccattggagagattgtt
ggctgctattaagcgccttcgttctggattccaaggacgtcaaattttgggaagttgtac
gc---ttgaagatgagcttacacctgtagatgtttatcaacagcttgctggtgtaaagtt
gcaatctaggcgtacaaga---gttattaaaggtactatatgctggatttta-----gct
tctacatttttgtttagttgcattatttcagcatttgttaaatggactatgtttatgtat
gtcacaacacatatggttggtgtgacaataagtgcgctt------------tgctgtgtg
agcttagccatgttgttggtaaagcataaacatctttatttgactatgtatataattcct
g-tactttgtacattgttttatacaaattatttggttgtgtacaaacagagttttagagg
cttggcatatgcttggctatctcattttgtccctg-ctgttgattttacatatgtggacg
aattgatttatggtatcatgttgctagttg-ctatgatctttgtg-accatgcgcagcat
taat----------------catgatgtcttttctattatgtttttg-----gttggtag
atttgtgagt---------ttggtgtctatgtggtattttggagctaatctagaggagga
agtctt------gttacttctcacttctctttttggcacatatacatggactactttatt
atcacttgctactgctaaaattattgcaaaatggttggctgtt-aatgtgttgtatttta
cagacataccgcaaattaaattgattcttttgagt------------------------t
atctttttattggttatttgtttagttgctattggggagtgttttcactgctgaatagtc
tt------------tttagaatgccaatgggcgtttacaattacaaaatttccgtacggg
aattacgttatatgaatgctaatggattgcgcccacctcgtaatagtgttgaagccttgt
tgcttaattttaaattgttgggaattggaggtgtgccaatcattgaagtatctcaaatac
agtctaagttgactgatgtgaaatgtgctaatgttgttttacttaattgtttgcagcatt
tgcatattgcttctaattctaagttgtggcagtattgtagtactttacacaatgaaatac
tgtccacttcagatttgagcgttgcttttgaaaagctcgctcaattacttattg------
-----ttttatttgctaatccagcagcagtggatagcaaatgtcttgcaaatatagagga
cgtcagcgatgattatgcgcgtgacagtactgttttgcaagctttacagagtgaatttgt
taatatggctagcttcgttgaatatgaaattgctaaaaagaatttggatgaagccaaggc
tagcggctctgctaatcaacagcagataaagcagttagaaaaggcatgtaatattgctaa
gtcggcatacgagcgtgacagagctgttgctcgtaaattagagcgtatggctgacttggc
tctgactaatatgtataaggaagctagaattagtgataaaaagagtaaggtagtttctgc
tttgcagacgatgctgtttagtatggtccgcaaattggataaccaagctcttaattctat
tttagacaatgcagttaaggggtgcgtacctttaaatgcagtaccatcattaacttcaaa
cactctgactataatagtaccagataagcaagtttttgatcaagttgttgataatgtgta
tgtcgcctatgctggcaatgtatggcatatacatagtattcaagatgcagatggtactaa
taagcaattaagtgagataagtgttgat------------tctaactggccactagtgat
tgttgcaaataggcataatgaagtatccagtgccgtt---ttgcagaacaatgagttgat
gccccagaaattaaagatt------caggtcgtcaatagtgg------ttcagatactaa
ttgtaatgttcctactcagtgctattataataatagtggtacgggtcggattgtttatgc
aattcttagtgatgtagatggtctcaagtacactaagattgtaaaagatgacggaaattg
tgttgt---gttggagttggatcctccttgtaagttttctgtacaggatgtgaagggact
taaaattaagtacctttactttgttaagggatgtaacacactagctaggggctgggttgt
tggtacattgtcttcgacagtacgtttacaagctggtgtagctactgagtatgcttctaa
ttcagctatactgtctttgtgtgcgttttctgtagatcctaagaaaacgtatttggatta
tatacaacaaggaggtgctcctgtgagtaattgtgttaagatgctctgtgatcatgcagg
tactggcatggccatcacaattaaacctgaggcaactactaatcaggactcctatggtgg
tgcttctgtatgtatttattgccgcgcacgtgttgaacatccagacgtagatggattgtg
caagttacgcggtaagtttgttcaagtgcccttag---gtataaaagatcctgtgtcata
tgttctgacgcatgatgtttgtcaagtttgtggattttggagggatggcagttgttcctg
tgttagttcaggcg---ctgagatccagtccaaagatacaaact---ttttaaacgggtt
cggggtacaagtgtaaatgcccgtcttgtaccctgtgcaagtggtcttgccactgatgtt
caattaagggcatttgatatttgcaatgctaatagagctggcattggtttgtattataaa
gttaattgttgtcgttttcagcgtttagatgatgacggcaacaagttagataagttcttt
gttgttaaaagaactaatttagaagtgtataataaagagaaagagtattatgagttgact
aagagttgtggtattgtggctgaacacgagttcttcacatttgatgtggatggtagtcgt
gtgccacacatagtgcgtaaagatctttcaaagtttactatgttggatctttgctatgca
ttgcgacattttgatcgcaatgattgttcaactctgtgtgaaattctctctatgtatgct
gattgtgatgagtcctatttttctaaaaaggactggtatgattttgttgaaaatcctgat
attattaatgtgtataaaaagctaggtcctatatttaatagagccctagttaacactgct
aaatttgcagacacattggtggaggcaggcttggtaggtgttttaacacttgataaccaa
gatttatatggtcaatggtatgattttggtgattttgtgaagactgtccctggctgtggt
gtagcagtggcagattcttattattcttatatgatgcctatgctgactatg------tgt
catgcat------------tggattgtgagttgtttgttaatgataattatagacaattc
gatcttgtgcagtatgattttactgactacaagttagaattgttcaataagtattttaag
cattggagtatgacttaccacccaaacactatagagtgcgaggatgataggtgcatcatt
cattgtgccaactttaatatactttttagtatggtcttacctaacacctgttttgggcct
cttgttaggcaaatttttgtagatggtgttccatttgtttgttcaattggttaccattat
aaagaattgggtgttgtaatgaatatggatgtggatacacatcgttatcgcttgtctctt
agagacttgcttctatatgctgcagatcctgctttgcatgttgcatctgctagtgcattg
ttagatttacgcacttgctgttttagcgttgcagctattactagcggcgtaaaatttcaa
acagttaaacctggtaattttaatcaggatttctatgattttattttgagtaaaggcctg
cttaaagagggtagtgcagtcgatctgaaacacttcttctttacgcaggatggtaatgct
gctattactgattataattattataagtataatctacctactatggtggatattaagcag
ttgttgtttgtgttagaagttgtttataagtattttgagatttatgatggtggatgtatt
ccagcttcacaggtcattgttaataattacgataagagtgctggctacccatttaataaa
tttgggaaggcgaggctctattatgaagcattatcgtttgaggagcaggatgatatctat
gcgtatacaaaacgcaatgtcctgccaactttaactcaaatgaatctaaaatatgctatt
agtgctaagaatagagcccgcactgttgctggtgtttctatccttagtactatggcaggc
agaatgtttcatcaaaagtgtttaaagagtatagcagctactcgtggtgttcctgttgtt
ataggcaccacgaagttttatggcggctgggatgatatgctacgccgtcttattaaagat
gttgatagtcctgtacttatgggttgggattatcctaaatgtgatcgtgctatgccaaac
atactgcgtatagtcagtagtttggttttagcgcgtaaacatgatgcgtgttgttcgcat
ggcgatagattctatcgtcttgcgaatgaatgcgcccaagttttaagtgagattgttatg
tgtggtggttgttattatgttaagcctggtggcactagtagtggtgatgctaccactgcc
tttgctaattctgtgtttaatatttgtcaagctgtcactgccaatgtatgctcgttatta
gcatgcaatggccataagattgaagatttgagtatacgcgagttacagaagcgcttatac
tctaatgtgtatcgtagtgactacgtggattacacgtttgtcaatgagtattatgagttt
ttaaataagcattttagtatgatgattttgagtgatgatggtgttgtatgttataattct
gagtatgccattaagggttatattgctaatataagtgcctttcaacaggtgttgtattat
caaaataatgtgttcatgtcggaatctaagtgttgggtagagactgacattaataacggc
cctcatgaattttgttctcaacatacaatgctggtgaaaatggacggagactatgtctac
cttccatacccggatccttctagaatattaggagccggatgttttgttgatgatatatta
aagactgatagcgttctcttgatagagcgctttgtaagtcttgcaatagatgcttatcct
ttagtgtaccacgagaaccaagaatatcaaaatgtgttccgtgtgtatttagaatatata
aagaagctgtacaatgatctgggtaatcagattttggacagctacagtgtgattttaagt
acttgtgatggacaa----------aaatttactgatgagtccttttacaagaacatgta
tttaagaagtgcagtgatgcaaagtgttggcgcttgcgttgtttgctcttctcaaacatc
tttgcgttgtggcagttgcatacgcaagcctttgttgtgttgtaaatgctgttatgatca
tgttatggaaactgatcataaatacgtcctgagtgtgtcaccttatgtgtgtaattcacc
tggatgtgatgtaaatgatgttacaaaattgtatcttggtggtatgtcatattattgtga
gaaccataagcctcagtattcattcaagttagtgatgaatggtatggtttttggattata
taaacaatcttgtactggttcgccctatatagaagattttaataagatagctagttgcaa
gtggactgaggtcgacgattatgtactagctaatgagtgtaccgaacgcttgaaattgtt
tgctgcagaaacgcaaaaggcaactgaagaagcctttaagcagagttatgcatcagcgat
gattcgcgagatcgttagcgatcgggaacttattttatcttgggaaattggtaaggttaa
gccaccacttaataaaaattatgtttttactggttatcatcttactaataatggtaagac
agttttaggtgagtatgtttttgataaaagtgagttgactaatg---gtgtgtattatcg
cgccacaaccacttataagctatctgttggtgatgtttttgttttaacatcacatgcggt
agctaatctaagtgctcctacgcttgttccgcaggagaattatactagcattagatttgc
tagt--------------------------gtttataatgtgcctgagacgtttcaaaat
aatgttgctaattaccagcatattggtatgaaacgttattgtaccgtgcaaggacctcct
ggtacagggaagtcgcatcttgctatcggtcttgctgtatattattgtacagctcgtgtt
gtttacactgccgccagccatgctgctgtcgatgcattgtgtgaaaaggcacataaattt
ttaaatattaatgactgcacgcgtattgttccagcgaaagtgcgtgtagactgttatgat
aagttcaaagttaatgataccactcgtaagtatgtgtttactacaataaatgcattacct
gagttggttactgatattgttgttgttgatgaagttagtatgcttactaattacgagttg
tctgttataaacgctcgtattagggctaagcattatgtttatattggagaccctgctcaa
ttacctgcgcctcgtgtgctattgagcaaaggcactctagaacctagatattttaattct
gtcactaagctaatgtgttgcttgggtcctgatatcttcttgggtacctgttacagatgc
cctaaggagattgtggagacagtttctgccttggtttatgataataagcttaaggctaaa
aatgataatagctcattgtgttttaaagtctattttaaaggacagacgacacatgagagt
tctagtgct---gtaaatatgcagcaaatacatttaattagtaaatttttgaaggcgaat
cccgtgtggaataacgccgtttttattagtccttataatagtcagaactatgctgctaag
cgtgttttgggtttacagacccaaaccgtagattctgcacagggttctgagtatgattat
gtcatttattcacagactgcggaaacagctcattctgtgaatgttaatcgattcaatgta
gctattaccagggccaagaagggtattctttgtgtcatgagtaatatgcaattatttgag
tcgcttaattttactacatt---------------gtcacttgataagattcaaaaccag
agtctttctcgtttgcattgtactactaatttgtttaaggattgtagcaagagttatgtg
ggttaccacccagctcatgctccttcattttttgcggtggatgataaatataaggttagt
ggtgatttagccgtttgccttaatattgctgatgctgctgtgtcgtattcaagattaatt
tccctcatgggtttcaagcttgatttggcccttgatggttattgcaagctttttattact
aaggatgaagctatcaagcgtgttagagcttgggtgggctttgatgcagaaggtgctcat
gcaacacgcgatagcattgggacaaatttcccgctccaattaggcttttcaacaggaatt
gattttgtagttgaggccactggtttgttcgctgaaagagatggttacagctttaaaaag
gctgttgctaaggctccacccggcgaacaatttagacatttaattccacttatgtccaga
gggcagaaatgggatgttgttagaactagaatagtgcaaatgctatctgatcatctcgta
gatttggctgatagcgttgtgcttgttacttgggctgccagctttgagctcacctgtctt
cgatattttgccaagataggcaaagaagttgtttgtaatgtgtgcactaatcgtgcaaca
tgttttaattctagaactggttac---tatggctgctggcgccatagttactcttgtgat
tacctgtacaatccacttattgttgatatacaacagtggggatacacaggttctctaacc
agtaaccacgatctcatctgccaagttcacaagggtgctcatgtggcttcttcggatgct
attatgacccgttgtttggcggtgtatgattgcttttgtaaatctgttaattggaattta
gagtatccaataatctcaaatgaggttagtataaatacctcttgtaggctatt---gcag
cgtgtgatggttaaagctgctatgctatgcaacaggtatagtttgtgttatgatattggc
aatcctaaggggcttgcttgtatcaaagattatgattttaag------------ttttat
gatgcctctcctgttgtaaagtctgtt---------aaacagttgttttataaatatgag
gcacataaagataattttaaagatggtttgtgtatgttttggaactgcaatgtggataaa
tatccagagaatgcagtagtgtgtaggttcgatacaagagtattgagcaaattaaatctc
cct--------ggctgtaatggtggtagtttgtatgttaataagcatgcattccacacca
atccttttacgagggcagcctttgagaatttgaagcctatgccattcttttattattcat
atacgccttgtgtgtatatggatggcatggactccaaacaggttgattatgttcctttaa
gaagtgctacttgcatcacaaggtgcaatttaggtggtgctgtttgcttaaagcatgctg
aggagtatcgtgagtaccttgagtcttacaatacagctaccacggctggttttacttttt
gggtctataagacatttgatttttataatttgtggaatacttttaccaggc------tac
aaagcttggaaaatgttgtttataatttagtcaatgctggacactttgatggaagggcgg
gtgaactgccttgtgccattgtaagtgataaggttgttgctaagatagaaaatgaggatg
tcattgtgtttaaaaataacacgccattccctactaatattgctgttgagctgtttgcca
a----acgcagtgttcgatatcaccctgagcttaagctctttagaaatttaaatgttgac
gtgtgttggaagcacgtcctttgggattatgttaaagatagtgtgttttgtagttctact
tatggggtctgcaaatacacggatat--------aaagtgcattgaaaatttg-------
---aatgtgctttttgatggtcgtgataatggtgctcttgaagcctttagaaaagccaaa
aatggcgtcttcattagtacgacaaaattaaagagtttatctatgtttcaaggtccacaa
cgtgccgatttgaatggcgtaattgtggataaaattggagattcca-aagtggaattttg
gtttgctgtgagaaaggatggtgacgatgtcatcttcagccgtacaggcagccttgaacc
gagccattactggagcccacaaggtaatccaggtggtaatcgcgtgggtaatgccagcgg
taatgatgctctggcacggggcactatctttactcaaagccgtgtgttgtcatcctttac
acctcgttctgagatggaaaaggattttatggatatggatgatagtgtgttcattactaa
gtatggtttagaggactatgcgtttggacacattgtttatggtagttttaaccagaaaat
tattggtggtttgcatttgcttattggattagcccgtaggcagcaaaaatccaatctggt
tgttcaagagttcgt-------acaatacgactctagcatacactcatactgtatcactg
atcaagaaagtggta------------------gtagtaagagtgtttgcactgttattg
atttgttattagatgattttgtggctcttgttaagtcactcaatctagattgtgttagta
aggttgttaatgttaatgttgattttaaggatttccagtttatgttgtggtgcaatgagg
agaaagtcatgactttctatcctcgtttgcaggctgctaatgattggaaacctggttatt
ctatgcctgtattatataagtacttgaatgctccattggaaagagtaaatctctggaact
atggaaaaccaattactttacctacaggttgtatgatgaatgttgctaagtatactcaat
tatgtcaatatttgaacactacaacattagctgtaccatgcaatatgcgtgtcttgcatt
taggtgctggttcagacaaagatgttgctcctgggtctgcagttcttaggcagtggttac
cagcgggcagcattcttgtagataacgatgtaaagccatttgtgagtgacagtgttgcaa
cttactatggagattgtataaccttaccatttgattgtcagtgggatctgataatttctg
atatgtatgacccacttactaagaacattggggagtacaacgtgagtaaagatgggttct
ttgcttacatctgtcatttaatccgtgacaagttagccttgggtggcagtgtggccataa
aaattacagagttttcttggaatgcggagttgtataaattaatggggcattttgcatttt
ggacagttttctgtaccaatgtaaatgcgtcttctagtgaaggatttttaattggcataa
attatttgggtaagtcccggtgtgaa------attgatggtaatattatgcatgccaatt
atttgttttggagaaatagtacaatgtggaatggaggggcttatagtctttttgatatga
ctaagttccctttaaaattggctggtactgctgttgttagcttaaaaccagaccaaataa
atgacttagtctattctcttatagagaaaggcaagttattagtgcgtgatacacgtaaag
aagtttttattggcgatagtcttgtgaatgtt-atttaatctaaacttgtc---------
---atggcgtttgccgacaagccaaatcattttataaattttcctttagcccagtttagt
ggctttatggataaatatttaaagttgcaacaagaaatcattgaaaaaggtttcgattgc
aaactacaattggttccgcatgttagtattactatgctttacatctcagcagaacaatac
aaacttgtggatctttctatacaagaactattagacgatcttggggcgtatgagggtgat
atcatttttgaaaatcctcatatgcttggtagatgtcttgttcttgatgttaaaggtttt
gaagaattgcatggtgatatagttgaaataatgaggagaaggggtcttgtggctgatcaa
tccagaaaatggattcctcattgcacagtggcccaattcaactcagtttttagtga----
---agaagttaaactgcagttcttttataaattacccttctaccccaagcataatcatgt
gtttacaga--------tgctcggcttgagttagtgaagcttggtgcttctaaaatagat
ggtttttattctagccagctaagtgtttggtgcggtgatagattttgttacaaacccccg
accgataaacttggtgctatctgtggctattgctgtcttgataaaattaggtgtgagctt
gatctgggtgacctgccatcaaatgatgaggacgcctggtacaagctaaaataccattat
gaaaataatacctggttctttcgctatgcgtatgataatagtgaatatcttcgcatggca
tgtaaaatgaagggttgtatttgtta-----acttagattt----tacaagtgtaaaaat
ctgattactttatactgcttggacaacatgt-ggaagctt---------------ctgct
tctatgttctgtctgtta---------tggatttaatgatccattgaatgtagtttcaca
tttaaataatgattggttcctctttggcgatagtcgttctgactgcagctatgtggaaaa
taacggtcattcagcatttgattggttagacctacctcaggagttgtgccattcaggtaa
gatctctgc------taaaagtggtaattccctttttaagagttttcactttactgattg
gtataattatacgggtgagggtgaccaagttatattttatgaaggagttaattttggacc
cagccatgcatttaagtgcttggatgggggtgataatacaatgtggatgggtaataaagc
tcgattttatgcccttgtgtataagaagatggcctattataggagtctttcttttgtcaa
tgtatcctacacctatg-------gtggtagtgccaatcctacatccatatgtaaggacc
atactctaacactcaacaatcccaccttcatttcgaaggagtctaattttgttgattatt
attatgcgagcgaggctaatttcaccctcttaggttgtgatgagtttatagtcccgctct
gcatttttaatggccgcagtagaggcagtacatctgatcctgccaataagtattatactg
acagtcagagttattataatatggataatggcgttttgtatgggttcaattccactttgg
atgtaggcaatactgcccaaaaccctggtcttgacctcacttgcatctatcatgctttga
ctcctggtaattataaggctgtgtccttagaattcttgttgactataccctcaaaggcta
tttgcttgcgtaaacctaagatgtttacgccagtgcaggt---------ggttgattcta
ggtggaatagtgccaagcattctgataacaagactgctgtcgcttgccagctgccttatt
gtttttttagaaataccactaccgattatgttggcggtattcatgatgtgcaccatggcg
atccatcttttagagaggtgttggctggtttgctttataatgtgtcttgcatagctaagc
aaggtgcatttctttatgataatgttagctctcaatggccgttgtctggttttggacact
gtcctacagcgtctactattatcgttaatatacctgtctgtgcatatgatcccttgccca
tcatcttgcttggtattttgttaggtatagcagtgcttattatagtctt---tttgatgt
tttattttttagttgataatggtgttaggcttcatgaagcttaat--ttaatctaaacat
gttatttattctcttta---tgttgccttcagcatttgctgttataggtgatttaaagtg
taccacatcttc---tattaatgatgaggatgcacactcacccaccattagtgaagaggt
tgttgatgtatctaacggtctaggtacgtattatgtactagatcgtgtctatcttaatac
cagtttattgcttaatggctactatcccatttcaggttcaacatttcgtaatgttgcact
taagagtactttgcttatgagcaccacctggttcaagccaccttatttatctgaatttaa
taatggtattttcgctaaagtgcggaacaccaag--cttgttgctaatggtgttacttat
agtgaatttaattccattgttattggtagtatttttgttaacacatcatataccatagta
gtacgacctcgcaatggtgtactggaaattacagcttgccagtacactatgtgtgaatac
cctcacaccatttgccatccagccctaggcaatcagcggcaggagttctggcattatgaa
ggtaataatcaaccagtgtgtttgtttaataagaattttagttatgatgttagtgccgag
tggctttattttcatttttatcaggatggtggtactttttatgcg---tattatgctgat
catagccagcctactacgtttttgtttaatttatatttaggtagtcttctgtctcattac
tacgttctccctttgacgtgtaat---------gcgcaggctctcactatgcaatattgg
gttacacctttggctaaaagacaatacctgctcaaatttgacgaacatggtgttattact
aatgctgtggattgtgttagtaattatattagcgaaattcagtgtaaaacccaagctatt
tcacctaatactggtgtttatgatctatcaggcttcactgttcaacctgtagctacagtg
------tatcgccgtattcctaatctccccgattgtgagattgagaattggctcaatcat
aaggatgtgccatcccctctcaattgggaacgtaaaatgtttactaattgtaattttaat
ttgagcagtttgcttcgttatgttc-------aagctgactcattttcttgtaataacat
ggatgcgtctaaagtgtatggtatgtgttttagtagcattcttatagataaatttgctgt
acccaatagcagaaaggttgatctgcagttggggaattctggttttttacagtcttttaa
ttataaaatagatacaactgccacttcttgtcagttgtattatagtttacaccaaaataa
tgtcactgttaaaaaccaaaacccatctttttggaataggcgttatggttttagtgattt
taatttgggttctttttcagatcatagacatagagtggcttattcacaacagtgttttca
aaccactaatgattattgtccttgtgcaagcccatctgttgttaatagttgtactgttaa
taagccacaaagagcaggatcttgtactgtaggaaccacacagcgaaagtgctctgtagg
tggtttaagtggaaaac---agtgcacttgtttatgtaggccaaatcccctaacaacaca
tgcagtta-attcctgcaagcagaagaaagtggttgttggtgtgggtgaacattgttcgg
gtcttggtgtaaatgaagacaagtgcggtggccccagtggatgctcttgtgatcctgatg
ccttcataggctggtctcatgaaagttgtctacttaatgggcgttgccaaatttttgcta
atttgattttaaatggtgttaacagtggtacaacctgttccacagaca------cgcaga
aagctaatactgaagtgcttactgatgtttgtgtagactatgacctgtatggtattacag
gtcgtggtatatttaaagaagtttctgctggttattataacagttggcagaacctcttgt
atgatgtta---------atggtaacctttatggttttaaagattttcaaactaacaaaa
cgtataccatacgttcttgttattctggtagagtttctgctgcttttcatgatggagca-
-ccagaacctgcct----tactatatcgaaatttgaagtgcagttatgtttttaataata
gcatatctcgcg------------------------actcacagccacttaatttctttg
atagttatttgggttgtgttgttaatgccgataaaaacactgcagactctgtctccactt
gcgatttacgcatgggtagcggcttttgtgttgattattccact---gcacgtcgcaagc
gcagagctctttcaactggttatcgctttacaacctttgaacccta---------caatg
tcagtgttgttaatgatagcgttgaggctgtaggtggtttatatgagatacaaataccta
tcaattttactataggcagccatgaggagtttattcaaactagcacccctaaggtgacta
tagactgtgcagcctttgtctgctcagattatgctgcatgtcggcagcaattggtagagt
atggtactttttgtgataacattaacaccattttgaatgaagt-----------------
------------taatggtctgcttgacaatactcaattgcaagtagccaatagtttaat
gcaaggtgtcacccttagttctagacttaagagtggcattgatttagatatagaggatat
tgattttagtcctgttatgggctgtttaggatctgattgc-----ggc------------
-------acttcatcgaggtctgcattagaagatttattatttaacaaggtcacgctatc
tgatgttggctttgttgaagcttataataattgcactggtggtaacgaagtta-gagacc
tcatttgtgtgcaatcttttaatggcattaaagtattgccgcctgtattatcagaatctc
aaatt----tctggttatactacggcagccactgctgcatctat--------gttccctc
cctggacagctgctgcaggtgtgccatttt------------ttttaaatgttcagtata
gaattaatggtttgggtgtcactatgaatgttcttagtgaaaaccaaaagatgatagcta
atgcatttaacaacgccctcggtgctatacagaatgggttcgatgcaactaattctgctt
tagctaaaatccagagcgttgtgaatgctaatgctgaagctcttaataacttactgctac
aactatctaataggtttggtgcaataagtgcttctttacaagaaattctatctcgtctag
atgcccttgaagcacaagtacagatagatcgtcttattaatggtcgtttgactgcattaa
atgcttatgtttcccaacagcttagcgacatcacacttgttaagtttggtgcttcgcagg
ctattgagaaa------gttaacgagtgtgttaaaagccagtcaccgcgcattaatttct
gtgggaatggcaatcatattttgtcattagtgcagaacgcgccttatggcttatatttta
ttcacttcagctatgtgcctactgcctttataactgcgtacgtcagccctggtttatgta
ttgctggtgatagaggtttagcacctaaagctggatattttattaaa------------g
agaatgatcaatggatgttcactggtagttcttattactaccctgagcccattactgata
agaatagtgttgttatgagtacgtgtgctgttaattataccaaagcacccgatgttaatc
tgaacaattcaataccaaatctacccgattttaaagaggagttagatcaatggtttaaga
atcagacatccatagcgcctgatttatcactcgatttagagaaaattaatgttactttcc
tggacctgcacgatgaaatgaacaggattcaggaggctatcaaaaagctaaatgagagtt
acatcaatctcaaggaaattggtacatatgaaatgtatgtaaaatggccttggtatgtct
ggttgt------taattggactcgctggtgtagctgtctgtgttttattattctttatat
gctgctgcacaggctgtggcacatcttgttttaagaaatgtggtaattgttgtgacgaat
atggtgggcacca----------------------------------tgacatagtgata
aaaa---------------cctcccatgaggattgatcactatgtgtggaatagc-taat
cacaactact-----aat---------------atctataaat-----------ctaaac
ag-ctattgtaccttta------------------------------gagtagtcatg--
------------aggcctgaatttaagaccttttgcatcatctttattggtccattttta
gtagcttgtatgttaggctcaagcctatattcattgtggagagtcgaagttaatggcctc
ca--------tgttaataataccacacttgtgactggta--------------gaccagc
cactgt--gtcttattcagttagtacgccagcacc-tagtcttgttgttaaacggcgtga
tgttgg---------tgagtatactttagttagaccgacaagctcttatacaagagttta
tttgggtcctgttagaggtttcg-------------------atactagtactttaggtc
caaaaacccttgat--------tatattactagttctaaacctatatttaattctg----
------------gtcggccttataattttaggaatttgcctaaatttatgagaccgccgg
ccacatggagatctgggatgtgagtaaagctcggtcattttttacacgtgactttggtgt
t---actcagctagaagatctctgttttaaatttggttatagccaacccagtgttggtgt
ttgtttagtacctaaaagagcgtggtgtagtaacttaggtagat------ttgcagcgca
tttc--------actcttaaaggttacgacacatcccctaaaaacca--------ttttg
gtattattactagtttcacttgctacggaagcactattgctgaagctgtaagtgcactag
tta-aagaagctgttca---------------------atttattgtctttag-------
--------------------------------------------------------agcc
agtaagctccagagatatggttaatttattcccgacagacacagtgtggtatgtgggaca
gattatttttttagttgcagtttgccttattgtgcttattcttgccattgcatttcttgc
aactattaaactttgtattcaactttgcggtatctgtaatacttt----------ggtcc
tgtccccatctgtttatgtgtttaacagaggaaggcagctatataagttttacaatcaag
aagtaagacctcctgtcttagaggtggatgatctaatttaatccaaaca--------tta
tgagtagttcta-----------ctcctactcctgcgcctg----------tctattctt
ggacagccgaggaggct-----------------------------gttaggttcctgaa
agaatggaatttctctttaggtataatactacttttaattacaatcatactacagttcgg
ttacacgagccgtagtatgtttgtttatgttgttaagatgatcatcttgtggctcatgtg
gccactgaccattgtcttaaccatatttaattgcgtatacgcattgaatagtgtgtat--
-------cttggattctctatagtgtttgctatagtttccattattatgtggattgttta
ttttgtgaatagtattaggttgtttattagaactggtagttggtggagtttcaacccaga
gacgaacaacctgatgtgtattgatatgaaaggtaagatgtatgttagaccagtaatcga
agattaccataca---ttaacagccactattattcgtggccacctttatatacaaggagt
taaacttggtactggctatgcactttcagacttgcctgcttatgtaactgtggctaa---
-ggttcagcacctttgcacctataagcgcgcttttctggataaaata--gatggtacta-
gtggttttgctgt-ttatgtcaagtccaaagtcggtaactaccgact---------gcct
tccaata-----------------------------------------------------
-----------aacctggaggctcggacac----------------cgcattgttgagaa
atcaaatctaaactttaaggatgtcttttattcccggcctacaga---------------
------------------------------------------------------------
----------------------acgctggaagtagaagctcctctggaaatcgctc----
-----------------tggcaatggaatcctcaagaaaacctctt--------------
------------------------------------------------------------
------------------------------------------------------------
-------------------------------------------gggctgaacaaaccgag
cgaaaccagtctaattcaaatagaggcagaagaact-----------------------c
agcctaagcagactgcttccagtcaacagca-----------------------------
------------------------------------------------------------
------------------------------------------------------------
---------------aggaagtgt------------------------------------
----------------------------------ggtaccccattactcctggttttctg
gaatt-------------------------------------------------------
------------------------------------------------------------
------------------------------------------------------------
----------------------------------acccagttccaaaaaggcaaaga---
------------------------------------------------------------
------------------------------------------------------------
--------------------------------------------gttccattttaatgat
ggacag-----------------------------------------ggtgtgcctattg
ccaatggtatacctgctactgaagcaaagggatattggtatagacacaaccgcaggtcct
ttaaaacagctgatggtcaacagaagcaattgctgcccaggtggtacttctactaccttg
gatctggaccatatgcatcagcaaactatggagacgacattgaaggagtcttctgggtt-
-----------------------gcgagcaatcaagctgatacagctaccccttctgatg
ttgcggaaagggatcccagtagccacgaagctttccctactcgg-tttgcgcctggtacg
gttttgcctcagggttactatgttgaaggctcaggaaggtctgctccta-------atag
tcaaccaggttcacgctctcaatcgcgtggtcccaatagagccaatagtaggagcacctc
aaatcaaagacaatctgcctctgtagttaaacctgacatggctgaagagattgctagtct
tgttctggctaagcttggcaaagatcctagcaagccgcatcaagttactaagc-------
--agaatgccaaggaggtc-----------------------------------------
-------aggcagaagattttga---------------------------------ataa
acctcgtcaaaagaggaccccaagcaagcaatgcaatgtgcagcaatgttttgggaaaag
aggtcccaatcaa---------aattttgggaaccctgaaatgttaaaacttggaactag
tgatccacagttccccattcttgcagagttagcccctacaccgggtgctttcttctttgg
atctaaattggaattggccaaaagagattttggtgagtcggatgaacccaccaaggatgt
gtatgaattgcgctattcaggtgcaataagatttgatagtactctacctggttttgagac
tatcatg---------aaagttttgaatgagaatttgaatgcctaccagaacc-------
-----------------------atcaa--------------------------------
-------gctggtagtgtggatgttgtgagcccaaaacctcagc---gcaaacgaggtac
aaaacaaatggctcaacatgttaatgataatgtagataatgtaagtgttgctaagc----
-----------ctaagagtgcagtgcagcgcaatgtaattagagaattaaccccaga---
-----ggatcatagcttgcttgccaag---ctggacga---------gccttatg-----
-------------------------------------------------------tggat
gactctacagtgtaaagagaatgaatcctatgtcggc-----------------------
-----------------------------------actaggt-----------------g
gtaacccctctctagctagtcgggataggacactctctatcagaatggatgtcttgctgt
aacaatagatagagaaggttgttacagactgtatattaat----------tagttgaaag
agattgctaaatatgtaatgtgtcagagaag-----------tgataaggtcctacgtca
aa----------------------------------------------------------
------------------------------------------------------------
------------------------------------------------------------
-----
>OQ297694.1 MAG: Bamboo rat coronavirus isolate GX/GX19-89/2019, complete genome
----------------------------ggcgtccgtaccgtccctcaactctcttgatc
tcttgttagatcta---atttaatctaaactttatataaaca------------------
----ggactccctgtg-gttcatgct----------tgcgggtgtgaatcaatca--tag
tcttgta--------------------------tctcaattcttacactttttagcgctc
t-gccagtgacgtgtcagct-agcggcagcg-------------tccctcccataggtcg
c-------------------------------------aatgcttaaggctggcaaatac
ggtctcggcttcaaagtggccccagagttt------------------------------
--------------------ccatggatgcttccgaacgcatcgga--------------
----gaagttgggtgac--catgaggagtcagaggaggg----tgggttttgcccctctg
ctgcg-----caagagctgaaaagtgtaggaactgcttttgataatcacgtgaagataga
ttgtcgccgcctccctgtgatggagtgttgtgtgcagtcaaatcttatccgtgatatttt
tgttgataaggatccacttaaagtggaatccttaactaaggcggcgatgcagttcgg---
----ctctgccgtcttggtgaaaccaccccagcgtatgccattgggtatgtgcttt----
----------gaacggggtgtgtttccacaaggttatgccatg--------ggattattt
cgcaggcgctgcca----------------ttgttttactggtcgttgtctgacgagtta
----ccatgtggcataccagctgtttaacatcaca-------------------------
-------cctgatggcgtttgcctagggaatggtgtgtttattggttggtttgttcccac
tgatgcaata--ccgtcgtatgcacataagtggctccagccgt----------------g
gtttatatatctccgaaagaatggagagaagggttctataacacacggtca---------
tgataaagtgcccataggtaagactttgggttactgttatgactttgatgtggaggatgc
ttgcgaagaggttaatc-------tgaaccctaaaggtaagtattctcaaaaagc-----
----ttatgcattgttaagagggtatcgtggtgtaa----------aacccatactctt-
-------tgtggaccagtatggttgtgactatactggt----------------------
-----------------aatttagcagagtgtctgcaggattatgcagagttctctttgc
aag-agatgaaagagttgcagtccatctggcttgcgtctcacgattttgatattgtcatt
gcttggcacgttgttcgtgatcctcgttttgtgatgcgtctgcagaccattgctactatt
cgtagcattgagtatgtagcgcaac---ctatcgaggatttttttgacg-----------
---------------------------------gagctgttgtgattcgtgaaccggctc
accttcttgctgccaatgcaatagttt------------------------taaaacttc
caaat----ttattggatgttatgtctcacacggatgattctgttgttgagtt-------
-----------tgtgtataaagctaagttgcgtgactgtggttttgtcatgcagtatggt
tatgtggattgccatggcgataactgcgattatcgtggttgggtacctggcaatatgata
gatggcttcccctgcccccagtgcc-----------atactaattatggtccatgtgagg
tgcaggcgcagtcatcagg---------------tgtgcttcctg-----aaaatgccgt
gctgtacactaatggcactgacataacaactcaggaatcttttaagctgtatggacactc
agttgttccatttggttcttgtgtctattggagtccatgttctggaatatggattcccat
agttaagtcttctgttaaatcatatgataatatggtttattcaggtgttgtaggttgtaa
gaccattgttaaagagactga------------------------cagtgtttgtcatgc
actttacctagactatgttaaacacaattgtgctaac-----------------------
--cttgaacaaaggcacactcttggtttg------ggtgatgtgtggcacaaacaattgc
tagttaacagaggtgattacaccatgttgttggataatattgatttgtttgtgaagcgcc
gggctgagttttcttgtaagtttttcatttg----tggagatgggcttgtaccatttttg
cttgatggattggtgcctcggagctattatttgat------------taaaagtggcctt
gcttttacgtcttt-gatgtct-----aagtttggccaagaagtagctgatatgtgcatg
gatatgcttgtcttgttcatggacgaagtgtc------------agttgctacattctat
gttaaaaggtatattggcaatttggtggctcaatttaaattgttgggtgctgggcttgtc
aaaaagcttgttgagtggtttaacgcttttgttgagacgacagcatgtgcagcaggctgg
cttttgtacca-------gctgctgaatggcttatttgtcgttgcacaaggcgttataac
atttaa---------------gaataacgcgcctgagtatgccaagaatataattggtaa
atttcagg-------------------------------agttttataagctgctggtag
attgt------gctgcagtggctttgttgaa--------aggattgtctgtggttaaaac
tgttaatggttttgtttgtattgcaggcaataaagtgtatgaggtgagtactgggattat
ttccggttttgtcttgccaagtaatgtacaag---cagaacagttgcacttcttagaggg
tgtgg------ctgaacctgtagttatagaagatgatgttgttgaagaggtgaaaacccc
tttagcatttcatgaatgttgtcaaccacctagatcat------------ttgagaagat
ctatattgtggataaagtttatatggccaagtgtggtgatcaatttttccctgtggttat
gaatgatcaaacaattggcgttttggatcaagcgtggcgt-tttccttgcgc-aggtaag
aaagt---------------------------------------------tgcttttgat
gagcagacggctgttaaggaaataccttctcagaggagagttaaggtcatgtttgattta
gattcgaaatttgatgcaattctagataaggcttgctctgattttgaagttgaaagagat
gttactttggatgagttc------------------------------------------
------------------------ctcgatgttatctgtgatgccatcgagagtactctt
ggtccttgtaaggagcatccacaaataggacagcatg-----------------------
----------------------------tccaagtgcttttgaatagacttaatgatgat
tttgtctatttgtttgatgaagcaggcgatgaagtgatgt--------cttctcgcatgt
actgctccttttctg-----------ctccagaggatgaagacgttgtctgtgaagatga
tgt------------------tgaagatcagcagtgtgacactgat--------------
-gaccctgta--------------------------gttcttatcgctgatactccagtg
caggaggaagg-------------------------------------------------
-----------------------------cgttgctaaggaacagagtgaggtacagact
gttgttgatgtagag-----------------------------------gaggatgtga
aatct---agccttgtcaccagtgtt----------------------------------
-----------ggtgttgccaaggaggaggaaactg---aagcttatgatgtggcggcct
------------------------------------------tgaatgattctattttg-
--gtagaact------tcaagagtctattgatgcatctgttgatgaggtttttgacaaag
tct---------atgaggatgttctggcatttgatgccatatattctcaggctttgtata
cagcgtatgcagt------tgatgaagacgcagatacacattttagtgttaatg------
--------------------------------------------ggttttggtcacctgc
tattacacg-cactaattgttggctgcgttctgtgttaattgtaatgcagagat------
--------tgcctattaaatttaaagatgaaaagattgagagcatgtggttgtcctacaa
ggc---------tgaatataatcagccttttgtggatt----------------------
--------------accttttgaataacgtgcctaagtctattatgcttccacaaggtgg
ttatgtggctgactttgccta-----------------ttggcttttaagtcagtgtgat
gttaatgcaagtgctttttggcgttgtttaaagtgtgatctggcacttaaccttaaaggg
tt-----ggatgctatgttcttttatggagatgttgtgtctcatattt----gcaagtgc
ggtcaagctatgaccttgttgtctgtagact-tgccatgcacattgcattttgcattgcg
tgaagaaaaattttgcgcattttatacgcccaggaaagtctttatggctgcctgtgctgt
tgatgtacatgattgccactctatggctgttatagagggcactcaaattgatggtaaatt
tgttacagattttaaaggtga--caaatttgattttatggtgggctatggaatgtcattt
agt------------atgacttcttttgaaatagcccaattgtatgg-------------
-----------------------------------ttcgtgtattacaccaaatgtgtgt
tttgttaagggtgatattataaaaattgccaggctagtgaatgctgaggttgttgttaac
cctgctaatggccacatggctcatgggggtggtg--------ttgcaaaggctatagcag
tagcagctggcaaaaagtttgttaaagagaccacagatatggtcaaagataagggagttt
gtcaggttggcgattgt----------tatgagtcaactggtggcaaactatgtaagact
gtgcttaacatagtcgggcctgatgcgcgacaaggtggtaagcaagtttatgcactctta
gagcgtgcttataaacaccttaataaatatgattgttgt------gttacaacacttata
tca----------------------------------gcgggtatat--------ttagt
gtgcctactgatgtatct-----cttacatattttc-ttggtgttgttgataagcaagtt
gtgcttgttagcaataa---caaggaagattttaatgttattcagaattgccaggtgaca
gctgtagatggcaccaaggcattggctgataaattggctattaatttgagccgtactata
aagtatgagacagatgcaaataagctactcttaagtggtgatagttgctttgtttctaca
tttgaagtgttgcaggaagttcagcttcttcgacatgatataaatttggatgaagacgcc
cgtgtgtttgttcaggcaaacatggacaatgttcctgcagactggcgtctcataaataaa
tttgatgttgtaaatggtgtgcgaaccattaaatattttgaatgcccaggctccatattt
atatgcagtcagggaaaggattttggttatatt--------cagaa--tggttctttttc
taaagcaactgtaggtcaaatccgtaagttgttggttaagaaaattgatgttttgcttac
tgttgatggtgttaatttcaaatctagccttgttgctgaaggtgaagtttttggcaaggc
attgggaaatgttttctgtgatggcattgatgtcactaagttaaagtgcagtgccctcta
cagaggtaaggtc-----------------------ttgtatcag-tatgagaatttgtc
tgtggatgatgtt-cgtgctgt---gcaggatgcttttggttttgatcagcagcagttgc
ttgcttattataatctcttgagagtttgtaggtggtcaactgttgttaatggcaaatttt
tcgcctttaaacaggcgaataataattgctttgtcaatgctgcttgccttatgcttcagc
atgttaatcttaagtttaa--taagtggcaatggcaagaggcttggaatgagtttcgtgc
tggtcgtccacttagatttgttgctttggtcttggccaaaggaaattttaagtttaatga
accttctgatgctactgattttatacgtgtggcgttgcgtcaa----gctgatttgtcca
atgcaacgtgcgatttagagttttattgtgattgtggtgttaagca-------agagcag
cg---------tgtgggtgtagacgctgttatgcattttggtactattaataagggtgat
cttgtcaagggttacaagatagattgtagttgttctggtaaatttgtacattgcaccaaa
ttggaagtaccatttttaatctgttctgatact----------------------cctaa
aggcaatggtttgcctgatggt----------gttgtagcagcaaatatatttacaggtg
atggagtgggacactacactcatgcaaagtgtggttcccctcatcaactttatgatgcat
gtaatgttaagaaggtcacagacattaagggttgtttgaccgattgtttgtaccttaata
atttaaagcaaactttttcgt--------ccttgctgacgacttattatttagatgatgt
taaaatggtggcgtgtaatcccgatctg-----------------------tcacaatat
tattgtgagggcggaaagtattatacaaaacctattat-------------------taa
ggctcagtttagaacat-ttgaaaaagtagagggtgcatataccaattttaaattggtgg
ggcatggtatctgcgaaaatttgaatgttaaattgggctttga-ttcacgtgctcccttt
ttggagtatagagtgacagagtggccgacagct------actggtgatgtggtgctggcc
tctgatgatttatatgtaagccgttatgctaaggggtgtactacatttggtaaacccgtt
atctggcgggggcatgaaaatgcctctttgcactcgcttacatattttaatag-------
-----acctagtttggtctctgaaaataaatttagtgtcttagctgtggat---------
------------------------------------------------------------
--------------------------gatacttctagtgagtctcattctacagtcttag
acagtgtacagga-------------------tgctaag-----cctaaggcagacggtc
ctgttaaagaagttaaattaaatggtgtcaaaaagcctgttaaggttgaagatagtgtcg
ttgttaatgatgctactagcaacaccaaagttgttaaaagtttgactttaactgatgtct
gggatatgtacctgacagggtgtgaatatgttgtgtggactgctaatgcattgtctcgcc
tcgtaaattcacctactgttagagagtatgtaaagtatggta---tgaaagttattacca
tacctgttggtttgttgtgtttaagagatgataagcaagagtttgtagctccaaaaatac
tgaaggcgaaggtcagtcagtgttatggatttattaaatgctttttcatctattg-----
ttttagttggtttaaatttaagaccaataataaagttgtgtacaccacagagatagcttc
aaagctaacgtttaagttgt----------------------------------------
-------tctgtttagcggtcaagaatgctttac--------------------------
--agacattcaaatggagtgtggttataaagggttttctt--------------attata
gctacatgtttcttattgtggt---------ttaattttttatatataaatgt-------
-----------tatttttagtgacttttatttgcctaatattggattcttcccaacattt
gttggtagaattatgtcttggtttaaaagaactatggggttgtttaccatctgtgattta
tattccaaggctaatctaggctatac--aagtcaattttgtaa--tggtagcatgat-tt
gtgagttgtgctattca-------ggttttgatatgttggataaatatgatgctatgaat
gttgtccaacatgaagttgtgaggcatg---gttttgatt---acctaagccttgtaaag
ttagtcgtcgaacttgttgtcggctatgcattgtatactgtgtggttttatcctctgttt
tgccttataggattacagttgcttaccacatcagtacctgaattctttatgctggaaact
atgcattggtccttgaggttttgtgttttcttggccaatatgttaccagca--------t
ttgtgttgttgcggttttatattgt------------tataactgcaatgtataaaatat
tttgccttatta------------------------------ggcatattgtttatggat
gtaataaatctggctgtttgttttgttacaagagaaaccgtagtgttcgcgttaagtgca
gcactattgtgggtggtgtactacgctattatgatgttattgctaatggcggcaccggtt
tctgtgcaaaacatcaatggaattgtcttaattgtcaatcctttaaaccaggtaatacat
tcattactgtggaggctgctgttgagctttctaaggagctcaagcggcctattaacccaa
ctgatgctgcttactatgttgttacagatattaagcaggttggttgtatgatgcgtctgt
tcta------------tgaaagggatggacagcgtgtttatgatgatgttagtgctagtt
tg----------tttgtggatatgaatgatctactgcattctaaagttaaagttgtgcct
aatttacatgtagtggt---tgtagag-aatgaggcggacaaagccaattttctaaat--
gcagccgtattttatgcacaatcattatttaggcctatgttaatggtggataagaagtta
attaccactgctaacactggctcttctgtaactcaaactatgtttgaggtttatgtagat
tcttttatatcgcaatttgatgt--tgatagaaagagtcttaatagt-ttgattaataca
gctcgtacctcccttaaggaaggttctaagttggaaaatgtgttggacacgtttattggc
tgtgctcgtaaaaattgctctattgattcggatgttgaaactaagttgataactaagtct
atgatgtcggcagtggctgccggtgtagaattcacggatgaaagttttaacaatttggtg
ccaacatatataaagagtgataata---ttgttgcagctgatttaggtgttcttatacaa
aa---------tagtgctaagcatgtgcagggtaatgttgctaaggctgctaacattgct
tgcatatggtctgtggatgcgtataatcagctctctgcagatttacagcataaattaaag
aaagcatgtgttaaaact---ggcttgaaattaaaattgactt------ttaataagcag
gaagcaagtgtttccattcttacgacaccct---------tttctcttaaaggaggtgcc
gttttaagtaatgttttgtatgttagttttgtttgcagtttgatttgttttgttatgttg
tgggccttgttgccgacttatagtgtt-tacaaatcagatatgcaacttccagcttatgc
cag----------------------------ttttagagttattgataatggtgtagtaa
gagatgtgtctgttgaagatgtgtgttttgctaacaaatttt---------------tac
aatttgatcagtggtatgagtctacatttggtctcacatattatcgcaattctatggctt
gtcccattgtagttgcggttatagatgaagatattggctctactatgtttaatgttccta
ctaaagttatgaggtatggct---ttcatgtgttgcattttcttacacatgcatttgcta
ctgatcacgtgcagtgttacacgccacatgtgcaagtcacttataa-tgatttttatgct
agtggttgtg------------ttctatcgtcattgtgtactatgttctcaatggccgat
ggcacactacagccctattgttatacggagggtattatgaagaatgcttctctgtatgcc
tctttagttcctcacacgcgttatagccttgcaaattcaaatggctatatacg---attc
cctgaagtaattagtgagggcattgttcgtattgtacgaacacgctctatg------act
tattgcagagtgggtatgtgtgagcaggctgaagagggtgtgtgctttaattttaatggt
tcctgggttttgaataataattattatag-aggtatgcctggaactttttgtggtaggga
cgtttttgatattatgtatcagttctttggta-gtctagtgcggcctatagatttcttcg
ctctgactgcgagttctgtggctggtgctatacttgctattattgttgtcttggtgtttt
attatttgataaaactcaagcgtgcttttggagattacactagtgttgtggtaattaata
ttgtagtttggtgtgttaatttcttgatgctttttgtgtttcaagtttatcccaccttag
catgtgtttatgcttgtttttatttttatgtaacgc------tgtattttccttcggaaa
tcagtgttattatgcatttacaatggattgtgatgtatggcactattatgcctttgtggt
tttgtgtgttgtatgtagcaat-----------------tgttgtttctaaccaagcatt
g----tggctattttcttattgccgcaagattggtactgatgtccgtagtga------tg
gtacattcgaagagatggccctcactacctttatgattactaaagattcttattgtaagt
tgaaaaattctg------tttctgatgttacttataacaggtacttgagtttgtataaca
agtatcgttattatagtggtaaaatagatactgctggttatagagaggctgcttgctcac
aattggcgaaggctatggagacgtttaaccataataatggtaatgatgtcttatatcagc
ctcctgcagcttctgtatctacatcat--tcttgcaatctggtattgttaagatggtgtc
acctacatctaaagtagaaccttgcattgtcagtgttacctatggtagtatgaccttgaa
tggtttgtggttggatgataaggtctattgtcctcgtcatgtcatttgttcctcatctga
catgactgacccagattatcctaatttgttgtgtagagtaacctcaggagattttactgt
aatgtctggccgtatgagcctgacggttatgtcttaccagatgatgggttgtcaacttgt
tttgactgtaacccttcaaaatccaaatacgccgaagtatagttttggtgttgttaaacc
tggtgagacatttaccgttttggctgcatataatggcaaggcacagggagcctttcatgt
cactatgcgtagtagtcataccattaagggttcctttttatgtggatcttgtggatctgt
tggttatgttttaatgggtgatagtgttaaatttgtgtatatgcatcaactggaacttag
tactggttgtcatactggtactgatttcagtgggaacttttatggtccctatagagat--
-------gctcaagttgtacaattgcccatacaagattatgttcaaactgttaatgttgt
agcttggctttatgctgctatacttaacaattgtaattggtttttgcaaagtgatgtttg
ttccttggaagattttaatgtttggtctatgactaatggttttagccaaattaaatctga
tcttgtc------ctcgatgcattagcatctatgacaggtgttccattggagagattgtt
ggctgctattaagcgccttcattctggcttccaaggacgtcaaattttgggaagttgtac
gc---ttgaagatgagcttacacctacagatgtttatcaacagcttgctggtgtaaagtt
gcaatctaggcgtacaaga---gttattaaaggtactatatgctggattttg-----gct
tctacatttttgtttagttgcattatttcagcatttgttaaatggactatgtttatgtat
gtcacaacacatatggttggtgttacaataagtgcactt------------tgctgtgtg
agctttgccatgttgttggtaaagcataaacatctttatttgactatgtatataattcct
g-tactttgcacattgttttatacaaattatttggttgtgtataaacagagttttagagg
cttggcatatgcttggctatctcactttgtccctg-ctgttgattttacatatgtggacg
aagtgatttatggtatcatgttgctagttg-ctatggtctttgtg-accatgcgcagcat
taat----------------catgatgtcttttctattatgtttttg-----gttggtag
atttgtgagt---------ttggtgtctatgtggtattttggagctaatctagaggagga
agtctt------gttacttctcacttctctttttggcacatatacatggactactttatt
atcacttgctactgctaaaattattgcaaaatggttggctgtt-aatgtgttgtacttta
cagacataccgcaaattaaattgattcttttgagt------------------------t
atctttttattggttatttgtttagttgctattggggagtgttttcactgctgaatagtc
tt------------tttagaatgccaatgggcgtttacaattacaaaatttccgtacggg
aattacgttatatgaatgctaatggattgcgcccacctcgtaatagtgttgaagccttgt
tgcttaattttaaattgttgggaattggaggtgtgccaatcattgaagtatctcaaatac
agtctaagttgactgatgtgaaatgtgctaatgttgttttacttaattgtttgcagcatt
tgcatattgcttctaattctaagttgtggcagtattgtagtactttacacaatgaaatac
tgtccacttcagatttgagcgttgcttttgaaaagctcgctcaattacttattg------
-----ttttatttgctaatccagcagcagtggatagcaaatgtcttgcaaatatagagga
cgtcagcgatgattatgcgcgtgacagtactgttttgcaagctttacagagtgaatttgt
taatatggctagcttcgttgaatatgaaattgctaaaaagaatttggatgaagccaaggc
tagcggctctgctaatcaacagcagataaagcagttagaaaaggcatgtaatattgctaa
gtcggtatacgagcgtgacagagctgttgctcgtaaattagagcgtatggctgacttggc
tctgactaatatgtataaggaagctagaattagtgataaaaagagtaaggtagtttctgc
tttgcagacgatgctgtttagtatggtccgcaaattggataaccaagctcttaattctat
tttagacaatgcagttaaggggtgcgtacctttaaatgcagtaccatcattaacttcaaa
cactctgactataatagtaccagataagcaagtttttgatcaagttgttgataatgtgta
tgtcgcctatgctggcaatgtatggcatatacatagtattcaagatgcagatggtactaa
taagcaattaagtgagataagtgttgat------------tctaactggccactagtgat
tgttgcaaataggcataatgaagtatccagtgccgtt---ttgcagaacaatgagttgat
gccccagaaattaaagatt------caggtcgtcaatagtgg------ttcagatactaa
ttgtaatgtgcctactcagtgctattataataatagtggtacgggtaggattgtttatgc
aattcttagtgatgtagatggtctcaagtacactaagattgtaaaagatgacggaaattg
tgttgt---gttggagttggatcctccttgtaagttttctgtacaggatgtgaagggact
taaaattaagtacctttactttgttaagggatgtaacacactagctaggggctgggttgt
tggtacattgtcttcgacagtacgtttacaagctggtgtagctactgagtatgcttctaa
ttcagctatactgtctttgtgtgcgttttctgtagatcctaagaaaacgtatttggatta
tatacaacaaggaggtgctcctgtgagtaattgtgttaagatgctctgtgatcatgcagg
tactggcatggccatcacaattaaacctgaggcaactactaatcaggactcctatggtgg
tgcttctgtatgtatttattgccgcgcacgtgttgaacatccagacgtagatggattgtg
caagttacgcggtaagtttgttcaagtgcccttag---gtataaaagatcctgtgtcata
tgttctgacgcatgatgtttgtcaagtttgtggattttggagggatggcagttgttcctg
tgttagttcaggcg---ctgagatccagtccaaagatacaaact---ttttaaacgggtt
cggggtacaagtgtaaatgcccgtcttgtaccctgtgcaagtggtcttgccactgatgtt
caattaagggcatttgatatttgcaatgctaatagagctggcattggtttgtattataaa
gttaattgttgtcgttttcagcgtttagatgatgacggcaacaagttagataagttcttt
gttgttaaaagaactaatttagaagtgtataataaagagaaagagtattatgagttgact
aagagttgtggtattgtggctgaacacgagttcttcacatttgatgtggatggtagtcgt
gtgccacacatagtgcgtaaagatctttcaaagtttactatgttggatctttgctatgca
ttgcgacattttgatcgcaatgattgttcaactctgtgtgaaattctctctatgtatgct
gattgtgatgagtcctatttttctaaaaaggactggtatgattttgttgaaaatcctgat
attattaatgtgtataaaaagctaggtcctatatttaatagagccctagttaacactgct
aaatttgcagacacactggtggaggcaggcttggtaggtgttttaacacttgataaccaa
gatttatatggtcaatggtatgattttggtgattttgtgaagactgtccctggctgtggt
gtagcagtggcagattcttattattcttatatgatgcctatgctgactatg------tgc
catgcat------------tggattgtgagttgtttgttaatgataattatagacaattc
gatcttgtgcagtatgattttactgactacaagttagaattgttcaataagtattttaag
cattggagtatgacttaccacccaaacactatagagtgcgaggatgataggtgcatcatt
cattgtgccaactttaatatactttttagtatggtcttacctaacacctgttttgggcct
cttgttaggcaaatttttgtagatggtgttccatttgtttgttcaattggttaccattat
aaagaattgggtgttgtaatgaatatggatgtggatacacatcgttatcgcttgtctctt
agagacttgcttttatatgctgcagatcctgctttgcatgttgcatctgctagtgcattg
ttagatttacgcacttgctgttttagcgttgcagctattactagcggcgtaaaatttcaa
acagttaaacctggtaattttaatcaggatttctatgattttattttgagtaaaggcctg
cttaaagagggtagtgcagtcgatctgaaacacttcttctttacgcaggatggtaatgct
gctattactgattataattattataagtataatctacctactatggtggatattaagcag
ttgttgtttgtgttagaagttgtttataagtattttgagatttatgacggtggatgtatt
ccagcttcacaggtcattgttaataattatgataagagtgctggctacccatttaataaa
tttgggaaggcgaggctctattatgaagcattatcgtttgaggagcaggatgatatctat
gcgtatacaaaacgcaatgtcctgccaactttaacccaaatgaatttaaaatatgctatt
agtgctaagaatagagcccgcactgtagctggtgtttctatccttagtactatgacaggc
agaatgtttcatcaaaagtgtttaaagagtatagcagctactcgtggtgttcctgttgtt
ataggcaccacgaagttttatggcggctgggatgatatgctacgccgtcttattaaagat
gttgatagtcctgtacttatgggttgggattatcctaaatgtgatcgtgctatgccaaac
atactgcgtatagtcagtagtttggttttagcgcgtaaacatgatgcgtgttgttcgcat
ggcgatagattctatcgtcttgcgaatgaatgcgcccaagttttaagtgagattgttatg
tgtggtggttgttattatgttaagcctggtggcactagtagtggtgatgctaccactgcc
tttgctaattctgtgtttaatatttgtcaagctgtcactgccaatgtatgctcgttatta
gcatgcaatggccataagattgaagatttgagtatacgcgagttacagaagcgcttatac
tctaatgtgtatcgtagtgactacgtggattacacgtttgtcaatgagtattatgagttt
ttaaataagcattttagtatgatgattttgagtgatgatggtgttgtatgttataattct
gagtatgccattaagggttatattgctaatataagtgcctttcaacaggtgttgtattat
caaaataatgtgttcatgtcggaatctaagtgttgggtagagactgacattaataacggc
cctcatgaattttgttctcaacatacaatgctggtgaaaatggatggagactatgtctac
cttccatacccggatccttctagaatattaggagccggatgttttgttgatgatttatta
aagactgatagcgttctcttgatagagcgctttgtaagtcttgcaatagatgcttatcct
ttagtgtaccacgagaaccaagaatatcaaaatgtgttccgtgtgtatttagaatatata
aagaagctgtacaatgatctgggtaatcagattttggacagctacagtgtgattttaagt
acttgtgatggacaa----------aaatttactgatgagtccttttacaagaatatgta
tttaagaagtgcagtgatgcaaagtgttggcgcttgcgttgtttgctcttctcaaacatc
tttgcgttgtggcagttgcatacgcaagcctttgttgtgttgtaaatgctgttatgatca
tgttatggaaactgatcataaatacgtcctgagtgtgtcaccttatgtgtgtaattcacc
tggatgtgatgtaaatgatgttacaaaattgtatcttggtggtatgtcatattattgtga
gaaccataagcctcagtattcattcaagttagtgatgaatggtatggtttttggattata
taaacaatcttgtactggttcgccctatatagaagattttaataagatagctagttgcaa
gtggactgaggtcgacgattatgtactagctaatgagtgtaccgaacgcttgaaattgtt
tgctgcagaaacgcaaaaggcaactgaagaagcctttaagcagagttatgcatcagcgat
gattcgcgagatcgttagcgatcgggaacttattttatcttgggaaattggtaaggttaa
gccaccacttaataaaaattatgtttttactggttatcatcttactaataatggtaagac
agttttaggtgagtatgtttttgataaaagtgagttgactaatg---gtgtgtattatcg
cgccacaaccacttataagctatctgttggtgatgtttttgttttaacatcacatgcggt
agctaatctaagtgctcctacgcttgttccgcaggagaattatactagcattagatttgc
tagt--------------------------gtttataatgtgcctgagacgtttcaaaat
aatgttgctaattaccagcatattggtatgaaacgttattgtaccgtgcaaggacctcct
ggtacagggaagtcgcatcttgctatcggtcttgctgtatattattgtacagctcgtgtt
gtttacactgccgccagccatgctgctgtcgatgcattgtgtgaaaaggcacataaattt
ttaaatattaatgactgcacgcgtatcgttccagctaaagtgcgtgtagattgttatgat
aagtttaaagttaatgataccactcgtaagtatgtgtttaccacaataaatgcattacct
gagttggttactgatattgttgttgttgatgaagttagtatgcttactaattacgagttg
tctgttataaacgctcgtattagggccaagcattatgtttacattggagaccctgctcaa
ttacctgcgcctcgtgtgctattgagcaaaggcactctagaacctagatattttaattct
gtcactaagctaatgtgttgcttgggtcctgatatcttcttgggtacctgttacagatgc
cctaaggagattgtggagacagtttctgccttggtttatgataataagcttaaggctaaa
aatgataatagctcattgtgttttaaagtctattttaaaggacagacgacacatgagagt
tctagtgct---gtaaatatgcagcaaatacatttaattagtaaatttttgaaggcgaat
cccgtgtggaataacgccgtttttattagtccttataatagtcagaactatgctgctaag
cgtgttttgggtttacagacccaaaccgtagattctgcacagggttctgagtatgattat
gtcatttattcacagactgcggaaacagctcattctgtgaatgttaatcgattcaatgta
gctattaccagggccaagaaaggtattctttgtgtcatgagtaatatgcaattgtttgag
tcgcttaattttactacatt---------------gccactggataagattcaaaaccag
agtctttctcgtttgcattgtactactaatttatttaaggattgtagcaagagttatgtt
ggttatcacccagctcatgctccttcatttttggcagtggatgataaatataaggttaat
ggtgatttagccgtttgtcttaatattgctgattctgctgtatcgtattcgagattaatt
tccctcatgggtttcaagcttgatttagcccttgatggttattgcaagctttttattact
aaagatgaagctatcaagcgtgtaagagcttgggtgggctttgatgcagaaggtgctcat
gcaacacgtgatagcattgggacaaatttcccacttcaattagggttttcaactggaatt
gattttgtagttgaggccacaggtttgttcgctgaaagagatggttacagctttaaaaag
gctgttgctaaggctccacccggcgaacaatttagacatttaatcccacttatgtccaga
gggcagaaatgggatattgttagaactagaatagtgcaaatgctatctgatcatctcgta
gatttggctgatagcgttgtgcttgttacttgggctgccagctttgagctcacttgtctt
cggtattttgccaagataggcaaagaagttgtttgtaatgtgtgcactaatcgtgcaaca
tgttttaattctagaaatggttac---tatggatgctggcgccatagttactcttgtgat
tacctgtataatccacttattgtcgatatacaacagtgggggtatacaggttctttaact
agcaatcatgatgttatctgccaagttcacaagggtgctcatgtggcttcttcggatgct
attatgacccgttgtttggcggtgtatgattgcttttgtaaatctgtcaattggaattta
gagtatccaataatctcaaatgaggttagtataaatacctcttgtaggctttt---gcag
cgtgttatgtttaaagctgcgatgctctgcaaccggtataatgtgtgttatgatattggc
aatcctaaggggcttgcttgtatcagagattatgagtttaag------------ttttat
gatgcctctcctgttgtaaagtctgtc---------aaacagttgttctataaatatgag
gcacataaagagaattttaaagaaggtttgtgtatgttttggaactgcaatgtggataaa
tatccagagaatgcagtagtgtgtagattcgatacgagagtattgagtaaattaaatctc
cct--------ggctgtaatggtggtagtttgtatgttaataagcatgcattccacacca
atccttttacgagggcagcctttgagaatttgaagcctatgccattcttttattattcag
atacgccttgtgtgtatatggatggcatggactccaaacaggttgattatgttcctttaa
gaagtgctacttgcattacaagatgcaatttaggtggtgctgtttgtttgaaacatgctg
aggagtatcgtgagtaccttgagtcttacaatacagctaccacagcaggttttacatttt
gggtctataagacttttgatttttataacttgtggaatacatttaccaggc------tac
aaagcttggaaaatgttgtttataatttagtcaatgctgggcactttgatggcagggcgg
gtgaactgccttgtgccattgtaagtgataaggttgttgctaagattgaaaatgaggatg
tcattgtgtttaaaaataacacgccattccctactaatattgctgtcgagctatttgcta
a----acgcagtgttcgacatcaccctgagcttaagctctttagaaacttaaatgttgac
gtgtgttggaagcacgtcctttgggattatgttaaagatagtgtgtttagcagctctacc
tatggggtctgcaaatacacggatat--------aaagtgcattgaaaatttg-------
---aatgtgctctttgatggtcgtgataatggtgctcttgaagcctttagaaaagccaaa
aatggcgtcttcattagtacgacaaaattaaagagtttatctatgtttcaaggtccacaa
cgtgccgatttgaatggcgtaattgtggataaagttggagattcca-aagtggaattttg
gtttgctgtgagaaaggatggtgacgatgtcatcttcagccgtacaggcagccttgaacc
gagccattactggagcccacaaggtaatccaggtggtaatcgcgtgggtaatgccagcgg
taatgatgctctggcacggggcactatatttactcaaagccgtgtgttgtcttcctttac
acctcgttctgagatggaaaaggattttatggatatggatgatagtgtgttcattactaa
gtatggtttggaggactatgcgtttggacacattgtttatggtagttttaaccagaaaat
tattggtggtttgcatttgcttattggattagcccgtaggcagcaaaaatccaatctggt
tgttcaagagttcgt-------acaatacgactctagcatccactcatactttatcactg
atcaagaaagtggta------------------gtagtaagagtgtttgcactgttattg
atttgttattagatgattttgtggctcttgttaagtcactcaatttagattgtgttagta
aggttgttaatgttaatgttgattttaaggatttccagtttatgttgtggtgcaacgagg
agaaagtcatgactttctaccctcgtttgcaggctgctaatgattggaaacctggttatt
ctatgcctgtgctatataagtatttgaatgctccattggaaagagtaaatctctggaatt
atggaaaaccaattactttgcctacaggttgtatgatgaatgttgctaagtatactcaat
tatgtcaatatttgaatactacaacattagctgtaccatgcaatatgcgtgttttgcatt
taggtgctggttcagacaaagatgttgctcctgggtctgcagttcttaggcagtggttac
cagcgggcagcattcttgtagataacgatgtaaatccatttgtgagtgatagtgttgcaa
cttactatggagattgtataaccttgccatttgactgtcagtgggatctgataatttctg
atatgtacgaccctcttactaagaacattggggagtacaatgtgagtaaagatggattct
ttacttacatctgtcatttaatccgtgacaagttagctttgggtggcagtgtagccataa
aaattacagagttttcttggaatgcggagttgtataaattaatggggcactttgcatttt
ggacagttttttgtaccaatgtaaatgcgtcttctagtgaaggatttttaattggcttaa
actatttgggtaagtcccggtgtgaa------attgatggtaatattatgcatgccaatt
atttgttttggagaaatagtacaatgtggaatggaggggcttatagtctgtttgatatga
ctaagttccctttaaaattggctggcactgctgttgttagcttaaaaccagaccaaataa
atgacttagtctattctcttatagagaaaggcaagttattagtacgtgatacacgtaaag
aagtttttgttggcgatagtcttgtgaatgtt-atttaatctaaacttgtc---------
---atggcgtttgccgacaagccaaatcattttataaattttcctttagcccagttcagt
ggctttatggataaatatttaaagttgcaacaagaaatcattgaaaaaggtttcgattgc
aaactacaattggttccgcatgttagtattactatgctttacatctcagcagaacaatac
aaacttgtggatctttctatacaagaactattagacgatcttggggcgtatgagggtgat
atcatttttgaaaatcctcatatgcttggtagatgtcttgttcttgatgttaaaggtttt
gaagaattgcatggtgatatagttgaaattatgaggagaaggggtcttgtggctgatcaa
tccagaaaatggattcctcattgcacagtggcccaattcaactcagtttttagtga----
---agaagttaaactgcagttcttttataaattacccttctaccccaagcataatcatgt
gtttacaga--------tgctcggcttgagttagtgaagcttggtgcttctaaaatagat
ggtttttattctagccagctaagtgtttggtgcggtgatagattttgttacaaacccccg
accgataaacttggtgctatctgtggctattgctgtcttgataaaattaggtgtgagctt
gatctgggtgacctgccatcaaatgatgaggacgcctggtacaagctaaaataccattat
gaaaataatacctggttctttcgctatgcgtatgataatagtgaatatcttcgtatggca
tgtaaaatgaagggttgtatttgtta-----acttagattt----tacaagtgtaaaaat
ctgattactttatattgcttggacaacatgt-ggaagctt---------------ctgct
tctatgttctgtctgtta---------tggatttaatgatccattgaatgtagtttcaca
tttaaataatgattggttcctctttggcgacagtcgttctgactgcagctatgtggaaaa
taacggtcattcagcatttgattggttagacctacctcaggagttgtgccattcaggtaa
gatctctgc------taaaagtggtaattccctttttaagagttttcactttactgattg
gtataattatacgggtgagggtgaccaagttatattttatgaaggagttaattttggacc
cagccatgcatttaagtgcttgggtgcgggtgataatacaatgtggatgagtaataaagc
tcgattttatgcccttgtgtataagaagatggcctattataggagtctttcttttgtcaa
tgtatcctacacctatg-------gtggtagtgccaatcctacatccatatgtaaggacc
atactctaacactcaacaatcccaccttcatttcgaaggagtctaattttgttgattatt
attatgcgagcgaggctaatttcaccctcttaggttgtgatgagtttatagtcccgctct
gcatttttaatggccgctctagaggcagtagctctgatcctgccaataagtattatactg
acagtcagagttattataatatggatagtggcgttttgtatgggtttaattccactttgg
atgtaggcaatactgcccaaaatcctggtcttgacctcacttgcatctatcatgctttga
ctcctggtaattataaggctgtgtccttagaattcttgttgactataccctcaaaggcta
tttgcttgcgtaaacctaagatgtttacgccagtgcaggt---------ggttgattcta
ggtggaatagtgccaggcattctgataacaagactgctgtcgcttgccagctgccttatt
gtttttttagaaataccactaccgattatgttggcggtactcatgatgtgaaccatggcg
atccatcttttagagaggtgttggctggtttgctttataatgtgtcttgcatagctaagc
agggtgcatttctttatgataatgttagctctcaatggccgttgtctggttttggacact
gtcctacagcgtctactattatcgttaatatacctgtctgtgcatatgatcccttgccca
tcatcttgcttggtattttgttaggtatagcagtgcttattatagtctt---tttgatgt
tttattttttagttgataatggtgttaggcttcatgaagcttaat--ttaatctaaacat
gttatttattctcttta---tgttgccttcagcatttgctgttataggtgatttaaagtg
taccacaccttc---tattaatgatgaggatgcatactcacccaccattagtgaagaggt
tgttgatgtatctaacggtctaggtacgtattatgtactagatcgtgtctatcttaatac
cagtttattgcttaatggctactatcccatttcaggttcaacatttcgtaatgttgcact
taagggtactttgcttatgagcaccaactggttcaagccaccttatttatctgaatttaa
taatggtattttcgctaaagtgcggaacaccaag--cttgttgctaatggtgttacttat
agtgaatttaattccattgttattggtagcatttttgttaacacatcatataccatagta
gtacgacctcgcaatggtgtactggaaattacagcttgccagtacactatgtgtgaatac
cctcacaccatttgccatccagccctaggcaatcagcggcaggagttgtggcattatgaa
ggtaataatcaaccagtgtgtttgtttaataagaattttagttatgatgttagtgccgag
tggctttattttcatttttatcaggatggtggtactttttatgcg---tattatgctgat
catagccagcctactacgtttttgtttaatttatatttaggtagtcttctgtctcattac
tacgttctccctttgacgtgtaat---------gcgcaggctctcactatgcaattttgg
gttacacctttggctaaaagacaatatctgctcaaatttgacgaacatggtgttattact
aatgctgtggattgtgttagtaattatattagcgaaattcagtgtaaaacccaagctatt
tcacctaatactggtgtttatgatttatcaggcttcactgttcaacctgtagctacagtg
------tatcgccgtattcccaatctccccgattgcaagatcgagaattggctcaatcat
aaggatgtgccatcccctctcaattgggaacgtaaaatgtttactaattgtaattttaat
ttgagcagtttgcttcgttatgttc-------aagctgactcattttcttgtaataacat
ggatgcgtctaaagtgtatggtatgtgttttagtagcattcttatagataaatttgctat
acccaatagcagaaaggttgatctgcagttggggaattctggttttttacagtcttttaa
ttataaaatagatacaactgccacttcttgtcagttgtattatagtttacaccaaaataa
tgtcactgttaaaaaccaaaacccatcttcttggaatacgcgttatggttttagtgattt
taatttgggttctttttcagatcatagacatagagtggcttattcacaacagtgttttca
aaccactaatgattattgtccttgtgcaagcccatctgttgttaatagttgtactgttaa
taagccacaaagagcaggatcttgtcctgtaggaaccacacagcgcttgtgctctgtagg
tggtttaagtggaaaac---agtgcacttgtttatgtaggccaaatcccctaacaacaca
tgcagtta-attcctgcaagcagaagaaagtggttgttggtgtgggtgaacattgttcgg
gtcttggtgtaaatgaagacaagtgcggtggccccagtggatgctcttgtgatcctgatg
cctttataggctggtctcatgaaagttgtctacttaatgggcgttgccaaatttttgcta
atttgattttaaatggtgttaacagtggtacaacctgttccacagaca------cgcaga
aagctaatactgaagtgcttactgatgtttgtgtagactatgacctgtatggtattacag
gtcgtggtatatttaaagaagtttctgctggttattataacagttggcagaacctcttgt
ctgatgtta---------atggtaacctttatggttttaaagattttcaaactaacaaaa
cgtatactatacgttcttgttattctggtagagtttctgctgcttttcatgatggagca-
-ccagaacctgcct----tactatatcgaaatttgaagtgcagttatgtttttaataata
gcatatctcgcg------------------------actcacagccacttaatttctttg
atagttatttgggttgtgttgttaatgccgataactccactgcagactctgtctccactt
gcgatttacgcatgggtagcggcttttgtgttgattattccact---gcacgtcgcaagc
gcagagctctttcaactggttatcgctttacaacctttgaacccta---------caatg
tcagtgttgttaatgatagcgttgaggctgtaggtggtttatatgagatacaaataccta
tcaattttactataggcagccatgaggagtttattcaaactagcacccctaaggtgacta
tagactgtgcagcctttgtctgctcagattatgctgcatgtcggcagcaattggtagagt
atggtactttttgtgataacattaacaccattttgaatgaagt-----------------
------------taatggtctgcttgacaatactcaattgcaagtagccaatagtttaat
gcaaggtgtcacccttagttctagacttaagagtggcattgatttagatatagaggatat
tgattttagtcctgttatgggctgtttaggatctgattgc-----ggc------------
-------acttcatcgaggtctgcattagaagatttattatttaacaaggtcacgctatc
tgatgttggctttgtcgaagcttataataattgcactggtggtaacgaagtta-gagacc
tcatttgtgtgcaatcttttaatggcattaaagtattgccgcctgtattatcagaatctc
aaatt----tttggttatactacggcagccactgctgcagctat--------gttccctc
cctggacagctgctgcaggtgtgccatttt------------ttttaaatgttcagtata
gaattaatggtttgggtgtcactatgaatgttcttagtgaaaaccaaaagatgatagcta
atgcctttaacaacgccctcggtgctatacagaatgggttcgatgcaactaattctgctt
tagctaaaatccagagcgttgtgaatgctaatgctgaagctcttaataacttactgctac
aactatctaataggtttggtgcaataagtgcttctttacaagaaattctatctcgtctag
atgcccttgaagcacaagtacagatagatcgtcttattaatggtcgtttgactgcattaa
atgcttatgtttcccaaaagcttagcgacatcacacttgttaagtttggtgcttcgcagg
ctattgagaaa------gttaacgagtgtgttaaaagccagtcaccgcgcattaatttct
gtgggaatggcaatcatattttgtcattagtgcagaacgcgccttatggcttatatttta
ttcatttcagctatgtgcctactgcctttaaaactgcgtacgtcagccctggtttatgta
ttgctggtgatagaggtttagcacctaaagctggatattttattaaa------------g
agaatgatcaatggatgttcactggtagttcttattactaccctgagcccattactgata
agaatagtgttgttatgagtacgtgtgctgttaattataccaaagcacccgatgttaatc
tgaacaattcaataccaaatctacccgattttaaagaggagttagatcaatggtttaaga
atcagacatccatagcgcctgatttatcactcgatttagagaaaattaatgttactttcc
tggacctgcacgatgaaatgaacaggattcaggaggctatcaaaaagctaaatgagagtt
acatcaatctcaaggaaattggtacatatgaaatgtatgtaaaatggccttggtatgtct
ggttgt------taattggactcgctggtgtagctgtctgtgttttattattctttatat
gctgctgcacaggttgtggcacatcttgttttaagaaatgtggtaattgttgtgacgaat
atggtgggcacca----------------------------------tgacatagtgata
aaaa---------------cctctcatgaggattgatcactatgtgtggaatagc-caat
cacaactact-----aat---------------atctagaaat-----------ctaaac
ag-ctattgtaccttta------------------------------gagtagtcatg--
------------aggcctgaatttaagaccttttgcatcatctttattggtccattttta
gtagcttgtatgttaggcttaagcctatatttattgtggagagtcgaagttaatggcctc
ca--------tgttaataataccacacttgtgactggta--------------gaccagc
cactgt--gtcgtattcagttagtacgccagcacc-tagtcttgttgttaaacgtcgtga
tgttgg---------tgagtatactttagttagaccgacaagctcttatacaagagttta
tttgggttctgttagaggtttag-------------------atactagtactttaggtc
caaaaacccttgat--------tatattactagttctaaacctatatttaattctg----
------------gtcggccttataatttcaggaatttgcctaaatttatgagaccgccgg
ccacatggagatctgggatgtgagtaaagctcggtcattttttacacgtgactttggtgt
t---actcagctagaagatctctgttttaaatttggttatagccaacccagtgttggtgt
ttgtttagtacctaaaagagcgtggtgtagtaacttaggtagat------ttgcagcgca
tttc--------actcttaaaggttacgacacatcccctaaaaacca--------ttttg
gtattattactagtttcacttgctacggaagcactatttctgaagctgtaagtgcactag
tta-aagaagctgttca---------------------atttattgtctttag-------
--------------------------------------------------------agcc
agtaagctccagagatatggttaatttattcccgacagacacagtgtggtatgtgggaca
gattatttttttagttgcagtttgccttattgtgcttattcttgccattgcatttcttgc
aactattaaactttgtattcaactttgcggtatctgtaatacttt----------ggtcc
tgtccccatctgtttatgtgtttaacagaggaaggcagctatataagttttacaatcaag
aagtaagacctcccgtcttagaggtggatgatctaatttaatccaaaca--------tta
tgagtagttcta-----------ctcctactcctgcgcctg----------tctattatt
ggacagccgaggaggct-----------------------------gttaggttcctgaa
agaatggaatttctctttaggtataatactacttttaattacaatcatactacagttcgg
ttacacgagccgtagtatgtttgtttatgttgttaagatgatcatcttgtggctcatgtg
gccactgaccattgtcttaaccatatttaattgcgtatacgcattgaatagtgtgtat--
-------cttggattctctatagtgtttgctatagtttccattattatgtggattgttta
ttttgtgaatagtattaggttgtttattagaactggtagttggtggagtttcaacccaga
gacgaacaacctgatgtgtattgatatgaaaggtaagatgtatgttagaccagtaatcga
agattaccataca---ttaacagccactattattcgtggccacctttatatacaaggagt
taaacttggtactggctatgcactttcagacttgcctgcttatgtaactgtggctaa---
-ggttcagcacctttgcacctataagcgcgcttttctggataaaata--gatggtacta-
gtggttttgctgt-ttatgtcaagtccaaagtcggtaactaccgact---------gcct
tccaata-----------------------------------------------------
-----------aacctggaggctcggacac----------------cgcattgttgagaa
atcaaatctaaactttaaggatgtcttttattcccggcctacaga---------------
------------------------------------------------------------
----------------------acgctggaagtagaagctcctctggaaatcgctc----
-----------------tggcaatggaatcctcaagaaaacctctt--------------
------------------------------------------------------------
------------------------------------------------------------
-------------------------------------------gggctgaacaaaccgag
cgaaaccagtttaattcaaatagaggcagaagaact-----------------------c
agcctaagcagactgcttccagtcaacagca-----------------------------
------------------------------------------------------------
------------------------------------------------------------
---------------aggaagtgt------------------------------------
----------------------------------ggtaccccattactcctggttttctg
gaatt-------------------------------------------------------
------------------------------------------------------------
------------------------------------------------------------
----------------------------------acccagttccaaaaaggcaaaga---
------------------------------------------------------------
------------------------------------------------------------
--------------------------------------------gttccattttaatgat
ggacag-----------------------------------------ggtgtgcctattg
ccaatggtatacctgctactgaagcaaagggatattggtatagacacaaccgcaggtcct
ttaaaacagctgatggtcaacagaagcaattgctgcccaggtggtacttctactaccttg
gatctggaccatatgcatcagcaaactatggagacgacattgaaggagtcttctgggtt-
-----------------------gcgagcaatcaagctgatacagctaccccttctgatg
ttgcggaaagggatcccagtagccacgaagctttccctactcgg-tttgcgcctggtacg
gttttgcctcagggttactatgttgaaggctcaggaaggtctgctccta-------atag
tcaaccaggttcacgctctcaatcgcgtggtcccaatagagccaatagtaggagcacctc
aaatcaaagacaatctgcctctgtagttaaacctgacatggctgaagagattgctagtct
tgttctggctaagcttggcaaagatcctagcaagccgcatcaagttactaagc-------
--agaatgccaaggaggtc-----------------------------------------
-------aggcagaagattttga---------------------------------ataa
acctcgtcaaaagaggaccccaaacaagcaatgcaatgtgcagcaatgttttgggaagag
aggtcccaatcaa---------aattttgggaaccctgaaatgttaaaacttggaactag
tgatccacagttccccattcttgcagagttagcccctacaccaggtgctttcttctttgg
ctctaaattggaattggccaaaagagattttggtgagtcggatgaacccaccaaggatgt
gtatgaattgcgctattcaggtgcaataagatttgatagtactctacctggttttgagac
tatcatg---------aaagttttgaatgagaatttgaatgcctaccagaacc-------
-----------------------atcaa--------------------------------
-------gctggtagtgtggatgttgtgagcccaaaacctcagc---gcaaacgaggtac
aaaacaaatggctcaacatgttaatgataatgtagataatgtaagtgttgccaagc----
-----------ctaagagtgcagtgcagcgcaatgtaattagagaattaaccccaga---
-----ggatcatagcttgcttgccaag---ctggacga---------gccttatg-----
-------------------------------------------------------tggat
gactctacagtgtaaagagaatgaatcctatgtcggc-----------------------
-----------------------------------actaggt-----------------g
gtaacccctctctagctagtcgggataggacactctctatcagaatggatgtcttgctgt
aacaatagatagagaaggttgttacagactgtatattaat----------tagttgaaag
agattgctaaatatgtaatgtgtcagagaag-----------tgataaggtcctacgtc-
aaccat----------aagaacgacgataggcgccccc-gggaagagctgacatttgagt
g-tattcctgcaatgctttagtaaatgaa-tgaagttaaatat-----------------
------ggccaattggaagaatcrc-----------------------------------
-----
>MT820627.1 Lucheng Rn rat coronavirus isolate Lijiang-71, complete genome
------------------------------------------------------------
------------------------------------------------------------
--------------gg-gggtctgctccctactaagcgtaagggtagagacatttcttag
gttcgcacgtcttttaggaaacggtgtgtac--ctttagtgtttacgcttttatcggttc
c-gcccgataggtattgcattaacggtcttgagggttgttccgaccttccccttgtgtgg
cactcctattccggctagtgaggtcatcgcatacgtcctttagacatggccaaccaatat
gttctgcgtgttgcagactgcacaaacattt-actacgaccgtttgtggtccctctctcg
cgctgtaacggcttacggagcagctgcggcctgtggattcaccaattgtaggtttgtagc
ttttggacttgagcacctgctttatgggtacgacgaagagcattgggttctgattctctc
cggtaa---ccaggtcctcaatgttgaattaggccagtttaaggaaacaccggataacat
tcgtggttatctcgtcttttctga---ctgtacctattatgaagaaactttcgacctatt
tctgggcaaaagtc--------------------------gtggcggcgtagctcc----
----taatcctatttatgtggatcagtatctatgcggctcagatgggactcctgtc----
----------aagaagggtctagagtttaagaattattttttggatggagtggacactta
tgtggagcctggcaaaacatacgttcgtgtgtgggatgtagagcgtaagcagggtgatct
tactcttgatggaatactaagcattaagtacctcagtgac--------aagcctca----
caaacttcgtgatggtgctattcagggtgttgctgatgctgtgagcgaacttaatgatac
taatcagatggttcgtttcattcatgcatttgtctcttgcccctgcggtaa-------ga
gtgcattcaccgttg-----gtagttggatgggttttgctacagtttgctg---------
cggtaaaat-------------------------cgtgaagactccaatgtg--------
----------------------------------tgttaaattttctggtgaagcgggtt
ccatcttcgctttgccagttggttcccgtggctttagtgctaacggtaagcgtagctatg
caggtgctgaatttcagttctgttgtgagctttctggcgttgagatttg-----------
----------------gtgtactacaaaaacattctctgttgatggagtctgtactgtgg
gcgcacacttgattaccgctagtgacccaatttatgctacgctctttcccaccaattgca
tgcttggagatgatggtttgtccacagattacgatttgtgt-tattctatcatcgctaag
tgtgctaatgatggtttgtcccagcgtattatcagaggagctttgaatgcttcggcacag
ctcttctctaatacagtggacctgtttatgtcagcaaaattgtggtttatggagcattgc
acacatatgt-----------tctctt------------------------cagcaatga
agtat----ctatgggatgctattaagaaattggcttgtactacgaaggagctcaaaaga
ttttgggatcatctttgtaatgctaagctctatgttgaaaatcacattttgcgttttagt
att----actacttctactaagtttaagaacattattgggcggtttcttgatatgcttcg
agtttcttttaatattctttgcatcgatgctagtgaacgctactttcgttgcaaggatgt
cactggtacaaatctcaagctgttcaagactctgcttgtctcttggtatgagagtgccat
aaacggtgctaaggaggctggtttaactactgcaaagtatttta----------------
------------------------------------------------------------
--ccagcgtcactggcaaactgcgcgcagttactgtgcgtagaactgaagatggtggtga
cactgttttagaggaagtagaagaaaaggtggatcctcctccaagtggaatttgtcgttt
aattaat---gactacgcgttctattatggtggtggttatta----ttttccactcacag
catctgatcaaa---------ttattgaa------ggtgctgttt---------------
---ttaaggcagctggtagtcctctggcaacagacgacgaacagccctttgtggaaaaac
cacctaa-------tgtcaaacttgaatttgagtttgacaatgatttagttatgtccttt
cttagaa----agtctctagggacctcttcgaaa-------------------------g
gatttcacaatttt-gatgattttgaagaatacatgcaggggaaaattgaaaagctgcgt
caagctgttgccgccgccgagtatgactttga------------gattccagagtgttac
atctatagttgtaatggcaa------------ctatgagatggctcacacgatgcgtatc
tcagagttttcctttgatgacgacccgattgtagaagaacttgtagctgtttcagaagaa
tgcgtttgtgaa---gatgctgctgaagaatccg-acgctaacgctgatgatgt------
---------------------------------cgatgatgttgacagtgttgccgatga
gattgatgctgtggacgaccaagcgcagagcaatgatccagttacacaggaagaagatag
------------------------tgttgaaatcgattgtgcatctttagagagcactat
tgccgacgacactctctatttgggtcgtagtgaattttggaaaa--atcattggaatctg
gattg-------------------------------------------------------
------------taaacctatggtaagtaaggaagttgaaggcatgaaattttggtttcc
t---gcttttaatgaatggaactgtactattagaactttagctgtttttgttggacaaat
gttcaggcttgctggtgatgaccttaaatggtgtgacgtggaacta----cagaaattgt
gggaaaccaagtcacagtatctttggtacaagctagcagt-tgctgctgagccagataag
atagaacgtggaaaa---------------gatggtggctattctggaaatgggatggac
tataacactgtttttcgcgttgcattgcgt------------------------------
------aaacttaaacttagcaatgctagagcttgttgggtttgtaggtgtggtgtagaa
gttgaacttgatggtcttgatgcatgcgttggacatttttcgaaggtccaatgtttgtgt
ggttctagcatggttgcacgtgagctcaaagttccttttgagcttattg------caccg
ggatacgctatgggaccagttgatattgcattgt------------ctcgtgcctgtgtt
gttgctgcaattggttatgcggctacatcacatgcctcagctattgttcatattggtgct
agacctttgttgattgatgat---gataatgatgttacct----------ttgattataa
accattgccttattatgcatgtgccgttctcaatcgtggttatactgtggagagtgatga
tgtgtcttttgaaggtggtgttgtgaaatacgagtgtaacatcagctttg-----caaag
aaaccctttgcagagttgcatactaaatatcaacatgttctcttgccaggcgtgtttcca
tgtttggatgg-------------------------------------------------
-----------------------------tact------aatggtgtaaagttgcttatg
cagcttggtttg--------------------------------------caaaaactta
aatatgatatcattggtgccacacat----------------------------------
-----------aaggctggttcgtactggtgctctg---ttatatcagggaccactactt
atcattgtc------------------------ttggaaatccaaatggatttaacgcgc
gtgatcagct------tcgtacagcaatcagtaagtgcccagatg------gtagcgaaa
ttctctttcctaaagtgaatattcgtactcgtgatctggttcttgtctgtgctagtagga
agctttcttttgttctcgccgactatgatgcagatg---atgttgatgctcatgttgcaa
aggtccccactaattttccagtgacggccattgatgacagaagtggctacaagcatttgc
gacttcgtgataataattgctgggctaatgcagtctttgttggacttcag----------
-----------ctctgcaatt----------attacacagaggatgacatggtctggcag
tgtgctct-tcgtggtgccaattccaggtttcttgaga----------------------
--------------agctctacaacg--ctaataagactttttatggttcaaca------
-------gcagatgcagcacaggctctcgagagactactcgacggtgatgcatgcatgac
tgtcaagcttgcgctctcttgcttc-------------tgtggtgacaatactgttgaat
tg-----cgtggtagtgtttttaagtttagac-ccattaatggctttt----ttgattat
ggctgctgtaatgtctgtgaaacaaaaattc-aggctcttatccttcatgtt--------
-gaaggtaagggtttcttttgttacacagctactaaggacagcaagatgctctttccagg
ttgtgtaggcga------------gatcgtctatactggtcccgatcagggtggtcacta
ctatattaagtatggtggtag--atatcatgatggta---ctggctctagaaagaccgct
gatgctcgtagccagattgctgtttacggtgttgaaggattaccagaac-----------
----------------------------------ctctttttgttaggcaaggtgttagg
ttttataaggctgacttcacagatatgcttaaat---ttaagcctgcctgtgtcgttaat
gctgctaactctaatttgtcacatggaggtggta--------ttgccagagctataaatc
aagcaactagtggtgaat---tgcagaagctttctgatcgttgcaagaataag-------
--cctatggtcggttct----------tgtacggttcttaagtgtagaaagtttgaa---
gttcttaatgcagttggtcctcgcgct------accgataataatgttgatggtctgctg
cgcagtgcttacgactctgttagaaaacagggacatggcattgttgttacaccactcctt
agt----------------------------------gttggtatat--------ttaat
gtaccaattgctacatca-----ttggcgcagtttc-ttgacgcttttgatgg-------
-----ttttaccaat--------------ttttactgttat-------------------
------------------------------------------------------------
----------------------gtctacactgatgaggaagctgctgcactttatcagta
ttttgagaacctcaatagtttgacttt-----------------------tgaggccac-
----tgtgtcttcagaagatgttgaacc-------------------tactctagttaca
gatgatgtcactgttacttttggtaccactgacacatctag-------------------
---------tatagaggaggttctggctgtacg---taacacagaatctgatgattctga
tgatgaagttg---------------------------------ttactgtgcttgttac
tgaggacactgtcaattataccacaaccagtgtgtctactagtgctaccttcggtgagca
gcttggcatctgtgctattgctgacactgatgttacaacacaaaagcccacattggaaaa
tgagggttgtgctgttgtacttccacccgctattgattatgctagttattacggttttga
tgctgctagtttc-tgcgcagtcagtcataatgattacaactttggt-------------
--------------------------------------tgtgttgttgatgatggcgttg
tggctctcactcaggatcgcaacaactgctggcttaatgctgtctgtttgtctttacaga
tgcttaaacctcagtttaagtttgatggcatta--aaaagctgtgggatgagttctgcac
tggtgatgttgctggtttttgtcattttgttt------------attacacttctaacat
aagtcttggttctaaggctgatgctgaagttgtcttgcggaaattatctggctttattga
atctgac-----------aatagtgttatacatatggtctgtac------------acag
tg---------tgttgat------------------------------tgtaaagatgat
cttgtt--------------------------------------------------cgta
ctgatggcgccgtcattgct----tctagtctt----------------------tctag
aggtaatgttgttagcggtaagtgcgagcatggttattgccg-gaatgtcattgttcagc
gtataaccggtgactgtattcttactagttcaaaaccctgtgtttcagatcattatatta
ctaatgttggtagaattctttataatggtgatgagagtaatggtcatt------------
---------atactttc-------------------------------------------
---------------------------------------------------------tac
gactgtatgcgtggtagactgtatgatggttctacttt-------------------tac
acttcaggatg-------ttgctagtgttaaggtaccagtctcatccattgttgtgaaga
agcagattgtggttcagaaaa-------------ggccgccaatttatgaagttgctgtt
gctaagccaaagctagtgaagccgtcc------------attgactatgttaagaag---
tttgaagattttagtgttagattctttagtgttggagactacatttttggtaa-------
------------tctcacaattttctttttcatgatgttggatgtgtttaaaac------
---atgtttaacttcgtttagaaaaagagacataaagattctagcacgtat---------
------------------------------------------------------------
------------------------------------------------------------
------------------------------------------------------------
--acctaagagatctggtttagtctttacaaagagtttact-------------------
----------------ttacaatagtaaagttg---------------------------
------------------------------------------------------------
------------cagcgagtggcatctatgcaaaacgtagatggttttacatacttggca
tagttgctagtgcattctatatagg-----------------------------------
------------------------------ttatagtttgctttttactacgttgcgatt
tagtagtttatgtaagggctggaccgatggttatgctaattctactttta--------ta
aagcaggattattgtaatgg----------------------------------------
-------atctcttatttgttatgaatgtcttc---------------------------
-------------------gtggttacgaagagttgtc----------------------
--------------------------------cgattttccacatacacaggtgaaatgg
agctttacttacaatttgagtgaatttgcctttttttatcatg------ttttgactttt
actatta---------------------------------tgtgggtttttggtaataaa
tacattaaagcccttttgttttac-------tttgtgctgcaa--tgttggaatagtgct
atgtgctg---------------------------gtttgataaaactgagcc-------
-------------------------------catttggtt---tctcaattttattaaat
ttagt------------------------------------------------tctattt
----------------------------------------------------------ct
gcacatgggttttcactattttgcgtttt-------------------------------
----------------------------------------------------taagatgg
cttgctttgtta------------------------------agcatgttgtttttggat
gcaatgacgtgaaatgcttgtcttgttcacgcagtgcaaaatatgatcgtatctcttgtg
atactattgttaatggagtgaaacgtagtttttatgtaaaggccaatggtggaaagtctt
tttgtgagaagcatcagtttttctgtcagaattgtgacagttatggtgttggatgtactt
ttataaatgattatgttgccaaagaggttgctaatgtcactcgcactgccgttagagcca
ctggtcctgctta---------tgtagaggttgataaggttacatttgaggatgggtttt
actacctctactctggtgatcagttttggaaatatgattttgatgtttctagtaagaagt
t-------------------------tgattcagagaattgtattaaagatcttagtctt
ggtgctgactttatggtttataacgat-aatggtacagctagagctaatgcccttaat--
gctagtgtgtatttttcccagcttttgtgtaagcctattaaggttgttaatagagtgctt
ctctcaagtcttaccattgatcat------ggtagtgctatgcatgaggcatattgcaaa
gttttgcataatagctttaat----------aaggattttacacggt-gtaatgact---
-----------------------tacagaactgtaagaa-----------tgttgctggc
attgaatgcagagattccacttttgagactggtgttaaa--ctagctcacaagtt-----
--------------------tgatgttctgctttgtaatgacagtgctaacaattttgta
accacctacgctaaagctggtactagagttggtactgcagatcttgctgtttttaataga
gagtccgtacgtgaagtttctcattccgtactcgctcgtaataagacaaccatagtt---
------tggagtgttaatgtcttctcaaaactttctggtgatacacaggattatattgtt
agaac---tactaaggctaagggacttctctttcttcttacgt------ttaatgatca-
--------tgttaatactcagaatttgccttgtactatggttaatgctaagagtgctggt
tttccaa-----atcctatgaggttgtggcactttggacttgctaagacttgttgttata
tgatgcttgctgcattttttgtgtatggtgctgtttgggtgtctagtattaattttaagc
cggccacctttgacagtgttccagagtatgattttcgttatatggaggatggtgccatga
ag---ttctttattaaagagcttccttgcgtctataatttatataaggattttccagaat
ggcacaaacagcggtatggatctgttccaacattc---------------tccccacgct
gtccaattgttgttggcgctaatgacctcaacacaaa---tgtggttcctaatgttgctt
ctaatgtggtgctttcagga------aggattctggtatttacctatcagacactctttg
gtcatagtaaactttgtttta-atgatgcatataattctaatatggctaaaatttcagct
ggtgactgtgaacgtgctgcaatctttccatctgcctgtaccacacttcaaggtgttggt
ggta---gacaggtctattgctttactgatggtctctatgctggtgctaagttatattcg
gatattatgccacatttgaggtattat---tctgatgttaacaattatgttat---gttg
cccgaggttattatgcgtggttttg---gttttaaaattacacgctttttggaagagaca
tattgcagagttggtgaatgcgcaaagtccaatgcaggaatttgtgttggtgccgatgag
tggtatgtttatgataaggacctcggtgacagttatg----------tttgcagcaaaga
ttttaaagggcttgtatgggcttttcttagtgtgtttaatgctaatattggtactgtgct
tcttaccggccagct-tacatttaatgcttttatagcttgtgctattgttggcatttgct
acacatttgttaagtttaagcgcatatttggtgatatgtcaacattggttttgatggttc
ttgctgcaacatttattaactcgatga-gttattt--gtttacagtaaactttttgtttt
taatgttgtacacttgtgtgtatttcatttccactcgaaaagtttactttcctatgg---
---------tttgggactttatgtatgtggtagcttatatttttgttgcaccttggtatg
ttattgtgggttatgttttgatattgctttgtgattgcatgccttctattactaagctta
------agttgtccaccaatcttttggagggtgacaagtttgttggtagt----------
-----ttcgagcatgcttcacgtggtacctttgttcttaatgcccatagttgtgctaagc
tggttaatgaaa------ttggccaggagaaacttgataggtacgcttctagttatgccc
gttataggcattatagtggcaatcctaatgaggccgattatcgtgcggcttgttttgcct
ggctggcaaaggcaattaaagact---accagatgagtccccaggataaattatattgtg
cacctactgtt-----agttataacagtgttttacaatctggctttaaaaagatagctca
accttctggtttggtagaaccctgtgttgttaaagttacctacctgaattcttatcttaa
tggtgtttggcttggtgatcaggtttatgctccaagacacgttatt---gcgtcagatgt
tactaagattgttgattatgacaccgagcaaaacttagtgcgttctcacaattttagcat
ctcacgtggtaatagttatcttacagttaaaggctttaggtttgagggttgcaatgtggt
tattagtgttgcagaagttaatccttttactcctgagcataaatttgacactttaaaacc
gggtgataactttaacatcttggcatgctatgatggcattcccagtggtgtttatggtgt
cacacttaggcacaatagcactattaaaggttccttcgttaatggtacttgtggctctcc
tggttatgtcatttctaatggtgtaatcaagttttgctacttgcatcagatggagcttgg
tagtggagctcacgttggttctgattttaatggcaagatgtatggtggttatcaggatca
ggctaagattcaggttgaa--ggtgccaat--aagttgat-----tactgaaaatgttat
tgctttcttttatgctgcacttcttaatggtgagcgctggtggtgttctaaggacagtgt
ctgcgttactaactttaatagttgggctgtcgacaaccactacactatgctttctacgac
agatgtt------tttaatcttgttgctagtaagactggtgttagtgttgaacaggtttt
ggctgcgatta---tttcgtatgctaaaggttttggtcatagaacaatacttggttacgc
ctccattaatgatgaatatactattactgaggtaatgcagcagatgtttggtgttcagct
tcagagtagtcgtgtaaagaaggttttcgagggtttta---------------------c
tttgttctttttcttcgttgcgttattctgg-----actcaatttcttatgtatacatct
gtttcaattcttcaatgggaggtcattatctcagttcttgctggtttgacgtgtgcttct
gctattaccatcgtgtttattaaacataagatggtttttctttatggctatgtggttcca
gctacattggttgttgttttcagcaactttct--------------ctgggattatgttg
tttctgccataattatggagcatgcttcttttatgtctgcatatttttcatttgatgtgc
agagtgtttttaacatttttatgcttagtt-ttgttttgattttgcatctcgcgcgcttt
tattgcagcggtggtgctcttattacttgtttattttcatgtgcctac-accgttggtct
ttttatgtat---------tttgtaaagatcgacgttcttagtgc---------------
---------------attttttatgtttgttagtggaataca-----atgcagttgggcc
attacctggtctagcta---------taaaattgcagtatatgcgatgagttatgtttca
c----------cgtattatattgaagtctttggctatactaaggttc-ttatggttttgt
atctttgcatgggttatttgttttgtgcatattatggtattttatactgggttaataggt
ttaccattaacaatttttccatatgtcttggatattatgactattgtgtttcacaggctg
agtttaaatatatggttgctaataatcttaagtgtcctacaaatcctatggaagctttat
atcttaatattaagcttatgggtattggcggacctaaaattattaagctttccaccattc
agtcaaaactcacagatcttaaatgcactaatgttgttttgttaagttgtctttcaagta
tgaatgttgctgttaattctaaggagtggggctattgtgtacagttacacaatgatat--
----------taatctctgtgatgatcctgaaaaggccactgagaaattgcttgcgcttt
gctcattctttttgtccaaacagcaaaatt-----------------tcaatcttgatgc
tttgattgattcctatttcgatagtaaggctattttgcatagcgttgcttccacttttgc
atccatgccttcttatattgcttatgagaaggctaagatggattatgagcaggcgaagca
gaatggtacttcagat---caggttgttagacaacttcttaaggccatgaatattgcaaa
gagtgaatttgatcttgaattgtccgttcagcgtaaattgaatagaatggctgataatgc
tgctgcacagatgtttaaagatgcccgtaatgttgatcgtaaggctaaggttgtatcatc
tatgcatggacttttggttggtatgcttaggagacttgatatgtcctctattaccgaact
tatggatcttgctaaagatggtattctccctctttccgtcattccagcggctgcatctaa
cagacttatagttgtaaccccatccattgaagcttttgataagattcgtcatgacaatag
tatttgttatgccggtgctgtatgggctattacagctattaaggatgttgatggtacaac
tgtgcaacttgctgaagtttgttcaagtaatgataaaatcttgaattggccatt------
------------gcatattgaagccgaacgtgttgttaaattgcagaataatgaaattac
acccggtaagctttcacaa------cgtgtggttaacactga------ttgtggtacag-
--ggaaggctctt---------tactgtaacgagcaaggtaaagggt---ttatctatgc
tctattcgctgatagtccagatatcacatatattaaatgggataatggtctaggcgatga
tatggt---aattgagcttgaaaagcctgttaaattttcagtacaatctcctaatggccc
acagattaagtatttgtattttgttaaaaatttgaatactttgcgacgtggtgctgtttt
aggatttattggagccacagtaagattgcaagctggtaaacctaccgagtatgcaactga
ttgtcaattgttaactctttgtgcttttgctgtagatcctaaggatgcttatttaactgc
tgttcgtcagggtcataagccacttagtaattgtattaagatgataaataatggcagtgg
aaacggcttggctattacacatcgtgtagaagctaatactgtacaggactcctatggtgg
tgcgtcatgttgtttatactgtcgtgccagcgtggaacatccgggtatgaatggtatttg
caatctaagaggtaagtatgttcaagtacctactg---gcacaacagatccagtacgttt
tgttcttgagaatgaagtgtgctctgtttgctcatgttggcttggtcatggttgcgtctg
tgatcgcagtagcg---tgcagtctgctattattgatcaggatt---atttaaacgggtg
cggggctctagtg---atgctcaactagagccctgtagtgaacatcatgttg--------
----taagagcttttgatatttacaataaggacgtatcatgtataactaagtttcctaaa
attaactgtgttagatttaggattactgaaaaacatgatgcc------------tactat
attgtaaagaagtgtaatgcgcgagttatggattatgagcagtccatttataataaactc
gttcattctaatgctcttgcggtgcatagtttctttccgtataaagaggggcgcagtatc
tttggtaatattactcgtcatgatttgacgaaatataccatgatggatctgtgctttgca
cttcgcaattttgatgaaaagaattgcgacgttcttaaggagattcttgttcttaccaat
tgttgtgatgaaaagtatttcgataatcccaattggtacgaccctgttgaaaatgaacac
attcatgttgtgtactataagcttggcattgtcgttgccaacgccatgcttaagtgtgtt
gctctttgtgatgcaatggttgaaaaaggtctaataggtgtgttgacacttgataaccag
gaccttaatggtaacttctatgatttcggagatttcgtggaaggtcctgaaggttatggt
gttccttgtgttacgtcatattatagttatatgatgcctattatgggtatgaccaattgt
cttgcacaagagtgctacatgaatagtgatatttttggtaaaga---ttttaagcggtat
gaccttcttatgtatgattttacagaacataaggaggctctttttaagaaatattttaag
tattgggatcaggtttaccatcccaattgtattgattgtgtagatgatatgtgtcttcta
cactgtgctaattttaatacattgtttgctactacaattcctcctactgcttttggacct
ctggttcgcaaagtttttattgatggagttgcagttgctgttacagctggctatcatttt
aagcagttaggtctcgtctggaacaatgacattaatgtcaataattccaagcttaccttt
aatgacctactgcgtttggttactgacccagctatcttgatttctagttctccagcactt
attgaccagcgcacttgttgtcttagcgtcgccgctttgtcaacaggtgttaattatcaa
attgtcaagcctggctactttaataaagaattctatgattttcttcttgaaaggggtttc
tttaatgaaggttccgatttgactttgcgacatttcttctttgctcaaaatggtgcagct
gctattaccgattttgattactatcggtataatcataccactatgctggatatttgccaa
gcacgctttgttttcaaagtggttggcaagtatttcgagtgttatgaaggtggttgcatt
atggcaaaggacgttattgttacaaatcttgataaatctgctggttatcctctgaataag
tttggaaaggctaggctttattatgaatctatgacatatgaagaacaggatgcgctttat
gctatgaccaagaggaacgtgctacccactatgacgcagcttaatcttaagtatgctatt
agtggtaaagcacgtgctaggactgtgggtggcgtttcacttcttagtacaatgactact
cgccaatatcatcaaaagtgtttaaagtccatcgttgctacacgtaatgctactgttgtc
attggcacaacaaagttttatggtggctgggataatatgcttcgtacacttattgatgac
gttgagaacccttgtcttatgggttgggactatcctaagtgtgatcgcgccctacctaat
atgattcgcatggcttctgctatgattcttggttctaaacatgttagctgctgttctaat
atggataagttttatcgcctgtcaaatgaattggcgcaggtcttgactgaagtcgtccat
tctaatggtggcttctattttaaacctggtggcactacatctggtgatgctagtactgct
tacgccaactctgtgtttaacatttttcaggctgttagtgctaatgtaaataaattgctc
gctgttgatagtaatgtttgtaggaacattgctgtcaaagaattacaacgtttaatttat
gataattgctatcgtacttcctctattaatgaggactgcgttgataaattttatcattat
ttacgtaagcacttttctatgatgattttatctgatgatggtgttgtgtgttataataag
gagtatgcggatttaggttatgtcgctgacataaacgcattcaaggctactctttattat
cagaataatgtttttatgagtacctccaaatgctgggtagaaccagatattaatgtagga
cctcatgaattttgttcacagcacacactgcaaattatagatggtgatggtaagtactac
ttaccatacccagatcctagccgcattttaagtgctggtgtttttgttgatgatattatt
aagacagatggcgttgttttacttgaacgctatgtgtctcttgctattgatgcttaccct
ctttctaagcatggtaaccctgagtatagaaaagtgttctatactatgcttgaatgggtg
aaaaagcttagtaatgatttgaataaaggagttttggatgcttttgccatca--------
--ctatgttagaggacacccaagccaaattctggagtgaagaattttatgctagtcttta
cgaaaagtctagcgtacttcaatctgctggactttgtgttgtctgtcaatcacaaacagt
cttacgctgcggcgattgtcttagacgtcctctactgtgtactaagtgtgcatatgatca
tgtgatgggaacaaaccataagtttattatggctgttacaccttatgtttgttgtcatgc
cggctgcaatgttaatgatgtcaccaagctttatcttggtggtatgagcttttattgtgt
agaccatcggcctaaattatcctttgcgctttgctcaaatggtaatgtttttggtctata
taaggctatggcaaccggttctgaagaagtctttgactttaatcgtttggcaacaactga
ttggtcaaatgtagatgtatataaattggccaatacttgttctaacagcctcaaactatt
tgccgccgaaactgttaaagccaaagaggagagcgtaaaatcttcttatgctattgccac
acttaaagagattgttggcaatagagaaattgttttacagtgggaagcatccaaaactaa
gcctcctcttaaccgtaactctgtttttacaggttactatattaataaggacgctaagtt
tcaaatgggtgagtatacttttgagaaatctgattatggtaatgatagcgtgttttataa
ggctaacactaccacaaagttaattccagggatgatttttgtgcttacttcacataatgt
agcacctctccgagcacctgttattgtaaaccaggaacgttatac-----ctcgatctgt
aagttgtatccatcattttatattgatccagcctatagttcacttg--------------
----tcccccattatcagttgatagggcgacagaagattaccacaatccagggacctccg
ggtagtggtaaatctcatacaatggttggccttggtttgtattacccttctgcgcgaatt
ctctttactgcttgctctcacgctgctgtagattcactgtgtgtaaaagctgctaagact
ttcgcgcatgagaagtgtactaggatagttcctgctaaggccagggtcgagtgttattct
ggttttaaggtgaataataatggtgcccaatatgtatttagcaccattaatgcacttcca
gaaatatcagttgacctggttgttgttgacgaggtttccatgtgtactaactatgatttg
tctgtactcaattcacgagttgcatacaggcacatagtttatgtcggtgatcctcagcaa
ctaccagccccacgtaccctaattactaaaggtgctttggaacccgctgattataatgtt
gttacgcgcctaatgtgcaccattggcccagatgtgtttttgaataagtgctataggtgt
ccagcggaagttgttaatagtgtttcgtcccttgtttatgaagataagtttaagcctgtg
aaccctccaagtaatttgtgtttcaaattgctatttaaagg---ggctgttcaccatgac
tctggttcttgtgttaataggaagcaacttgatattgtaaagcaatttctagcgcgcaac
cctgactggtctaaggctgtttttatttcaccttataatagtcagaattatgttgctgct
agatttcttggtttgcaaacgcagactgtagattcggcacagggtagtgagtatgattac
gtgatttacactcagacatctgatactgctcatgctcttaatgttaacaggtttaatgtt
gctattacaagagccaagaaaggaatattttgtgttatgaatgatgccaatttgtttaat
gctctcgagtttcaggagat---------------aactacgacc--gatctacagtcgg
t-------------------tcttagtgggctctttaagaattgcatcagaaaaggacat
gatttgccacctaaccatgctagatcattcttggatcttgattccagattcaaagttacg
gatgaactcgccgttcatattggtagtagtgaacctacc------tatgagcacgtgcta
tcatggatgggcttcagatttgatgcttgccctaaaggctaccataccatgttctgtaca
agagattttgccattcgtaatgttagaggttggttaggttttgatgttgaaggtgctcat
gtctgtggtgacaactgtggtactaatgtacctttacagttgggttttagcaatggtgtg
gactttgtagtccagcctgaagctagttatgcaacacagcatggcattctagttaaaaat
gtaaaagcaagagcacctccaggtgagcaatttacacatcttgtgccactcttacgtaag
ggacagccttgggccgttgtacgtaagcgtgtagttcaaatggtatgtgaccacctgaag
gatctatctgacgtagtcgtattcgttttatgggccggaggcttggagttgactacgatg
cgttattttgtaaagataggtc------cccctcgtaattgccattgtggtcgagtagca
cagtgttatagcagtaatgcagctgcattttcgtgcctgcgtcacgctgtgggctgtgat
tatctttacaacccttatgctttcgacattcagcaatggggctacacagggtcgcttagt
tctaatcatcatcgttattgtaatgtgcactttaatgagcacgttgctagtggtgatgct
attatgacgcggtgccttgctatctatgattgttttgttaaagatgtccattgggatatt
acctatccatatataaccaatgagcgggacataaatgccgctggtcgttatgtcgagcgt
catcttatgaacacctttgttaaactctataatccaaaggctatat---atgatgttggt
aatccaaagg---------gcatccgtatttgtgattttaaaggttcctggtattgttat
gataaagaacctacaaataataatgtt---------gttaaattggaatatgactatacc
gtacatggacagttc------gatggcttgtgtctattttggaactgcaatgttgacatg
taccctgggtttagtcttgtttgtaggtttgatac--------taagcatcgctcgcctc
tgtctctagaaggtgttaatggtggctgtttatatgttaataagcacgcttttcatacac
ctgcttttgataggagagcattggccaaactccaagcattgccatttttcttttttgatg
atagtgattgtgatgttgttagtgatgctgaaggctccgaagttgattatgtacctctgc
gtagcaacgtttgcgttactaagtgtaatgttggcggtgcagtttgcaagaaacatgcaa
gtctgtataaaacgtatgtacagaagtacaatgagttcactcaaaatgggtttactctat
ggggcccccagaattttgatttgtttaacctttggcagcttgtctttaagccgattttgc
aaggattagaaaatctttcctataatttacttaaaaagggtacctttgttaatatgccag
gagaactgccgacggctataattaatgataaagtcttcgttagagaaggtgttgctgata
atttagtatttactaataatacagcgctgcctactaacgttgcgtttgaattgtttgtta
agaagaagctaggtctaacaccacc----acttacgctgttacgtaatttagaagtaaca
gcggcttacaggtttgttttgtgggattatgagtcagataggcctttctctaatttcact
tacgagtgctgtaagtacacggatgt--------gaaccacccatataacc---------
-------tctgctatgatggtagtatgcaaggttctttggaaaggtttatgtcctgtgat
gatggtgtattgtttcagactcaagctcttaaaggtaaaactgccattca---tcttaac
ttcggctatctcaatggtgttcctgtgtccaccact---gatttcg-aggttgatggtga
aattgttaagaagaaagtagatctgtatatt---tatgtccgtaaaaatggcc-------
-------------------------aatttgttgaacaatttgacggat-----------
--------------------------tttatagtcagggccgtaccgtgtctacttttaa
gccacgtagtacaatggagtctgactttctagaattagatacagatctatttattaataa
atatggtctacaggattatggttttgagcacgttgtctatggtgacttttcgaagtccac
cataggcggtttgcatctgctcat--------ctcacagattagacttgctaggataggt
tatttgaagatt--------------gatgattttggcggcaattccgacagtactgtta
agtgctgcagtgttacttatattgaga---attctagcaaggttgtctgtagttatgtag
atcttcttttagatgattttgttaccattcttaggagtttggatttatctgttgtttcta
aggtgcatgatgttgtcattgatggcaaaccatggcgctggatgttgtggtgcaaagata
acaaagtttccactttctatcctcaattacag---agtagtgagtggaaatgtggttatt
ctatgccacctctttataagattcagagtatgattcttgcaccttgtagtctctataatt
acggtaaatccattaagctccctgagggtattatgtttaatgttgttaaatatactcagt
tgtgtcagtacttaaataccacatctatgtgtgttccacataagatgcgtgttcttcatt
taggtgctggttctgataaaggtgttgctccaggcacagcagtccttagaaattggctac
cagaagatgctcttcttgttgacaatgatttatacgactatgtgtctgatgctgatataa
gttatacaggtgattgctgttctatgtatctggaggataagtttgatcttgttgtttcag
atatgtatgatggcaaaacaaaacagattgatggtgataatgtttccaaagatggcttct
ttgtttatattaatggtgttataacagaacgattagcccttggcggtactgttgccatta
aaataactgagtttagctggaataggaagctttatgaattgattcagagatttgaatatt
ggactgttttttgtaccagtgttaatacttcatcttctgaagggtttcttattggtgtta
attatcttggaaatttttgtgataagcctattattgatggttgtactatgcatgccaatt
atatattttggcgcaatagtacagttatggcattaagttataattctgttttggatgtta
ataagtttcgccttaagtgtaaagcaacacccgttctttcattgaaagatggttctttta
cgcctttggttttaacacttattaagaatggtaaacttattgttagagatacaggtgtag
ttgttagcttttctaatcatttagttaac--------aacttcaagaaata---------
---atggcatttgctgataatcccactcatttcgttaatgtcccactgaaatgctttgag
gatttctatgagcaatttgttctaattcagcgtgagctagtttctaag---ttagattgt
aagattcaaaatacccctcatgtctctctcactatgcttgatgctcgcaatagcgaactc
aagtatattgattttgctatcagagactgcatagactatatgtatgctggaaaggtgaag
attagattttctaatattcatcttcttggcaagcatataatcgctgatgtttctgggttg
cagaattggcatgacaaggttgaagattacattaaaaatgctggctatgtgtgcggtcaa
tcgcgcccatggctgccacatctaacaattgctagccttgagtgctctgacgaagatgag
tttaatcgcagcaagtccatttttgaagagagccagtttggttttgaatttgaattagtt
attagaaaaggggactctttttacctagagatagttaaaataggagcacccaagcatgat
ggttattatgatgaagaatttagtgcatgggtttatgataggttgtctgatgaaccaccc
acacataaactcggcactattatggattatagttgccttgaatgcgtaataattgagatg
gaacctggtgattttccagatgatgaacgtgatgcatggtataagctacaatattcttac
gaagataatggttggttttggcgttattgtttgtcaagatccaaaacgtttcgtaggcat
attcatgctagagcatgcacatgttttgaatacacagattccgatagtgactaaactaaa
atggctga------tgccaaaggcattatgttgtatattt--------------------
------ttctgtctgcca-----cgctttgtcttagcgtagctattgtcataatagtatc
attaccttatcattg------------------------tgacactattattctgaagtg
tcgcgac-------aactgggttggctata-----atgacaaatgttattatttttctaa
tgacactgctagttggaaacaagccgatgatttttgtagacgtttttattctatt--ttg
gcacctctacacagctta----caccaaatcagttttctcaagcgttttaaag-------
-----acacttttgattactggcttggtgttgttaa------------------------
----------------gtatgatggtaaatggtccaattatgatggttcacacttacc--
----tcttacatttttgatt---cgaggtgttgaggattatgcttatttgaataataac-
-------ggcatctcatcggcgcgtgtctatgcagacagacgc----tttatttgttatt
atagttatgtttaaactaaacatgtatt------ttgtgctatttttgttgtttaactct
gt--------------------------------------------------taatgctg
caattgagacttgtgcagatcctggtaatggcaacttagatatttctaagctttattatg
gtacaca-----------------------------------------------------
------------------------------ggcttctattaatgctacatcacaagt---
-------------------------------tgtgcaggtgcttccacaggtccctttta
attgcgaaa---------------------------------------------------
gctattctaatggtcctgctaataagtttactggaa------------------------
-------------------------taggtgtctttgttgatcttgcacaggctgatcac
acttggcacttatttgt-----------------------------------------tt
atcctgctatgcccacta--------ataaaacatggattctatcatgg-----------
----------------gcagatacctcaacaagttttcttggtggtatttactccagtgg
tgtatcct----------------------------------------------------
-atattcagatttgtaa-------------------------------------------
---------------------------------gtatccatccaatgttgttacggacat
taccaatggtaatggctgtcatgcaa----------------------------------
--------------------atcatgctggtactggtgctactacttgtgatgacattct
t----------------------------------------------------agatcac
cacttgaatgtgttcttaatagaa-----------ctt----attcacagcagtattttg
g---------------------------------tgtttcatacattatttggtataatg
atcatattgtg-------------------------------------------------
------------------------------------------------------------
---------------gcatccattcaaggggaggttttcacctttgatattggtgaagtc
ttacaatggtctaactttagtgcattttgtggtacacgcatgaaa---tgt------ggc
tacagttatgcaaccacaccctc-------------------------------------
------------------------------------------------------------
--------------------tgaatggcttattaagacagataatgatggcacagttgtt
gattatgttatctgtgatactgattttgaaagtcagttgaagtgtaggaatatggttttt
gatcttacacctgctgtttat------gctggctctgccgttgaattacagtcctctatt
------tattatgttgcaaatgatttgcctgattgtga----------------------
---------------tttttcatttgctgac-----atgtttatggatggtaccggaaat
tttgaaggcctccgtagacatgttttcagcaattgttgggttaattacacagcatggttt
gcttgtgaggacaatt--------------------------------------------
------------------------------------------ccatttgcaccattttta
at-----------------gcaatttttgctgaagtacgttacaacctctcacaacctga
tggtctagttaa---------------tccttttattaagtgtaatggattagatc----
------------------------------------------------------------
-----------------------------------------------cctattccatcac
taagggttgttctagtgggt---------------------------------------t
tgttttacgttatcagctttatgcaagtgggacttttgatgttaattcttatacacctga
ttacatggaatgctt---------------------------------------------
------------------------------------------------------------
-------------------------------------tggttattttgcgttatacaatg
gttatgtgatttacaatgctaaatttgttagcactggcttgactgtttgtgttgtgcagc
cagttgagcctgaact------tgatgtttgtaaatcatataccattgatggcgtcacat
tccagggcattct---gcgtactacaacacatcctattgacagtttccataatattttat
attatggcga-------catggttagttatgtgcgtgttaag-----------ggtgttg
tctatgcagtagagtcttgcaaca--------gcttttattatagtgtttttaaaaccat
ttccgatataggtt----atttgtattcaggttctacctgcgattctactgaagtgacta
tttttatgacta------------------------aggctagggctacaacatatgttg
atagttctcttggttgttttatagacgtcagtgtcacagatagaaattatact---gatt
gcttaaatcctattggaaatgggctttgtgttga--------------------------
-------tgttaatgtgactggacaaccagtcgtcggtaatatatt---------tatac
aaactcatgatactgactatgctaggccaattcttactgctcaacagatagaattgccta
ttgaccattatgtcagtgttaaggagcagtttattcagactagtgcacccaaatttgacg
ttgattgtgaaagatatatttgtgatgtttctagcgattgccgtgaattacttgttaagt
atggtggttattgctctaagatcctcgcagatattaa-----------------------
----------------atcttctagcattcagcttgattatcaaattttggcacttta--
------taaaactttagct------------------gttgattttgacattcctgatat
tgatttcggg------------------agtttcaatttc-----agcat----gtatat
ttctgaagccaatggtaggtcttttattgaggatctcttgtttgataagatagttactac
tggtccaggtttttaccaagattattatgattgca----agaagatgaatttgcaagatc
tcacttgcaagcagtattataatggtattatggtcataccacctgttatggatgatacct
tgatcacattttggtcat-------cagccgtggctggttccatgactgttggtctcttt
ggtggtcaa-----gctggtatggtctcctgg---------actgtagcacttgcaggca
gacttaatgcacttggcgttatgcaggatgcacttgttgaagatgttaataaacttgcta
atggttttaacaatctcacacagtatgttgcagatggttttaaaaccaccagtcaagcac
tctctaccattcaggctgttgttaacaataatgcacaacaagtttctcagttagtccaag
ggttaagcgagaactttggtgctattagtaataactttgcccttattgcggagcgacttg
aacggatagaggctgccatgcaaatggatcgtcttattaatggccgtatgaatatattac
aaaattttgttactaatta------taagctttctatatctgagcttaaatctcagcaag
ctcttgctcagagtcttattaatgagtgtgtctatgctcaaagtagtaggaatggttttt
gtggtgatggtttacatttgttttcactgatgcagcgtgcaccagatggaataatgtttt
tccactacacacttaaacctaacaataccatcatagttgaaaccacaccaggactctgtt
tgagtaatggtgtttgtatttctcctaaagatggtctttttgtcagacttcctactgtta
gagacacagattggcattttactactcgtaaccgttatagtccggaaccaataacagtta
ataacactgttactgttagtg---gtggtgttaattatactgttgttaattctactattg
acggtatcgagcctcccgccaatccttcatttgacgaggagtttgctgagttatacaaga
atattacat---tggagcttga---acagctcaaaaacattagttttgaccccgagatgc
ttaatctgacctattatattgataggttagatgagttagcaacgaatgtgtcacagctgc
acgttgatgtttcagagtttaataaatttgttcagtatgttaaatggccttggtatgtat
ggttgg------caatattttttatgcttgtactgttcagctttcttatgctctggtgct
gctgtgccacaggttgttgcggatgttgtggtctttgcggtgctgcttgtaatggatgtt
gtactcaacctcaacctattgaatttg-----------aaaaggtccacgtacaatgata
ggtggtctc----------ttttctataggttttgagcaatttgtacagcatgctaacca
cactactggtggcgctat---------------tacgcgtaatgctgttcagcccttatt
tacttatggcactgttatttt--------------------------tagcatttacagt
--------------------------------------tgcgtttttctgttattcttt-
------------------------------------------------------------
-----------------------gcactttttagtgcta--------------agtctga
cagacttaattgtctactgttggtgctccgcgttcttacgctctttgtagcagtgccag-
------------------------ttttgtt--gtttactggttattatattgatgcagg
gctcacttttgcaatagtgttttcaaggttcttttacctgtcatactattgcattagatt
taagagaccccattttattctttataataccagtaca----ttgttgtttgctcag----
------------ggtaaatgtgtaccc-------tatgccaagttgacctattttgctaa
ttatgctgcactttatggtg-------------------------gtgcaggttatttaa
c---cctgggtcgaaaggttataaatttcact----------------------------
--------------gaagcacgtaatgtcgttttggccgtgcgtggtaaagtgcaggaag
attt--------gtctttggctcgtatggttgaactcgccaatgg-------------tg
atttcatttatatttttacta---------------------------------------
----aagaccctgcag------------------------tcagtgtttatagct-----
------------------------------------------------------ttagct
ttcaaccacttaactaatgttaccttcattcttg------agagttttcaatgatgaggg
ccttgttcttagcgttttattttggtttttgtttattattgtgttgctgttgttttcaat
agccatgctaaaaacaattcagttagttggtgtttgttgctccctcacaaataaggttat
tgttcttcctgttaaaggcgttta----------tcacctttaccaagattattacaaaa
tagaaccattgcctatgtttgaag-------tttga-tcaactaaaatggttctcttttg
tgagttcaatacc--------tcttatagtgctgacggttg----------ttcagcctg
tgaggctcaaggttgtactggagctggtgttaccagtgccagtatcacttggcatttact
taattggaattttagttggagtgtcatactcactgtatttgttgcagtgttgcagtatgg
caatcttaagtacagtatgattctgtacatttttaaaatgatcatcatgtggttgctatg
gcctattgtcatagctttgaccatttttgatgccattgaaaccttcaaacaggagcgtta
cgtcatgtttggcttcagcattgccctcggtgttgtcactctcatcctctggatcatgta
cttcgttaatagctttaggctttaccgtcgtacaggttcctggtggagtttcaacccaga
gacaaatgccattatctgtgtgtcggtaatgggtagaa---atattacaatgccaacacc
agtttgccctacaggaatcacgctcacgctgctttcgggcacgctttatgttgaaggaca
acgcgctgctactggggtcaatcttgacaacttgcctaattatgttactgttgcaaagcc
tggtgtaaccattgtctaccatcgcgtgggcaaatccatcagagtttc-aacagcg----
acaggctggatgtattacgtcaagagcaaggcaggggattactcagc---------ctat
tccagtggtgg-------------------------------------------------
----------cagcctttcagatcaggaac----------------agttgcttcatatg
gtctaaactaaatcaagatgtttttggtttttctttcactagtaac--------------
--------------------------------agcagccagtg-----------------
-------------ctattactgacattaaaactaattgtagttttagtttcagttcactg
cttgttg---------atggtgctgtcaagtttgacacagttcagc--------------
------------------------------------------------------------
------------------------------------------------------------
-------------------------------------------ggactacttttgccaat
tgttatttcaattgggaagactggttcagctgtga-------------------------
aggtttttcagactgtgacattgtcagaccaatcctcagtgcttttgtgcc---------
--------------------------------------------------------aaat
gacacttatgata-----------------------------------------------
----------tgttccagaagtgc------------------------------------
----------------------------------aatggcatacgagtctctgactttga
taattg----------------tgtgaatgggtttatcatgcgttacggtgcac------
----tctatgttccagaaggtacgcatgtttcatacgtaccacagaaaaatgagtgcttc
ggacaacttaaagttctcaatagtgttatatg--gtttattacagatcatgtatctaatg
agacctgttgttctaatcgtgctactataaacccattcgttcctataattgaaaagaatt
aaaagt--------------------ttcaactaacaatgagttctaatgtctcctgggc
tgaccaagttg---------------acgcagttaaccgccgacagcgttctcgctccag
gggtagatctcaaaacagaaccaatgcttcgattccgttgtcttggtttacctcaatcgt
tgatgagtctaatggaaacttcactagtcttatgcctcctag----tggtgtacctactg
gtttgggca---ctgcagttcagcagtgtggttactggtat---cgtgcaccaaccgtct
atcaggtgcgccgcggtaaaagagtacctctacctcctgtatggtacttctactttctgg
gtactggtcctcatgctaatgccgcttacggaacagcaatggacggagtcttctgggtta
------------------agacgaaaaatggtcagattgaccctaagtctattaaagctc
ttggtgtacgtgac---agtggtacagatcctaggcgcgctaa-----------------
------------------catacctaaccttcctgaagggctgcgtgtgagcgttcctaa
tgcatctagaccacaatctcgagctcagtctcagactaggt------ctcagaataactc
[truncated: 37,967 more chars]
