# Supplementary material for: Broad-spectrum CRISPR-Cas13d-mediated strategy for combating human coronaviruses
Source: Mol Ther Nucleic Acids. 2026 Mar 6;37(2):102888. doi: 10.1016/j.omtn.2026.102888 (PMC13126349; doi:10.1016/j.omtn.2026.102888)
Supplement: Data S1. Animal coronavirus sequences [file mmc2.zip › File S1/alignment wuhan with swine acute diarrhea syndrome coronavirus.fasta]

>NC_045512.2 Severe acute respiratory syndrome coronavirus 2 isolate Wuhan-Hu-1, complete genome
------------------------------------------------------------
----attaaaggtttataccttcccaggtaacaaaccaaccaactttcgatctcttgtag
atctgttct------ctaaacgaactttaaaatctgtgtggctgtcactcggctgcatgc
ttagtgcactcacgcagtataattaataactaa----ttactgtcgttgacaggacacga
gtaac--tcgtctatcttctgcaggctgcttacggtttcgtccgtgttgcagccgatcat
cagcacatctaggtttcgtccgggtgtgaccgaaaggtaagatggagagccttgtccctg
gtttcaacgagaaaacacacgtccaactcagtttgcctgttttacaggttcgcgacgtgc
tcgtacgtggctttggagact-----ccgtggaggaggtcttatcagaggcacgtcaaca
tcttaaagatggcacttgtggcttagtagaagttgaaaaaggcgttttgcctcaacttga
acagccctatgtgt------tcatcaaacgttcggatgctcgaactgcacctcatggt--
----------catgttatgg---ttgagctggtagcagaactcgaaggcattcagtacgg
tcgtagtggtgagacacttggtgtccttgtccctcatgtgggcgaaataccagtggctt-
-----accgcaaggttcttcttcgtaagaacggtaataaaggagctggtggccatagtta
cggcgccgatctaaagtcatttgacttaggcgacgagcttggcactgatccttatgaaga
ttttcaagaaaactggaacactaaacatagcagtggtgttacccgtgaactcatgcgtga
gcttaacggaggggcatacactcgctatgtcgataacaacttctgtggccctgatggcta
ccctcttgagtgcattaaagaccttctagcacgtgctggtaaagcttcatgcactttgtc
cgaacaactggactttattgacactaagaggggtgtatactgctgccgtgaacatgagca
tgaaattgcttggtacacggaacgttctgaaaagagctatgaattgcagacaccttttga
aattaaattggcaaagaaatttgacaccttcaatggggaatgtccaaattttgtatttcc
cttaaattccataat--------------------------------------caagact
attcaaccaagggttgaaaagaaaaagcttgatgg---------------ctttatgggt
agaattcgatctgtctatccagttgcgtcaccaaatgaatgcaaccaaatgtgcctttca
actctcatgaagtgtgatcattgtggtgaaacttcatggcagacgggcgattttgttaaa
gccacttgcgaattttgtggcactgagaatttgactaaagaaggtgccactacttgtggt
tacttaccccaaaatgctgttgttaaaatttattgtccagcatgtcacaattcagaagta
ggacctgagcatagtcttgccgaataccataatgaatctggcttgaaaaccattcttcgt
aagggtggtcgcactattgcctttggaggctgtgtgttctcttatgttggttgccataac
aagtgtgcctattgggttccacgtgctagcgctaacataggttgtaaccatacaggtgtt
gttggagaaggttccgaaggtcttaatgacaaccttcttgaaatactccaaaaagagaaa
gtcaacatcaatattgttggtga------------ctttaaacttaatgaagagatcgcc
attattttggcatctttttctgcttccacaagtgcttttgtggaaactgtgaaaggtttg
gattataaagcattcaaa---------caaattgttgaatcctgtggtaattttaaa---
---gttacaaaaggaaaagctaaaa------aaggtgcctggaatattggtgaacagaaa
tcaatactgagtcctctttatgcatttgcatcagaggctgctcgtgttgtacgatcaatt
ttctcccgcactcttgaaactgctcaaaattctgtgcgtgttttacagaaggccgctata
acaatactagatggaatttcacagtattcactgagactcattgatgctatgatgttcaca
tctgatttggctactaacaatctagt-tgtaatggcctacattacaggtggtgttgttca
gttgacttcgcagtggctaactaacatctttggcactgtttatgaaaaactcaaacccgt
ccttgattggcttgaagagaagtttaaggaaggtgtagagtttcttagagacggttggga
aattgttaaatttatctcaacctgtgcttgtgaaattgtcggtggacaaattgtcacctg
tgcaaaggaaattaaggagagtgttcagacattctttaagcttgtaaataaatttttggc
tttgtgtgctgactctatcattattggtggagctaaacttaaagccttgaatttaggtga
aacatttgtcacgcactcaaagggattgtacagaaagtgtgttaaatccagagaagaaac
tggcctactcatgcctctaaaagccccaaaagaaattatcttcttagagggagaaacact
tcccacagaagtgttaacagaggaagttgtcttgaaaactggtgatttacaaccattaga
acaacctactagtgaagctgttgaagctcc------------attggttggtacaccagt
ttgtattaacgggcttatgttgctcgaaatcaaagacacagaaaagtactgtgcccttgc
acctaatatgatggtaacaaacaataccttcacactcaaaggcggtgcaccaacaaaggt
tacttttggtgatgacactgtgatagaagtgcaaggttacaagagtgtgaatatcacttt
tgaacttgatgaaaggattgata------------------------------aagtact
taatgagaagtgctctgcctatacagttgaactcggtacagaagtaaatgagttcgcctg
tgttgtggcagatgctgtcataaaaactttgcaaccagtatctgaattacttacaccact
gggcattgatttagatgagtggagtatggctacatactacttatttgatgagtctggtga
gtttaaattggcttcacatatgtattgttctttctaccctccagatgaggatgaagaaga
aggtgattgtgaagaagaagagtttgagccatcaactcaatatgagtatggtactgaaga
tgattaccaaggtaaacctttggaatttggtgccacttctgctgctcttcaacctgaaga
agagcaagaa---------gaagattggttagatgatgatagtcaacaaactgttggtca
acaagacggcagtgaggacaatcagacaactactattcaaacaattgttgaggt--tcaa
cctcaattagagatggaacttacacc----------agttgttcagactattgaagtgaa
tagttttagtggt-tatttaaaac--------ttactgacaatgtatacattaaaaatgc
agacattgtggaagaagctaaaaaggtaaaaccaacagtggttgttaatgcagccaatgt
ttaccttaaacatggaggaggtgttgcaggagccttaaata--aggctactaacaatgcc
atgc---------------------aagttgaatctgatgattacatagctactaatgga
ccacttaaagtgggtggtagttgtgttttaagcggacacaatcttgctaaacactgtctt
catgttgtcggcccaaatgttaacaaaggtgaagacattcaacttcttaagagtgcttat
gaaaattttaatcagcacgaagttctacttgcacca--------------ttattatc--
--agctggtat---------ttttggtgctgaccctatacattctttaagagtttgtgta
gatactgttcgcacaaatgtctacttagctgtctttgataaaaatctctatgacaaactt
gtttcaag---------ctttttggaaatgaagagtgaaaagcaagttgaacaaaagatc
gctgagattcctaaagaggaagttaagccatttataactgaaagtaaaccttcagttgaa
cagagaaaacaagatgataagaaaatcaaagcttg---------------tgttgaagaa
gttacaacaactctggaagaaactaagtt---------cctcacagaaaacttgttactt
tatattgacattaatggcaatcttcatccagattctgccactctt---------------
---------gttagtga---------cattgacatcactttcttaaagaaagatgctcca
tatatagtgggtgatgttgttcaagagggtgttttaactgctgtggttatacctactaaa
aaggctggtggcactactgaaatgctagcgaaagctttgagaaaagtgccaacagacaat
tatataaccacttacccgggtcagggtttaaatggttacactgtagaggaggcaaagaca
------gtgcttaaaaagtgtaaaagtgccttttacatt-ctaccatctattatctctaa
tgagaagcaagaaattcttggaactgtttcttggaatttgcgagaaatgcttgcacatgc
agaagaaacacgcaaattaatgcctgtctgtgtggaaactaaagccatagtttcaactat
acagcgtaa------------------------atataagggtattaaaatacaagaggg
tgtggttga------------------------------------ttatggtgc------
tagattttacttttacaccagtaaa-------acaactgtagcgtcacttatcaacacac
ttaacgatctaaatgaaactcttgttacaatgc--------cacttggctatgtaacac-
-----------------------------atggcttaaatttggaagaagctgctcggta
tatgagatctctcaaagtgccagctacagtttctgtttcttca-----------------
------cctgatgctgttacagcgtataatggttatcttacttcttcttctaaaacacct
g--aagaacattttattgaaaccatct----------cacttgctggttcctataaagat
tggtcctattctggacaatctacacaactaggtatagaatttcttaagagaggtgataaa
agtgtatattacactagtaatcctaccacattccacctagatggtgaagttatcaccttt
gacaatcttaaga----------------------cacttctttctttgagagaagtgag
gactattaaggtgtttacaacagtagacaacattaacctccacacgcaagttgtggacat
gtcaatgacatatggacaacagtttggtccaacttatttggatggagctgatgttactaa
aataaaacctcataattca---------catgaaggtaaa---acattttatgttttacc
taatgatgaca-------ctctacgtgttgaggcttttgagtactaccacacaactgatc
ctagttttctgggtaggtacatgtcagcattaaatcacactaaaaagtggaaatacccac
aagttaatggtttaacttctattaaatgggcagataacaactgttatcttgccactgcat
tgttaacactccaacaaatagagttgaagtttaatccacctgctctacaagatgcttatt
acagagcaagggctggtgaagctgctaacttttgtgcacttatcttagcctactgtaata
agacagtaggtgagttaggtgatgttagagaaacaatgagttacttgtttcaacatgcca
atttagattcttgcaa-------------aagagtcttgaacgtggtgtgtaaaacttgt
ggacaacagcagacaacccttaagggtgtagaag----ctgttatgtacatgggcacact
ttcttatgaacaatttaagaaaggtgttcagataccttgtacgtgtggtaaacaagctac
aaaatatctagtacaacaggagtcaccttttgttatgatgtcagcaccacctgctcagta
tgaacttaagcatggtacatttacttgtgctagtgagtacactggtaatt----------
------------accagtgtggtcactataaacatataac--------------------
--------------------------------ttctaaagaaactttgtattgcatagac
ggtgctttacttacaaagtcctcagaatacaaaggtcctattacggatgttttctacaaa
gaaaacagttacacaacaaccataaaaccagttacttataaattggatggtgttgtttgt
aca------gaaa---ttgaccctaagttggacaattattataagaaagacaattcttat
ttcacagagcaaccaattgatcttgtaccaaaccaaccatatccaaacgcaagcttcgat
aattttaagtttgtatgtgataatatcaaatttgctgatgatttaaaccagttaactggt
tataagaaacctgcttcaagagagctt------------aaagttacatttttccctgac
ttaaatggtgatgtggtggctattgattataaacactacacaccctcttttaagaaagga
gctaaattgttacataaaccta--ttgtttggcatgttaacaatgcaactaataaagcca
cgtataaaccaaatacctgg----------------------------------------
--tgtatacgttgtctttggagcacaaaaccagttga-----------------------
----aacatcaaattcgtttga----tgtactgaagtcagaggacgcgcagggaatggat
aatcttgcctgcgaag---------------atctaaaaccagtctctgaagaagtagtg
gaaaatcctaccatacagaaag------------------------acgttcttgagtgt
aatgtgaaaactaccgaagttgtaggagacattatacttaaaccagcaaataatagttta
aaaattacagaagaggttggccacacagatctaatg--------gctgcttatgtagaca
attctagtcttactattaagaaac---------------ctaatgaattatctag-----
-----agtattaggtttg--aaaacccttgct-----actcatggttt----agctgctg
ttaatagtgtcccttgggatactatagctaattatgctaagccttttcttaacaaagttg
ttagtacaactactaacatagttacacggtgtttaaaccgtgtttgtactaattatatgc
cttatttctttactttattgcta---caattgtgtacttttactaga---------agta
caaattctagaattaaagcatctatgccgactactatagcaaagaatactgttaagagtg
tcggtaaattttgtctagaggcttcatttaattatttgaagtcacctaatttttctaaac
tgataaatattataatttggtttttactattaagtgtttgcctaggttctttaatctact
----caaccgc-tgctttaggtgttttaatgtctaatttaggcatgccttcttactgtac
tggttacagagaaggcta----------------------tttgaactctactaatgtca
ctattgcaacctactgtactggttctataccttgtagtgtttgtctt----------agt
ggtttagattctttagacacctatccttctttagaaactatacaaattaccatttcatct
tttaaatgggatttaactgc--ttttggcttagttgcagagtggtttttggcatatattc
ttttcactaggtttttctatgtacttggattggctgcaatcatgcaattgtttttcagct
attttgcagtacattttattagtaa--ttcttggcttatgtggttaataa-------tta
atcttgtacaaatggccccgatttcagctatggttagaatgtacatcttctttgcatcat
tttattatgtatggaaaagt-----tatgtgcatgttgtagacggttgtaattcatcaac
ttgtatgatgtgttacaaacgtaatagagcaacaagagtcgaatgtacaactattgttaa
tggtgttagaaggtccttttatgtctatgctaatggaggtaaaggcttttgcaaactaca
caattggaattgtgttaattgtgatacattctgtgctggtagtacatttattagtgatga
agttgcgagagacttgtcactacagtttaaaagaccaataaatcctactgaccagtcttc
ttacatcgttgatagtgttacagtgaagaatggttccatccatcttt-------------
--------------actttgataaagctggtcaaaagacttatgaaagacattctctctc
tcattttgttaacttagacaacctgagagctaataacactaaaggttca---ttgcctat
taatgttatagtttttgatggtaaatcaaaatgtgaagaatcatctgcaaaatcagcgtc
tgtttactacagtcagcttatgtgtcaacctatactgttactagatcaggcattagtgtc
tgatgttggtgatagtgcggaagttgcagttaaaatgtttgatgcttacgttaatacgtt
ttcatcaacttttaacgtaccaatggaaaaactcaaaacactagttgcaactgcagaagc
tgaacttgcaaagaatgt--gtccttagacaatgtcttatctacttttatttcagcagct
cggcaagggtttgttgattcagatgtagaaactaaagatgttgttga----atgtcttaa
attgtcacatcaatctgacatagaagttactggcgatagttgtaataa---ctatatgct
cacctataacaaagttgaaaacatgacaccccgtgaccttggtgcttgtattgactgtag
tgcgcgtcatattaatgcgcaggtagcaaaaagtcacaacattgctttgatatggaacgt
taaagatttcatgtcattgtctgaacaactacgaaaacaaatacgtagtgctgcta----
-aaaagaataacttaccttttaagt-----------tgacatgtgcaactactagacaag
ttgttaatgttgtaacaacaaagatagcacttaag----------ggtggtaaaattgtt
aataattggttgaagcagttaattaaagttacacttg-tgttcctttttgttgctgctat
tttctatttaataa---cacctgttcatgtcatgtctaaacatactga--cttttcaagt
gaaatcataggatacaaggctattgatggtggtgt-------------------------
-cactcgtgacatagcatctacagatacttgttttgctaacaaacatgctgattttgaca
catggtttagccagcgtggtggtagttatactaatgacaaagcttgcccattgattgctg
cagtcataacaagagaagtgggttttgtcgtgcctggt-ttgcctggcacgatattacgc
acaactaatggtgactttttgcatttcttacctagagtttttagtgcagttggtaacatc
tgttaca-caccatcaaaacttatagagtacactgactttgcaacatcagcttgtgtttt
ggctgctgaatgtacaatttttaaagatgcttctggtaagccagtaccatattgttatga
taccaatgtactagaaggttctgttgcttatgaaagtttacgccctgacacacgttatgt
gctcatggatggctctattattcaatttcctaacacctaccttgaaggttctg---ttag
agtggtaacaacttttgattctgagtactgtaggcacggcacttgtgaaagatcagaagc
tggtgtttgtgtatctactagtggtagatgggtacttaacaatgattattacagatcttt
accaggagttttctgtggtgtagatgctgtaaatttacttactaatatgtttacaccact
aattcaacctattggtgctttggacatatcagcatctatagtagctggtggtattgtagc
tatcgtagtaacatgccttgcctactattttatgaggtttagaagagcttttggtga---
--------------atacagtc----atgtagttgcctttaatactttactattccttat
gtcattcactgtactctgttta-acaccagtttactcattcttacctggtgtttattctg
tta------------tttacttgtacttgacattttatcttactaatgatgtttcttttt
tagcacatattcagtggatggttatgttcacacctttagtacctttctg-gataacaatt
gcttatatcatt--tgtatttccacaaagcatttctattggttctttagtaattacctaa
agagacgtgtagtc---tttaatggtgtttcctttagtacttttgaagaagctgcgc---
----tgtgcacctttttgttaa-------ataaagaaatgtatctaaagttgcgtagtga
tgtgctattacctcttacgcaatataatagatacttagctctttataataagtacaagta
ttttagtggagcaatggatacaactagctacagagaagctgcttgttgtcatctcgcaaa
ggctctcaatgact--tcagtaactcaggttctgatgttctttaccaaccaccacaaacc
tctatcacctcagctgttttgcagagtggttttagaaaaatggcattcccatctggtaaa
gttgagggttgtatggtacaagtaacttgtggtacaactacacttaacggtctttggctt
gatgacgtagtttactgtccaagacatgtgatctgcacctctgaagacatgcttaaccct
aattatgaag--atttactcattcgtaagtctaatcataatttcttggtacaggctggta
atgttcaactcagggttattggacattctatgcaaaattgtgtacttaagcttaaggttg
atacagccaatcctaagacacctaagtataagtttgttcgcattcaaccaggacagactt
tttcagtgttagcttgttacaatggttcaccatctggtgtttaccaatgtgctatgaggc
ccaatttcactattaagggttcattccttaatggttcatgtggtagtgttggttttaaca
tagattatgactgtgtctctttttgttacatgcaccatatggaattaccaactggagttc
atgctggcacagacttagaaggtaacttttatggaccttttgttgacaggcaaacagcac
aagcagctggtacggacacaactattacagttaatgttttagcttggttgtacgctgctg
ttataaatggaga---caggtggtttctcaatcgatttaccacaactcttaatgacttta
accttgtggctatgaagtacaattatgaacctctaacacaagaccatgttgacatactag
gacctcttt-----ctgctcaaactggaattgccgttttagatatgtgtgct--------
----tcattaaaagaattactgcaaaatggtatgaatggacgtaccatattgggtagtgc
tttattagaagatgaatttacaccttttgatgttgttagacaatgctcaggtgttacttt
ccaaagt----------gcagtgaaaagaacaatcaagggtacacaccactggttgttac
tcacaattttgacttcacttttagttttagtccaga--------gtactcaatggt-ctt
tgttcttttttttgtatgaaaatgcctttttaccttttgctatgggtattattgctatgt
ctgcttttgcaatgatgtttg---------tcaaacataagcatgcatttctctgtttgt
ttttgttaccttctcttgccactgtagcttattttaatatggtctatatgcctgctagtt
gggtgatgcgtattatgacatggttggatatggttgatactagtttgtctggttttaagc
taaaagactgtgt------------tatgtatgcatcagctgtagtgttactaatcctta
tgacagcaagaactgtgtatgatgatggtgctaggagagtgtggacacttatgaatgtct
tgacactcgtttataaagtttattatggtaatgctttagatcaagccatttccatgtggg
ctcttataatctctgttacttctaactactcaggtgtagttacaactgtcat--gttttt
ggccagagg-----------------tattgtttttatgtgtgttgag------------
tattgcccta---ttttcttcataactggtaatacacttcagtgtataatgctagtttat
tgtttcttaggctatttttgtacttgttactttggcctcttttgtttactcaaccgctac
tttagactgactcttggtgtttatgattacttagtttctacacaggagtttagatatatg
aattcacagggactactcccacccaagaatagcatagatgccttcaaactcaacattaaa
ttgttgggtgttggtggcaaaccttgtatcaaagtagccactgtacagtctaaaatgtca
gatgtaaagtgcac-------------atcagtagtcttactctcagttttgcaacaact
cagagtagaatcatcatctaaattgtgggctcaatgtgtccagttacacaatgacattct
cttagctaaagatactactgaagcctttgaaaaaatggtttcactactttctgttttgct
ttccatgcagggtgctgtagacataaacaagctttgtgaagaaatgctggacaacagggc
aaccttacaagctatagcctcagagtttagttcccttccatcatatgcagcttttgctac
tgctcaagaagcttatgagcaggctgttgctaatggtgattctgaagttgttcttaaaaa
gttgaagaagtctttgaatgtggctaaatctgaatttgaccgtgatgcagccatgcaacg
taagttggaaaagatggctgatcaagctatgacccaaatgtataaacaggctagatctga
ggacaagagggcaaaagttactagtgctatgcagacaatgcttttcactatgcttagaaa
gttggataatgatgcactcaacaacattatcaacaatgcaagagatggttgtgttccctt
gaacataatacctcttacaacagcagccaaactaatggttgtcataccagactataacac
atataaaaatacgtgtgatggt-acaacatttacttatgcatcagcattgtgggaaatcc
aacaggttgtagatgcagatagtaaaattgttcaacttagtgaaattagtatggacaatt
cacctaatttagcatggcctcttattgtaacagctttaagggccaattctgctgtcaaat
tacagaataatgagcttagtcctgttgcactacgacagatgtcttgtgctgccggtacta
cacaaactgcttgcactgatgacaatgcgttagcttactacaacacaacaaagggaggta
ggtttgtacttgcactgttatccgatttacaggatttgaaatgggctagattccctaaga
gtgatggaactggtactatctatacagaactggaaccaccttgtaggtttgttacagaca
cacctaaaggtcctaaagtgaagtatttatactttattaaaggattaaacaacctaaata
gaggtatggtacttggtagtttagctgccacagtacgtctacaagctggtaatgcaacag
aagtgcctgccaattcaactgtattatctttctgtgcttttgctgtagatgctgctaaag
cttacaaagattatctagctagtgggggacaaccaatcactaattgtgttaagatgttgt
gtacacacactggtactggtcaggcaataacagttacaccggaagccaatatggatcaag
aatcctttggtggtgcatcgtgttgtctgtactgccgttgccacatagatcatccaaatc
ctaaaggattttgtgacttaaaaggtaagtatgtacaaatacctacaacttgtgctaatg
accctgtgggttttacacttaaaaacacagtctgtaccgtctgcggtatgtggaaaggtt
atggctgtagttgtgatcaactccgcgaacccatgcttcagtcagctgatgcacaatcgt
ttttaaacgggtttgcggtgtaagtgcagcccgtcttacaccgtgcggcacaggcactag
tactg-------atgtcgtatacagggcttttgacatctacaatgataaagtagctggtt
ttgctaaattcctaaaaactaattgttgtcgcttccaagaaaaggacgaagatgacaatt
taattgattcttactttgtagttaagagacacactttctctaactaccaacatgaagaaa
caatttataatttacttaaggattgtccagctgttgctaaacatgacttctttaagttta
gaatagacggtgac-------atggtaccacatatatcacgtcaacgtcttactaaatac
acaatggcagacctcgtctatgctttaaggcattttgatgaaggtaattgtgacacatta
aaagaaatacttgtcacatacaattgttgtgatgatgattatttcaataaaaaggactgg
tatgattttgtagaaaacccagatatattacgcgtatacgccaacttaggtgaacgtgta
cgccaagctttgttaaaaacagtacaattctgtgatgccatgcgaaatgctggtattgtt
ggtgtactgacattagataatcaagatctcaatggtaactggtatgatttcggtgatttc
atacaaaccacgccaggtagtggagttcctgttgtagattcttattattcattgttaatg
cctatattaaccttgaccagggctttaactgcagagtcacatgttgacactgacttaaca
aagccttacattaag---tgggatttgttaaaatatgacttcacggaagagaggttaaaa
ctctttgaccgttattttaaatattgggatcagacataccacccaaattgtgttaactgt
ttggatgacagatgcattctgcattgtgcaaactttaatgttttattctctacagtgttc
ccacctacaagttttggaccactagtgagaaaaatatttgttgatggtgttccatttgta
gtttcaactggataccacttcagagagctaggtgttgtacataatcaggatgtaaactta
catagctctagacttagttttaaggaattacttgtgtatgctgctgaccctgctatgcac
gctgcttctggtaatctattactagataaacgcactacgtgcttttcagtagctgcactt
actaacaatgttgcttttcaaactgtcaaacccggtaattttaacaaagacttctatgac
tttgctgtgtctaagggtttctttaaggaaggaagttctgttgaattaaaacacttcttc
tttgctcaggatggtaatgctgctatcagcgattatgactactatcgttataatctacca
acaatgtgtgatatcagacaactactatttgtagttgaagttgttgataagtactttgat
tgttacgatggtggctgtattaatgctaaccaagtcatcgtcaacaacctagacaaatca
gctggttttccatttaataaatggggtaaggctagactttattatgattcaatgagttat
gaggatcaagatgcacttttcgcatatacaaaacgtaatgtcatccctactataactcaa
atgaatcttaagtatgccattagtgcaaagaatagagctcgcaccgtagctggtgtctct
atctgtagtactatgaccaatagacagtttcatcaaaaattattgaaatcaatagccgcc
actagaggagctactgtagtaattggaacaagcaaattctatggtggttggcacaacatg
ttaaaaactgtttatagtgatgtagaaaaccctcaccttatgggttgggattatcctaaa
tgtgatagagccatgcctaacatgcttagaattatggcctcacttgttcttgctcgcaaa
catacaacgtgttgtagcttgtcacaccgt------ttctatagattagctaatgagtgt
gctcaagtattgagtgaaatggtcatgtgtggcggttcactatatgttaaaccaggtgga
acctcatcaggagatgccacaactgcttatgctaatagtgtttttaacatttgtcaagct
gtcacggccaatgttaatgcacttttatctactgatggtaacaaaattgccgataagtat
gtccgcaatttacaacacagactttatgagtgtctctatagaaatagagatgttgacaca
gactttgtgaatgagttttacgcatatttgcgtaaacatttctcaatgatgatactctct
gacgatgctgttgtgtgtttcaatagcacttatgcatctcaaggtctagtggctagcata
aagaactttaagtcagttctttattatcaaaacaatgtttttatgtctgaagcaaaatgt
tggactgagactgaccttactaaaggacctcatgaattttgctctcaacatacaatgc--
-tagttaaacagggtgatgattatgtgtaccttccttacccagatccatcaagaatccta
ggggccggctgttttgtagatgatatcgtaaaaacagatggtacacttatgattgaacgg
ttcgtgtctttagctatagatgcttacccacttactaaacatcctaatcaggagtatgct
gatgtctttcatttgtacttacaatacataagaaagctacatgatgagttaacaggacac
atgttagacatgtattctgttatgcttactaatgataacacttcaaggtattgggaacct
gagttttatgaggctatgtacacaccgcatacagtcttacaggctgttggggcttgtgtt
ctttgcaattcacagacttcattaagatgtggtgcttgcatacgtagaccattcttatgt
tgtaaatgctgttacgaccatgtcatatcaacatcacataaattagtcttgtctgttaat
ccgtatgtttgcaatgctccaggttgtgatgtcacagatgtgactcaactttacttagga
ggtatgagctattattgtaaatcacataaaccacccattagttttccattgtgtgctaat
ggacaagtttttggtttatataaaaatacatgtgttggtagcgataatgttactgacttt
aatgcaattgcaacatgtgactggacaaatgctggtgattacattttagctaacacctgt
actgaaagactcaagctttttgcagcagaaacgctcaaagctactgaggagacatttaaa
ctgtcttatggtattgctactgtacgtgaagtgctgtctgacagagaattacatctttca
tgggaagttggtaaacctagaccaccacttaaccgaaattatgtctttactggttatcgt
gtaactaaaaacagtaaagtacaaataggagagtacacctttgaaaaaggtgactatgg-
--tgatgctgttgtttaccgaggtacaacaacttacaaattaaatgttggtgattatttt
gtgctgacatcacatacagtaatgccattaagtgcacctacactagtgccacaagagcac
tatgttagaattactggcttatacccaacactcaatatctcagatgagttttctagcaat
gttgcaaattatcaaaaggttggtatgcaaaagtattctacactccagggaccacctggt
actggtaagagtcattttgctattggcctagctctctactacccttctgctcgcatagtg
tatacagcttgctctcatgccgctgttgatgcactatgtgagaaggcattaaaatatttg
cctatagataaatgtagtagaattatacctgcacgtgctcgtgtagagtgttttgataaa
ttcaaagtgaattcaacattagaacagtatgtcttttgtactgtaaatgcattgcctgag
acgacagcagatatagttgtctttgatgaaatttcaatggccacaaattatgatttgagt
gttgtcaatgccagattacgtgctaagcactatgtgtacattggcgaccctgctcaatta
cctgcaccacgcacattgctaactaagggcacactagaaccagaatatttcaattcagtg
tgtagacttatgaaaactataggtccagacatgttcctcggaacttgtcggcgttgtcct
gctgaaattgttgacactgtgagtgctttggtttatgataataagcttaaagcacataaa
gacaaatcagctcaatgctttaaaatgttttataagggtgttatcacgcatgatgtttca
tctgcaattaacaggccacaaataggcgtggtaagagaattccttacacgtaaccctgct
tggagaaaagctgtctttatttcaccttataattcacagaatgctgtagcctcaaagatt
ttgggactaccaactcaaactgttgattcatcacagggctcagaatatgactatgtcata
ttcactcaaaccactgaaacagctcactcttgtaatgtaaacagatttaatgttgctatt
accagagcaaaagtaggcatactttgcataatgtctgatagagacctttatgacaagttg
caatttacaagtcttgaaattccacgtaggaatgtggcaactttacaagctgaaaatgta
acaggactctttaaagattgtagtaaggtaatcactgggttacatcctacacaggcacct
acacacctcagtgttgacactaaattcaaaactgaaggtttatgtgttgacatacctggc
atacctaaggacatgacctatagaagactcatctctatgatgg------gttttaaaatg
aattatcaagttaatggttaccctaacatgtttatcacccgcgaagaagctataagacat
gtacgtgcatggattggcttcgatgtcgaggggtgtcatgctactagagaagctgttggt
accaatttacctttacagctaggtttttctacaggtgttaacctagttgctgtacctaca
ggttatgttgatacacctaataatacagatttttccagagttagtgctaaaccaccgcct
ggagatcaatttaaacacctcataccacttatgtacaaaggacttccttggaatgtagtg
cgtataaagattgtacaaatgttaagtgacacacttaaaaatctctctgacagagtcgta
tttgtcttatgggcacatggctttgagttgacatctatgaagtattttgtgaaaatagga
c---ctgagcgcacctgttgtctatgtgatagacgtgccacatgcttttccactgcttca
gacacttatgcctgttggcatcattctattggatttgattacgtctataatccgtttatg
attgatgttcaacaatggggttttacaggtaacctacaaagcaaccatgatctgtattgt
caagtccatggtaatgcacatgtagctagttgtgatgcaatcatgactaggtgtctagct
gtccacgagtgctttgttaagcgtgttgactggactattgaatatcctataattggtgat
gaactgaagattaatgcggcttgtagaaaggttcaacacatggttgttaaagctgcatta
ttagcagacaaattcccagttcttcacgacattggtaaccctaaagctattaagtgtgta
cctcaagctgatgtagaatggaagttctatgatgcacagccttgtagtgacaaagcttat
aaaatagaagaattattctattcttatgccacacattctgacaaattcacagatggtgta
tgcctattttggaattgcaatgtcgatagatatcctgctaattccattgtttgtagattt
gacactagagtgctatctaaccttaacttgcctggttgtgatggtggcagtttgtatgta
aataaacatgcattccacacaccagcttttgataaaagtgcttttgttaatttaaaacaa
ttaccatttttctattactctgacagtccatgtga-gtctcatggaaaacaagtagtgtc
agatatagattatgtaccactaaagtctgctacgtgtataacacgttgcaatttaggtgg
tgctgtctgtagacatcatgctaatgagtacagattgtatctcgatgcttataacatgat
gatctcagctggctttagcttgtgggtttacaaacaatttgatacttataacctctggaa
cacttt------tacaagacttcagagtttagaaaatgtggcttttaatgttgtaaataa
gggacactttgatggacaacagggtgaagtaccagtttctatcattaataacactgttta
cacaaaagttgatggtgttgatgtagaattgtttgaaaataaaacaacattacctgttaa
tgtagcatttgagctttgggctaagcgcaacattaaaccagtaccagaggtgaaaatact
caataatttgggtgtggacattgctgctaatactgtgatctgggactacaaaagagatgc
tccagcacatatatctactattggtgtttgttctatgactgacatagccaagaaaccaac
tgaaacgatttgtgcaccactcactgtcttttttgatggtagagttgatggtcaagtaga
cttatttagaaatgcccgtaatggtgttcttattacagaaggtagtgttaaaggtttaca
accatctgtaggtcccaaacaagctagtcttaatggagtcaca-----------------
--------------------ttaattggagaagccgtaa----aaacacagttcaattat
tataagaaagttgatggtgttgtccaacaattacctgaaacttactttactcagagtaga
aatttacaagaatttaaacccaggagtcaaatggaaattgatttcttagaattagctatg
gatgaattcattgaacggtataaattagaaggctatgccttcgaacatatcgtttatgga
gattttagtcatagtcagttaggtggtttacatctactgattggactagct------aaa
cgttttaaggaatcaccttttgaattagaagattttatt---cctatggacagtacagtt
aaaaactatttcataacagatgcgcaaacaggttcatctaagtgtgtgtgttctgttatt
gatttattacttgatgattttgttgaaataataaaatcccaagatttatctgtagtttct
aaggttgtcaaagtgactattgactatacagaaatttcatttatgctttggtgtaaagat
ggccatgtagaaacattttacccaaaattacaatctagtcaagcgtggcaaccgggtgtt
gctatgcctaatctttacaaaatgcaaagaatgctattagaaaagtgtgaccttcaaaat
tatggtgatagtgcaacattacctaaaggcataatgatgaatgtcgcaaaatatactcaa
ctgtgtcaatatttaaacacattaacattagctgtaccctataatatgagagttatacat
tttggtgctggttctgataaaggagttgcaccaggtacagctgttttaagacagtggttg
cctacgggtacgctgcttgtcgattcagatcttaatgactttgtctctgatgcagattca
actttgattggtgattgtgcaactgtacatacagctaataaatgggatctcattattagt
gatatgtacgaccctaagactaaaaatgttacaaaagaaaatgactctaaagagggtttt
ttcacttacatttgtgggtttatacaacaaaagctagctcttggaggttccgtggctata
aagataacagaacattcttggaatgctgatctttataagctcatgggacacttcgcatgg
tggacagcctttgttactaatgtgaatgcgtcatcatctgaagcatttttaattggatgt
aattatcttggcaaacc-----acgcgaaca-aatagatggttatgtcatgcatgcaaat
tacatattttggaggaatacaaatccaattcagttgtcttcctattctttatttgacatg
agtaaatttccccttaaattaaggggtactgctgttatgtctttaaaagaaggtcaaatc
aatgatatgattttatctcttcttagtaaaggtagacttataattagagaaaacaacaga
gttgttatttctagtgatgttcttgttaacaactaaacgaacaatgtttgtttttcttgt
tttattgccactagtctcta------------------gtcagtgtgttaatcttacaac
cagaactcaattaccccctgcatacactaattctttcacacgtggtgtttattaccctga
caaagttttcagatcctcagttttacattcaactcaggacttgttcttacctttcttttc
caatgtta-cttggttccatgctatacatgtctctgggaccaatggtacta--------a
gaggtttgataaccctgtcctaccatttaatgatggtgtttattttgcttccactgagaa
gtctaacataataagaggctgg---atttttggtactactttagattcgaagacccagtc
cctactta------ttgttaataacgctactaatgtt-----------gttattaaagtc
tgtgaatttcaattttgtaatgatccatttttgggtgtttattaccacaaaaacaacaaa
agttggatggaaagtgagttcagagtttattctagtgcgaataattgcacttttgaatat
gtctctcagccttttcttatggaccttgaaggaaaacagggtaatttcaaaaatcttagg
gaatttgtgtttaagaatatt------gatggttattttaaaatatattctaagcacacg
cctattaatttagtgcgtgatctccctcaggg-----tttttcggctttagaacc-----
attggtagatttgccaataggtattaacatcactaggtttcaaactttacttgctttaca
tagaagttatttgactcctggtgattcttcttcaggttggacagctggtgctgcagctta
ttatgtgggttatcttcaacctaggacttttctattaaaatataatgaaaatggaaccat
tacagatgctgtagactgtgcacttgaccctctctcagaaacaaagtgtacgttgaaatc
cttcactgtagaaaaaggaatctatcaaacttctaactttagagtccaaccaacagaatc
tattgttagatttcctaatattacaaacttgtgcccttttg---gtgaagtttttaacgc
caccagatttgcatctgtttatgcttggaacaggaagagaatcagcaactgtgttgctga
ttattctgtcctatataat-----tccgcatcattttccacttttaagtgttatggagtg
tctcctactaaattaaatgatctctgctttactaatgtctatgcagattcatttgtaatt
agaggtgatgaagtcagacaaatcgctccagggcaaactggaaagattgctgattataat
tataaattaccagatgattttacaggctgcgttatagcttggaattctaacaatcttgat
tctaaggttggtggt--aattataattacctgtatagattgtttaggaagtctaatctca
aaccttttga------------------gagagatatttcaactgaaatctatca--ggc
cggtagcacaccttgtaatggtgttgaaggttttaattgttactttcctttacaatcata
tggtttccaacccactaatggtgttggttaccaaccatacagagtagtagtactttcttt
tgaacttctacatgcaccagcaactgtttgtggacctaaaaagtctactaatttggttaa
aaacaaatgtgtcaatttcaacttcaatggtttaacaggcacaggtgttcttactgagtc
taacaaaaagtttctgcctttccaacaatttggcagagacattgctgacactactgatgc
tgtccgtgatccacagacact---tgagattcttgacattacaccatgttcttttggtgg
tgtca------gtgttataacaccaggaacaaatacttctaaccaggttgctgttcttta
tcaggatgttaactgcacagaagtccctgttgctattcatgcagatcaacttactcctac
ttggcgtgtttattctacaggttctaatgtttttcaaacacgtgcaggctgtttaatagg
ggctgaacatgtcaacaactcatatgagtgtgacatacccattggtgcaggtatatgcgc
tagttatcagactcagactaattctcctcggcgggcacgtagtgtagctagtcaatccat
cattgcctacactatgtcacttggtgcagaaaattcagttgcttactctaataactctat
tgccatacccacaaattt------------------------------tactattagtg-
--------------------------------------ttaccacagaaattctaccagt
gtctatgaccaagacatcagtagattgtacaatgtacatttgtggtgattcaactgaatg
cagcaatcttttgttgcaatatggcagtttttgtacacaattaaaccgtgctttaactgg
aatagctgttgaacaagacaaaaacacccaagaagtttttgcacaagt---------caa
acaaatttacaaaacaccaccaattaaagattttggtggttttaatttttcacaaatatt
accagatccatcaaaaccaagcaa--------gaggtcatttattgaagatctacttttc
aacaaagtgacacttgcagatgctggcttcatcaaacaatatggtgattgccttggtgat
attgctgctagagacctcatttgtgcacaaaagtttaacggccttactgttttgccacct
------------------ttgctcacagatgaaatgattgctcaatacacttctgcactg
ttagcgggtacaatcacttctggttggacctttggtgcaggtgctgcattacaaatacca
tttgctatgcaaatggcttataggtttaatggtattggagttacacagaatgttctctat
gagaaccaaaaattgattgccaaccaatttaatagtgctattggcaaaattcaagactca
ctttcttccacagcaagtgcacttggaaaacttcaagatgtggtcaaccaaaatgcacaa
gctttaaacacgcttgttaaacaacttagctccaattttggtgcaatttcaagtgtttta
aatgatatcctttcacgtcttgacaaagttgaggctgaagtgcaaattgataggttgatc
acaggcagacttcaaagtttgcagacatatgtgactcaacaattaatta---------ga
gctgcagaaatcagagc-ttctgctaatcttgctgctactaaaatgtcagagtgtgtact
tggacaatcaaaaagagttgatttttgtggaaagggctatcatcttatgtccttccctca
gtcagcacctcatggtgtagtcttcttgcatgtgacttatgtccctgcacaagaaaagaa
cttcac------aactgctcctgccatttgtcatgatggaaaagcacact----------
--ttcctcgtgaaggtgtctttgtttcaaatggcaca---cactggtttgtaacacaaag
gaatttttatgaaccacaaatcattactacagacaacacatttgtgtctggtaactgtga
tgttgtaataggaattgtcaacaacacagtttatgatcctttgca---acctgaattaga
---------ctcattcaaggaggagttagataaatattttaagaatcatacatcaccaga
------------------------tgttgatttaggtgacatctctggcattaatgcttc
agttgtaaacattcaaaaagaaattgaccgcctcaatgaggttgccaagaatttaaatga
atctctcatcgatctccaagaacttggaaagtatgagcagtatataaaatggccatggta
catttggctaggttttatagctggcttgattgccatagtaatggtgacaa---ttatgct
ttgctgtatgaccagttgctgta-gttgtctcaagggctgttgtt---------cttgtg
gatcctgctgcaaatttgatgaagacgactctgagcca---gtgctcaaaggagtcaaat
tacattacacataaacgaacttatggatttgtttatgagaatcttcacaattggaactgt
aactttgaagcaaggtgaa----------------atcaaggatg-----------ctac
tccttcagattttgttcgcgctactgcaacgat-------------accgatacaagcct
cactccctttcggat------------ggcttattgttggcgttgcacttcttgctgttt
ttcagagcgcttccaaaatcataaccctcaaaaagagatggcaactagcactctccaagg
gtgttcactttgtttgcaacttgctgttgttgtttgtaa---------------------
--------------------cagtttactcacaccttttgctcgttgctgctggccttga
agccccttttct-ctatctttatgcttt----------agtctacttcttgcagagtata
aactttgtaagaataataatgaggctttggctttgctggaaatgccgttccaaaaaccca
ttactttatgatgccaa---------------------------------------ctat
tttctttgctggcatactaattgttacgactatt-gtataccttacaatagtgtaacttc
ttcaattgtcattacttcaggtgatggcacaacaagtcctatttctgaacatgactacca
ga----ttggtggttatactgaaaaatgggaatctggagtaaaagactgtgttgtattac
acagttacttcacttcagactattaccagctgtactcaactcaattgagtacagacactg
gtgttgaacatgttaccttcttcatctacaata---aaattg-ttgatgagcctgaagaa
catgtccaaattcacacaatcgacggttcatccggagttgttaatcc---------agta
atggaaccaatttatgat-----gaaccgacgacgactactagcgtgcctttgtaagcac
aagctgatgagtacgaacttatgtactcattcgtttcggaagagacaggtacgttaatag
ttaatagcgtacttctttttcttgctttcgtggtattcttgctagttacactagccatcc
ttactgcgcttcgattgtgtgcgtactgctgcaatattgttaacgtgagtcttgtaaaac
cttctttttacgtttactctcgtgttaaaaatctgaattcttctagagttcctgatcttc
tggtctaaacgaactaaatattatattagtttttctgtttggaactttaattttagccat
g---gcagattccaacggtactattaccgttgaagagcttaaaaagctccttgaacaatg
gaacctagtaataggtttcctattccttacatggatttgtcttctacaatttgcctatgc
caacaggaataggtttttgtatataattaagttaattttcctctggctgttatggc----
---cagtaactttagcttgttttgtgcttgctgctgtttacagaataaattgg-------
-----atcaccggtggaattgctatcgcaatggcttgtcttgtaggcttgatgtggctca
gctacttcattgcttctttcagactgtttgcgcgtacgcgttccatgtggtcattcaatc
cagaaactaacattcttctcaacgtgccactccatggcactattctgaccagaccgcttc
tagaaagtgaactcgtaatcggagctgtgatccttcgtggacatcttcgtattgctggac
accatctaggacgctgtgacatcaaggacctgcctaaagaaatcactgttgctacatcac
gaacgctttcttattacaaattgggagcttcgcagcgtgtagcaggtgactcaggttttg
ctgcatacagtcgctacaggattggcaactataaattaaac----acagaccattccagt
agcagtgacaatattgctttgcttgtacagtaagtgacaacagatgtttcatctcgttga
ctttcaggttactatagcagagatattactaattattatgaggacttttaaagtttccat
ttggaatcttgattacatcataaacctcataattaaaaatttatctaagtcactaactga
gaataaatattctcaattagatgaagagcaaccaatggagattgattaaacgaacatgaa
aattattcttttcttggcactgataacactcgctacttgtgagctttatcactaccaaga
gtgtgttagaggtacaacagtacttttaaaagaaccttgctcttctggaacatacgaggg
caattcaccatttcatcctctagctgataacaa-atttgcactgacttgctttagcactc
aatttgcttttgcttgtcctgacggcgtaaaacacgtctatcagttacgtgccagatcag
tttcacctaaactgttcatcagac------------------------aagaggaagttc
aagaactttactctccaatttttcttattgttgcggcaatagtgtttataacac-tttgc
ttcacactcaaaagaaagacagaatgattgaactttcattaattgacttctatttgtgct
--ttttagcctttctgctattccttgttttaattat--------gcttattatcttttgg
ttctcacttgaactgcaa--------gatcataatgaaacttgtcacgcctaaacgaaca
tgaaatt-----tcttgttttcttaggaatcatcacaactgtagctgcatttcaccaaga
atgtagtttacagtcatgtactcaacatcaaccatatgtagttgatgacccgtgtcctat
tcacttctattctaaatggtatattagagtaggagctagaaaatcagcacctttaattga
attgtgcgtggatgaggctggttctaaatcacccattcagtaca---tcgatatcggtaa
ttatacagtttcctgtttaccttttacaattaattgccaggaacctaaattgggtagtct
tgtagtgcgttgttcgttctatgaagactttttagagtatcatgacgttcgtgttgtttt
agatttcatc-taaacgaacaaactaaaatgtctgataatggaccccaaaatcagcgaaa
tgcaccccgcattacgtttggtggaccctcag---------attcaactggcagtaacca
gaatggagaacgcagtggggcgcgatcaaaacaacgtcggccccaaggtttacccaataa
tactgcgtcttggttcaccgctctcactcaacatggcaaggaagaccttaaattccctcg
aggacaaggcgttccaattaacaccaatagcagtccagatgaccaaattggctactaccg
aagagctaccagacgaattcgtggtgg-------tgacggtaaaatgaaagatctcagtc
caagatggtatttctactacctaggaactgggccagaagctggacttccctatggtgcta
acaaagacggcatcatatgggttgcaactgagggagccttgaatac-----accaaaaga
tcacattggcacccgcaatcctgctaacaatgctgcaatcgtgctacaacttcctcaagg
aacaacattgccaaaaggcttctacgcagaagggagcagaggcggcagtcaagcctcttc
tcgttcctcatcacgtagtcgcaacagttcaagaaattcaactccaggcagcagtagggg
aacttctcctgctagaatggctggcaatggcggtgatgctgctcttgctttgctgctgct
tgacagattgaaccagcttgagagcaaaatgtctggtaaaggccaacaacaacaaggcca
aactgtcactaagaaatctgctgctgaggcttctaag--aagcctcggcaaaaacgtact
gccactaaagcatacaatgtaacacaagctttcggcagacgtggtccagaacaaacccaa
ggaaattttggggaccaggaactaatcagacaaggaactgattacaaacattggccgcaa
attgcacaatttgcccccagcgcttcagcgttcttcggaatgtcgcgcattggcatggaa
gtcacaccttcgggaacgtggttgacctacacaggtgccatcaaattggatgacaaagat
ccaaatttcaaagatcaagtcattttgctgaataagcatattgacgcatacaaaacattc
ccaccaacagagcctaaaaaggacaaaaagaagaaggctgatgaaactcaagccttaccg
cagagacagaagaaacagcaaactgtgactcttcttcctgctgcagatttggatgatttc
tccaaacaattgcaacaatccatgagcagtgctgactcaactcaggcctaaactcatgca
gaccacacaaggcagatgggctatataaacgttttcgcttttccgtttacgatatatagt
ctactcttgtgcagaatga-attctcgtaactaca-tagcacaagtaga-tgtagttaac
tttaatctcacatagcaatct--ttaatcagtgtgtaacattagggaggacttgaaagag
ccaccacattttcaccgaggccacgcggagtacgatcgagtgtacagtgaacaatgctag
ggagagctgcctatatggaagagccctaatgtgta------aaattaattttagtagtgc
tatccccatgtgattttaatagcttcttaggagaatgacaaaaaaaaaaaaa--------
-----------------aaaaaaaaaaaaaaaaaaaa-----------------------

>MG557844.1 Swine acute diarrhea syndrome coronavirus isolate SADS-CoV/CN/GDWT/2017, complete genome
--------acatgggg--------------------------------------------
---acttaaaga--tataatctatctgccgatagagtccttatctttttagactttccag
-tctactcttctcaactaaacgaaatttacgtctt------------------tttgtgt
atgctacgcatgcacaattagatgtgtatttgagatttcgttccaggttgccagccttgt
gtaacaagtgtcgtgcttctaggggttgcacttgacgtgttccgtcacgtacttg-----
----------------------------------------------------tgtcctta
gttgc----------------cccacgctgttccgtcagtgtggtgtgtgaatatagtgt
tc---cgtcactattgaaaccgataactgtgcacaatggct------------------a
tcaaccaattgacacttgcagtt-----gcaagtgatcaggaaatttcagctca---tgg
ctatcctactatgtctgatgccgttgaacattttagttcct---ccgcatcacacggttt
taaggattgccgttttgtagcctttgggctg---------------------caggacat
tgttattggagttgaacccagtgactttgtc---------------------gtggcttt
ggagggtgacgaaattctcactgcctatatagccacttttggagctagacctcgctgttt
gcgcggttggcttataccctctaattc---------------taattatgttttggagga
attccaagtgatttttggc---aagcgcggcggtaacgttgt------------------
------------------------gtctgtcgataattacatgtgcggtgctgatggtaa
acc--------------ggcagttcctagcgaacagtggtcttttgttgagcactttg-a
cgatgatacagatgagatcaccgttaatggtgtcacttttcgccac--------------
-------gtatggaataccgttcgcgctgacgacccttatgaaaaacagggtcttctttc
tattaagtctatagag------tacatctccaatg--------------------ttcct
cacaagttgcctaatggttctgtccttggtgttgccggaactcctaagaagcgtaaggct
attgtgcttgatgaaaagtatagtaagctttatgatgcttgtggtgttccttttgtcact
aatggcaaatctatttcagaagtt--gtccctaaaccactctttttgcatgctcttgtta
agtgc----aagtgcgataat---------------------------------------
---------gagtcttggactgttggtgactggactggttttaagactacttgttgtggt
t---------------ccactggtaaagttacgactttggcagttggcgat---------
-------------gttactccgggtgacattgtcttt-----------accacacttggt
gcaggtaaaggcactaagttcttttgtggtcttgttctcacctttgttga----------
------------------------------------------------cacac-------
-ttgagggtgtttccgcatggcgtgtt---------------------------------
gttaaggcctatacagttgataagtttgttgcatcttctaactttgatgaacacaaccat
gtta--------------tgagcttggatcaatgctcatttgacaacttt----agtcct
attagcgtagcactgaagttctcacttttgcgtggtaattgctgtgacgacgtcaagttt
gctgttgcaactggtgtgattgacattggtcttggtgtctttgatgttaatga-------
-----------tactgtttttgagaatgtaccatggtttgttcaga----------agtt
t------gagtttttgaaaccagcatggg--------atgctctaaagcaggccatta--
-------------------------------------tcaaccttggtgtaacatctaag
gctgttttgtcttttattaagtcactgtgtagtg-------ctgcattcagtgttgtt--
gacggcgttccagt----------tattgtctgcactgttgctgagagattt--------
----------------------tctaaggcttttactgattttctgagttacacccgtga
atgcttt------------------------------------------actgccctctg
tgatgacatcgttgtgttcggtgtcaag------tgcaaagctgttggtgactacattat
ttttaataatagtgtcgtcaaaactgttaaagccaaa-----------------------
-------------------------------ataaagggtgtta---------aagaagc
tggt---cttaagactatga-----cctacacacagtgtctacttgga------------
tctaccaagcctgttaa---ggttaagcgcgttgaacg-tagtgttgcacagct------
------------taaagttgttgacactgctgtaccattaaaacaggaaggtgaatgtct
tgttgttggtggtcgtgctatgtttaggtctgatggc---------tattataggtttat
ggctgatgctgatgttgtactcgagtcacctgtttttacagctggctctcaatacaatgt
tgtgttcgaaactgatgccctattcatagccccagagattagcactgtg---------tt
tgaa---ggtgacaacattgacactgtggttcagactgttgccaataaagtccaagcatt
taacaatagattcgttgtttaca------------------------------acgcaca
tgttgttgatggtgctatta-atgtgttttgtgattataagtttacttgtc---------
------------------------------------ctgctttcttggatggttt-----
-tccagagtggttttcattctgtaagaatcatttta-----------aggatgccggatt
tgttgagttt------------------------------tatgactgcattattaatag
tga------------------------cggtacttttcagaccacttttcagccttattt
ggaccttaaaccatctgttgatgcgtatttaggtcctgagattgtacgagctgttgat--
----------ggtggtcgtctgtggcgtactgttattaatggcattagtgacgctgttaa
tttttgtaagaatcttaggttgcacttcgattttggtgagcttaagggtactgttgttaa
gcgttttaagggtatacttaggacgcttcttacagtttacaatgagtttattcaaa----
--------------------------------ctactgtgtctgttcttactatc-----
---------------------tgcggcattagtgccaagtactatgcttttgacaagcct
atgctttgtatgcatggtattacagagcgtgttactagttttgacattactagtcttgga
aagcctattttagatggtctttct---------aggtgtaatgtctttgcacgtggttct
actgcagttgtagttgattctgttgatcacgaacttcttgatcttgaggagtgtgatttt
gttgaacctgctagtcatggtgtgcttgtcgtatcagatgattatggcttttattcttgt
gaaactggcatatatccctatgctagtgatggtaaagttttgccattgcggtttaggaaa
aaggctggtggtaagaatgttgcctttgatgacaatgttacagttactgagattgaccct
atttttaaggttaaactgtcctttgagtttgaggatgaaaaattgattgaac--------
-------tttgtaagaaggttat-------------------------------------
--------------tggtagcaaagttaagtgtagttcctggtcccaacttgttgagatc
attgatactgctcttactgcaactaagtcatactacaatgttccagaatattttatctat
gatgaggaaggtggtaatgaccttaatttggatgtcatgatctctgaatggcctttgcag
gttgacgaggtcagtgaattagttagcactgatgagacagttgaagagcaagctgttgaa
caagtagagccagttgttgaagatgtaagtgatatcattgaggta------------aac
aaggcttttgctattgatgattcaccagagagagctatta--------------------
-------------------------gtccatttggttttgacacaaatgagattaatgga
cggcgtgtgcttgtacagtctaacaacaactgttgggttaatgctgcttgttatc---ag
ttacaagttctaggttttgacagcccagctatggaactttatagagttggtggcacacat
aatcttgttaagcaa-------------tgttacgaggccactggtgcatttttaggttc
tttgggtgatgttgcacattgtttagaggtattgcttaaggatgctaagacagccaaagt
tactgttgaagttacttgtgattgttcatctaacttcgaagaacttagcggtgctttctt
taggtttttgcctcttaagagtaagtttgaatatggtagttgctttgcttgtcatggcac
tcg------------------ttattatcgtgtgtgtggtattgttggctctgcaatatt
ttcacagactcttaagccattggatttcaatgacctgatctgtgatgttgctagt-----
gctagcgtctttcttggtgatgattgtggtcattatttaattaatgactacgacaagaga
ctatgtgtcgatggtatgggtgtttacaagattaagcataacaccattgacacaatagtt
gttaaggacgccgatattaagccttctactgtggcaccttttatcgagtactgtaatgtg
aagttctaccagggtgattttaaagatcttgctggtttgtctc------------atgac
tttgtagttaatgcagcaaattgcaacttggcccacggtggtggtgtagctaaggctata
gatcatcacactggtggcaagttgcaaaagctttccacttcttttgttaaaaggaacgg-
------taaggt--------------------------------tgcaactggtgagtgt
gt----------------------------------------tatgattgatactggcaa
gttaaaagtccttaatgcagttggtccccgtaagggcaaggatgcagagtctttattaaa
tactgtttacactaatatctttgcgcgtaagggtgttccccttatgcc-tttgattagtt
gtggtatttttggctttgacat-------taaagactcactta-----gggcattcttgg
atgcatgtggtgataggcacgttaaatg---------ctttgtttattctgactctg---
---------------aaagggagtcagttatgaa-------gttcttgacgacacctttt
gaggaaca-----------------------tgttgcacctat---------------tg
aagaaatgcttgaaacacctgtggttgaaacaacaactgatgttgtttctccatttcaca
ctattggttctcataagttttatgattgcaatagtgttgagccta--ttttaggtctagg
tgttaagaacattgttctcttcacagaccaggtgttgtctgttaaagatttcggtattgt
tgttgataagtatctcaa------tggcttgttatctgacatgtccaacaagtatgttaa
tgatcat---------aaagctgttccttttggtaacattttgtc---------------
---acttgattgtggtgcttttact----gtagtggatgctgtgtcgccttttgatggtg
ctagctttgagaagcagagtggtcgtaccatacgtaaattggctagattggatggcagca
cattatgtgtcttacctaatgccattgcattatttgacaagctctttgtgttgggt-gac
aatttttcatttttagtg---ttagataatgttagacctttgtttgataattatcttaaa
cctaaagatgttaaagttaaggtcacagcggatggtcgcaatatcaatgatgttatagtc
acaactgcggaaacgtttgatgcgcagttgggaccttctgctaatgg-------------
--tgctgaatcacttgttggtgttgttcc----------tactccaacg--------gat
ggtggtaaggttgt------taatacagtacctgatgtcaattggagtaagcactttggt
ttttctgatgctgctgcatttgccgttcttgaccatagcaagtttgcttttgattctgaa
gtagttgatggtaagcgtgcacttgctgattcagataac---------------------
----aattgctgggttaatgcgacttgtttagcattgcaat-------ttcttaaaccta
cgtttaaatacgttggttgggaggatttgtggaacaagttcgttacaggtgatgttgctg
gttttgttcaccttctttattatatagagggtgttgacaaaggcgctaagggtgatgttg
agagcacattaagtaagcttgataagtatattgtatctagtggttctgttactgttgaac
gttctacattgtgcgatcgttgtaatagtacagttaaaact-gttacaggtgctatagct
gaggcctctgtcattcttaatggtcacactgatggacactgtcctcataattttgagtgg
cgtgtgcaagttatcggtgttaaaggtgacatcattttactac-----------------
------acagcggtagcttattaaacggaccttatgtgtatggtgatgcttatgtggctt
ttagtggtaatactgataatggccattacacagtttttgataataaattatctaagatgt
atgatggtattaaatgtgttaaaaccacacttgacacacttgtggcttcctcagttgtta
tccgtaatggtagttacgctgttaaaacagagcatgt---gcccctgattaagaagctag
atgattcagct----gaaaagtttttcaatgttggtgacattgttgcac--ataacattg
cttactttttcgtttggttgctaactacacttagcactctttataggtgctggcgtggtg
gtaattttaaa------------ttattgtctagtatacctgaacgtagtggta------
-----tagtgttacgcaggagttttaaatataattttagagcttt---------------
------gcgttctaatgtggctagtaaacagaagtattgtcttatgtttgctaagttgct
attactactgtatactatatatgctatgttgtttatcttagtcaggtttagcttctttaa
tgattatatttgtggcagtactgttagaggttacgctagttccgactttgacaagagtaa
gttttgcaa----------tggatctttggtttgtaagacttgtctttttggctatcagg
aacttagtgaatttcaacatgtaggtgtggtctggagctatgtgcgtga-----acctct
ttttgctagtgttttaccactatgttactttgctgttattgcaatttttggt--------
--------------------------------ggtgttgttgagcggtttgcattatgtt
attttgctgcacaatttattaataatgtgctcagctttttaaagttgcaggactcctttt
ggctagttcaacttgtccc---ttttgacatatttggcgatgagatacttgttatgt--t
tttgtcatataaggctatttgtttctttaagcatgttgtttttggttgtgacaaacctag
ttgcgttgcatgctgtaagagtgctaaacttaagaggattgccatggataccattgttaa
tggttctaggcgatctttttatgttaatgctaatggtggtgctaagttatgtaaaaagca
taactttttctgtgtcgcttgtgattcttatggtagtggtcatacttatattaatgatca
tattgccaatgagttacataatgttactaagttacatgttaagcctactggtcctgcttt
tattaatattgatagggttgagtttagtgatggattttaccgcatcttttctggtgacaa
attttggaaatataattttgatattactgataaaaagttttcttgtaaagaagtacttaa
gaattgtaatatcttagatgattttattgtctttgacaataatggttcaaacttgtc---
----------------------------------------tcaggttcagaat--gcgtg
tgtttatctctcacaacttctgtgtaagcctattaagattattgattctacactactgtc
ttcacttaatgttgactttaa------------------tggtgctttgcataaggcatt
ttta--gatgtcttacataatagt------------------------------------
----tttggcaaggattttagttcttgtaaaactatgcat-----------------gat
tgcaaagagttgcttgagttagatgttagtgatgatgattttattaaggttgtatctgat
gct----catcggtttgatgtgcttattactgacacatcctttaataatttctgtacgtc
ttatgccaaaccagcagagaaattgtcctcttttgatttggcacattgtatgcgcagtgg
tgctaaagttgttaatcataatgtgcttattaaggaaaagatgcctattgtgtggaattg
cgtggattttgccaagctttcagttgatgctagaaaatacattgttaaaactgctaaggt
taaaggtgtaacttttctccttactgttaataacaatgttatg-gaaactaccttacctt
gtgttagtgtgttgcaaaaacagggtgctggtaagctgtcctctatgtggaaaaattttt
ggtatgcatgtggtgccatt--ttggcgttattcgtgctactgaattgtgtgggttttac
ggagtacgcatctagcttacccggttacgac---tttaagtatattgaggatggtcaact
taagccat--------------ttgctaatggtttgtattgcgttcgcaacacgtttgac
acatttatggactggcatgctcagaaatttggctt-----taaaccatcaaatagtgaca
agtgtcctatagttgttggtgctagtgattct----------------------------
--------------------ggacgtgttgtacctggtgttgcatctgatgtttatttgc
ttggtaaaacgcttattttcacacttaaaac----agtctttggtagtgctggtcattgt
tatgatgttaatggcatagccgatggtgacaagtgtttatttaa----------------
---ttctgcctgtactaacttagaagg---acttggtggcacacgcacttattgctataa
gactggtcttatagagggtgctatgacttatggtgatttgcaacatgattcgtattaccg
tttgagtggtgataattatgttcgattaccatatgttgtcgttcaaggtcttggttttag
agctgtgcgtactcaggctactacatactgccgtgttggtgaatgtgtagattcaaaagc
tggtatgtgttttggtgcagacaggtggatggtatattctaatga----cataggttctg
act-----ttatttgtggttctagcttgatggacttgctacgtaatgtacttagcgtgtt
caattataacttttccactatgattatgtcaggccaggtcatttttaattgtgtccttgc
atgtgttgttgtttttggctgttacttcgtgatgaaatttagacgcgtctttggtgacat
gtctcttgctgtttttacagtttgtgctgctgttgttgtcaacaacctttcctactttat
----ttcattgaattatgtgggtatggttgtttactcttttcta---------tacttta
ttagtactagaggacttaagtattgctttatatgggatattagttatgttgttgcctatt
gcttgttggcgccatgg-tggttgcttaca------tggtatatttgtgcagcattaatt
ggtcttatccctaatttgtttaaacttaaggtctctacaactttgtttgagggtact---
--aaatttgttggcacatttgatgctgcatctgttggtacctttgttattgatgcacgtt
cttatgagcgtcttatcaatagcactagtatagagaagatta-------------aacag
tatgctagtacttt-------------------------------taataagtacaaata
ttacagtggtagcgctaatgaggctgattataggtgtgcttgttatgctcatcttgccaa
agctcttattgatttctcaacaactagacaggacacattatacacc-----ccaccaact
gttagtattaattctactttgcaggctggtcttaagaaaatggcccaaccatctggcctt
gttgaaccatgtgtagttcgtgtctcatatggtaatacagtactgaatggtgtttggctt
gatgacaaggtttattgccctaggcatg---ttttggctagtgacactacagttactata
gattatgatgcagtttaccattcgatgagactg--cataatttttctatttctaagggta
atgtttttcttggtgttgtaggtgctgttatgcaaggtgctaatcttgttattactgtgt
cacaggctaatgttaacactccatcatatagttttagaactttgaaagcaggtgagtgtt
ttaacattttagcttgttatgatggtacacctgctggtgtctatggtgttaatttgagaa
gcacacatacaattaaaggttcatttgttaatggtgcctgtggttcaccaggttttgtta
tgaatggtcataaagtagagtttgtctacatgcaccagatagaacttggtaatgcatcgc
atgttggctcggatatgtttggtaacatttatggtgggtttgaagaccaacctagtattc
agcttgagggtgttgcaacccttattactgaaaatgttatcgcatttctgtatgccgctc
taattaatggtgagcgttggtggtgttccaatgaacgttgc---actattgatagtttta
atgagtgggctcttggtaatggttttactaatttagtgtctggtgacg-----------g
gttctctatgttggctgctaagactggtgttg-----------atgtgtgtcaactcctt
tcagccatacagagacttgccac----tggtcttggtggtaaaacgattctaggttatgc
ttctcttacagatgaatacacacttagtgaggttgttaggcaaatgtatggtgttaacat
acagagcactaagactagtagtgctttgaagaacc-----tacttcttatgggtttcttc
tttctatt---------------gttttggtctgaattctttatgtattcaactatactg
tggattaatcctggcttgattacaacctttt-----------tgggtctttttgtaatgt
tatct------atgctgcttgctagttgtatcaaacataaaatgctttttcttcagttat
ttttgctcccatctattattatagctgcttgctacaattttgcttg--------------
-------------------------ggatatggaagtaactagaatgttggctactcagt
ttgactaccatgtatcatttcttaatatggatatacagg-----gtgctattaacatt--
-----------attgtgtgtttcattggtat-----atctttacatacttatagattttt
ggacacacaattg-------cgttcttacagcacttatatattatctatgtgcacagttc
tttacacattctattatggctatgactctttgagccttgctataa-tgttactgggtttt
ggctgtagagaatggtatgttggcactgctgcttttagacttgcccagtttatagtgcca
tactgtcctggacttatctcctttgttggtgata---ttaaggctgtattggttatgtac
cttgtctttggatttgttgcgactgtttattttggcttgctttattggcttaacagagtg
cttaaattgactcttggttgttatgactttaaagtatcagctgctgaatttaagtatatg
gtcgcgaatggttatactgcaccaagaggtccttttgactctgtattacttagtctcaga
ctattgggtgttggtggccagaaaactattaaggtttctacagtgcagtctaaacttact
gatcttaagtgtgccaatgttgtgcttttgggttgtcttaccaacatgaatatcgcagct
aatagtagag-------------aatggtcttattgtgttaatttgcataatgagattaa
ccttactagtgaccctgaagaggcccttgaaaaacttttggcattagtagcatttttcct
atcaaagcaacaaaactttggtgttgatgatttaatagattcattctttgaaaacagaaa
tgtgcttcaaagtgttgcatctgcttttgctaatatgcctagttttattgcttatgagaa
ggctcgtatgaattacgaggatgctattgctaatgatgctgctcctactgttgttaagca
gttgaagaaggctatgaatactgcaaagggtgagtttgaccacgaggcttcagttcagaa
gaagattcagcgtatggctgatgcggctgcagctcagatgtataaagatgctcgtgctgt
ggaccgtaagtctaaagttgttagtgctatgcattcactgttgtttggtatgctccgtaa
gcttgatatgtcttctatcaatcagcttatggagcttgcaaaggatggttgcatacctat
ggctattatacctgctgctgcagctacaaaacttacagttattacccctgatttggagtc
ctttagtaaaatacgtgttgataataacattta-ttatgctggggctgcatggagtatta
ctgatgttaaagatgctgatggcagagttgtcattttgaaggagattaatgctgacaaca
aggacgctttagtttggccattacatgttac----ttgcgagc-----gtgttgttaaac
tccagaataatgaaattattcctggtaagcttaagcag---------cgtgctgttaagg
cggaaggtgatggcttttctactgatgctaaagctctttacaatactgaaggtggtcact
gttttgtgtatgcacttatagctgacaaacctgatttaaaggttgtcaagt------ggg
aatatgatggtggttgtaagactattgaacttgaacctccattgaaatttgctgttgaag
ctcctactggcgttcagatcaagtacctttattatgttaagaatcttaacaatttgcgta
gaggtgctactttaggctacataggtgctactgttaggttgcaggctggtaaacagactg
agctagcatgcaattcttctttgctcactctttgcgcttttgctgttgaccctgctaagg
cctatgttagtgctgttaaacagggcgctaaaccagttggtaattgtgtaaagatgcttg
caaatggttctggtagtggacaagccgttactaatggtgttgaggctaacatgaatcaag
attcttatggtggtgcttcagtttgtatttactgtagagcgcatgtcgaccacccagcta
tggatggtgcgtgtcgctttaagggtaagtatgtgcaaatacctatag---gtgtcaatg
accctattagattttgtatagagaatgaagtttgtaaggtctgtggttgttggcttaaca
acggttgctcttgtgataggtctagtg---------ttcagagtactgat---caggctt
atttaaacgggcaaggggctctagtgcagctcgactagagccctgtaa---------tgg
tactgaaccagaacattgtgttc-gtgcttttgacgtttataacaaggatgtagcatgta
ttggtaaatttttgaaggttaactgtgttaggctcaaaaatttagataagcatgatg---
---------ccttctttgttattaagcgttgcactaagtctgtcatgggacacgagcagt
ccatgtataacaaacttagtggttccaatgcattagctgtgcatgatttcttta---ctt
ggaaagatggccgctctatttacggtaatgtttgca----gacaggacctcagtaagtat
actatgatggacctctgctatgcattacgtaattttgatgagcgcaattgtgagactctt
aaagaaattttggttcttacgggctgttgtgatcaatcttattttgataacaaggtctgg
tatgatcctgttgaaaatgaagaccttcatcgcgtgtacgcactattgggacagcgtgtt
gctaacgctatgctcaagtgcgttaaattatgcgatgagatggtcactaaaggtgttgtt
ggcgtcttaacattggacaaccaagaccttaatggtaatttttacgattttggtgacttt
gtcgatgttatgccaggtatgggtattccctgttgtacctcatattactcttacatgatg
ccaattatgactatgactaattgtttggcatgcgagtgttttatgaaaagtgatattttt
gggtcagattttaaaacttacgatttgcttgaatatgattttacggatcataaagtcaaa
ctctttgataagtactttaaatactggggccaagattaccatcctaattgtagtgattgt
tatgatgacatgtgtttgttacactgttctaattttaacacactattttctactactata
cctaatactgcctttggtcctctctgcagaaaagtttttgtagatggtgtgccacttatt
gccaccgccggctaccattttaagcagttgggtttagtctggaacaaggatattaatacc
cataattctcgccttagtatgactgacttgttgcagtttgttacagatcctggcttactt
atagcgtcatcgcctgccttagttgaccagcgtacagtttgtttttctatcgctgcactt
agcactggtataacacatcaaactgtaaaacctggtcattttaacaaggaattctatgac
tatttattgtctcaaggattctttgatgaaggttcagagttaacacttaagcattttttc
tttgctcaaaagggtgatgctgctgttgctgattttgactattataggtacaacaagcct
actatgcttgacatatgtatggcacgttttacctataaagtggtacagcgttattttgag
tgctatgatggtggttgtattactgctagagaagttgttgtcactaatttagataagagt
gctggttaccctcttaataggtttggtaaagctcgtttgttttacgaaacctttagttat
gaggagcaagacgcactttacgctatgacaaagcgtaatatcttaccaactatgacacag
cttaatctcaagtattctattagtggtaaagcacgtgcccgaactgttggcggtgtttca
cttttagcgactatgaccactaggcaattccatcaaaagcatttgaagtcaattgtcaac
acgcgtaatgcacctgttgtcattggtacaacaaagttttatggtggttgggacaatatg
ctcaagaatttgatgaatgatgtcgataatggtgcactcatgggctgggattatcctaaa
tgtgatagagctatgcctagtatgatacgaatgcttgctgctatggttctcggttcaaag
catgttacatgttgta------cagacagtgataggttttacagactttctaatgaactt
gcacaagttcttaatgaggttgtgcattctaacggaggtttctatgtaaaacctggtggc
accacatcaggtgatgctacaactgcttacgcgaattctgtctttaacatttttcaggcg
gttagctctaatattaataggcttctttccgttgatagtaatgtgtgcaacaatttgtat
gtcaagaagcttcagcgttctatctatgacaattgttatagatctagcgctgttgatgat
aatgttgttacagacttttataactaccttaagaagcatttttccatgatgattttgtct
gatgatggcgttgtctgttacaacaaggagtatgcatcgttgggttatgttggtgacatc
tctgcatttaaggcaactttgtactatcagaataacgtgtttatgagtacagccaagtgt
tgggtcgaagaagatttgtctgtcggacctcatgagttttgctcacaacacactatgcaa
atagttgattctgatggtgattat---tatttgccgtacccagaccctagccgtattctt
agtgctggtgtttttgtggatgacattgtcaaaactgaccctgttattttgcttgagcgc
tatgtgtctcttgctattgatgcatacccactgtctaagcatcccaatcgtgaatatagg
aaggttttctatgttcttcttgactgggttaagcatttacataatacacttaaccaaggc
attctcgaaactttctctgttacattacttgatgatgtgcagagtaagttttgggatgag
gctttttatgctggtatgtatgagaagtctactgttcttcaagcagctggtatgtgtatt
gtatgtggatcgcaaactgttctcagatgtggtgattgtctacgccgtcctttgttatgt
acaaaatgtgcttatgaccatgttgtaggcaccacccataggtttatcttgtctattact
ccctatgtgtgtaacacatctggttgtaatgttaatgacgttaccaagttgtttttgggt
ggtcttaattattattgtcatgatcacaagccgcagctctcattcccactttgtgctaat
ggtaacatttttggcctttataaaaactccgcagttgggtccttagatgttgaagttttt
aataaacttgctatgtctgattggtccgacgtcagtgattataaattggccaatgatgtt
aaagaatctttgcgactctttgcggctgaaactattaaagctagggaggagagtgttaag
tcctcttacgcgtgtgctactcttaaggagattataggtcctaaagaactactgttgcaa
tgggaagttgggaaggcccgtcctcctcttaacaggaattctgttttcacctgctttcaa
attagtaaggactctaagtggcaagttggcgagtttacatttgagaagctcgactatggc
tctgacactgtgtgttataagtctaatgtcactgctaagcttgttcctggcatgatcttt
gtacttacatctcataatgtcttatcactcaaagcacctactattgccaaccaagagcgg
tattcaactatttataagttgtatccatctctgaacgttgatgatgcgtattcatctttg
gttccgtattaccaacttattggcaagcagaaaattactacaatacaaggacctcctggt
agtggcaaatcacattgtgttattggtctaggtttgtattaccctagtgcacgtattgtg
tttgctgcttgttcacacgctgctgttgattctttatgtcataaagctgctaaagcctac
agtgtagacagatgctcacgtattattcctgcacgagcgcgtgttgagtgctatagtggt
tttaaaccgaataacacctcagctcagtacatcttttcaactgttaatgctttaccagag
gttaatgccgacattgttgtcattgatgaagtgtctatgtgcactaactatgatttgtct
attgttaatgctcgtgtggcatataagcacattgtctatgttggtgacccgcagcagtta
cctgcacccagaaccatgataacgcgtggtgtgttacaacctgaagattataatgttgtc
acccagcgtatgtgtggtgtaggacctgatgtgtttttgcacaagtgttaccggtgccct
gctgaggttgttaacactgtgtctgaacttgtttatgaaaacaaattcaaaccagtgaaa
gaccacagcaaacagtgttttaagatgtttgttaagggtaatgttcagattgataatggc
tctagtgttaataagaagcagcttgaggtggttaaagcctttatcgcaaagaaccctaaa
tggagccgcgctgtgtttatctcaccatacaacagtcaaaactatgttgctgggcgtatg
ttaggtttgcagacacaaaccgtggactctgcgcaaggtagcgagtatgactatgttatt
tatacacagacttctgacacatctcatgcccttaatgttaataggtttaatgttgctatt
acacgcaccaagattggtattttgtgtattatgtgtgacaaggcactgtatgacacattg
aaatt------ttttgagat--cagtcaatcagaccttcaatctactattggtgggtgt-
---ggtctttttaaggactgttataaatttgatcaggatttaccgcctgcacatgcaaca
acatatatggctctttctgacaagttcaagacagataaagaacttgctgttaatattggt
cattct---gatgttcgttatgaacacgttgtttcttatatgggcttccgttttgacatg
aac------atacctaatttccattccctgttttgcacacgtgatttcgcgatgcgtaac
gttaggggctggattggtatggacgtagagggggctcatgtttgcggtgataatatcggt
acaaatgttccattacaagtagggttctctaatggtgttgactttgtcgtacaacctgaa
ggttgtgttgtaaccaatgagggtaacattgtcaagccagttaaagctagagctccaccg
ggtgaacaattcacacacctagtacctttgatgcgtaaagggcagccatggtacgttgta
cgacgtagaatcgtgcaaatggtctgtgattgtttaaatgggctttcagacgtagtaatt
tttgtactatgggctggaggtttggaactcacaaccatgaagtattttgttaaaatagga
ccatctcagc------attgtgattgtggtaaagaggctcgttgctacaatagtgcgact
catgcgtactattgtttagcacacgcacttggttgcgattatttgtacaacccctttgtt
atagatatacagcaatggggctatacagggtctcttagcagtaaccatcatgaagtttgt
aatgtgcaccgtaatgagcatgttgcttcaggtgacgctattatgactagatgtcttgca
attcatgattgttttgtaaaaaatgttgactggtctatcacatatccgtttattgccaat
gagaatgccattaataagagtggacgaatagttcagtctcatattatgaaggctgccttg
aaggtgtataatcctaaagctgttcatgacattggaaatcctaaaggcatacgttgtgt-
--tgcaactaatgtaccttggtactgttacgacaaacagcctattaattctaatgttaag
atgcttgag---------tatgattatatgactcat--ggacaatt----ggacggtatg
tgcctattttggaactgtaatgtagatatgtatcctgagttttctattgtctgcaggttt
gacacacgctgtagatcacatttgtcactagaaggcgttaatggtggtgcactttatgta
aacaatcatgccttccacacacctgcatacgacaagcgtgcctttgctaagcttaagccc
atgccatttttcttttatgatgatggtgaatgtgatgtttcacaggg-------------
acagattaattatgtgccacttcgtgctaccgtgtgtattactaagtgtaatattggtgg
tgctgtttgtaagcgacacgctagtctttatagggcttatgttgaggcttataatacttt
tactcagaatggttttaacatttggtgtcccaacagttttgatgtttataatttatggca
aactctagttgacactaatttgcagggccttgagaacattgcatacaatgttgtcaagaa
gggatcttttgttggtgaaccaggtgagttgcctgtggcagttgtaaacgatagagtgtc
tgttagggatggtgttagtgataatgttatctttgttaataagacttcattaccaaccaa
tgttgcatttgagctgtatgctaagcgcaaaattggtcttacaccgccacttaccattct
gaaaaatatgggtgttgttgctacacatggtttcgtgttatgggactatgatgctgacag
acccttttctaattttactaaatctgtttgcaagtatacagactttgatgag--------
------gacgtgtgtac----------ttgctttgacaatggcatacaaggtgcatttga
gaggtttactttgtgtaagaatggtgtattaatctctaatgtcgctatcaagaaattacg
---tggtatacgtttgaattttggttatttgaacggtgttgcagttagtagtatcactga
aggtgagactactaagcctgttgactggtatatctatcaacgcaaagacggttcatttgt
--tgagcctgttgatgg------------------------ttactactcacagggtcgt
aatgctagtacattcttgccacgttctcagatggaaaaagactttttagaacttgacact
ggtttgtttataagcaagtatggacttgaagactttaattttgagcacatcgtttatggc
gatgtctcaaaaactactcttggtggtctacacttacttatatcacaggttcgtttagca
cgtattggtg------ttcttaaggttgaggactttgttgactcagctgatgatacacta
catagttgttccgttacgtatgctaatgatcctagtagtaaatccgtctgcacctatatg
gatatacttttagatgattttgttgtgattcttaagaatcttgatctttctgtgacgtct
aaagtgcatgatgtcattgttgattgtaaggcttggcgctggatgctttggtgtaaagac
tccaaggttgccactttctacccgcagttgcagtctgct---gagtggaagtgtggttac
agcatgccaagcctttataaaatacagaatatgtgtatggatgcatgtaatttgtataat
tatggtgctagtattaagttgccagatggtattatgtttaacgttgttaaatatacccag
ctgtgtcagtttcttaataccactaccatgtgtgttcctcataatatgcgtgtcttacac
cttggtgctggctctgataagggtgtagcaccgggtacagctgttttacgtagatggctc
cctgacgatgcaataatcgttgacaatgatgttaatgattatgtcagtgatgctgatttt
agtataacaggtgattgtacacatgtttatgttgaagacaaatttgacctacttatatca
gatatgtatgatggaaaaattaagagcatcgatggtgacaatgtgtctaaagatggattt
ttcacttatattaatggatttatacgtgaaaaacttgcgcttggtggcgctatggctgtt
aagattaccgagtatagttggaataaacaactttatgagattgcgcagaagtttgaatat
tggacactgttttgtaccagtgttaacacttcttcttctgaagctttccttattggtatt
aactatcttggtgacttttctagtgctagtgttatagatggcaatgttatgcatgccaac
tatatattttggcgcaattccactattatgactatgtcatataattcagttcttgatctg
tcaaaatttaggtgtaaacataaagcgactgtcattattacacttaaagataaagacatt
actgatatggtgcttggtctgattaaaaatggcaagttgttgattcgcaactcgcaaaaa
ttattaaattttagcaaccatcttg-taacaactaaatgaa-------actttttacagt
tttcacgcttttggcctctattagagtgctttatggctgtgaatccgttgatttta----
----------------------------atttgtttaatacaatattttcaacac----a
cagaggtttaag-----taataccacctctg--ttatcactggtgcttacccttccacca
ataagtcagactggtcttgtaatacaagaactggtcatttgagtggtagtggtttcggca
taggtttgtatgtacagac--accacgtgaacaataccagtatgatggttctggtgcagg
cggctatactatagctgtttcgcccattcacgttacgaatttgacttgggagctatggat
ccaccgtaaatggggtgttaactcagttgttactgttagattatgtaggtggtggcagtt
tatgagttttaact---------------------------ctactagccatgcagcaga
tgctgg--------------------tcctactaatgcatttgagtg---tcttataaat
ggttcctatcctactcatcgtaacact---------------------------------
ggttatatgtttggtgttacttggtacaatgatttagttagaatagtttttccacctact
gttcttgaaatgcagcttgatggtttacagtgggaacgtgtccagtttaatagtcctgtt
aatgctggacatgctactaggt-ttaacgtcgttaag---gacatttccactgttttggt
tgaaactaa------cagtggtggctctgtttttagatattcgtattgtgct---gatgg
gtttgttaacggtctgcaatgtaagcttagactatt------------------------
------tgatataccccctggtgtttattctaatagtgaggttgaatatcctacagcact
atatactgttgtaca--caatatgtcag---cctgtccagagaggccagatag------c
tattgtgg-------------ttctaattcgtgcccttttaagcgtgcagtgttt-----
-------------------------------------------tctaattgtattgttaa
ttatactacctgggttaatccagaccagcgtgattttcaacatttaatt-----------
---------------------------ttgtctaatggcaagtttaatccattt---act
gagtgtaatgg-------------------------------------gttgaacagaat
tgttgat-----------------ggttgcgttcctggtttcgttcttagagttggtcgt
ggtaaggctgttaacagaactattgttac--------------------accttacctca
agccttatgaatgttttgggtggtcatggaatgacaaccaggatagtatttatgactggt
ggattgctgatttt---------------gtctccactggtgctttcgtttgtga--gag
taatcccgaagctcctaagactggggtttgtgtgacatacactgtagagaaagttacttt
tcagggtgtgc------------------------------------------tgtatga
gagtaattttactttcgcacagtattataacctattgtatgtaggttctcaacttaggt-
------------------------------------------------------------
--------atgtgcgtatactcggtaaagtttatgaagtttcatcttgtttt----gagg
cttcatatgacgttttataccgtaacaatcagtctttt------gggttgcttt------
----------------atagaagtttcgattgt----------aatcagctt--------
----catattaaatctgcacgttt------------------tgtggaccgttta-----
-----------ttaccgtctcataatggtactgctactgtattag---------------
--gttgtttgtttaatgctagtt------------------acgcacctaatgacaccat
ggtaaattgcactaacccacttggtgatgggttttgtgctgatttgctaggtaatgtcgc
tgttaggcgtatgacttttgaaaagcacgacactacttacgtagcacctgttactaatga
gaggtacacagaaatgccattggaccatcaattaattttgaccgaacagtttttgcaaac
tacaatgcctaagttcagcgttagttgcgagacttacatatgtgacgtaagtaaggcgtg
caaaaatttgctatttaggtatggtggtttttgtcaaaaagttgaggctgacattcgtgg
tgcaggcattcttttggacggtgatgtt--agtagtttgtactctactattgctgccaaa
actagttccgttgtgcccactactgatagattcaatgtttctcaattctttttgcctaaa
acgcagtct---agtgccaataagtatgaatctaggtctgctattgaggacttgttattc
agcaaaattgaaactactggcccaggcttttacggtgactattataactg---taagaaa
aatgctatacaagaccttacttgtgctcagtaccataatggtatacttgttataccacct
attatggatgctgagacgttaggcatgtatggcgggattgct---gctgcttctgtaacg
ctag---------------------gcatttttggtggacaagctggcatggccacatgg
tctgttgc---tatggctggacgtttaaatgcactgggtgttgttcagaatgctctagtc
gacgatgtcaataagcttgctaacggctttaaccaattgacagcgagtgttagtaagctt
gctttgaccacttctagtgcattgcaggccattcaggctgtcgttaaccagaatgctgct
caagttgagtcactcgttagtggtattactgagaattttggtgctattagcactaatttt
aaggttatatcacagcgtcttgacaaacttgaagctgatgttcagatggataggcttatt
aatggcagaatgaatgtcttacagctttttgtcact-aactacaagctaaaaattgctga
gctgcgtaacacacatcgttatgtgcaatctcttattaat---------gaatgtgttta
tgctcagagtttaagaaatggtttttgcggtcagggactacatgtactgtcacttatgca
aaatgcacctagtggtataatgtttttcca------ctattcgctgatacctaacaacac
tatcactgttaaaaccacaccaggtctttgtgagagtgatgaattgggttctaagtgcat
tgttgctaaggacggcgtattagtctctgctaatttaagttattggcagtggtcaccgcg
taacctttacaaaccagaaaatctgacttttgctaatgtcattgc---------------
cgtttcacgtggtgctaattacactacattgaacaaaacttttgacatacctgaattgaa
tagtacttttcccattgaggaggagtttcgtgagtactttcaga---atatgtcatctga
gctgcaggtcttgaaaaatttgactgctgatatgagcaa---gcttaacattagtgct--
-------------------gaaattcagcttattaatgaaattgctcataacgtctctaa
catgcgcgttgaggttgagaaattccagcgctatgttaattatgtcaaatgggcttggtg
gcagtggctg---cttata------tttattgctctaacattgctagctggtctaatgct
ttggtgc-tgtcttgctactggatgttgtggcatgtgtggttgtttagctgctacatgtg
catcatgctgtgattgtagaggaactaaacttcaatcatacgagattgaaaaggtccacg
tccaataatgtttggtgg----------------------------acttttccagttga
cacttgagggtgtcgttaa-------------------------------------ctct
actattagagctgctaaacttgaccctaatgacgaagctattattagggaacaagtgcag
cctgctattaacggtgccaatatgctgggctatatgttgactagcatgtttgtgtggtac
tttgcattgtac---------aagccttcaacaagacgtgg--------------cagaa
ttgctatgtttgtttctaag---------ttgctcgtaatctttgcttacgtacctatta
ttgcttactgtggcggtg--ttgttgacagttgcattatacttgttgctgttgta-agca
gattactgtataccagttattatgctttttgttacaggagttttgcttttgtt--ctctt
taatgcaccgaca--------------------------------------------ctg
tgcttcatcaacggcac---------------------------------------cgtt
tgtctctac-------------tctagaattactaaagtagctgactatattgc--tctc
tatggtggtcaccatt--------------------------------atgtgaccatcg
agacaactgctgttgaatttgcgcacaaggactc--------------------------
------actctatgttg-----ctattagaggtaa-------------------------
--gaaggaattaaacctttacttatctaaagcaatggaattgtctgatggtgcgtatatt
tacttatttactaacacaccttttgttggtatctataacgctaattttcagctgcaagaa
actcaactaaactatgtttctgaagattgttgaggatgat---ggtttgttcatcaacac
agtcttgtggcttttagtgttgatacttgttctctt-------ggtggctatcactgtta
ttaagctcatacagctatgtttt--tcttgtcataggcttatgagtaatacca-------
-----------------tatacataccagtgtataatgcttaccttg----tttacaagt
cttatatggaagttgaaccatgccccataa------------------------------
---------------------------------------ttaatgtctaaactaaacgat
g---actgattctaacaacacggtccctgtgaccgaagttttagaacatcttagaaactg
gaacttcagctggaatatcatactgacagtatttattgcagtgcttcagtatggtaacat
gaagtacagtttctttctctatggagttaagatgttaatcatgtggctcctatggccctt
agtcattgctctgagcatttttaatgccta-tgctgactttggtgttaattggtggttct
tctccttcagcattctgatgcttgtcataacgctagttctc------------tggctta
tgtacataattaatagttttaagctttatcgcagaacgcgaacgttttgggcatttaacc
ccgaaacagacgccattgctgtcatttcagtctttggtagatcctactcgatacctatgc
cagtggcaccaacaggtattactctgacgattttaagtggaacactctttttcg------
---------------atggcatca---------------gaattgctactggtgtgcagc
--ctgcacacttaccgcaatttgtgactgtcgccaaacctggca----------------
-------------------------cgactataatttatactcgtgcggggcgttccctt
aat--------------------------gcaagcaccaaca----------ctggttgg
gcttt------ttatgtcagaagtaagcatggtgactattctgctttatcaaat------
----agtagtgataacttgacaga---------------------------------aaa
tgacagattgctgcatttagtctaa-------------------actaaacgaatatggc
cactgttaatt------------------------ggggtgacgctgttgaacaggcgga
atctcgtggtcgtaaaagaattccattg--------tcactctt----------------
---tgcgcctttgcgtgttatagatggcaaaaacttttggaatgtcatgcctagaaatgg
a--------------gttccgacaggtaaaggcac---------------tccagatcaa
-------cagattggttattgggttgaacaaaaacgctggcgaatgcaaaaaggccaacg
taaagatcagccttctaactggcacttttattaccttggtactggtcctcacgcagatgc
tcctttcaggaaacggattcagggtg--------tgcattgggtcgctgttgacggtgct
aaaactagccccacaggtcttggtgttcgcaatcgtaacaaagaacctgctacacctcag
tttgggtttcaattaccaccagacctgactgttgttgag---gttacttctagaagtgct
tcacgttcacagtctcgttctcgcaatcaaagtcaaagccgcagtggtgctcagaca---
-------------cctcgtgctcaacagccgtcacagtctgttg----------------
--------------------acattgttgctgcagttaaaca------agctttggcaga
cttgggcatag------------------cttctagccagtccaggcctcaaagtggtaa
aaatac------------------------------------acccaaaccaagaag---
--------------------------------cagagctgtctcacctgcacctgcccct
aaaccggctcgtaagcagatggacaaacctgaatggaagcgtgttcctaattctgaggag
gacgtgcgtaaatgc-tttggtcctcgctcagtttctagaaattttggtgacagtgac--
--------------------ctcgttcagcacggtgttgaagctaagcactttccaacaa
t--------------------------------------------tgctgagttgcttcc
gacacaagctgcactagcctttggtagtga-------------------aatcacaacca
aagag---tctggtgaatttgtagaagtcacctatcactatgtaatgaaggtccccaaga
ctgataaaaat-----ctacccagatttcttgagcaagtctcggcttactctaaacccag
tcaa-------attaggagatctcaatctcaacaagacctaaatgctgatgccccagtgt
tcactccggcacctccagc----------------------tactccagtttcccaaaat
cct--------------gcttttcttgaggaggaggttgagatggtggatgagattatt-
------------------------------aattagttcaact------aaacatgaacc
agcttatctttttcctgtgtatgatg--tgctgttatgctatttttttt-----------
------------------------------------------------------------
gattggctttttaatctcttcttttacgcttgccaggtcaatacttggcaggagtttgct
ttctc-----------atgtaactggag--------------------------------
------------------------------------------------------------
-ttggtcacttttctttgaggacttcagtacct---------------------------
------------------------------------------------------------
----ggtttaaatgcctttctgttgttcttattggtactattgctg--------------
------------------------------------------------------------
----------------------ctgctagctttatgtttgctgatttcgctgttgaggtc
tttgacctctttgagcggtttttcatcaacgttggcagatttt-----------------
-----------gcagatttgtttgacatacaatccctagctttgcttgtgga-------t
tcagtctcatacacaatggtaagcacgtaattatgctagtatgagtagagtataattata
ttgagtcctatagaccaacgcagttaacta------------------------------
---------------------catgtctggtgtggtggagtaatcaaagatccgcttgac
ga------gcctatatggaagagccgtcacacctcgtatgcaagtttctgttagtagt--
--------tgttaattagttgattctttgacagtgatacaca------------------
------------------------------------------------------------

>MG605091.1 Swine acute diarrhea syndrome coronavirus isolate SADS-CoV/CN/GDLS/2017, complete genome
--------acatgggg--------------------------------------------
---acttaaaga--tataatctatctgccgatagagtccttatctttttagactttccag
-tctactcttctcaactaaacgaaatttacgtctt------------------tttgtgt
atgctacgcatgcacaattagatgtgtatttgagatttcgttccaggttgccagccttgt
gtaacaagtgtcgtgcttctaggggttgcacttgacgtgttccgtcacgtacttg-----
----------------------------------------------------tgtcctta
gttgc----------------cccacgctgttccgtcagtgtggtgtgtgaatatagtgt
tc---cgtcactattgaaaccgataactgtgcacaatggct------------------a
tcaaccaattgacacttgcagtt-----gcaagtgatcaggaaatttcagctca---tgg
ctatcctactatgtctgatgccgttgaacattttagttcct---ccgcatcacacggttt
taaggattgccgttttgtagcctttgggctg---------------------caggacat
tgttattggagttgaacccagtgactttgtc---------------------gtggcttt
ggagggtgacgaaattctcactgcctatatagctacttttggagctagacctcgctgttt
gcgcggttggcttataccctctaattc---------------taattatgttttggagga
attccaagtgatttttggc---aagcgcggcggtaacgttgt------------------
------------------------gtctgtcgataattacatgtgcggtgctgatggtaa
acc--------------ggcagttcctagcgaacagtggtcttttgttgagcactttg-a
cgatgatacagatgagatcaccgttaatggtgtcacttttcgccac--------------
-------gcatggaataccgttcgcgctgacgacccttatgaaaaacagggtcttctttc
tattaagtctatagag------tacatctccaatg--------------------ttcct
cacaagttgcctaatggttctgtccttggtgttgccggaactcctaagaagcgtaaggct
attgtgcttgatgaaaagtatagtaagctttatgatgcttgtggtgttccttttgtcact
aatggcaaatctatttcagaagtt--gtccctaaaccactctttttgcatgctcttgtta
agtgc----aagtgcgataat---------------------------------------
---------gagtcttggactgttggtgactggactggttttaagactacttgttgtggt
t---------------ccactggtaaagttacgactttggcagttggcgat---------
-------------gttactccgggtgacattgtcttt-----------accacacttggt
gcaggtaaaggcactaagttcttttgtggtcttgttctcacctttgttga----------
------------------------------------------------cacac-------
-ttgagggtgtttccgcatggcgtgtt---------------------------------
gttaaggcctatacagttgataagtttgttgcatcttctaactttgatgaacacaaccat
gtta--------------tgagcttggatcaatgctcatttgacaacttt----agtcct
attagcgtagcactgaagttctcacttttgcgtggtaattgctgtgacgacgtcaagttt
gctgttgcaactggtgtgattgacattggtcttggtgtctttgatgttaatga-------
-----------tactgtttttgagaatgtaccatggtttgttcaga----------agtt
t------gagtttttgaaaccagcatggg--------atgctctaaagcaggccatta--
-------------------------------------tcaaccttggtgtaacatctaag
gctgttttgtcttttattaagtcactgtgtagtg-------ctgcattcagtgttgtt--
gacggcgttccagt----------tattgtctgcactgttgctgagagattt--------
----------------------tctaaggcttttactgattttctgagttacacccgtga
atgcttt------------------------------------------actgccctctg
tgatgacatcgttgtgttcggtgtcaag------tgcaaagctgttggtgactacattat
ttttaataatagtgtcgtcaaaactgttaaagccaaa-----------------------
-------------------------------ataaagggtgtta---------aagaagc
tggt---cttaagactatga-----cctacacacagtgtctacttgga------------
tctaccaagcctgttaa---ggttaagcgcgttgaacg-tagtgttgcacagct------
------------taaagttgttgacactgctgtaccattaaaacaggaaggtgaatgtct
tgttgttggtggtcgtgctatgtttaggtctgatggc---------tattataggtttat
ggctgatgctgatgttgtactcgagtcacctgtttttacagctggctctcaatacaatgt
tgtgttcgaaactgatgccctattcatagccccagagattagcactgtg---------tt
tgaa---ggtgacaacattgacactgtggttcagactgttgccaataaagtccaagcatt
taacaatagattcgttgtttaca------------------------------acgcaca
tgttgttgatggtgctatta-atgtgttttgtgattataagtttacttgtc---------
------------------------------------ctgctttcttggatggttt-----
-tccagagtggttttcattctgtaagaatcatttta-----------aggatgccggatt
tgttgagttt------------------------------tatgactgcattattaatag
tga------------------------cggtacttttcagaccacttttcagccttattt
ggaccttaaaccatctgttgatgcgtatttaggtcctgagattgtacgagctgttgat--
----------ggtggtcgtctgtggcgtactgttattaatggcattagtgacgctgttaa
tttttgtaagaatcttaggttgcacttcgattttggtgagcttaagggtactgttgttaa
gcgttttaagggtatacttaggacgcttcttacagtttacaatgagtttattcaaa----
--------------------------------ctactgtgtctgttcttactatc-----
---------------------tgcggcattagtgccaagtactatgcttttgacaagcct
atgctttgtatgcatggtattacagagcgtgttactagttttgacattactagtcttgga
aagcctattttagatggtctttct---------aggtgtaatgtctttgcacgtggttct
actgcagttgtagttgattctgttgatcacgaacttcttgatcttgaggagtgtgatttt
gttgaacctgctagtcatggtgtgcttgtcgtatcagatgattatggcttttattcttgt
gaaactggcatatatccctatgctagtgatggtaaagttttgccattgcggtttaggaaa
aaggctggtggtaagaatgttgcctttgatgacaatgttacagttactgagattgaccct
atttttaaggttaaactgtcctttgagtttgaggatgaaaaattgattgaac--------
-------tttgtaagaaggttat-------------------------------------
--------------tggtagcaaagttaagtgtagttcctggtcccaacttgttgagatc
attgatactgctcttactgcaactaagtcatactacaatgttccagaatattttatctat
gatgaggaaggtggtaatgaccttaatttggatgtcatgatctctgaatggcctttgcag
gttgacgaggtcagtgaattagttagcactgatgagacagttgaagagcaagctgttgaa
caagtagagccagttgttgaagatgtaagtgatatcattgaggta------------aac
aaggcttttgctattgatgattcaccagagagagctatta--------------------
-------------------------gtccatttggttttgacacaaatgagattaatgga
cggcgtgtgcttgtacagtctaacaacaactgttgggttaatgctgcttgttatc---ag
ttacaagttctaggttttgacagcccagctatggaactttatagagttggtggcacacat
aatcttgttaagcaa-------------tgttacgaggccactggtgcatttttaggttc
tttgggtgatgttgcacattgtttagaggtattgcttaaggatgctaagacagccaaagt
tactgttgaagttacttgtgattgttcatctaacttcgaagaacttagcggtgctttctt
taggtttttgcctcttaagagtaagtttgaatatggtagttgctttgcttgtcatggcac
tcg------------------ttattatcgtgtgtgtggtattgttggctctgcaatatt
ttcacagactcttaagccattggatttcaatgacctgatctgtgatgttgctagt-----
gctagcgtctttcttggtgatgattgtggtcattatttaattaatgactacgacaagaga
ctatgtgtcgatggtatgggtgtttacaagattaagcataacaccattgacacaatagtt
gttaaggacgccgatattaagccttctactgtggcaccttttatcgagtactgtaatgtg
aagttctaccagggtgattttaaagatcttgctggtttgtctc------------atgac
tttgtagttaatgcagcaaattgcaacttggcccacggtggtggtgtagctaaggctata
gatcatcacactggtggcaagttgcaaaagctttccacttcttttgttaaaaggaacgg-
------taaggt--------------------------------tgcaactggtgagtgt
gt----------------------------------------tatgattgatactggcaa
gttaaaagtccttaatgcagttggtccccgtaagggcaaggatgcagagtctttattaaa
tactgtttacactaatatctttgcgcgtaagggtgttccccttatgcc-tttgattagtt
gtggtatttttggctttgacat-------taaagactcactta-----gggcattcttgg
atgcatgtggtgataggcacgttaaatg---------ctttgtttattctgactctg---
---------------aaagggagtcagttatgaa-------gttcttgacgacacctttt
gaggaaca-----------------------tgttgcacctat---------------tg
aagaaatgcttgaaacacctgtggttgaaacaacaactgatgttgtttctccatttcaca
ctattggttctcataagttttatgattgcaatagtgttgagccta--ttttaggtctagg
tgttaagaacattgttctcttcacagaccaggtgttgtctgttaaagatttcggtattgt
tgttgataagtatctcaa------tggcttgttatctgacatgtccaacaagtatgttaa
tgatcat---------aaagctgttccttttggtaacattttgtc---------------
---acttgattgtggtgcttttact----gtagtggatgctgtgtcgccttttgatggtg
ctagctttgagaagcagagtggtcgtaccatacgtaaattggctagattggatggcagca
cattatgtgtcttacctaatgccattgcattatttgacaagctctttgtgttgggt-gac
aatttttcatttttagtg---ttagataatgttagacctttgtttgataattatcttaaa
cctaaagatgttaaagttaaggtcacagcggatggtcgcaatatcaatgatgttatagtc
acaactgcggaaacgtttgatgcgcagttgggaccttctgctaatgg-------------
--tgctgaatcacttgttggtgttgttcc----------tactccaacg--------gat
ggtggtaaggttgt------taatacagtacctgatgtcaattggagtaagcactttggt
ttttctgatgctgctgcatttgccgttcttgaccatagcaagtttgcttttgattctgaa
gtagttgatggtaagcgtgcacttgctgattcagataac---------------------
----aattgctgggttaatgcgacttgtttagcattgcaat-------ttcttaaaccta
cgtttaaatacgttggttgggaggatttgtggaacaagttcgttacaggtgatgttgctg
gttttgttcaccttctttattatatagagggtgttgacaaaggcgctaagggtgatgttg
agagcacattaagtaagcttgataagtatattgtatctagtggttctgttactgttgaac
gttctacattgtgcgatcgttgtaatagtacagttaaaact-gttacaggtgctatagct
gaggcctctgtcattcttaatggtcacactgatggacactgtcctcataattttgagtgg
cgtgtgcaagttatcggtgttaaaggtgacatcattttactac-----------------
------acagcggtagcttattaaacggaccttatgtgtatggtgatgcttatgtggctt
ttagtggtaatactgataatggccattacacagtttttgataataaattatctaagatgt
atgatggtattaaatgtgttaaaaccacacttgacacacttgtggcttcctcagttgtta
tccgtaatggtagttacgctgttaaaacagagcatgt---gcccctgattaagaagctag
atgattcagct----gaaaagtttttcaatgttggtgacattgttgcac--ataacattg
cttactttttcgtttggttgctaactacacttagcactctttataggtgctggcgtggtg
gtaattttaaa------------ttattgtctagtatacctgaacgtagtggta------
-----tagtgttacgcaggagttttaaatataattttagagcttt---------------
------gcgttctaatgtggctagtaaacagaagtattgtcttatgtttgctaagttgct
attactactgtatactatatatgctatgttgtttatcttagtcaggtttagcttctttaa
tgattatatttgtggcagtactgttagaggttacgctagttccgactttgacaagagtaa
gttttgcaa----------tggatctttggtttgtaagacttgtctttttggctatcagg
aacttagtgaatttcaacatgtaggtgtggtctggagctatgtgcgtga-----acctct
ttttgctagtgttttaccactatgttactttgctgttattgcaatttttggt--------
--------------------------------ggtgttgttgagcggtttgcattatgtt
attttgctgcacaatttattaataatgtgctcagctttttaaagttgcaggactcctttt
ggctagttcaacttgtccc---ttttgacatatttggcgatgagatacttgttatgt--t
tttgtcatataaggctatttgtttctttaagcatgttgtttttggttgtgacaaacctag
ttgcgttgcatgctgtaagagtgctaaacttaagaggattgccatggataccattgttaa
tggttctaggcgatctttttatgttaatgctaatggtggtgctaagttatgtaaaaagca
taactttttctgtgtcgcttgtgattcttatggtagtggtcatacttatattaatgatca
tattgccaatgagttacataatgttactaagttacatgttaagcctactggtcctgcttt
tattaatattgatagggttgagtttagtgatggattttaccgcatcttttctggtgacaa
attttggaaatataattttgatattactgataaaaagttttcttgtaaagaagtacttaa
gaattgtaatatcttagatgattttattgtctttgacaataatggttcaaacttgtc---
----------------------------------------tcaggttcagaat--gcgtg
tgtttatctctcacaacttctgtgtaagcctattaagattattgattctacactactgtc
ttcacttaatgttgactttaa------------------tggtgctttgcataaggcatt
ttta--gatgtcttacataatagt------------------------------------
----tttggcaaggattttagttcttgtaaaactatgcat-----------------gat
tgcaaagagttgcttgagttagatgttagtgatgatgattttattaaggttgtatctgat
gct----catcggtttgatgtgcttattactgacacatcctttaataatttctgtacgtc
ttatgccaaaccagcagagaaattgtcctcttttgatttggcacattgtatgcgcagtgg
tgctaaagttgttaatcataatgtgcttattaaggaaaagatgcctattgtgtggaattg
cgtggattttgccaagctttcagttgatgctagaaaatacattgttaaaactgctaaggt
taaaggtgtaacttttctccttactgttaataacaatgttatg-gaaactaccttacctt
gtgttagtgtgttgcaaaaacagggtgctggtaagctgtcctctatgtggaaaaattttt
ggtatgcatgtggtgccatt--ttggcgttattcgtgctactgaattgtgtgggttttac
ggagtacgcatctagcttacccggttacgac---tttaagtatattgaggatggtcaact
taagccat--------------ttgctaatggtttgtattgcgttcgcaacacgtttgac
acatttatggactggcatgctcagaaatttggctt-----taaaccatcaaatagtgaca
agtgtcctatagttgttggtgctagtgattct----------------------------
--------------------ggacgtgttgtacctggtgttgcatctgatgtttatttgc
ttggtaaaacgcttattttcacacttaaaac----agtctttggtagtgctggtcattgt
tatgatgttaatggcatagccgatggtgacaagtgtttatttaa----------------
---ttctgcctgtactaacttagaagg---acttggtggcacacgcacttattgctataa
gactggtcttatagagggtgctatgacttatggtgatttgcaacatgattcgtattaccg
tttgagtggtgataattatgttcgattaccatatgttgtcgttcaaggtcttggttttag
agctgtgcgtactcaggctactacatactgccgtgttggtgaatgtgtagattcaaaagc
tggtatgtgttttggtgcagacaggtggatggtatattctaatga----cataggttctg
act-----ttatttgtggttctagcttgatggacttgctacgtaatgtacttagcgtgtt
caattataacttttccactatgattatgtcaggccaggtcatttttaattgtgtccttgc
atgtgttgttgtttttggctgttacttcgtgatgaaatttagacgcgtctttggtgacat
gtctcttgctgtttttacagtttgtgctgctgttgttgtcaacaacctttcctactttat
----ttcattgaattatgtgggtatggttgtttactcttttcta---------tacttta
ttagtactagaggacttaagtattgctttatatgggatattagttatgttgttgcctatt
gcttgttggcgccatgg-tggttgcttaca------tggtatatttgtgcagcattaatt
ggtcttatccctaatttgtttaaacttaaggtctctacaactttgtttgagggtact---
--aaatttgttggcacatttgatgctgcatctgttggtacctttgttattgatgcacgtt
cttatgagcgtcttatcaatagcactagtatagagaagatta-------------aacag
tatgctagtacttt-------------------------------taataagtacaaata
ttacagtggtagcgctaatgaggctgattataggtgtgcttgttatgctcatcttgccaa
agctcttattgatttctcaacaactagacaggacacattatacacc-----ccaccaact
gttagtattaattctactttgcaggctggtcttaagaaaatggcccaaccatctggcctt
gttgaaccatgtgtagttcgtgtctcatatggtaatacagtactgaatggtgtttggctt
gatgacaaggtttattgccctaggcatg---ttttggctagtgacactacagttactata
gattatgatgcagtttaccattcgatgagactg--cataatttttctatttctaagggta
atgtttttcttggtgttgtaggtgctgttatgcaaggtgctaatcttgttattactgtgt
cacaggctaatgttaacactccatcatatagttttagaactttgaaagcaggtgagtgtt
ttaacattttagcttgttatgatggtacacctgctggtgtctatggtgttaatttgagaa
gcacacatacaattaaaggttcatttgttaatggtgcctgtggttcaccaggttttgtta
tgaatggtcataaagtagagtttgtctacatgcaccagatagaacttggtaatgcatcgc
atgttggctcggatatgtttggtaacatttatggtgggtttgaagaccaacctagtattc
agcttgagggtgttgcaacccttattactgaaaatgttatcgcatttctgtatgccgctc
taattaatggtgagcgttggtggtgttccaatgaacgttgc---actattgatagtttta
atgagtgggctcttggtaatggttttactaatttagtgtctggtgacg-----------g
gttctctatgttggctgctaagactggtgttg-----------atgtgtgtcaactcctt
tcagccatacagagacttgccac----tggtcttggtggtaaaacgattctaggttatgc
ttctcttacagatgaatacacacttagtgaggttgttaggcaaatgtatggtgttaacat
acagagcactaagactagtagtgctttgaagaacc-----tacttcttatgggtttcttc
tttctatt---------------gttttggtctgaattctttatgtattcaactatactg
tggattaatcctggcttgattacaacctttt-----------tgggtctttttgtaatgt
tatct------atgctgcttgctagttgtatcaaacataaaatgctttttcttcagttat
ttttgctcccatctattattatagctgcttgctacaattttgcttg--------------
-------------------------ggatatggaagtaactagaatgttggctactcagt
ttgactaccatgtatcatttcttaatatggatatacagg-----gtgctattaacatt--
-----------attgtgtgtttcattggtat-----atctttacatacttatagattttt
ggacacacaattg-------cgttcttacagcacttatatattatctatgtgcacagttc
tttacacattctattatggctatgactctttgagccttgctataa-tgttactgggtttt
ggctgtagagaatggtatgttggcactgctgcttttagacttgcccagtttatagtgcca
tactgtcctggacttatctcctttgttggtgata---ttaaggctgtattggttatgtac
cttgtctttggatttgttgcgactgtttattttggcttgctttattggcttaacagagtg
cttaaattgactcttggttgttatgactttaaagtatcagctgctgaatttaagtatatg
gtcgcgaatggttatactgcaccaagaggtccttttgactctgtattacttagtctcaga
ctattgggtgttggtggccagaaaactattaaggtttctacagtgcagtctaaacttact
gatcttaagtgtgccaatgttgtgcttttgggttgtcttaccaacatgaatatcgcagct
aatagtagag-------------aatggtcttattgtgttaatttgcataatgagattaa
ccttactagtgaccctgaagaggcccttgaaaaacttttggcattagtagcatttttcct
atcaaagcaacaaaactttggtgttgatgatttaatagattcattctttgaaaacagaaa
tgtgcttcaaagtgttgcatctgcttttgctaatatgcctagttttattgcttatgagaa
ggctcgtatgaattacgaggatgctattgctaatgatgctgctcctactgttgttaagca
gttgaagaaggctatgaatactgcaaagggtgagtttgaccacgaggcttcagttcagaa
gaagattcagcgtatggctgatgcggctgcagctcagatgtataaagatgctcgtgctgt
ggaccgtaagtctaaagttgttagtgctatgcattcactgttgtttggtatgctccgtaa
gcttgatatgtcttctatcaatcagcttatggagcttgcaaaggatggttgcatacctat
ggctattatacctgctgctgcagctacaaaacttacagttattacccctgatttggagtc
ctttagtaaaatacgtgttgataataacattta-ttatgctggggctgcatggagtatta
ctgatgttaaagatgctgatggcagagttgtcattttgaaggagattaatgctgacaaca
aggacgctttagtttggccattacatgttac----ttgcgagc-----gtgttgttaaac
tccagaataatgaaattattcctggtaagcttaagcag---------cgtgctgttaagg
cggaaggtgatggcttttctactgatgctaaagctctttacaatactgaaggtggtcact
gttttgtgtatgcacttatagctgacaaacctgatttaaaggttgtcaagt------ggg
aatatgatggtggttgtaagactattgaacttgaacctccattgaaatttgctgttgaag
ctcctactggcgttcagatcaagtacctttattatgttaagaatcttaacaatttgcgta
gaggtgctactttaggctacataggtgctactgttaggttgcaggctggtaaacagactg
agctagcatgcaattcttctttgctcactctttgcgcttttgctgttgaccctgctaagg
cctatgttagtgctgttaaacagggcgctaaaccagttggtaattgtgtaaagatgcttg
caaatggttctggtagtggacaagccgttactaatggtgttgaggctaacatgaatcaag
attcttatggtggtgcttcagtttgtatttactgtagagcgcatgtcgaccacccagcta
tggatggtgcgtgtcgctttaagggtaagtatgtgcaaatacctatag---gtgtcaatg
accctattagattttgtatagagaatgaagtttgtaaggtctgtggttgttggcttaaca
acggttgctcttgtgataggtctagtg---------ttcagagtactgat---caggctt
atttaaacgggcaaggggctctagtgcagctcgactagagccctgtaa---------tgg
tactgaaccagaacattgtgttc-gtgcttttgacgtttataacaaggatgtagcatgta
ttggtaaatttttgaaggttaactgtgttaggctcaaaaatttagataagcatgatg---
---------ccttctttgttattaagcgttgcactaagtctgtcatgggacacgagcagt
ccatgtataacaaacttagtggttccaatgcattagctgtgcatgatttcttta---ctt
ggaaagatggccgctctatttacggtaatgtttgca----gacaggacctcagtaagtat
actatgatggacctctgctatgcattacgtaattttgatgagcgcaattgtgagactctt
aaagaaattttggttcttacgggctgttgtgatcaatcttattttgataacaaggtctgg
tatgatcctgttgaaaatgaagaccttcatcgcgtgtacgcactattgggacagcgtgtt
gctaacgctatgctcaagtgcgttaaattatgcgatgagatggtcactaaaggtgttgtt
ggcgtcttaacattggacaaccaagaccttaatggtaatttttacgattttggtgacttt
gtcgatgttatgccaggtatgggtattccctgttgtacctcatattactcttacatgatg
ccaattatgactatgactaattgtttggcatgcgagtgttttatgaaaagtgatattttt
gggtcagattttaaaacttacgatttgcttgaatatgattttacggatcataaagtcaaa
ctctttgataagtactttaaatactggggccaagattaccatcctaattgtagtgattgt
tatgatgacatgtgtttgttacactgttctaattttaacacactattttctactactata
cctaatactgcctttggtcctctctgcagaaaagtttttgtagatggtgtgccacttatt
gccaccgccggctaccattttaagcagttgggtttagtctggaacaaggatattaatacc
cataattctcgccttagtatgactgacttgttgcagtttgttacagatcctggcttactt
atagcgtcatcgcctgccttagttgaccagcgtacagtttgtttttctatcgctgcactt
agcactggtataacacatcaaactgtaaaacctggtcattttaacaaggaattctatgac
tatttattgtctcaaggattctttgatgaaggttcagagttaacacttaagcattttttc
tttgctcaaaagggtgatgctgctgttgctgattttgactattataggtacaacaagcct
actatgcttgacatatgtatggcacgttttacctataaagtggtacagcgttattttgag
tgctatgatggtggttgtattactgctagagaagttgttgtcactaatttagataagagt
gctggttaccctcttaataggtttggtaaagctcgtttgttttacgaaacctttagttat
gaggagcaagacgcactttacgctatgacaaagcgtaatatcttaccaactatgacacag
cttaatctcaagtattctattagtggtaaagcacgtgcccgaactgttggcggtgtttca
cttttagcgactatgaccactaggcaattccatcaaaagcatttgaagtcaattgtcaac
acgcgtaatgcacctgttgtcattggtacaacaaagttttatggtggttgggacaatatg
ctcaagaatttgatgaatgatgtcgataatggtgcactcatgggctgggattatcctaaa
tgtgatagagctatgcctagtatgatacgaatgcttgctgctatggttctcggttcaaag
catgttacatgttgta------cagacagtgataggttttacagactttctaatgaactt
gcacaagttcttaatgaggttgtgcattctaacggaggtttctatgtaaaacctggtggc
accacatcaggtgatgctacaactgcttacgcgaattctgtctttaacatttttcaggcg
gttagctctaatattaataggcttctttccgttgatagtaatgtgtgcaacaatttgtat
gtcaagaagcttcagcgttctatctatgacaattgttatagatctagcgctgttgatgat
aatgttgttacagacttttataactaccttaagaagcatttttccatgatgattttgtct
gatgatggcgttgtctgttacaacaaggagtatgcatcgttgggttatgttggtgacatc
tctgcatttaaggcaactttgtactatcagaataacgtgtttatgagtacagccaagtgt
tgggtcgaagaagatttgtctgtcggacctcatgagttttgctcacaacacactatgcaa
atagttgattctgatggtgattat---tatttgccgtacccagaccctagccgtattctt
agtgctggtgtttttgtggatgacattgtcaaaactgaccctgttattttgcttgagcgc
tatgtgtctcttgctattgatgcatacccactgtctaagcatcccaatcgtgaatatagg
aaggttttctatgttcttcttgactgggttaagcatttacataatacacttaaccaaggc
attctcgaaactttctctgttacattacttgatgatgtgcagagtaagttttgggatgag
gctttttatgctggtatgtatgagaagtctactgttcttcaagcagctggtatgtgtatt
gtatgtggatcgcaaactgttctcagatgtggtgattgtctacgccgtcctttgttatgt
acaaaatgtgcttatgaccatgttgtaggcaccacccataggtttatcttgtctattact
ccctatgtgtgtaacacatctggttgtaatgttaatgacgttaccaagttgtttttgggt
ggtcttaattattattgtcatgatcacaagccgcagctctcattcccactttgtgctaat
ggtaacatttttggcctttataaaaactccgcagttgggtccttagatgttgaagttttt
aataaacttgctatgtctgattggtccgacgtcagtgattataaattggccaatgatgtt
aaagaatctttgcgactctttgcggctgaaactattaaagctagggaggagagtgttaag
tcctcttacgcgtgtgctactcttaaggagattataggtcctaaagaactactgttgcaa
tgggaagttgggaaggcccgtcctcctcttaacaggaattctgttttcacctgctttcaa
attagtaaggactctaagtggcaagttggcgagtttacatttgagaagctcgactatggc
tctgacactgtgtgttataagtctaatgtcactgctaagcttgttcctggcatgatcttt
gtacttacatctcataatgtcttatcactcaaagcacctactattgccaaccaagagcgg
tattcaactatttataagttgtatccatctctgaacgttgatgatgcgtattcatctttg
gttccgtattaccaacttattggcaagcagaaaattactacaatacaaggacctcctggt
agtggcaaatcacattgtgttattggtctaggtttgtattaccctagtgcacgtattgtg
tttgctgcttgttcacacgctgctgttgattctttatgtcataaagctgctaaagcctac
agtgtagacagatgctcacgtattattcctgcacgagcgcgtgttgagtgctatagtggt
tttaaaccgaataacacctcagctcagtacatcttttcaactgttaatgctttaccagag
gttaatgccgacattgttgtcattgatgaagtgtctatgtgcactaactatgatttgtct
attgttaatgctcgtgtggcatataagcacattgtctatgttggtgacccgcagcagtta
cctgcacccagaaccatgataacgcgtggtgtgttacaacctgaagattataatgttgtc
acccagcgtatgtgtggtgtaggacctgatgtgtttttgcacaagtgttaccggtgccct
gctgaggttgttaacactgtgtctgaacttgtttatgaaaacaaattcaaaccagtgaaa
gaccacagcaaacagtgttttaagatgtttgttaagggtaatgttcagattgataatggc
tctagtgttaataagaagcagcttgaggtggttaaagcctttatcgcaaagaaccctaaa
tggagccgcgctgtgtttatctcaccatacaacagtcaaaactatgttgctgggcgtatg
ttaggtttgcagacacaaaccgtggactctgcgcaaggtagcgagtatgactatgttatt
tatacacagacttctgacacatctcatgcccttaatgttaataggtttaatgttgctatt
acacgcaccaagattggtattttgtgtattatgtgtgacaaggcactgtatgacacattg
aaatt------ttttgagat--cagtcaatcagaccttcaatctactattggtgggtgt-
---ggtctttttaaggactgttataaatttgatcaggatttaccgcctgcacatgcaaca
acatatatggctctttctgacaagttcaagacagataaagaacttgctgttaatattggt
cattct---gatgttcgttatgaacacgttgtttcttatatgggcttccgttttgacatg
aac------atacctaatttccattccctgttttgcacacgtgatttcgcgatgcgtaac
gttaggggctggattggtatggacgtagagggggctcatgtttgcggtgataatatcggt
acaaatgttccattacaagtagggttctctaatggtgttgactttgtcgtacaacctgaa
ggttgtgttgtaaccaatgagggtaacattgtcaagccagttaaagctagagctccaccg
ggtgaacaattcacacacctagtacctttgatgcgtaaagggcagccatggtacgttgta
cgacgtagaatcgtgcaaatggtctgtgattgtttaaatgggctttcagacgtagtaatt
tttgtactatgggctggaggtttggaactcacaaccatgaagtattttgttaaaatagga
ccatctcagc------attgtgattgtggtaaagaggctcgttgctacaatagtgcgact
catgcgtactattgtttagcacacgcacttggttgcgattatttgtacaacccctttgtt
atagatatacagcaatggggctatacagggtctcttagcagtaaccatcatgaagtttgt
aatgtgcaccgtaatgagcatgttgcttcaggtgacgctattatgactagatgtcttgca
attcatgattgttttgtaaaaaatgttgactggtctatcacatatccgtttattgccaat
gagaatgccattaataagagtggacgaatagttcagtctcatattatgaaggctgccttg
aaggtgtataatcctaaagctgttcatgacattggaaatcctaaaggcatacgttgtgt-
--tgcaactaatgtaccttggtactgttacgacaaacagcctattaattctaatgttaag
atgcttgag---------tatgattatatgactcat--ggacaatt----ggacggtatg
tgcctattttggaactgtaatgtagatatgtatcctgagttttctattgtctgcaggttt
gacacacgctgtagatcacatttgtcactagaaggcgttaatggtggtgcactttatgta
aacaatcatgccttccacacacctgcatacgacaagcgtgcctttgctaagcttaagccc
atgccatttttcttttatgatgatggtgaatgtgatgtttcacaggg-------------
acagattaattatgtgccacttcgtgctaccgtgtgtattactaagtgtaatattggtgg
tgctgtttgtaagcgacacgctagtctttatagggcttatgttgaggcttataatacttt
tactcagaatggttttaacatttggtgtcccaacagttttgatgtttataatttatggca
aactctagttgacactaatttgcagggccttgagaacattgcatacaatgttgtcaagaa
gggatcttttgttggtgaaccaggtgagttgcctgtggcagttgtaaacgatagagtgtc
tgttagggatggtgttagtgataatgttatctttgttaataagacttcattaccaaccaa
tgttgcatttgagctgtatgctaagcgcaaaattggtcttacaccgccacttaccattct
gaaaaatatgggtgttgttgctacacatggtttcgtgttatgggactatgatgctgacag
acccttttctaattttactaaatctgtttgcaagtatacagactttgatgag--------
------gacgtgtgtac----------ttgctttgacaatggcatacaaggtgcatttga
gaggtttactttgtgtaagaatggtgtattaatctctaatgtcgctatcaagaaattacg
---tggtatacgtttgaattttggttatttgaacggtgttgcagttagtagtatcactga
aggtgagactactaagcctgttgactggtatatctatcaacgcaaagacggttcatttgt
--tgagcctgttgatgg------------------------ttactactcacagggtcgt
aatgctagtacattcttgccacgttctcagatggaaaaagactttttagaacttgacact
ggtttgtttataagcaagtatggacttgaagactttaattttgagcacatcgtttatggc
gatgtctcaaaaactactcttggtggtctacacttacttatatcacaggttcgtttagca
cgtattggtg------ttcttaaggttgaggactttgttgactcagctgatgatacacta
catagttgttccgttacgtatgctaatgatcctagtagtaaatccgtctgcacctatatg
gatatacttttagatgattttgttgtgattcttaagaatcttgatctttctgtgacgtct
aaagtgcatgatgtcattgttgattgtaaggcttggcgctggatgctttggtgtaaagac
tccaaggttgccactttctacccgcagttgcagtctgct---gagtggaagtgtggttac
agcatgccaagcctttataaaatacagaatatgtgtatggatgcatgtaatttgtataat
tatggtgctagtattaagttgccagatggtattatgtttaacgttgttaaatatacccag
ctgtgtcagtttcttaataccactaccatgtgtgttcctcataatatgcgtgtcttacac
cttggtgctggctctgataagggtgtagcaccgggtacagctgttttacgtagatggctc
cctgacgatgcaataatcgttgacaatgatgttaatgattatgtcagtgatgctgatttt
agtataacaggtgattgtacacatgtttatgttgaagacaaatttgacctacttatatca
gatatgtatgatggaaaaattaagagcatcgatggtgacaatgtgtctaaagatggattt
ttcacttatattaatggatttatacgtgaaaaacttgcgcttggtggcgctatggctgtt
aagattaccgagtatagttggaataaacaactttatgagattgcgcagaagtttgaatat
tggacactgttttgtaccagtgttaacacttcttcttctgaagctttccttattggtatt
aactatcttggtgacttttctagtgctagtgttatagatggcaatgttatgcatgccaac
tatatattttggcgcaattccactattatgactatgtcatataattcagttcttgatctg
tcaaaatttaggtgtaaacataaagcgactgtcattattacacttaaagataaagacatt
actgatatggtgcttggtctgattaaaaatggcaagttgttgattcgcaactcgcaaaaa
ttattaaattttagcaaccatcttg-taacaactaaatgaa-------actttttacagt
tttcacgcttttggcctctattagagtgctttatggctgtgaatccgttgatttta----
----------------------------atttgtttaatacaatattttcaacac----a
cagaggtttaag-----taataccacctctg--ttatcactggtgcttacccttccacca
ataagtcagactggtcttgtaatacaagaactggtcatttgagtggtagtggtttcggca
taggtttgtatgtacagac--accacgtgaacaataccagtatgatggttctggtgcagg
cggctatactatagctgtttcgcccattcacgttacgaatttgacttgggagctatggat
ccaccgtaaatggggtgttaactcagttgttactgttagattatgtaggtggtggcagtt
tatgagttttaact---------------------------ctactagccatgcagcaga
tgctgg--------------------tcctactaatgcatttgagtg---tcttataaat
ggttcctatcctactcatcgtaacact---------------------------------
ggttatatgtttggtgttacttggtacaatgatttagttagaatagtttttccacctact
gttcttgaaatgcagcttgatggtttacagtgggaacgtgtccagtttaatagtcctgtt
aatgctggacatgctactaggt-ttaacgtcgttaag---gacatttctactgttttggt
tgaaactaa------cagtggtggctctgtttttagatattcgtattgtgct---gatgg
gtttgttaacggtctgcaatgtaagcttagactatt------------------------
------tgatataccccctggtgtttattctaatagtgaggttgaatatcctacagcact
atatactgttgtaca--caatatgtcag---cctgtccagagaggccagatag------c
tattgtgg-------------ttctaattcgtgcccttttaagcgtgcagtgttt-----
-------------------------------------------tctaattgtattgttaa
ttatactacctgggttaatccagaccagcgtgattttcaacatttaatt-----------
---------------------------ttgcctaatggcaagtttaatccattt---act
gagtgtaatgg-------------------------------------gttgaacagaat
tgttgat-----------------ggttgcgttcctggtttcgttcttagagttggtcgt
ggtaaggctgttaacagaactattgttac--------------------accttatctca
agccttatgaatgttttgggtggtcatggaatgacaaccaggatagtatttatgactggt
ggattgctgatttt---------------gtctccactggtgctttcgtttgtga--gag
taatcccgaagctcctaagactggggtttgtgtgacatacactgtagagaaagttacttt
tcagggtgtgc------------------------------------------tgtatga
gagtaattttactttcgcacagtattataacctattgtatgtaggttctcaacttaggt-
------------------------------------------------------------
--------atgtgcgtatactcggtaaagtttatgaagtttcatcttgtttt----gagg
cttcatatgacgttttataccgtaacaatcagtctttt------gggttgcttt------
----------------atagaagtttcgattgt----------aatcagctt--------
----catattaaatctgcacgttt------------------tgtggaccgttta-----
-----------ttaccgtctcataatggtactgctactgtattag---------------
--gttgtttgtttaatgctagtt------------------acgcacctaatgacaccat
ggtaaattgcactaacccacttggtgatgggttttgtgctgatttgctaggtaatgtcgc
tgttaggcgtatgacttttgaaaagcacgacactacttacgtagcacctgttactaatga
gaggtacacagaaatgccattggaccatcaattaattttgaccgaacagtttttgcaaac
tacaatgcctaagttcagcgttagttgcgagacttacatatgtgacgtaagtaaggcgtg
caaaaatttgctatttaggtatggtggtttttgtcaaaaagttgaggctgacattcgtgg
tgcaggcattcttttggacggtgatgtt--agtagtttgtactctactattgctgccaaa
actagttccgttgtgcccactactgatagattcaatgtttctcaattctttttgcctaaa
acgcagtct---agtgccaataagtatgaatctaggtctgctattgaggacttgttattc
agcaaaattgaaactactggcccaggcttttacggtgactattataactg---taagaaa
aatgctatacaagaccttacttgtgctcagtaccataatggtatacttgttataccacct
attatggatgctgagacgttaggcatgtatggcgggattgct---gctgcttctgtaacg
ctag---------------------gcatttttggtggacaagctggcatggccacatgg
tctgttgc---tatggctggacgtttaaatgcactgggtgttgttcagaatgctctagtc
gacgatgtcaataagcttgctaacggctttaaccaattgacagcgagtgttagtaagctt
gctttgaccacttctagtgcattgcaggccattcaggctgtcgttaaccagaatgctgct
caagttgagtcactcgttagtggtattactgagaattttggtgctattagcactaatttt
aaggttatatcacagcgtcttgacaaacttgaagctgatgttcagatggataggcttatt
aatggcagaatgaatgtcttacagctttttgtcact-aactacaagctaaaaattgctga
gctgcgtaacacacatcgttatgtgcaatctcttattaat---------gaatgtgttta
tgctcagagtttaagaaatggtttttgcggtcagggactacatgtactgtcacttatgca
aaatgcacctagtggtataatgtttttcca------ctattcgctgatacctaacaacac
tatcactgttaaaaccacaccaggtctttgtgagagtgatgaattgggttctaagtgcat
tgttgctaaggacggcgtattagtctctgctaatttaagttattggcagtggtcaccgcg
taacctttacaaaccagaaaatctgacttttgctaatgtcattgc---------------
cgtttcacgtggtgctaattacactacattgaacaaaacttttgacatacctgaattgaa
tagtacttttcccattgaggaggagtttcgtgagtactttcaga---atatgtcatctga
gctgcaggtcttgaaaaatttgactgctgatatgagcaa---gcttaacattagtgct--
-------------------gaaattcagcttattaatgaaattgctcataacgtctctaa
catgcgcgttgaggttgagaaattccagcgctatgttaattatgtcaaatgggcttggtg
gcagtggctg---cttata------tttattgctctaacattgctagctggtctaatgct
ttggtgc-tgtcttgctactggatgttgtggcatgtgtggttgtttagctgctacatgtg
catcatgctgtgattgtagaggaactaaacttcaatcatacgagattgaaaaggtccacg
tccaataatgtttggtgg----------------------------acttttccagttga
cacttgagggtgtcgttaa-------------------------------------ctct
actattagagctgctaaacttgaccctaatgacgaagctattattagggaacaagtgcag
cctgctattaacggtgccaatatgctgggctatatgttgactagcatgtttgtgtggtac
tttgcattgtac---------aagccttcaacaagacgtgg--------------cagaa
ttgctatgtttgtttctaag---------ttgctcgtaatctttgcttacgtacctatta
ttgcttactgtggcggtg--ttgttgacagttgcattatacttgttgctgttgta-agca
gattactgtataccagttattatgctttttgttacaggagttttgcttttgtt--ctctt
taatgcaccgaca--------------------------------------------ctg
tgcttcatcaacggcac---------------------------------------cgtt
tgtctctac-------------tctagaattactaaagtagctgactatattgc--tctc
tatggtggtcaccatt--------------------------------atgtgaccatcg
agacaactgctgttgaatttgcgcacaaggactc--------------------------
------actctatgttg-----ctattagaggtaa-------------------------
--gaaggaattaaacctttacttatctaaagcaatggaattgtctgatggtgcgtatatt
tacttatttactaacacaccttttgttggtatctataacgctaattttcagctgcaagaa
actcaactaaactatgtttctgaagattgttgaggatgat---ggtttgttcatcaacac
agtcttgtggcttttagtgttgatacttgttctctt-------ggtggctatcactgtta
ttaagctcatacagctatgtttt--tcttgtcataggcttatgagtaatacca-------
-----------------tatacataccagtgtataatgcttaccttg----tttacaagt
cttatatggaagttgaaccatgccccataa------------------------------
---------------------------------------ttaatgtctaaactaaacgat
g---actgattctaacaacacggtccctgtgaccgaagttttagaacatcttagaaactg
gaacttcagctggaatatcatactgacagtatttattgcagtgcttcagtatggtaacat
gaagtacagtttctttctctatggagttaagatgttaatcatgtggctcctatggccctt
agtcattgctctgagcatttttaatgccta-tgctgactttggtgttaattggtggttct
tctccttcagcattctgatgcttgtcataacgctagttctc------------tggctta
tgtacataattaatagttttaagctttatcgcagaacgcgaacgttttgggcatttaacc
ccgaaacagacgccattgctgtcatttcagtctttggtagatcctactcgatacctatgc
cagtggcaccaacaggtattactctgacgattttaagtggaacactctttttcg------
---------------atggcatca---------------gaattgctactggtgtgcagc
--ctgcacacttaccgcaatttgtgactgtcgccaaacctggca----------------
-------------------------cgactataatttatactcgtgcggggcgttccctt
aat--------------------------gcaagcaccaaca----------ctggttgg
gcttt------ttatgtcagaagtaagcatggtgactattctgctttatcaaat------
----agtagtgataacttgacaga---------------------------------aaa
tgacagattgctgcatttagtctaa-------------------actaaacgaatatggc
cactgttaatt------------------------ggggtgacgctgttgaacaggcgga
atctcgtggtcgtaaaagaattccattg--------tcactctt----------------
---tgcgcctttgcgtgttatagatggcaaaaacttttggaatgtcatgcctagaaatgg
a--------------gttccgacaggtaaaggcac---------------tccagatcaa
-------cagattggttattgggttgaacaaaaacgctggcgaatgcaaaaaggccaacg
taaagatcagccttctaactggcacttttattaccttggtactggtcctcacgcagatgc
tcctttcaggaaacggattcagggtg--------tgcattgggtcgctgttgacggtgct
aaaactagccccacaggtcttggtgttcgcaatcgtaacaaagaacctgctacacctcag
tttgggtttcaattaccaccagacctgactgttgttgag---gttacttctagaagtgct
tcacgttcacagtctcgttctcgcaatcaaagtcaaagccgcagtggtgctcagaca---
-------------cctcgtgctcaacagccgtcacagtctgttg----------------
--------------------acattgttgctgcagttaaaca------agctttggcaga
cttgggcatag------------------cttctagccagtccaggcctcaaagtggtaa
aaatac------------------------------------acccaaaccaagaag---
--------------------------------cagagctgtctcacctgcacctgcccct
aaaccggctcgtaagcagatggacaaacctgaatggaagcgtgttcctaattctgaggag
gacgtgcgtaaatgc-tttggtcctcgctcagtttctagaaattttggtgacagtgac--
--------------------ctcgttcagcacggtgttgaagctaagcactttccaacaa
t--------------------------------------------tgctgagttgcttcc
gacacaagctgcactagcctttggtagtga-------------------aatcacaacca
aagag---tctggtgaatttgtagaagtcacctatcactatgtaatgaaggtccccaaga
ctgataaaaat-----ctacccagatttcttgagcaagtctcggcttactctaaacccag
tcaa-------attaggagatctcaatctcaacaagacctaaatgctgatgccccagtgt
tcactccggcacctccagc----------------------tactccagtttcccaaaat
cct--------------gcttttcttgaggaggaggttgagatggtggatgagattatt-
------------------------------aattagttcaact------aaacatgaacc
agcttatctttttcctgtgtatgatg--tgctgttatgctattcttttt-----------
------------------------------------------------------------
gattggctttttaatctcttcttttacgcttgccaggtcaatacttggcaggagtttgct
ttctc-----------atgtaactggag--------------------------------
------------------------------------------------------------
-ttggtcacttttctttgaggacttcagtacct---------------------------
------------------------------------------------------------
----ggtttaaatgcctttctgttgttcttattggtactattgctg--------------
------------------------------------------------------------
----------------------ctgctagctttatgtttgctgatttcgctgttgaggtc
tttgacctctttgagcggtttttcatcaacgttggcagatttt-----------------
-----------gcagatttgtttgacatacaatccctagctttgcttgtgga-------t
tcagtctcatacacaatggtaagcacgtaattatgctagtatgagtagagtataattata
ttgagtcctatagaccaacgcagttaacta------------------------------
---------------------catgtctggtgtggtggagtaatcaaagatccgcttgac
ga------gcctatatggaagagccgtcacacctcgtatgcaagtttctgttagtagt--
--------tgttaattagttgattctttgacagtgatacaca------------------
------------------------------------------------------------

>MT747188.1 Swine acute diarrhea syndrome coronavirus isolate SADS-CoV/CN/GDST/2017, complete genome
--------acatgggg--------------------------------------------
---acttaaaga--tataatctatctgccgatagagtccttatctttttagactttccag
-tctactcttctcaactaaacgaaatttacgtctt------------------tttgtgt
atgctacgcatgcacaattagatgtgtatttgagatttcgttccaggttgccagccttgt
gtaacaagtgtcgtgcttctaggggttgcacttgacgtgttccgtcacgtacttg-----
----------------------------------------------------tgtcctta
gttgc----------------cccacgctgttccgtcagtgtggtgtgtgaatatagtgt
tc---cgtcactattgaaaccgataactgtgcacaatggct------------------a
tcaaccaattgacacttgcagtt-----gcaagtgatcaggaaatttcagctca---tgg
ctatcctactatgtctgatgccgttgaacattttagttcct---ccgcatcacacggttt
taaggattgccgttttgtagcctttgggctg---------------------caggacat
tgttattggagttgaacccagtgactttgtc---------------------gtggcttt
ggagggtgacgaaattctcactgcctatatagccacttttggagctagacctcgctgttt
gcgcggttggcttataccctctaattc---------------taattatgttttggagga
attccaagtgatttttggc---aagcgcggcggtaacgttgt------------------
------------------------gtctgtcgataattacatgtgcggtgctgatggtaa
acc--------------ggcagttcctagcgaacagtggtcttttgttgagcactttg-a
cgatgatacagatgagatcaccgttaatggtgtcacttttcgccac--------------
-------gtatggaataccgttcgcgctgacgacccttatgaaaaacagggtcttctttc
tattaagtctatagag------tacatctccaatg--------------------ttcct
cacaagttgcctaatggttctgtccttggtgttgccggaactcctaagaagcgtaaggct
attgtgcttgatgaaaagtatagtaagctttatgatgcttgtggtgttccttttgtcact
aatggcaaatctatttcagaagtt--gtccctaaaccactctttttgcatgctcttgtta
agtgc----aagtgcgataat---------------------------------------
---------gagtcttggactgttggtgactggactggttttaagactacttgttgtggt
t---------------ccactggtaaagttacgactttggcagttggcgat---------
-------------gttactccgggtgacattgtcttt-----------accacacttggt
gcaggtaaaggcactaagttcttttgtggtcttgttctcacctttgttga----------
------------------------------------------------cacac-------
-ttgagggtgtttccgcatggcgtgtt---------------------------------
gttaaggcctatacagttgataagtttgttgcatcttctaactttgatgaacacaaccat
gtta--------------tgagcttggatcaatgctcatttgacaacttt----agtcct
attagcgtagcactgaagttctcacttttgcgtggtaattgctgtgacgacgtcaagttt
gctgttgcaactggtgtgattgacattggtcttggtgtctttgatgttaatga-------
-----------tactgtttttgagaatgtaccatggtttgttcaga----------agtt
t------gagtttttgaaaccagcatggg--------atgctctaaagcaggccatta--
-------------------------------------tcaaccttggtgtaacatctaag
gctgttttgtcttttattaagtcactgtgtagtg-------ctgcattcagtgttgtt--
gacggcgttccagt----------tattgtctgcactgttgctgagagattt--------
----------------------tctaaggcttttactgattttctgagttacacccgtga
atgcttt------------------------------------------actgccctctg
tgatgacatcgttgtgttcggtgtcaag------tgcaaagctgttggtgactacattat
ttttaataatagtgtcgtcaaaactgttaaagccaaa-----------------------
-------------------------------ataaagggtgtta---------aagaagc
tggt---cttaagactatga-----cttacacacagtgtctacttgga------------
tctaccaagcctgttaa---ggttaagcgcgttgaacg-tagtgttgcacagct------
------------taaagttgttgacactgctgtaccattaaaacaggaaggtgaatgtct
tgttgttggtggtcgtgctatgtttaggtctgatggc---------tattataggtttat
ggctgatgctgatgttgtactcgagtcacctgtttttacagctggctctcaatacaatgt
tgtgttcgaaactgatgccctattcatagccccagagattagcactgtg---------tt
tgaa---ggtgacaacattgacactgtggttcagactgttgccaataaagtccaagcatt
taacaatagattcgttgtttaca------------------------------acgcaca
tgttgttgatggtgctatta-atgtgttttgtgattataagtttacttgtc---------
------------------------------------ctgctttcttggatggttt-----
-tccagagtggttttcattctgtaagaatcatttta-----------aggatgccggatt
tgttgagttt------------------------------tatgactgcattattaatag
tga------------------------cggtacttttcagaccacttttcagccttattt
ggaccttaaaccatctgttgatgcgtatttaggtcctgagattgtacgagctgttgat--
----------ggtggtcgtctgtggcgtactgttattaatggcattagtgacgctgttaa
tttttgtaagaatcttaggttgcacttcgattttggtgagcttaagggtactgttgttaa
gcgttttaagggtatacttaggacgcttcttacagtttacaatgagtttattcaaa----
--------------------------------ctactgtgtctgttcttactatc-----
---------------------tgcggcattagtgccaagtactatgcttttgacaagcct
atgctttgtatgcatggtattacagagcgtgttactagttttgacattactagtcttgga
aagcctattttagatggtctttct---------aggtgtaatgtctttgcacgtggttct
actgcagttgtagttgattctgttgatcacgaacttcttgatcttgaggagtgtgatttt
gttgaacctgctagtcatggtgtgcttgtcgtatcagatgattatggcttttattcttgt
gaaactggcatatatccctatgctagtgatggtaaagttttgccattgcggtttaggaaa
aaggctggtggtaagaatgttgcctttgatgacaatgttacagttactgagattgaccct
atttttaaggttaaactgtcctttgagtttgaggatgaaaaattgattgaac--------
-------tttgtaagaaggttat-------------------------------------
--------------tggtagcaaagttaagtgtagttcctggtcccaacttgttgagatc
attgatactgctcttactgcaactaagtcatactacaatgttccagaatattttatctat
gatgaggaaggtggtaatgaccttaatttggatgtcatgatctctgaatggcctttgcag
gttgacgaggtcagtgaattagttagcactgatgagacagttgaagagcaagctgttgaa
caagtagagccagttgttgaagatgtaagtgatatcattgaggta------------aac
aaggcttttgctattgatgattcaccagagagagctatta--------------------
-------------------------gtccatttggttttgacacaaatgagattaatgga
cggcgtgtgcttgtacagtctaacaacaactgttgggttaatgctgcttgttatc---ag
ttacaagttctaggttttgacagcccagctatggaactttatagagttggtggcacacat
aatcttgttaagcaa-------------tgttacgaggccactggtgcatttttaggttc
tttgggtgatgttgcacattgtttagaggtattgcttaaggatgctaagacagccaaagt
tactgttgaagttacttgtgattgttcatctaacttcgaagaacttagcggtgctttctt
taggtttttgcctcttaagagtaagtttgaatatggtagttgctttgcttgtcatggcac
tcg------------------ttattatcgtgtgtgtggtattgttggctctgcaatatt
ttcacagactcttaagccattggatttcaatgacctgatctgtgatgttgctagt-----
gctagcgtctttcttggtgatgattgtggtcattatttaattaatgactacgacaagaga
ctatgtgtcgatggtatgggtgtttacaagattaagcataacaccattgacacaatagtt
gttaaggacgccgatattaagccttctactgtggcaccttttatcgagtactgtaatgtg
aagttctaccagggtgattttaaagatcttgctggtttgtctc------------atgac
tttgtagttaatgcagcaaattgcaacttggcccacggtggtggtgtagctaaggctata
gatcatcacactggtggcaagttgcaaaagctttccacttcttttgttaaaaggaacgg-
------taaggt--------------------------------tgcaactggtgagtgt
gt----------------------------------------tatgattgatactggcaa
gttaaaagtccttaatgcagttggtccccgtaagggcaaggatgcagagtctttattaaa
tactgtttacactaatatctttgcgcgtaagggtgttccccttatgcc-tttgattagtt
gtggtatttttggctttgacat-------taaagactcactta-----gggcattcttgg
atgcatgtggtgataggcacgttaaatg---------ctttgtttattctgactctg---
---------------aaagggagtcagttatgaa-------gttcttgacgacacctttt
gaggaaca-----------------------tgttgcacctat---------------tg
aagaaatgcttgaaacacctgtggttgaaacaacaactgatgttgtttctccatttcaca
ctattggttctcataagttttatgattgcaatagtgttgagccta--ttttaggtctagg
tgttaagaacattgttctcttcacagaccaggtgttgtctgttaaagatttcggtattgt
tgttgataagtatctcaa------tggcttgttatctgacatgtccaacaagtatgttaa
tgatcat---------aaagctgttccttttggtaacattttgtc---------------
---acttgattgtggtgcttttact----gtagtggatgctgtgtcgccttttgatggtg
ctagctttgagaagcagagtggtcgtaccatacgtaaattggctagattggatggcagca
cattatgtgtcttacctaatgccattgcattatttgacaagctctttgtgttgggt-gac
aatttttcatttttagtg---ttagataatgttagacctttgtttgataattatcttaaa
cctaaagatgttaaagttaaggtcacagcggatggtcgcaatatcaatgatgttatagtc
acaactgcggaaacgtttgatgcgcagttgggaccttctgctaatgg-------------
--tgctgaatcacttgttggtgttgttcc----------tactccaacg--------gat
ggtggtaaggttgt------taatacagtacctgatgtcaattggagtaagcactttggt
ttttctgatgctgctgcatttgccgttcttgaccatagcaagtttgcttttgattctgaa
gtagttgatggtaagcgtgcacttgctgattcagataac---------------------
----aattgctgggttaatgcgacttgtttagcattgcaat-------ttcttaaaccta
cgtttaaatacgttggttgggaggatttgtggaacaagttcgttacaggtgatgttgctg
gttttgttcaccttctttattatatagagggtgttgacaaaggcgctaagggtgatgttg
agagcacattaagtaagcttgataagtatattgtatctagtggttctgttactgttgaac
gttctacattgtgcgatcgttgtaatagtacagttaaaact-gttacaggtgctatagct
gaggcctctgtcattcttaatggtcacactgatggacactgtcctcataattttgagtgg
cgtgtgcaagttatcggtgttaaaggtgacatcattttactac-----------------
------acagcggtagcttattaaacggaccttatgtgtatggtgatgcttatgtggctt
ttagtggtaatactgataatggccattacacagtttttgataataaattatctaagatgt
atgatggtattaaatgtgttaaaaccacacttgacacacttgtggcttcctcagttgtta
tccgtaatggtagttacgctgttaaaacagagcatgt---gcccctgattaagaagctag
atgattcagct----gaaaagtttttcaatgttggtgacattgttgcac--ataacattg
cttactttttcgtttggttgctaactacacttagcactctttataggtgctggcgtggtg
gtaattttaaa------------ttattgtctagtatacctgaacgtagtggta------
-----tagtgttacgcaggagttttaaatataattttagagcttt---------------
------gcgttctaatgtggctagtaaacagaagtattgtcttatgtttgctaagttgct
attactactgtatactatatatgctatgttgtttatcttagtcaggtttagcttctttaa
tgattatatttgtggcagtactgttagaggttacgctagttccgactttgacaagagtaa
gttttgcaa----------tggatctttggtttgtaagacttgtctttttggctatcagg
aacttagtgaatttcaacatgtaggtgtggtctggagctatgtgcgtga-----acctct
ttttgctagtgttttaccactatgttactttgctgttattgcaatttttggt--------
--------------------------------ggtgttgttgagcggtttgcattatgtt
attttgctgcacaatttattaataatgtgctcagctttttaaagttgcaggactcctttt
ggctagttcaacttgtccc---ttttgacatatttggcgatgagatacttgttatgt--t
tttgtcatataaggctatttgtttctttaagcatgttgtttttggttgtgacaaacctag
ttgcgttgcatgctgtaagagtgctaaacttaagaggattgccatggataccattgttaa
tggttctaggcgatctttttatgttaatgctaatggtggtgctaagttatgtaaaaagca
taactttttctgtgtcgcttgtgattcttatggtagtggtcatacttatattaatgatca
tattgccaatgagttacataatgttactaagttacatgttaagcctactggtcctgcttt
tattaatattgatagggttgagtttagtgatggattttaccgcatcttttctggtgacaa
attttggaaatataattttgatattactgataaaaagttttcttgtaaagaagtacttaa
gaattgtaatatcttagatgattttattgtctttgacaataatggttcaaacttgtc---
----------------------------------------tcaggttcagaat--gcgtg
tgtttatctctcacaacttctgtgtaagcctattaagattattgattctacactactgtc
ttcacttaatgttgactttaa------------------tggtgctttgcataaggcatt
ttta--gatgtcttacataatagt------------------------------------
----tttggcaaggattttagttcttgtaaaactatgcat-----------------gat
tgcaaagagttgcttgagttagatgttagtgatgatgattttattaaggttgtatctgat
gct----catcggtttgatgtgcttattactgacacatcctttaataatttctgtacgtc
ttatgccaaaccagcagagaaattgtcctcttttgatttggcacattgtatgcgcagtgg
tgctaaagttgttaatcataatgtgcttattaaggaaaagatgcctattgtgtggaattg
cgtggattttgccaagctttcagttgatgctagaaaatacattgttaaaactgctaaggt
taaaggtgtaacttttctccttactgttaataacaatgttatg-gaaactaccttacctt
gtgttagtgtgttgcaaaaacagggtgctggtaagctgtcctctatgtggaaaaattttt
ggtatgcatgtggtgccatt--ttggcgttattcgtgctactgaattgtgtgggttttac
ggagtacgcatctagcttacccggttacgac---tttaagtatattgaggatggtcaact
taagccat--------------ttgctaatggtttgtattgcgttcgcaacacgtttgac
acatttatggactggcatgctcagaaatttggctt-----taaaccatcaaatagtgaca
agtgtcctatagttgttggtgctagtgattct----------------------------
--------------------ggacgtgttgtacctggtgttgcatctgatgtttatttgc
ttggtaaaacgcttattttcacacttaaaac----agtctttggtagtgctggtcattgt
tatgatgttaatggcatagccgatggtgacaagtgtttatttaa----------------
---ttctgcctgtactaacttagaagg---acttggtggcacacgcacttattgctataa
gactggtcttatagagggtgctatgacttatggtgatttgcaacatgattcgtattaccg
tttgagtggtgataattatgttcgattaccatatgttgtcgttcaaggtcttggttttag
agctgtgcgtactcaggctactacatactgccgtgttggtgaatgtgtagattcaaaagc
tggtatgtgttttggtgcagacaggtggatggtatattctaatga----cataggttctg
act-----ttatttgtggttctagcttgatggacttgctacgtaatgtacttagcgtgtt
caattataacttttccactatgattatgtcaggccaggtcatttttaattgtgtccttgc
atgtgttgttgtttttggctgttacttcgtgatgaaatttagacgcgtctttggtgacat
gtctcttgctgtttttacagtttgtgctgctgttgttgtcaacaacctttcctactttat
----ttcattgaattatgtgggtatggttgtttactcttttcta---------tacttta
ttagtactagaggacttaagtattgctttatatgggatattagttatgttgttgcctatt
gcttgttggcgccatgg-tggttgcttaca------tggtatatttgtgcagcattaatt
ggtcttatccctaatttgtttaaacttaaggtctctacaactttgtttgagggtact---
--aaatttgttggcacatttgatgctgcatctgttggtacctttgttattgatgcacgtt
cttatgagcgtcttatcaatagcactagtatagagaagatta-------------aacag
tatgctagtacttt-------------------------------taataagtacaaata
ttacagtggtagcgctaatgaggctgattataggtgtgcttgttatgctcatcttgccaa
agctcttattgatttctcaacaactagacaggacacattatacacc-----ccaccaact
gttagtattaattctactttgcaggctggtcttaagaaaatggcccaaccatctggcctt
gttgaaccatgtgtagttcgtgtctcatatggtaatacagtactgaatggtgtttggctt
gatgacaaggtttattgccctaggcatg---ttttggctagtgacactacagttactata
gattatgatgcagtttaccattcgatgagactg--cataatttttctatttctaagggta
atgtttttcttggtgttgtaggtgctgttatgcaaggtgctaatcttgttattactgtgt
cacaggctaatgttaacactccatcatatagttttagaactttgaaagcaggtgagtgtt
ttaacattttagcttgttatgatggtacacctgctggtgtctatggtgttaatttgagaa
gcacacatacaattaaaggttcatttgttaatggtgcctgtggttcaccaggttttgtta
tgaatggtcataaagtagagtttgtctacatgcaccagatagaacttggtaatgcatcgc
atgttggctcggatatgtttggtaacatttatggtgggtttgaagaccaacctagtattc
agcttgagggtgttgcaacccttattactgaaaatgttatcgcatttctgtatgccgctc
taattaatggtgagcgttggtggtgttccaatgaacgttgc---actattgatagtttta
atgagtgggctcttggtaatggttttactaatttagtgtctggtgacg-----------g
gttctctatgttggctgctaagactggtgttg-----------atgtgtgtcaactcctt
tcagccatacagagacttgccac----tggtcttggtggtaaaacgattctaggttatgc
ttctcttacagatgaatacacacttagtgaggttgttaggcaaatgtatggtgttaacat
acagagcactaagactagtagtgctttgaagaacc-----tacttcttatgggtttcttc
tttctatt---------------gttttggtctgaattctttatgtattcaactatactg
tggattaatcctggcttgattacaacctttt-----------tgggtctttttgtaatgt
tatct------atgctgcttgctagttgtatcaaacataaaatgctttttcttcagttat
ttttgctcccatctattattatagctgcttgctacaattttgcttg--------------
-------------------------ggatatggaagtaactagaatgttggctactcagt
ttgactaccatgtatcatttcttaatatggatatacagg-----gtgctattaacatt--
-----------attgtgtgtttcattggtat-----atctttacatacttatagattttt
ggacacacaattg-------cgttcttacagcacttatatattatctatgtgcacagttc
tttacacattctattatggctatgactctttgagccttgctataa-tgttactgggtttt
ggctgtagagaatggtatgttggcactgctgcttttagacttgcccagtttatagtgcca
tactgtcctggacttatctcctttgttggtgata---ttaaggctgtattggttatgtac
cttgtctttggatttgttgcgactgtttattttggcttgctttattggcttaacagagtg
cttaaattgactcttggttgttatgactttaaagtatcagctgctgaatttaagtatatg
gtcgcgaatggttatactgcaccaagaggtccttttgactctgtattacttagtctcaga
ctattgggtgttggtggccagaaaactattaaggtttctacagtgcagtctaaacttact
gatcttaagtgtgccaatgttgtgcttttgggttgtcttaccaacatgaatatcgcagct
aatagtagag-------------aatggtcttattgtgttaatttgcataatgagattaa
ccttactagtgaccctgaagaggcccttgaaaaacttttggcattagtagcatttttcct
atcaaagcaacaaaactttggtgttgatgatttaatagattcattctttgaaaacagaaa
tgtgcttcaaagtgttgcatctgcttttgctaatatgcctagttttattgcttatgagaa
ggctcgtatgaattacgaggatgctattgctaatgatgctgctcctactgttgttaagca
gttgaagaaggctatgaatactgcaaagggtgagtttgaccacgaggcttcagttcagaa
gaagattcagcgtatggctgatgcggctgcagctcagatgtataaagatgctcgtgctgt
ggaccgtaagtctaaagttgttagtgctatgcattcactgttgtttggtatgctccgtaa
gcttgatatgtcttctatcaatcagcttatggagcttgcaaaggatggttgcatacctat
ggctattatacctgctgctgcagctacaaaacttacagttattacccctgatttggagtc
ctttagtaaaatacgtgttgataataacattta-ttatgctggggctgcatggagtatta
ctgatgttaaagatgctgatggcagagttgtcattttgaaggagattaatgctgacaaca
aggacgctttagtttggccattacatgttac----ttgcgagc-----gtgttgttaaac
tccagaataatgaaattattcctggtaagcttaagcag---------cgtgctgttaagg
cggaaggtgatggcttttctactgatgctaaagctctttacaatactgaaggtggtcact
gttttgtgtatgcacttatagctgacaaacctgatttaaaggttgtcaagt------ggg
aatatgatggtggttttaagactattgaacttgaacctccattgaaatttgctgttgaag
ctcctactggcgttcagatcaagtacctttattatgttaagaatcttaacaatttgcgta
gaggtgctactttaggctacataggtgctactgttaggttgcaggctggtaaacagactg
agctagcatgcaattcttctttgctcactctttgcgcttttgctgttgaccctgctaagg
cctatgttagtgctgttaaacagggcgctaaaccagttggtaattgtgtaaagatgcttg
caaatggttctggtagtggacaagccgttactaatggtgttgaggctaacatgaatcaag
attcttatggtggtgcttcagtttgtatttactgtagagcgcatgtcgaccacccagcta
tggatggtgcgtgtcgctttaagggtaagtatgtgcaaatacctatag---gtgtcaatg
accctattagattttgtatagagaatgaagtttgtaaggtctgtggttgttggcttaaca
acggttgctcttgtgataggtctagtg---------ttcagagtactgat---caggctt
atttaaacgggcaaggggctctagtgcagctcgactagagccctgtaa---------tgg
tactgaaccagaacattgtgttc-gtgcttttgacgtttataacaaggatgtagcatgta
ttggtaaatttttgaaggttaactgtgttaggctcaaaaatttagataagcatgatg---
---------ccttctttgttattaagcgttgcactaagtctgtcatgggacacgagcagt
ccatgtataacaaacttagtggttccaatgcattagctgtgcatgatttcttta---ctt
ggaaagatggccgctctatttacggtaatgtttgca----gacaggacctcagtaagtat
actatgatggacctctgctatgcattacgtaattttgatgagcgcaattgtgagactctt
aaagaaattttggttcttacgggctgttgtgatcaatcttattttgataacaaggtctgg
tatgatcctgttgaaaatgaagaccttcatcgcgtgtacgcactattgggacagcgtgtt
gctaacgctatgctcaagtgcgttaaattatgcgatgagatggtcactaaaggtgttgtt
ggcgtcttaacattggacaaccaagaccttaatggtaatttttacgattttggtgacttt
gtcgatgttatgccaggtatgggtattccctgttgtacctcatattactcttacatgatg
ccaattatgactatgactaattgtttggcatgcgagtgttttatgaaaagtgatattttt
gggtcagattttaaaacttacgatttgcttgaatatgattttacggatcataaagtcaaa
ctctttgataagtactttaaatactggggccaagattaccatcctaattgtagtgattgt
tatgatgacatgtgtttgttacactgttctaattttaacacactattttctactactata
cctaatactgcctttggtcctctctgcagaaaagtttttgtagatggtgtgccacttatt
gccaccgccggctaccattttaagcagttgggtttagtctggaacaaggatattaatacc
cataattctcgccttagtatgactgacttgttgcagtttgttacagatcctggcttactt
atagcgtcatcgcctgccttagttgaccagcgtacagtttgtttttctatcgctgcactt
agcactggtataacacatcaaactgtaaaacctggtcattttaacaaggaattctatgac
tatttattgtctcaaggattctttgatgaaggttcagagttaacacttaagcattttttc
tttgctcaaaagggtgatgctgctgttgctgattttgactattataggtacaacaagcct
actatgcttgacatatgtatggcacgttttacctataaagtggtacagcgttattttgag
tgctatgatggtggttgtattactgctagagaagttgttgtcactaatttagataagagt
gctggttaccctcttaataggtttggtaaagctcgtttgttttacgaaacctttagttat
gaggagcaagacgcactttacgctatgacaaagcgtaatatcttaccaactatgacacag
cttaatctcaagtattctattagtggtaaagcacgtgcccgaactgttggcggtgtttca
cttttagcgactatgaccactaggcaattccatcaaaagcatttgaagtcaattgtcaac
acgcgtaatgcacctgttgtcattggtacaacaaagttttatggtggttgggacaatatg
ctcaagaatttgatgaatgatgtcgataatggtgcactcatgggctgggattatcctaaa
tgtgatagagctatgcctagtatgatacgaatgcttgctgctatggttctcggttcaaag
catgttacatgttgta------cagacagtgataggttttacagactttctaatgaactt
gcacaagttcttaatgaggttgtgcattctaacggaggtttctatgtaaaacctggtggc
accacatcaggtgatgctacaactgcttacgcgaattctgtctttaacatttttcaggcg
gttagctctaatattaataggcttctttccgttgatagtaatgtgtgcaacaatttgtat
gtcaagaagcttcagcgttctatctatgacaattgttatagatctagcgctgttgatgat
aatgttgttacagacttttataactaccttaagaagcatttttccatgatgattttgtct
gatgatggcgttgtctgttacaacaaggagtatgcatcgttgggttatgttggtgacatc
tctgcatttaaggcaactttgtactatcagaataacgtgtttatgagtacagccaagtgt
tgggtcgaagaagatttgtctgtcggacctcatgagttttgctcacaacacactatgcaa
atagttgattctgatggtgattat---tatttgccgtacccagaccctagccgtattctt
agtgctggtgtttttgtggatgacattgtcaaaactgaccctgttattttgcttgagcgc
tatgtgtctcttgctattgatgcatacccactgtctaagcatcccaatcgtgaatatagg
aaggttttctatgttcttcttgactgggttaagcatttacataatacacttaaccaaggc
attctcgaaactttctctgttacattacttgatgatgtgcagagtaagttttgggatgag
gctttttatgctggtatgtatgagaagtctactgttcttcaagcagctggtatgtgtatt
gtatgtggatcgcaaactgttctcagatgtggtgattgtctacgccgtcctttgttatgt
acaaaatgtgcttatgaccatgttgtaggcaccacccataggtttatcttgtctattact
ccctatgtgtgtaacacatctggttgtaatgttaatgacgttaccaagttgtttttgggt
ggtcttaattattattgtcatgatcacaagccgcagctctcattcccactttgtgctaat
ggtaacatttttggcctttataaaaactccgcagttgggtccttagatgttgaagttttt
aataaacttgctatgtctgattggtccgacgtcagtgattataaattggccaatgatgtt
aaagaatctttgcgactctttgcggctgaaactattaaagctagggaggagagtgttaag
tcctcttacgcgtgtgctactcttaaggagattataggtcctaaagaactactgttgcaa
tgggaagttgggaaggcccgtcctcctcttaacaggaattctgttttcacctgctttcaa
attagtaaggactctaagtggcaagttggcgagtttacatttgagaagctcgactatggc
tctgacactgtgtgttataagtctaatgtcactgctaagcttgttcctggcatgatcttt
gtacttacatctcataatgtcttatcactcaaagcacctactattgccaaccaagagcgg
tattcaactatttataagttgtatccatctctgaacgttgatgatgcgtattcatctttg
gttccgtattaccaacttattggcaagcagaaaattactacaatacaaggacctcctggt
agtggcaaatcacattgtgttattggtctaggtttgtattaccctagtgcacgtattgtg
tttgctgcttgttcacacgctgctgttgattctttatgtcataaagctgctaaagcctac
agtgtagacagatgctcacgtattattcctgcacgagcgcgtgttgagtgctatagtggt
tttaaaccgaataacacctcagctcagtacatcttttcaactgttaatgctttaccagag
gttaatgccgacattgttgtcattgatgaagtgtctatgtgcactaactatgatttgtct
attgttaatgctcgtgtggcatataagcacattgtctatgttggtgacccgcagcagtta
cctgcacccagaaccatgataacgcgtggtgtgttacaacctgaagattataatgttgtc
acccagcgtatgtgtggtgtaggacctgatgtgtttttgcacaagtgttaccggtgccct
gctgaggttgttaacactgtgtctgaacttgtttatgaaaacaaattcaaaccagtgaaa
gaccacagcaaacagtgttttaagatgtttgttaagggtaatgttcagattgataatggc
tctagtgttaataagaagcagcttgaggtggttaaagcctttatcgcaaagaaccctaaa
tggagccgcgctgtgtttatctcaccatacaacagtcaaaactatgttgctgggcgtatg
ttaggtttgcagacacaaaccgtggactctgcgcaaggtagcgagtatgactatgttatt
tatacacagacttctgacacatctcatgcccttaatgttaataggtttaatgttgctatt
acacgcaccaagattggtattttgtgtattatgtgtgacaaggcactgtatgacacattg
aaatt------ttttgagat--cagtcaatcagaccttcaatctactattggtgggtgt-
---ggtctttttaaggactgttataaatttgatcaggatttaccgcctgcacatgcaaca
acatatatggctctttctgacaagttcaagacagataaagaacttgctgttaatattggt
cattct---gatgttcgttatgaacacgttgtttcttatatgggcttccgttttgacatg
aac------atacctaatttccattccctgttttgcacacgtgatttcgcgatgcgtaac
gttaggggctggattggtatggacgtagagggggctcatgtttgcggtgataatatcggt
acaaatgttccattacaagtagggttctctaatggtgttgactttgtcgtacaacctgaa
ggttgtgttgtaaccaatgagggtaacattgtcaagccagttaaagctagagctccaccg
ggtgaacaattcacacacctagtacctttgatgcgtaaagggcagccatggtacgttgta
cgacgtagaatcgtgcaaatggtctgtgattgtttaaatgggctttcagacgtagtaatt
tttgtactatgggctggaggtttggaactcacaaccatgaagtattttgttaaaatagga
ccatctcagc------attgtgattgtggtaaagaggctcgttgctacaatagtgcgact
catgcgtactattgtttagcacacgcacttggttgcgattatttgtacaacccctttgtt
atagatatacagcaatggggctatacagggtctcttagcagtaaccatcatgaagtttgt
aatgtgcaccgtaatgagcatgttgcttcaggtgacgctattatgactagatgtcttgca
attcatgattgttttgtaaaaaatgttgactggtctatcacatatccgtttattgccaat
gagaatgccattaataagagtggacgaatagttcagtctcatattatgaaggctgccttg
aaggtgtataatcctaaagctgttcatgacattggaaatcctaaaggcatacgttgtgt-
--tgcaactaatgtaccttggtactgttacgacaaacagcctattaattctaatgttaag
atgcttgag---------tatgattatatgactcat--ggacaatt----ggacggtatg
tgcctattttggaactgtaatgtagatatgtatcctgagttttctattgtctgcaggttt
gacacacgctgtagatcacatttgtcactagaaggcgttaatggtggtgcactttatgta
aacaatcatgccttccacacacctgcatacgacaagcgtgcctttgctaagcttaagccc
atgccatttttcttttatgatgatggtgaatgtgatgtttcacaggg-------------
acagattaattatgtgccacttcgtgctaccgtgtgtattactaagtgtaatattggtgg
tgctgtttgtaagcgacacgctagtctttatagggcttatgttgaggcttataatacttt
tactcagaatggttttaacatttggtgtcccaacagttttgatgtttataatttatggca
aactctagttgacactaatttgcagggccttgagaacattgcatacaatgttgtcaagaa
gggatcttttgttggtgaaccaggtgagttgcctgtggcagttgtaaacgatagagtgtc
tgttagggatggtgttagtgataatgttatctttgttaataagacttcattaccaaccaa
tgttgcatttgagctgtatgctaagcgcaaaattggtcttacaccgccacttaccattct
gaaaaatatgggtgttgttgctacacatggtttcgtgttatgggactatgatgctgacag
acccttttctaattttactaaatctgtttgcaagtatacagactttgatgag--------
------gacgtgtgtac----------ttgctttgacaatggcatacaaggtgcatttga
gaggtttactttgtgtaagaatggtgtattaatctctaatgtcgctatcaagaaattacg
---tggtatacgtttgaattttggttatttgaacggtgttgcagttagtagtatcactga
aggtgagactactaagcctgttgactggtatatctatcaacgcaaagacggttcatttgt
--tgagcctgttgatgg------------------------ttactactcacagggtcgt
aatgctagtacattcttgccacgttctcagatggaaaaagactttttagaacttgacact
ggtttgtttataagcaagtatggacttgaagactttaattttgagcacatcgtttatggc
gatgtctcaaaaactactcttggtggtctacacttacttatatcacaggttcgtttagca
cgtattggtg------ttcttaaggttgaggactttgttgactcagctgatgatacacta
catagttgttccgttacgtatgctaatgatcctagtagtaaatccgtctgcacctatatg
gatatacttttagatgattttgttgtgattcttaagaatcttgatctttctgtgacgtct
aaagtgcatgatgtcattgttgattgtaaggcttggcgctggatgctttggtgtaaagac
tccaaggttgccactttctacccgcagttgcagtctgct---gagtggaagtgtggttac
agcatgccaagcctttataaaatacagaatatgtgtatggatgcatgtaatttgtataat
tatggtgctagtattaagttgccagatggtattatgtttaacgttgttaaatatacccag
ctgtgtcagtttcttaataccactaccatgtgtgttcctcataatatgcgtgtcttacac
cttggtgctggctctgataagggtgtagcaccgggtacagctgttttacgtagatggctc
cctgacgatgcaataatcgttgacaatgatgttaatgattatgtcagtgatgctgatttt
agtataacaggtgattgtacacatgtttatgttgaagacaaatttgacctacttatatca
gatatgtatgatggaaaaattaagagcatcgatggtgacaatgtgtctaaagatggattt
ttcacttatattaatggatttatacgtgaaaaacttgcgcttggtggcgctatggctgtt
aagattaccgagtatagttggaataaacaactttatgagattgcgcagaagtttgaatat
tggacactgttttgtaccagtgttaacacttcttcttctgaagctttccttattggtatt
aactatcttggtgacttttctagtgctagtgttatagatggcaatgttatgcatgccaac
tatatattttggcgcaattccactattatgactatgtcatataattcagttcttgatctg
tcaaaatttaggtgtaaacataaagcgactgtcattattacacttaaagataaagacatt
actgatatggtgcttggtctgattaaaaatggcaagttgttgattcgcaactcgcaaaaa
ttattaaattttagcaaccatcttg-taacaactaaatgaa-------actttttacagt
tttcacgcttttggcctctattagagtgctttatggctgtgaatccgttgatttta----
----------------------------atttgtttaatacaatattttcaacac----a
cagaggtttaag-----taataccacctctg--ttatcactggtgcttacccttccacca
ataagtcagactggtcttgtaatacaagaactggtcatttgagtggtagtggtttcggca
taggtttgtatgtacagac--accacgtgaacaataccagtatgatggttctggtgcagg
cggctatactatagctgtttcgcccattcacgttacgaatttgacttgggagctatggat
ccaccgtaaatggggtgttaactcagttgttactgttagattatgtaggtggtggcagtt
tatgagttttaact---------------------------ctactagccatgcagcaga
tgctgg--------------------tcctactaatgcatttgagtg---tcttataaat
ggttcctatcctactcatcgtaacact---------------------------------
ggttatatgtttggtgttacttggtacaatgatttagttagaatagtttttccacctact
gttcttgaaatgcagcttgatggtttacagtgggaacgtgtccagtttaatagtcctgtt
aatgctggacatgctactaggt-ttaacgtcgttaag---gacatttctactgttttggt
tgaaactaa------cagtggtggctctgtttttagatattcgtattgtgct---gatgg
gtttgttaacggtctgcaatgtaagcttagactatt------------------------
------tgatataccccctggtgtttattctaatagtgaggttgaatatcctacagcact
atatactgttgtaca--caatatgtcag---cctgtccagagaggccagatag------c
tattgtgg-------------ttctaattcgtgcccttttaagcgtgcagtgttt-----
-------------------------------------------tctaattgtattgttaa
ttatactacctgggttaatccagaccagcgtgattttcaacatttaatt-----------
---------------------------ttgcctaatggcaagtttaatccattt---act
gagtgtaatgg-------------------------------------gttgaacagaat
tgttgat-----------------ggttgcgttcctggtttcgttcttagagttggtcgt
ggtaaggctgttaacagaactattgttac--------------------accttatctca
agccttatgaatgttttgggtggtcatggaatgacaaccaggatagtatttatgactggt
ggattgctgatttt---------------gtctccactggtgctttcgtttgtga--gag
taatcccgaagctcctaagactggggtttgtgtgacatacactgtagagaaagttacttt
tcagggtgtgc------------------------------------------tgtatga
gagtaattttactttcgcacagtattataacctattgtatgtaggttctcaacttaggt-
------------------------------------------------------------
--------atgtgcgtatactcggtaaagtttatgaagtttcatcttgtttt----gagg
cttcatatgacgttttataccgtaacaatcagtctttt------gggttgcttt------
----------------atagaagtttcgattgt----------aatcagctt--------
----catattaaatctgcacgttt------------------tgtggaccgttta-----
-----------ttaccgtctcataatggtactgctactgtattag---------------
--gttgtttgtttaatgctagtt------------------acgcacctaatgacaccat
ggtaaattgcactaacccacttggtgatgggttttgtgctgatttgctaggtaatgtcgc
tgttaggcgtatgacttttgaaaagcacgacactacttacgtagcacctgttactaatga
gaggtacacagaaatgccattggaccatcaattaattttgaccgaacagtttttgcaaac
tacaatgcctaagttcagcgttagttgcgagacttacatatgtgacgtaagtaaggcgtg
caaaaatttgctatttaggtatggtggtttttgtcaaaaagttgaggctgacattcgtgg
tgcaggcattcttttggacggtgatgtt--agtagtttgtactctactattgctgccaaa
actagtcccgttgtgcccactactgatagattcaatgtttctcaattctttttgcctaaa
acgcagtct---agtgccaataagtatgaatctaggtctgctattgaggacttgttattc
agcaaaattgaaactactggcccaggcttttacggtgactattataactg---taagaaa
aatgctatacaagaccttacttgtgctcagtaccataatggtatacttgttataccacct
attatggatgctgagacgttaggcatgtatggcgggattgct---gctgcttctgtaacg
ctag---------------------gcatttttggtggacaagctggcatggccacatgg
tctgttgc---tatggctggacgtttaaatgcactgggtgttgttcagaatgctctagtc
gacgatgtcaataagcttgctaacggctttaaccaattgacagcgagtgttagtaagctt
gctttgaccacttctagtgcattgcaggccattcaggctgtcgttaaccagaatgctgct
caagttgagtcactcgttagtggtattactgagaattttggtgctattagcactaatttt
aaggttgtatcacagcgtcttgacaaacttgaagctgatgttcagatggataggcttatt
aatggcagaatgaatgtcttacagctttttgtcact-aactacaagctaaaaattgctga
gctgcgtaacacacatcgttatgtgcaatctcttattaat---------gaatgtgttta
tgctcagagtttaagaaatggtttttgcggtcagggactacatgtactgtcacttatgca
aaatgcacctagtggtataatgtttttcca------ctattcgctgatacctaacaacac
tatcactgttaaaaccacaccaggtctttgtgagagtgatgaattgggttctaagtgcat
tgttgctaaggacggcgtattagtctctgctaatttaagttattggcagtggtcaccgcg
taacctttacaaaccagaaaatctgacttttgctaatgtcattgc---------------
cgtttcacgtggtgctaattacactacattgaacaaaacttttgacatacctgaattgaa
tagtacttttcccattgaggaggagtttcgtgagtactttcaga---atatgtcatctga
gctgcaggtcttgaaaaatttgactgctgatatgagcaa---gcttaacattagtgct--
-------------------gaaattcagcttattaatgaaattgctcataacgtctctaa
catgcgcgttgaggttgagaaattccagcgctatgttaattatgtcaaatgggcttggtg
gcagtggctg---cttata------tttattgctctaacattgctagctggtctaatgct
ttggtgc-tgtcttgctactggatgttgtggcatgtgtggttgtttagctgctacatgtg
catcatgctgtgattgtagaggaactaaacttcaatcatacgagattgaaaaggtccacg
tccaataatgtttggtgg----------------------------acttttccagttga
cacttgagggtgtcgttaa-------------------------------------ctct
actattagagctgctaaacttgaccctaatgacgaagctattattagggaacaagtgcag
cctgctattaacggtgccaatatgctgggctatatgttgactagcatgtttgtgtggtac
tttgcattgtac---------aagccttcaacaagacgtgg--------------cagaa
ttgctatgtttgtttctaag---------ttgctcgtaatctttgcttacgtacctatta
ttgcttactgtggcggtg--ttgttgacagttgcattatacttgttgctgttgta-agca
gattactgtataccagttattatgctttttgttacaggagttttgcttttgtt--ctctt
taatgcaccgaca--------------------------------------------ctg
tgcttcatcaacggcac---------------------------------------cgtt
tgtctctac-------------tctagaattactaaagtagctgactatattgc--tctc
tatggtggtcaccatt--------------------------------atgtgaccatcg
agacaactgctgttgaatttgcgcacaaggactc--------------------------
------actctatgttg-----ctattagaggtaa-------------------------
--gaaggaattaaacctttacttatctaaagcaatggaattgtctgatggtgcgtatatt
tacttatttactaacacaccttttgttggtatctataacgctaattttcagctgcaagaa
actcaactaaactatgtttctgaagattgttgaggatgat---ggtttgttcatcaacac
agtcttgtggcttttagtgttgatacttgttctctt-------ggtggctatcactgtta
ttaagctcatacagctatgtttt--tcttgtcataggcttatgagtaatacca-------
-----------------tatacataccagtgtataatgcttaccttg----tttacaagt
cttatatggaagttgaaccatgccccataa------------------------------
---------------------------------------ttaatgtctaaactaaacgat
g---actgattctaacaacacggtccctgtgaccgaagttttagaacatcttagaaactg
gaacttcagctggaatatcatactgacagtatttattgcagtgcttcagtatggtaacat
gaagtacagtttctttctctatggagttaagatgttaatcatgtggctcctatggccctt
agtcattgctctgagcatttttaatgccta-tgctgactttggtgttaattggtggttct
tctccttcagcattctgatgcttgtcataacgctagttctc------------tggctta
tgtacataattaatagttttaagctttatcgcagaacgcgaacgttttgggcatttaacc
ccgaaacagacgccattgctgtcatttcagtctttggtagatcctactcgatacctatgc
cagtggcaccaacaggtattactctgacgattttaagtggaacactctttttcg------
---------------atggcatca---------------gaattgctactggtgtgcagc
--ctgcacacttaccgcaatttgtgactgtcgccaaacctggca----------------
-------------------------cgactataatttatactcgtgcggggcgttccctt
aat--------------------------gcaagcaccaaca----------ctggttgg
gcttt------ttatgtcagaagtaagcatggtgactattctgctttatcaaat------
----agtagtgataacttgacaga---------------------------------aaa
tgacagattgctgcatttagtctaa-------------------actaaacgaatatggc
cactgttaatt------------------------ggggtgacgctgttgaacaggcgga
atctcgtggtcgtaaaagaattccattg--------tcactctt----------------
---tgcgcctttgcgtgttatagatggcaaaaacttttggaatgtcatgcctagaaatgg
a--------------gttccgacaggtaaaggcac---------------tccagatcaa
-------cagattggttattgggttgaacaaaaacgctggcgaatgcaaaaaggccaacg
taaagatcagccttctaactggcacttttattaccttggtactggtcctcacgcagatgc
tcctttcaggaaacggattcagggtg--------tgcattgggtcgctgttgacggtgct
aaaactagccccacaggtcttggtgttcgcaatcgtaacaaagaacctgctacacctcag
tttgggtttcaattaccaccagacctgactgttgttgag---gttacttctagaagtgct
tcacgttcacagtctcgttctcgcaatcaaagtcaaagccgcagtggtgctcagaca---
-------------cctcgtgctcaacagccgtcacagtctgttg----------------
--------------------acattgttgctgcagttaaaca------agctttggcaga
cttgggcatag------------------cttctagccagtccaggcctcaaagtggtaa
aaatac------------------------------------acccaaaccaagaag---
--------------------------------cagagctgtctcacctgcacctgcccct
aaaccggctcgtaagcagatggacaaacctgaatggaagcgtgttcctaattctgaggag
gacgtgcgtaaatgc-tttggtcctcgctcagtttctagaaattttggtgacagtgac--
--------------------ctcgttcagcacggtgttgaagctaagcactttccaacaa
t--------------------------------------------tgctgagttgcttcc
gacacaagctgcactagcctttggtagtga-------------------aatcacaacca
aagag---tctggtgaatttgtagaagtcacctatcactatgtaatgaaggtccccaaga
ctgataaaaat-----ctacccagatttcttgagcaagtctcggcttactctaaacccag
tcaa-------attaggagatctcaatctcaacaagacctaaatgctgatgccccagtgt
tcactccggcacctccagc----------------------tactccagtttcccaaaat
cct--------------gcttttcttgaggaggaggttgagatggtggatgagattatt-
------------------------------aattagttcaact------aaacatgaacc
agcttatctttttcctgtgtatgatg--tgctgttatgctattcttttt-----------
------------------------------------------------------------
gattggctttttaatctcttcttttacgcttgccaggtcaatacttggcaggagtttgct
ttctc-----------atgtaactggag--------------------------------
------------------------------------------------------------
-ttggtcacttttctttgaggacttcagtacct---------------------------
------------------------------------------------------------
----ggtttaaatgcctttctgttgttcttattggtactattgctg--------------
------------------------------------------------------------
----------------------ctgctagctttatgtttgctgatttcgctgttgaggtc
tttgacctctttgagcggtttttcatcaacgttggcagatttt-----------------
-----------gcagatttgtttgacatacaatccctagctttgcttgtgga-------t
tcagtctcatacacaatggtaagcacgtaattatgctagtatgagtagagtataattata
ttgagtcctatagaccaacgcagttaacta------------------------------
---------------------catgtctggtgtggtggagtaatcaaagatccgcttgac
ga------gcctatatggaagagccgtcacacctcgtatgcaagtttctgttagtagt--
--------tgttaattagttgattctttgacagtgatacaca------------------
------------------------------------------------------------

>MK994935.1 Swine acute diarrhea syndrome coronavirus isolate SADS-CoV/GDWT-P18, complete genome
--------acatgggg--------------------------------------------
---acttaaaga--tataatctatctgccgatagagtccttatctttttagactttccag
-tctactcttctcaactaaacgaaatttacgtctt------------------tttgtgt
atgctacgcatgcacaattagatgtgtatttgagatttcgttccaggttgccagccttgt
gtaacaagtgtcgtgcttctaggggttgcacttgacgtgttccgtcacgtacttg-----
----------------------------------------------------tgtcctta
gttgc----------------cccacgctgttccgtcagtgtggtgtgtgaatatagtgt
tc---cgtcactattgaaaccgataactgtgcacaatggct------------------a
tcaaccaattgacacttgcagtt-----gcaagtgatcaggaaatttcagctca---tgg
ctatcctactatgtctgatgccgttgaacattttagttcct---ccgcatcacacggttt
taaggattgccgttttgtagcctttgggctg---------------------caggacat
tgttattggagttgaacccagtgactttgtc---------------------gtggcttt
ggagggtgacgaaattctcactgcctatatagccacttttggagctagacctcgctgttt
gcgcggttggcttataccctctaattc---------------taattatgttttggagga
attccaagtgatttttggc---aagcgcggcggtaacgttgt------------------
------------------------gtctgtcgataattacatgtgcggtgctgatggtaa
acc--------------ggtagttcctagcgaacagtggtcttttgttgagcactttg-a
cgatgatacagatgagatcaccgttaatggtgtcacttttcgccac--------------
-------gtatggaataccgttcgcgctgacgacccttatgaaaaacagggtcttctttc
tattaagtctatagag------tacatctccaatg--------------------ttcct
cacaagttgcctaatggttctgtccttggtgttgccggaactcctaagaagcgtaaggct
attgtgcttgatgaaaagtatagtaagctttatgatgcttgtggtgttccttttgtcact
aatggcaaatctatttcagaagtt--gtccctaaaccactctttttgcatgctcttgtta
agtgc----aagtgcgataat---------------------------------------
---------gagtcttggactgttggtgactggactggttttaagactacttgttgtggt
t---------------ccactggtaaagttacgactttggcagttggcgat---------
-------------gttactccgggtgacattgtcttt-----------accacacttggt
gcaggtaaaggcactaagttcttttgtggtcttgttctcacctttgttga----------
------------------------------------------------cacac-------
-ttgagggtgtttccgcatggcgtgtt---------------------------------
gttaaggcctatacagttgataagtttgttgcatcttctaactttgatgaacacaaccat
gtta--------------tgagcttggatcaatgctcatttgacaacttt----agtcct
attagcgtagcactgaagttctcacttttgcgtggtaattgctgtgacgacgtcaagttt
gctgttgcaactggtgtgattgacattggtcttggtgtctttgatgttaatga-------
-----------tactgtttttgagaatgtaccatggtttgttcaga----------agtt
t------gagtttttgaaaccagcatggg--------atgctctaaagcaggccatta--
-------------------------------------tcaaccttggtgtaacatctaag
gctgttttgtcttttattaagtcactgtgtagtg-------ctgcattcagtgttgtt--
gacggcgttccagt----------tattgtctgcactgttgctgagagattt--------
----------------------tctaaggcttttactgattttctgagttacacccgtga
atgcttt------------------------------------------actgccctctg
tgatgacatcgttgtgttcggtgtcaag------tgcaaagctgttggtgactacattat
ttttaataatagtgtcgtcaaaactgttaaagccaaa-----------------------
-------------------------------ataaagggtgtta---------aagaagc
tggt---cttaagactatga-----cctacacacagtgtctacttgga------------
tctaccaagcctgttaa---ggttaagcgcgttgaacg-tagtgttgcacagct------
------------taaagttgttgacactgctgtaccattaaaacaggaaggtgaatgtct
tgttgttggtggtcgtgctatgtttaggtctgatggc---------tattataggtttat
ggctgatgctgatgttgtactcgagtcacctgtttttacagctggctctcaatacaatgt
tgtgttcgaaactgatgccctattcatagccccagagattagcactgtg---------tt
tgaa---ggtgacaacattgacactgtggttcagactgttgccaataaagtccaagcatt
taacaatagattcgttgtttaca------------------------------acgcaca
tgttgttgatggtgctatta-atgtgttttgtgattataagtttacttgtc---------
------------------------------------ctgctttcttggatggttt-----
-tccagagtggttttcattctgtaagaatcatttta-----------aggatgccggatt
tgttgagttt------------------------------tatgactgcattattaatag
tga------------------------cggtacttttcagaccacttttcagccttattt
ggaccttaaaccatctgttgatgcgtatttaggtcctgagattgtacgagctgttgat--
----------ggtggtcgtctgtggcgtactgttattaatggcattagtgacgctgttaa
tttttgtaagaatcttaggttgcacttcgattttggtgagcttaagggtactgttgttaa
gcgttttaagggtatacttaggacgcttcttacagtttacaatgagtttattcaaa----
--------------------------------ctactgtgtctgttcttactatc-----
---------------------tgcggcattagtgccaagtactatgcttttgacaagcct
atgctttgtatgcatggtattacagagcgtgttactagttttgacattactagtcttgga
aagcctattttagatggtctttct---------aggtgtaatgtctttgcacgtggttct
actgcagttgtagttgattctgttgatcacgaacttcttgatcttgaggagtgtgatttt
gttgaacctgctagtcatggtgtgcttgtcgtatcagatgattatggcttttattcttgt
gaaactggcatatatccctatgctagtgatggtaaagttttgccattgcggtttaggaaa
aaggctggtggtaagaatgttgcctttgatgacaatgttacagttactgagattgaccct
atttttaaggttaaactgtcctttgagtttgaggatgaaaaattgattgaac--------
-------tttgtaagaaggttat-------------------------------------
--------------tggtagcaaagttaagtgtagttcctggtcccaacttgttgagatc
attgatactgctcttactgcaactaagtcatactacaatgttccagaatattttatctat
gatgaggaaggtggtaatgaccttaatttggatgtcatgatctctgaatggcctttgcag
gttgacgaggtcagtgaattagttagcactgatgagacagttgaagagcaagctgttgaa
caagtagagccagttgttgaagatgtaagtgatatcattgaggta------------aac
aaggcttttgctattgatgattcaccagagagagctatta--------------------
-------------------------gtccatttggttttgacacaaatgagattaatgga
cggcgtgtgcttgtacagtctaacaacaactgttgggttaatgctgcttgttatc---ag
ttacaagttctaggttttgacagcccagctatggaactttatagagttggtggcacacat
aatcttgttaagcaa-------------tgttacgaggccactggtgcatttttaggttc
tttgggtgatgttgcacattgtttagaggtattgcttaaggatgctaagacagccaaagt
tactgttgaagttacttgtgattgttcatctaacttcgaagaacttagcggtgctttctt
taggtttttgcctcttaagagtaagtttgaatatggtagttgctttgcttgtcatggcac
tcg------------------ttattatcgtgtgtgtggtattgttggctctgcaatatt
ttcacagactcttaagccattggatttcaatgacctgatctgtgatgttgctagt-----
gctagcgtctttcttggtgatgattgtggtcattatttaattaatgactacgacaagaga
ctatgtgtcgatggtatgggtgtttacaagattaagcataacaccattgacacaatagtt
gttaaggacgccgatattaagccttctactgtggcaccttttatcgagtactgtaatgtg
aagttctaccagggtgattttaaagatcttgctggtttgtctc------------atgac
tttgtagttaatgcagcaaattgcaacttggcccacggtggtggtgtagctaaggctata
gatcatcacactggtggcaagttgcaaaagctttccacttcttttgttaaaaggaacgg-
------taaggt--------------------------------tgcaactggtgagtgt
gt----------------------------------------tatgattgatactggcaa
gttaaaagtccttaatgcagttggtccccgtaagggcaaggatgcagagtctttattaaa
tactgtttacactaatatctttgcgcgtaagggtgttccccttatgcc-tttgattagtt
gtggtatttttggctttgacat-------taaagactcactta-----gggcattcttgg
atgcatgtggtgataggcacgttaaatg---------ctttgtttattctgactctg---
---------------aaagggagtcagttatgaa-------gttcttgacgacacctttt
gaggaaca-----------------------tgttgcacctat---------------tg
aagaaatgcttgaaacacctgtggttgaaacaacaactgatgttgtttctccatttcaca
ctattggttctcataagttttatgattgcaatagtgttgagccta--ttttaggtctagg
tgttaagaacattgttctcttcacagaccaggtgttgtctgttaaagatttcggtattgt
tgttgataagtatctcaa------tggcttgttatctgacatgtccaacaagtatgttaa
tgatcat---------aaagctgttccttttggtaacattttgtc---------------
---acttgattgtggtgcttttact----gtagtggatgctgtgtcgccttttgatggtg
ctagctttgagaagcagagtggtcgtaccatacgtaaattggctagattggatggcagca
cattatgtgtcttacctaatgccattgcattatttgacaagctctttgtgttgggt-gac
aatttttcatttttagtg---ttagataatgttagacctttgtttgataattatcttaaa
cctaaagatgttaaagttaaggtcacagcggatggtcgcaatatcaatgatgttatagtc
acaactgcggaaacgtttgatgcgcagttgggaccttctgctaatgg-------------
--tgctgaatcacttgttggtgttgttcc----------tactccaacg--------gat
ggtggtaaggttgt------taatacagtacctgatgtcaattggagtaagcactttggt
ttttctgatgctgctgcatttgccgttcttgaccatagcaagtttgcttttgattctgaa
gtagttgatggtaagcgtgcacttgctgattcagataac---------------------
----aattgctgggttaatgcgacttgtttagcattgcaat-------ttcttaaaccta
cgtttaaatacgttggttgggaggatttgtggaacaagttcgttacaggtgatgttgctg
gttttgttcaccttctttattatatagagggtgttgacaaaggcgctaagggtgatgttg
agagcacattaagtaagcttgataagtatattgtatctagtggttctgttactgttgaac
gttctacattgtgcgatcgttgtaatagtacagttaaaact-gttacaggtgctatagct
gaggcctctgtcattcttaatggtcacactgatggacactgtcctcataattttgagtgg
cgtgtgcaagttatcggtgttaaaggtgacatcattttactac-----------------
------acagcggtagcttattaaacggaccttatgtgtatggtgatgcttatgtggctt
ttagtggtaatactgataatggccattacacagtttttgataataaattatctaagatgt
atgatggtattaaatgtgttaaaaccacacttgacacacttgtggcttcctcagttgtta
tccgtaatggtagttacgctgttaaaacagagcatgt---gcccctgattaagaagctag
atgattcagct----gaaaagtttttcaatgttggtgacattgttgcac--ataacattg
cttactttttcgtttggttgctaactacacttagcactctttataggtgctggcgtggtg
gtaattttaaa------------ttattgtctagtatacctgaacgtagtggta------
-----tagtgttacgcaggagttttaaatataattttagagcttt---------------
------gcgttctaatgtggctagtaaacagaagtattgtcttatgtttgctaagttgct
attactactgtatactatatatgctatgttgtttatcttagtcaggtttagcttctttaa
tgattatatttgtggcagtactgttagaggttacgctagttccgactttgacaagagtaa
gttttgcaa----------tggatctttggtttgtaagacttgtctttttggctatcagg
aacttagtgaatttcaacatgtaggtgtggtctggagctatgtgcgtga-----acctct
ttttgctagtgttttaccactatgttactttgctgttattgcaatttttggt--------
--------------------------------ggtgttgttgagcggtttgcattatgtt
attttgctgcacaatttattaataatgtgctcagctttttaaagttgcaggactcctttt
ggctagttcaacttgtccc---ttttgacatatttggcgatgagatacttgttatgt--t
tttgtcatataaggctatttgtttctttaagcatgttgtttttggttgtgacaaacctag
ttgcgttgcatgctgtaagagtgctaaacttaagaggattgccatggataccattgttaa
tggttctaggcgatctttttatgttaatgctaatggtggtgctaagttatgtaaaaagca
taactttttctgtgtcgcttgtgattcttatggtagtggtcatacttatattaatgatca
tattgccaatgagttacataatgttactaagttacatgttaagcctactggtcctgcttt
tattaatattgatagggttgagtttagtgatggattttaccgcatcttttctggtgacaa
attttggaaatataattttgatattactgataaaaagttttcttgtaaagaagtacttaa
gaattgtaatatcttagatgattttattgtctttgacaataatggttcaaacttgtc---
----------------------------------------tcaggttcagaat--gcgtg
tgtttatctctcacaacttctgtgtaagcctattaagattattgattctacactactgtc
ttcacttaatgttgactttaa------------------tggtgctttgcataaggcatt
ttta--gatgtcttacataatagt------------------------------------
----tttggcaaggattttagttcttgtaaaactatgcat-----------------gat
tgcaaagagttgcttgagttagatgttagtgatgatgattttattaaggttgtatctgat
gct----catcggtttgatgtgcttattactgacacatcctttaataatttctgtacgtc
ttatgccaaaccagcagagaaattgtcctcttttgatttggcacattgtatgcgcagtgg
tgctaaagttgttaatcataatgtgcttattaaggaaaagatgcctattgtgtggaattg
cgtggattttgccaagctttcagttgatgctagaaaatacattgttaaaactgctaaggt
taaaggtgtaacttttctccttactgttaataacaatgttatg-gaaactaccttacctt
gtgttagtgtgttgcaaaaacagggtgctggtaagctgtcctctatgtggaaaaattttt
ggtatgcatgtggtgccatt--ttggcgttattcgtgctactgaattgtgtgggttttac
ggagtacgcatctagcttacccggttacgac---tttaagtatattgaggatggtcaact
taagccat--------------ttgctaatggtttgtattgcgttcgcaacacgtttgac
acatttatggactggcatgctcagaaatttggctt-----taaaccatcaaatagtgaca
agtgtcctatagttgttggtgctagtgattct----------------------------
--------------------ggacgtgttgtacctggtgttgcatctgatgtttatttgc
ttggtaaaacgcttattttcacacttaaaac----agtctttggtagtgctggtcattgt
tatgatgttaatggcatagccgatggtgacaagtgtttatttaa----------------
---ttctgcctgtactaacttagaagg---acttggtggcacacgcacttattgctataa
gactggtcttatagagggtgctatgacttatggtgatttgcaacatgattcgtattaccg
tttgagtggtgataattatgttcgattaccatatgttgtcgttcaaggtcttggttttag
agctgtgcgtactcaggctactacatactgccgtgttggtgaatgtgtagattcaaaagc
tggtatgtgttttggtgcagacaggtggatggtatattctaatga----cataggttctg
act-----ttatttgtggttctagcttgatggacttgctacgtaatgtacttagcgtgtt
caattataacttttccactatgattatgtcaggccaggtcatttttaattgtgtccttgc
atgtgttgttgtttttggctgttacttcgtgatgaaatttagacgcgtctttggtgacat
gtctcttgctgtttttacagtttgtgctgctgttgttgtcaacaacctttcctactttat
----ttcattgaattatgtgggtatggttgtttactcttttcta---------tacttta
ttagtactagaggacttaagtattgctttatatgggatattagttatgttgttgcctatt
gcttgttggcgccatgg-tggttgcttaca------tggtatatttgtgcagcattaatt
ggtcttatccctaatttgtttaaacttaaggtctctacaactttgtttgagggtact---
--aaatttgttggcacatttgatgctgcatctgttggtacctttgttattgatgcacgtt
cttatgagcgtcttatcaatagcactagtatagagaagatta-------------aacag
tatgctagtacttt-------------------------------taataagtacaaata
ttacagtggtagcgctaatgaggctgattataggtgtgcttgttatgctcatcttgccaa
agctcttattgatttctcaacaactagacaggacacattatacacc-----ccaccaact
gttagtattaattctactttgcaggctggtcttaagaaaatggcccaaccatctggcctt
gttgaaccatgtgtagttcgtgtctcatatggtaatacagtactgaatggtgtttggctt
gatgacaaggtttattgccctaggcatg---ttttggctagtgacactacagttactata
gattatgatgcagtttaccattcgatgagactg--cataatttttctatttctaagggta
atgtttttcttggtgttgtaggtgctgttatgcaaggtgctaatcttgttattactgtgt
cacaggctaatgttaacactccatcatatagttttagaactttgaaagcaggtgagtgtt
ttaacattttagcttgttatgatggtacacctgctggtgtctatggtgttaatttgagaa
gcacacatacaattaaaggttcatttgttaatggtgcctgtggttcaccaggttttgtta
tgaatggtcataaagtagagtttgtctacatgcaccagatagaacttggtaatgcatcgc
atgttggctcggatatgtttggtaacatttatggtgggtttgaagaccaacctagtattc
agcttgagggtgttgcaacccttattactgaaaatgttatcgcatttctgtatgccgctc
taattaatggtgagcgttggtggtgttccaatgaacgttgc---actattgatagtttta
atgagtgggctcttggtaatggttttactaatttagtgtctggtgacg-----------g
gttctctatgttggctgctaagactggtgttg-----------atgtgtgtcaactcctt
tcagccatacagagacttgccac----tggtcttggtggtaaaacgattctaggttatgc
ttctcttacagatgaatacacacttagtgaggttgttaggcaaatgtatggtgttaacat
acagagcactaagactagtagtgctttgaagaacc-----tacttcttatgggtttcttc
tttctatt---------------gttttggtctgaattctttatgtattcaactatactg
tggattaatcctggcttgattacaacctttt-----------tgggtctttttgtaatgt
tatct------atgctgcttgctagttgtatcaaacataaaatgctttttcttcagttat
ttttgctcccatctattattatagctgcttgctacaattttgcttg--------------
-------------------------ggatatggaagtaactagaatgttggctactcagt
ttgactaccatgtatcatttcttaatatggatatacagg-----gtgctattaacatt--
-----------attgtgtgtttcattggtat-----atctttacatacttatagattttt
ggacacacaattg-------cgttcttacagcacttatatattatctatgtgcacagttc
tttacacattctattatggctatgactctttgagccttgctataa-tgttactgggtttt
ggctgtagagaatggtatgttggcactgctgcttttagacttgcccagtttatagtgcca
tactgtcctggacttatctcctttgttggtgata---ttaaggctgtattggttatgtac
cttgtctttggatttgttgcgactgtttattttggcttgctttattggcttaacagagtg
cttaaattgactcttggttgttatgactttaaagtctcagctgctgaatttaagtatatg
gtcgcgaatggttatactgcaccaagaggtccttttgactctgtattacttagtctcaga
ctattgggtgttggtggccagaaaactattaaggtttctacagtgcagtctaaacttact
gatcttaagtgtgccaatgttgtgcttttgggttgtcttaccaacatgaatatcgcagct
aatagtagag-------------aatggtcttattgtgttaatttgcataatgagattaa
ccttactagtgaccctgaagaggcccttgaaaaacttttggcattagtagcatttttcct
atcaaagcaacaaaactttggtgttgatgatttaatagattcattctttgaaaacagaaa
tgtgcttcaaagtgttgcatctgcttttgctaatatgcctagttttattgcttatgagaa
ggctcgtatgaattacgaggatgctattgctaatgatgctgctcctactgttgttaagca
gttgaagaaggctatgaatactgcaaagggtgagtttgaccacgaggcttcagttcagaa
gaagattcagcgtatggctgatgcggctgcagctcagatgtataaagatgctcgtgctgt
ggaccgtaagtctaaagttgttagtgctatgcattcactgttgtttggtatgctccgtaa
gcttgatatgtcttctatcaatcagcttatggagcttgcaaaggatggttgcatacctat
ggctattatacctgctgctgcagctacaaaacttacagttattacccctgatttggagtc
ctttagtaaaatacgtgttgataataacattta-ttatgctggggctgcatggagtatta
ctgatgttaaagatgctgatggcagagttgtcattttgaaggagattaatgctgacaaca
aggacgctttagtttggccattacatgttac----ttgcgagc-----gtgttgttaaac
tccagaataatgaaattattcctggtaagcttaagcag---------cgtgctgttaagg
cggaaggtgatggcttttctactgatgctaaagctctttacaatactgaaggtggtcact
gttttgtgtatgcacttatagctgacaaacctgatttaaaggttgtcaagt------ggg
aatatgatggtggttgtaagactattgaacttgaacctccattgaaatttgctgttgaag
ctcctactggcgttcagatcaagtacctttattatgttaagaatcttaacaatttgcgta
gaggtgctactttaggctacataggtgctactgttaggttgcaggctggtaaacagactg
agctagcatgcaattcttctttgctcactctttgcgcttttgctgttgaccctgctaagg
cctatgttagtgctgttaaacagggcgctaaaccagttggtaattgtgtaaagatgcttg
caaatggttctggtagtggacaagccgttactaatggtgttgaggctaacatgaatcaag
attcttatggtggtgcttcagtttgtatttactgtagagcgcatgtcgaccacccagcta
tggatggtgcgtgtcgctttaagggtaagtatgtgcaaatacctatag---gtgtcaatg
accctattagattttgtatagagaatgaagtttgtaaggtctgtggttgttggcttaaca
acggttgctcttgtgataggtctagtg---------ttcagagtactgat---caggctt
atttaaacgggcaaggggctctagtgcagctcgactagagccctgtaa---------tgg
tactgaaccagaacattgtgttc-gtgcttttgacgtttataacaaggatgtagcatgta
ttggtaaatttttgaaggttaactgtgttaggctcaaaaatttagataagcatgatg---
---------ccttctttgttattaagcgttgcactaagtctgtcatgggacacgagcagt
ccatgtataacaaacttagtggttccaatgcattagctgtgcatgatttcttta---ctt
ggaaagatggccgctctatttacggtaatgtttgca----gacaggacctcagtaagtat
actatgatggacctctgctatgcattacgtaattttgatgagcgcaattgtgagactctt
aaagaaattttggttcttacgggctgttgtgatcaatcttattttgataacaaggtctgg
tatgatcctgttgaaaatgaagaccttcatcgcgtgtacgcactattgggacagcgtgtt
gctaacgctatgctcaagtgcgttaaattatgcgatgagatggtcactaaaggtgttgtt
ggcgtcttaacattggacaaccaagaccttaatggtaatttttacgattttggtgacttt
gtcgatgttatgccaggtatgggtattccctgttgtacctcatattactcttacatgatg
ccaattatgactatgactaattgtttggcatgcgagtgttttatgaaaagtgatattttt
gggtcagattttaaaacttacgatttgcttgaatatgattttacggatcataaagtcaaa
ctctttgataagtactttaaatactggggccaagattaccatcctaattgtagtgattgt
tatgatgacatgtgtttgttacactgttctaattttaacacactattttctactactata
cctaatactgcctttggtcctctctgcagaaaagtttttgtagatggtgtgccacttatt
gccaccgccggctaccattttaagcagttgggtttagtctggaacaaggatattaatacc
cataattctcgccttagtatgactgacttgttgcagtttgttacagatcctggcttactt
atagcgtcatcgcctgccttagttgaccagcgtacagtttgtttttctatcgctgcactt
agcactggtataacacatcaaactgtaaaacctggtcattttaacaaggaattctatgac
tatttattgtctcaaggattctttgatgaaggttcagagttaacacttaagcattttttc
tttgctcaaaagggtgatgctgctgttgctgattttgactattataggtacaacaagcct
actatgcttgacatatgtatggcacgttttacctataaagtggtacagcgttattttgag
tgctatgatggtggttgtattactgctagagaagttgttgtcactaatttagataagagt
gctggttaccctcttaataggtttggtaaagctcgtttgttttacgaaacctttagttat
gaggagcaagacgcactttacgctatgacaaagcgtaatatcttaccaactatgacacag
cttaatctcaagtattctattagtggtaaagcacgtgcccgaactgttggcggtgtttca
cttttagcgactatgaccactaggcaattccatcaaaagcatttgaagtcaattgtcaac
acgcgtaatgcacctgttgtcattggtacaacaaagttttatggtggttgggacaatatg
ctcaagaatttgatgaatgatgtcgataatggtgcactcatgggctgggattatcctaaa
tgtgatagagctatgcctagtatgatacgaatgcttgctgctatggttctcggttcaaag
catgttacatgttgta------cagacagtgataggttttacagactttctaatgaactt
gcacaagttcttaatgaggttgtgcattctaacggaggtttctatgtaaaacctggtggc
accacatcaggtgatgctacaactgcttacgcgaattctgtctttaacatttttcaggcg
gttagctctaatattaataggcttctttccgttgatagtaatgtgtgcaacaatttgtat
gtcaagaagcttcagcgttctatctatgacaattgttatagatctagcgctgttgatgat
aatgttgttacagacttttataactaccttaagaagcatttttccatgatgattttgtct
gatgatggcgttgtctgttacaacaaggagtatgcatcgttgggttatgttggtgacatc
tctgcatttaaggcaactttgtactatcagaataacgtgtttatgagtacagccaagtgt
tgggtcgaagaagatttgtctgtcggacctcatgagttttgctcacaacacactatgcaa
atagttgattctgatggtgattat---tatttgccgtacccagaccctagccgtattctt
agtgctggtgtttttgtggatgacattgtcaaaactgaccctgttattttgcttgagcgc
tatgtgtctcttgctattgatgcatacccactgtctaagcatcccaatcgtgaatatagg
aaggttttctatgttcttcttgactgggttaagcatttacataatacacttaaccaaggc
attctcgaaactttctctgttacattacttgatgatgtgcagagtaagttttgggatgag
gctttttatgctggtatgtatgagaagtctactgttcttcaagcagctggtatgtgtatt
gtatgtggatcgcaaactgttctcagatgtggtgattgtctacgccgtcctttgttatgt
acaaaatgtgcttatgaccatgttgtaggcaccacccataggtttatcttgtctattact
ccctatgtgtgtaacacatctggttgtaatgttaatgacgttaccaagttgtttttgggt
ggtcttaattattattgtcatgatcacaagccgcagctctcattcccactttgtgctaat
ggtaacatttttggcctttataaaaactccgcagttgggtccttagatgttgaagttttt
aataaacttgctatgtctgattggtccgacgtcagtgattataaattggccaatgatgtt
aaagaatctttgcgactctttgcggctgaaactattaaagctagggaggagagtgttaag
tcctcttacgcgtgtgctactcttaaggagattataggtcctaaagaactactgttgcaa
tgggaagttgggaaggcccgtcctcctcttaacaggaattctgttttcacctgctttcaa
attagtaaggactctaagtggcaagttggcgagtttacatttgagaagctcgactatggc
tctgacactgtgtgttataagtctaatgtcactgctaagcttgttcctggcatgatcttt
gtacttacatctcataatgtcttatcactcaaagcacctactattgccaaccaagagcgg
tattcaactatttataagttgtatccatctctgaacgttgatgatgcgtattcatctttg
gttccgtattaccaacttattggcaagcagaaaattactacaatacaaggacctcctggt
agtggcaaatcacattgtgttattggtctaggtttgtattaccctagtgcacgtattgtg
tttgctgcttgttcacacgctgctgttgattctttatgtcataaagctgctaaagcctac
agtgtagacagatgctcacgtattattcctgcacgagcgcgtgttgagtgctatagtggt
tttaaaccgaataacacctcagctcagtacatcttttcaactgttaatgctttaccagag
gttaatgccgacattgttgtcattgatgaagtgtctatgtgcactaactatgatttgtct
attgttaatgctcgtgtggcatataagcacattgtctatgttggtgacccgcagcagtta
cctgcacccagaaccatgataacgcgtggtgtgttacaacctgaagattataatgttgtc
acccagcgtatgtgtggtgtaggacctgatgtgtttttgcacaagtgttaccggtgccct
gctgaggttgttaacactgtgtctgaacttgtttatgaaaacaaattcaaaccagtgaaa
gaccacagcaaacagtgttttaagatgtttgttaagggtaatgttcagattgataatggc
tctagtgttaataagaagcagcttgaggtggttaaagcctttatcgcaaagaaccctaaa
tggagccgcgctgtgtttatctcaccatacaacagtcaaaactatgttgctgggcgtatg
ttaggtttgcagacacaaaccgtggactctgcgcaaggtagcgagtatgactatgttatt
tatacacagacttctgacacatctcatgcccttaatgttaataggtttaatgttgctatt
acacgcaccaagattggtattttgtgtattatgtgtgacaaggcactgtatgacacattg
aaatt------ttttgagat--cagtcaatcagaccttcaatctactattggtgggtgt-
---ggtctttttaaggactgttataaatttgatcaggatttaccgcctgcacatgcaaca
acatatatggctctttctgacaagttcaagacagataaagaacttgctgttaatattggt
cattct---gatgttcgttatgaacacgttgtttcttatatgggcttccgttttgacatg
aac------atacctaatttccattccctgttttgcacacgtgatttcgcgatgcgtaac
gttaggggctggattggtatggacgtagagggggctcatgtttgcggtgataatatcggt
acaaatgttccattacaagtagggttctctaatggtgttgactttgtcgtacaacctgaa
ggttgtgttgtaaccaatgagggtaacattgtcaagccagttaaagctagagctccaccg
ggtgaacaattcacacacctagtacctttgatgcgtaaagggcagccatggtacgttgta
cgacgtagaatcgtgcaaatggtctgtgattgtttaaatgggctttcagacgtagtaatt
tttgtactatgggctggaggtttggaactcacaaccatgaagtattttgttaaaatagga
ccatctcagc------attgtgattgtggtaaagaggctcgttgctacaatagtgcgact
catgcgtactattgtttagcacacgcacttggttgcgattatttgtacaacccctttgtt
atagatatacagcaatggggctatacagggtctcttagcagtaaccatcatgaagtttgt
aatgtgcaccgtaatgagcatgttgcttcaggtgacgctattatgactagatgtcttgca
attcatgattgttttgtaaaaaatgttgactggtctatcacatatccgtttattgccaat
gagaatgccattaataagagtggacgaatagttcagtctcatattatgaaggctgccttg
aaggtgtataatcctaaagctgttcatgacattggaaatcctaaaggcatacgttgtgt-
--tgcaactaatgtaccttggtactgttacgacaaacagcctattaattctaatgttaag
atgcttgag---------tatgattatatgactcat--ggacaatt----ggacggtatg
tgcctattttggaactgtaatgtagatatgtatcctgagttttctattgtctgcaggttt
gacacacgctgtagatcacatttgtcactagaaggcgttaatggtggtgcactttatgta
aacaatcatgccttccacacacctgcatacgacaagcgtgcctttgctaagcttaagccc
atgccatttttcttttatgatgatggtgaatgtgatgtttcacaggg-------------
acagattaattatgtgccacttcgtgctaccgtgtgtattactaagtgtaatattggtgg
tgctgtttgtaagcgacacgctagtctttatagggcttatgttgaggcttataatacttt
tactcagaatggttttaacatttggtgtcccaacagttttgatgtttataatttatggca
aactctagttgacactaatttgcagggccttgagaacattgcatacaatgttgtcaagaa
gggatcttttgttggtgaaccaggtgagttgcctgtggcagttgtaaacgatagagtgtc
tgttagggatggtgttagtgataatgttatctttgttaataagacttcattaccaaccaa
tgttgcatttgagctgtatgctaagcgcaaaattggtcttacaccgccacttaccattct
gaaaaatatgggtgttgttgctacacatggtttcgtgttatgggactatgatgctgacag
acccttttctaattttactaaatctgtttgcaagtatacagactttgatgag--------
------gacgtgtgtac----------ttgctttgacaatggcatacaaggtgcatttga
gaggtttactttgtgtaagaatggtgtattaatctctaatgtcgctatcaagaaattacg
---tggtatacgtttgaattttggttatttgaacggtgttgcagttagtagtatcactga
aggtgagactactaagcctgttgactggtatatctatcaacgcaaagacggttcatttgt
--tgagcctgttgatgg------------------------ttactactcacagggtcgt
aatgctagtacattcttgccacgttctcagatggaaaaagactttttagaacttgacact
ggtttgtttataagcaagtatggacttgaagactttaattttgagcacatcgtttatggc
gatgtctcaaaaactactcttggtggtctacacttacttatatcacaggttcgtttagca
cgtattggtg------ttcttaaggttgaggactttgttgactcagctgatgatacacta
catagttgttccgttacgtatgctaatgatcctagtagtaaatccgtctgcacctatatg
gatatacttttagatgattttgttgtgattcttaagaatcttgatctttctgtgacgtct
aaagtgcatgatgtcattgttgattgtaaggcttggcgctggatgctttggtgtaaagac
tccaaggttgccactttctacccgcagttgcagtctgct---gagtggaagtgtggttac
agcatgccaagcctttataaaatacagaatatgtgtatggatgcatgtaatttgtataat
tatggtgctagtattaagttgccagatggtattatgtttaacgttgttaaatatacccag
ctgtgtcagtttcttaataccactaccatgtgtgttcctcataatatgcgtgtcttacac
cttggtgctggctctgataagggtgtagcaccgggtacagctgttttacgtagatggctc
cctgacgatgcaataatcgttgacaatgatgttaatgattatgtcagtgatgctgatttt
agtataacaggtgattgtacacatgtttatgttgaagacaaatttgacctacttatatca
gatatgtatgatggaaaaattaagagcatcgatggtgacaatgtgtctaaagatggattt
ttcacttatattaatggatttatacgtgaaaaacttgcgcttggtggcgctatggctgtt
aagattaccgagtatagttggaataaacaactttatgagattgcgcagaagtttgaatat
tggacactgttttgtaccagtgttaacacttcttcttctgaagctttccttattggtatt
aactatcttggtgacttttctagtgctagtgttatagatggcaatgttatgcatgccaac
tatatattttggcgcaattccactattatgactatgtcatataattcagttcttgatctg
tcaaaatttaggtgtaaacataaagcgactgtcattattacacttaaagataaagacatt
actgatatggtgcttggtctgattaaaaatggcaagttgttgattcgcaactcgcaaaaa
ttattaaattttagcaaccatcttg-taacaactaaatgaa-------actttttacagt
tttcacgcttttggcctctattagagtgctttatggctgtgaatccgttgatttta----
----------------------------atttgtttaatacaatattttcaacac----a
cagaggtttaag-----taataccacctctg--ttatcactggtgcttacccttccacca
ataagtcagactggtcttgtaatacaagaactggtcatttgagtggtagtggtttcggca
taggtttgtatgtacagac--accacgtgaacaataccagtatgatggttctggtgcagg
cggctatactatagctgtttcgcccattcacgttacgaatttgacttgggagctatggat
ccaccgtaaatggggtgttaactcagttgttactgttagattatgtaggtggtggcagtt
tatgagttttaact---------------------------ctactagccatgcagcaga
tgctgg--------------------tcctactaatgcatttgagtg---tcttataaat
ggttcctatcctactcatcgtaacact---------------------------------
ggttatatgtttggtgttacttggtacaatgatttagttagaatagtttttccacctact
gttcttgaaatgcagcttgatggtttacagtgggaacgtgtccagtttaatagtcctgtt
aatgctggacatgctactaggt-ttaacgtcgttaag---gacatttccactgttttggt
tgaaactaa------cagtggtggctctgtttttagatattcgtattgtgct---gatgg
gtttgttaacggtctgcaatgtaagcttagactatt------------------------
------tgatataccccctggtgtttattctaatagtgaggttgaatatcctacagcact
atatactgttgtaca--caatatgtcag---cctgtccagagaggccagatag------c
tattgtgg-------------ttctaattcgtgcccttttaagcgtgcagtgttt-----
-------------------------------------------tctaattgtattgttaa
ttatactacctgggttaatccagaccagcgtgattttcaacatttaatt-----------
---------------------------ttgtctaatggcaagtttaatccattt---act
gagtgtaatgg-------------------------------------gttgaacagaat
tgttgat-----------------ggttgcgttcctggtttcgttcttagagttggtcgt
ggtaaggctgttaacagaactattgttac--------------------accttacctca
agccttatgaatgttttgggtggtcatggaatgacaaccaggatagtatttatgactggt
ggattgctgatttt---------------gtctccactggtgctttcgtttgtga--gag
taatcccgaagctcctaagactggggtttgtgtgacatacactgtagagaaagttacttt
tcagggtgtgc------------------------------------------tgtatga
gagtaattttactttcgcacagtattataacctattgtatgtaggttctcaacttaggt-
------------------------------------------------------------
--------atgtgcgtatactcggtaaagtttatgaagtttcatcttgtttt----gagg
cttcatatgacgttttataccgtaacaatcagtctttt------gggttgcttt------
----------------atagaagtttcgattgt----------aatcagctt--------
----catattaaatctgcacgttt------------------tgtggaccgttta-----
-----------ttaccgtctcataatggtactgctactgtattag---------------
--gttgtttgtttaatgctagtt------------------acgcacctaatgacaccat
ggtaaattgcactaacccacttggtgatgggttttgtgctgatttgctaggtaatgtcgc
tgttaggcgtatgacttttgaaaagcacgacactacttacgtagcacctgttactaatga
gaggtacacagaaatgccattggaccatcaattaattttgaccgaacagtttttgcaaac
tacaatgcctaagttcagcgttagttgcgagacttacatatgtgacgtaagtaaggcgtg
caaaaatttgctatttaggtatggtggtttttgtcaaaaagttgaggctgacattcgtgg
tgcaggcattcttttggacggtgatgtt--agtagtttgtactctactattgctgccaaa
actagttccgttgtgcccactactgatagattcaatgtttctcaattctttttgcctaaa
acgcagtct---agtgccaataagtatgaatctaggtctgctattgaggacttgttattc
agcaaaattgaaactactggcccaggcttttacggtgactattataactg---taagaaa
aatgctatacaagaccttacttgtgctcagtaccataatggtatacttgttataccacct
attatggatgctgagacgttaggcatgtatggcgggattgct---gctgcttctgtaacg
ctag---------------------gcatttttggtggacaagctggcatggccacatgg
tctgttgc---tatggctggacgtttaaatgcactgggtgttgttcagaatgctctagtc
gacgatgtcaataagcttgctaacggctttaaccaattgacagcgagtgttagtaagctt
gctttgaccacttctagtgcattgcaggccattcaggctgtcgttaaccagaatgctgct
caagttgagtcactcgttagtggtattactgagaattttggtgctattagcactaatttt
aaggttatatcacagcgtcttgacaaacttgaagctgatgttcagatggataggcttatt
aatggcagaatgaatgtcttacagctttttgtcact-aactacaagctaaaaattgctga
gctgcgtaacacacatcgttatgtgcaatctcttattaat---------gaatgtgttta
tgctcagagtttaagaaatggtttttgcggtcagggactacatgtactgtcacttatgca
aaatgcacctagtggtataatgtttttcca------ctattcgctgatacctaacaacac
tatcactgttaaaaccacaccaggtctttgtgagagtgatgaattgggttctaagtgcat
tgttgctaaggacggcgtattagtctctgctaatttaagttattggcagtggtcaccgcg
taacctttacaaaccagaaaatctgacttttgctaatgtcattgc---------------
cgtttcacgtggtgctaattacactacattgaacaaaacttttgacatacctgaattgaa
tagtacttttcccattgaggaggagtttcgtgagtactttcaga---atatgtcatctga
gctgcaggtcttgaaaaatttgactgctgatatgagcaa---gcttaacattagtgct--
-------------------gaaattcagcttattaatgaaattgctcataacgtctctaa
catgcgcgttgaggttgagaaattccagcgctatgttaattatgtcaaatgggcttggtg
gcagtggctg---cttata------tttattgctctaacattgctagctggtctaatgct
ttggtgc-tgtcttgctactggatgttgtggcatgtgtggttgtttagctgctacatgtg
catcatgctgtgattgtagaggaactaaacttcaatcatacgagattgaaaaggtccacg
tccaataatgtttggtgg----------------------------acttttccagttga
cacttgagggtgtcgttaa-------------------------------------ctct
actattagagctgctaaacttgaccctaatgacgaagctattattagggaacaagtgcag
catgctattaacggtgccaatatgctgggctatatgttgactagcatgtttgtgtggtac
tttgcattgtac---------aagccttcaacaagacgtgg--------------cagaa
ttgctatgtttgtttctaag---------ttgctcgtaatctttgcttacgtacctatta
ttgcttactgtggcggtg--ttgttgacagttgcattatacttgttgctgttgta-agca
gattactgtataccagttattatgctttttgttacaggagttttgcttttgtt--ctctt
taatgcaccgaca--------------------------------------------ctg
tgcttcatcaacggcac---------------------------------------cgtt
tgtctctac-------------tctagaattactaaagtagctgactatattgc--tctc
tatggtggtcaccatt--------------------------------atgtgaccatcg
agacaactgctgttgaatttgcgcacaaggactc--------------------------
------actctatgttg-----ctattagaggtaa-------------------------
--gaaggaattaaacctttacttatctaaagcaatggaattgtctgatggtgcgtatatt
tacttatttactaacacaccttttgttggtatctataacgctaattttcagctgcaagaa
actcaactaaactatgtttctgaagattgttgaggatgat---ggtttgttcatcaacac
agtcttgtggcttttagtgttgatacttgttctctt-------ggtggctatcactgtta
ttaagctcatacagctatgtttt--tcttgtcataggcttatgagtaatacca-------
-----------------tatacataccagtgtataatgcttaccttg----tttacaagt
cttatatggaagttgaaccatgccccataa------------------------------
---------------------------------------ttaatgtctaaactaaacgat
g---actgattctaacaacacggtccctgtgaccgaagttttagaacattttagaaactg
gaacttcagctggaatatcatactgacagtatttattgcagtgcttcagtatggtaacat
gaagtacagtttctttctctatggagttaagatgttaatcatgtggctcctatggccctt
agtcattgctctgagcatttttaatgccta-tgctgactttggtgttaattggtggttct
tctccttcagcattctgatgcttgtcataacgctagttctc------------tggctta
tgtacataattaatagttttaagctttatcgcagaacgcgaacgttttgggcatttaacc
ccgaaacagacgccattgctgtcatttcagtctttggtagatcctactcgatacctatgc
cagtggcaccaacaggtattactctgacgattttaagtggaacactctttttcg------
---------------atggcatca---------------gaattgctactggtgtgcagc
--ctgcacacttaccgcaatttgtgactgtcgccaaacctggca----------------
-------------------------cgactataatttatactcgtgcggggcgttccctt
aat--------------------------gcaagcaccaaca----------ctggttgg
gcttt------ttatgtcagaagtaagcatggtgactattctgctttatcaaat------
----agtagtgataacttgacaga---------------------------------aaa
tgacagattgctgcatttagtctaa-------------------actaaacgaatatggc
cactgttaatt------------------------ggggtgacgctgttgaacaggcgga
atctcgtggtcgtaaaagaattccattg--------tcactctt----------------
---tgcgcctttgcgtgttatagatggcaaaaacttttggaatgtcatgcctagaaatgg
a--------------gttccgacaggtaaaggcac---------------tccagatcaa
-------cagattggttattgggttgaacaaaaacgctggcgaatgcaaaaaggccaacg
taaagatcagccttctaactggcacttttattaccttggtactggtcctcacgcagatgc
tcctttcaggaaacggattcagggtg--------tgcattgggtcgctgttgacggtgct
aaaactagccccacaggtcttggtgttcgcaatcgtaacaaagaacctgctacacctcag
tttgggtttcaattaccaccagacctgactgttgttgag---gttacttctagaagtgct
tcacgttcacagtctcgttctcgcaatcaaagtcaaagccgcagtggtgctcagaca---
-------------cctcgtgctcaacagccgtcacagtctgttg----------------
--------------------acattgttgctgcagttaaaca------agctttggcaga
cttgggcatag------------------cttctagccagtccaggcctcaaagtggtaa
aaatac------------------------------------acccaaaccaagaag---
--------------------------------cagagctgtctcacctgcacctgcccct
aaaccggctcgtaagcagatggacaaacctgaatggaagcgtgttcctaattctgaggag
gacgtgcgtaaatgc-tttggtcctcgctcagtttctagaaattttggtgacagtgac--
--------------------ctcgttcagcacggtgttgaagctaagcactttccaacaa
t--------------------------------------------tgctgagttgcttcc
gacacaagctgcactagcctttggtagtga-------------------aatcacaacca
aagag---tctggtgaatttgtagaagtcacctatcactatgtaatgaaggtccccaaga
ctgataaaaat-----ctacccagatttcttgagcaagtctcggcttactctaaacccag
tcaa-------attaggagatctcaatctcaacaagacctaaatgctgatgccccagtgt
tcactccggcacctccagc----------------------tactccagtttcccaaaat
cct--------------gcttttcttgaggaggaggttgagatggtggatgagattatt-
------------------------------aattagttcaact------aaacatgaacc
agcttatctttttcctgtgtatgatg--tgctgttatgctatttttttt-----------
------------------------------------------------------------
gattggctttttaatctcttcttttacgcttgccaggtcaatacttggcaggagtttgct
ttctc-----------atgtaactggag--------------------------------
------------------------------------------------------------
-ttggtcacttttctttgaggacttcagtacct---------------------------
------------------------------------------------------------
----ggtttaaatgcctttctgttgttcttattggtactattgctg--------------
------------------------------------------------------------
----------------------ctgctagctttatgtttgctgatttcgctgttgaggtc
tttgacctctttgagcggtttttcatcaacgttggcagatttt-----------------
-----------gcagatttgtttgacatacaatccctagctttgcttgtgga-------t
tcagtctcatacacaatggtaagcacgtaattatgctagtatgagtagagtataattata
ttgagtcctatagaccaacgcagttaacta------------------------------
---------------------catgtctggtgtggtggagtaatcaaagatccgcttgac
ga------gcctatatggaagagccgtcacacctcgtatgcaagtttctgttagtagt--
--------tgttaattagttgattctttgacagtgatacacaaa----------------
------------------------------------------------------------

>MK994934.1 Swine acute diarrhea syndrome coronavirus isolate SADS-CoV/GDWT-P7, complete genome
--------acatgggg--------------------------------------------
---acttaaaga--tataatctatctgccgatagagtccttatctttttagactttccag
-tctactcttctcaactaaacgaaatttacgtctt------------------tttgtgt
atgctacgcatgcacaattagatgtgtatttgagatttcgttccaggttgccagccttgt
gtaacaagtgtcgtgcttctaggggttgcacttgacgtgttccgtcacgtacttg-----
----------------------------------------------------tgtcctta
gttgc----------------cccacgctgttccgtcagtgtggtgtgtgaatatagtgt
tc---cgtcactattgaaaccgataactgtgcacaatggct------------------a
tcaaccaattgacacttgcagtt-----gcaagtgatcaggaaatttcagctca---tgg
ctatcctactatgtctgatgccgttgaacattttagttcct---ccgcatcacacggttt
taaggattgccgttttgtagcctttgggctg---------------------caggacat
tgttattggagttgaacccagtgactttgtc---------------------gtggcttt
ggagggtgacgaaattctcactgcctatatagccacttttggagctagacctcgctgttt
gcgcggttggcttataccctctaattc---------------taattatgttttggagga
attccaagtgatttttggc---aagcgcggcggtaacgttgt------------------
------------------------gtctgtcgataattacatgtgcggtgctgatggtaa
acc--------------ggcagttcctagcgaacagtggtcttttgttgagcactttg-a
cgatgatacagatgagatcaccgttaatggtgtcacttttcgccac--------------
-------gtatggaataccgttcgcgctgacgacccttatgaaaaacagggtcttctttc
tattaagtctatagag------tacatctccaatg--------------------ttcct
cacaagttgcctaatggttctgtccttggtgttgccggaactcctaagaagcgtaaggct
attgtgcttgatgaaaagtatagtaagctttatgatgcttgtggtgttccttttgtcact
aatggcaaatctatttcagaagtt--gtccctaaaccactctttttgcatgctcttgtta
agtgc----aagtgcgataat---------------------------------------
---------gagtcttggactgttggtgactggactggttttaagactacttgttgtggt
t---------------ccactggtaaagttacgactttggcagttggcgat---------
-------------gttactccgggtgacattgtcttt-----------accacacttggt
gcaggtaaaggcactaagttcttttgtggtcttgttctcacctttgttga----------
------------------------------------------------cacac-------
-ttgagggtgtttccgcatggcgtgtt---------------------------------
gttaaggcctatacagttgataagtttgttgcatcttctaactttgatgaacacaaccat
gtta--------------tgagcttggatcaatgctcatttgacaacttt----agtcct
attagcgtagcactgaagttctcacttttgcgtggtaattgctgtgacgacgtcaagttt
gctgttgcaactggtgtgattgacattggtcttggtgtctttgatgttaatga-------
-----------tactgtttttgagaatgtaccatggtttgttcaga----------agtt
t------gagtttttgaaaccagcatggg--------atgctctaaagcaggccatta--
-------------------------------------tcaaccttggtgtaacatctaag
gctgttttgtcttttattaagtcactgtgtagtg-------ctgcattcagtgttgtt--
gacggcgttccagt----------tattgtctgcactgttgctgagagattt--------
----------------------tctaaggcttttactgattttctgagttacacccgtga
atgcttt------------------------------------------actgccctctg
tgatgacatcgttgtgttcggtgtcaag------tgcaaagctgttggtgactacattat
ttttaataatagtgtcgtcaaaactgttaaagccaaa-----------------------
-------------------------------ataaagggtgtta---------aagaagc
tggt---cttaagactatga-----cctacacacagtgtctacttgga------------
tctaccaagcctgttaa---ggttaagcgcgttgaacg-tagtgttgcacagct------
------------taaagttgttgacactgctgtaccattaaaacaggaaggtgaatgtct
tgttgttggtggtcgtgctatgtttaggtctgatggc---------tattataggtttat
ggctgatgctgatgttgtactcgagtcacctgtttttacagctggctctcaatacaatgt
tgtgttcgaaactgatgccctattcatagccccagagattagcactgtg---------tt
tgaa---ggtgacaacattgacactgtggttcagactgttgccaataaagtccaagcatt
taacaatagattcgttgtttaca------------------------------acgcaca
tgttgttgatggtgctatta-atgtgttttgtgattataagtttacttgtc---------
------------------------------------ctgctttcttggatggttt-----
-tccagagtggttttcattctgtaagaatcatttta-----------aggatgccggatt
tgttgagttt------------------------------tatgactgcattattaatag
tga------------------------cggtacttttcagaccacttttcagccttattt
ggaccttaaaccatctgttgatgcgtatttaggtcctgagattgtacgagctgttgat--
----------ggtggtcgtctgtggcgtactgttattaatggcattagtgacgctgttaa
tttttgtaagaatcttaggttgcacttcgattttggtgagcttaagggtactgttgttaa
gcgttttaagggtatacttaggacgcttcttacagtttacaatgagtttattcaaa----
--------------------------------ctactgtgtctgttcttactatc-----
---------------------tgcggcattagtgccaagtactatgcttttgacaagcct
atgctttgtatgcatggtattacagagcgtgttactagttttgacattactagtcttgga
aagcctattttagatggtctttct---------aggtgtaatgtctttgcacgtggttct
actgcagttgtagttgattctgttgatcacgaacttcttgatcttgaggagtgtgatttt
gttgaacctgctagtcatggtgtgcttgtcgtatcagatgattatggcttttattcttgt
gaaactggcatatatccctatgctagtgatggtaaagttttgccattgcggtttaggaaa
aaggctggtggtaagaatgttgcctttgatgacaatgttacagttactgagattgaccct
atttttaaggttaaactgtcctttgagtttgaggatgaaaaattgattgaac--------
-------tttgtaagaaggttat-------------------------------------
--------------tggtagcaaagttaagtgtagttcctggtcccaacttgttgagatc
attgatactgctcttactgcaactaagtcatactacaatgttccagaatattttatctat
gatgaggaaggtggtaatgaccttaatttggatgtcatgatctctgaatggcctttgcag
gttgacgaggtcagtgaattagttagcactgatgagacagttgaagagcaagctgttgaa
caagtagagccagttgttgaagatgtaagtgatatcattgaggta------------aac
aaggcttttgctattgatgattcaccagagagagctatta--------------------
-------------------------gtccatttggttttgacacaaatgagattaatgga
cggcgtgtgcttgtacagtctaacaacaactgttgggttaatgctgcttgttatc---ag
ttacaagttctaggttttgacagcccagctatggaactttatagagttggtggcacacat
aatcttgttaagcaa-------------tgttacgaggccactggtgcatttttaggttc
tttgggtgatgttgcacattgtttagaggtattgcttaaggatgctaagacagccaaagt
tactgttgaagttacttgtgattgttcatctaacttcgaagaacttagcggtgctttctt
taggtttttgcctcttaagagtaagtttgaatatggtagttgctttgcttgtcatggcac
tcg------------------ttattatcgtgtgtgtggtattgttggctctgcaatatt
ttcacagactcttaagccattggatttcaatgacctgatctgtgatgttgctagt-----
gctagcgtctttcttggtgatgattgtggtcattatttaattaatgactacgacaagaga
ctatgtgtcgatggtatgggtgtttacaagattaagcataacaccattgacacaatagtt
gttaaggacgccgatattaagccttctactgtggcaccttttatcgagtactgtaatgtg
aagttctaccagggtgattttaaagatcttgctggtttgtctc------------atgac
tttgtagttaatgcagcaaattgcaacttggcccacggtggtggtgtagctaaggctata
gatcatcacactggtggcaagttgcaaaagctttccacttcttttgttaaaaggaacgg-
------taaggt--------------------------------tgcaactggtgagtgt
gt----------------------------------------tatgattgatactggcaa
gttaaaagtccttaatgcagttggtccccgtaagggcaaggatgcagagtctttattaaa
tactgtttacactaatatctttgcgcgtaagggtgttccccttatgcc-tttgattagtt
gtggtatttttggctttgacat-------taaagactcactta-----gggcattcttgg
atgcatgtggtgataggcacgttaaatg---------ctttgtttattctgactctg---
---------------aaagggagtcagttatgaa-------gttcttgacgacacctttt
gaggaaca-----------------------tgttgcacctat---------------tg
aagaaatgcttgaaacacctgtggttgaaacaacaactgatgttgtttctccatttcaca
ctattggttctcataagttttatgattgcaatagtgttgagccta--ttttaggtctagg
tgttaagaacattgttctcttcacagaccaggtgttgtctgttaaagatttcggtattgt
tgttgataagtatctcaa------tggcttgttatctgacatgtccaacaagtatgttaa
tgatcat---------aaagctgttccttttggtaacattttgtc---------------
---acttgattgtggtgcttttact----gtagtggatgctgtgtcgccttttgatggtg
ctagctttgagaagcagagtggtcgtaccatacgtaaattggctagattggatggcagca
cattatgtgtcttacctaatgccattgcattatttgacaagctctttgtgttgggt-gac
aatttttcatttttagtg---ttagataatgttagacctttgtttgataattatcttaaa
cctaaagatgttaaagttaaggtcacagcggatggtcgcaatatcaatgatgttatagtc
acaactgcggaaacgtttgatgcgcagttgggaccttctgctaatgg-------------
--tgctgaatcacttgttggtgttgttcc----------tactccaacg--------gat
ggtggtaaggttgt------taatacagtacctgatgtcaattggagtaagcactttggt
ttttctgatgctgctgcatttgccgttcttgaccatagcaagtttgcttttgattctgaa
gtagttgatggtaagcgtgcacttgctgattcagataac---------------------
----aattgctgggttaatgcgacttgtttagcattgcaat-------ttcttaaaccta
cgtttaaatacgttggttgggaggatttgtggaacaagttcgttacaggtgatgttgctg
gttttgttcaccttctttattatatagagggtgttgacaaaggcgctaagggtgatgttg
agagcacattaagtaagcttgataagtatattgtatctagtggttctgttactgttgaac
gttctacattgtgcgatcgttgtaatagtacagttaaaact-gttacaggtgctatagct
gaggcctctgtcattcttaatggtcacactgatggacactgtcctcataattttgagtgg
cgtgtgcaagttatcggtgttaaaggtgacatcattttactac-----------------
------acagcggtagcttattaaacggaccttatgtgtatggtgatgcttatgtggctt
ttagtggtaatactgataatggccattacacagtttttgataataaattatctaagatgt
atgatggtattaaatgtgttaaaaccacacttgacacacttgtggcttcctcagttgtta
tccgtaatggtagttacgctgttaaaacagagcatgt---gcccctgattaagaagctag
atgattcagct----gaaaagtttttcaatgttggtgacattgttgcac--ataacattg
cttactttttcgtttggttgctaactacacttagcactctttataggtgctggcgtggtg
gtaattttaaa------------ttattgtctagtatacctgaacgtagtggta------
-----tagtgttacgcaggagttttaaatataattttagagcttt---------------
------gcgttctaatgtggctagtaaacagaagtattgtcttatgtttgctaagttgct
attactactgtatactatatatgctatgttgtttatcttagtcaggtttagcttctttaa
tgattatatttgtggcagtactgttagaggttacgctagttccgactttgacaagagtaa
gttttgcaa----------tggatctttggtttgtaagacttgtctttttggctatcagg
aacttagtgaatttcaacatgtaggtgtggtctggagctatgtgcgtga-----acctct
ttttgctagtgttttaccactatgttactttgctgttattgcaatttttggt--------
--------------------------------ggtgttgttgagcggtttgcattatgtt
attttgctgcacaatttattaataatgtgctcagctttttaaagttgcaggactcctttt
ggctagttcaacttgtccc---ttttgacatatttggcgatgagatacttgttatgt--t
tttgtcatataaggctatttgtttctttaagcatgttgtttttggttgtgacaaacctag
ttgcgttgcatgctgtaagagtgctaaacttaagaggattgccatggataccattgttaa
tggttctaggcgatctttttatgttaatgctaatggtggtgctaagttatgtaaaaagca
taactttttctgtgtcgcttgtgattcttatggtagtggtcatacttatattaatgatca
tattgccaatgagttacataatgttactaagttacatgttaagcctactggtcctgcttt
tattaatattgatagggttgagtttagtgatggattttaccgcatcttttctggtgacaa
attttggaaatataattttgatattactgataaaaagttttcttgtaaagaagtacttaa
gaattgtaatatcttagatgattttattgtctttgacaataatggttcaaacttgtc---
----------------------------------------tcaggttcagaat--gcgtg
tgtttatctctcacaacttctgtgtaagcctattaagattattgattctacactactgtc
ttcacttaatgttgactttaa------------------tggtgctttgcataaggcatt
ttta--gatgtcttacataatagt------------------------------------
----tttggcaaggattttagttcttgtaaaactatgcat-----------------gat
tgcaaagagttgcttgagttagatgttagtgatgatgattttattaaggttgtatctgat
gct----catcggtttgatgtgcttattactgacacatcctttaataatttctgtacgtc
ttatgccaaaccagcagagaaattgtcctcttttgatttggcacattgtatgcgcagtgg
tgctaaagttgttaatcataatgtgcttattaaggaaaagatgcctattgtgtggaattg
cgtggattttgccaagctttcagttgatgctagaaaatacattgttaaaactgctaaggt
taaaggtgtaacttttctccttactgttaataacaatgttatg-gaaactaccttacctt
gtgttagtgtgttgcaaaaacagggtgctggtaagctgtcctctatgtggaaaaattttt
ggtatgcatgtggtgccatt--ttggcgttattcgtgctactgaattgtgtgggttttac
ggagtacgcatctagcttacccggttacgac---tttaagtatattgaggatggtcaact
taagccat--------------ttgctaatggtttgtattgcgttcgcaacacgtttgac
acatttatggactggcatgctcagaaatttggctt-----taaaccatcaaatagtgaca
agtgtcctatagttgttggtgctagtgattct----------------------------
--------------------ggacgtgttgtacctggtgttgcatctgatgtttatttgc
ttggtaaaacgcttattttcacacttaaaac----agtctttggtagtgctggtcattgt
tatgatgttaatggcatagccgatggtgacaagtgtttatttaa----------------
---ttctgcctgtactaacttagaagg---acttggtggcacacgcacttattgctataa
gactggtcttatagagggtgctatgacttatggtgatttgcaacatgattcgtattaccg
tttgagtggtgataattatgttcgattaccatatgttgtcgttcaaggtcttggttttag
agctgtgcgtactcaggctactacatactgccgtgttggtgaatgtgtagattcaaaagc
tggtatgtgttttggtgcagacaggtggatggtatattctaatga----cataggttctg
act-----ttatttgtggttctagcttgatggacttgctacgtaatgtacttagcgtgtt
caattataacttttccactatgattatgtcaggccaggtcatttttaattgtgtccttgc
atgtgttgttgtttttggctgttacttcgtgatgaaatttagacgcgtctttggtgacat
gtctcttgctgtttttacagtttgtgctgctgttgttgtcaacaacctttcctactttat
----ttcattgaattatgtgggtatggttgtttactcttttcta---------tacttta
ttagtactagaggacttaagtattgctttatatgggatattagttatgttgttgcctatt
gcttgttggcgccatgg-tggttgcttaca------tggtatatttgtgcagcattaatt
ggtcttatccctaatttgtttaaacttaaggtctctacaactttgtttgagggtact---
--aaatttgttggcacatttgatgctgcatctgttggtacctttgttattgatgcacgtt
cttatgagcgtcttatcaatagcactagtatagagaagatta-------------aacag
tatgctagtacttt-------------------------------taataagtacaaata
ttacagtggtagcgctaatgaggctgattataggtgtgcttgttatgctcatcttgccaa
agctcttattgatttctcaacaactagacaggacacattatacacc-----ccaccaact
gttagtattaattctactttgcaggctggtcttaagaaaatggcccaaccatctggcctt
gttgaaccatgtgtagttcgtgtctcatatggtaatacagtactgaatggtgtttggctt
gatgacaaggtttattgccctaggcatg---ttttggctagtgacactacagttactata
gattatgatgcagtttaccattcgatgagactg--cataatttttctatttctaagggta
atgtttttcttggtgttgtaggtgctgttatgcaaggtgctaatcttgttattactgtgt
cacaggctaatgttaacactccatcatatagttttagaactttgaaagcaggtgagtgtt
ttaacattttagcttgttatgatggtacacctgctggtgtctatggtgttaatttgagaa
gcacacatacaattaaaggttcatttgttaatggtgcctgtggttcaccaggttttgtta
tgaatggtcataaagtagagtttgtctacatgcaccagatagaacttggtaatgcatcgc
atgttggctcggatatgtttggtaacatttatggtgggtttgaagaccaacctagtattc
agcttgagggtgttgcaacccttattactgaaaatgttatcgcatttctgtatgccgctc
taattaatggtgagcgttggtggtgttccaatgaacgttgc---actattgatagtttta
atgagtgggctcttggtaatggttttactaatttagtgtctggtgacg-----------g
gttctctatgttggctgctaagactggtgttg-----------atgtgtgtcaactcctt
tcagccatacagagacttgccac----tggtcttggtggtaaaacgattctaggttatgc
ttctcttacagatgaatacacacttagtgaggttgttaggcaaatgtatggtgttaacat
acagagcactaagactagtagtgctttgaagaacc-----tacttcttatgggtttcttc
tttctatt---------------gttttggtctgaattctttatgtattcaactatactg
tggattaatcctggcttgattacaacctttt-----------tgggtctttttgtaatgt
tatct------atgctgcttgctagttgtatcaaacataaaatgctttttcttcagttat
ttttgctcccatctattattatagctgcttgctacaattttgcttg--------------
-------------------------ggatatggaagtaactagaatgttggctactcagt
ttgactaccatgtatcatttcttaatatggatatacagg-----gtgctattaacatt--
-----------attgtgtgtttcattggtat-----atctttacatacttatagattttt
ggacacacaattg-------cgttcttacagcacttatatattatctatgtgcacagttc
tttacacattctattatggctatgactctttgagccttgctataa-tgttactgggtttt
ggctgtagagaatggtatgttggcactgctgcttttagacttgcccagtttatagtgcca
tactgtcctggacttatctcctttgttggtgata---ttaaggctgtattggttatgtac
cttgtctttggatttgttgcgactgtttattttggcttgctttattggcttaacagagtg
cttaaattgactcttggttgttatgactttaaagtatcagctgctgaatttaagtatatg
gtcgcgaatggttatactgcaccaagaggtccttttgactctgtattacttagtctcaga
ctattgggtgttggtggccagaaaactattaaggtttctacagtgcagtctaaacttact
gatcttaagtgtgccaatgttgtgcttttgggttgtcttaccaacatgaatatcgcagct
aatagtagag-------------aatggtcttattgtgttaatttgcataatgagattaa
ccttactagtgaccctgaagaggcccttgaaaaacttttggcattagtagcatttttcct
atcaaagcaacaaaactttggtgttgatgatttaatagattcattctttgaaaacagaaa
tgtgcttcaaagtgttgcatctgcttttgctaatatgcctagttttattgcttatgagaa
ggctcgtatgaattacgaggatgctattgctaatgatgctgctcctactgttgttaagca
gttgaagaaggctatgaatactgcaaagggtgagtttgaccacgaggcttcagttcagaa
gaagattcagcgtatggctgatgcggctgcagctcagatgtataaagatgctcgtgctgt
ggaccgtaagtctaaagttgttagtgctatgcattcactgttgtttggtatgctccgtaa
gcttgatatgtcttctatcaatcagcttatggagcttgcaaaggatggttgcatacctat
ggctattatacctgctgctgcagctacaaaacttacagttattacccctgatttggagtc
ctttagtaaaatacgtgttgataataacattta-ttatgctggggctgcatggagtatta
ctgatgttaaagatgctgatggcagagttgtcattttgaaggagattaatgctgacaaca
aggacgctttagtttggccattacatgttac----ttgcgagc-----gtgttgttaaac
tccagaataatgaaattattcctggtaagcttaagcag---------cgtgctgttaagg
cggaaggtgatggcttttctactgatgctaaagctctttacaatactgaaggtggtcact
gttttgtgtatgcacttatagctgacaaacctgatttaaaggttgtcaagt------ggg
aatatgatggtggttgtaagactattgaacttgaacctccattgaaatttgctgttgaag
ctcctactggcgttcagatcaagtacctttattatgttaagaatcttaacaatttgcgta
gaggtgctactttaggctacataggtgctactgttaggttgcaggctggtaaacagactg
agctagcatgcaattcttctttgctcactctttgcgcttttgctgttgaccctgctaagg
cctatgttagtgctgttaaacagggcgctaaaccagttggtaattgtgtaaagatgcttg
caaatggttctggtagtggacaagccgttactaatggtgttgaggctaacatgaatcaag
attcttatggtggtgcttcagtttgtatttactgtagagcgcatgtcgaccacccagcta
tggatggtgcgtgtcgctttaagggtaagtatgtgcaaatacctatag---gtgtcaatg
accctattagattttgtatagagaatgaagtttgtaaggtctgtggttgttggcttaaca
acggttgctcttgtgataggtctagtg---------ttcagagtactgat---caggctt
atttaaacgggcaaggggctctagtgcagctcgactagagccctgtaa---------tgg
tactgaaccagaacattgtgttc-gtgcttttgacgtttataacaaggatgtagcatgta
ttggtaaatttttgaaggttaactgtgttaggctcaaaaatttagataagcatgatg---
---------ccttctttgttattaagcgttgcactaagtctgtcatgggacacgagcagt
ccatgtataacaaacttagtggttccaatgcattagctgtgcatgatttcttta---ctt
ggaaagatggccgctctatttacggtaatgtttgca----gacaggacctcagtaagtat
actatgatggacctctgctatgcattacgtaattttgatgagcgcaattgtgagactctt
aaagaaattttggttcttacgggctgttgtgatcaatcttattttgataacaaggtctgg
tatgatcctgttgaaaatgaagaccttcatcgcgtgtacgcactattgggacagcgtgtt
gctaacgctatgctcaagtgcgttaaattatgcgatgagatggtcactaaaggtgttgtt
ggcgtcttaacattggacaaccaagaccttaatggtaatttttacgattttggtgacttt
gtcgatgttatgccaggtatgggtattccctgttgtacctcatattactcttacatgatg
ccaattatgactatgactaattgtttggcatgcgagtgttttatgaaaagtgatattttt
gggtcagattttaaaacttacgatttgcttgaatatgattttacggatcataaagtcaaa
ctctttgataagtactttaaatactggggccaagattaccatcctaattgtagtgattgt
tatgatgacatgtgtttgttacactgttctaattttaacacactattttctactactata
cctaatactgcctttggtcctctctgcagaaaagtttttgtagatggtgtgccacttatt
gccaccgccggctaccattttaagcagttgggtttagtctggaacaaggatattaatacc
cataattctcgccttagtatgactgacttgttgcagtttgttacagatcctggcttactt
atagcgtcatcgcctgccttagttgaccagcgtacagtttgtttttctatcgctgcactt
agcactggtataacacatcaaactgtaaaacctggtcattttaacaaggaattctatgac
tatttattgtctcaaggattctttgatgaaggttcagagttaacacttaagcattttttc
tttgctcaaaagggtgatgctgctgttgctgattttgactattataggtacaacaagcct
actatgcttgacatatgtatggcacgttttacctataaagtggtacagcgttattttgag
tgctatgatggtggttgtattactgctagagaagttgttgtcactaatttagataagagt
gctggttaccctcttaataggtttggtaaagctcgtttgttttacgaaacctttagttat
gaggagcaagacgcactttacgctatgacaaagcgtaatatcttaccaactatgacacag
cttaatctcaagtattctattagtggtaaagcacgtgcccgaactgttggcggtgtttca
cttttagcgactatgaccactaggcaattccatcaaaagcatttgaagtcaattgtcaac
acgcgtaatgcacctgttgtcattggtacaacaaagttttatggtggttgggacaatatg
ctcaagaatttgatgaatgatgtcgataatggtgcactcatgggctgggattatcctaaa
tgtgatagagctatgcctagtatgatacgaatgcttgctgctatggttctcggttcaaag
catgttacatgttgta------cagacagtgataggttttacagactttctaatgaactt
gcacaagttcttaatgaggttgtgcattctaacggaggtttctatgtaaaacctggtggc
accacatcaggtgatgctacaactgcttacgcgaattctgtctttaacatttttcaggcg
gttagctctaatattaataggcttctttccgttgatagtaatgtgtgcaacaatttgtat
gtcaagaagcttcagcgttctatctatgacaattgttatagatctagcgctgttgatgat
aatgttgttacagacttttataactaccttaagaagcatttttccatgatgattttgtct
gatgatggcgttgtctgttacaacaaggagtatgcatcgttgggttatgttggtgacatc
tctgcatttaaggcaactttgtactatcagaataacgtgtttatgagtacagccaagtgt
tgggtcgaagaagatttgtctgtcggacctcatgagttttgctcacaacacactatgcaa
atagttgattctgatggtgattat---tatttgccgtacccagaccctagccgtattctt
agtgctggtgtttttgtggatgacattgtcaaaactgaccctgttattttgcttgagcgc
tatgtgtctcttgctattgatgcatacccactgtctaagcatcccaatcgtgaatatagg
aaggttttctatgttcttcttgactgggttaagcatttacataatacacttaaccaaggc
attctcgaaactttctctgttacattacttgatgatgtgcagagtaagttttgggatgag
gctttttatgctggtatgtatgagaagtctactgttcttcaagcagctggtatgtgtatt
gtatgtggatcgcaaactgttctcagatgtggtgattgtctacgccgtcctttgttatgt
acaaaatgtgcttatgaccatgttgtaggcaccacccataggtttatcttgtctattact
ccctatgtgtgtaacacatctggttgtaatgttaatgacgttaccaagttgtttttgggt
ggtcttaattattattgtcatgatcacaagccgcagctctcattcccactttgtgctaat
ggtaacatttttggcctttataaaaactccgcagttgggtccttagatgttgaagttttt
aataaacttgctatgtctgattggtccgacgtcagtgattataaattggccaatgatgtt
aaagaatctttgcgactctttgcggctgaaactattaaagctagggaggagagtgttaag
tcctcttacgcgtgtgctactcttaaggagattataggtcctaaagaactactgttgcaa
tgggaagttgggaaggcccgtcctcctcttaacaggaattctgttttcacctgctttcaa
attagtaaggactctaagtggcaagttggcgagtttacatttgagaagctcgactatggc
tctgacactgtgtgttataagtctaatgtcactgctaagcttgttcctggcatgatcttt
gtacttacatctcataatgtcttatcactcaaagcacctactattgccaaccaagagcgg
tattcaactatttataagttgtatccatctctgaacgttgatgatgcgtattcatctttg
gttccgtattaccaacttattggcaagcagaaaattactacaatacaaggacctcctggt
agtggcaaatcacattgtgttattggtctaggtttgtattaccctagtgcacgtattgtg
tttgctgcttgttcacacgctgctgttgattctttatgtcataaagctgctaaagcctac
agtgtagacagatgctcacgtattattcctgcacgagcgcgtgttgagtgctatagtggt
tttaaaccgaataacacctcagctcagtacatcttttcaactgttaatgctttaccagag
gttaatgccgacattgttgtcattgatgaagtgtctatgtgcactaactatgatttgtct
attgttaatgctcgtgtggcatataagcacattgtctatgttggtgacccgcagcagtta
cctgcacccagaaccatgataacgcgtggtgtgttacaacctgaagattataatgttgtc
acccagcgtatgtgtggtgtaggacctgatgtgtttttgcacaagtgttaccggtgccct
gctgaggttgttaacactgtgtctgaacttgtttatgaaaacaaattcaaaccagtgaaa
gaccacagcaaacagtgttttaagatgtttgttaagggtaatgttcagattgataatggc
tctagtgttaataagaagcagcttgaggtggttaaagcctttatcgcaaagaaccctaaa
tggagccgcgctgtgtttatctcaccatacaacagtcaaaactatgttgctgggcgtatg
ttaggtttgcagacacaaaccgtggactctgcgcaaggtagcgagtatgactatgttatt
tatacacagacttctgacacatctcatgcccttaatgttaataggtttaatgttgctatt
acacgcaccaagattggtattttgtgtattatgtgtgacaaggcactgtatgacacattg
aaatt------ttttgagat--cagtcaatcagaccttcaatctactattggtgggtgt-
---ggtctttttaaggactgttataaatttgatcaggatttaccgcctgcacatgcaaca
acatatatggctctttctgacaagttcaagacagataaagaacttgctgttaatattggt
cattct---gatgttcgttatgaacacgttgtttcttatatgggcttccgttttgacatg
aac------atacctaatttccattccctgttttgcacacgtgatttcgcgatgcgtaac
gttaggggctggattggtatggacgtagagggggctcatgtttgcggtgataatatcggt
acaaatgttccattacaagtagggttctctaatggtgttgactttgtcgtacaacctgaa
ggttgtgttgtaaccaatgagggtaacattgtcaagccagttaaagctagagctccaccg
ggtgaacaattcacacacctagtacctttgatgcgtaaagggcagccatggtacgttgta
cgacgtagaatcgtgcaaatggtctgtgattgtttaaatgggctttcagacgtagtaatt
tttgtactatgggctggaggtttggaactcacaaccatgaagtattttgttaaaatagga
ccatctcagc------attgtgattgtggtaaagaggctcgttgctacaatagtgcgact
catgcgtactattgtttagcacacgcacttggttgcgattatttgtacaacccctttgtt
atagatatacagcaatggggctatacagggtctcttagcagtaaccatcatgaagtttgt
aatgtgcaccgtaatgagcatgttgcttcaggtgacgctattatgactagatgtcttgca
attcatgattgttttgtaaaaaatgttgactggtctatcacatatccgtttattgccaat
gagaatgccattaataagagtggacgaatagttcagtctcatattatgaaggctgccttg
aaggtgtataatcctaaagctgttcatgacattggaaatcctaaaggcatacgttgtgt-
--tgcaactaatgtaccttggtactgttacgacaaacagcctattaattctaatgttaag
atgcttgag---------tatgattatatgactcat--ggacaatt----ggacggtatg
tgcctattttggaactgtaatgtagatatgtatcctgagttttctattgtctgcaggttt
gacacacgctgtagatcacatttgtcactagaaggcgttaatggtggtgcactttatgta
aacaatcatgccttccacacacctgcatacgacaagcgtgcctttgctaagcttaagccc
atgccatttttcttttatgatgatggtgaatgtgatgtttcacaggg-------------
acagattaattatgtgccacttcgtgctaccgtgtgtattactaagtgtaatattggtgg
tgctgtttgtaagcgacacgctagtctttatagggcttatgttgaggcttataatacttt
tactcagaatggttttaacatttggtgtcccaacagttttgatgtttataatttatggca
aactctagttgacactaatttgcagggccttgagaacattgcatacaatgttgtcaagaa
gggatcttttgttggtgaaccaggtgagttgcctgtggcagttgtaaacgatagagtgtc
tgttagggatggtgttagtgataatgttatctttgttaataagacttcattaccaaccaa
tgttgcatttgagctgtatgctaagcgcaaaattggtcttacaccgccacttaccattct
gaaaaatatgggtgttgttgctacacatggtttcgtgttatgggactatgatgctgacag
acccttttctaattttactaaatctgtttgcaagtatacagactttgatgag--------
------gacgtgtgtac----------ttgctttgacaatggcatacaaggtgcatttga
gaggtttactttgtgtaagaatggtgtattaatctctaatgtcgctatcaagaaattacg
---tggtatacgtttgaattttggttatttgaacggtgttgcagttagtagtatcactga
aggtgagactactaagcctgttgactggtatatctatcaacgcaaagacggttcatttgt
--tgagcctgttgatgg------------------------ttactactcacagggtcgt
aatgctagtacattcttgccacgttctcagatggaaaaagactttttagaacttgacact
ggtttgtttataagcaagtatggacttgaagactttaattttgagcacatcgtttatggc
gatgtctcaaaaactactcttggtggtctacacttacttatatcacaggttcgtttagca
cgtattggtg------ttcttaaggttgaggactttgttgactcagctgatgatacacta
catagttgttccgttacgtatgctaatgatcctagtagtaaatccgtctgcacctatatg
gatatacttttagatgattttgttgtgattcttaagaatcttgatctttctgtgacgtct
aaagtgcatgatgtcattgttgattgtaaggcttggcgctggatgctttggtgtaaagac
tccaaggttgccactttctacccgcagttgcagtctgct---gagtggaagtgtggttac
agcatgccaagcctttataaaatacagaatatgtgtatggatgcatgtaatttgtataat
tatggtgctagtattaagttgccagatggtattatgtttaacgttgttaaatatacccag
ctgtgtcagtttcttaataccactaccatgtgtgttcctcataatatgcgtgtcttacac
cttggtgctggctctgataagggtgtagcaccgggtacagctgttttacgtagatggctc
cctgacgatgcaataatcgttgacaatgatgttaatgattatgtcagtgatgctgatttt
agtataacaggtgattgtacacatgtttatgttgaagacaaatttgacctacttatatca
gatatgtatgatggaaaaattaagagcatcgatggtgacaatgtgtctaaagatggattt
ttcacttatattaatggatttatacgtgaaaaacttgcgcttggtggcgctatggctgtt
aagattaccgagtatagttggaataaacaactttatgagattgcgcagaagtttgaatat
tggacactgttttgtaccagtgttaacacttcttcttctgaagctttccttattggtatt
aactatcttggtgacttttctagtgctagtgttatagatggcaatgttatgcatgccaac
tatatattttggcgcaattccactattatgactatgtcatataattcagttcttgatctg
tcaaaatttaggtgtaaacataaagcgactgtcattattacacttaaagataaagacatt
actgatatggtgcttggtctgattaaaaatggcaagttgttgattcgcaactcgcaaaaa
ttattaaattttagcaaccatcttg-taacaactaaatgaa-------actttttacagt
tttcacgcttttggcctctattagagtgctttatggctgtgaatccgttgatttta----
----------------------------atttgtttaatacaatattttcaacac----a
cagaggtttaag-----taataccacctctg--ttatcactggtgcttacccttccacca
ataagtcagactggtcttgtaatacaagaactggtcatttgagtggtagtggtttcggca
taggtttgtatgtacagac--accacgtgaacaataccagtatgatggttctggtgcagg
cggctatactatagctgtttcgcccattcacgttacgaatttgacttgggagctatggat
ccaccgtaaatggggtgttaactcagttgttactgttagattatgtaggtggtggcagtt
tatgagttttaact---------------------------ctactagccatgcagcaga
tgctgg--------------------tcctactaatgcatttgagtg---tcttataaat
ggttcctatcctactcatcgtaacact---------------------------------
ggttatatgtttggtgttacttggtacaatgatttagttagaatagtttttccacctact
gttcttgaaatgcagcttgatggtttacagtgggaacgtgtccagtttaatagtcctgtt
aatgctggacatgctactaggt-ttaacgtcgttaag---gacatttccactgttttggt
tgaaactaa------cagtggtggctctgtttttagatattcgtattgtgct---gatgg
gtttgttaacggtctgcaatgtaagcttagactatt------------------------
------tgatataccccctggtgtttattctaatagtgaggttgaatatcctacagcact
atatactgttgtaca--caatatgtcag---cctgtccagagaggccagatag------c
tattgtgg-------------ttctaattcgtgcccttttaagcgtgcagtgttt-----
-------------------------------------------tctaattgtattgttaa
ttatactacctgggttaatccagaccagcgtgattttcaacatttaatt-----------
---------------------------ttgtctaatggcaagtttaatccattt---act
gagtgtaatgg-------------------------------------gttgaacagaat
tgttgat-----------------ggttgcgttcctggtttcgttcttagagttggtcgt
ggtaaggctgttaacagaactattgttac--------------------accttacctca
agccttatgaatgttttgggtggtcatggaatgacaaccaggatagtatttatgactggt
ggattgctgatttt---------------gtctccactggtgctttcgtttgtga--gag
taatcccgaagctcctaagactggggtttgtgtgacatacactgtagagaaagttacttt
tcagggtgtgc------------------------------------------tgtatga
gagtaattttactttcgcacagtattataacctattgtatgtaggttctcaacttaggt-
------------------------------------------------------------
--------atgtgcgtatactcggtaaagtttatgaagtttcatcttgtttt----gagg
cttcatatgacgttttataccgtaacaatcagtctttt------gggttgcttt------
----------------atagaagtttcgattgt----------aatcagctt--------
----catattaaatctgcacgttt------------------tgtggaccgttta-----
-----------ttaccgtctcataatggtactgctactgtattag---------------
--gttgtttgtttaatgctagtt------------------acgcacctaatgacaccat
ggtaaattgcactaacccacttggtgatgggttttgtgctgatttgctaggtaatgtcgc
tgttaggcgtatgacttttgaaaagcacgacactacttacgtagcacctgttactaatga
gaggtacacagaaatgccattggaccatcaattaattttgaccgaacagtttttgcaaac
tacaatgcctaagttcagcgttagttgcgagacttacatatgtgacgtaagtaaggcgtg
caaaaatttgctatttaggtatggtggtttttgtcaaaaagttgaggctgacattcgtgg
tgcaggcattcttttggacggtgatgtt--agtagtttgtactctactattgctgccaaa
actagttccgttgtgcccactactgatagattcaatgtttctcaattctttttgcctaaa
acgcagtct---agtgccaataagtatgaatctaggtctgctattgaggacttgttattc
agcaaaattgaaactactggcccaggcttttacggtgactattataactg---taagaaa
aatgctatacaagaccttacttgtgctcagtaccataatggtatacttgttataccacct
attatggatgctgagacgttaggcatgtatggcgggattgct---gctgcttctgtaacg
ctag---------------------gcatttttggtggacaagctggcatggccacatgg
tctgttgc---tatggctggacgtttaaatgcactgggtgttgttcagaatgctctagtc
gacgatgtcaataagcttgctaacggctttaaccaattgacagcgagtgttagtaagctt
gctttgaccacttctagtgcattgcaggccattcaggctgtcgttaaccagaatgctgct
caagttgagtcactcgttagtggtattactgagaattttggtgctattagcactaatttt
aaggttatatcacagcgtcttgacaaacttgaagctgatgttcagatggataggcttatt
aatggcagaatgaatgtcttacagctttttgtcact-aactacaagctaaaaattgctga
gctgcgtaacacacatcgttatgtgcaatctcttattaat---------gaatgtgttta
tgctcagagtttaagaaatggtttttgcggtcagggactacatgtactgtcacttatgca
aaatgcacctagtggtataatgtttttcca------ctattcgctgatacctaacaacac
tatcactgttaaaaccacaccaggtctttgtgagagtgatgaattgggttctaagtgcat
tgttgctaaggacggcgtattagtctctgctaatttaagttattggcagtggtcaccgcg
taacctttacaaaccagaaaatctgacttttgctaatgtcattgc---------------
cgtttcacgtggtgctaattacactacattgaacaaaacttttgacatacctgaattgaa
tagtacttttcccattgaggaggagtttcgtgagtactttcaga---atatgtcatctga
gctgcaggtcttgaaaaatttgactgctgatatgagcaa---gcttaacattagtgct--
-------------------gaaattcagcttattaatgaaattgctcataacgtctctaa
catgcgcgttgaggttgagaaattccagcgctatgttaattatgtcaaatgggcttggtg
gcagtggctg---cttata------tttattgctctaacattgctagctggtctaatgct
ttggtgc-tgtcttgctactggatgttgtggcatgtgtggttgtttagctgctacatgtg
catcatgctgtgattgtagaggaactaaacttcaatcatacgagattgaaaaggtccacg
tccaataatgtttggtgg----------------------------acttttccagttga
cacttgagggtgtcgttaa-------------------------------------ctct
actattagagctgctaaacttgaccctaatgacgaagctattattagggaacaagtgcag
catgctattaacggtgccaatatgctgggctatatgttgactagcatgtttgtgtggtac
tttgcattgtac---------aagccttcaacaagacgtgg--------------cagaa
ttgctatgtttgtttctaag---------ttgctcgtaatctttgcttacgtacctatta
ttgcttactgtggcggtg--ttgttgacagttgcattatacttgttgctgttgta-agca
gattactgtataccagttattatgctttttgttacaggagttttgcttttgtt--ctctt
taatgcaccgaca--------------------------------------------ctg
tgcttcatcaacggcac---------------------------------------cgtt
tgtctctac-------------tctagaattactaaagtagctgactatattgc--tctc
tatggtggtcaccatt--------------------------------atgtgaccatcg
agacaactgctgttgaatttgcgcacaaggactc--------------------------
------actctatgttg-----ctattagaggtaa-------------------------
--gaaggaattaaacctttacttatctaaagcaatggaattgtctgatggtgcgtatatt
tacttatttactaacacaccttttgttggtatctataacgctaattttcagctgcaagaa
actcaactaaactatgtttctgaagattgttgaggatgat---ggtttgttcatcaacac
agtcttgtggcttttagtgttgatacttgttctctt-------ggtggctatcactgtta
ttaagctcatacagctatgtttt--tcttgtcataggcttatgagtaatacca-------
-----------------tatacataccagtgtataatgcttaccttg----tttacaagt
cttatatggaagttgaaccatgccccataa------------------------------
---------------------------------------ttaatgtctaaactaaacgat
g---actgattctaacaacacggtccctgtgaccgaagttttagaacatcttagaaactg
gaacttcagctggaatatcatactgacagtatttattgcagtgcttcagtatggtaacat
gaagtacagtttctttctctatggagttaagatgttaatcatgtggctcctatggccctt
agtcattgctctgagcatttttaatgccta-tgctgactttggtgttaattggtggttct
tctccttcagcattctgatgcttgtcataacgctagttctc------------tggctta
tgtacataattaatagttttaagctttatcgcagaacgcgaacgttttgggcatttaacc
ccgaaacagacgccattgctgtcatttcagtctttggtagatcctactcgatacctatgc
cagtggcaccaacaggtattactctgacgattttaagtggaacactctttttcg------
---------------atggcatca---------------gaattgctactggtgtgcagc
--ctgcacacttaccgcaatttgtgactgtcgccaaacctggca----------------
-------------------------cgactataatttatactcgtgcggggcgttccctt
aat--------------------------gcaagcaccaaca----------ctggttgg
gcttt------ttatgtcagaagtaagcatggtgactattctgctttatcaaat------
----agtagtgataacttgacaga---------------------------------aaa
tgacagattgctgcatttagtctaa-------------------actaaacgaatatggc
cactgttaatt------------------------ggggtgacgctgttgaacaggcgga
atctcgtggtcgtaaaagaattccattg--------tcactctt----------------
---tgcgcctttgcgtgttatagatggcaaaaacttttggaatgtcatgcctagaaatgg
a--------------gttccgacaggtaaaggcac---------------tccagatcaa
-------cagattggttattgggttgaacaaaaacgctggcgaatgcaaaaaggccaacg
taaagatcagccttctaactggcacttttattaccttggtactggtcctcacgcagatgc
tcctttcaggaaacggattcagggtg--------tgcattgggtcgctgttgacggtgct
aaaactagccccacaggtcttggtgttcgcaatcgtaacaaagaacctgctacacctcag
tttgggtttcaattaccaccagacctgactgttgttgag---gttacttctagaagtgct
tcacgttcacagtctcgttctcgcaatcaaagtcaaagccgcagtggtgctcagaca---
-------------cctcgtgctcaacagccgtcacagtctgttg----------------
--------------------acattgttgctgcagttaaaca------agctttggcaga
cttgggcatag------------------cttctagccagtccaggcctcaaagtggtaa
aaatac------------------------------------acccaaaccaagaag---
--------------------------------cagagctgtctcacctgcacctgcccct
aaaccggctcgtaagcagatggacaaacctgaatggaagcgtgttcctaattctgaggag
gacgtgcgtaaatgc-tttggtcctcgctcagtttctagaaattttggtgacagtgac--
--------------------ctcgttcagcacggtgttgaagctaagcactttccaacaa
t--------------------------------------------tgctgagttgcttcc
gacacaagctgcactagcctttggtagtga-------------------aatcacaacca
aagag---tctggtgaatttgtagaagtcacctatcactatgtaatgaaggtccccaaga
ctgataaaaat-----ctacccagatttcttgagcaagtctcggcttactctaaacccag
tcaa-------attaggagatctcaatctcaacaagacctaaatgctgatgccccagtgt
tcactccggcacctccagc----------------------tactccagtttcccaaaat
cct--------------gcttttcttgaggaggaggttgagatggtggatgagattatt-
------------------------------aattagttcaact------aaacatgaacc
agcttatctttttcctgtgtatgatg--tgctgttatgctatttttttt-----------
------------------------------------------------------------
gattggctttttaatctcttcttttacgcttgccaggtcaatacttggcaggagtttgct
ttctc-----------atgtaactggag--------------------------------
------------------------------------------------------------
-ttggtcacttttctttgaggacttcagtacct---------------------------
------------------------------------------------------------
----ggtttaaatgcctttctgttgttcttattggtactattgctg--------------
------------------------------------------------------------
----------------------ctgctagctttatgtttgctgatttcgctgttgaggtc
tttgacctctttgagcggtttttcatcaacgttggcagatttt-----------------
-----------gcagatttgtttgacatacaatccctagctttgcttgtgga-------t
tcagtctcatacacaatggtaagcacgtaattatgctagtatgagtagagtataattata
ttgagtcctatagaccaacgcagttaacta------------------------------
---------------------catgtctggtgtggtggagtaatcaaagatccgcttgac
ga------gcctatatggaagagccgtcacacctcgtatgcaagtttctgttagtagt--
--------tgttaattagttgattctttgacagtgatacacaaa----------------
------------------------------------------------------------

>MF094684.1 Swine acute diarrhea syndrome coronavirus isolate FarmD, complete genome
--------acatgggg--------------------------------------------
---acttaaaga--tataatctatctgccgatagagtctttatctttttagactttccag
-tctactcttctcaactaaacgaaatttacgtctt------------------tttgtgt
atgctacgcatgcacaattagatgtgtatttgagatttcgttccaggttgccagccttgt
gtaacaagtgtcgtgcttctaggggttgcacttgacgtgttccgtcacgtacttg-----
----------------------------------------------------tgtcctta
gttgc----------------cccacgctgttccgtcagtgtggtgtgtgaatatagtgt
tc---cgtcactattgaaaccgataactgtgcacaatggct------------------a
tcaaccaattgacacttgcagtt-----gcaagtgatcaggaaatttcagctca---tgg
ctatcctactatgtctgatgccgttgaacattttagttcct---ccgcatcacacggttt
taaggattgccgttttgtagcctttgggctg---------------------caggacat
tgttattggagttgaacccagtgactttgtc---------------------gtggcttt
ggagggtgacgaaattctcactgcctatatagccacttttggagctagacctcgctgttt
gcgcggttggcttataccctctaattc---------------taattatgttttggagga
attccaagtgatttttggc---aagcgcggcggtaacgttgt------------------
------------------------gtctgtcgataattacatgtgcggtgctgatggtaa
acc--------------ggcagttcctagcgaacagtggtcttttgttgagcactttg-a
cgatgatacagatgagatcaccgttaatggtgtcacttttcgccac--------------
-------gtatggaataccgttcgcgctgacgacccttatgaaaaacagggtcttctttc
tattaagtctatagag------tacatctccaatg--------------------ttcct
cacaagttgcctaatggttctgtccttggtgttgccggaactcctaagaagcgtaaggct
attgtgcttgatgaaaagtatagtaagctttatgatgcttgtggtgttccttttgtcact
aatggcaaatctatttcagaagtt--gtccctaaaccactctttttgcatgctcttgtta
agtgc----aagtgcgataat---------------------------------------
---------gagtcttggactgttggtgactggactggttttaagactacttgttgtggt
t---------------ccactggtaaagttacgactttggcagttggcgat---------
-------------gttactccgggtgacattgtcttt-----------accacacttggt
gcaggtaaaggcactaagttcttttgtggtcttgttctcacctttgttga----------
------------------------------------------------cacac-------
-ttgagggtgtttccgcatggcgtgtt---------------------------------
gttaaggcctatacagttgataagtttgttgcatcttctaactttgatgaacacaaccat
gtta--------------tgagcttggatcaatgctcatttgacaacttt----agtcct
attagcgtagcactgaagttctcacttttgcgtggtaattgctgtgacgacgtcaagttt
gctgttgcaactggtgtgattgacattggtcttggtgtctttgatgttaatga-------
-----------tactgtttttgagaatgtaccatggtttgttcaga----------agtt
t------gagtttttgaaaccagcatggg--------atgctctaaagcaggccatta--
-------------------------------------tcaaccttggtgtaacatctaag
gctgttttgtcttttattaagtcactgtgtagtg-------ctgcattcagtgttgtt--
gacggcgttccagt----------tattgtctgcactgttgctgagagattt--------
----------------------tctaaggcttttactgattttctgagttacacccgtga
atgcttt------------------------------------------actgccctctg
tgatgacatcgttgtgttcggtgtcaag------tgcaaagctgttggtgactacattat
ttttaataatagtgtcgtcaaaactgttaaagccaaa-----------------------
-------------------------------ataaagggtgtta---------aagaagc
tggt---cttaagactatga-----cctacacacagtgtctacttgga------------
tctaccaagcctgttaa---ggttaagcgcgttgaacg-tagtgttgcacagct------
------------taaagttgttgacactgctgtaccattaaaacaggaaggtgaatgtct
tgttgttggtggtcgtgctatgtttaggtctgatggc---------tattataggtttat
ggctgatgctgatgttgtactcgagtcacctgtttttacagctggctctcaatacaatgt
tgtgttcgaaactgatgccctattcatagccccagagattagcactgtg---------tt
tgaa---ggtgacaacattgacactgtggttcagactgttgccaataaagtccaagcatt
taacaatagattcgttgtttaca------------------------------acgcaca
tgttgttgatggttctatta-atgtgttttgtgattataagtttacttgtc---------
------------------------------------ctgctttcttggatggttt-----
-tccagagtggttttcattctgtaagaatcatttta-----------aggatgccggatt
tgttgagttt------------------------------tatgactgcattattaatag
tga------------------------cggtacttttcagaccacttttcagccttattt
ggaccttaaaccatctgttgatgcgtatttaggtcctgagattgtacgagctgttgat--
----------ggtggtcgtctgtggcgtactgttattaatggcattagtgacgctgttaa
tttttgtaagaatcttaggttgcacttcgattttggtgagcttaagggtactgttgttaa
gcgttttaagggtatacttaggacgcttcttacagtttacaatgagtttattcaaa----
--------------------------------ctactgtgtctgttcttactatc-----
---------------------tgcggcattagtgccaagtactatgcttttgacaagcct
atgctttgtatgcatggtattacagagcgtgttactagttttgacattactagtcttgga
aagcctattttagatggtctttct---------aggtgtaatgtctttgcacgtggttct
actgcagttgtagttgattctgttgatcacgaacttcttgatcttgaggagtgtgatttt
gttgaacctgctagtcatggtgtgcttgtcgtatcagatgattatggcttttattcttgt
gaaactggcatatatccctatgctagtgatggtaaagttttgccattgcggtttaggaaa
aaggctggtggtaagaatgttgcctttgatgacaatgttacagttactgagattgaccct
atttttaaggttaaactgtcctttgagtttgaggatgaaaaattgattgaac--------
-------tttgtaagaaggttat-------------------------------------
--------------tggtagcaaagttaagtgtagttcctggtcccaacttgttgagatc
attgatactgctcttactgcaactaagtcatactacaatgttccagaatattttatctat
gatgaggaaggtggtaatgaccttaatttggatgtcatgatctctgaatggcctttgcag
gttgacgatgtcagtgaattagttagcactgatgagacagttgaagagcaagctgttgaa
caagtagagccagttgttgaagatgtaagtgatatcattgaggta------------aac
aaggcttttgctattgatgattcaccagagagagctatta--------------------
-------------------------gtccatttggttttgacacaaatgagattaatgga
cggcgtgtgcttgtacagtctaacaacaactgttgggttaatgctgcttgttatc---ag
ttacaagttctaggttttgacagcccagctatggaactttatagagttggtggcacacat
aatcttgttaagcaa-------------tgttacgaggccactggtgcatttttaggttc
tttgggtgatgttgcacattgtttagaggtattgcttaaggatgctaagacagccaaagt
tactgttgaagttacttgtgattgttcatctaacttcgaagaacttagcggtgctttctt
taggtttttgcctcttaagagtaagtttgaatatggtagttgctttgcttgtcatggcac
tcg------------------ttattatcgtgtgtgtggtattgttggctctgcaatatt
ttcacagactcttaagccattggatttcaatgacctgatctgtgatgttgctagt-----
gctagcgtctttcttggtgatgattgtggtcattatttaattaatgactacgacaagaga
ctatgtgtcgatggtatgggtgtttacaagattaagcataacaccattgacacaatagtt
gttaaggacgccgatattaagccttctactgtggcaccttttatcgagtactgtaatgtg
aagttctaccagggtgattttaaagatcttgctggtttgtctc------------atgac
tttgtagttaatgcagcaaattgcaacttggcccacggtggtggtgtagctaaggctata
gatcatcacactggtggcaagttgcaaaagctttccacttcttttgttaaaaggaacgg-
------taaggt--------------------------------tgcaactggtgagtgt
gt----------------------------------------tatgattgatactggcaa
gttaaaagtccttaatgcagttggtccccgtaagggcaaggatgcagagtctttattaaa
tactgtttacactaatatctttgcgcgtaagggtgttccccttatgcc-tttgattagtt
gtggtatttttggctttgacat-------taaagactcactta-----gggcattcttgg
atgcatgtggtgataggcacgttaaatg---------ctttgtttattctgactctg---
---------------aaagggagtcagttatgaa-------gttcttgacgacacctttt
gaggaaca-----------------------tgttgcacctat---------------tg
aagaaatgcttgaaacacctgtggttgaaacaacaactgatgttgtttctccatttcaca
ctattggttctcataagttttatgattgcaatagtgttgagccta--ttttaggtctagg
tgttaagaacattgttctcttcacagaccaggtgttgtctgttaaagatttcggtattgt
tgttgataagtatctcaa------tggcttgttatctgacatgtccaacaagtatgttaa
tgatcat---------aaagctgttccttttggtaacattttgtc---------------
---acttgattgtggtgcttttact----gtagtggatgctgtgtcgccttttgatggtg
ctagctttgagaagcagagtggtcgtaccatacgtaaattggctagattggatggcagca
cattatgtgtcttacctaatgccattgcattatttgacaagctctttgtgttgggt-gac
aatttttcatttttagtg---ttagataatgttagacctttgtttgataattatcttaaa
cctaaagatgttaaagttaaggtcacagcggatggtcgcaatatcaatgatgttatagtc
acaactgcggaaacgtttgatgcgcagttgggaccttctgctaatgg-------------
--tgctgaatcacttgttggtgttgttcc----------tactccaacg--------gat
ggtggtaaggttgt------taatacagtacctgatgtcaattggagtaagcactttggt
ttttctgatgctgctgcatttgccgttcttgaccatagcaagtttgcttttgattctgaa
gtagttgatggtaagcgtgcacttgctgattcagataac---------------------
----aattgctgggttaatgcgacttgtttagcattgcaat-------ttcttaaaccta
cgtttaaatacgttggttgggaggatttgtggaacaagttcgttacaggtgatgttgctg
gttttgttcaccttctttattatatagagggtgttgacaaaggcgctaagggtgatgttg
agagcacattaagtaagcttgataagtatattgtatctagtggttctgttactgttgaac
gttctacattgtgcgatcgttgtaatagtacagttaaaact-gttacaggtgctatagct
gaggcctctgtcattcttaatggtcacactgatggacactgtcctcataattttgagtgg
cgtgtgcaagttatcggtgttaaaggtgacatcattttactac-----------------
------acagcggtagcttattaaacggaccttatgtgtatggtgatgcttatgtggctt
ttagtggtaatactgataatggccattacacagtttttgataataaattatctaagatgt
atgatggtattaaatgtgttaaaaccacacttgacacacttgtggcttcctcagttgtta
tccgtaatggtagttacgctgttaaaacagagcatgt---gcccctgattaagaagctag
atgattcagct----gaaaagtttttcaatgttggtgacattgttgcac--ataacattg
cttactttttcgtttggttgctaactacacttagcactctttataggtgctggcgtggtg
gtaattttaaa------------ttattgtctagtatacctgaacgtagtggta------
-----tagtgttacgcaggagttttaaatataattttagagcttt---------------
------gcgttctaatgtggctagtaaacagaagtattgtcttatgtttgctaagttgct
attactactgtatactatatatgctatgttgtttatcttagtcaggtttagcttctttaa
tgattatatttgtggcagtactgttagaggttacgctagttccgactttgacaagagtaa
gttttgcaa----------tggatctttggtttgtaagacttgtctttttggctatcagg
aacttagtgaatttcaacatgtaggtgtggtctggagctatgtgcgtga-----acctct
ttttgctagtgttttaccactatgttactttgctgttattgcaatttttggt--------
--------------------------------ggtgttgttgagcggtttgcattatgtt
attttgctgcacaatttattaataatgtgctcagctttttaaagttgcaggactcctttt
ggctagttcaacttgtccc---ttttgacatatttggcgatgagatacttgttatgt--t
tttgtcatataaggctatttgtttctttaagcatgttgtttttggttgtgacaaacctag
ttgcgttgcatgctgtaagagtgctaaacttaagaggattgccatggataccattgttaa
tggttctaggcgatctttttatgttaatgctaatggtggtgctaagttatgtaaaaagca
taactttttctgtgtcgcttgtgattcttatggtagtggtcatacttatattaatgatca
tattgccaatgagttacataatgttactaagttacatgttaagcctactggtcctgcttt
tattaatattgatagggttgagtttagtgatggattttaccgcatcttttctggtgacaa
attttggaaatataattttgatattactgataaaaagttttcttgtaaagaagtacttaa
gaattgtaatatcttagatgattttattgtctttgacaataatggttcaaacttgtc---
----------------------------------------tcaggttcagaat--gcgtg
tgtttatctctcacaacttctgtgtaagcctattaagattattgattctacactactgtc
ttcacttaatgttgactttaa------------------tggtgctttgcataaggcatt
ttta--gatgtcttacataatagt------------------------------------
----tttggcaaggattttagttcttgtaaaactatgcat-----------------gat
tgcaaagagttgcttgagttagatgttagtgatgatgattttattaaggttgtatctgat
gct----catcggtttgatgtgcttattactgacacatcctttaataatttctgtacgtc
ttatgccaaaccagcagagaaattgtcctcttttgatttggcacattgtatgcgcagtgg
tgctaaagttgttaatcataatgtgcttattaaggaaaagatgcctattgtgtggaattg
cgtggattttgccaagctttcagttgatgctagaaaatacattgttaaaactgctaaggt
taaaggtgtaacttttctccttactgttaataacaatgttatg-gaaactaccttacctt
gtgttagtgtgttgcaaaaacagggtgctggtaagctgtcctctatgtggaaaaattttt
ggtatgcatgtggtgccatt--ttggcgttattcgtgctactgaattgtgtgggttttac
ggagtacgcatctagcttacccggttacgac---tttaagtatattgaggatggtcaact
taagccat--------------ttgctaatggtttgtattgcgttcgcaacacgtttgac
acatttatggactggcatgctcagaaatttggctt-----taaaccatcaaatagtgaca
agtgtcctatagttgttggtgctagtgattct----------------------------
--------------------ggacgtgttgtacctggtgttgcatctgatgtttatttgc
ttggtaaaacgcttattttcacacttaaaac----agtctttggtagtgctggtcattgt
tatgatgttaatggcatagccgatggtgacaagtgtttatttaa----------------
---ttctgcctgtactaacttagaagg---acttggtggcacacgcacttattgctataa
gactggtcttatagagggtgctatgacttatggtgatttgcaacatgattcgtattaccg
tttgagtggtgataattatgttcgattaccatatgttgtcgttcaaggtcttggttttag
agctgtgcgtactcaggctactacatactgccgtgttggtgaatgtgtagattcaaaagc
tggtatgtgttttggtgcagacaggtggatggtatattctaatga----cataggttctg
act-----ttatttgtggttctagcttgatggacttgctacgtaatgtacttagcgtgtt
caattataacttttccactatgattatgtcaggccaggtcatttttaattgtgtccttgc
atgtgttgttgtttttggctgttacttcgtgatgaaatttagacgcgtctttggtgacat
gtctcttgctgtttttacagtttgtgctgctgttgttgtcaacaacctttcctactttat
----ttcattgaattatgtgggtatggttgtttactcttttcta---------tacttta
ttagtactagaggacttaagtattgctttatatgggatattagttatgttgttgcctatt
gcttgttggcgccatgg-tggttgcttaca------tggtatatttgtgcagcattaatt
ggtcttatccctaatttgtttaaacttaaggtctctacaactttgtttgagggtact---
--aaatttgttggcacatttgatgctgcatctgttggtacctttgttattgatgcacgtt
cttatgagcgtcttatcaatagcactagtatagagaagatta-------------aacag
tatgctagtacttt-------------------------------taataagtacaaata
ttacagtggtagcgctaatgaggctgattataggtgtgcttgttatgctcatcttgccaa
agctcttattgatttctcaacaactagacaggacacattatacacc-----ccaccaact
gttagtattaattctactttgcaggctggtcttaagaaaatggcccaaccatctggcctt
gttgaaccatgtgtagttcgtgtctcatatggtaatacagtactgaatggtgtttggctt
gatgacaaggtttattgccctaggcatg---ttttggctagtgacactacagttactata
gattatgatgcagtttaccattcgatgagactg--cataatttttctatttctaagggta
atgtttttcttggtgttgtaggtgctgttatgcaaggtgctaatcttgttattactgtgt
cacaggctaatgttaacactccatcatatagttttagaactttgaaagcaggtgagtgtt
ttaacattttagcttgttatgatggtacacctgctggtgtctatggtgttaatttgagaa
gcacacatacaattaaaggttcatttgttaatggtgcctgtggttcaccaggttttgtta
tgaatggtcataaagtagagtttgtctacatgcaccagatagaacttggtaatgcatcgc
atgttggctcggatatgtttggtaacatttatggtgggtttgaagaccaacctagtattc
agcttgagggtgttgcaacccttattactgaaaatgttatcgcatttctgtatgccgctc
taattaatggtgagcgttggtggtgttccaatgaacgttgc---actattgatagtttta
atgagtgggctcttggtaatggttttactaatttagtgtctggtgacg-----------g
gttctctatgttggctgctaagactggtgttg-----------atgtgtgtcaactcctt
tcagccatacagagacttgccac----tggtcttggtggtaaaacgattctaggttatgc
ttctcttacagatgaatacacacttagtgaggttgttaggcaaatgtatggtgttaacat
acagagcactaagactagtagtgctttgaagaacc-----tacttcttatgggtttcttc
tttctatt---------------gttttggtctgaattctttatgtattcaactatactg
tggattaatcctggcttgattacaacctttt-----------tgggtctttttgtaatgt
tatct------atgctgcttgctagttgtatcaaacataaaatgctttttcttcagttat
ttttgctcccatctattattatagctgcttgctacaattttgcttg--------------
-------------------------ggatatggaagtaactagaatgttggctactcagt
ttgactaccatgtatcatttcttaatatggatatacagg-----gtgctattaacatt--
-----------attgtgtgtttcattggtat-----atctttacatacttatagattttt
ggacacacaattg-------cgttcttacagcacttatatattatctatgtgcacagttc
tttacacattctattatggctatgactctttgagccttgctataa-tgttactgggtttt
ggctgtagagaatggtatgttggcactgctgcttttagacttgcccagtttatagtgcca
tactgtcctggacttatctcctttgttggtgata---ttaaggctgtattggttatgtac
cttgtctttggatttgttgcgactgtttattttggcttgctttattggcttaacagagtg
cttaaattgactcttggttgttatgactttaaagtatcagctgctgaatttaagtatatg
gtcgcgaatggttatactgcaccaagaggtccttttgactctgtattacttagtctcaga
ctattgggtgttggtggccagaaaactattaaggtttctacagtgcagtctaaacttact
gatcttaagtgtgccaatgttgtgcttttgggttgtcttaccaacatgaatatcgcagct
aatagtagag-------------aatggtcttattgtgttaatttgcataatgagattaa
ccttactagtgaccctgaagaggcccttgaaaaacttttggcattagtagcatttttcct
atcaaagcaacaaaactttggtgttgatgatttaatagattcattctttgaaaacagaaa
tgtgcttcaaagtgttgcatctgcttttgctaatatgcctagttttattgcttatgagaa
ggctcgtatgaattacgaggatgctattgctaatgatgctgctcctactgttgttaagca
gttgaagaaggctatgaatactgcaaagggtgagtttgaccacgaggcttcagttcagaa
gaagattcagcgtatggctgatgcggctgcagctcagatgtataaagatgctcgtgctgt
ggaccgtaagtctaaagttgttagtgctatgcattcactgttgtttggtatgctccgtaa
gcttgatatgtcttctatcaatcagcttatggagcttgcaaaggatggttgcatacctat
ggctattatacctgctgctgcagctacaaaacttacagttattacccctgatttggagtc
ctttagtaaaatacgtgttgataataacattta-ttatgctggggctgcatggagtatta
ctgatgttaaagatgctgatggcagagttgtcattttgaaggagattaatgctgacaaca
aggacgctttagtttggccattacatgttac----ttgcgagc-----gtgttgttaaac
tccagaataatgaaattattcctggtaagcttaagcag---------cgtgctgttaagg
cggaaggtgatggcttttctactgatgctaaagctctttacaatactgaaggtggtcact
gttttgtgtatgcacttatagctgacaaacctgatttaaaggttgtcaagt------ggg
aatatgatggtggttgtaagactattgaacttgaacctccattgaaatttgctgttgaag
ctcctactggcgttcagatcaagtacctttattatgttaagaatcttaacaatttgcgta
gaggtgctactttaggctacataggtgctactgttaggttgcaggctggtaaacagactg
agctagcatgcaattcttctttgctcactctttgcgcttttgctgttgaccctgctaagg
cctatgttagtgctgttaaacagggcgctaaaccagttggtaattgtgtaaagatgcttg
caaatggttctggtagtggacaagccgttactaatggtgttgaggctaacatgaatcaag
attcttatggtggtgcttcagtttgtatttactgtagagcgcatgtcgaccacccagcta
tggatggtgcgtgtcgctttaagggtaagtatgtgcaaatacctatag---gtgtcaatg
accctattagattttgtatagagaatgaagtttgtaaggtctgtggttgttggcttaaca
acggttgctcttgtgataggtctagtg---------ttcagagtactgat---caggctt
atttaaacgggcaaggggctctagtgcagctcgactagagccctgtaa---------tgg
tactgaaccagaacattgtgttc-gtgcttttgacgtttataacaaggatgtagcatgta
ttggtaaatttttgaaggttaactgtgttaggctcaaaaatttagataagcatgatg---
---------ccttctttgttattaagcgttgcactaagtctgtcatgggacacgagcagt
ccatgtataacaaacttagtggttccaatgcattagctgtgcatgatttcttta---ctt
ggaaagatggccgctctatttacggtaatgtttgca----gacaggacctcagtaagtat
actatgatggacctctgctatgcattacgtaattttgatgagcgcaattgtgagactctt
aaagaaattttggttcttacgggctgttgtgatcaatcttattttgataacaaggtctgg
tatgatcctgttgaaaatgaagaccttcatcgcgtgtacgcactattgggacagcgtgtt
gctaacgctatgctcaagtgcgttaaattatgcgatgagatggtcactaaaggtgttgtt
ggcgtcttaacattggacaaccaagaccttaatggtaatttttacgattttggtgacttt
gtcgatgttatgccaggtatgggtattccctgttgtacctcatattactcttacatgatg
ccaattatgactatgactaattgtttggcatgcgagtgttttatgaaaagtgatattttt
gggtcagattttaaaacttacgatttgcttgaatatgattttacggatcataaagtcaaa
ctctttgataagtactttaaatactggggccaagattaccatcctaattgtagtgattgt
tatgatgacatgtgtttgttacactgttctaattttaacacactattttctactactata
cctaatactgcctttggtcctctctgcagaaaagtttttgtagatggtgtgccacttatt
gccaccgccggctaccattttaagcagttgggtttagtctggaacaaggatattaatacc
cataattctcgccttagtatgactgacttgttgcagtttgttacagatcctggcttactt
atagcgtcatcgcctgccttagttgaccagcgtacagtttgtttttctatcgctgcactt
agcactggtataacacatcaaactgtaaaacctggtcattttaacaaggaattctatgac
tatttattgtctcaaggattctttgatgaaggttcagagttaacacttaagcattttttc
tttgctcaaaagggtgatgctgctgttgctgattttgactattataggtacaacaagcct
actatgcttgacatatgtatggcacgttttacctataaagtggtacagcgttattttgag
tgctatgatggtggttgtattactgctagagaagttgttgtcactaatttagataagagt
gctggttaccctcttaataggtttggtaaagctcgtttgttttacgaaacctttagttat
gaggagcaagacgcactttacgctatgacaaagcgtaatatcttaccaactatgacacag
cttaatctcaagtattctattagtggtaaagcacgtgcccgaactgttggcggtgtttca
cttttagcgactatgaccactaggcaattccatcaaaagcatttgaagtcaattgtcaac
acgcgtaatgcacctgttgtcattggtacaacaaagttttatggtggttgggacaatatg
ctcaagaatttgatgaatgatgtcgataatggtgcactcatgggctgggattatcctaaa
tgtgatagagctatgcctagtatgatacgaatgcttgctgctatggttctcggttcaaag
catgttacatgttgta------cagacagtgataggttttacagactttctaatgaactt
gcacaagttcttaatgaggttgtgcattctaacggaggtttctatgtaaaacctggtggc
accacatcaggtgatgctacaactgcttacgcgaattctgtctttaacatttttcaggcg
gttagctctaatattaataggcttctttccgttgatagtaatgtgtgcaacaatttgtat
gtcaagaagcttcagcgttctatctatgacaattgttatagatctagcgctgttgatgat
aatgttgttacagacttttataactaccttaagaagcatttttccatgatgattttgtct
gatgatggcgttgtctgttacaacaaggagtatgcatcgttgggttatgttggtgacatc
tctgcatttaaggcaactttgtactatcagaataacgtgtttatgagtacagccaagtgt
tgggtcgaagaagatttgtctgtcggacctcatgagttttgctcacaacacactatgcaa
atagttgattctgatggtgattat---tatttgccgtacccagaccctagccgtattctt
agtgctggtgtttttgtggatgacattgtcaaaactgaccctgttattttgcttgagcgc
tatgtgtctcttgctattgatgcatacccactgtctaagcatcccaatcgtgaatatagg
aaggttttctatgttcttcttgactgggttaagcatttacataatacacttaaccaaggc
attctcgaaactttctctgttacattacttgatgatgtgcagagtaagttttgggatgag
gctttttatgctggtatgtatgagaagtctactgttcttcaagcagctggtatgtgtatt
gtatgtggatcgcaaactgttctcagatgtggtgattgtctacgccgtcctttgttatgt
acaaaatgtgcttatgaccatgttgtaggcaccacccataggtttatcttgtctattact
ccctatgtgtgtaacacatctggttgtaatgttaatgacgttactaagttgtttttgggt
ggtcttaattattattgtcatgatcacaagccgcagctctcattcccactttgtgctaat
ggtaacatttttggcctttataaaaactccgcagttgggtccttagatgttgaagttttt
aataaacttgctatgtctgattggtccgacgtcagtgattataaattggccaatgatgtt
aaagaatctttgcgactctttgcggctgaaactattaaagctagggaggagagtgttaag
tcctcttacgcgtgtgctactcttaaggagattataggtcctaaagaactactgttgcaa
tgggaagttgggaaggcccgtcctcctcttaacaggaattctgttttcacctgctttcaa
attagtaaggactctaagtggcaagttggcgagtttacatttgagaagctcgactatggc
tctgacactgtgtgttataagtctaatgtcactgctaagcttgttcctggcatgatcttt
gtacttacatctcataatgtcttatcactcaaagcacctactattgccaaccaagagcgg
tattcaactatttataagttgtatccatctctgaacgttgatgatgcgtattcatctttg
gttccgtattaccaacttattggcaagcagaaaattactacaatacaaggacctcctggt
agtggcaaatcacattgtgttattggtctaggtttgtattaccctagtgcacgtattgtg
tttgctgcttgttcacacgctgctgttgattctttatgtcataaagctgctaaagcctac
agtgtagacagatgctcacgtattattcctgcacgagcgcgtgttgagtgctatagtggt
tttaaaccgaataacacctcagctcagtacatcttttcaactgttaatgctttaccagag
gttaatgccgacattgttgtcattgatgaagtgtctatgtgcactaactatgatttgtct
attgttaatgctcgtgtggcatataagcacattgtctatgttggtgacccgcagcagtta
cctgcacccagaaccatgataacgcgtggtgtgttacaacctgaagattataatgttgtc
acccagcgtatgtgtggtgtaggacctgatgtgtttttgcacaagtgttaccggtgccct
gctgaggttgttaacactgtgtctgaacttgtttatgaaaacaaattcaaaccagtgaaa
gaccacagcaaacagtgttttaagatgtttgttaagggtaatgttcagattgataatggc
tctagtgttaataagaagcagcttgaggtggttaaagcctttatcgcaaagaaccctaaa
tggagccgcgctgtgtttatctcaccatacaacagtcaaaactatgttgctgggcgtatg
ttaggtttgcagacacaaaccgtggactctgcgcaaggtagcgagtatgactatgttatt
tatacacagacttctgacacatctcatgcccttaatgttaataggtttaatgttgctatt
acacgcaccaagattggtattttgtgtattatgtgtgacaaggcactgtatgacacattg
aaatt------ttttgagat--cagtcaatcagaccttcaatctactattggtgggtgt-
---ggtctttttaaggactgttataaatttgatcaggatttaccgcctgcacatgcaaca
acatatatggctctttctgacaagttcaagacagataaagaacttgctgttaatattggt
cattct---gatgttcgttatgaacacgttgtttcttatatgggcttccgttttgacatg
aac------atacctaatttccattccctgttttgcacacgtgatttcgcgatgcgtaac
gttaggggctggattggtatggacgtagagggggctcatgtttgcggtgataatatcggt
acaaatgttccattacaagtagggttctctaatggtgttgactttgtcgtacaacctgaa
ggttgtgttgtaaccaatgagggtaacattgtcaagccagttaaagctagagctccaccg
ggtgaacaattcacacacctagtacctttgatgcgtaaagggcagccatggtacgttgta
cgacgtagaatcgtgcaaatggtctgtgattgtttaaatgggctttcagacgtagtaatt
tttgtactatgggctggaggtttggaactcacaaccatgaagtattttgttaaaatagga
ccatctcagc------attgtgattgtggtaaagaggctcgttgctacaatagtgcgact
catgcgtactattgtttagcacacgcacttggttgcgattatttgtacaacccctttgtt
atagatatacagcaatggggctatacagggtctcttagcagtaaccatcatgaagtttgt
aatgtgcaccgtaatgagcatgttgcttcaggtgacgctattatgactagatgtcttgca
attcatgattgttttgtaaaaaatgttgactggtctatcacatatccgtttattgccaat
gagaatgccattaataagagtggacgaatagttcagtctcatattatgaaggctgccttg
aaggtgtataatcctaaagctgttcatgacattggaaatcctaaaggcatacgttgtgt-
--tgcaactaatgtaccttggtactgttacgacaaacagcctattaattctaatgttaag
atgcttgag---------tatgattatatgactcat--ggacaatt----ggacggtatg
tgcctattttggaactgtaatgtagatatgtatcctgagttttctattgtctgcaggttt
gacacacgctgtagatcacatttgtcactagaaggcgttaatggtggtgcactttatgta
aacaatcatgccttccacacacctgcatacgacaagcgtgcctttgctaagcttaagccc
atgccatttttcttttatgatgatggtgaatgtgatgtttcacaggg-------------
acagattaattatgtgccacttcgtgctaccgtgtgtattactaagtgtaatattggtgg
tgctgtttgtaagcgacacgctagtctttatagggcttatgttgaggcttataatacttt
tactcagaatggttttaacatttggtgtcccaacagttttgatgtttataatttatggca
aactctagttgacactaatttgcagggccttgagaacattgcatacaatgttgtcaagaa
gggatcttttgttggtgaaccaggtgagttgcctgtggcagttgtaaacgatagagtgtc
tgttagggatggtgttagtgataatgttatctttgttaataagacttcattaccaaccaa
tgttgcatttgagctgtatgctaagcgcaaaattggtcttacaccgccacttaccattct
gaaaaatatgggtgttgttgctacacatggtttcgtgttatgggactatgatgctgacag
acccttttctaattttactaaatctgtttgcaagtatacagactttgatgag--------
------gacgtgtgtac----------ttgctttgacaatggcatacaaggtgcatttga
gaggtttactttgtgtaagaatggtgtattaatctctaatgtcgctatcaagaaattacg
---tggtatacgtttgaattttggttatttgaacggtgttgcagttagtagtatcactga
aggtgagactactaagcctgttgactggtatatctatcaacgcaaagacggttcatttgt
--tgagcctgttgatgg------------------------ttactactcacagggtcgt
aatgctagtacattcttgccacgttctcagatggaaaaagactttttagaacttgacact
ggtttgtttataagcaagtatggacttgaagactttaattttgagcacatcgtttatggc
gatgtctcaaaaactactcttggtggtctacacttacttatatcacaggttcgtttagca
cgtattggtg------ttcttaaggttgaggactttgttgactcagctgatgatacacta
catagttgttccgttacgtatgctaatgatcctagtagtaaatccgtctgcacctatatg
gatatacttttagatgattttgttgtgattcttaagaatcttgatctttctgtgacgtct
aaagtgcatgatgtcattgttgattgtaaggcttggcgctggatgctttggtgtaaagac
tccaaggttgccactttctacccgcagttgcagtctgct---gagtggaagtgtggttac
agcatgccaagcctttataaaatacagaatatgtgtatggatgcatgtaatttgtataat
tatggtgctagtattaagttgccagatggtattatgtttaacgttgttaaatatacccag
ctgtgtcagtttcttaataccactaccatgtgtgttcctcataatatgcgtgtcttacac
cttggtgctggctctgataagggtgtagcaccgggtacagctgttttacgtagatggctc
cctgacgatgcaataatcgttgacaatgatgttaatgattatgtcagtgatgctgatttt
agtataacaggtgattgtacacatgtttatgttgaagacaaatttgacctacttatatca
gatatgtatgatggaaaaattaagagcatcgatggtgacaatgtgtctaaagatggattt
ttcacttatattaatggatttatacgtgaaaaacttgcgcttggtggcgctatggctgtt
aagattaccgagtatagttggaataaacaactttatgagattgcgcagaagtttgaatat
tggacactgttttgtaccagtgttaacacttcttcttctgaagctttccttattggtatt
aactatcttggtgacttttctagtgctagtgttatagatggcaatgttatgcatgccaac
tatatattttggcgcaattccactattatgactatgtcatataattcagttcttgatctg
tcaaaatttaggtgtaaacataaagcgactgtcattattacacttaaagataaagacatt
actgatatggtgcttggtctgattaaaaatggcaagttgttgattcgcaactcgcaaaaa
ttattaaattttagcaaccatcttg-taacaactaaatgaa-------actttttacagt
tttcacgcttttggcctctattagagtgctttatggctgtgaatccgttgatttta----
----------------------------atttgtttaatacaatattttcaacac----a
cagaggtttaag-----taataccacctctg--ttatcactggtgcttacccttccacca
ataagtcagactggtcttgtaatacaagaactggtcatttgagtggtagtggtttcggca
taggtttgtatgtacagac--accacgtgaacaataccagtatgatggttctggtgcagg
cggctatactatagctgtttcgcccattcacgttacgaatttgacttgggagctatggat
ccaccgtaaatggggtgttaactcagttgttactgttagattatgtaggtggtggcagtt
tatgagttttaact---------------------------ctactagccatgcagcaga
tgctgg--------------------tcctactaatgcatttgagtg---tcttataaat
ggttcctatcctactcatcgtaacact---------------------------------
ggttatatgtttggtgttacttggtacaatgatttagttagaatagtttttccacctact
gttcttgaaatgcagcttgatggtttacagtgggaacgtgtccagtttaatagtcctgtt
aatgctggacatgctactaggt-ttaacgtcgttaag---gacatttctactgttttggt
tgaaactaa------cagtggtggctctgtttttagatattcgtattgtgct---gatgg
gtttgttaacggtctgcaatgtaagcttagactatt------------------------
------tgatataccccctggtgtttattctaatagtgaggttgaatatcctacagcact
atatactgttgtaca--caatatgtcag---cctgtccagagaggccagatag------c
tattgtgg-------------ttctaattcgtgcccttttaagcgtgcagtgttt-----
-------------------------------------------tctaattgtattgttaa
ttatactacctgggttaatccagaccagcgtgattttcaacatttaatt-----------
---------------------------ttgcctaatggcaagtttaatccattt---act
gagtgtaatgg-------------------------------------gttgaacagaat
tgttgat-----------------ggttgcgttcctggtttcgttcttagagttggtcgt
ggtaaggctgttaacagaactattgttac--------------------accttatctca
agccttatgaatgttttgggtggtcatggaatgacaaacaggatagtatttatgactggt
ggattgctgatttt---------------gtctccactggtgctttcgtttgtga--gag
taatcccgaagctcctaagactggggtttgtgtgacatacactgtagagaaagttacttt
tcagggtgtgc------------------------------------------tgtatga
gagtaattttactttcgcacagtattataacctattgtatgtaggttctcaacttaggt-
------------------------------------------------------------
--------atgtgcgtatactcggtaaagtttatgaagtttcatcttgtttt----gagg
cttcatatgacgttttataccgtaacaatcagtctttt------gggttgcttt------
----------------atagaagtttcgattgt----------aatcagctt--------
----catattaaatctgcacgttt------------------tgtggaccgttta-----
-----------ttaccgtctcataatggtactgctactgtattag---------------
--gttgtttgtttaatgctagtt------------------acgcacctaatgacaccat
ggtaaattgcactaacccacttggtgatgggttttgtgctgatttgctaggtaatgtcgc
tgttaggcgtatgacttttgaaaagcacgacactacttacgtagcacctgttactaatga
gaggtacacagaaatgccattggaccatcaattaattttgaccgaacagtttttgcaaac
tacaatgcctaagttcagcgttagttgcgagacttacatatgtgacgtaagtaaggcgtg
caaaaatttgctatttaggtatggtggtttttgtcaaaaagttgaggctgacattcgtgg
tgcaggcattcttttggacggtgatgtt--agtagtttgtactctactattgctgccaaa
actagttccgttgtgcccactactgatagattcaatgtttctcaattctttttgcctaaa
acgcagtct---agtgccaataagtatgaatctaggtctgctattgaggacttgttattc
agcaaaattgaaactactggcccaggcttttacggtgactattataactg---taagaaa
aatgctatacaagaccttacttgtgctcagtaccataatggtatacttgttataccacct
attatggatgctgagacgttaggcatgtatggcgggattgct---gctgcttctgtaacg
ctag---------------------gcatttttggtggacaagctggcatggccacatgg
tctgttgc---tatggctggacgtttaaatgcactgggtgttgttcagaatgctctagtc
gacgatgtcaataagcttgctaacggctttaaccaattgacagcgagtgttagtaagctt
gctttgaccacttctagtgcattgcaggccattcaggctgtcgttaaccagaatgctgct
caagttgagtcactcgttagtggtattactgagaattttggtgctattagcactaatttt
aaggttatatcacagcgtcttgacaaacttgaagctgatgttcagatggataggcttatt
aatggcagaatgaatgtcttacagctttttgtcact-aactacaagctaaaaattgctga
gctgcgtaacacacatcgttatgtgcaatctcttattaat---------gaatgtgttta
tgctcagagtttaagaaatggtttttgcggtcagggactacatgtactgtcacttatgca
aaatgcacctagtggtataatgtttttcca------ctattcgctgatacctaacaacac
tatcactgttaaaaccacaccaggtctttgtgagagtgatgaattgggttctaagtgcat
tgttgctaaggacggcgtattagtctctgctaatttaagttattggcagtggtcaccgcg
taacctttacaaaccagaaaatctgacttttgctaatgtcattgc---------------
cgtttcacgtggtgctaattacactacattgaacaaaacttttgacatacctgaattgaa
tagtacttttcccattgaggaggagtttcgtgagtactttcaga---atatgtcatctga
gctgcaggtcttgaaaaatttgactgctgatatgagcaa---gcttaacattagtgct--
-------------------gaaattcagcttattaatgaaattgctcataacgtctctaa
catgcgcgttgaggttgagaaattccagcgctatgttaattatgtcaaatgggcttggtg
gcagtggctg---cttata------tttattgctctaacattgctagctggtctaatgct
ttggtgc-tgtcttgctactggatgttgtggcatgtgtggttgtttagctgctacatgtg
catcatgctgtgattgtagaggaactaaacttcaatcatacgagattgaaaaggtccacg
tccaataatgtttggtgg----------------------------acttttccagttga
cacttgagggtgtcgttaa-------------------------------------ctct
actattagagctgctaaacttgaccctaatgacgaagctattattagggaacaagtgcag
cctgctattaacggtgccaatatgctgggctatatgttgactagcatgtttgtgtggtac
tttgcattgtac---------aagccttcaacaagacgtgg--------------cagaa
ttgctatgtttgtttctaag---------ttgctcgtaatctttgcttacgtacctatta
ttgcttactgtggcggtg--ttgttgacagttgcattatacttgttgctgttgta-agca
gattactgtataccagttattatgctttttgttacaggagttttgcttttgtt--ctctt
taatgcaccgaca--------------------------------------------ctg
tgcttcatcaacggcac---------------------------------------cgtt
tgtctctac-------------tctagaattactaaagtagctgactatattgc--tctc
tatggtggtcaccatt--------------------------------atgtgaccatcg
agacaactgctgttgaatttgcgcacaaggactc--------------------------
------actctatgttg-----ctattagaggtaa-------------------------
--gaaggaattaaacctttacttatctaaagcaatggaattgtctgatggtgcgtatatt
tacttatttactaacacaccttttgttggtatctataacgctaattttcagctgcaagaa
actcaactaaactatgtttctgaagattgttgaggatgat---ggtttgttcatcaacac
agtcttgtggcttttagtgttgatacttgttctctt-------ggtggctatcactgtta
ttaagctcatacagctatgtttt--tcttgtcataggcttatgagtaatacca-------
-----------------tatacataccagtgtataatgcttaccttg----tttacaagt
cttatatggaagttgaaccatgccccataa------------------------------
---------------------------------------ttaatgtctaaactaaacgat
g---actgattctaacaacacggtccctgtgaccgaagttttagaacatcttagaaactg
gaacttcagctggaatatcatactgacagtatttattgcagtgcttcagtatggtaacat
gaagtacagtttctttctctatggagttaagatgttaatcatgtggctcctatggccctt
agtcattgctctgagcatttttaatgccta-tgctgactttggtgttaattggtggttct
tctccttcagcattctgatgcttgtcataacgctagttctc------------tggctta
tgtacataattaatagttttaagctttatcgcagaacgcgaacgttttgggcatttaacc
ccgaaacagacgccattgctgtcatttcagtctttggtagatcctactcgatacctatgc
cagtggcaccaacaggtattactctgacgattttaagtggaacactctttttcg------
---------------atggcatca---------------gaattgctactggtgtgcagc
--ctgcacacttaccgcaatttgtgactgtcgccaaacctggca----------------
-------------------------cgactataatttatactcgtgcggggcgttccctt
aat--------------------------gcaagcaccaaca----------ctggttgg
gcttt------ttatgtcagaagtaagcatggtgactattctgctttatcaaat------
----agtagtgataacttgacaga---------------------------------aaa
tgacagattgctgcatttagtctaa-------------------actaaacgaatatggc
cactgttaatt------------------------ggggtgacgctgttgaacaggcgga
atctcgtggtcgtaaaagaattccattg--------tcactctt----------------
---tgcgcctttgcgtgttatagatggcaaaaacttttggaatgtcatgcctagaaatgg
a--------------gttccgacaggtaaaggcac---------------tccagatcaa
-------cagattggttattgggttgaacaaaaacgctggcgaatgcaaaaaggccaacg
taaagatcagccttctaactggcacttttattaccttggtactggtcctcacgcagatgc
tcctttcaggaaacggattcagggtg--------tgcattgggtcgctgttgacggtgct
aaaactagccccacaggtcttggtgttcgcaatcgtaacaaagaacctgctacacctcag
tttgggtttcaattaccaccagacctgactgttgttgag---gttacttctagaagtgct
tcacgttcacagtctcgttctcgcaatcaaagtcaaagccgcagtggtgctcagaca---
-------------cctcgtgctcaacagccgtcacagtctgttg----------------
--------------------acattgttgctgcagttaaaca------agctttggcaga
cttgggcatag------------------cttctagccagtccaggcctcaaagtggtaa
aaatac------------------------------------acccaaaccaagaag---
--------------------------------cagagctgtctcacctgcacctgcccct
aaaccggctcgtaagcagatggacaaacctgaatggaagcgtgttcctaattctgaggag
gacgtgcgtaaatgc-tttggtcctcgctcagtttctagaaattttggtgacagtgac--
--------------------ctcgttcagcacggtgttgaagctaagcactttccaacaa
t--------------------------------------------tgctgagttgcttcc
gacacaagctgcactagcctttggtagtga-------------------aatcacaacca
aagag---tctggtgaatttgtagaagtcacctatcactatgtaatgaaggtccccaaga
ctgataaaaat-----ctacccagatttcttgagcaagtctcggcttactctaaacccag
tcaa-------attaggagatctcaatctcaacaagacctaaatgctgatgccccagtgt
tcactccggcacctccagc----------------------tactccagtttcccaaaat
cct--------------gcttttcttgaggaggaggttgagatggtggatgagattatt-
------------------------------aattagttcaact------aaacatgaacc
agcttatctttttcctgtgtatgatg--tgctgttatgctattcttttt-----------
------------------------------------------------------------
gattggctttttaatctcttcttttacgcttgccaggtcaatacttggcaggagtttgct
ttctc-----------atgtaactggag--------------------------------
------------------------------------------------------------
-ttggtcacttttctttgaggacttcagtacct---------------------------
------------------------------------------------------------
----ggtttaaatgcctttctgttgttcttattggtactattgctg--------------
------------------------------------------------------------
----------------------ctgctagctttatgtttgctgatttcgctgttgaggtc
tttgacctctttgagcggtttttcatcaacgttggcagatttt-----------------
-----------gcagatttgtttgacatacaatccctagctttgcttgtgga-------t
tcagtctcatacacaatggtaagcacgtaattatgctagtatgagtagagtataattata
ttgagtcctatagaccaacgcagttaacta------------------------------
---------------------catgtctggtgtggtggagtaatcaaagatccgcttgac
ga------gcctatatggaagagccgtcacacctcgtatgcaagtttctgttagtagt--
--------tgttaattagttgattctttgacagtgatacacaaaaaaaaaaa--------
------------------------------------------------------------

>MF769419.1 Swine acute diarrhea syndrome coronavirus isolate 197, complete genome
--------acatgggg--------------------------------------------
---acttaaaga--tataatctatctgccgatagagtctttatctttttagactttccag
-tctactcttctcaactaaacgaaatttacgtctt------------------tttgtgt
atgctacgcatgcacaattagatgtgtatttgagatttcgttccaggttgccagccttgt
gtaacaagtgtcgtgcttctaggggttgcacttgacgtgttccgtcacgtacttg-----
----------------------------------------------------tgtcctta
gttgc----------------cccacgctgttccgtcagtgtggtgtgtgaatatagtgt
tc---cgtcactattgaaaccgataactgtgcacaatggct------------------a
tcaaccaattgacacttgcagtt-----gcaagtgatcaggaaatttcagctca---tgg
ctatcctactatgtctgatgccgttgaacattttagttcct---ccgcatcacacggttt
taaggattgccgttttgtagcctttgggctg---------------------caggacat
tgttattggagttgaacccagtgactttgtc---------------------gtggcttt
ggagggtgacgaaattctcactgcctatatagccacttttggagctagacctcgctgttt
gcgcggttggcttataccctctaattc---------------taattatgttttggagga
attccaagtgatttttggc---aagcgcggcggtaacgttgt------------------
------------------------gtctgtcgataattacatgtgcggtgctgatggtaa
acc--------------ggcagttcctagcgaacagtggtcttttgttgagcactttg-a
cgatgatacagatgagatcaccgttaatggtgtcacttttcgccac--------------
-------gtatggaataccgttcgcgctgacgacccttatgaaaaacagggtcttctttc
tattaagtctatagag------tacatctccaatg--------------------ttcct
cacaagttgcctaatggttctgtccttggtgttgccggaactcctaagaagcgtaaggct
attgtgcttgatgaaaagtatagtaagctttatgatgcttgtggtgttccttttgtcact
aatggcaaatctatttcagaagtt--gtccctaaaccactctttttgcatgctcttgtta
agtgc----aagtgcgataat---------------------------------------
---------gagtcttggactgttggtgactggactggttttaagactacttgttgtggt
t---------------ccactggtaaagttacgactttggcagttggcgat---------
-------------gttactccgggtgacattgtcttt-----------accacacttggt
gcaggtaaaggcactaagttcttttgtggtcttgttctcacctttgttga----------
------------------------------------------------cacac-------
-ttgagggtgtttccgcatggcgtgtt---------------------------------
gttaaggcctatacagttgataagtttgttgcatcttctaactttgatgaacacaaccat
gtta--------------tgagcttggatcaatgctcatttgacaacttt----agtcct
attagcgtagcactgaagttctcacttttgcgtggtaattgctgtgacgacgtcaagttt
gctgttgcaactggtgtgattgacattggtcttggtgtctttgatgttaatga-------
-----------tactgtttttgagaatgtaccatggtttgttcaga----------agtt
t------gagtttttgaaaccagcatggg--------atgctctaaagcaggccatta--
-------------------------------------tcaaccttggtgtaacatctaag
gctgttttgtcttttattaagtcactgtgtagtg-------ctgcattcagtgttgtt--
gacggcgttccagt----------tattgtctgcactgttgctgagagattt--------
----------------------tctaaggcttttactgattttctgagttacacccgtga
atgcttt------------------------------------------actgccctctg
tgatgacatcgttgtgttcggtgtcaag------tgcaaagctgttggtgactacattat
ttttaataatagtgtcgtcaaaactgttaaagccaaa-----------------------
-------------------------------ataaagggtgtta---------aagaagc
tggt---cttaagactatga-----cctacacacagtgtctacttgga------------
tctaccaagcctgttaa---ggttaagcgcgttgaacg-tagtgttgcacagct------
------------taaagttgttgacactgctgtaccattaaaacaggaaggtgaatgtct
tgttgttggtggtcgtgctatgtttaggtctgatggc---------tattataggtttat
ggctgatgctgatgttgtactcgagtcacctgtttttacagctggctctcaatacaatgt
tgtgttcgaaactgatgccctattcatagccccagagattagcactgtg---------tt
tgaa---ggtgacaacattgacactgtggttcagactgttgccaataaagtccaagcatt
taacaatagattcgttgtttaca------------------------------acgcaca
tgttgttgatggtgctatta-atgtgttttgtgattataagtttacttgtc---------
------------------------------------ctgctttcttggatggttt-----
-tccagagtggttttcattctgtaagaatcatttta-----------aggatgccggatt
tgttgagttt------------------------------tatgactgcattattaatag
tga------------------------cggtacttttcagaccacttttcagccttattt
ggaccttaaaccatctgttgatgcgtatttaggtcctgagattgtacgagctgttgat--
----------ggtggtcgtctgtggcgtactgttattaatggcattagtgacgctgttaa
tttttgtaagaatcttaggttgcacttcgattttggtgagcttaagggtactgttgttaa
gcgttttaagggtatacttaggacgcttcttacagtttacaatgagtttattcaaa----
--------------------------------ctactgtgtctgttcttactatc-----
---------------------tgcggcattagtgccaagtactatgcttttgacaagcct
atgctttgtatgcatggtattacagagcgtgttactagttttgacattactagtcttgga
aagcctattttagatggtctttct---------aggtgtaatgtctttgcacgtggttct
actgcagttgtagttgattctgttgatcacgaacttcttgatcttgaggagtgtgatttt
gttgaacctgctagtcatggtgtgcttgtcgtatcagatgattatggcttttattcttgt
gaaactggcatatatccctatgctagtgatggtaaagttttgccattgcggtttaggaaa
aaggctggtggtaagaatgttgcctttgatgacaatgttacagttactgagattgaccct
atttttaaggttaaactgtcctttgagtttgaggatgaaaaattgattgaac--------
-------tttgtaagaaggttat-------------------------------------
--------------tggtagcaaagttaagtgtagttcctggtcccaacttgttgagatc
attgatactgctcttactgcaactaagtcatactacaatgttccagaatattttatctat
gatgaggaaggtggtaatgaccttaatttggatgtcatgatctctgaatggcctttgcag
gttgacgatgtcagtgaattagttagcactgatgagacagttgaagagcaagctgttgaa
caagtagagccagttgttgaagatgtaagtgatatcattgaggta------------aac
aaggcttttgctattgatgattcaccagagagagctatta--------------------
-------------------------gtccatttggttttgacacaaatgagattaatgga
cggcgtgtgcttgtacagtctaacaacaactgttgggttaatgctgcttgttatc---ag
ttacaagttctaggttttgacagcccagctatggaactttatagagttggtggcacacat
aatcttgttaagcaa-------------tgttacgaggccactggtgcatttttaggttc
tttgggtgatgttgcacattgtttagaggtattgcttaaggatgctaagacagccaaagt
tactgttgaagttacttgtgattgttcatctaacttcgaagaacttagcggtgctttctt
taggtttttgcctcttaagagtaagtttgaatatggtagttgctttgcttgtcatggcac
tcg------------------ttattatcgtgtgtgtggtattgttggctctgcaatatt
ttcacagactcttaagccattggatttcaatgacctgatctgtgatgttgctagt-----
gctagcgtctttcttggtgatgattgtggtcattatttaattaatgactacgacaagaga
ctatgtgtcgatggtatgggtgtttacaagattaagcataacaccattgacacaatagtt
gttaaggacgccgatattaagccttctactgtggcaccttttatcgagtactgtaatgtg
aagttctaccagggtgattttaaagatcttgctggtttgtctc------------atgac
tttgtagttaatgcagcaaattgcaacttggcccacggtggtggtgtagctaaggctata
gatcatcacactggtggcaagttgcaaaagctttccacttcttttgttaaaaggaacgg-
------taaggt--------------------------------tgcaactggtgagtgt
gt----------------------------------------tatgattgatactggcaa
gttaaaagtccttaatgcagttggtccccgtaagggcaaggatgcagagtctttattaaa
tactgtttacactaatatctttgcgcgtaagggtgttccccttatgcc-tttgattagtt
gtggtatttttggctttgacat-------taaagactcactta-----gggcattcttgg
atgcatgtggtgataggcacgttaaatg---------ctttgtttattctgactctg---
---------------aaagggagtcagttatgaa-------gttcttgacgacacctttt
gaggaaca-----------------------tgttgcacctat---------------tg
aagaaatgcttgaaacacctgtggttgaaacaacaactgatgttgtttctccatttcaca
ctattggttctcataagttttatgattgcaatagtgttgagccta--ttttaggtctagg
tgttaagaacattgttctcttcacagaccaggtgttgtctgttaaagatttcggtattgt
tgttgataagtatctcaa------tggcttgttatctgacatgtccaacaagtatgttaa
tgatcat---------aaagctgttccttttggtaacattttgtc---------------
---acttgattgtggtgcttttact----gtagtggatgctgtgtcgccttttgatggtg
ctagctttgagaagcagagtggtcgtaccatacgtaaattggctagattggatggcagca
cattatgtgtcttacctaatgccattgcattatttgacaagctctttgtgttgggt-gac
aatttttcatttttagtg---ttagataatgttagacctttgtttgataattatcttaaa
cctaaagatgttaaagttaaggtcacagcggatggtcgcaatatcaatgatgttatagtc
acaactgcggaaacgtttgatgcgcagttgggaccttctgctaatgg-------------
--tgctgaatcacttgttggtgttgttcc----------tactccaacg--------gat
ggtggtaaggttgt------taatacagtacctgatgtcaattggagtaagcactttggt
ttttctgatgctgctgcatttgccgttcttgaccatagcaagtttgcttttgattctgaa
gtagttgatggtaagcgtgcacttgctgattcagataac---------------------
----aattgctgggttaatgcgacttgtttagcattgcaat-------ttcttaaaccta
cgtttaaatacgttggttgggaggatttgtggaacaagttcgttacaggtgatgttgctg
gttttgttcaccttctttattatatagagggtgttgacaaaggcgctaagggtgatgttg
agagcacattaagtaagcttgataagtatattgtatctagtggttctgttactgttgaac
gttctacattgtgcgatcgttgtaatagtacagttaaaact-gttacaggtgctatagct
gaggcctctgtcattcttaatggtcacactgatggacactgtcctcataattttgagtgg
cgtgtgcaagttatcggtgttaaaggtgacatcattttactac-----------------
------acagcggtagcttattaaacggaccttatgtgtatggtgatgcttatgtggctt
ttagtggtaatactgataatggccattacacagtttttgataataaattatctaagatgt
atgatggtattaaatgtgttaaaaccacacttgacacacttgtggcttcctcagttgtta
tccgtaatggtagttacgctgttaaaacagagcatgt---gcccctgattaagaagctag
atgattcagct----gaaaagtttttcaatgttggtgacattgttgcac--ataacattg
cttactttttcgtttggttgctaactacacttagcactctttataggtgctggcgtggtg
gtaattttaaa------------ttattgtctagtatacctgaacgtagtggta------
-----tagtgttacgcaggagttttaaatataattttagagcttt---------------
------gcgttctaatgtggctagtaaacagaagtattgtcttatgtttgctaagttgct
attactactgtatactatatatgctatgttgtttatcttagtcaggtttagcttctttaa
tgattatatttgtggcagtactgttagaggttacgctagttccgactttgacaagagtaa
gttttgcaa----------tggatctttggtttgtaagacttgtctttttggctatcagg
aacttagtgaatttcaacatgtaggtgtggtctggagctatgtgcgtga-----acctct
ttttgctagtgttttaccactatgttactttgctgttattgcaatttttggt--------
--------------------------------ggtgttgttgagcggtttgcattatgtt
attttgctgcacaatttattaataatgtgctcagctttttaaagttgcaggactcctttt
ggctagttcaacttgtccc---ttttgacatatttggcgatgagatacttgttatgt--t
tttgtcatataaggctatttgtttctttaagcatgttgtttttggttgtgacaaacctag
ttgcgttgcatgctgtaagagtgctaaacttaagaggattgccatggataccattgttaa
tggttctaggcgatctttttatgttaatgctaatggtggtgctaagttatgtaaaaagca
taactttttctgtgtcgcttgtgattcttatggtagtggtcatacttatattaatgatca
tattgccaatgagttacataatgttactaagttacatgttaagcctactggtcctgcttt
tattaatattgatagggttgagtttagtgatggattttaccgcatcttttctggtgacaa
attttggaaatataattttgatattactgataaaaagttttcttgtaaagaagtacttaa
gaattgtaatatcttagatgattttattgtctttgacaataatggttcaaacttgtc---
----------------------------------------tcaggttcagaat--gcgtg
tgtttatctctcacaacttctgtgtaagcctattaagattattgattctacactactgtc
ttcacttaatgttgactttaa------------------tggtgctttgcataaggcatt
ttta--gatgtcttacataatagt------------------------------------
----tttggcaaggattttagttcttgtaaaactatgcat-----------------gat
tgcaaagagttgcttgagttagatgttagtgatgatgattttattaaggttgtatctgat
gct----catcggtttgatgtgcttattactgacacatcctttaataatttctgtacgtc
ttatgccaaaccagcagagaaattgtcctcttttgatttggcacattgtatgcgcagtgg
tgctaaagttgttaatcataatgtgcttattaaggaaaagatgcctattgtgtggaattg
cgtggattttgccaagctttcagttgatgctagaaaatacattgttaaaactgctaaggt
taaaggtgtaacttttctccttactgttaataacaatgttatg-gaaactaccttacctt
gtgttagtgtgttgcaaaaacagggtgctggtaagctgtcctctatgtggaaaaattttt
ggtatgcatgtggtgccatt--ttggcgttattcgtgctactgaattgtgtgggttttac
ggagtacgcatctagcttacccggttacgac---tttaagtatattgaggatggtcaact
taagccat--------------ttgctaatggtttgtattgcgttcgcaacacgtttgac
acatttatggactggcatgctcagaaatttggctt-----taaaccatcaaatagtgaca
agtgtcctatagttgttggtgctagtgattct----------------------------
--------------------ggacgtgttgtacctggtgttgcatctgatgtttatttgc
ttggtaaaacgcttattttcacacttaaaac----agtctttggtagtgctggtcattgt
tatgatgttaatggcatagccgatggtgacaagtgtttatttaa----------------
---ttctgcctgtactaacttagaagg---acttggtggcacacgcacttattgctataa
gactggtcttatagagggtgctatgacttatggtgatttgcaacatgattcgtattaccg
tttgagtggtgataattatgttcgattaccatatgttgtcgttcaaggtcttggttttag
agctgtgcgtactcaggctactacatactgccgtgttggtgaatgtgtagattcaaaagc
tggtatgtgttttggtgcagacaggtggatggtatattctaatga----cataggttctg
act-----ttatttgtggttctagcttgatggacttgctacgtaatgtacttagcgtgtt
caattataacttttccactatgattatgtcaggccaggtcatttttaattgtgtccttgc
atgtgttgttgtttttggctgttacttcgtgatgaaatttagacgcgtctttggtgacat
gtctcttgctgtttttacagtttgtgctgctgttgttgtcaacaacctttcctactttat
----ttcattgaattatgtgggtatggttgtttactcttttcta---------tacttta
ttagtactagaggacttaagtattgctttatatgggatattagttatgttgttgcctatt
gcttgttggcgccatgg-tggttgcttaca------tggtatatttgtgcagcattaatt
ggtcttatccctaatttgtttaaacttaaggtctctacaactttgtttgagggtact---
--aaatttgttggcacatttgatgctgcatctgttggtacctttgttattgatgcacgtt
cttatgagcgtcttatcaatagcactagtatagagaagatta-------------aacag
tatgctagtacttt-------------------------------taataagtacaaata
ttacagtggtagcgctaatgaggctgattataggtgtgcttgttatgctcatcttgccaa
agctcttattgatttctcaacaactagacaggacacattatacacc-----ccaccaact
gttagtattaattctactttgcaggctggtcttaagaaaatggcccaaccatctggcctt
gttgaaccatgtgtagttcgtgtctcatatggtaatacagtactgaatggtgtttggctt
gatgacaaggtttattgccctaggcatg---ttttggctagtgacactacagttactata
gattatgatgcagtttaccattcgatgagactg--cataatttttctatttctaagggta
atgtttttcttggtgttgtaggtgctgttatgcaaggtgctaatcttgttattactgtgt
cacaggctaatgttaacactccatcatatagttttagaactttgaaagcaggtgagtgtt
ttaacattttagcttgttatgatggtacacctgctggtgtctatggtgttaatttgagaa
gcacacatacaattaaaggttcatttgttaatggtgcctgtggttcaccaggttttgtta
tgaatggtcataaagtagagtttgtctacatgcaccagatagaacttggtaatgcatcgc
atgttggctcggatatgtttggtaacatttatggtgggtttgaagaccaacctagtattc
agcttgagggtgttgcaacccttattactgaaaatgttatcgcatttctgtatgccgctc
taattaatggtgagcgttggtggtgttccaatgaacgttgc---actattgatagtttta
atgagtgggctcttggtaatggttttactaatttagtgtctggtgacg-----------g
gttctctatgttggctgctaagactggtgttg-----------atgtgtgtcaactcctt
tcagccatacagagacttgccac----tggtcttggtggtaaaacgattctaggttatgc
ttctcttacagatgaatacacacttagtgaggttgttaggcaaatgtatggtgttaacat
acagagcactaagactagtagtgctttgaagaacc-----tacttcttatgggtttcttc
tttctatt---------------gttttggtctgaattctttatgtattcaactatactg
tggattaatcctggcttgattacaacctttt-----------tgggtctttttgtaatgt
tatct------atgctgcttgctagttgtatcaaacataaaatgctttttcttcagttat
ttttgctcccatctattattatagctgcttgctacaattttgcttg--------------
-------------------------ggatatggaagtaactagaatgttggctactcagt
ttgactaccatgtatcatttcttaatatggatatacagg-----gtgctattaacatt--
-----------attgtgtgtttcattggtat-----atctttacatacttatagattttt
ggacacacaattg-------cgttcttacagcacttatatattatctatgtgcacagttc
tttacacattctattatggctatgactctttgagccttgctataa-tgttactgggtttt
ggctgtagagaatggtatgttggcactgctgcttttagacttgcccagtttatagtgcca
tactgtcctggacttatctcctttgttggtgata---ttaaggctgtattggttatgtac
cttgtctttggatttgttgcgactgtttattttggcttgctttattggcttaacagagtg
cttaaattgactcttggttgttatgactttaaagtatcagctgctgaatttaagtatatg
gtcgcgaatggttatactgcaccaagaggtccttttgactctgtattacttagtctcaga
ctattgggtgttggtggccagaaaactattaaggtttctacagtgcagtctaaacttact
gatcttaagtgtgccaatgttgtgcttttgggttgtcttaccaacatgaatatcgcagct
aatagtagag-------------aatggtcttattgtgttaatttgcataatgagattaa
ccttactagtgaccctgaagaggcccttgaaaaacttttggcattagtagcatttttcct
atcaaagcaacaaaactttggtgttgatgatttaatagattcattctttgaaaacagaaa
tgtgcttcaaagtgttgcatctgcttttgctaatatgcctagttttattgcttatgagaa
ggctcgtatgaattacgaggatgctattgctaatgatgctgctcctactgttgttaagca
gttgaagaaggctatgaatactgcaaagggtgagtttgaccacgaggcttcagttcagaa
gaagattcagcgtatggctgatgcggctgcagctcagatgtataaagatgctcgtgctgt
ggaccgtaagtctaaagttgttagtgctatgcattcactgttgtttggtatgctccgtaa
gcttgatatgtcttctatcaatcagcttatggagcttgcaaaggatggttgcatacctat
ggctattatacctgctgctgcagctacaaaacttacagttattacccctgatttggagtc
ctttagtaaaatacgtgttgataataacattta-ttatgctggggctgcatggagtatta
ctgatgttaaagatgctgatggcagagttgtcattttgaaggagattaatgctgacaaca
aggacgctttagtttggccattacatgttac----ttgcgagc-----gtgttgttaaac
tccagaataatgaaattattcctggtaagcttaagcag---------cgtgctgttaagg
cggaaggtgatggcttttctactgatgctaaagctctttacaatactgaaggtggtcact
gttttgtgtatgcacttatagctgacaaacctgatttaaaggttgtcaagt------ggg
aatatgatggtggttgtaagactattgaacttgaacctccattgaaatttgctgttgaag
ctcctactggcgttcagatcaagtacctttattatgttaagaatcttaacaatttgcgta
gaggtgctactttaggctacataggtgctactgttaggttgcaggctggtaaacagactg
agctagcatgcaattcttctttgctcactctttgcgcttttgctgttgaccctgctaagg
cctatgttagtgctgttaaacagggcgctaaaccagttggtaattgtgtaaagatgcttg
caaatggttctggtagtggacaagccgttactaatggtgttgaggctaacatgaatcaag
attcttatggtggtgcttcagtttgtatttactgtagagcgcatgtcgaccacccagcta
tggatggtgcgtgtcgctttaagggtaagtatgtgcaaatacctatag---gtgtcaatg
accctattagattttgtatagagaatgaagtttgtaaggtctgtggttgttggcttaaca
acggttgctcttgtgataggtctagtg---------ttcagagtactgat---caggctt
atttaaacgggcaaggggctctagtgcagctcgactagagccctgtaa---------tgg
tactgaaccagaacattgtgttc-gtgcttttgacgtttataacaaggatgtagcatgta
ttggtaaatttttgaaggttaactgtgttaggctcaaaaatttagataagcatgatg---
---------ccttctttgttattaagcgttgcactaagtctgtcatgggacacgagcagt
ccatgtataacaaacttagtggttccaatgcattagctgtgcatgatttcttta---ctt
ggaaagatggccgctctatttacggtaatgtttgca----gacaggacctcagtaagtat
actatgatggacctctgctatgcattacgtaattttgatgagcgcaattgtgagactctt
aaagaaattttggttcttacgggctgttgtgatcaatcttattttgataacaaggtctgg
tatgatcctgttgaaaatgaagaccttcatcgcgtgtacgcactattgggacagcgtgtt
gctaacgctatgctcaagtgcgttaaattatgcgatgagatggtcactaaaggtgttgtt
ggcgtcttaacattggacaaccaagaccttaatggtaatttttacgattttggtgacttt
gtcgatgttatgccaggtatgggtattccctgttgtacctcatattactcttacatgatg
ccaattatgactatgactaattgtttggcatgcgagtgttttatgaaaagtgatattttt
gggtcagattttaaaacttacgatttgcttgaatatgattttacggatcataaagtcaaa
ctctttgataagtactttaaatactggggccaagattaccatcctaattgtagtgattgt
tatgatgacatgtgtttgttacactgttctaattttaacacactattttctactactata
cctaatactgcctttggtcctctctgcagaaaagtttttgtagatggtgtgccacttatt
gccaccgccggctaccattttaagcagttgggtttagtctggaacaaggatattaatacc
cataattctcgccttagtatgactgacttgttgcagtttgttacagatcctggcttactt
atagcgtcatcgcctgccttagttgaccagcgtacagtttgtttttctatcgctgcactt
agcactggtataacacatcaaactgtaaaacctggtcattttaacaaggaattctatgac
tatttattgtctcaaggattctttgatgaaggttcagagttaacacttaagcattttttc
tttgctcaaaagggtgatgctgctgttgctgattttgactattataggtacaacaagcct
actatgcttgacatatgtatggcacgttttacctataaagtggtacagcgttattttgag
tgctatgatggtggttgtattactgctagagaagttgttgtcactaatttagataagagt
gctggttaccctcttaataggtttggtaaagctcgtttgttttacgaaacctttagttat
gaggagcaagacgcactttacgctatgacaaagcgtaatatcttaccaactatgacacag
cttaatctcaagtattctattagtggtaaagcacgtgcccgaactgttggcggtgtttca
cttttagcgactatgaccactaggcaattccatcaaaagcatttgaagtcaattgtcaac
acgcgtaatgcacctgttgtcattggtacaacaaagttttatggtggttgggacaatatg
ctcaagaatttgatgaatgatgtcgataatggtgcactcatgggctgggattatcctaaa
tgtgatagagctatgcctagtatgatacgaatgcttgctgctatggttctcggttcaaag
catgttacatgttgta------cagacagtgataggttttacagactttctaatgaactt
gcacaagttcttaatgaggttgtgcattctaacggaggtttctatgtaaaacctggtggc
accacatcaggtgatgctacaactgcttacgcgaattctgtctttaacatttttcaggcg
gttagctctaatattaataggcttctttccgttgatagtaatgtgtgcaacaatttgtat
gtcaagaagcttcagcgttctatctatgacaattgttatagatctagcgctgttgatgat
aatgttgttacagacttttataactaccttaagaagcatttttccatgatgattttgtct
gatgatggcgttgtctgttacaacaaggagtatgcatcgttgggttatgttggtgacatc
tctgcatttaaggcaactttgtactatcagaataacgtgtttatgagtacagccaagtgt
tgggtcgaagaagatttgtctgtcggacctcatgagttttgctcacaacacactatgcaa
atagttgattctgatggtgattat---tatttgccgtacccagaccctagccgtattctt
agtgctggtgtttttgtggatgacattgtcaaaactgaccctgttattttgcttgagcgc
tatgtgtctcttgctattgatgcatacccactgtctaagcatcccaatcgtgaatatagg
aaggttttctatgttcttcttgactgggttaagcatttacataatacacttaaccaaggc
attctcgaaactttctctgttacattacttgatgatgtgcagagtaagttttgggatgag
gctttttatgctggtatgtatgagaagtctactgttcttcaagcagctggtatgtgtatt
gtatgtggatcgcaaactgttctcagatgtggtgattgtctacgccgtcctttgttatgt
acaaaatgtgcttatgaccatgttgtaggcaccacccataggtttatcttgtctattact
ccctatgtgtgtaacacatctggttgtaatgttaatgacgttactaagttgtttttgggt
ggtcttaattattattgtcatgatcacaagccgcagctctcattcccactttgtgctaat
ggtaacatttttggcctttataaaaactccgcagttgggtccttagatgttgaagttttt
aataaacttgctatgtctgattggtccgacgtcagtgattataaattggccaatgatgtt
aaagaatctttgcgactctttgcggctgaaactattaaagctagggaggagagtgttaag
tcctcttacgcgtgtgctactcttaaggagattataggtcctaaagaactactgttgcaa
tgggaagttgggaaggcccgtcctcctcttaacaggaattctgttttcacctgctttcaa
attagtaaggactctaagtggcaagttggcgagtttacatttgagaagctcgactatggc
tctgacactgtgtgttataagtctaatgtcactgctaagcttgttcctggcatgatcttt
gtacttacatctcataatgtcttatcactcaaagcacctactattgccaaccaagagcgg
tattcaactatttataagttgtatccatctctgaacgttgatgatgcgtattcatctttg
gttccgtattaccaacttattggcaagcagaaaattactacaatacaaggacctcctggt
agtggcaaatcacattgtgttattggtctaggtttgtattaccctagtgcacgtattgtg
tttgctgcttgttcacacgctgctgttgattctttatgtcataaagctgctaaagcctac
agtgtagacagatgctcacgtattattcctgcacgagcgcgtgttgagtgctatagtggt
tttaaaccgaataacacctcagctcagtacatcttttcaactgttaatgctttaccagag
gttaatgccgacattgttgtcattgatgaagtgtctatgtgcactaactatgatttgtct
attgttaatgctcgtgtggcatataagcacattgtctatgttggtgacccgcagcagtta
cctgcacccagaaccatgataacgcgtggtgtgttacaacctgaagattataatgttgtc
acccagcgtatgtgtggtgtaggacctgatgtgtttttgcacaagtgttaccggtgccct
gctgaggttgttaacactgtgtctgaacttgtttatgaaaacaaattcaaaccagtgaaa
gaccacagcaaacagtgttttaagatgtttgttaagggtaatgttcagattgataatggc
tctagtgttaataagaagcagcttgaggtggttaaagcctttatcgcaaagaaccctaaa
tggagccgcgctgtgtttatctcaccatacaacagtcaaaactatgttgctgggcgtatg
ttaggtttgcagacacaaaccgtggactctgcgcaaggtagcgagtatgactatgttatt
tatacacagacttctgacacatctcatgcccttaatgttaataggtttaatgttgctatt
acacgcaccaagattggtattttgtgtattatgtgtgacaaggcactgtatgacacattg
aaatt------ttttgagat--cagtcaatcagaccttcaatctactattggtgggtgt-
---ggtctttttaaggactgttataaatttgatcaggatttaccgcctgcacatgcaaca
acatatatggctctttctgacaagttcaagacagataaagaacttgctgttaatattggt
cattct---gatgttcgttatgaacacgttgtttcttatatgggcttccgttttgacatg
aac------atacctaatttccattccctgttttgcacacgtgatttcgcgatgcgtaac
gttaggggctggattggtatggacgtagagggggctcatgtttgcggtgataatatcggt
acaaatgttccattacaagtagggttctctaatggtgttgactttgtcgtacaacctgaa
ggttgtgttgtaaccaatgagggtaacattgtcaagccagttaaagctagagctccaccg
ggtgaacaattcacacacctagtacctttgatgcgtaaagggcagccatggtacgttgta
cgacgtagaatcgtgcaaatggtctgtgattgtttaaatgggctttcagacgtagtaatt
tttgtactatgggctggaggtttggaactcacaaccatgaagtattttgttaaaatagga
ccatctcagc------attgtgattgtggtaaagaggctcgttgctacaatagtgcgact
catgcgtactattgtttagcacacgcacttggttgcgattatttgtacaacccctttgtt
atagatatacagcaatggggctatacagggtctcttagcagtaaccatcatgaagtttgt
aatgtgcaccgtaatgagcatgttgcttcaggtgacgctattatgactagatgtcttgca
attcatgattgttttgtaaaaaatgttgactggtctatcacatatccgtttattgccaat
gagaatgccattaataagagtggacgaatagttcagtctcatattatgaaggctgccttg
aaggtgtataatcctaaagctgttcatgacattggaaatcctaaaggcatacgttgtgt-
--tgcaactaatgtaccttggtactgttacgacaaacagcctattaattctaatgttaag
atgcttgag---------tatgattatatgactcat--ggacaatt----ggacggtatg
tgcctattttggaactgtaatgtagatatgtatcctgagttttctattgtctgcaggttt
gacacacgctgtagatcacatttgtcactagaaggcgttaatggtggtgcactttatgta
aacaatcatgccttccacacacctgcatacgacaagcgtgcctttgctaagcttaagccc
atgccatttttcttttatgatgatggtgaatgtgatgtttcacaggg-------------
acagattaattatgtgccacttcgtgctaccgtgtgtattactaagtgtaatattggtgg
tgctgtttgtaagcgacacgctagtctttatagggcttatgttgaggcttataatacttt
tactcagaatggttttaacatttggtgtcccaacagttttgatgtttataatttatggca
aactctagttgacactaatttgcagggccttgagaacattgcatacaatgttgtcaagaa
gggatcttttgttggtgaaccaggtgagttgcctgtggcagttgtaaacgatagagtgtc
tgttagggatggtgttagtgataatgttatctttgttaataagacttcattaccaaccaa
tgttgcatttgagctgtatgctaagcgcaaaattggtcttacaccgccacttaccattct
gaaaaatatgggtgttgttgctacacatggtttcgtgttatgggactatgatgctgacag
acccttttctaattttactaaatctgtttgcaagtatacagactttgatgag--------
------gacgtgtgtac----------ttgctttgacaatggcatacaaggtgcatttga
gaggtttactttgtgtaagaatggtgtattaatctctaatgtcgctatcaagaaattacg
---tggtatacgtttgaattttggttatttgaacggtgttgcagttagtagtatcactga
aggtgagactactaagcctgttgactggtatatctatcaacgcaaagacggttcatttgt
--tgagcctgttgatgg------------------------ttactactcacagggtcgt
aatgctagtacattcttgccacgttctcagatggaaaaagactttttagaacttgacact
ggtttgtttataagcaagtatggacttgaagactttaattttgagcacatcgtttatggc
gatgtctcaaaaactactcttggtggtctacacttacttatatcacaggttcgtttagca
cgtattggtg------ttcttaaggttgaggactttgttgactcagctgatgatacacta
catagttgttccgttacgtatgctaatgatcctagtagtaaatccgtctgcacctatatg
gatatacttttagatgattttgttgtgattcttaagaatcttgatctttctgtgacgtct
aaagtgcatgatgtcattgttgattgtaaggcttggcgctggatgctttggtgtaaagac
tccaaggttgccactttctacccgcagttgcagtctgct---gagtggaagtgtggttac
agcatgccaagcctttataaaatacagaatatgtgtatggatgcatgtaatttgtataat
tatggtgctagtattaagttgccagatggtattatgtttaacgttgttaaatatacccag
ctgtgtcagtttcttaataccactaccatgtgtgttcctcataatatgcgtgtcttacac
cttggtgctggctctgataagggtgtagcaccgggtacagctgttttacgtagatggctc
cctgacgatgcaataatcgttgacaatgatgttaatgattatgtcagtgatgctgatttt
agtataacaggtgattgtacacatgtttatgttgaagacaaatttgacctacttatatca
gatatgtatgatggaaaaattaagagcatcgatggtgacaatgtgtctaaagatggattt
ttcacttatattaatggatttatacgtgaaaaacttgcgcttggtggcgctatggctgtt
aagattaccgagtatagttggaataaacaactttatgagattgcgcagaagtttgaatat
tggacactgttttgtaccagtgttaacacttcttcttctgaagctttccttattggtatt
aactatcttggtgacttttctagtgctagtgttatagatggcaatgttatgcatgccaac
tatatattttggcgcaattccactattatgactatgtcatataattcagttcttgatctg
tcaaaatttaggtgtaaacataaagcgactgtcattattacacttaaagataaagacatt
actgatatggtgcttggtctgattaaaaatggcaagttgttgattcgcaactcgcaaaaa
ttattaaattttagcaaccatcttg-taacaactaaatgaa-------actttttacagt
tttcacgcttttggcctctattagagtgctttatggctgtgaatccgttgatttta----
----------------------------atttgtttaatacaatattttcaacac----a
cagaggtttaag-----taataccacctctg--ttatcactggtgcttacccttccacca
ataagtcagactggtcttgtaatacaagaactggtcatttgagtggtagtggtttcggca
taggtttgtatgtacagac--accacgtgaacaataccagtatgatggttctggtgcagg
cggctatactatagctgtttcgcccattcacgttacgaatttgacttgggagctatggat
ccaccgtaaatggggtgttaactcagttgttactgttagattatgtaggtggtggcagtt
tatgagttttaact---------------------------ctactagccatgcagcaga
tgctgg--------------------tcctactaatgcatttgagtg---tcttataaat
ggttcctatcctactcatcgtaacact---------------------------------
ggttatatgtttggtgttacttggtacaatgatttagttagaatagtttttccacctact
gttcttgaaatgcagcttgatggtttacagtgggaacgtgtccagtttaatagtcctgtt
aatgctggacatgctactaggt-ttaacgtcgttaag---gacatttctactgttttggt
tgaaactaa------cagtggtggctctgtttttagatattcgtattgtgct---gatgg
gtttgttaacggtctgcaatgtaagcttagactatt------------------------
------tgatataccccctggtgtttattctaatagtgaggttgaatatcctacagcact
atatactgttgtaca--caatatgtcag---cctgtccagagaggccagatag------c
tattgtgg-------------ttctaattcgtgcccttttaagcgtgcagtgttt-----
-------------------------------------------tctaattgtattgttaa
ttatactacctgggttaatccagaccagcgtgattttcaacatttaatt-----------
---------------------------ttgcctaatggcaagtttaatccattt---act
gagtgtaatgg-------------------------------------gttgaacagaat
tgttgat-----------------ggttgcgttcctggtttcgttcttagagttggtcgt
ggtaaggctgttaacagaactattgttac--------------------accttatctca
agccttatgaatgttttgggtggtcatggaatgacaaacaggatagtatttatgactggt
ggattgctgatttt---------------gtctccactggtgctttcgtttgtga--gag
taatcccgaagctcctaagactggggtttgtgtgacatacactgtagagaaagttacttt
tcagggtgtgc------------------------------------------tgtatga
gagtaattttactttcgcacagtattataacctattgtatgtaggttctcaacttaggt-
------------------------------------------------------------
--------atgtgcgtatactcggtaaagtttatgaagtttcatcttgtttt----gagg
cttcatatgacgttttataccgtaacaatcagtctttt------gggttgcttt------
----------------atagaagtttcgattgt----------aatcagctt--------
----catattaaatctgcacgttt------------------tgtggaccgttta-----
-----------ttaccgtctcataatggtactgctactgtattag---------------
--gttgtttgtttaatgctagtt------------------acgcacctaatgacaccat
ggtaaattgcactaacccacttggtgatgggttttgtgctgatttgctaggtaatgtcgc
tgttaggcgtatgacttttgaaaagcacgacactacttacgtagcacctgttactaatga
gaggtacacagaaatgccattggaccatcaattaattttgaccgaacagtttttgcaaac
tacaatgcctaagttcagcgttagttgcgagacttacatatgtgacgtaagtaaggcgtg
caaaaatttgctatttaggtatggtggtttttgtcaaaaagttgaggctgacattcgtgg
tgcaggcattcttttggacggtgatgtt--agtagtttgtactctactattgctgccaaa
actagttccgttgtgcccactactgatagattcaatgtttctcaattctttttgcctaaa
acgcagtct---agtgccaataagtatgaatctaggtctgctattgaggacttgttattc
agcaaaattgaaactactggcccaggcttttacggtgactattataactg---taagaaa
aatgctatacaagaccttacttgtgctcagtaccataatggtatacttgttataccacct
attatggatgctgagacgttaggcatgtatggcgggattgct---gctgcttctgtaacg
ctag---------------------gcatttttggtggacaagctggcatggccacatgg
tctgttgc---tatggctggacgtttaaatgcactgggtgttgttcagaatgctctagtc
gacgatgtcaataagcttgctaacggctttaaccaattgacagcgagtgttagtaagctt
gctttgaccacttctagtgcattgcaggccattcaggctgtcgttaaccagaatgctgct
caagttgagtcactcgttagtggtattactgagaattttggtgctattagcactaatttt
aaggttatatcacagcgtcttgacaaacttgaagctgatgttcagatggataggcttatt
aatggcagaatgaatgtcttacagctttttgtcact-aactacaagctaaaaattgctga
gctgcgtaacacacatcgttatgtgcaatctcttattaat---------gaatgtgttta
tgctcagagtttaagaaatggtttttgcggtcagggactacatgtactgtcacttatgca
aaatgcacctagtggtataatgtttttcca------ctattcgctgatacctaacaacac
tatcactgttaaaaccacaccaggtctttgtgagagtgatgaattgggttctaagtgcat
tgttgctaaggacggcgtattagtctctgctaatttaagttattggcagtggtcaccgcg
taacctttacaaaccagaaaatctgacttttgctaatgtcattgc---------------
cgtttcacgtggtgctaattacactacattgaacaaaacttttgacatacctgaattgaa
tagtacttttcccattgaggaggagtttcgtgagtactttcaga---atatgtcatctga
gctgcaggtcttgaaaaatttgactgctgatatgagcaa---gcttaacattagtgct--
-------------------gaaattcagcttattaatgaaattgctcataacgtctctaa
catgcgcgttgaggttgagaaattccagcgctatgttaattatgtcaaatgggcttggtg
gcagtggctg---cttata------tttattgctctaacattgctagctggtctaatgct
ttggtgc-tgtcttgctactggatgttgtggcatgtgtggttgtttagctgctacatgtg
catcatgctgtgattgtagaggaactaaacttcaatcatacgagattgaaaaggtccacg
tccaataatgtttggtgg----------------------------acttttccagttga
cacttgagggtgtcgttaa-------------------------------------ctct
actattagagctgctaaacttgaccctaatgacgaagctattattagggaacaagtgcag
cctgctattaacggtgccaatatgctgggctatatgttgactagcatgtttgtgtggtac
tttgcattgtac---------aagccttcaacaagacgtgg--------------cagaa
ttgctatgtttgtttctaag---------ttgctcgtaatctttgcttacgtacctatta
ttgcttactgtggcggtg--ttgttgacagttgcattatacttgttgctgttgta-agca
gattactgtataccagttattatgctttttgttacaggagttttgcttttgtt--ctctt
taatgcaccgaca--------------------------------------------ctg
tgcttcatcaacggcac---------------------------------------cgtt
tgtctctac-------------tctagaattactaaagtagctgactatattgc--tctc
tatggtggtcaccatt--------------------------------atgtgaccatcg
agacaactgctgttgaatttgcgcacaaggactc--------------------------
------actctatgttg-----ctattagaggtaa-------------------------
--gaaggaattaaacctttacttatctaaagcaatggaattgtctgatggtgcgtatatt
tacttatttactaacacaccttttgttggtatctataacgctaattttcagctgcaagaa
actcaactaaactatgtttctgaagattgttgaggatgat---ggtttgttcatcaacac
agtcttgtggcttttagtgttgatacttgttctctt-------ggtggctatcactgtta
ttaagctcatacagctatgtttt--tcttgtcataggcttatgagtaatacca-------
-----------------tatacataccagtgtataatgcttaccttg----tttacaagt
cttatatggaagttgaaccatgccccataa------------------------------
---------------------------------------ttaatgtctaaactaaacgat
g---actgattctaacaacacggtccctgtgaccgaagttttagaacatcttagaaactg
gaacttcagctggaatatcatactgacagtatttattgcagtgcttcagtatggtaacat
gaagtacagtttctttctctatggagttaagatgttaatcatgtggctcctatggccctt
agtcattgctctgagcatttttaatgccta-tgctgactttggtgttaattggtggttct
tctccttcagcattctgatgcttgtcataacgctagttctc------------tggctta
tgtacataattaatagttttaagctttatcgcagaacgcgaacgttttgggcatttaacc
ccgaaacagacgccattgctgtcatttcagtctttggtagatcctactcgatacctatgc
cagtggcaccaacaggtattactctgacgattttaagtggaacactctttttcg------
---------------atggcatca---------------gaattgctactggtgtgcagc
--ctgcacacttaccgcaatttgtgactgtcgccaaacctggca----------------
-------------------------cgactataatttatactcgtgcggggcgttccctt
aat--------------------------gcaagcaccaaca----------ctggttgg
gcttt------ttatgtcagaagtaagcatggtgactattctgctttatcaaat------
----agtagtgataacttgacaga---------------------------------aaa
tgacagattgctgcatttagtctaa-------------------actaaacgaatatggc
cactgttaatt------------------------ggggtgacgctgttgaacaggcgga
atctcgtggtcgtaaaagaattccattg--------tcactctt----------------
---tgcgcctttgcgtgttatagatggcaaaaacttttggaatgtcatgcctagaaatgg
a--------------gttccgacaggtaaaggcac---------------tccagatcaa
-------cagattggttattgggttgaacaaaaacgctggcgaatgcaaaaaggccaacg
taaagatcagccttctaactggcacttttattaccttggtactggtcctcacgcagatgc
tcctttcaggaaacggattcagggtg--------tgcattgggtcgctgttgacggtgct
aaaactagccccacaggtcttggtgttcgcaatcgtaacaaagaacctgctacacctcag
tttgggtttcaattaccaccagacctgactgttgttgag---gttacttctagaagtgct
tcacgttcacagtctcgttctcgcaatcaaagtcaaagccgcagtggtgctcagaca---
-------------cctcgtgctcaacagccgtcacagtctgttg----------------
--------------------acattgttgctgcagttaaaca------agctttggcaga
cttgggcatag------------------cttctagccagtccaggcctcaaagtggtaa
aaatac------------------------------------acccaaaccaagaag---
--------------------------------cagagctgtctcacctgcacctgcccct
aaaccggctcgtaagcagatggacaaacctgaatggaagcgtgttcctaattctgaggag
gacgtgcgtaaatgc-tttggtcctcgctcagtttctagaaattttggtgacagtgac--
--------------------ctcgttcagcacggtgttgaagctaagcactttccaacaa
t--------------------------------------------tgctgagttgcttcc
gacacaagctgcactagcctttggtagtga-------------------aatcacaacca
aagag---tctggtgaatttgtagaagtcacctatcactatgtaatgaaggtccccaaga
ctgataaaaat-----ctacccagatttcttgagcaagtctcggcttactctaaacccag
tcaa-------attaggagatctcaatctcaacaagacctaaatgctgatgccccagtgt
tcactccggcacctccagc----------------------tactccagtttcccaaaat
cct--------------gcttttcttgaggaggaggttgagatggtggatgagattatt-
------------------------------aattagttcaact------aaacatgaacc
agcttatctttttcctgtgtatgatg--tgctgttatgctattcttttt-----------
------------------------------------------------------------
gattggctttttaatctcttcttttacgcttgccaggtcaatacttggcaggagtttgct
ttctc-----------atgtaactggag--------------------------------
------------------------------------------------------------
-ttggtcacttttctttgaggacttcagtacct---------------------------
------------------------------------------------------------
----ggtttaaatgcctttctgttgttcttattggtactattgctg--------------
------------------------------------------------------------
----------------------ctgctagctttatgtttgctgatttcgctgttgaggtc
tttgacctctttgagcggtttttcatcaacgttggcagatttt-----------------
-----------gcagatttgtttgacatacaatccctagctttgcttgtgga-------t
tcagtctcatacacaatggtaagcacgtaattatgctagtatgagtagagtataattata
ttgagtcctatagaccaacgcagttaacta------------------------------
---------------------catgtctggtgtggtggagtaatcaaagatccgcttgac
ga------gcctatatggaagagccgtcacacctcgtatgcaagtttctgttagtagt--
--------tgttaattagttgattctttgacagtgatacacaaaaaaaaaaa--------
------------------------------------------------------------

>MF769418.1 Swine acute diarrhea syndrome coronavirus isolate 207, complete genome
--------acatgggg--------------------------------------------
---acttaaaga--tataatctatctgccgatagagtctttatctttttagactttccag
-tctactcttctcaactaaacgaaatttacgtctt------------------tttgtgt
atgctacgcatgcacaattagatgtgtatttgagatttcgttccaggttgccagccttgt
gtaacaagtgtcgtgcttctaggggttgcacttgacgtgttccgtcacgtacttg-----
----------------------------------------------------tgtcctta
gttgc----------------cccacgctgttccgtcagtgtggtgtgtgaatatagtgt
tc---cgtcactattgaaaccgataactgtgcacaatggct------------------a
tcaaccaattgacacttgcagtt-----gcaagtgatcaggaaatttcagctca---tgg
ctatcctactatgtctgatgccgttgaacattttagttcct---ccgcatcacacggttt
taaggattgccgttttgtagcctttgggctg---------------------caggacat
tgttattggagttgaacccagtgactttgtc---------------------gtggcttt
ggagggtgacgaaattctcactgcctatatagccacttttggagctagacctcgctgttt
gcgcggttggcttataccctctaattc---------------taattatgttttggagga
attccaagtgatttttggc---aagcgcggcggtaacgttgt------------------
------------------------gtctgtcgataattacatgtgcggtgctgatggtaa
acc--------------ggcagttcctagcgaacagtggtcttttgttgagcactttg-a
cgatgatacagatgagatcaccgttaatggtgtcacttttcgccac--------------
-------gtatggaataccgttcgcgctgacgacccttatgaaaaacagggtcttctttc
tattaagtctatagag------tacatctccaatg--------------------ttcct
cacaagttgcctaatggttctgtccttggtgttgccggaactcctaagaagcgtaaggct
attgtgcttgatgaaaagtatagtaagctttatgatgcttgtggtgttccttttgtcact
aatggcaaatctatttcagaagtt--gtccctaaaccactctttttgcatgctcttgtta
agtgc----aagtgcgataat---------------------------------------
---------gagtcttggactgttggtgactggactggttttaagactacttgttgtggt
t---------------ccactggtaaagttacgactttggcagttggcgat---------
-------------gttactccgggtgacattgtcttt-----------accacacttggt
gcaggtaaaggcactaagttcttttgtggtcttgttctcacctttgttga----------
------------------------------------------------cacac-------
-ttgagggtgtttccgcatggcgtgtt---------------------------------
gttaaggcctatacagttgataagtttgttgcatcttctaactttgatgaacacaaccat
gtta--------------tgagcttggatcaatgctcatttgacaacttt----agtcct
attagcgtagcactgaagttctcacttttgcgtggtaattgctgtgacgacgtcaagttt
gctgttgcaactggtgtgattgacattggtcttggtgtctttgatgttaatga-------
-----------tactgtttttgagaatgtaccatggtttgttcaga----------agtt
t------gagtttttgaaaccagcatggg--------atgctctaaagcaggccatta--
-------------------------------------tcaaccttggtgtaacatctaag
gctgttttgtcttttattaagtcactgtgtagtg-------ctgcattcagtgttgtt--
gacggcgttccagt----------tattgtctgcactgttgctgagagattt--------
----------------------tctaaggcttttactgattttctgagttacacccgtga
atgcttt------------------------------------------actgccctctg
tgatgacatcgttgtgttcggtgtcaag------tgcaaagctgttggtgactacattat
ttttaataatagtgtcgtcaaaactgttaaagccaaa-----------------------
-------------------------------ataaagggtgtta---------aagaagc
tggt---cttaagactatga-----cctacacacagtgtctacttgga------------
tctaccaagcctgttaa---ggttaagcgcgttgaacg-tagtgttgcacagct------
------------taaagttgttgacactgctgtaccattaaaacaggaaggtgaatgtct
tgttgttggtggtcgtgctatgtttaggtctgatggc---------tattataggtttat
ggctgatgctgatgttgtactcgagtcacctgtttttacagctggctctcaatacaatgt
tgtgttcgaaactgatgccctattcatagcctcagagattagcactgtg---------tt
tgaa---ggtgacaacattgacactgtggttcagactgttgccaataaagtccaagcatt
taacaatagattcgttgtttaca------------------------------acgcaca
tgttgttgatggtgctatta-atgtgttttgtgattataagtttacttgtc---------
------------------------------------ctgctttcttggatggttt-----
-tccagagtggttttcattctgtaagaatcatttta-----------aggatgccggatt
tgttgagttt------------------------------tatgactgcattattaatag
tga------------------------cggtacttttcagaccacttttcagccttattt
ggaccttaaaccatctgttgatgcgtatttaggtcctgagattgtacgagctgttgat--
----------ggtggtcgtctgtggcgtactgttattaatggcattagtgacgctgttaa
tttttgtaagaatcttaggttgcacttcgattttggtgagcttaagggtactgttgttaa
gcgttttaagggtatacttaggacgcttcttacagtttacaatgagtttattcaaa----
--------------------------------ctactgtgtctgttcttactatc-----
---------------------tgcggcattagtgccaagtactatgcttttgacaagcct
atgctttgtatgcatggtattacagagcgtgttactagttttgacattactagtcttgga
aagcctattttagatggtctttct---------aggtgtaatgtctttgcacgtggttct
actgcagttgtagttgattctgttgatcacgaacttcttgatcttgaggagtgtgatttt
gttgaacctgctagtcatggtgtgcttgtcgtatcagatgattatggcttttattcttgt
gaaactggcatatatccctatgctagtgatggtaaagttttgccattgcggtttaggaaa
aaggctggtggtaagaatgttgcctttgatgacaatgttacagttactgagattgaccct
atttttaaggttaaactgtcctttgagtttgaggatgaaaaattgattgaac--------
-------tttgtaagaaggttat-------------------------------------
--------------tggtagcaaagttaagtgtagttcctggtcccaacttgttgagatc
attgatactgctcttactgcaactaagtcatactacaatgttccagaatattttatctat
gatgaggaaggtggtaatgaccttaatttggatgtcatgatctctgaatggcctttgcag
gttgacgatgtcagtgaattagttagcactgatgagacagttgaagagcaagctgttgaa
caagtagagccagttgttgaagatgtaagtgatatcattgaggta------------aac
aaggcttttgctattgatgattcaccagagagagctatta--------------------
-------------------------gtccatttggttttgacacaaatgagattaatgga
cggcgtgtgcttgtacagtctaacaacaactgttgggttaatgctgcttgttatc---ag
ttacaagttctaggttttgacagcccagctatggaactttatagagttggtggcacacat
aatcttgttaagcaa-------------tgttacgaggccactggtgcatttttaggttc
tttgggtgatgttgcacattgtttagaggtattgcttaaggatgctaagacagccaaagt
tactgttgaagttacttgtgattgttcatctaacttcgaagaacttagcggtgctttctt
taggtttttgcctcttaagagtaagtttgaatatggtagttgctttgcttgtcatggcac
tcg------------------ttattatcgtgtgtgtggtattgttggctctgcaatatt
ttcacagactcttaagccattggatttcaatgacctgatctgtgatgttgctagt-----
gctagcgtctttcttggtgatgattgtggtcattatttaattaatgactacgacaagaga
ctatgtgtcgatggtatgggtgtttacaagattaagcataacaccattgacacaatagtt
gttaaggacgccgatattaagccttctactgtggcaccttttatcgagtactgtaatgtg
aagttctaccagggtgattttaaagatcttgctggtttgtctc------------atgac
tttgtagttaatgcagcaaattgcaacttggcccacggtggtggtgtagctaaggctata
gatcatcacactggtggcaagttgcaaaagctttccacttcttttgttaaaaggaacgg-
------taaggt--------------------------------tgcaactggtgagtgt
gt----------------------------------------tatgattgatactggcaa
gttaaaagtccttaatgcagttggtccccgtaagggcaaggatgcagagtctttattaaa
tactgtttacactaatatctttgcgcgtaagggtgttccccttatgcc-tttgattagtt
gtggtatttttggctttgacat-------taaagactcactta-----gggcattcttgg
atgcatgtggtgataggcacgttaaatg---------ctttgtttattctgactctg---
---------------aaagggagtcagttatgaa-------gttcttgacgacacctttt
gaggaaca-----------------------tgttgcacctat---------------tg
aagaaatgcttgaaacacctgtggttgaaacaacaactgatgttgtttctccatttcaca
ctattggttctcataagttttatgattgcaatagtgttgagccta--ttttaggtctagg
tgttaagaacattgttctcttcacagaccaggtgttgtctgttaaagatttcggtattgt
tgttgataagtatctcaa------tggcttgttatctgacatgtccaacaagtatgttaa
tgatcat---------aaagctgttccttttggtaacattttgtc---------------
---acttgattgtggtgcttttact----gtagtggatgctgtgtcgccttttgatggtg
ctagctttgagaagcagagtggtcgtaccatacgtaaattggctagattggatggcagca
cattatgtgtcttacctaatgccattgcattatttgacaagctctttgtgttgggt-gac
aatttttcatttttagtg---ttagataatgttagacctttgtttgataattatcttaaa
cctaaagatgttaaagttaaggtcacagcggatggtcgcaatatcaatgatgttatagtc
acaactgcggaaacgtttgatgcgcagttgggaccttctgctaatgg-------------
--tgctgaatcacttgttggtgttgttcc----------tactccaacg--------gat
ggtggtaaggttgt------taatacagtacctgatgtcaattggagtaagcactttggt
ttttctgatgctgctgcatttgccgttcttgaccatagcaagtttgcttttgattctgaa
gtagttgatggtaagcgtgcacttgctgattcagataac---------------------
----aattgctgggttaatgcgacttgtttagcattgcaat-------ttcttaaaccta
cgtttaaatacgttggttgggaggatttgtggaacaagttcgttacaggtgatgttgctg
gttttgttcaccttctttattatatagagggtgttgacaaaggcgctaagggtgatgttg
agagcacattaagtaagcttgataagtatattgtatctagtggttctgttactgttgaac
gttctacattgtgcgatcgttgtaatagtacagttaaaact-gttacaggtgctatagct
gaggcctctgtcattcttaatggtcacactgatggacactgtcctcataattttgagtgg
cgtgtgcaagttatcggtgttaaaggtgacatcattttactac-----------------
------acagcggtagcttattaaacggaccttatgtgtatggtgatgcttatgtggctt
ttagtggtaatactgataatggccattacacagtttttgataataaattatctaagatgt
atgatggtattaaatgtgttaaaaccacacttgacacacttgtggcttcctcagttgtta
tccgtaatggtagttacgctgttaaaacagagcatgt---gcccctgattaagaagctag
atgattcagct----gaaaagtttttcaatgttggtgacattgttgcac--ataacattg
cttactttttcgtttggttgctaactacacttagcactctttataggtgctggcgtggtg
gtaattttaaa------------ttattgtctagtatacctgaacgtagtggta------
-----tagtgttacgcaggagttttaaatataattttagagcttt---------------
------gcgttctaatgtggctagtaaacagaagtattgtcttatgtttgctaagttgct
attactactgtatactatatatgctatgttgtttatcttagtcaggtttagcttctttaa
tgattatatttgtggcagtactgttagaggttacgctagttccgactttgacaagagtaa
gttttgcaa----------tggatctttggtttgtaagacttgtctttttggctatcagg
aacttagtgaatttcaacatgtaggtgtggtctggagctatgtgcgtga-----acctct
ttttgctagtgttttaccactatgttactttgctgttattgcaatttttggt--------
--------------------------------ggtgttgttgagcggtttgcattatgtt
attttgctgcacaatttattaataatgtgctcagctttttaaagttgcaggactcctttt
ggctagttcaacttgtccc---ttttgacatatttggcgatgagatacttgttatgt--t
tttgtcatataaggctatttgtttctttaagcatgttgtttttggttgtgacaaacctag
ttgcgttgcatgctgtaagagtgctaaacttaagaggattgccatggataccattgttaa
tggttctaggcgatctttttatgttaatgctaatggtggtgctaagttatgtaaaaagca
taactttttctgtgtcgcttgtgattcttatggtagtggtcatacttatattaatgatca
tattgccaatgagttacataatgttactaagttacatgttaagcctactggtcctgcttt
tattaatattgatagggttgagtttagtgatggattttaccgcatcttttctggtgacaa
attttggaaatataattttgatattactgataaaaagttttcttgtaaagaagtacttaa
gaattgtaatatcttagatgattttattgtctttgacaataatggttcaaacttgtc---
----------------------------------------tcaggttcagaat--gcgtg
tgtttatctctcacaacttctgtgtaagcctattaagattattgattctacactactgtc
ttcacttaatgttgactttaa------------------tggtgctttgcataaggcatt
ttta--gatgtcttacataatagt------------------------------------
----tttggcaaggattttagttcttgtaaaactatgcat-----------------gat
tgcaaagagttgcttgagttagatgttagtgatgatgattttattaaggttgtatctgat
gct----catcggtttgatgtgcttattactgacacatcctttaataatttctgtacgtc
ttatgccaaaccagcagagaaattgtcctcttttgatttggcacattgtatgcgcagtgg
tgctaaagttgttaatcataatgtgcttattaaggaaaagatgcctattgtgtggaattg
cgtggattttgccaagctttcagttgatgctagaaaatacattgttaaaactgctaaggt
taaaggtgtaacttttctccttactgttaataacaatgttatg-gaaactaccttacctt
gtgttagtgtgttgcaaaaacagggtgctggtaagctgtcctctatgtggaaaaattttt
ggtatgcatgtggtgccatt--ttggcgttattcgtgctactgaattgtgtgggttttac
ggagtacgcatctagcttacccggttacgac---tttaagtatattgaggatggtcaact
taagccat--------------ttgctaatggtttgtattgcgttcgcaacacgtttgac
acatttatggactggcatgctcagaaatttggctt-----taaaccatcaaatagtgaca
agtgtcctatagttgttggtgctagtgattct----------------------------
--------------------ggacgtgttgtacctggtgttgcatctgatgtttatttgc
ttggtaaaacgcttattttcacacttaaaac----agtctttggtagtgctggtcattgt
tatgatgttaatggcatagccgatggtgacaagtgtttatttaa----------------
---ttctgcctgtactaacttagaagg---acttggtggcacacgcacttattgctataa
gactggtcttatagagggtgctatgacttatggtgatttgcaacatgattcgtattaccg
tttgagtggtgataattatgttcgattaccatatgttgtcgttcaaggtcttggttttag
agctgtgcgtactcaggctactacatactgccgtgttggtgaatgtgtagattcaaaagc
tggtatgtgttttggtgcagacaggtggatggtatattctaatga----cataggttctg
act-----ttatttgtggttctagcttgatggacttgctacgtaatgtacttagcgtgtt
caattataacttttccactatgattatgtcaggccaggtcatttttaattgtgtccttgc
atgtgttgttgtttttggctgttacttcgtgatgaaatttagacgcgtctttggtgacat
gtctcttgctgtttttacagtttgtgctgctgttgttgtcaacaacctttcctactttat
----ttcattgaattatgtgggtatggttgtttactcttttcta---------tacttta
ttagtactagaggacttaagtattgctttatatgggatattagttatgttgttgcctatt
gcttgttggcgccatgg-tggttgcttaca------tggtatatttgtgcagcattaatt
ggtcttatccctaatttgtttaaacttaaggtctctacaactttgtttgagggtact---
--aaatttgttggcacatttgatgctgcatctgttggtacctttgttattgatgcacgtt
cttatgagcgtcttatcaatagcactagtatagagaagatta-------------aacag
tatgctagtacttt-------------------------------taataagtacaaata
ttacagtggtagcgctaatgaggctgattataggtgtgcttgttatgctcatcttgccaa
agctcttattgatttctcaacaactagacaggacacattatacacc-----ccaccaact
gttagtattaattctactttgcaggctggtcttaagaaaatggcccaaccatctggcctt
gttgaaccatgtgtagttcgtgtctcatatggtaatacagtactgaatggtgtttggctt
gatgacaaggtttattgccctaggcatg---ttttggctagtgacactacagttactata
gattatgatgcagtttaccattcgatgagactg--cataatttttctatttctaagggta
atgtttttcttggtgttgtaggtgctgttatgcaaggtgctaatcttgttattactgtgt
cacaggctaatgttaacactccatcatatagttttagaactttgaaagcaggtgagtgtt
ttaacattttagcttgttatgatggtacacctgctggtgtctatggtgttaatttgagaa
gcacacatacaattaaaggttcatttgttaatggtgcctgtggttcaccaggttttgtta
tgaatggtcataaagtagagtttgtctacatgcaccagatagaacttggtaatgcatcgc
atgttggctcggatatgtttggtaacatttatggtgggtttgaagaccaacctagtattc
agcttgagggtgttgcaacccttattactgaaaatgttatcgcatttctgtatgccgctc
taattaatggtgagcgttggtggtgttccaatgaacgttgc---actattgatagtttta
atgagtgggctcttggtaatggttttactaatttagtgtctggtgacg-----------g
gttctctatgttggctgctaagactggtgttg-----------atgtgtgtcaactcctt
tcagccatacagagacttgccac----tggtcttggtggtaaaacgattctaggttatgc
ttctcttacagatgaatacacacttagtgaggttgttaggcaaatgtatggtgttaacat
acagagcactaagactagtagtgctttgaagaacc-----tacttcttatgggtttcttc
tttctatt---------------gttttggtctgaattctttatgtattcaactatactg
tggattaatcctggcttgattacaacctttt-----------tgggtctttttgtaatgt
tatct------atgctgcttgctagttgtatcaaacataaaatgctttttcttcagttat
ttttgctcccatctattattatagctgcttgctacaattttgcttg--------------
-------------------------ggatatggaagtaactagaatgttggctactcagt
ttgactaccatgtatcatttcttaatatggatatacagg-----gtgctattaacatt--
-----------attgtgtgtttcattggtat-----atctttacatacttatagattttt
ggacacacaattg-------cgttcttacagcacttatatattatctatgtgcacagttc
tttacacattctattatggctatgactctttgagccttgctataa-tgttactgggtttt
ggctgtagagaatggtatgttggcactgctgcttttagacttgcccagtttatagtgcca
tactgtcctggacttatctcctttgttggtgata---ttaaggctgtattggttatgtac
cttgtctttggatttgttgcgactgtttattttggcttgctttattggcttaacagagtg
cttaaattgactcttggttgttatgactttaaagtatcagctgctgaatttaagtatatg
gtcgcgaatggttatactgcaccaagaggtccttttgactctgtattacttagtctcaga
ctattgggtgttggtggccagaaaactattaaggtttctacagtgcagtctaaacttact
gatcttaagtgtgccaatgttgtgcttttgggttgtcttaccaacatgaatatcgcagct
aatagtagag-------------aatggtcttattgtgttaatttgcataatgagattaa
ccttactagtgaccctgaagaggcccttgaaaaacttttggcattagtagcatttttcct
atcaaagcaacaaaactttggtgttgatgatttaatagattcattctttgaaaacagaaa
tgtgcttcaaagtgttgcatctgcttttgctaatatgcctagttttattgcttatgagaa
ggctcgtatgaattacgaggatgctattgctaatgatgctgctcctactgttgttaagca
gttgaagaaggctatgaatactgcaaagggtgagtttgaccacgaggcttcagttcagaa
gaagattcagcgtatggctgatgcggctgcagctcagatgtataaagatgctcgtgctgt
ggaccgtaagtctaaagttgttagtgctatgcattcactgttgtttggtatgctccgtaa
gcttgatatgtcttctatcaatcagcttatggagcttgcaaaggatggttgcatacctat
ggctattatacctgctgctgcagctacaaaacttacagttattacccctgatttggagtc
ctttagtaaaatacgtgttgataataacattta-ttatgctggggctgcatggagtatta
ctgatgttaaagatgctgatggcagagttgtcattttgaaggagattaatgctgacaaca
aggacgctttagtttggccattacatgttac----ttgcgagc-----gtgttgttaaac
tccagaataatgaaattattcctggtaagcttaagcag---------cgtgctgttaagg
cggaaggtgatggcttttctactgatgctaaagctctttacaatactgaaggtggtcact
gttttgtgtatgcacttatagctgacaaacctgatttaaaggttgtcaagt------ggg
aatatgatggtggttgtaagactattgaacttgaacctccattgaaatttgctgttgaag
ctcctactggcgttcagatcaagtacctttattatgttaagaatcttaacaatttgcgta
gaggtgctactttaggctacataggtgctactgttaggttgcaggctggtaaacagactg
agctagcatgcaattcttctttgctcactctttgcgcttttgctgttgaccctgctaagg
cctatgttagtgctgttaaacagggcgctaaaccagttggtaattgtgtaaagatgcttg
caaatggttctggtagtggacaagccgttactaatggtgttgaggctaacatgaatcaag
attcttatggtggtgcttcagtttgtatttactgtagagcgcatgtcgaccacccagcta
tggatggtgcgtgtcgctttaagggtaagtatgtgcaaatacctatag---gtgtcaatg
accctattagattttgtatagagaatgaagtttgtaaggtctgtggttgttggcttaaca
acggttgctcttgtgataggtctagtg---------ttcagagtactgat---caggctt
atttaaacgggcaaggggctctagtgcagctcgactagagccctgtaa---------tgg
tactgaaccagaacattgtgttc-gtgcttttgacgtttataacaaggatgtagcatgta
ttggtaaatttttgaaggttaactgtgttaggctcaaaaatttagataagcatgatg---
---------ccttctttgttattaagcgttgcactaagtctgtcatgggacacgagcagt
ccatgtataacaaacttagtggttccaatgcattagctgtgcatgatttcttta---ctt
ggaaagatggccgctctatttacggtaatgtttgca----gacaggacctcagtaagtat
actatgatggacctctgctatgcattacgtaattttgatgagcgcaattgtgagactctt
aaagaaattttggttcttacgggctgttgtgatcaatcttattttgataacaaggtctgg
tatgatcctgttgaaaatgaagaccttcatcgcgtgtacgcactattgggacagcgtgtt
gctaacgctatgctcaagtgcgttaaattatgcgatgagatggtcactaaaggtgttgtt
ggcgtcttaacattggacaaccaagaccttaatggtaatttttacgattttggtgacttt
gtcgatgttatgccaggtatgggtattccctgttgtacctcatattactcttacatgatg
ccaattatgactatgactaattgtttggcatgcgagtgttttatgaaaagtgatattttt
gggtcagattttaaaacttacgatttgcttgaatatgattttacggatcataaagtcaaa
ctctttgataagtactttaaatactggggccaagattaccatcctaattgtagtgattgt
tatgatgacatgtgtttgttacactgttctaattttaacacactattttctactactata
cctaatactgcctttggtcctctctgcagaaaagtttttgtagatggtgtgccacttatt
gccaccgccggctaccattttaagcagttgggtttagtctggaacaaggatattaatacc
cataattctcgccttagtatgactgacttgttgcagtttgttacagatcctggcttactt
atagcgtcatcgcctgccttagttgaccagcgtacagtttgtttttctatcgctgcactt
agcactggtataacacatcaaactgtaaaacctggtcattttaacaaggaattctatgac
tatttattgtctcaaggattctttgatgaaggttcagagttaacacttaagcattttttc
tttgctcaaaagggtgatgctgctgttgctgattttgactattataggtacaacaagcct
actatgcttgacatatgtatggcacgttttacctataaagtggtacagcgttattttgag
tgctatgatggtggttgtattactgctagagaagttgttgtcactaatttagataagagt
gctggttaccctcttaataggtttggtaaagctcgtttgttttacgaaacctttagttat
gaggagcaagacgcactttacgctatgacaaagcgtaatatcttaccaactatgacacag
cttaatctcaagtattctattagtggtaaagcacgtgcccgaactgttggcggtgtttca
cttttagcgactatgaccactaggcaattccatcaaaagcatttgaagtcaattgtcaac
acgcgtaatgcacctgttgtcattggtacaacaaagttttatggtggttgggacaatatg
ctcaagaatttgatgaatgatgtcgataatggtgcactcatgggctgggattatcctaaa
tgtgatagagctatgcctagtatgatacgaatgcttgctgctatggttctcggttcaaag
catgttacatgttgta------cagacagtgataggttttacagactttctaatgaactt
gcacaagttcttaatgaggttgtgcattctaacggaggtttctatgtaaaacctggtggc
accacatcaggtgatgctacaactgcttacgcgaattctgtctttaacatttttcaggcg
gttagctctaatattaataggcttctttccgttgatagtaatgtgtgcaacaatttgtat
gtcaagaagcttcagcgttctatctatgacaattgttatagatctagcgctgttgatgat
aatgttgttacagacttttataactaccttaagaagcatttttccatgatgattttgtct
gatgatggcgttgtctgttacaacaaggagtatgcatcgttgggttatgttggtgacatc
tctgcatttaaggcaactttgtactatcagaataacgtgtttatgagtacagccaagtgt
tgggtcgaagaagatttgtctgtcggacctcatgagttttgctcacaacacactatgcaa
atagttgattctgatggtgattat---tatttgccgtacccagaccctagccgtattctt
agtgctggtgtttttgtggatgacattgtcaaaactgaccctgttattttgcttgagcgc
tatgtgtctcttgctattgatgcatacccactgtctaagcatcccaatcgtgaatatagg
aaggttttctatgttcttcttgactgggttaagcatttacataatacacttaaccaaggc
attctcgaaactttctctgttacattacttgatgatgtgcagagtaagttttgggatgag
gctttttatgctggtatgtatgagaagtctactgttcttcaagcagctggtatgtgtatt
gtatgtggatcgcaaactgttctcagatgtggtgattgtctacgccgtcctttgttatgt
acaaaatgtgcttatgaccatgttgtaggcaccacccataggtttatcttgtctattact
ccctatgtgtgtaacacatctggttgtaatgttaatgacgttactaagttgtttttgggt
ggtcttaattattattgtcatgatcacaagccgcagctctcattcccactttgtgctaat
ggtaacatttttggcctttataaaaactccgcagttgggtccttagatgttgaagttttt
aataaacttgctatgtctgattggtccgacgtcagtgattataaattggccaatgatgtt
aaagaatctttgcgactctttgcggctgaaactattaaagctagggaggagagtgttaag
tcctcttacgcgtgtgctactcttaaggagattataggtcctaaagaactactgttgcaa
tgggaagttgggaaggcccgtcctcctcttaacaggaattctgttttcacctgctttcaa
attagtaaggactctaagtggcaagttggcgagtttacatttgagaagctcgactatggc
tctgacactgtgtgttataagtctaatgtcactgctaagcttgttcctggcatgatcttt
gtacttacatctcataatgtcttatcactcaaagcacctactattgccaaccaagagcgg
tattcaactatttataagttgtatccatctctgaacgttgatgatgcgtattcatctttg
gttccgtattaccaacttattggcaagcagaaaattactacaatacaaggacctcctggt
agtggcaaatcacattgtgttattggtctaggtttgtattaccctagtgcacgtattgtg
tttgctgcttgttcacacgctgctgttgattctttatgtcataaagctgctaaagcctac
agtgtagacagatgctcacgtattattcctgcacgagcgcgtgttgagtgctatagtggt
tttaaaccgaataacacctcagctcagtacatcttttcaactgttaatgctttaccagag
gttaatgccgacattgttgtcattgatgaagtgtctatgtgcactaactatgatttgtct
attgttaatgctcgtgtggcatataagcacattgtctatgttggtgacccgcagcagtta
cctgcacccagaaccatgataacgcgtggtgtgttacaacctgaagattataatgttgtc
acccagcgtatgtgtggtgtaggacctgatgtgtttttgcacaagtgttaccggtgccct
gctgaggttgttaacactgtgtctgaacttgtttatgaaaacaaattcaaaccagtgaaa
gaccacagcaaacagtgttttaagatgtttgttaagggtaatgttcagattgataatggc
tctagtgttaataagaagcagcttgaggtggttaaagcctttatcgcaaagaaccctaaa
tggagccgcgctgtgtttatctcaccatacaacagtcaaaactatgttgctgggcgtatg
ttaggtttgcagacacaaaccgtggactctgcgcaaggtagcgagtatgactatgttatt
tatacacagacttctgacacatctcatgcccttaatgttaataggtttaatgttgctatt
acacgcaccaagattggtattttgtgtattatgtgtgacaaggcactgtatgacacattg
aaatt------ttttgagat--cagtcaatcagaccttcaatctactattggtgggtgt-
---ggtctttttaaggactgttataaatttgatcaggatttaccgcctgcacatgcaaca
acatatatggctctttctgacaagttcaagacagataaagaacttgctgttaatattggt
cattct---gatgttcgttatgaacacgttgtttcttatatgggcttccgttttgacatg
aac------atacctaatttccattccctgttttgcacacgtgatttcgcgatgcgtaac
gttaggggctggattggtatggacgtagagggggctcatgtttgcggtgataatatcggt
acaaatgttccattacaagtagggttctctaatggtgttgactttgtcgtacaacctgaa
ggttgtgttgtaaccaatgagggtaacattgtcaagccagttaaagctagagctccaccg
ggtgaacaattcacacacctagtacctttgatgcgtaaagggcagccatggtacgttgta
cgacgtagaatcgtgcaaatggtctgtgattgtttaaatgggctttcagacgtagtaatt
tttgtactatgggctggaggtttggaactcacaaccatgaagtattttgttaaaatagga
ccatctcagc------attgtgattgtggtaaagaggctcgttgctacaatagtgcgact
catgcgtactattgtttagcacacgcacttggttgcgattatttgtacaacccctttgtt
atagatatacagcaatggggctatacagggtctcttagcagtaaccatcatgaagtttgt
aatgtgcaccgtaatgagcatgttgcttcaggtgacgctattatgactagatgtcttgca
attcatgattgttttgtaaaaaatgttgactggtctatcacatatccgtttattgccaat
gagaatgccattaataagagtggacgaatagttcagtctcatattatgaaggctgccttg
aaggtgtataatcctaaagctgttcatgacattggaaatcctaaaggcatacgttgtgt-
--tgcaactaatgtaccttggtactgttacgacaaacagcctattaattctaatgttaag
atgcttgag---------tatgattatatgactcat--ggacaatt----ggacggtatg
tgcctattttggaactgtaatgtagatatgtatcctgagttttctattgtctgcaggttt
gacacacgctgtagatcacatttgtcactagaaggcgttaatggtggtgcactttatgta
aacaatcatgccttccacacacctgcatacgacaagcgtgcctttgctaagcttaagccc
atgccatttttcttttatgatgatggtgaatgtgatgtttcacaggg-------------
acagattaattatgtgccacttcgtgctaccgtgtgtattactaagtgtaatattggtgg
tgctgtttgtaagcgacacgctagtctttatagggcttatgttgaggcttataatacttt
tactcagaatggttttaacatttggtgtcccaacagttttgatgtttataatttatggca
aactctagttgacactaatttgcagggccttgagaacattgcatacaatgttgtcaagaa
gggatcttttgttggtgaaccaggtgagttgcctgtggcagttgtaaacgatagagtgtc
tgttagggatggtgttagtgataatgttatctttgttaataagacttcattaccaaccaa
tgttgcatttgagctgtatgctaagcgcaaaattggtcttacaccgccacttaccattct
gaaaaatatgggtgttgttgctacacatggtttcgtgttatgggactatgatgctgacag
acccttttctaattttactaaatctgtttgcaagtatacagactttgatgag--------
------gacgtgtgtac----------ttgctttgacaatggcatacaaggtgcatttga
gaggtttactttgtgtaagaatggtgtattaatctctaatgtcgctatcaagaaattacg
---tggtatacgtttgaattttggttatttgaacggtgttgcagttagtagtatcactga
aggtgagactactaagcctgttgactggtatatctatcaacgcaaagacggttcatttgt
--tgagcctgttgatgg------------------------ttactactcacagggtcgt
aatgctagtacattcttgccacgttctcagatggaaaaagactttttagaacttgacact
ggtttgtttataagcaagtatggacttgaagactttaattttgagcacatcgtttatggc
gatgtctcaaaaactactcttggtggtctacacttacttatatcacaggttcgtttagca
cgtattggtg------ttcttaaggttgaggactttgttgactcagctgatgatacacta
catagttgttccgttacgtatgctaatgatcctagtagtaaatccgtctgcacctatatg
gatatacttttagatgattttgttgtgattcttaagaatcttgatctttctgtgacgtct
aaagtgcatgatgtcattgttgattgtaaggcttggcgctggatgctttggtgtaaagac
tccaaggttgccactttctacccgcagttgcagtctgct---gagtggaagtgtggttac
agcatgccaagcctttataaaatacagaatatgtgtatggatgcatgtaatttgtataat
tatggtgctagtattaagttgccagatggtattatgtttaacgttgttaaatatacccag
ctgtgtcagtttcttaataccactaccatgtgtgttcctcataatatgcgtgtcttacac
cttggtgctggctctgataagggtgtagcaccgggtacagctgttttacgtagatggctc
cctgacgatgcaataatcgttgacaatgatgttaatgattatgtcagtgatgctgatttt
agtataacaggtgattgtacacatgtttatgttgaagacaaatttgacctacttatatca
gatatgtatgatggaaaaattaagagcatcgatggtgacaatgtgtctaaagatggattt
ttcacttatattaatggatttatacgtgaaaaacttgcgcttggtggcgctatggctgtt
aagattaccgagtatagttggaataaacaactttatgagattgcgcagaagtttgaatat
tggacactgttttgtaccagtgttaacacttcttcttctgaagctttccttattggtatt
aactatcttggtgacttttctagtgctagtgttatagatggcaatgttatgcatgccaac
tatatattttggcgcaattccactattatgactatgtcatataattcagttcttgatctg
tcaaaatttaggtgtaaacataaagcgactgtcattattacacttaaagataaagacatt
actgatatggtgcttggtctgattaaaaatggcaagttgttgattcgcaactcgcaaaaa
ttattaaattttagcaaccatcttg-taacaactaaatgaa-------actttttacagt
tttcacgcttttggcctctattagagtgctttatggctgtgaatccgttgatttta----
----------------------------atttgtttaatacaatattttcaacac----a
cagaggtttaag-----taataccacctctg--ttatcactggtgcttacccttccacca
ataagtcagactggtcttgtaatacaagaactggtcatttgagtggtagtggtttcggca
taggtttgtatgtacagac--accacgtgaacaataccagtatgatggttctggtgcagg
cggctatactatagctgtttcgcccattcacgttacgaatttgacttgggagctatggat
ccaccgtaaatggggtgttaactcagttgttactgttagattatgtaggtggtggcagtt
tatgagttttaact---------------------------ctactagccatgcagcaga
tgctgg--------------------tcctactaatgcatttgagtg---tcttataaat
ggttcctatcctactcatcgtaacact---------------------------------
ggttatatgtttggtgttacttggtacaatgatttagttagaatagtttttccacctact
gttcttgaaatgcagcttgatggtttacagtgggaacgtgtccagtttaatagtcctgtt
aatgctggacatgctactaggt-ttaacgtcgttaag---gacatttctactgttttggt
tgaaactaa------cagtggtggctctgtttttagatattcgtattgtgct---gatgg
gtttgttaacggtctgcaatgtaagcttagactatt------------------------
------tgatataccccctggtgtttattctaatagtgaggttgaatatcctacagcact
atatactgttgtaca--caatatgtcag---cctgtccagagaggccagatag------c
tattgtgg-------------ttctaattcgtgcccttttaagcgtgcagtgttt-----
-------------------------------------------tctaattgtattgttaa
ttatactacctgggttaatccagaccagcgtgattttcaacatttaatt-----------
---------------------------ttgcctaatggcaagtttaatccattt---act
gagtgtaatgg-------------------------------------gttgaacagaat
tgttgat-----------------ggttgcgttcctggtttcgttcttagagttggtcgt
ggtaaggctgttaacagaactattgttac--------------------accttatctca
agccttatgaatgttttgggtggtcatggaatgacaaacaggatagtatttatgactggt
ggattgctgatttt---------------gtctccactggtgctttcgtttgtga--gag
taatcccgaagctcctaagactggggtttgtgtgacatacactgtagagaaagttacttt
tcagggtgtgc------------------------------------------tgtatga
gagtaattttactttcgcacagtattataacctattgtatgtaggttctcaacttaggt-
------------------------------------------------------------
--------atgtgcgtatactcggtaaagtttatgaagtttcatcttgtttt----gagg
cttcatatgacgttttataccgtaacaatcagtctttt------gggttgcttt------
----------------atagaagtttcgattgt----------aatcagctt--------
----catattaaatctgcacgttt------------------tgtggaccgttta-----
-----------ttaccgtctcataatggtactgctactgtattag---------------
--gttgtttgtttaatgctagtt------------------acgcacctaatgacaccat
ggtaaattgcactaacccacttggtgatgggttttgtgctgatttgctaggtaatgtcgc
tgttaggcgtatgacttttgaaaagcacgacactacttacgtagcacctgttactaatga
gaggtacacagaaatgccattggaccatcaattaattttgaccgaacagtttttgcaaac
tacaatgcctaagttcagcgttagttgcgagacttacatatgtgacgtaagtaaggcgtg
caaaaatttgctatttaggtatggtggtttttgtcaaaaagttgaggctgacattcgtgg
tgcaggcattcttttggacggtgatgtt--agtagtttgtactctactattgctgccaaa
actagttccgttgtgcccactactgatagattcaatgtttctcaattctttttgcctaaa
acgcagtct---agtgccaataagtatgaatctaggtctgctattgaggacttgttattc
agcaaaattgaaactactggcccaggcttttacggtgactattataactg---taagaaa
aatgctatacaagaccttacttgtgctcagtaccataatggtatacttgttataccacct
attatggatgctgagacgttaggcatgtatggcgggattgct---gctgcttctgtaacg
ctag---------------------gcatttttggtggacaagctggcatggccacatgg
tctgttgc---tatggctggacgtttaaatgcactgggtgttgttcagaatgctctagtc
gacgatgtcaataagcttgctaacggctttaaccaattgacagcgagtgttagtaagctt
gctttgaccacttctagtgcattgcaggccattcaggctgtcgttaaccagaatgctgct
caagttgagtcactcgttagtggtattactgagaattttggtgctattagcactaatttt
aaggttatatcacagcgtcttgacaaacttgaagctgatgttcagatggataggcttatt
aatggcagaatgaatgtcttacagctttttgtcact-aactacaagctaaaaattgctga
gctgcgtaacacacatcgttatgtgcaatctcttattaat---------gaatgtgttta
tgctcagagtttaagaaatggtttttgcggtcagggactacatgtactgtcacttatgca
aaatgcacctagtggtataatgtttttcca------ctattcgctgatacctaacaacac
tatcactgttaaaaccacaccaggtctttgtgagagtgatgaattgggttctaagtgcat
tgttgctaaggacggcgtattagtctctgctaatttaagttattggcagtggtcaccgcg
taacctttacaaaccagaaaatctgacttttgctaatgtcattgc---------------
cgtttcacgtggtgctaattacactacattgaacaaaacttttgacatacctgaattgaa
tagtacttttcccattgaggaggagtttcgtgagtactttcaga---atatgtcatctga
gctgcaggtcttgaaaaatttgactgctgatatgagcaa---gcttaacattagtgct--
-------------------gaaattcagcttattaatgaaattgctcataacgtctctaa
catgcgcgttgaggttgagaaattccagcgctatgttaattatgtcaaatgggcttggtg
gcagtggctg---cttata------tttattgctctaacattgctagctggtctaatgct
ttggtgc-tgtcttgctactggatgttgtggcatgtgtggttgtttagctgctacatgtg
catcatgctgtgattgtagaggaactaaacttcaatcatacgagattgaaaaggtccacg
tccaataatgtttggtgg----------------------------acttttccagttga
cacttgagggtgtcgttaa-------------------------------------ctct
actattagagctgctaaacttgaccctaatgacgaagctattattagggaacaagtgcag
cctgctattaacggtgccaatatgctgggctatatgttgactagcatgtttgtgtggtac
tttgcattgtac---------aagccttcaacaagacgtgg--------------cagaa
ttgctatgtttgtttctaag---------ttgctcgtaatctttgcttacgtacctatta
ttgcttactgtggcggtg--ttgttgacagttgcattatacttgttgctgttgta-agca
gattactgtataccagttattatgctttttgttacaggagttttgcttttgtt--ctctt
taatgcaccgaca--------------------------------------------ctg
tgcttcatcaacggcac---------------------------------------cgtt
tgtctctac-------------tctagaattactaaagtagctgactatattgc--tctc
tatggtggtcaccatt--------------------------------atgtgaccatcg
agacaactgctgttgaatttgcgcacaaggactc--------------------------
------actctatgttg-----ctattagaggtaa-------------------------
--gaaggaattaaacctttacttatctaaagcaatggaattgtctgatggtgcgtatatt
tacttatttactaacacaccttttgttggtatctataacgctaattttcagctgcaagaa
actcaactaaactatgtttctgaagattgttgaggatgat---ggtttgttcatcaacac
agtcttgtggcttttagtgttgatacttgttctctt-------ggtggctatcactgtta
ttaagctcatacagctatgtttt--tcttgtcataggcttatgagtaatacca-------
-----------------tatacataccagtgtataatgcttaccttg----tttacaagt
cttatatggaagttgaaccatgccccataa------------------------------
---------------------------------------ttaatgtctaaactaaacgat
g---actgattctaacaacacggtccctgtgaccgaagttttagaacatcttagaaactg
gaacttcagctggaatatcatactgacagtatttattgcagtgcttcagtatggtaacat
gaagtacagtttctttctctatggagttaagatgttaatcatgtggctcctatggccctt
agtcattgctctgagcatttttaatgccta-tgctgactttggtgttaattggtggttct
tctccttcagcattctgatgcttgtcataacgctagttctc------------tggctta
tgtacataattaatagttttaagctttatcgcagaacgcgaacgttttgggcatttaacc
ccgaaacagacgccattgctgtcatttcagtctttggtagatcctactcgatacctatgc
cagtggcaccaacaggtattactctgacgattttaagtggaacactctttttcg------
---------------atggcatca---------------gaattgctactggtgtgcagc
--ctgcacacttaccgcaatttgtgactgtcgccaaacctggca----------------
-------------------------cgactataatttatactcgtgcggggcgttccctt
aat--------------------------gcaagcaccaaca----------ctggttgg
gcttt------ttatgtcagaagtaagcatggtgactattctgctttatcaaat------
----agtagtgataacttgacaga---------------------------------aaa
tgacagattgctgcatttagtctaa-------------------actaaacgaatatggc
cactgttaatt------------------------ggggtgacgctgttgaacaggcgga
atctcgtggtcgtaaaagaattccattg--------tcactctt----------------
---tgcgcctttgcgtgttatagatggcaaaaacttttggaatgtcatgcctagaaatgg
a--------------gttccgacaggtaaaggcac---------------tccagatcaa
-------cagattggttattgggttgaacaaaaacgctggcgaatgcaaaaaggccaacg
taaagatcagccttctaactggcacttttattaccttggtactggtcctcacgcagatgc
tcctttcaggaaacggattcagggtg--------tgcattgggtcgctgttgacggtgct
aaaactagccccacaggtcttggtgttcgcaatcgtaacaaagaacctgctacacctcag
tttgggtttcaattaccaccagacctgactgttgttgag---gttacttctagaagtgct
tcacgttcacagtctcgttctcgcaatcaaagtcaaagccgcagtggtgctcagaca---
-------------cctcgtgctcaacagccgtcacagtctgttg----------------
--------------------acattgttgctgcagttaaaca------agctttggcaga
cttgggcatag------------------cttctagccagtccaggcctcaaagtggtaa
aaatac------------------------------------acccaaaccaagaag---
--------------------------------cagagctgtctcacctgcacctgcccct
aaaccggctcgtaagcagatggacaaacctgaatggaagcgtgttcctaattctgaggag
gacgtgcgtaaatgc-tttggtcctcgctcagtttctagaaattttggtgacagtgac--
--------------------ctcgttcagcacggtgttgaagctaagcactttccaacaa
t--------------------------------------------tgctgagttgcttcc
gacacaagctgcactagcctttggtagtga-------------------aatcacaacca
aagag---tctggtgaatttgtagaagtcacctatcactatgtaatgaaggtccccaaga
ctgataaaaat-----ctacccagatttcttgagcaagtctcggcttactctaaacccag
tcaa-------attaggagatctcaatctcaacaagacctaaatgctgatgccccagtgt
tcactccggcacctccagc----------------------tactccagtttcccaaaat
cct--------------gcttttcttgaggaggaggttgagatggtggatgagattatt-
------------------------------aattagttcaact------aaacatgaacc
agcttatctttttcctgtgtatgatg--tgctgttatgctattcttttt-----------
------------------------------------------------------------
gattggctttttaatctcttcttttacgcttgccaggtcaatacttggcaggagtttgct
ttctc-----------atgtaactggag--------------------------------
------------------------------------------------------------
-ttggtcacttttctttgaggacttcagtacct---------------------------
------------------------------------------------------------
----ggtttaaatgcctttctgttgttcttattggtactattgctg--------------
------------------------------------------------------------
----------------------ctgctagctttatgtttgctgatttcgctgttgaggtc
tttgacctctttgagcggtttttcatcaacgttggcagatttt-----------------
-----------gcagatttgtttgacatacaatccctagctttgcttgtgga-------t
tcagtctcatacacaatggtaagcacgtaattatgctagtatgagtagagtataattata
ttgagtcctatagaccaacgcagttaacta------------------------------
---------------------catgtctggtgtggtggagtaatcaaagatccgcttgac
ga------gcctatatggaagagccgtcacacctcgtatgcaagtttctgttagtagt--
--------tgttaattagttgattctttgacagtgatacacaaaaaaaaaaa--------
------------------------------------------------------------

>MF094683.1 Swine acute diarrhea syndrome coronavirus isolate FarmC, complete genome
--------acatgggg--------------------------------------------
---acttaaaga--tataatctatctgccgatagagtctttatctttttagactttccag
-tctactcttctcaactaaacgaaatttacgtctt------------------tttgtgt
atgctacgcatgcacaattagatgtgtatttgagatttcgttccaggttgccagccttgt
gtaacaagtgtcgtgcttctaggggttgcacttgacgtgttccgtcacgtacttg-----
----------------------------------------------------tgtcctta
gttgc----------------cccacgctgttccgtcagtgtggtgtgtgaatatagtgt
tc---cgtcactattgaaaccgataactgtgcacaatggct------------------a
tcaaccaattgacacttgcagtt-----gcaagtgatcaggaaatttcagctca---tgg
ctatcctactatgtctgatgccgttgaacattttagttcct---ccgcatcacacggttt
taaggattgccgttttgtagcctttgggctg---------------------caggacat
tgttattggagttgaacccagtgactttgtc---------------------gtggcttt
ggagggtgacgaaattctcactgcctatatagccacttttggagctagacctcgctgttt
gcgcggttggcttataccctctaattc---------------taattatgttttggagga
attccaagtgatttttggc---aagcgcggcggtaacgttgt------------------
------------------------gtctgtcgataattacatgtgcggtgctgatggtaa
acc--------------ggcagttcctagcgaacagtggtcttttgttgagcactttg-a
cgatgatacagatgagatcaccgttaatggtgtcacttttcgccac--------------
-------gtatggaataccgttcgcgctgacgacccttatgaaaaacagggtcttctttc
tattaagtctatagag------tacatctccaatg--------------------ttcct
cacaagttgcctaatggttctgtccttggtgttgccggaactcctaagaagcgtaaggct
attgtgcttgatgaaaagtatagtaagctttatgatgcttgtggtgttccttttgtcact
aatggcaaatctatttcagaagtt--gtccctaaaccactctttttgcatgctcttgtta
agtgc----aagtgcgataat---------------------------------------
---------gagtcttggactgttggtgactggactggttttaagactacttgttgtggt
t---------------ccactggtaaagttacgactttggcagttggcgat---------
-------------gttactccgggtgacattgtcttt-----------accacacttggt
gcaggtaaaggcactaagttcttttgtggtcttgttctcacctttgttga----------
------------------------------------------------cacac-------
-ttgagggtgtttccgcatggcgtgtt---------------------------------
gttaaggcctatacagttgataagtttgttgcatcttctaactttgatgaacacaaccat
gtta--------------tgagcttggatcaatgctcatttgacaacttt----agtcct
attagcgtagcactgaagttctcacttttgcgtggtaattgctgtgacgacgtcaagttt
gctgttgcaactggtgtgattgacattggtcttggtgtctttgatgttaatga-------
-----------tactgtttttgagaatgtaccatggtttgttcaga----------agtt
t------gagtttttgaaaccagcatggg--------atgctctaaagcaggccatta--
-------------------------------------tcaaccttggtgtaacatctaag
gctgttttgtcttttattaagtcactgtgtagtg-------ctgcattcagtgttgtt--
gacggcgttccagt----------tattgtctgcactgttgctgagagattt--------
----------------------tctaaggcttttactgattttctgagttacacccgtga
atgcttt------------------------------------------actgccctctg
tgatgacatcgttgtgttcggtgtcaag------tgcaaagctgttggtgactacattat
ttttaataatagtgtcgtcaaaactgttaaagccaaa-----------------------
-------------------------------ataaagggtgtta---------aagaagc
tggt---cttaagactatga-----cctacacacagtgtctacttgga------------
tctaccaagcctgttaa---ggttaagcgcgttgaacg-tagtgttgcacagct------
------------taaagttgttgacactgctgtaccattaaaacaggaaggtgaatgtct
tgttgttggtggtcgtgctatgtttaggtctgatggc---------tattataggtttat
ggctgatgctgatgttgtactcgagtcacctgtttttacagctggctctcaatacaatgt
tgtgttcgaaactgatgccctattcatagccccagagattagcactgtg---------tt
tgaa---ggtgacaacattgacactgtggttcagactgttgccaataaagtccaagcatt
taacaatagattcgttgtttaca------------------------------acgcaca
tgttgttgatggtgctatta-atgtgttttgtgattataagtttacttgtc---------
------------------------------------ctgctttcttggatggttt-----
-tccagagtggttttcattctgtaagaatcatttta-----------aggatgccggatt
tgttgagttt------------------------------tatgactgcattattaatag
tga------------------------cggtacttttcagaccacttttcagccttattt
ggaccttaaaccatctgttgatgcgtatttaggtcctgagattgtacgagctgttgat--
----------ggtggtcgtctgtggcgtactgttattaatggcattagtgacgctgttaa
tttttgtaagaatcttaggttgcacttcgattttggtgagcttaagggtactgttgttaa
gcgttttaagggtatacttaggacgcttcttacagtttacaatgagtttattcaaa----
--------------------------------ctactgtgtctgttcttactatc-----
---------------------tgcggcattagtgccaagtactatgcttttgacaagcct
atgctttgtatgcatggtattacagagcgtgttactagttttgacattactagtcttgga
aagcctattttagatggtctttct---------aggtgtaatgtctttgcacgtggttct
actgcagttgtagttgattctgttgatcacgaacttcttgatcttgaggagtgtgatttt
gttgaacctgctagtcatggtgtgcttgtcgtatcagatgattatggcttttattcttgt
gaaactggcatatatccctatgctagtgatggtaaagttttgccattgcggtttaggaaa
aaggctggtggtaagaatgttgcctttgatgacaatgttacagttactgagattgaccct
atttttaaggttaaactgtcctttgagtttgaggatgaaaaattgattgaac--------
-------tttgtaagaaggttat-------------------------------------
--------------tggtagcaaagttaagtgtagttcctggtcccaacttgttgagatc
attgatactgctcttactgcaactaagtcatactacaatgttccagaatattttatctat
gatgaggaaggtggtaatgaccttaatttggatgtcatgatctctgaatggcctttgcag
gttgacgaggtcagtgaattagttagcactgatgagacagttgaagagcaagctgttgaa
caagtagagccagttgttgaagatgtaagtgatatcattgaggta------------aac
aaggcttttgctattgatgattcaccagagagagctatta--------------------
-------------------------gtccatttggttttgacacaaatgagattaatgga
cggcgtgtgcttgtacagtctaacaacaactgttgggttaatgctgcttgttatc---ag
ttacaagttctaggttttgacagcccagctatggaactttatagagttggtggcacacat
aatcttgttaagcaa-------------tgttacgaggccactggtgcatttttaggttc
tttgggtgatgttgcacattgtttagaggtattgcttaaggatgctaagacagccaaagt
tactgttgaagttacttgtgattgttcatctaacttcgaagaacttagcggtgctttctt
taggtttttgcctcttaagagtaagtttgaatatggtagttgctttgcttgtcatggcac
tcg------------------ttattatcgtgtgtgtggtattgttggctctgcaatatt
ttcacagactcttaagccattggatttcaatgacctgatctgtgatgttgctagt-----
gctagcgtctttcttggtgatgattgtggtcattatttaattaatgactacgacaagaga
ctatgtgtcgatggtatgggtgtttacaagattaagcataacaccattgacacaatagtt
gttaaggacgccgatattaagccttctactgtggcaccttttatcgagtactgtaatgtg
aagttctaccagggtgattttaaagatcttgctggtttgtctc------------atgac
tttgtagttaatgcagcaaattgcaacttggcccacggtggtggtgtagctaaggctata
gatcatcacactggtggcaagttgcaaaagctttccacttcttttgttaaaaggaacgg-
------taaggt--------------------------------tgcaactggtgagtgt
gt----------------------------------------tatgattgatactggcaa
gttaaaagtccttaatgcagttggtccccgtaagggcaaggatgcagagtctttattaaa
tactgtttacactaatatctttgcgcgtaagggtgttccccttatgcc-tttgattagtt
gtggtatttttggctttgacat-------taaagactcactta-----gggcattcttgg
atgcatgtggtgataggcacgttaaatg---------ctttgtttattctgactctg---
---------------aaagggagtcagttatgaa-------gttcttgacgacacctttt
gaggaaca-----------------------tgttgcacctat---------------tg
aagaaatgcttgaaacacctgtggttgaaacaacaactgatgttgtttctccatttcaca
ctattggttctcataagttttatgattgcaatagtgttgagccta--ttttaggtctagg
tgttaagaacattgttctcttcacagaccaggtgttgtctgttaaagatttcggtattgt
tgttgataagtatctcaa------tggcttgttatctgacatgtccaacaagtatgttaa
tgatcat---------aaagctgttccttttggtaacattttgtc---------------
---acttgattgtggtgcttttact----gtagtggatgctgtgtcgccttttgatggtg
ctagctttgagaagcagagtggtcgtaccatacgtaaattggctagattggatggcagca
cattatgtgtcttacctaatgccattgcattatttgacaagctctttgtgttgggt-gac
aatttttcatttttagtg---ttagataatgttagacctttgtttgataattatcttaaa
cctaaagatgttaaagttaaggtcacagcggatggtcgcaatatcaatgatgttatagtc
acaactgcggaaacgtttgatgcgcagttgggaccttctgctaatgg-------------
--tgctgaatcacttgttggtgttgttcc----------tactccaacg--------gat
ggtggtaaggttgt------taatacagtacctgatgtcaattggagtaagcactttggt
ttttctgatgctgctgcatttgccgttcttgaccatagcaagtttgcttttgattctgaa
gtagttgatggtaagcgtgcacttgctgattcagataac---------------------
----aattgctgggttaatgcgacttgtttagcattgcaat-------ttcttaaaccta
cgtttaaatacgttggttgggaggatttgtggaacaagttcgttacaggtgatgttgctg
gttttgttcaccttctttattatatagagggtgttgacaaaggcgctaagggtgatgttg
agagcacattaagtaagcttgataagtatattgtatctagtggttctgttactgttgaac
gttctacattgtgcgatcgttgtaatagtacagttaaaact-gttacaggtgctatagct
gaggcctctgtcattcttaatggtcacactgatggacactgtcctcataattttgagtgg
cgtgtgcaagttatcggtgttaaaggtgacatcattttactac-----------------
------acagcggtagcttattaaacggaccttatgtgtatggtgatgcttatgtggctt
ttagtggtaatactgataatggccattacacagtttttgataataaattatctaagatgt
atgatggtattaaatgtgttaaaaccacacttgacacacttgtggcttcctcagttgtta
tccgtaatggtagttacgctgttaaaacagagcatgt---gcccctgattaagaagctag
atgattcagct----gaaaagtttttcaatgttggtgacattgttgcac--ataacattg
cttactttttcgtttggttgctaactacacttagcactctttataggtgctggcgtggtg
gtaattttaaa------------ttattgtctagtatacctgaacgtagtggta------
-----tagtgttacgcaggagttttaaatataattttagagcttt---------------
------gcgttctaatgtggctagtaaacagaagtattgtcttatgtttgctaagttgct
attactactgtatactatatatgctatgttgtttatcttagtcaggtttagcttctttaa
tgattatatttgtggcagtactgttagaggttacgctagttccgactttgacaagagtaa
gttttgcaa----------tggatctttggtttgtaagacttgtctttttggctatcagg
aacttagtgaatttcaacatgtaggtgtggtctggagctatgtgcgtga-----acctct
ttttgctagtgttttaccactatgttactttgctgttattgcaatttttggt--------
--------------------------------ggtgttgttgagcggtttgcattatgtt
attttgctgcacaatttattaataatgtgctcagctttttaaagttgcaggactcctttt
ggctagttcaacttgtccc---ttttgacatatttggcgatgagatacttgttatgt--t
tttgtcatataaggctatttgtttctttaagcatgttgtttttggttgtgacaaacctag
ttgcgttgcatgctgtaagagtgctaaacttaagaggattgccatggataccattgttaa
tggttctaggcgatctttttatgttaatgctaatggtggtgctaagttatgtaaaaagca
taactttttctgtgtcgcttgtgattcttatggtagtggtcatacttatattaatgatca
tattgccaatgagttacataatgttactaagttacatgttaagcctactggtcctgcttt
tattaatattgatagggttgagtttagtgatggattttaccgcatcttttctggtgacaa
attttggaaatataattttgatattactgataaaaagttttcttgtaaagaagtacttaa
gaattgtaatatcttagatgattttattgtctttgacaataatggttcaaacttgtc---
----------------------------------------tcaggttcagaat--gcgtg
tgtttatctctcacaacttctgtgtaagcctattaagattattgattctacactactgtc
ttcacttaatgttgactttaa------------------tggtgctttgcataaggcatt
ttta--gatgtcttacataatagt------------------------------------
----tttggcaaggattttagttcttgtaaaactatgcat-----------------gat
tgcaaagagttgcttgagttagatgttagtgatgatgattttattaaggttgtatctgat
gct----catcggtttgatgtgcttattactgacacatcctttaataatttctgtacgtc
ttatgccaaaccagcagagaaattgtcctcttttgatttggcacattgtatgcgcagtgg
tgctaaagttgttaatcataatgtgcttattaaggaaaagatgcctattgtgtggaattg
cgtggattttgccaagctttcagttgatgctagaaaatacattgttaaaactgctaaggt
taaaggtgtaacttttctccttactgttaataacaatgttatg-gaaactaccttacctt
gtgttagtgtgttgcaaaaacagggtgctggtaagctgtcctctatgtggaaaaattttt
ggtatgcatgtggtgccatt--ttggcgttattcgtgctactgaattgtgtgggttttac
ggagtacgcatctagcttacccggttacgac---tttaagtatattgaggatggtcaact
taagccat--------------ttgctaatggtttgtattgcgttcgcaacacgtttgac
acatttatggactggcatgctcagaaatttggctt-----taaaccatcaaatagtgaca
agtgtcctatagttgttggtgctagtgattct----------------------------
--------------------ggacgtgttgtacctggtgttgcatctgatgtttatttgc
ttggtaaaacgcttattttcacacttaaaac----agtctttggtagtgctggtcattgt
tatgatgttaatggcatagccgatggtgacaagtgtttatttaa----------------
---ttctgcctgtactaacttagaagg---acttggtggcacacgcacttattgctataa
gactggtcttatagagggtgctatgacttatggtgatttgcaacatgattcgtattaccg
tttgagtggtgataattatgttcgattaccatatgttgtcgttcaaggtcttggttttag
agctgtgcgtactcaggctactacatactgccgtgttggtgaatgtgtagattcaaaagc
tggtatgtgttttggtgcagacaggtggatggtatattctaatga----cataggttctg
act-----ttatttgtggttctagcttgatggacttgctacgtaatgtacttagcgtgtt
caattataacttttccactatgattatgtcaggccaggtcatttttaattgtgtccttgc
atgtgttgttgtttttggctgttacttcgtgatgaaatttagacgcgtctttggtgacat
gtctcttgctgtttttacagtttgtgctgctgttgttgtcaacaacctttcctactttat
----ttcattgaattatgtgggtatggttgtttactcttttcta---------tacttta
ttagtactagaggacttaagtattgctttatatgggatattagttatgttgttgcctatt
gcttgttggcgccatgg-tggttgcttaca------tggtatatttgtgcagcattaatt
ggtcttatccctaatttgtttaaacttaaggtctctacaactttgtttgagggtact---
--aaatttgttggcacatttgatgctgcatctgttggtacctttgttattgatgcacgtt
cttatgagcgtcttatcaatagcactagtatagagaagatta-------------aacag
tatgctagtacttt-------------------------------taataagtacaaata
ttacagtggtagcgctaatgaggctgattataggtgtgcttgttatgctcatcttgccaa
agctcttattgatttctcaacaactagacaggacacattatacacc-----ccaccaact
gttagtattaattctactttgcaggctggtcttaagaaaatggcccaaccatctggcctt
gttgaaccatgtgtagttcgtgtctcatatggtaatacagtactgaatggtgtttggctt
gatgacaaggtttattgccctaggcatg---ttttggctagtgacactacagttactata
gattatgatgcagtttaccattcgatgagactg--cataatttttctatttctaagggta
atgtttttcttggtgttgtaggtgctgttatgcaaggtgctaatcttgttattactgtgt
cacaggctaatgttaacactccatcatatagttttagaactttgaaagcaggtgagtgtt
ttaacattttagcttgttatgatggtacacctgctggtgtctatggtgttaatttgagaa
gcacacatacaattaaaggttcatttgttaatggtgcctgtggttcaccaggttttgtta
tgaatggtcataaagtagagtttgtctacatgcaccagatagaacttggtaatgcatcgc
atgttggctcggatatgtttggtaacatttatggtgggtttgaagaccaacctagtattc
agcttgagggtgttgcaacccttattactgaaaatgttatcgcatttctgtatgccgctc
taattaatggtgagcgttggtggtgttccaatgaacgttgc---actattgatagtttta
atgagtgggctcttggtaatggttttactaatttagtgtctggtgacg-----------g
gttctctatgttggctgctaagactggtgttg-----------atgtgtgtcaactcctt
tcagccatacagagacttgccac----tggtcttggtggtaaaacgattctaggttatgc
ttctcttacagatgaatacacacttagtgaggttgttaggcaaatgtatggtgttaacat
acagagcactaagactagtagtgctttgaagaacc-----tacttcttatgggtttcttc
tttctatt---------------gttttggtctgaattctttatgtattcaactatactg
tggattaatcctggcttgattacaacctttt-----------tgggtctttttgtaatgt
tatct------atgctgcttgctagttgtatcaaacataaaatgctttttcttcagttat
ttttgctcccatctattattatagctgcttgctacaattttgcttg--------------
-------------------------ggatatggaagtaactagaatgttggctactcagt
ttgactaccatgtatcatttcttaatatggatatacagg-----gtgctattaacatt--
-----------attgtgtgtttcattggtat-----atctttacatacttatagattttt
ggacacacaattg-------cgttcttacagcacttatatattatctatgtgcacagttc
tttacacattctattatggctatgactctttgagccttgctataa-tgttactgggtttt
ggctgtagagaatggtatgttggcactgctgcttttagacttgcccagtttatagtgcca
tactgtcctggacttatctcctttgttggtgata---ttaaggctgtattggttatgtac
cttgtctttggatttgttgcgactgtttattttggcttgctttattggcttaacagagtg
cttaaattgactcttggttgttatgactttaaagtatcagctgctgaatttaagtatatg
gtcgcgaatggttatactgcaccaagaggtccttttgactctgtattacttagtctcaga
ctattgggtgttggtggccagaaaactattaaggtttctacagtgcagtctaaacttact
gatcttaagtgtgccaatgttgtgcttttgggttgtcttaccaacatgaatatcgcagct
aatagtagag-------------aatggtcttattgtgttaatttgcataatgagattaa
ccttactagtgaccctgaagaggcccttgaaaaacttttggcattagtagcatttttcct
atcaaagcaacaaaactttggtgttgatgatttaatagattcattctttgaaaacagaaa
tgtgcttcaaagtgttgcatctgcttttgctaatatgcctagttttattgcttatgagaa
ggctcgtatgaattacgaggatgctattgctaatgatgctgctcctactgttgttaagca
gttgaagaaggctatgaatactgcaaagggtgagtttgaccacgaggcttcagttcagaa
gaagattcagcgtatggctgatgcggctgcagctcagatgtataaagatgctcgtgctgt
ggaccgtaagtctaaagttgttagtgctatgcattcactgttgtttggtatgctccgtaa
gcttgatatgtcttctatcaatcagcttatggagcttgcaaaggatggttgcatacctat
ggctattatacctgctgctgcagctacaaaacttacagttattacccctgatttggagtc
ctttagtaaaatacgtgttgataataacattta-ttatgctggggctgcatggagtatta
ctgatgttaaagatgctgatggcagagttgtcattttgaaggagattaatgctgacaaca
aggacgctttagtttggccattacatgttac----ttgcgagc-----gtgttgttaaac
tccagaataatgaaattattcctggtaagcttaagcag---------cgtgctgttaagg
cggaaggtgatggcttttctactgatgctaaagctctttacaatactgaaggtggtcact
gttttgtgtatgcacttatagctgacaaacctgatttaaaggttgtcaagt------ggg
aatatgatggtggttgtaagactattgaacttgaacctccattgaaatttgctgttgaag
ctcctactggcgttcagatcaagtacctttattatgttaagaatcttaacaatttgcgta
gaggtgctactttaggctacataggtgctactgttaggttgcaggctggtaaacagactg
agctagcatgcaattcttctttgctcactctttgcgcttttgctgttgaccctgctaagg
cctatgttagtgctgttaaacagggcgctaaaccagttggtaattgtgtaaagatgcttg
caaatggttctggtagtggacaagccgttactaatggtgttgaggctaacatgaatcaag
attcttatggtggtgcttcagtttgtatttactgtagagcgcatgtcgaccacccagcta
tggatggtgcgtgtcgctttaagggtaagtatgtgcaaatacctatag---gtgtcaatg
accctattagattttgtatagagaatgaagtttgtaaggtctgtggttgttggcttaaca
acggttgctcttgtgataggtctagtg---------ttcagagtactgat---caggctt
atttaaacgggcaaggggctctagtgcagctcgactagagccctgtaa---------tgg
tactgaaccagaacattgtgttc-gtgcttttgacgtttataacaaggatgtagcatgta
ttggtaaatttttgaaggttaactgtgttaggctcaaaaatttagataagcatgatg---
---------ccttctttgttattaagcgttgcactaagtctgtcatgggacacgagcagt
ccatgtataacaaacttagtggttccaatgcattagctgtgcatgatttcttta---ctt
ggaaagatggccgctctatttacggtaatgtttgca----gacaggacctcagtaagtat
actatgatggacctctgctatgcattacgtaattttgatgagcgcaattgtgagactctt
aaagaaattttggttcttacgggctgttgtgatcaatcttattttgataacaaggtctgg
tatgatcctgttgaaaatgaagaccttcatcgcgtgtacgcactattgggacagcgtgtt
gctaacgctatgctcaagtgcgttaaattatgcgatgagatggtcactaaaggtgttgtt
ggcgtcttaacattggacaaccaagaccttaatggtaatttttacgattttggtgacttt
gtcgatgttatgccaggtatgggtattccctgttgtacctcatattactcttacatgatg
ccaattatgactatgactaattgtttggcatgcgagtgttttatgaaaagtgatattttt
gggtcagattttaaaacttacgatttgcttgaatatgattttacggatcataaagtcaaa
ctctttgataagtactttaaatactggggccaagattaccatcctaattgtagtgattgt
tatgatgacatgtgtttgttacactgttctaattttaacacactattttctactactata
cctaatactgcctttggtcctctctgcagaaaagtttttgtagatggtgtgccacttatt
gccaccgccggctaccattttaagcagttgggtttagtctggaacaaggatattaatacc
cataattctcgccttagtatgactgacttgttgcagtttgttacagatcctggcttactt
atagcgtcatcgcctgccttagttgaccagcgtacagtttgtttttctatcgctgcactt
agcactggtataacacatcaaactgtaaaacctggtcattttaacaaggaattctatgac
tatttattgtctcaaggattctttgatgaaggttcagagttaacacttaagcattttttc
tttgctcaaaagggtgatgctgctgttgctgattttgactattataggtacaacaagcct
actatgcttgacatatgtatggcacgttttacctataaagtggtacagcgttattttgag
tgctatgatggtggttgtattactgctagagaagttgttgtcactaatttagataagagt
gctggttaccctcttaataggtttggtaaagctcgtttgttttacgaaacctttagttat
gaggagcaagacgcactttacgctatgacaaagcgtaatatcttaccaactatgacacag
cttaatctcaagtattctattagtggtaaagcacgtgcccgaactgttggcggtgtttca
cttttagcgactatgaccactaggcaattccatcaaaagcatttgaagtcaattgtcaac
acgcgtaatgcacctgttgtcattggtacaacaaagttttatggtggttgggacaatatg
ctcaagaatttgatgaatgatgtcgataatggtgcactcatgggctgggattatcctaaa
tgtgatagagctatgcctagtatgatacgaatgcttgctgctatggttctcggttcaaag
catgttacatgttgta------cagacagtgataggttttacagactttctaatgaactt
gcacaagttcttaatgaggttgtgcattctaacggaggtttctatgtaaaacctggtggc
accacatcaggtgatgctacaactgcttacgcgaattctgtctttaacatttttcaggcg
gttagctctaatattaataggcttctttccgttgatagtaatgtgtgcaacaatttgtat
gtcaagaagcttcagcgttctatctatgacaattgttatagatctagcgctgttgatgat
aatgttgttacagacttttataactaccttaagaagcatttttccatgatgattttgtct
gatgatggcgttgtctgttacaacaaggagtatgcatcgttgggttatgttggtgacatc
tctgcatttaaggcaactttgtactatcagaataacgtgtttatgagtacagccaagtgt
tgggtcgaagaagatttgtctgtcggacctcatgagttttgctcacaacacactatgcaa
atagttgattctgatggtgattat---tatttgccgtacccagaccctagccgtattctt
agtgctggtgtttttgtggatgacattgtcaaaactgaccctgttattttgcttgagcgc
tatgtgtctcttgctattgatgcatacccactgtctaagcatcccaatcgtgaatatagg
aaggttttctatgttcttcttgactgggttaagcatttacataatacacttaaccaaggc
attctcgaaactttctctgttacattacttgatgatgtgcagagtaagttttgggatgag
gctttttatgctggtatgtatgagaagtctactgttcttcaagcagctggtatgtgtatt
gtatgtggatcgcaaactgttctcagatgtggtgattgtctacgccgtcctttgttatgt
acaaaatgtgcttatgaccatgttgtaggcaccacccataggtttatcttgtctattact
ccctatgtgtgtaacacatctggttgtaatgttaatgacgttaccaagttgtttttgggt
ggtcttaattattattgtcatgatcacaagccgcagctctcattcccactttgtgctaat
ggtaacatttttggcctttataaaaactccgcagttgggtccttagatgttgaagttttt
aataaacttgctatgtctgattggtccgacgtcagtgattataaattggccaatgatgtt
aaagaatctttgcgactctttgcggctgaaactattaaagctagggaggagagtgttaag
tcctcttacgcgtgtgctactcttaaggagattataggtcctaaagaactactgttgcaa
tgggaagttgggaaggcccgtcctcctcttaacaggaattctgttttcacctgctttcaa
attagtaaggactctaagtggcaagttggcgagtttacatttgagaagctcgactatggc
tctgacactgtgtgttataagtctaatgtcactgctaagcttgttcctggcatgatcttt
gtacttacatctcataatgtcttatcactcaaagcacctactattgccaaccaagagcgg
tattcaactatttataagttgtatccatctctgaacgttgatgatgcgtattcatctttg
gttccgtattaccaacttattggcaagcagaaaattactacaatacaaggacctcctggt
agtggcaaatcacattgtgttattggtctaggtttgtattaccctagtgcacgtattgtg
tttgctgcttgttcacacgctgctgttgattctttatgtcataaagctgctaaagcctac
agtgtagacagatgctcacgtattattcctgcacgagcgcgtgttgagtgctatagtggt
tttaaaccgaataacacctcagctcagtacatcttttcaactgttaatgctttaccagag
gttaatgccgacattgttgtcattgatgaagtgtctatgtgcactaactatgatttgtct
attgttaatgctcgtgtggcatataagcacattgtctatgttggtgacccgcagcagtta
cctgcacccagaaccatgataacgcgtggtgtgttacaacctgaagattataatgttgtc
acccagcgtatgtgtggtgtaggacctgatgtgtttttgcacaagtgttaccggtgccct
gctgaggttgttaacactgtgtctgaacttgtttatgaaaacaaattcaaaccagtgaaa
gaccacagcaaacagtgttttaagatgtttgttaagggtaatgttcagattgataatggc
tctagtgttaataagaagcagcttgaggtggttaaagcctttatcgcaaagaaccctaaa
tggagccgcgctgtgtttatctcaccatacaacagtcaaaactatgttgctgggcgtatg
ttaggtttgcagacacaaaccgtggactctgcgcaaggtagcgagtatgactatgttatt
tatacacagacttctgacacatctcatgcccttaatgttaataggtttaatgttgctatt
acacgcaccaagattggtattttgtgtattatgtgtgacaaggcactgtatgacacattg
aaatt------ttttgagat--cagtcaatcagaccttcaatctactattggtgggtgt-
---ggtctttttaaggactgttataaatttgatcaggatttaccgcctgcacatgcaaca
acatatatggctctttctgacaagttcaagacagataaagaacttgctgttaatattggt
cattct---gatgttcgttatgaacacgttgtttcttatatgggcttccgttttgacatg
aac------atacctaatttccattccctgttttgcacacgtgatttcgcgatgcgtaac
gttaggggctggattggtatggacgtagagggggctcatgtttgcggtgataatatcggt
acaaatgttccattacaagtagggttctctaatggtgttgactttgtcgtacaacctgaa
ggttgtgttgtaaccaatgagggtaacattgtcaagccagttaaagctagagctccaccg
ggtgaacaattcacacacctagtacctttgatgcgtaaagggcagccatggtacgttgta
cgacgtagaatcgtgcaaatggtctgtgattgtttaaatgggctttcagacgtagtaatt
tttgtactatgggctggaggtttggaactcacaaccatgaagtattttgttaaaatagga
ccatctcagc------attgtgattgtggtaaagaggctcgttgctacaatagtgcgact
catgcgtactattgtttagcacacgcacttggttgcgattatttgtacaacccctttgtt
atagatatacagcaatggggctatacagggtctcttagcagtaaccatcatgaagtttgt
aatgtgcaccgtaatgagcatgttgcttcaggtgacgctattatgactagatgtcttgca
attcatgattgttttgtaaaaaatgttgactggtctatcacatatccgtttattgccaat
gagaatgccattaataagagtggacgaatagttcagtctcatattatgaaggctgccttg
aaggtgtataatcctaaagctgttcatgacattggaaatcctaaaggcatacgttgtgt-
--tgcaactaatgtaccttggtactgttacgacaaacagcctattaattctaatgttaag
atgcttgag---------tatgattatatgactcat--ggacaatt----ggacggtatg
tgcctattttggaactgtaatgtagatatgtatcctgagttttctattgtctgcaggttt
gacacacgctgtagatcacatttgtcactagaaggcgttaatggtggtgcactttatgta
aacaatcatgccttccacacacctgcatacgacaagcgtgcctttgctaagcttaagccc
atgccatttttcttttatgatgatggtgaatgtgatgtttcacaggg-------------
acagattaattatgtgccacttcgtgctaccgtgtgtattactaagtgtaatattggtgg
tgctgtttgtaagcgacacgctagtctttatagggcttatgttgaggcttataatacttt
tactcagaatggttttaacatttggtgtcccaacagttttgatgtttataatttatggca
aactctagttgacactaatttgcagggccttgagaacattgcatacaatgttgtcaagaa
gggatcttttgttggtgaaccaggtgagttgcctgtggcagttgtaaacgatagagtgtc
tgttagggatggtgttagtgataatgttatctttgttaataagacttcattaccaaccaa
tgttgcatttgagctgtatgctaagcgcaaaattggtcttacaccgccacttaccattct
gaaaaatatgggtgttgttgctacacatggtttcgtgttatgggactatgatgctgacag
acccttttctaattttactaaatctgtttgcaagtatacagactttgatgag--------
------gacgtgtgtac----------ttgctttgacaatggcatacaaggtgcatttga
gaggtttactttgtgtaagaatggtgtattaatctctaatgtcgctatcaagaaattacg
---tggtatacgtttgaattttggttatttgaacggtgttgcagttagtagtatcactga
aggtgagactactaagcctgttgactggtatatctatcaacgcaaagacggttcatttgt
--tgagcctgttgatgg------------------------ttactactcacagggtcgt
aatgctagtacattcttgccacgttctcagatggaaaaagactttttagaacttgacact
ggtttgtttataagcaagtatggacttgaagactttaattttgagcacatcgtttatggc
gatgtctcaaaaactactcttggtggtctacacttacttatatcacaggttcgtttagca
cgtattggtg------ttcttaaggttgaggactttgttgactcagctgatgatacacta
catagttgttccgttacgtatgctaatgatcctagtagtaaatccgtctgcacctatatg
gatatacttttagatgattttgttgtgattcttaagaatcttgatctttctgtgacgtct
aaagtgcatgatgtcattgttgattgtaaggcttggcgctggatgctttggtgtaaagac
tccaaggttgccactttctacccgcagttgcagtctgct---gagtggaagtgtggttac
agcatgccaagcctttataaaatacagaatatgtgtatggatgcatgtaatttgtataat
tatggtgctagtattaagttgccagatggtattatgtttaacgttgttaaatatacccag
ctgtgtcagtttcttaataccactaccatgtgtgttcctcataatatgcgtgtcttacac
cttggtgctggctctgataagggtgtagcaccgggtacagctgttttacgtagatggctc
cctgacgatgcaataatcgttgacaatgatgttaatgattatgtcagtgatgctgatttt
agtataacaggtgattgtacacatgtttatgttgaagacaaatttgacctacttatatca
gatatgtatgatggaaaaattaagagcatcgatggtgacaatgtgtctaaagatggattt
ttcacttatattaatggatttatacgtgaaaaacttgcgcttggtggcgctatggctgtt
aagattaccgagtatagttggaataaacaactttatgagattgcgcagaagtttgaatat
tggacactgttttgtaccagtgttaacacttcttcttctgaagctttccttattggtatt
aactatcttggtgacttttctagtgctagtgttatagatggcaatgttatgcatgccaac
tatatattttggcgcaattccactattatgactatgtcatataattcagttcttgatctg
tcaaaatttaggtgtaaacataaagcgactgtcattattacacttaaagataaagacatt
actgatatggtgcttggtctgattaaaaatggcaagttgttgattcgcaactcgcaaaaa
ttattaaattttagcaaccatcttg-taacaactaaatgaa-------actttttacagt
tttcacgcttttggcctctattagagtgctttatggctgtgaatccgttgatttta----
----------------------------atttgtttaatacaatattttcaacac----a
cagaggtttaag-----taataccacctctg--ttatcactggtgcttacccttccacca
ataagtcagactggtcttgtaatacaagaactggtcatttgagtggtagtggtttcggca
taggtttgtatgtacagac--accacgtgaacaataccagtatgatggttctggtgcagg
cggctatactatagctgtttcgcccattcacgttacgaatttgacttgggagctatggat
ccaccgtaaatggggtgttaactcagttgttactgttagattatgtaggtggtggcagtt
tatgagttttaact---------------------------ctactagccatgcagcaga
tgctgg--------------------tcctactaatgcatttgagtg---tcttataaat
ggttcctatcctactcatcgtaacact---------------------------------
ggttatatgtttggtgttacttggtacaatgatttagttagaatagtttttccacctact
gttcttgaaatgcagcttgatggtttacagtgggaacgtgtccagtttaatagtcctgtt
aatgctggacatgctactaggt-ttaacgtcgttaag---gacatttctactgttttggt
tgaaactaa------cagtggtggctctgtttttagatattcgtattgtgct---gatgg
gtttgttaacggtctgcaatgtaagcttagactatt------------------------
------tgatataccccctggtgtttattctaatagtgaggttgaatatcctacagcact
atatactgttgtaca--caatatgtcag---cctgtccagagaggccagatag------c
tattgtgg-------------ttctaattcgtgcccttttaagcgtgcagtgttt-----
-------------------------------------------tctaattgtattgttaa
ttatactacctgggttaatccagaccagcgtgattttcaacatttaatt-----------
---------------------------ttgcctaatggcaagtttaatccattt---act
gagtgtaatgg-------------------------------------gttgaacagaat
tgttgat-----------------ggttgcgttcctggtttcgttcttagagttggtcgt
ggtaaggctgttaacagaactattgttac--------------------accttatctca
agccttatgaatgttttgggtggtcatggaatgacaaccaggatagtatttatgactggt
ggattgctgatttt---------------gtctccactggtgctttcgtttgtga--gag
taatcccgaagctcctaagactggggtttgtgtgacatacactgtagagaaagttacttt
tcagggtgtgc------------------------------------------tgtatga
gagtaattttactttcgcacagtattataacctattgtatgtaggttctcaacttaggt-
------------------------------------------------------------
--------atgtgcgtatactcggtaaagtttatgaagtttcatcttgtttt----gagg
cttcatatgacgttttataccgtaacaatcagtctttt------gggttgcttt------
----------------atagaagtttcgattgt----------aatcagctt--------
----catattaaatctgcacgttt------------------tgtggaccgttta-----
-----------ttaccgtctcataatggtactgctactgtattag---------------
--gttgtttgtttaatgctagtt------------------acgcacctaatgacaccat
ggtaaattgcactaacccacttggtgatgggttttgtgctgatttgctaggtaatgtcgc
tgttaggcgtatgacttttgaaaagcacgacactacttacgtagcacctgttactaatga
gaggtacacagaaatgccattggaccatcaattaattttgaccgaacagtttttgcaaac
tacaatgcctaagttcagcgttagttgcgagacttacatatgtgacgtaagtaaggcgtg
caaaaatttgctatttaggtatggtggtttttgtcaaaaagttgaggctgacattcgtgg
tgcaggcattcttttggacggtgatgtt--agtagtttgtactctactattgctgccaaa
actagttccgttgtgcccactactgatagattcaatgtttctcaattctttttgcctaaa
acgcagtct---agtgccaataagtatgaatctaggtctgctattgaggacttgttattc
agcaaaattgaaactactggcccaggcttttacggtgactattataactg---taagaaa
aatgctatacaagaccttacttgtgctcagtaccataatggtatacttgttataccacct
attatggatgctgagacgttaggcatgtatggcgggattgct---gctgcttctgtaacg
ctag---------------------gcatttttggtggacaagctggcatggccacatgg
tctgttgc---tatggctggacgtttaaatgcactgggtgttgttcagaatgctctagtc
gacgatgtcaataagcttgctaacggctttaaccaattgacagcgagtgttagtaagctt
gctttgaccacttctagtgcattgcaggccattcaggctgtcgttaaccagaatgctgct
caagttgagtcactcgttagtggtattactgagaattttggtgctattagcactaatttt
aaggttatatcacagcgtcttgacaaacttgaagctgatgttcagatggataggcttatt
aatggcagaatgaatgtcttacagctttttgtcact-aactacaagctaaaaattgctga
gctgcgtaacacacatcgttatgtgcaatctcttattaat---------gaatgtgttta
tgctcagagtttaagaaatggtttttgcggtcagggactacatgtactgtcacttatgca
aaatgcacctagtggtataatgtttttcca------ctattcgctgatacctaacaacac
tatcactgttaaaaccacaccaggtctttgtgagagtgatgaattgggttctaagtgcat
tgttgctaaggacggcgtattagtctctgctaatttaagttattggcagtggtcaccgcg
taacctttacaaaccagaaaatctgacttttgctaatgtcattgc---------------
cgtttcacgtggtgctaattacactacattgaacaaaacttttgacatacctgaattgaa
tagtacttttcccattgaggaggagtttcgtgagtactttcaga---atatgtcatctga
gctgcaggtcttgaaaaatttgactgctgatatgagcaa---gcttaacattagtgct--
-------------------gaaattcagcttattaatgaaattgctcataacgtctctaa
catgcgcgttgaggttgagaaattccagcgctatgttaattatgtcaaatgggcttggtg
gcagtggctg---cttata------tttattgctctaacattgctagctggtctaatgct
ttggtgc-tgtcttgctactggatgttgtggcatgtgtggttgtttagctgctacatgtg
catcatgctgtgattgtagaggaactaaacttcaatcatacgagattgaaaaggtccacg
tccaataatgtttggtgg----------------------------acttttccagttga
cacttgagggtgtcgttaa-------------------------------------ctct
actattagagctgctaaacttgaccctaatgacgaagctattattagggaacaagtgcag
cctgctattaacggtgccaatatgctgggctatatgttgactagcatgtttgtgtggtac
tttgcattgtac---------aagccttcaacaagacgtgg--------------cagaa
ttgctatgtttgtttctaag---------ttgctcgtaatctttgcttacgtacctatta
ttgcttactgtggcggtg--ttgttgacagttgcattatacttgttgctgttgta-agca
gattactgtataccagttattatgctttttgttacaggagttttgcttttgtt--ctctt
taatgcaccgaca--------------------------------------------ctg
tgcttcatcaacggcac---------------------------------------cgtt
tgtctctac-------------tctagaattactaaagtagctgactatattgc--tctc
tatggtggtcaccatt--------------------------------atgtgaccatcg
agacaactgctgttgaatttgcgcacaaggactc--------------------------
------actctatgttg-----ctattagaggtaa-------------------------
--gaaggaattaaacctttacttatctaaagcaatggaattgtctgatggtgcgtatatt
tacttatttactaacacaccttttgttggtatctataacgctaattttcagctgcaagaa
actcaactaaactatgtttctgaagattgttgaggatgat---ggtttgttcatcaacac
agtcttgtggcttttagtgttgatacttgttctctt-------ggtggctatcactgtta
ttaagctcatacagctatgtttt--tcttgtcataggcttatgagtaatacca-------
-----------------tatacataccagtgtataatgcttaccttg----tttacaagt
cttatatggaagttgaaccatgccccataa------------------------------
---------------------------------------ttaatgtctaaactaaacgat
g---actgattctaacaacacggtccctgtgaccgaagttttagaacatcttagaaactg
gaacttcagctggaatatcatactgacagtatttattgcagtgcttcagtatggtaacat
gaagtacagtttctttctctatggagttaagatgttaatcatgtggctcctatggccctt
agtcattgctctgagcatttttaatgccta-tgctgactttggtgttaattggtggttct
tctccttcagcattctgatgcttgtcataacgctagttctc------------tggctta
tgtacataattaatagttttaagctttatcgcagaacgcgaacgttttgggcatttaacc
ccgaaacagacgccattgctgtcatttcagtctttggtagatcctactcgatacctatgc
cagtggcaccaacaggtattactctgacgattttaagtggaacactctttttcg------
---------------atggcatca---------------gaattgctactggtgtgcagc
--ctgcacacttaccgcaatttgtgactgtcgccaaacctggca----------------
-------------------------cgactataatttatactcgtgcggggcgttccctt
aat--------------------------gcaagcaccaaca----------ctggttgg
gcttt------ttatgtcagaagtaagcatggtgactattctgctttatcaaat------
----agtagtgataacttgacaga---------------------------------aaa
tgacagattgctgcatttagtctaa-------------------actaaacgaatatggc
cactgttaatt------------------------ggggtgacgctgttgaacaggcgga
atctcgtggtcgtaaaagaattccattg--------tcactctt----------------
---tgcgcctttgcgtgttatagatggcaaaaacttttggaatgtcatgcctagaaatgg
a--------------gttccgacaggtaaaggcac---------------tccagatcaa
-------cagattggttattgggttgaacaaaaacgctggcgaatgcaaaaaggccaacg
taaagatcagccttctaactggcacttttattaccttggtactggtcctcacgcagatgc
tcctttcaggaaacggattcagggtg--------tgcattgggtcgctgttgacggtgct
aaaactagccccacaggtcttggtgttcgcaatcgtaacaaagaacctgctacacctcag
tttgggtttcaattaccaccagacctgactgttgttgag---gttacttctagaagtgct
tcacgttcacagtctcgttctcgcaatcaaagtcaaagccgcagtggtgctcagaca---
-------------cctcgtgctcaacagccgtcacagtctgttg----------------
--------------------acattgttgctgcagttaaaca------agctttggcaga
cttgggcatag------------------cttctagccagtccaggcctcaaagtggtaa
aaatac------------------------------------acccaaaccaagaag---
--------------------------------cagagctgtctcacctgcacctgcccct
aaaccggctcgtaagcagatggacaaacctgaatggaagcgtgttcctaattctgaggag
gacgtgcgtaaatgc-tttggtcctcgctcagtttctagaaattttggtgacagtgac--
--------------------ctcgttcagcacggtgttgaagctaagcactttccaacaa
t--------------------------------------------tgctgagttgcttcc
gacacaagctgcactagcctttggtagtga-------------------aatcacaacca
aagag---tctggtgaatttgtagaagtcacctatcactatgtaatgaaggtccccaaga
ctgataaaaat-----ctacccagatttcttgagcaagtctcggcttactctaaacccag
tcaa-------attaggagatctcaatctcaacaagacctaaatgctgatgccccagtgt
tcactccggcacctccagc----------------------tactccagtttcccaaaat
cct--------------gcttttcttgaggaggaggttgagatggtggatgagattatt-
------------------------------aattagttcaact------aaacatgaacc
agcttatctttttcctgtgtatgatg--tgctgttatgctattcttttt-----------
------------------------------------------------------------
gattggctttttaatctcttcttttacgcttgccaggtcaatacttggcaggagtttgct
ttctc-----------atgtaactggag--------------------------------
------------------------------------------------------------
-ttggtcacttttctttgaggacttcagtacct---------------------------
------------------------------------------------------------
----ggtttaaatgcctttctgttgttcttattggtactattgctg--------------
------------------------------------------------------------
----------------------ctgctagctttatgtttgctgatttcgctgttgaggtc
tttgacctctttgagcggtttttcatcaacgttggcagatttt-----------------
-----------gcagatttgtttgacatacaatccctagctttgcttgtgga-------t
tcagtctcatacacaatggtaagcacgtaattatgctagtatgagtagagtataattata
ttgagtcctatagaccaacgcagttaacta------------------------------
---------------------catgtctggtgtggtggagtaatcaaagatccgcttgac
ga------gcctatatggaagagccgtcacacctcgtatgcaagtttctgttagtagt--
--------tgttaattagttgattctttgacagtgatacacaaaaaaaaaaa--------
------------------------------------------------------------

>MF769442.1 Swine acute diarrhea syndrome coronavirus isolate DCD5, complete genome
--------acatgggg--------------------------------------------
---acttaaaga--tataatctatctgccgatagagtctttatctttttagactttccag
-tctactcttctcaactaaacgaaatttacgtctt------------------tttgtgt
atgctacgcatgcacaattagatgtgtatttgagatttcgttccaggttgccagccttgt
gtaacaagtgtcgtgcttctaggggttgcacttgacgtgttccgtcacgtacttg-----
----------------------------------------------------tgtcctta
gttgc----------------cccacgctgttccgtcagtgtggtgtgtgaatatagtgt
tc---cgtcactattgaaaccgataactgtgcacaatggct------------------a
tcaaccaattgacacttgcagtt-----gcaagtgatcaggaaatttcagctca---tgg
ctatcctactatgtctgatgccgttgaacattttagttcct---ccgcatcacacggttt
taaggattgccgttttgtagcctttgggctg---------------------caggacat
tgttattggagttgaacccagtgactttgtc---------------------gtggcttt
ggagggtgacgaaattctcactgcctatatagccacttttggagctagacctcgctgttt
gcgcggttggcttataccctctaattc---------------taattatgttttggagga
attccaagtgatttttggc---aagcgcggcggtaacgttgt------------------
------------------------gtctgtcgataattacatgtgcggtgctgatggtaa
acc--------------ggcagttcctagcgaacagtggtcttttgttgagcactttg-a
cgatgatacagatgagatcaccgttaatggtgtcacttttcgccac--------------
-------gtatggaataccgttcgcgctgacgacccttatgaaaaacagggtcttctttc
tattaagtctatagag------tacatctccaatg--------------------ttcct
cacaagttgcctaatggttctgtccttggtgttgccggaactcctaagaagcgtaaggct
attgtgcttgatgaaaagtatagtaagctttatgatgcttgtggtgttccttttgtcact
aatggcaaatctatttcagaagtt--gtccctaaaccactctttttgcatgctcttgtta
agtgc----aagtgcgataat---------------------------------------
---------gagtcttggactgttggtgactggactggttttaagactacttgttgtggt
t---------------ccactggtaaagttacgactttggcagttggcgat---------
-------------gttactccgggtgacattgtcttt-----------accacacttggt
gcaggtaaaggcactaagttcttttgtggtcttgttctcacctttgttga----------
------------------------------------------------cacac-------
-ttgagggtgtttccgcatggcgtgtt---------------------------------
gttaaggcctatacagttgataagtttgttgcatcttctaactttgatgaacacaaccat
gtta--------------tgagcttggatcaatgctcatttgacaacttt----agtcct
attagcgtagcactgaagttctcacttttgcgtggtaattgctgtgacgacgtcaagttt
gctgttgcaactggtgtgattgacattggtcttggtgtctttgatgttaatga-------
-----------tactgtttttgagaatgtaccatggtttgttcaga----------agtt
t------gagtttttgaaaccagcatggg--------atgctctaaagcaggccatta--
-------------------------------------tcaaccttggtgtaacatctaag
gctgttttgtcttttattaagtcactgtgtagtg-------ctgcattcagtgttgtt--
gacggcgttccagt----------tattgtctgcactgttgctgagagattt--------
----------------------tctaaggcttttactgattttctgagttacacccgtga
atgcttt------------------------------------------actgccctctg
tgatgacatcgttgtgttcggtgtcaag------tgcaaagctgttggtgactacattat
ttttaataatagtgtcgtcaaaactgttaaagccaaa-----------------------
-------------------------------ataaagggtgtta---------aagaagc
tggt---cttaagactatga-----cctacacacagtgtctacttgga------------
tctaccaagcctgttaa---ggttaagcgcgttgaacg-tagtgttgcacagct------
------------taaagttgttgacactgctgtaccattaaaacaggaaggtgaatgtct
tgttgttggtggtcgtgctatgtttaggtctgatggc---------tattataggtttat
ggctgatgctgatgttgtactcgagtcacctgtttttacagctggctctcaatacaatgt
tgtgttcgaaactgatgccctattcatagccccagagattagcactgtg---------tt
tgaa---ggtgacaacattgacactgtggttcagactgttgccaataaagtccaagcatt
taacaatagattcgttgtttaca------------------------------acgcaca
tgttgttgatggtgctatta-atgtgttttgtgattataagtttacttgtc---------
------------------------------------ctgctttcttggatggttt-----
-tccagagtggttttcattctgtaagaatcatttta-----------aggatgccggatt
tgttgagttt------------------------------tatgactgcattattaatag
tga------------------------cggtacttttcagaccacttttcagccttattt
ggaccttaaaccatctgttgatgcgtatttaggtcctgagattgtacgagctgttgat--
----------ggtggtcgtctgtggcgtactgttattaatggcattagtgacgctgttaa
tttttgtaagaatcttaggttgcacttcgattttggtgagcttaagggtactgttgttaa
gcgttttaagggtatacttaggacgcttcttacagtttacaatgagtttattcaaa----
--------------------------------ctactgtgtctgttcttactatc-----
---------------------tgcggcattagtgccaagtactatgcttttgacaagcct
atgctttgtatgcatggtattacagagcgtgttactagttttgacattactagtcttgga
aagcctattttagatggtctttct---------aggtgtaatgtctttgcacgtggttct
actgcagttgtagttgattctgttgatcacgaacttcttgatcttgaggagtgtgatttt
gttgaacctgctagtcatggtgtgcttgtcgtatcagatgattatggcttttattcttgt
gaaactggcatatatccctatgctagtgatggtaaagttttgccattgcggtttaggaaa
aaggctggtggtaagaatgttgcctttgatgacaatgttacagttactgagattgaccct
atttttaaggttaaactgtcctttgagtttgaggatgaaaaattgattgaac--------
-------tttgtaagaaggttat-------------------------------------
--------------tggtagcaaagttaagtgtagttcctggtcccaacttgttgagatc
attgatactgctcttactgcaactaagtcatactacaatgttccagaatattttatctat
gatgaggaaggtggtaatgaccttaatttggatgtcatgatctctgaatggcctttgcag
gttgacgaggtcagtgaattagttagcactgatgagacagttgaagagcaagctgttgaa
caagtagagccagttgttgaagatgtaagtgatatcattgaggta------------aac
aaggcttttgctattgatgattcaccagagagagctatta--------------------
-------------------------gtccatttggttttgacacaaatgagattaatgga
cggcgtgtgcttgtacagtctaacaacaactgttgggttaatgctgcttgttatc---ag
ttacaagttctaggttttgacagcccagctatggaactttatagagttggtggcacacat
aatcttgttaagcaa-------------tgttacgaggccactggtgcatttttaggttc
tttgggtgatgttgcacattgtttagaggtattgcttaaggatgctaagacagccaaagt
tactgttgaagttacttgtgattgttcatctaacttcgaagaacttagcggtgctttctt
taggtttttgcctcttaagagtaagtttgaatatggtagttgctttgcttgtcatggcac
tcg------------------ttattatcgtgtgtgtggtattgttggctctgcaatatt
ttcacagactcttaagccattggatttcaatgacctgatctgtgatgttgctagt-----
gctagcgtctttcttggtgatgattgtggtcattatttaattaatgactacgacaagaga
ctatgtgtcgatggtatgggtgtttacaagattaagcataacaccattgacacaatagtt
gttaaggacgccgatattaagccttctactgtggcaccttttatcgagtactgtaatgtg
aagttctaccagggtgattttaaagatcttgctggtttgtctc------------atgac
tttgtagttaatgcagcaaattgcaacttggcccacggtggtggtgtagctaaggctata
gatcatcacactggtggcaagttgcaaaagctttccacttcttttgttaaaaggaacgg-
------taaggt--------------------------------tgcaactggtgagtgt
gt----------------------------------------tatgattgatactggcaa
gttaaaagtccttaatgcagttggtccccgtaagggcaaggatgcagagtctttattaaa
tactgtttacactaatatctttgcgcgtaagggtgttccccttatgcc-tttgattagtt
gtggtatttttggctttgacat-------taaagactcactta-----gggcattcttgg
atgcatgtggtgataggcacgttaaatg---------ctttgtttattctgactctg---
---------------aaagggagtcagttatgaa-------gttcttgacgacacctttt
gaggaaca-----------------------tgttgcacctat---------------tg
aagaaatgcttgaaacacctgtggttgaaacaacaactgatgttgtttctccatttcaca
ctattggttctcataagttttatgattgcaatagtgttgagccta--ttttaggtctagg
tgttaagaacattgttctcttcacagaccaggtgttgtctgttaaagatttcggtattgt
tgttgataagtatctcaa------tggcttgttatctgacatgtccaacaagtatgttaa
tgatcat---------aaagctgttccttttggtaacattttgtc---------------
---acttgattgtggtgcttttact----gtagtggatgctgtgtcgccttttgatggtg
ctagctttgagaagcagagtggtcgtaccatacgtaaattggctagattggatggcagca
cattatgtgtcttacctaatgccattgcattatttgacaagctctttgtgttgggt-gac
aatttttcatttttagtg---ttagataatgttagacctttgtttgataattatcttaaa
cctaaagatgttaaagttaaggtcacagcggatggtcgcaatatcaatgatgttatagtc
acaactgcggaaacgtttgatgcgcagttgggaccttctgctaatgg-------------
--tgctgaatcacttgttggtgttgttcc----------tactccaacg--------gat
ggtggtaaggttgt------taatacagtacctgatgtcaattggagtaagcactttggt
ttttctgatgctgctgcatttgccgttcttgaccatagcaagtttgcttttgattctgaa
gtagttgatggtaagcgtgcacttgctgattcagataac---------------------
----aattgctgggttaatgcgacttgtttagcattgcaat-------ttcttaaaccta
cgtttaaatacgttggttgggaggatttgtggaacaagttcgttacaggtgatgttgctg
gttttgttcaccttctttattatatagagggtgttgacaaaggcgctaagggtgatgttg
agagcacattaagtaagcttgataagtatattgtatctagtggttctgttactgttgaac
gttctacattgtgcgatcgttgtaatagtacagttaaaact-gttacaggtgctatagct
gaggcctctgtcattcttaatggtcacactgatggacactgtcctcataattttgagtgg
cgtgtgcaagttatcggtgttaaaggtgacatcattttactac-----------------
------acagcggtagcttattaaacggaccttatgtgtatggtgatgcttatgtggctt
ttagtggtaatactgataatggccattacacagtttttgataataaattatctaagatgt
atgatggtattaaatgtgttaaaaccacacttgacacacttgtggcttcctcagttgtta
tccgtaatggtagttacgctgttaaaacagagcatgt---gcccctgattaagaagctag
atgattcagct----gaaaagtttttcaatgttggtgacattgttgcac--ataacattg
cttactttttcgtttggttgctaactacacttagcactctttataggtgctggcgtggtg
gtaattttaaa------------ttattgtctagtatacctgaacgtagtggta------
-----tagtgttacgcaggagttttaaatataattttagagcttt---------------
------gcgttctaatgtggctagtaaacagaagtattgtcttatgtttgctaagttgct
attactactgtatactatatatgctatgttgtttatcttagtcaggtttagcttctttaa
tgattatatttgtggcagtactgttagaggttacgctagttccgactttgacaagagtaa
gttttgcaa----------tggatctttggtttgtaagacttgtctttttggctatcagg
aacttagtgaatttcaacatgtaggtgtggtctggagctatgtgcgtga-----acctct
ttttgctagtgttttaccactatgttactttgctgttattgcaatttttggt--------
--------------------------------ggtgttgttgagcggtttgcattatgtt
attttgctgcacaatttattaataatgtgctcagctttttaaagttgcaggactcctttt
ggctagttcaacttgtccc---ttttgacatatttggcgatgagatacttgttatgt--t
tttgtcatataaggctatttgtttctttaagcatgttgtttttggttgtgacaaacctag
ttgcgttgcatgctgtaagagtgctaaacttaagaggattgccatggataccattgttaa
tggttctaggcgatctttttatgttaatgctaatggtggtgctaagttatgtaaaaagca
taactttttctgtgtcgcttgtgattcttatggtagtggtcatacttatattaatgatca
tattgccaatgagttacataatgttactaagttacatgttaagcctactggtcctgcttt
tattaatattgatagggttgagtttagtgatggattttaccgcatcttttctggtgacaa
attttggaaatataattttgatattactgataaaaagttttcttgtaaagaagtacttaa
gaattgtaatatcttagatgattttattgtctttgacaataatggttcaaacttgtc---
----------------------------------------tcaggttcagaat--gcgtg
tgtttatctctcacaacttctgtgtaagcctattaagattattgattctacactactgtc
ttcacttaatgttgactttaa------------------tggtgctttgcataaggcatt
ttta--gatgtcttacataatagt------------------------------------
----tttggcaaggattttagttcttgtaaaactatgcat-----------------gat
tgcaaagagttgcttgagttagatgttagtgatgatgattttattaaggttgtatctgat
gct----catcggtttgatgtgcttattactgacacatcctttaataatttctgtacgtc
ttatgccaaaccagcagagaaattgtcctcttttgatttggcacattgtatgcgcagtgg
tgctaaagttgttaatcataatgtgcttattaaggaaaagatgcctattgtgtggaattg
cgtggattttgccaagctttcagttgatgctagaaaatacattgttaaaactgctaaggt
taaaggtgtaacttttctccttactgttaataacaatgttatg-gaaactaccttacctt
gtgttagtgtgttgcaaaaacagggtgctggtaagctgtcctctatgtggaaaaattttt
ggtatgcatgtggtgccatt--ttggcgttattcgtgctactgaattgtgtgggttttac
ggagtacgcatctagcttacccggttacgac---tttaagtatattgaggatggtcaact
taagccat--------------ttgctaatggtttgtattgcgttcgcaacacgtttgac
acatttatggactggcatgctcagaaatttggctt-----taaaccatcaaatagtgaca
agtgtcctatagttgttggtgctagtgattct----------------------------
--------------------ggacgtgttgtacctggtgttgcatctgatgtttatttgc
ttggtaaaacgcttattttcacacttaaaac----agtctttggtagtgctggtcattgt
tatgatgttaatggcatagccgatggtgacaagtgtttatttaa----------------
---ttctgcctgtactaacttagaagg---acttggtggcacacgcacttattgctataa
gactggtcttatagagggtgctatgacttatggtgatttgcaacatgattcgtattaccg
tttgagtggtgataattatgttcgattaccatatgttgtcgttcaaggtcttggttttag
agctgtgcgtactcaggctactacatactgccgtgttggtgaatgtgtagattcaaaagc
tggtatgtgttttggtgcagacaggtggatggtatattctaatga----cataggttctg
act-----ttatttgtggttctagcttgatggacttgctacgtaatgtacttagcgtgtt
caattataacttttccactatgattatgtcaggccaggtcatttttaattgtgtccttgc
atgtgttgttgtttttggctgttacttcgtgatgaaatttagacgcgtctttggtgacat
gtctcttgctgtttttacagtttgtgctgctgttgttgtcaacaacctttcctactttat
----ttcattgaattatgtgggtatggttgtttactcttttcta---------tacttta
ttagtactagaggacttaagtattgctttatatgggatattagttatgttgttgcctatt
gcttgttggcgccatgg-tggttgcttaca------tggtatatttgtgcagcattaatt
ggtcttatccctaatttgtttaaacttaaggtctctacaactttgtttgagggtact---
--aaatttgttggcacatttgatgctgcatctgttggtacctttgttattgatgcacgtt
cttatgagcgtcttatcaatagcactagtatagagaagatta-------------aacag
tatgctagtacttt-------------------------------taataagtacaaata
ttacagtggtagcgctaatgaggctgattataggtgtgcttgttatgctcatcttgccaa
agctcttattgatttctcaacaactagacaggacacattatacacc-----ccaccaact
gttagtattaattctactttgcaggctggtcttaagaaaatggcccaaccatctggcctt
gttgaaccatgtgtagttcgtgtctcatatggtaatacagtactgaatggtgtttggctt
gatgacaaggtttattgccctaggcatg---ttttggctagtgacactacagttactata
gattatgatgcagtttaccattcgatgagactg--cataatttttctatttctaagggta
atgtttttcttggtgttgtaggtgctgttatgcaaggtgctaatcttgttattactgtgt
cacaggctaatgttaacactccatcatatagttttagaactttgaaagcaggtgagtgtt
ttaacattttagcttgttatgatggtacacctgctggtgtctatggtgttaatttgagaa
gcacacatacaattaaaggttcatttgttaatggtgcctgtggttcaccaggttttgtta
tgaatggtcataaagtagagtttgtctacatgcaccagatagaacttggtaatgcatcgc
atgttggctcggatatgtttggtaacatttatggtgggtttgaagaccaacctagtattc
agcttgagggtgttgcaacccttattactgaaaatgttatcgcatttctgtatgccgctc
taattaatggtgagcgttggtggtgttccaatgaacgttgc---actattgatagtttta
atgagtgggctcttggtaatggttttactaatttagtgtctggtgacg-----------g
gttctctatgttggctgctaagactggtgttg-----------atgtgtgtcaactcctt
tcagccatacagagacttgccac----tggtcttggtggtaaaacgattctaggttatgc
ttctcttacagatgaatacacacttagtgaggttgttaggcaaatgtatggtgttaacat
acagagcactaagactagtagtgctttgaagaacc-----tacttcttatgggtttcttc
tttctatt---------------gttttggtctgaattctttatgtattcaactatactg
tggattaatcctggcttgattacaacctttt-----------tgggtctttttgtaatgt
tatct------atgctgcttgctagttgtatcaaacataaaatgctttttcttcagttat
ttttgctcccatctattattatagctgcttgctacaattttgcttg--------------
-------------------------ggatatggaagtaactagaatgttggctactcagt
ttgactaccatgtatcatttcttaatatggatatacagg-----gtgctattaacatt--
-----------attgtgtgtttcattggtat-----atctttacatacttatagattttt
ggacacacaattg-------cgttcttacagcacttatatattatctatgtgcacagttc
tttacacattctattatggctatgactctttgagccttgctataa-tgttactgggtttt
ggctgtagagaatggtatgttggcactgctgcttttagacttgcccagtttatagtgcca
tactgtcctggacttatctcctttgttggtgata---ttaaggctgtattggttatgtac
cttgtctttggatttgttgcgactgtttattttggcttgctttattggcttaacagagtg
cttaaattgactcttggttgttatgactttaaagtatcagctgctgaatttaagtatatg
gtcgcgaatggttatactgcaccaagaggtccttttgactctgtattacttagtctcaga
ctattgggtgttggtggccagaaaactattaaggtttctacagtgcagtctaaacttact
gatcttaagtgtgccaatgttgtgcttttgggttgtcttaccaacatgaatatcgcagct
aatagtagag-------------aatggtcttattgtgttaatttgcataatgagattaa
ccttactagtgaccctgaagaggcccttgaaaaacttttggcattagtagcatttttcct
atcaaagcaacaaaactttggtgttgatgatttaatagattcattctttgaaaacagaaa
tgtgcttcaaagtgttgcatctgcttttgctaatatgcctagttttattgcttatgagaa
ggctcgtatgaattacgaggatgctattgctaatgatgctgctcctactgttgttaagca
gttgaagaaggctatgaatactgcaaagggtgagtttgaccacgaggcttcagttcagaa
gaagattcagcgtatggctgatgcggctgcagctcagatgtataaagatgctcgtgctgt
ggaccgtaagtctaaagttgttagtgctatgcattcactgttgtttggtatgctccgtaa
gcttgatatgtcttctatcaatcagcttatggagcttgcaaaggatggttgcatacctat
ggctattatacctgctgctgcagctacaaaacttacagttattacccctgatttggagtc
ctttagtaaaatacgtgttgataataacattta-ttatgctggggctgcatggagtatta
ctgatgttaaagatgctgatggcagagttgtcattttgaaggagattaatgctgacaaca
aggacgctttagtttggccattacatgttac----ttgcgagc-----gtgttgttaaac
tccagaataatgaaattattcctggtaagcttaagcag---------cgtgctgttaagg
cggaaggtgatggcttttctactgatgctaaagctctttacaatactgaaggtggtcact
gttttgtgtatgcacttatagctgacaaacctgatttaaaggttgtcaagt------ggg
aatatgatggtggttgtaagactattgaacttgaacctccattgaaatttgctgttgaag
ctcctactggcgttcagatcaagtacctttattatgttaagaatcttaacaatttgcgta
gaggtgctactttaggctacataggtgctactgttaggttgcaggctggtaaacagactg
agctagcatgcaattcttctttgctcactctttgcgcttttgctgttgaccctgctaagg
cctatgttagtgctgttaaacagggcgctaaaccagttggtaattgtgtaaagatgcttg
caaatggttctggtagtggacaagccgttactaatggtgttgaggctaacatgaatcaag
attcttatggtggtgcttcagtttgtatttactgtagagcgcatgtcgaccacccagcta
tggatggtgcgtgtcgctttaagggtaagtatgtgcaaatacctatag---gtgtcaatg
accctattagattttgtatagagaatgaagtttgtaaggtctgtggttgttggcttaaca
acggttgctcttgtgataggtctagtg---------ttcagagtactgat---caggctt
atttaaacgggcaaggggctctagtgcagctcgactagagccctgtaa---------tgg
tactgaaccagaacattgtgttc-gtgcttttgacgtttataacaaggatgtagcatgta
ttggtaaatttttgaaggttaactgtgttaggctcaaaaatttagataagcatgatg---
---------ccttctttgttattaagcgttgcactaagtctgtcatgggacacgagcagt
ccatgtataacaaacttagtggttccaatgcattagctgtgcatgatttcttta---ctt
ggaaagatggccgctctatttacggtaatgtttgca----gacaggacctcagtaagtat
actatgatggacctctgctatgcattacgtaattttgatgagcgcaattgtgagactctt
aaagaaattttggttcttacgggctgttgtgatcaatcttattttgataacaaggtctgg
tatgatcctgttgaaaatgaagaccttcatcgcgtgtacgcactattgggacagcgtgtt
gctaacgctatgctcaagtgcgttaaattatgcgatgagatggtcactaaaggtgttgtt
ggcgtcttaacattggacaaccaagaccttaatggtaatttttacgattttggtgacttt
gtcgatgttatgccaggtatgggtattccctgttgtacctcatattactcttacatgatg
ccaattatgactatgactaattgtttggcatgcgagtgttttatgaaaagtgatattttt
gggtcagattttaaaacttacgatttgcttgaatatgattttacggatcataaagtcaaa
ctctttgataagtactttaaatactggggccaagattaccatcctaattgtagtgattgt
tatgatgacatgtgtttgttacactgttctaattttaacacactattttctactactata
cctaatactgcctttggtcctctctgcagaaaagtttttgtagatggtgtgccacttatt
gccaccgccggctaccattttaagcagttgggtttagtctggaacaaggatattaatacc
cataattctcgccttagtatgactgacttgttgcagtttgttacagatcctggcttactt
atagcgtcatcgcctgccttagttgaccagcgtacagtttgtttttctatcgctgcactt
agcactggtataacacatcaaactgtaaaacctggtcattttaacaaggaattctatgac
tatttattgtctcaaggattctttgatgaaggttcagagttaacacttaagcattttttc
tttgctcaaaagggtgatgctgctgttgctgattttgactattataggtacaacaagcct
actatgcttgacatatgtatggcacgttttacctataaagtggtacagcgttattttgag
tgctatgatggtggttgtattactgctagagaagttgttgtcactaatttagataagagt
gctggttaccctcttaataggtttggtaaagctcgtttgttttacgaaacctttagttat
gaggagcaagacgcactttacgctatgacaaagcgtaatatcttaccaactatgacacag
cttaatctcaagtattctattagtggtaaagcacgtgcccgaactgttggcggtgtttca
cttttagcgactatgaccactaggcaattccatcaaaagcatttgaagtcaattgtcaac
acgcgtaatgcacctgttgtcattggtacaacaaagttttatggtggttgggacaatatg
ctcaagaatttgatgaatgatgtcgataatggtgcactcatgggctgggattatcctaaa
tgtgatagagctatgcctagtatgatacgaatgcttgctgctatggttctcggttcaaag
catgttacatgttgta------cagacagtgataggttttacagactttctaatgaactt
gcacaagttcttaatgaggttgtgcattctaacggaggtttctatgtaaaacctggtggc
accacatcaggtgatgctacaactgcttacgcgaattctgtctttaacatttttcaggcg
gttagctctaatattaataggcttctttccgttgatagtaatgtgtgcaacaatttgtat
gtcaagaagcttcagcgttctatctatgacaattgttatagatctagcgctgttgatgat
aatgttgttacagacttttataactaccttaagaagcatttttccatgatgattttgtct
gatgatggcgttgtctgttacaacaaggagtatgcatcgttgggttatgttggtgacatc
tctgcatttaaggcaactttgtactatcagaataacgtgtttatgagtacagccaagtgt
tgggtcgaagaagatttgtctgtcggacctcatgagttttgctcacaacacactatgcaa
atagttgattctgatggtgattat---tatttgccgtacccagaccctagccgtattctt
agtgctggtgtttttgtggatgacattgtcaaaactgaccctgttattttgcttgagcgc
tatgtgtctcttgctattgatgcatacccactgtctaagcatcccaatcgtgaatatagg
aaggttttctatgttcttcttgactgggttaagcatttacataatacacttaaccaaggc
attctcgaaactttctctgttacattacttgatgatgtgcagagtaagttttgggatgag
gctttttatgctggtatgtatgagaagtctactgttcttcaagcagctggtatgtgtatt
gtatgtggatcgcaaactgttctcagatgtggtgattgtctacgccgtcctttgttatgt
acaaaatgtgcttatgaccatgttgtaggcaccacccataggtttatcttgtctattact
ccctatgtgtgtaacacatctggttgtaatgttaatgacgttaccaagttgtttttgggt
ggtcttaattattattgtcatgatcacaagccgcagctctcattcccactttgtgctaat
ggtaacatttttggcctttataaaaactccgcagttgggtccttagatgttgaagttttt
aataaacttgctatgtctgattggtccgacgtcagtgattataaattggccaatgatgtt
aaagaatctttgcgactctttgcggctgaaactattaaagctagggaggagagtgttaag
tcctcttacgcgtgtgctactcttaaggagattataggtcctaaagaactactgttgcaa
tgggaagttgggaaggcccgtcctcctcttaacaggaattctgttttcacctgctttcaa
attagtaaggactctaagtggcaagttggcgagtttacatttgagaagctcgactatggc
tctgacactgtgtgttataagtctaatgtcactgctaagcttgttcctggcatgatcttt
gtacttacatctcataatgtcttatcactcaaagcacctactattgccaaccaagagcgg
tattcaactatttataagttgtatccatctctgaacgttgatgatgcgtattcatctttg
gttccgtattaccaacttattggcaagcagaaaattactacaatacaaggacctcctggt
agtggcaaatcacattgtgttattggtctaggtttgtattaccctagtgcacgtattgtg
tttgctgcttgttcacacgctgctgttgattctttatgtcataaagctgctaaagcctac
agtgtagacagatgctcacgtattattcctgcacgagcgcgtgttgagtgctatagtggt
tttaaaccgaataacacctcagctcagtacatcttttcaactgttaatgctttaccagag
gttaatgccgacattgttgtcattgatgaagtgtctatgtgcactaactatgatttgtct
attgttaatgctcgtgtggcatataagcacattgtctatgttggtgacccgcagcagtta
cctgcacccagaaccatgataacgcgtggtgtgttacaacctgaagattataatgttgtc
acccagcgtatgtgtggtgtaggacctgatgtgtttttgcacaagtgttaccggtgccct
gctgaggttgttaacactgtgtctgaacttgtttatgaaaacaaattcaaaccagtgaaa
gaccacagcaaacagtgttttaagatgtttgttaagggtaatgttcagattgataatggc
tctagtgttaataagaagcagcttgaggtggttaaagcctttatcgcaaagaaccctaaa
tggagccgcgctgtgtttatctcaccatacaacagtcaaaactatgttgctgggcgtatg
ttaggtttgcagacacaaaccgtggactctgcgcaaggtagcgagtatgactatgttatt
tatacacagacttctgacacatctcatgcccttaatgttaataggtttaatgttgctatt
acacgcaccaagattggtattttgtgtattatgtgtgacaaggcactgtatgacacattg
aaatt------ttttgagat--cagtcaatcagaccttcaatctactattggtgggtgt-
---ggtctttttaaggactgttataaatttgatcaggatttaccgcctgcacatgcaaca
acatatatggctctttctgacaagttcaagacagataaagaacttgctgttaatattggt
cattct---gatgttcgttatgaacacgttgtttcttatatgggcttccgttttgacatg
aac------atacctaatttccattccctgttttgcacacgtgatttcgcgatgcgtaac
gttaggggctggattggtatggacgtagagggggctcatgtttgcggtgataatatcggt
acaaatgttccattacaagtagggttctctaatggtgttgactttgtcgtacaacctgaa
ggttgtgttgtaaccaatgagggtaacattgtcaagccagttaaagctagagctccaccg
ggtgaacaattcacacacctagtacctttgatgcgtaaagggcagccatggtacgttgta
cgacgtagaatcgtgcaaatggtctgtgattgtttaaatgggctttcagacgtagtaatt
tttgtactatgggctggaggtttggaactcacaaccatgaagtattttgttaaaatagga
ccatctcagc------attgtgattgtggtaaagaggctcgttgctacaatagtgcgact
catgcgtactattgtttagcacacgcacttggttgcgattatttgtacaacccctttgtt
atagatatacagcaatggggctatacagggtctcttagcagtaaccatcatgaagtttgt
aatgtgcaccgtaatgagcatgttgcttcaggtgacgctattatgactagatgtcttgca
attcatgattgttttgtaaaaaatgttgactggtctatcacatatccgtttattgccaat
gagaatgccattaataagagtggacgaatagttcagtctcatattatgaaggctgccttg
aaggtgtataatcctaaagctgttcatgacattggaaatcctaaaggcatacgttgtgt-
--tgcaactaatgtaccttggtactgttacgacaaacagcctattaattctaatgttaag
atgcttgag---------tatgattatatgactcat--ggacaatt----ggacggtatg
tgcctattttggaactgtaatgtagatatgtatcctgagttttctattgtctgcaggttt
gacacacgctgtagatcacatttgtcactagaaggcgttaatggtggtgcactttatgta
aacaatcatgccttccacacacctgcatacgacaagcgtgcctttgctaagcttaagccc
atgccatttttcttttatgatgatggtgaatgtgatgtttcacaggg-------------
acagattaattatgtgccacttcgtgctaccgtgtgtattactaagtgtaatattggtgg
tgctgtttgtaagcgacacgctagtctttatagggcttatgttgaggcttataatacttt
tactcagaatggttttaacatttggtgtcccaacagttttgatgtttataatttatggca
aactctagttgacactaatttgcagggccttgagaacattgcatacaatgttgtcaagaa
gggatcttttgttggtgaaccaggtgagttgcctgtggcagttgtaaacgatagagtgtc
tgttagggatggtgttagtgataatgttatctttgttaataagacttcattaccaaccaa
tgttgcatttgagctgtatgctaagcgcaaaattggtcttacaccgccacttaccattct
gaaaaatatgggtgttgttgctacacatggtttcgtgttatgggactatgatgctgacag
acccttttctaattttactaaatctgtttgcaagtatacagactttgatgag--------
------gacgtgtgtac----------ttgctttgacaatggcatacaaggtgcatttga
gaggtttactttgtgtaagaatggtgtattaatctctaatgtcgctatcaagaaattacg
---tggtatacgtttgaattttggttatttgaacggtgttgcagttagtagtatcactga
aggtgagactactaagcctgttgactggtatatctatcaacgcaaagacggttcatttgt
--tgagcctgttgatgg------------------------ttactactcacagggtcgt
aatgctagtacattcttgccacgttctcagatggaaaaagactttttagaacttgacact
ggtttgtttataagcaagtatggacttgaagactttaattttgagcacatcgtttatggc
gatgtctcaaaaactactcttggtggtctacacttacttatatcacaggttcgtttagca
cgtattggtg------ttcttaaggttgaggactttgttgactcagctgatgatacacta
catagttgttccgttacgtatgctaatgatcctagtagtaaatccgtctgcacctatatg
gatatacttttagatgattttgttgtgattcttaagaatcttgatctttctgtgacgtct
aaagtgcatgatgtcattgttgattgtaaggcttggcgctggatgctttggtgtaaagac
tccaaggttgccactttctacccgcagttgcagtctgct---gagtggaagtgtggttac
agcatgccaagcctttataaaatacagaatatgtgtatggatgcatgtaatttgtataat
tatggtgctagtattaagttgccagatggtattatgtttaacgttgttaaatatacccag
ctgtgtcagtttcttaataccactaccatgtgtgttcctcataatatgcgtgtcttacac
cttggtgctggctctgataagggtgtagcaccgggtacagctgttttacgtagatggctc
cctgacgatgcaataatcgttgacaatgatgttaatgattatgtcagtgatgctgatttt
agtataacaggtgattgtacacatgtttatgttgaagacaaatttgacctacttatatca
gatatgtatgatggaaaaattaagagcatcgatggtgacaatgtgtctaaagatggattt
ttcacttatattaatggatttatacgtgaaaaacttgcgcttggtggcgctatggctgtt
aagattaccgagtatagttggaataaacaactttatgagattgcgcagaagtttgaatat
tggacactgttttgtaccagtgttaacacttcttcttctgaagctttccttattggtatt
aactatcttggtgacttttctagtgctagtgttatagatggcaatgttatgcatgccaac
tatatattttggcgcaattccactattatgactatgtcatataattcagttcttgatctg
tcaaaatttaggtgtaaacataaagcgactgtcattattacacttaaagataaagacatt
actgatatggtgcttggtctgattaaaaatggcaagttgttgattcgcaactcgcaaaaa
ttattaaattttagcaaccatcttg-taacaactaaatgaa-------actttttacagt
tttcacgcttttggcctctattagagtgctttatggctgtgaatccgttgatttta----
----------------------------atttgtttaatacaatattttcaacac----a
cagaggtttaag-----taataccacctctg--ttatcactggtgcttacccttccacca
ataagtcagactggtcttgtaatacaagaactggtcatttgagtggtagtggtttcggca
taggtttgtatgtacagac--accacgtgaacaataccagtatgatggttctggtgcagg
cggctatactatagctgtttcgcccattcacgttacgaatttgacttgggagctatggat
ccaccgtaaatggggtgttaactcagttgttactgttagattatgtaggtggtggcagtt
tatgagttttaact---------------------------ctactagccatgcagcaga
tgctgg--------------------tcctactaatgcatttgagtg---tcttataaat
ggttcctatcctactcatcgtaacact---------------------------------
ggttatatgtttggtgttacttggtacaatgatttagttagaatagtttttccacctact
gttcttgaaatgcagcttgatggtttacagtgggaacgtgtccagtttaatagtcctgtt
aatgctggacatgctactaggt-ttaacgtcgttaag---gacatttctactgttttggt
tgaaactaa------cagtggtggctctgtttttagatattcgtattgtgct---gatgg
gtttgttaacggtctgcaatgtaagcttagactatt------------------------
------tgatataccccctggtgtttattctaatagtgaggttgaatatcctacagcact
atatactgttgtaca--caatatgtcag---cctgtccagagaggccagatag------c
tattgtgg-------------ttctaattcgtgcccttttaagcgtgcagtgttt-----
-------------------------------------------tctaattgtattgttaa
ttatactacctgggttaatccagaccagcgtgattttcaacatttaatt-----------
---------------------------ttgcctaatggcaagtttaatccattt---act
gagtgtaatgg-------------------------------------gttgaacagaat
tgttgat-----------------ggttgcgttcctggtttcgttcttagagttggtcgt
ggtaaggctgttaacagaactattgttac--------------------accttatctca
agccttatgaatgttttgggtggtcatggaatgacaaccaggatagtatttatgactggt
ggattgctgatttt---------------gtctccactggtgctttcgtttgtga--gag
taatcccgaagctcctaagactggggtttgtgtgacatacactgtagagaaagttacttt
tcagggtgtgc------------------------------------------tgtatga
gagtaattttactttcgcacagtattataacctattgtatgtaggttctcaacttaggt-
------------------------------------------------------------
--------atgtgcgtatactcggtaaagtttatgaagtttcatcttgtttt----gagg
cttcatatgacgttttataccgtaacaatcagtctttt------gggttgcttt------
----------------atagaagtttcgattgt----------aatcagctt--------
----catattaaatctgcacgttt------------------tgtggaccgttta-----
-----------ttaccgtctcataatggtactgctactgtattag---------------
--gttgtttgtttaatgctagtt------------------acgcacctaatgacaccat
ggtaaattgcactaacccacttggtgatgggttttgtgctgatttgctaggtaatgtcgc
tgttaggcgtatgacttttgaaaagcacgacactacttacgtagcacctgttactaatga
gaggtacacagaaatgccattggaccatcaattaattttgaccgaacagtttttgcaaac
tacaatgcctaagttcagcgttagttgcgagacttacatatgtgacgtaagtaaggcgtg
caaaaatttgctatttaggtatggtggtttttgtcaaaaagttgaggctgacattcgtgg
tgcaggcattcttttggacggtgatgtt--agtagtttgtactctactattgctgccaaa
actagttccgttgtgcccactactgatagattcaatgtttctcaattctttttgcctaaa
acgcagtct---agtgccaataagtatgaatctaggtctgctattgaggacttgttattc
agcaaaattgaaactactggcccaggcttttacggtgactattataactg---taagaaa
aatgctatacaagaccttacttgtgctcagtaccataatggtatacttgttataccacct
attatggatgctgagacgttaggcatgtatggcgggattgct---gctgcttctgtaacg
ctag---------------------gcatttttggtggacaagctggcatggccacatgg
tctgttgc---tatggctggacgtttaaatgcactgggtgttgttcagaatgctctagtc
gacgatgtcaataagcttgctaacggctttaaccaattgacagcgagtgttagtaagctt
gctttgaccacttctagtgcattgcaggccattcaggctgtcgttaaccagaatgctgct
caagttgagtcactcgttagtggtattactgagaattttggtgctattagcactaatttt
aaggttatatcacagcgtcttgacaaacttgaagctgatgttcagatggataggcttatt
aatggcagaatgaatgtcttacagctttttgtcact-aactacaagctaaaaattgctga
gctgcgtaacacacatcgttatgtgcaatctcttattaat---------gaatgtgttta
tgctcagagtttaagaaatggtttttgcggtcagggactacatgtactgtcacttatgca
aaatgcacctagtggtataatgtttttcca------ctattcgctgatacctaacaacac
tatcactgttaaaaccacaccaggtctttgtgagagtgatgaattgggttctaagtgcat
tgttgctaaggacggcgtattagtctctgctaatttaagttattggcagtggtcaccgcg
taacctttacaaaccagaaaatctgacttttgctaatgtcattgc---------------
cgtttcacgtggtgctaattacactacattgaacaaaacttttgacatacctgaattgaa
tagtacttttcccattgaggaggagtttcgtgagtactttcaga---atatgtcatctga
gctgcaggtcttgaaaaatttgactgctgatatgagcaa---gcttaacattagtgct--
-------------------gaaattcagcttattaatgaaattgctcataacgtctctaa
catgcgcgttgaggttgagaaattccagcgctatgttaattatgtcaaatgggcttggtg
gcagtggctg---cttata------tttattgctctaacattgctagctggtctaatgct
ttggtgc-tgtcttgctactggatgttgtggcatgtgtggttgtttagctgctacatgtg
catcatgctgtgattgtagaggaactaaacttcaatcatacgagattgaaaaggtccacg
tccaataatgtttggtgg----------------------------acttttccagttga
cacttgagggtgtcgttaa-------------------------------------ctct
actattagagctgctaaacttgaccctaatgacgaagctattattagggaacaagtgcag
cctgctattaacggtgccaatatgctgggctatatgttgactagcatgtttgtgtggtac
tttgcattgtac---------aagccttcaacaagacgtgg--------------cagaa
ttgctatgtttgtttctaag---------ttgctcgtaatctttgcttacgtacctatta
ttgcttactgtggcggtg--ttgttgacagttgcattatacttgttgctgttgta-agca
gattactgtataccagttattatgctttttgttacaggagttttgcttttgtt--ctctt
taatgcaccgaca--------------------------------------------ctg
tgcttcatcaacggcac---------------------------------------cgtt
tgtctctac-------------tctagaattactaaagtagctgactatattgc--tctc
tatggtggtcaccatt--------------------------------atgtgaccatcg
agacaactgctgttgaatttgcgcacaaggactc--------------------------
------actctatgttg-----ctattagaggtaa-------------------------
--gaaggaattaaacctttacttatctaaagcaatggaattgtctgatggtgcgtatatt
tacttatttactaacacaccttttgttggtatctataacgctaattttcagctgcaagaa
actcaactaaactatgtttctgaagattgttgaggatgat---ggtttgttcatcaacac
agtcttgtggcttttagtgttgatacttgttctctt-------ggtggctatcactgtta
ttaagctcatacagctatgtttt--tcttgtcataggcttatgagtaatacca-------
-----------------tatacataccagtgtataatgcttaccttg----tttacaagt
cttatatggaagttgaaccatgccccataa------------------------------
---------------------------------------ttaatgtctaaactaaacgat
g---actgattctaacaacacggtccctgtgaccgaagttttagaacatcttagaaactg
gaacttcagctggaatatcatactgacagtatttattgcagtgcttcagtatggtaacat
gaagtacagtttctttctctatggagttaagatgttaatcatgtggctcctatggccctt
agtcattgctctgagcatttttaatgccta-tgctgactttggtgttaattggtggttct
tctccttcagcattctgatgcttgtcataacgctagttctc------------tggctta
tgtacataattaatagttttaagctttatcgcagaacgcgaacgttttgggcatttaacc
ccgaaacagacgccattgctgtcatttcagtctttggtagatcctactcgatacctatgc
cagtggcaccaacaggtattactctgacgattttaagtggaacactctttttcg------
---------------atggcatca---------------gaattgctactggtgtgcagc
--ctgcacacttaccgcaatttgtgactgtcgccaaacctggca----------------
-------------------------cgactataatttatactcgtgcggggcgttccctt
aat--------------------------gcaagcaccaaca----------ctggttgg
gcttt------ttatgtcagaagtaagcatggtgactattctgctttatcaaat------
----agtagtgataacttgacaga---------------------------------aaa
tgacagattgctgcatttagtctaa-------------------actaaacgaatatggc
cactgttaatt------------------------ggggtgacgctgttgaacaggcgga
atctcgtggtcgtaaaagaattccattg--------tcactctt----------------
---tgcgcctttgcgtgttatagatggcaaaaacttttggaatgtcatgcctagaaatgg
a--------------gttccgacaggtaaaggcac---------------tccagatcaa
-------cagattggttattgggttgaacaaaaacgctggcgaatgcaaaaaggccaacg
taaagatcagccttctaactggcacttttattaccttggtactggtcctcacgcagatgc
tcctttcaggaaacggattcagggtg--------tgcattgggtcgctgttgacggtgct
aaaactagccccacaggtcttggtgttcgcaatcgtaacaaagaacctgctacacctcag
tttgggtttcaattaccaccagacctgactgttgttgag---gttacttctagaagtgct
tcacgttcacagtctcgttctcgcaatcaaagtcaaagccgcagtggtgctcagaca---
-------------cctcgtgctcaacagccgtcacagtctgttg----------------
--------------------acattgttgctgcagttaaaca------agctttggcaga
cttgggcatag------------------cttctagccagtccaggcctcaaagtggtaa
aaatac------------------------------------acccaaaccaagaag---
--------------------------------cagagctgtctcacctgcacctgcccct
aaaccggctcgtaagcagatggacaaacctgaatggaagcgtgttcctaattctgaggag
gacgtgcgtaaatgc-tttggtcctcgctcagtttctagaaattttggtgacagtgac--
--------------------ctcgttcagcacggtgttgaagctaagcactttccaacaa
t--------------------------------------------tgctgagttgcttcc
gacacaagctgcactagcctttggtagtga-------------------aatcacaacca
aagag---tctggtgaatttgtagaagtcacctatcactatgtaatgaaggtccccaaga
ctgataaaaat-----ctacccagatttcttgagcaagtctcggcttactctaaacccag
tcaa-------attaggagatctcaatctcaacaagacctaaatgctgatgccccagtgt
tcactccggcacctccagc----------------------tactccagtttcccaaaat
cct--------------gcttttcttgaggaggaggttgagatggtggatgagattatt-
------------------------------aattagttcaact------aaacatgaacc
agcttatctttttcctgtgtatgatg--tgctgttatgctattcttttt-----------
------------------------------------------------------------
gattggctttttaatctcttcttttacgcttgccaggtcaatacttggcaggagtttgct
ttctc-----------atgtaactggag--------------------------------
------------------------------------------------------------
-ttggtcacttttctttgaggacttcagtacct---------------------------
------------------------------------------------------------
----ggtttaaatgcctttctgttgttcttattggtactattgctg--------------
------------------------------------------------------------
----------------------ctgctagctttatgtttgctgatttcgctgttgaggtc
tttgacctctttgagcggtttttcatcaacgttggcagatttt-----------------
-----------gcagatttgtttgacatacaatccctagctttgcttgtgga-------t
tcagtctcatacacaatggtaagcacgtaattatgctagtatgagtagagtataattata
ttgagtcctatagaccaacgcagttaacta------------------------------
---------------------catgtctggtgtggtggagtaatcaaagatccgcttgac
ga------gcctatatggaagagccgtcacacctcgtatgcaagtttctgttagtagt--
--------tgttaattagttgattctttgacagtgatacacaaaaaaaaaaa--------
------------------------------------------------------------

>MF769440.1 Swine acute diarrhea syndrome coronavirus isolate 146, complete genome
--------acatgggg--------------------------------------------
---acttaaaga--tataatctatctgccgatagagtctttatctttttagactttccag
-tctactcttctcaactaaacgaaatttacgtctt------------------tttgtgt
atgctacgcatgcacaattagatgtgtatttgagatttcgttccaggttgccagccttgt
gtaacaagtgtcgtgcttctaggggttgcacttgacgtgttccgtcacgtacttg-----
----------------------------------------------------tgtcctta
gttgc----------------cccacgctgttccgtcagtgtggtgtgtgaatatagtgt
tc---cgtcactattgaaaccgataactgtgcacaatggct------------------a
tcaaccaattgacacttgcagtt-----gcaagtgatcaggaaatttcagctca---tgg
ctatcctactatgtctgatgccgttgaacattttagttcct---ccgcatcacacggttt
taaggattgccgttttgtagcctttgggctg---------------------caggacat
tgttattggagttgaacccagtgactttgtc---------------------gtggcttt
ggagggtgacgaaattctcactgcctatatagccacttttggagctagacctcgctgttt
gcgcggttggcttataccctctaattc---------------taattatgttttggagga
attccaagtgatttttggc---aagcgcggcggtaacgttgt------------------
------------------------gtctgtcgataattacatgtgcggtgctgatggtaa
acc--------------ggcagttcctagcgaacagtggtcttttgttgagcactttg-a
cgatgatacagatgagatcaccgttaatggtgtcacttttcgccac--------------
-------gtatggaataccgttcgcgctgacgacccttatgaaaaacagggtcttctttc
tattaagtctatagag------tacatctccaatg--------------------ttcct
cacaagttgcctaatggttctgtccttggtgttgccggaactcctaagaagcgtaaggct
attgtgcttgatgaaaagtatagtaagctttatgatgcttgtggtgttccttttgtcact
aatggcaaatctatttcagaagtt--gtccctaaaccactctttttgcatgctcttgtta
agtgc----aagtgcgataat---------------------------------------
---------gagtcttggactgttggtgactggactggttttaagactacttgttgtggt
t---------------ccactggtaaagttacgactttggcagttggcgat---------
-------------gttactccgggtgacattgtcttt-----------accacacttggt
gcaggtaaaggcactaagttcttttgtggtcttgttctcacctttgttga----------
------------------------------------------------cacac-------
-ttgagggtgtttccgcatggcgtgtt---------------------------------
gttaaggcctatacagttgataagtttgttgcatcttctaactttgatgaacacaaccat
gtta--------------tgagcttggatcaatgctcatttgacaacttt----agtcct
attagcgtagcactgaagttctcacttttgcgtggtaattgctgtgacgacgtcaagttt
gctgttgcaactggtgtgattgacattggtcttggtgtctttgatgttaatga-------
-----------tactgtttttgagaatgtaccatggtttgttcaga----------agtt
t------gagtttttgaaaccagcatggg--------atgctctaaagcaggccatta--
-------------------------------------tcaaccttggtgtaacatctaag
gctgttttgtcttttattaagtcactgtgtagtg-------ctgcattcagtgttgtt--
gacggcgttccagt----------tattgtctgcactgttgctgagagattt--------
----------------------tctaaggcttttactgattttctgagttacacccgtga
atgcttt------------------------------------------actgccctctg
tgatgacatcgttgtgttcggtgtcaag------tgcaaagctgttggtgactacattat
ttttaataatagtgtcgtcaaaactgttaaagccaaa-----------------------
-------------------------------ataaagggtgtta---------aagaagc
tggt---cttaagactatga-----cctacacacagtgtctacttgga------------
tctaccaagcctgttaa---ggttaagcgcgttgaacg-tagtgttgcacagct------
------------taaagttgttgacactgctgtaccattaaaacaggaaggtgaatgtct
tgttgttggtggtcgtgctatgtttaggtctgatggc---------tattataggtttat
ggctgatgctgatgttgtactcgagtcacctgtttttacagctggctctcaatacaatgt
tgtgttcgaaactgatgccctattcatagccccagagattagcactgtg---------tt
tgaa---ggtgacaacattgacactgtggttcagactgttgccaataaagtccaagcatt
taacaatagattcgttgtttaca------------------------------acgcaca
tgttgttgatggtgctatta-atgtgttttgtgattataagtttacttgtc---------
------------------------------------ctgctttcttggatggttt-----
-tccagagtggttttcattctgtaagaatcatttta-----------aggatgccggatt
tgttgagttt------------------------------tatgactgcattattaatag
tga------------------------cggtacttttcagaccacttttcagccttattt
ggaccttaaaccatctgttgatgcgtatttaggtcctgagattgtacgagctgttgat--
----------ggtggtcgtctgtggcgtactgttattaatggcattagtgacgctgttaa
tttttgtaagaatcttaggttgcacttcgattttggtgagcttaagggtactgttgttaa
gcgttttaagggtatacttaggacgcttcttacagtttacaatgagtttattcaaa----
--------------------------------ctactgtgtctgttcttactatc-----
---------------------tgcggcattagtgccaagtactatgcttttgacaagcct
atgctttgtatgcatggtattacagagcgtgttactagttttgacattactagtcttgga
aagcctattttagatggtctttct---------aggtgtaatgtctttgcacgtggttct
actgcagttgtagttgattctgttgatcacgaacttcttgatcttgaggagtgtgatttt
gttgaacctgctagtcatggtgtgcttgtcgtatcagatgattatggcttttattcttgt
gaaactggcatatatccctatgctagtgatggtaaagttttgccattgcggtttaggaaa
aaggctggtggtaagaatgttgcctttgatgacaatgttacagttactgagattgaccct
atttttaaggttaaactgtcctttgagtttgaggatgaaaaattgattgaac--------
-------tttgtaagaaggttat-------------------------------------
--------------tggtagcaaagttaagtgtagttcctggtcccaacttgttgagatc
attgatactgctcttactgcaactaagtcatactacaatgttccagaatattttatctat
gatgaggaaggtggtaatgaccttaatttggatgtcatgatctctgaatggcctttgcag
gttgacgaggtcagtgaattagttagcactgatgagacagttgaagagcaagctgttgaa
caagtagagccagttgttgaagatgtaagtgatatcattgaggta------------aac
aaggcttttgctattgatgattcaccagagagagctatta--------------------
-------------------------gtccatttggttttgacacaaatgagattaatgga
cggcgtgtgcttgtacagtctaacaacaactgttgggttaatgctgcttgttatc---ag
ttacaagttctaggttttgacagcccagctatggaactttatagagttggtggcacacat
aatcttgttaagcaa-------------tgttacgaggccactggtgcatttttaggttc
tttgggtgatgttgcacattgtttagaggtattgcttaaggatgctaagacagccaaagt
tactgttgaagttacttgtgattgttcatctaacttcgaagaacttagcggtgctttctt
taggtttttgcctcttaagagtaagtttgaatatggtagttgctttgcttgtcatggcac
tcg------------------ttattatcgtgtgtgtggtattgttggctctgcaatatt
ttcacagactcttaagccattggatttcaatgacctgatctgtgatgttgctagt-----
gctagcgtctttcttggtgatgattgtggtcattatttaattaatgactacgacaagaga
ctatgtgtcgatggtatgggtgtttacaagattaagcataacaccattgacacaatagtt
gttaaggacgccgatattaagccttctactgtggcaccttttatcgagtactgtaatgtg
aagttctaccagggtgattttaaagatcttgctggtttgtctc------------atgac
tttgtagttaatgcagcaaattgcaacttggcccacggtggtggtgtagctaaggctata
gatcatcacactggtggcaagttgcaaaagctttccacttcttttgttaaaaggaacgg-
------taaggt--------------------------------tgcaactggtgagtgt
gt----------------------------------------tatgattgatactggcaa
gttaaaagtccttaatgcagttggtccccgtaagggcaaggatgcagagtctttattaaa
tactgtttacactaatatctttgcgcgtaagggtgttccccttatgcc-tttgattagtt
gtggtatttttggctttgacat-------taaagactcactta-----gggcattcttgg
atgcatgtggtgataggcacgttaaatg---------ctttgtttattctgactctg---
---------------aaagggagtcagttatgaa-------gttcttgacgacacctttt
gaggaaca-----------------------tgttgcacctat---------------tg
aagaaatgcttgaaacacctgtggttgaaacaacaactgatgttgtttctccatttcaca
ctattggttctcataagttttatgattgcaatagtgttgagccta--ttttaggtctagg
tgttaagaacattgttctcttcacagaccaggtgttgtctgttaaagatttcggtattgt
tgttgataagtatctcaa------tggcttgttatctgacatgtccaacaagtatgttaa
tgatcat---------aaagctgttccttttggtaacattttgtc---------------
---acttgattgtggtgcttttact----gtagtggatgctgtgtcgccttttgatggtg
ctagctttgagaagcagagtggtcgtaccatacgtaaattggctagattggatggcagca
cattatgtgtcttacctaatgccattgcattatttgacaagctctttgtgttgggt-gac
aatttttcatttttagtg---ttagataatgttagacctttgtttgataattatcttaaa
cctaaagatgttaaagttaaggtcacagcggatggtcgcaatatcaatgatgttatagtc
acaactgcggaaacgtttgatgcgcagttgggaccttctgctaatgg-------------
--tgctgaatcacttgttggtgttgttcc----------tactccaacg--------gat
ggtggtaaggttgt------taatacagtacctgatgtcaattggagtaagcactttggt
ttttctgatgctgctgcatttgccgttcttgaccatagcaagtttgcttttgattctgaa
gtagttgatggtaagcgtgcacttgctgattcagataac---------------------
----aattgctgggttaatgcgacttgtttagcattgcaat-------ttcttaaaccta
cgtttaaatacgttggttgggaggatttgtggaacaagttcgttacaggtgatgttgctg
gttttgttcaccttctttattatatagagggtgttgacaaaggcgctaagggtgatgttg
agagcacattaagtaagcttgataagtatattgtatctagtggttctgttactgttgaac
gttctacattgtgcgatcgttgtaatagtacagttaaaact-gttacaggtgctatagct
gaggcctctgtcattcttaatggtcacactgatggacactgtcctcataattttgagtgg
cgtgtgcaagttatcggtgttaaaggtgacatcattttactac-----------------
------acagcggtagcttattaaacggaccttatgtgtatggtgatgcttatgtggctt
ttagtggtaatactgataatggccattacacagtttttgataataaattatctaagatgt
atgatggtattaaatgtgttaaaaccacacttgacacacttgtggcttcctcagttgtta
tccgtaatggtagttacgctgttaaaacagagcatgt---gcccctgattaagaagctag
atgattcagct----gaaaagtttttcaatgttggtgacattgttgcac--ataacattg
cttactttttcgtttggttgctaactacacttagcactctttataggtgctggcgtggtg
gtaattttaaa------------ttattgtctagtatacctgaacgtagtggta------
-----tagtgttacgcaggagttttaaatataattttagagcttt---------------
------gcgttctaatgtggctagtaaacagaagtattgtcttatgtttgctaagttgct
attactactgtatactatatatgctatgttgtttatcttagtcaggtttagcttctttaa
tgattatatttgtggcagtactgttagaggttacgctagttccgactttgacaagagtaa
gttttgcaa----------tggatctttggtttgtaagacttgtctttttggctatcagg
aacttagtgaatttcaacatgtaggtgtggtctggagctatgtgcgtga-----acctct
ttttgctagtgttttaccactatgttactttgctgttattgcaatttttggt--------
--------------------------------ggtgttgttgagcggtttgcattatgtt
attttgctgcacaatttattaataatgtgctcagctttttaaagttgcaggactcctttt
ggctagttcaacttgtccc---ttttgacatatttggcgatgagatacttgttatgt--t
tttgtcatataaggctatttgtttctttaagcatgttgtttttggttgtgacaaacctag
ttgcgttgcatgctgtaagagtgctaaacttaagaggattgccatggataccattgttaa
tggttctaggcgatctttttatgttaatgctaatggtggtgctaagttatgtaaaaagca
taactttttctgtgtcgcttgtgattcttatggtagtggtcatacttatattaatgatca
tattgccaatgagttacataatgttactaagttacatgttaagcctactggtcctgcttt
tattaatattgatagggttgagtttagtgatggattttaccgcatcttttctggtgacaa
attttggaaatataattttgatattactgataaaaagttttcttgtaaagaagtacttaa
gaattgtaatatcttagatgattttattgtctttgacaataatggttcaaacttgtc---
----------------------------------------tcaggttcagaat--gcgtg
tgtttatctctcacaacttctgtgtaagcctattaagattattgattctacactactgtc
ttcacttaatgttgactttaa------------------tggtgctttgcataaggcatt
ttta--gatgtcttacataatagt------------------------------------
----tttggcaaggattttagttcttgtaaaactatgcat-----------------gat
tgcaaagagttgcttgagttagatgttagtgatgatgattttattaaggttgtatctgat
gct----catcggtttgatgtgcttattactgacacatcctttaataatttctgtacgtc
ttatgccaaaccagcagagaaattgtcctcttttgatttggcacattgtatgcgcagtgg
tgctaaagttgttaatcataatgtgcttattaaggaaaagatgcctattgtgtggaattg
cgtggattttgccaagctttcagttgatgctagaaaatacattgttaaaactgctaaggt
taaaggtgtaacttttctccttactgttaataacaatgttatg-gaaactaccttacctt
gtgttagtgtgttgcaaaaacagggtgctggtaagctgtcctctatgtggaaaaattttt
ggtatgcatgtggtgccatt--ttggcgttattcgtgctactgaattgtgtgggttttac
ggagtacgcatctagcttacccggttacgac---tttaagtatattgaggatggtcaact
taagccat--------------ttgctaatggtttgtattgcgttcgcaacacgtttgac
acatttatggactggcatgctcagaaatttggctt-----taaaccatcaaatagtgaca
agtgtcctatagttgttggtgctagtgattct----------------------------
--------------------ggacgtgttgtacctggtgttgcatctgatgtttatttgc
ttggtaaaacgcttattttcacacttaaaac----agtctttggtagtgctggtcattgt
tatgatgttaatggcatagccgatggtgacaagtgtttatttaa----------------
---ttctgcctgtactaacttagaagg---acttggtggcacacgcacttattgctataa
gactggtcttatagagggtgctatgacttatggtgatttgcaacatgattcgtattaccg
tttgagtggtgataattatgttcgattaccatatgttgtcgttcaaggtcttggttttag
agctgtgcgtactcaggctactacatactgccgtgttggtgaatgtgtagattcaaaagc
tggtatgtgttttggtgcagacaggtggatggtatattctaatga----cataggttctg
act-----ttatttgtggttctagcttgatggacttgctacgtaatgtacttagcgtgtt
caattataacttttccactatgattatgtcaggccaggtcatttttaattgtgtccttgc
atgtgttgttgtttttggctgttacttcgtgatgaaatttagacgcgtctttggtgacat
gtctcttgctgtttttacagtttgtgctgctgttgttgtcaacaacctttcctactttat
----ttcattgaattatgtgggtatggttgtttactcttttcta---------tacttta
ttagtactagaggacttaagtattgctttatatgggatattagttatgttgttgcctatt
gcttgttggcgccatgg-tggttgcttaca------tggtatatttgtgcagcattaatt
ggtcttatccctaatttgtttaaacttaaggtctctacaactttgtttgagggtact---
--aaatttgttggcacatttgatgctgcatctgttggtacctttgttattgatgcacgtt
cttatgagcgtcttatcaatagcactagtatagagaagatta-------------aacag
tatgctagtacttt-------------------------------taataagtacaaata
ttacagtggtagcgctaatgaggctgattataggtgtgcttgttatgctcatcttgccaa
agctcttattgatttctcaacaactagacaggacacattatacacc-----ccaccaact
gttagtattaattctactttgcaggctggtcttaagaaaatggcccaaccatctggcctt
gttgaaccatgtgtagttcgtgtctcatatggtaatacagtactgaatggtgtttggctt
gatgacaaggtttattgccctaggcatg---ttttggctagtgacactacagttactata
gattatgatgcagtttaccattcgatgagactg--cataatttttctatttctaagggta
atgtttttcttggtgttgtaggtgctgttatgcaaggtgctaatcttgttattactgtgt
cacaggctaatgttaacactccatcatatagttttagaactttgaaagcaggtgagtgtt
ttaacattttagcttgttatgatggtacacctgctggtgtctatggtgttaatttgagaa
gcacacatacaattaaaggttcatttgttaatggtgcctgtggttcaccaggttttgtta
tgaatggtcataaagtagagtttgtctacatgcaccagatagaacttggtaatgcatcgc
atgttggctcggatatgtttggtaacatttatggtgggtttgaagaccaacctagtattc
agcttgagggtgttgcaacccttattactgaaaatgttatcgcatttctgtatgccgctc
taattaatggtgagcgttggtggtgttccaatgaacgttgc---actattgatagtttta
atgagtgggctcttggtaatggttttactaatttagtgtctggtgacg-----------g
gttctctatgttggctgctaagactggtgttg-----------atgtgtgtcaactcctt
tcagccatacagagacttgccac----tggtcttggtggtaaaacgattctaggttatgc
ttctcttacagatgaatacacacttagtgaggttgttaggcaaatgtatggtgttaacat
acagagcactaagactagtagtgctttgaagaacc-----tacttcttatgggtttcttc
tttctatt---------------gttttggtctgaattctttatgtattcaactatactg
tggattaatcctggcttgattacaacctttt-----------tgggtctttttgtaatgt
tatct------atgctgcttgctagttgtatcaaacataaaatgctttttcttcagttat
ttttgctcccatctattattatagctgcttgctacaattttgcttg--------------
-------------------------ggatatggaagtaactagaatgttggctactcagt
ttgactaccatgtatcatttcttaatatggatatacagg-----gtgctattaacatt--
-----------attgtgtgtttcattggtat-----atctttacatacttatagattttt
ggacacacaattg-------cgttcttacagcacttatatattatctatgtgcacagttc
tttacacattctattatggctatgactctttgagccttgctataa-tgttactgggtttt
ggctgtagagaatggtatgttggcactgctgcttttagacttgcccagtttatagtgcca
tactgtcctggacttatctcctttgttggtgata---ttaaggctgtattggttatgtac
cttgtctttggatttgttgcgactgtttattttggcttgctttattggcttaacagagtg
cttaaattgactcttggttgttatgactttaaagtatcagctgctgaatttaagtatatg
gtcgcgaatggttatactgcaccaagaggtccttttgactctgtattacttagtctcaga
ctattgggtgttggtggccagaaaactattaaggtttctacagtgcagtctaaacttact
gatcttaagtgtgccaatgttgtgcttttgggttgtcttaccaacatgaatatcgcagct
aatagtagag-------------aatggtcttattgtgttaatttgcataatgagattaa
ccttactagtgaccctgaagaggcccttgaaaaacttttggcattagtagcatttttcct
atcaaagcaacaaaactttggtgttgatgatttaatagattcattctttgaaaacagaaa
tgtgcttcaaagtgttgcatctgcttttgctaatatgcctagttttattgcttatgagaa
ggctcgtatgaattacgaggatgctattgctaatgatgctgctcctactgttgttaagca
gttgaagaaggctatgaatactgcaaagggtgagtttgaccacgaggcttcagttcagaa
gaagattcagcgtatggctgatgcggctgcagctcagatgtataaagatgctcgtgctgt
ggaccgtaagtctaaagttgttagtgctatgcattcactgttgtttggtatgctccgtaa
gcttgatatgtcttctatcaatcagcttatggagcttgcaaaggatggttgcatacctat
ggctattatacctgctgctgcagctacaaaacttacagttattacccctgatttggagtc
ctttagtaaaatacgtgttgataataacattta-ttatgctggggctgcatggagtatta
ctgatgttaaagatgctgatggcagagttgtcattttgaaggagattaatgctgacaaca
aggacgctttagtttggccattacatgttac----ttgcgagc-----gtgttgttaaac
tccagaataatgaaattattcctggtaagcttaagcag---------cgtgctgttaagg
cggaaggtgatggcttttctactgatgctaaagctctttacaatactgaaggtggtcact
gttttgtgtatgcacttatagctgacaaacctgatttaaaggttgtcaagt------ggg
aatatgatggtggttgtaagactattgaacttgaacctccattgaaatttgctgttgaag
ctcctactggcgttcagatcaagtacctttattatgttaagaatcttaacaatttgcgta
gaggtgctactttaggctacataggtgctactgttaggttgcaggctggtaaacagactg
agctagcatgcaattcttctttgctcactctttgcgcttttgctgttgaccctgctaagg
cctatgttagtgctgttaaacagggcgctaaaccagttggtaattgtgtaaagatgcttg
caaatggttctggtagtggacaagccgttactaatggtgttgaggctaacatgaatcaag
attcttatggtggtgcttcagtttgtatttactgtagagcgcatgtcgaccacccagcta
tggatggtgcgtgtcgctttaagggtaagtatgtgcaaatacctatag---gtgtcaatg
accctattagattttgtatagagaatgaagtttgtaaggtctgtggttgttggcttaaca
acggttgctcttgtgataggtctagtg---------ttcagagtactgat---caggctt
atttaaacgggcaaggggctctagtgcagctcgactagagccctgtaa---------tgg
tactgaaccagaacattgtgttc-gtgcttttgacgtttataacaaggatgtagcatgta
ttggtaaatttttgaaggttaactgtgttaggctcaaaaatttagataagcatgatg---
---------ccttctttgttattaagcgttgcactaagtctgtcatgggacacgagcagt
ccatgtataacaaacttagtggttccaatgcattagctgtgcatgatttcttta---ctt
ggaaagatggccgctctatttacggtaatgtttgca----gacaggacctcagtaagtat
actatgatggacctctgctatgcattacgtaattttgatgagcgcaattgtgagactctt
aaagaaattttggttcttacgggctgttgtgatcaatcttattttgataacaaggtctgg
tatgatcctgttgaaaatgaagaccttcatcgcgtgtacgcactattgggacagcgtgtt
gctaacgctatgctcaagtgcgttaaattatgcgatgagatggtcactaaaggtgttgtt
ggcgtcttaacattggacaaccaagaccttaatggtaatttttacgattttggtgacttt
gtcgatgttatgccaggtatgggtattccctgttgtacctcatattactcttacatgatg
ccaattatgactatgactaattgtttggcatgcgagtgttttatgaaaagtgatattttt
gggtcagattttaaaacttacgatttgcttgaatatgattttacggatcataaagtcaaa
ctctttgataagtactttaaatactggggccaagattaccatcctaattgtagtgattgt
tatgatgacatgtgtttgttacactgttctaattttaacacactattttctactactata
cctaatactgcctttggtcctctctgcagaaaagtttttgtagatggtgtgccacttatt
gccaccgccggctaccattttaagcagttgggtttagtctggaacaaggatattaatacc
cataattctcgccttagtatgactgacttgttgcagtttgttacagatcctggcttactt
atagcgtcatcgcctgccttagttgaccagcgtacagtttgtttttctatcgctgcactt
agcactggtataacacatcaaactgtaaaacctggtcattttaacaaggaattctatgac
tatttattgtctcaaggattctttgatgaaggttcagagttaacacttaagcattttttc
tttgctcaaaagggtgatgctgctgttgctgattttgactattataggtacaacaagcct
actatgcttgacatatgtatggcacgttttacctataaagtggtacagcgttattttgag
tgctatgatggtggttgtattactgctagagaagttgttgtcactaatttagataagagt
gctggttaccctcttaataggtttggtaaagctcgtttgttttacgaaacctttagttat
gaggagcaagacgcactttacgctatgacaaagcgtaatatcttaccaactatgacacag
cttaatctcaagtattctattagtggtaaagcacgtgcccgaactgttggcggtgtttca
cttttagcgactatgaccactaggcaattccatcaaaagcatttgaagtcaattgtcaac
acgcgtaatgcacctgttgtcattggtacaacaaagttttatggtggttgggacaatatg
ctcaagaatttgatgaatgatgtcgataatggtgcactcatgggctgggattatcctaaa
tgtgatagagctatgcctagtatgatacgaatgcttgctgctatggttctcggttcaaag
catgttacatgttgta------cagacagtgataggttttacagactttctaatgaactt
gcacaagttcttaatgaggttgtgcattctaacggaggtttctatgtaaaacctggtggc
accacatcaggtgatgctacaactgcttacgcgaattctgtctttaacatttttcaggcg
gttagctctaatattaataggcttctttccgttgatagtaatgtgtgcaacaatttgtat
gtcaagaagcttcagcgttctatctatgacaattgttatagatctagcgctgttgatgat
aatgttgttacagacttttataactaccttaagaagcatttttccatgatgattttgtct
gatgatggcgttgtctgttacaacaaggagtatgcatcgttgggttatgttggtgacatc
tctgcatttaaggcaactttgtactatcagaataacgtgtttatgagtacagccaagtgt
tgggtcgaagaagatttgtctgtcggacctcatgagttttgctcacaacacactatgcaa
atagttgattctgatggtgattat---tatttgccgtacccagaccctagccgtattctt
agtgctggtgtttttgtggatgacattgtcaaaactgaccctgttattttgcttgagcgc
tatgtgtctcttgctattgatgcatacccactgtctaagcatcccaatcgtgaatatagg
aaggttttctatgttcttcttgactgggttaagcatttacataatacacttaaccaaggc
attctcgaaactttctctgttacattacttgatgatgtgcagagtaagttttgggatgag
gctttttatgctggtatgtatgagaagtctactgttcttcaagcagctggtatgtgtatt
gtatgtggatcgcaaactgttctcagatgtggtgattgtctacgccgtcctttgttatgt
acaaaatgtgcttatgaccatgttgtaggcaccacccataggtttatcttgtctattact
ccctatgtgtgtaacacatctggttgtaatgttaatgacgttaccaagttgtttttgggt
ggtcttaattattattgtcatgatcacaagccgcagctctcattcccactttgtgctaat
ggtaacatttttggcctttataaaaactccgcagttgggtccttagatgttgaagttttt
aataaacttgctatgtctgattggtccgacgtcagtgattataaattggccaatgatgtt
aaagaatctttgcgactctttgcggctgaaactattaaagctagggaggagagtgttaag
tcctcttacgcgtgtgctactcttaaggagattataggtcctaaagaactactgttgcaa
tgggaagttgggaaggcccgtcctcctcttaacaggaattctgttttcacctgctttcaa
attagtaaggactctaagtggcaagttggcgagtttacatttgagaagctcgactatggc
tctgacactgtgtgttataagtctaatgtcactgctaagcttgttcctggcatgatcttt
gtacttacatctcataatgtcttatcactcaaagcacctactattgccaaccaagagcgg
tattcaactatttataagttgtatccatctctgaacgttgatgatgcgtattcatctttg
gttccgtattaccaacttattggcaagcagaaaattactacaatacaaggacctcctggt
agtggcaaatcacattgtgttattggtctaggtttgtattaccctagtgcacgtattgtg
tttgctgcttgttcacacgctgctgttgattctttatgtcataaagctgctaaagcctac
agtgtagacagatgctcacgtattattcctgcacgagcgcgtgttgagtgctatagtggt
tttaaaccgaataacacctcagctcagtacatcttttcaactgttaatgctttaccagag
gttaatgccgacattgttgtcattgatgaagtgtctatgtgcactaactatgatttgtct
attgttaatgctcgtgtggcatataagcacattgtctatgttggtgacccgcagcagtta
cctgcacccagaaccatgataacgcgtggtgtgttacaacctgaagattataatgttgtc
acccagcgtatgtgtggtgtaggacctgatgtgtttttgcacaagtgttaccggtgccct
gctgaggttgttaacactgtgtctgaacttgtttatgaaaacaaattcaaaccagtgaaa
gaccacagcaaacagtgttttaagatgtttgttaagggtaatgttcagattgataatggc
tctagtgttaataagaagcagcttgaggtggttaaagcctttatcgcaaagaaccctaaa
tggagccgcgctgtgtttatctcaccatacaacagtcaaaactatgttgctgggcgtatg
ttaggtttgcagacacaaaccgtggactctgcgcaaggtagcgagtatgactatgttatt
tatacacagacttctgacacatctcatgcccttaatgttaataggtttaatgttgctatt
acacgcaccaagattggtattttgtgtattatgtgtgacaaggcactgtatgacacattg
aaatt------ttttgagat--cagtcaatcagaccttcaatctactattggtgggtgt-
---ggtctttttaaggactgttataaatttgatcaggatttaccgcctgcacatgcaaca
acatatatggctctttctgacaagttcaagacagataaagaacttgctgttaatattggt
cattct---gatgttcgttatgaacacgttgtttcttatatgggcttccgttttgacatg
aac------atacctaatttccattccctgttttgcacacgtgatttcgcgatgcgtaac
gttaggggctggattggtatggacgtagagggggctcatgtttgcggtgataatatcggt
acaaatgttccattacaagtagggttctctaatggtgttgactttgtcgtacaacctgaa
ggttgtgttgtaaccaatgagggtaacattgtcaagccagttaaagctagagctccaccg
ggtgaacaattcacacacctagtacctttgatgcgtaaagggcagccatggtacgttgta
cgacgtagaatcgtgcaaatggtctgtgattgtttaaatgggctttcagacgtagtaatt
tttgtactatgggctggaggtttggaactcacaaccatgaagtattttgttaaaatagga
ccatctcagc------attgtgattgtggtaaagaggctcgttgctacaatagtgcgact
catgcgtactattgtttagcacacgcacttggttgcgattatttgtacaacccctttgtt
atagatatacagcaatggggctatacagggtctcttagcagtaaccatcatgaagtttgt
aatgtgcaccgtaatgagcatgttgcttcaggtgacgctattatgactagatgtcttgca
attcatgattgttttgtaaaaaatgttgactggtctatcacatatccgtttattgccaat
gagaatgccattaataagagtggacgaatagttcagtctcatattatgaaggctgccttg
aaggtgtataatcctaaagctgttcatgacattggaaatcctaaaggcatacgttgtgt-
--tgcaactaatgtaccttggtactgttacgacaaacagcctattaattctaatgttaag
atgcttgag---------tatgattatatgactcat--ggacaatt----ggacggtatg
tgcctattttggaactgtaatgtagatatgtatcctgagttttctattgtctgcaggttt
gacacacgctgtagatcacatttgtcactagaaggcgttaatggtggtgcactttatgta
aacaatcatgccttccacacacctgcatacgacaagcgtgcctttgctaagcttaagccc
atgccatttttcttttatgatgatggtgaatgtgatgtttcacaggg-------------
acagattaattatgtgccacttcgtgctaccgtgtgtattactaagtgtaatattggtgg
tgctgtttgtaagcgacacgctagtctttatagggcttatgttgaggcttataatacttt
tactcagaatggttttaacatttggtgtcccaacagttttgatgtttataatttatggca
aactctagttgacactaatttgcagggccttgagaacattgcatacaatgttgtcaagaa
gggatcttttgttggtgaaccaggtgagttgcctgtggcagttgtaaacgatagagtgtc
tgttagggatggtgttagtgataatgttatctttgttaataagacttcattaccaaccaa
tgttgcatttgagctgtatgctaagcgcaaaattggtcttacaccgccacttaccattct
gaaaaatatgggtgttgttgctacacatggtttcgtgttatgggactatgatgctgacag
acccttttctaattttactaaatctgtttgcaagtatacagactttgatgag--------
------gacgtgtgtac----------ttgctttgacaatggcatacaaggtgcatttga
gaggtttactttgtgtaagaatggtgtattaatctctaatgtcgctatcaagaaattacg
---tggtatacgtttgaattttggttatttgaacggtgttgcagttagtagtatcactga
aggtgagactactaagcctgttgactggtatatctatcaacgcaaagacggttcatttgt
--tgagcctgttgatgg------------------------ttactactcacagggtcgt
aatgctagtacattcttgccacgttctcagatggaaaaagactttttagaacttgacact
ggtttgtttataagcaagtatggacttgaagactttaattttgagcacatcgtttatggc
gatgtctcaaaaactactcttggtggtctacacttacttatatcacaggttcgtttagca
cgtattggtg------ttcttaaggttgaggactttgttgactcagctgatgatacacta
catagttgttccgttacgtatgctaatgatcctagtagtaaatccgtctgcacctatatg
gatatacttttagatgattttgttgtgattcttaagaatcttgatctttctgtgacgtct
aaagtgcatgatgtcattgttgattgtaaggcttggcgctggatgctttggtgtaaagac
tccaaggttgccactttctacccgcagttgcagtctgct---gagtggaagtgtggttac
agcatgccaagcctttataaaatacagaatatgtgtatggatgcatgtaatttgtataat
tatggtgctagtattaagttgccagatggtattatgtttaacgttgttaaatatacccag
ctgtgtcagtttcttaataccactaccatgtgtgttcctcataatatgcgtgtcttacac
cttggtgctggctctgataagggtgtagcaccgggtacagctgttttacgtagatggctc
cctgacgatgcaataatcgttgacaatgatgttaatgattatgtcagtgatgctgatttt
agtataacaggtgattgtacacatgtttatgttgaagacaaatttgacctacttatatca
gatatgtatgatggaaaaattaagagcatcgatggtgacaatgtgtctaaagatggattt
ttcacttatattaatggatttatacgtgaaaaacttgcgcttggtggcgctatggctgtt
aagattaccgagtatagttggaataaacaactttatgagattgcgcagaagtttgaatat
tggacactgttttgtaccagtgttaacacttcttcttctgaagctttccttattggtatt
aactatcttggtgacttttctagtgctagtgttatagatggcaatgttatgcatgccaac
tatatattttggcgcaattccactattatgactatgtcatataattcagttcttgatctg
tcaaaatttaggtgtaaacataaagcgactgtcattattacacttaaagataaagacatt
actgatatggtgcttggtctgattaaaaatggcaagttgttgattcgcaactcgcaaaaa
ttattaaattttagcaaccatcttg-taacaactaaatgaa-------actttttacagt
tttcacgcttttggcctctattagagtgctttatggctgtgaatccgttgatttta----
----------------------------atttgtttaatacaatattttcaacac----a
cagaggtttaag-----taataccacctctg--ttatcactggtgcttacccttccacca
ataagtcagactggtcttgtaatacaagaactggtcatttgagtggtagtggtttcggca
taggtttgtatgtacagac--accacgtgaacaataccagtatgatggttctggtgcagg
cggctatactatagctgtttcgcccattcacgttacgaatttgacttgggagctatggat
ccaccgtaaatggggtgttaactcagttgttactgttagattatgtaggtggtggcagtt
tatgagttttaact---------------------------ctactagccatgcagcaga
tgctgg--------------------tcctactaatgcatttgagtg---tcttataaat
ggttcctatcctactcatcgtaacact---------------------------------
ggttatatgtttggtgttacttggtacaatgatttagttagaatagtttttccacctact
gttcttgaaatgcagcttgatggtttacagtgggaacgtgtccagtttaatagtcctgtt
aatgctggacatgctactaggt-ttaacgtcgttaag---gacatttctactgttttggt
tgaaactaa------cagtggtggctctgtttttagatattcgtattgtgct---gatgg
gtttgttaacggtctgcaatgtaagcttagactatt------------------------
------tgatataccccctggtgtttattctaatagtgaggttgaatatcctacagcact
atatactgttgtaca--caatatgtcag---cctgtccagagaggccagatag------c
tattgtgg-------------ttctaattcgtgcccttttaagcgtgcagtgttt-----
-------------------------------------------tctaattgtattgttaa
ttatactacctgggttaatccagaccagcgtgattttcaacatttaatt-----------
---------------------------ttgcctaatggcaagtttaatccattt---act
gagtgtaatgg-------------------------------------gttgaacagaat
tgttgat-----------------ggttgcgttcctggtttcgttcttagagttggtcgt
ggtaaggctgttaacagaactattgttac--------------------accttatctca
agccttatgaatgttttgggtggtcatggaatgacaaccaggatagtatttatgactggt
ggattgctgatttt---------------gtctccactggtgctttcgtttgtga--gag
taatcccgaagctcctaagactggggtttgtgtgacatacactgtagagaaagttacttt
tcagggtgtgc------------------------------------------tgtatga
gagtaattttactttcgcacagtattataacctattgtatgtaggttctcaacttaggt-
------------------------------------------------------------
--------atgtgcgtatactcggtaaagtttatgaagtttcatcttgtttt----gagg
cttcatatgacgttttataccgtaacaatcagtctttt------gggttgcttt------
----------------atagaagtttcgattgt----------aatcagctt--------
----catattaaatctgcacgttt------------------tgtggaccgttta-----
-----------ttaccgtctcataatggtactgctactgtattag---------------
--gttgtttgtttaatgctagtt------------------acgcacctaatgacaccat
ggtaaattgcactaacccacttggtgatgggttttgtgctgatttgctaggtaatgtcgc
tgttaggcgtatgacttttgaaaagcacgacactacttacgtagcacctgttactaatga
gaggtacacagaaatgccattggaccatcaattaattttgaccgaacagtttttgcaaac
tacaatgcctaagttcagcgttagttgcgagacttacatatgtgacgtaagtaaggcgtg
caaaaatttgctatttaggtatggtggtttttgtcaaaaagttgaggctgacattcgtgg
tgcaggcattcttttggacggtgatgtt--agtagtttgtactctactattgctgccaaa
actagttccgttgtgcccactactgatagattcaatgtttctcaattctttttgcctaaa
acgcagtct---agtgccaataagtatgaatctaggtctgctattgaggacttgttattc
agcaaaattgaaactactggcccaggcttttacggtgactattataactg---taagaaa
aatgctatacaagaccttacttgtgctcagtaccataatggtatacttgttataccacct
attatggatgctgagacgttaggcatgtatggcgggattgct---gctgcttctgtaacg
ctag---------------------gcatttttggtggacaagctggcatggccacatgg
tctgttgc---tatggctggacgtttaaatgcactgggtgttgttcagaatgctctagtc
gacgatgtcaataagcttgctaacggctttaaccaattgacagcgagtgttagtaagctt
gctttgaccacttctagtgcattgcaggccattcaggctgtcgttaaccagaatgctgct
caagttgagtcactcgttagtggtattactgagaattttggtgctattagcactaatttt
aaggttatatcacagcgtcttgacaaacttgaagctgatgttcagatggataggcttatt
aatggcagaatgaatgtcttacagctttttgtcact-aactacaagctaaaaattgctga
gctgcgtaacacacatcgttatgtgcaatctcttattaat---------gaatgtgttta
tgctcagagtttaagaaatggtttttgcggtcagggactacatgtactgtcacttatgca
aaatgcacctagtggtataatgtttttcca------ctattcgctgatacctaacaacac
tatcactgttaaaaccacaccaggtctttgtgagagtgatgaattgggttctaagtgcat
tgttgctaaggacggcgtattagtctctgctaatttaagttattggcagtggtcaccgcg
taacctttacaaaccagaaaatctgacttttgctaatgtcattgc---------------
cgtttcacgtggtgctaattacactacattgaacaaaacttttgacatacctgaattgaa
tagtacttttcccattgaggaggagtttcgtgagtactttcaga---atatgtcatctga
gctgcaggtcttgaaaaatttgactgctgatatgagcaa---gcttaacattagtgct--
-------------------gaaattcagcttattaatgaaattgctcataacgtctctaa
catgcgcgttgaggttgagaaattccagcgctatgttaattatgtcaaatgggcttggtg
gcagtggctg---cttata------tttattgctctaacattgctagctggtctaatgct
ttggtgc-tgtcttgctactggatgttgtggcatgtgtggttgtttagctgctacatgtg
catcatgctgtgattgtagaggaactaaacttcaatcatacgagattgaaaaggtccacg
tccaataatgtttggtgg----------------------------acttttccagttga
cacttgagggtgtcgttaa-------------------------------------ctct
actattagagctgctaaacttgaccctaatgacgaagctattattagggaacaagtgcag
cctgctattaacggtgccaatatgctgggctatatgttgactagcatgtttgtgtggtac
tttgcattgtac---------aagccttcaacaagacgtgg--------------cagaa
ttgctatgtttgtttctaag---------ttgctcgtaatctttgcttacgtacctatta
ttgcttactgtggcggtg--ttgttgacagttgcattatacttgttgctgttgta-agca
gattactgtataccagttattatgctttttgttacaggagttttgcttttgtt--ctctt
taatgcaccgaca--------------------------------------------ctg
tgcttcatcaacggcac---------------------------------------cgtt
tgtctctac-------------tctagaattactaaagtagctgactatattgc--tctc
tatggtggtcaccatt--------------------------------atgtgaccatcg
agacaactgctgttgaatttgcgcacaaggactc--------------------------
------actctatgttg-----ctattagaggtaa-------------------------
--gaaggaattaaacctttacttatctaaagcaatggaattgtctgatggtgcgtatatt
tacttatttactaacacaccttttgttggtatctataacgctaattttcagctgcaagaa
actcaactaaactatgtttctgaagattgttgaggatgat---ggtttgttcatcaacac
agtcttgtggcttttagtgttgatacttgttctctt-------ggtggctatcactgtta
ttaagctcatacagctatgtttt--tcttgtcataggcttatgagtaatacca-------
-----------------tatacataccagtgtataatgcttaccttg----tttacaagt
cttatatggaagttgaaccatgccccataa------------------------------
---------------------------------------ttaatgtctaaactaaacgat
g---actgattctaacaacacggtccctgtgaccgaagttttagaacatcttagaaactg
gaacttcagctggaatatcatactgacagtatttattgcagtgcttcagtatggtaacat
gaagtacagtttctttctctatggagttaagatgttaatcatgtggctcctatggccctt
agtcattgctctgagcatttttaatgccta-tgctgactttggtgttaattggtggttct
tctccttcagcattctgatgcttgtcataacgctagttctc------------tggctta
tgtacataattaatagttttaagctttatcgcagaacgcgaacgttttgggcatttaacc
ccgaaacagacgccattgctgtcatttcagtctttggtagatcctactcgatacctatgc
cagtggcaccaacaggtattactctgacgattttaagtggaacactctttttcg------
---------------atggcatca---------------gaattgctactggtgtgcagc
--ctgcacacttaccgcaatttgtgactgtcgccaaacctggca----------------
-------------------------cgactataatttatactcgtgcggggcgttccctt
aat--------------------------gcaagcaccaaca----------ctggttgg
gcttt------ttatgtcagaagtaagcatggtgactattctgctttatcaaat------
----agtagtgataacttgacaga---------------------------------aaa
tgacagattgctgcatttagtctaa-------------------actaaacgaatatggc
cactgttaatt------------------------ggggtgacgctgttgaacaggcgga
atctcgtggtcgtaaaagaattccattg--------tcactctt----------------
---tgcgcctttgcgtgttatagatggcaaaaacttttggaatgtcatgcctagaaatgg
a--------------gttccgacaggtaaaggcac---------------tccagatcaa
-------cagattggttattgggttgaacaaaaacgctggcgaatgcaaaaaggccaacg
taaagatcagccttctaactggcacttttattaccttggtactggtcctcacgcagatgc
tcctttcaggaaacggattcagggtg--------tgcattgggtcgctgttgacggtgct
aaaactagccccacaggtcttggtgttcgcaatcgtaacaaagaacctgctacacctcag
tttgggtttcaattaccaccagacctgactgttgttgag---gttacttctagaagtgct
tcacgttcacagtctcgttctcgcaatcaaagtcaaagccgcagtggtgctcagaca---
-------------cctcgtgctcaacagccgtcacagtctgttg----------------
--------------------acattgttgctgcagttaaaca------agctttggcaga
cttgggcatag------------------cttctagccagtccaggcctcaaagtggtaa
aaatac------------------------------------acccaaaccaagaag---
--------------------------------cagagctgtctcacctgcacctgcccct
aaaccggctcgtaagcagatggacaaacctgaatggaagcgtgttcctaattctgaggag
gacgtgcgtaaatgc-tttggtcctcgctcagtttctagaaattttggtgacagtgac--
--------------------ctcgttcagcacggtgttgaagctaagcactttccaacaa
t--------------------------------------------tgctgagttgcttcc
gacacaagctgcactagcctttggtagtga-------------------aatcacaacca
aagag---tctggtgaatttgtagaagtcacctatcactatgtaatgaaggtccccaaga
ctgataaaaat-----ctacccagatttcttgagcaagtctcggcttactctaaacccag
tcaa-------attaggagatctcaatctcaacaagacctaaatgctgatgccccagtgt
tcactccggcacctccagc----------------------tactccagtttcccaaaat
cct--------------gcttttcttgaggaggaggttgagatggtggatgagattatt-
------------------------------aattagttcaact------aaacatgaacc
agcttatctttttcctgtgtatgatg--tgctgttatgctattcttttt-----------
------------------------------------------------------------
gattggctttttaatctcttcttttacgcttgccaggtcaatacttggcaggagtttgct
ttctc-----------atgtaactggag--------------------------------
------------------------------------------------------------
-ttggtcacttttctttgaggacttcagtacct---------------------------
------------------------------------------------------------
----ggtttaaatgcctttctgttgttcttattggtactattgctg--------------
------------------------------------------------------------
----------------------ctgctagctttatgtttgctgatttcgctgttgaggtc
tttgacctctttgagcggtttttcatcaacgttggcagatttt-----------------
-----------gcagatttgtttgacatacaatccctagctttgcttgtgga-------t
tcagtctcatacacaatggtaagcacgtaattatgctagtatgagtagagtataattata
ttgagtcctatagaccaacgcagttaacta------------------------------
---------------------catgtctggtgtggtggagtaatcaaagatccgcttgac
ga------gcctatatggaagagccgtcacacctcgtatgcaagtttctgttagtagt--
--------tgttaattagttgattctttgacagtgatacacaaaaaaaaaaa--------
------------------------------------------------------------

>MF769439.1 Swine acute diarrhea syndrome coronavirus isolate 189, complete genome
--------acatgggg--------------------------------------------
---acttaaaga--tataatctatctgccgatagagtctttatctttttagactttccag
-tctactcttctcaactaaacgaaatttacgtctt------------------tttgtgt
atgctacgcatgcacaattagatgtgtatttgagatttcgttccaggttgccagccttgt
gtaacaagtgtcgtgcttctaggggttgcacttgacgtgttccgtcacgtacttg-----
----------------------------------------------------tgtcctta
gttgc----------------cccacgctgttccgtcagtgtggtgtgtgaatatagtgt
tc---cgtcactattgaaaccgataactgtgcacaatggct------------------a
tcaaccaattgacacttgcagtt-----gcaagtgatcaggaaatttcagctca---tgg
ctatcctactatgtctgatgccgttgaacattttagttcct---ccgcatcacacggttt
taaggattgccgttttgtagcctttgggctg---------------------caggacat
tgttattggagttgaacccagtgactttgtc---------------------gtggcttt
ggagggtgacgaaattctcactgcctatatagccacttttggagctagacctcgctgttt
gcgcggttggcttataccctctaattc---------------taattatgttttggagga
attccaagtgatttttggc---aagcgcggcggtaacgttgt------------------
------------------------gtctgtcgataattacatgtgcggtgctgatggtaa
acc--------------ggcagttcctagcgaacagtggtcttttgttgagcactttg-a
cgatgatacagatgagatcaccgttaatggtgtcacttttcgccac--------------
-------gtatggaataccgttcgcgctgacgacccttatgaaaaacagggtcttctttc
tattaagtctatagag------tacatctccaatg--------------------ttcct
cacaagttgcctaatggttctgtccttggtgttgccggaactcctaagaagcgtaaggct
attgtgcttgatgaaaagtatagtaagctttatgatgcttgtggtgttccttttgtcact
aatggcaaatctatttcagaagtt--gtccctaaaccactctttttgcatgctcttgtta
agtgc----aagtgcgataat---------------------------------------
---------gagtcttggactgttggtgactggactggttttaagactacttgttgtggt
t---------------ccactggtaaagttacgactttggcagttggcgat---------
-------------gttactccgggtgacattgtcttt-----------accacacttggt
gcaggtaaaggcactaagttcttttgtggtcttgttctcacctttgttga----------
------------------------------------------------cacac-------
-ttgagggtgtttccgcatggcgtgtt---------------------------------
gttaaggcctatacagttgataagtttgttgcatcttctaactttgatgaacacaaccat
gtta--------------tgagcttggatcaatgctcatttgacaacttt----agtcct
attagcgtagcactgaagttctcacttttgcgtggtaattgctgtgacgacgtcaagttt
gctgttgcaactggtgtgattgacattggtcttggtgtctttgatgttaatga-------
-----------tactgtttttgagaatgtaccatggtttgttcaga----------agtt
t------gagtttttgaaaccagcatggg--------atgctctaaagcaggccatta--
-------------------------------------tcaaccttggtgtaacatctaag
gctgttttgtcttttattaagtcactgtgtagtg-------ctgcattcagtgttgtt--
gacggcgttccagt----------tattgtctgcactgttgctgagagattt--------
----------------------tctaaggcttttactgattttctgagttacacccgtga
atgcttt------------------------------------------actgccctctg
tgatgacatcgttgtgttcggtgtcaag------tgcaaagctgttggtgactacattat
ttttaataatagtgtcgtcaaaactgttaaagccaaa-----------------------
-------------------------------ataaagggtgtta---------aagaagc
tggt---cttaagactatga-----cctacacacagtgtctacttgga------------
tctaccaagcctgttaa---ggttaagcgcgttgaacg-tagtgttgcacagct------
------------taaagttgttgacactgctgtaccattaaaacaggaaggtgaatgtct
tgttgttggtggtcgtgctatgtttaggtctgatggc---------tattataggtttat
ggctgatgctgatgttgtactcgagtcacctgtttttacagctggctctcaatacaatgt
tgtgttcgaaactgatgccctattcatagccccagagattagcactgtg---------tt
tgaa---ggtgacaacattgacactgtggttcagactgttgccaataaagtccaagcatt
taacaatagattcgttgtttaca------------------------------acgcaca
tgttgttgatggtgctatta-atgtgttttgtgattataagtttacttgtc---------
------------------------------------ctgctttcttggatggttt-----
-tccagagtggttttcattctgtaagaatcatttta-----------aggatgccggatt
tgttgagttt------------------------------tatgactgcattattaatag
tga------------------------cggtacttttcagaccacttttcagccttattt
ggaccttaaaccatctgttgatgcgtatttaggtcctgagattgtacgagctgttgat--
----------ggtggtcgtctgtggcgtactgttattaatggcattagtgacgctgttaa
tttttgtaagaatcttaggttgcacttcgattttggtgagcttaagggtactgttgttaa
gcgttttaagggtatacttaggacgcttcttacagtttacaatgagtttattcaaa----
--------------------------------ctactgtgtctgttcttactatc-----
---------------------tgcggcattagtgccaagtactatgcttttgacaagcct
atgctttgtatgcatggtattacagagcgtgttactagttttgacattactagtcttgga
aagcctattttagatggtctttct---------aggtgtaatgtctttgcacgtggttct
actgcagttgtagttgattctgttgatcacgaacttcttgatcttgaggagtgtgatttt
gttgaacctgctagtcatggtgtgcttgtcgtatcagatgattatggcttttattcttgt
gaaactggcatatatccctatgctagtgatggtaaagttttgccattgcggtttaggaaa
aaggctggtggtaagaatgttgcctttgatgacaatgttacagttactgagattgaccct
atttttaaggttaaactgtcctttgagtttgaggatgaaaaattgattgaac--------
-------tttgtaagaaggttat-------------------------------------
--------------tggtagcaaagttaagtgtagttcctggtcccaacttgttgagatc
attgatactgctcttactgcaactaagtcatactacaatgttccagaatattttatctat
gatgaggaaggtggtaatgaccttaatttggatgtcatgatctctgaatggcctttgcag
gttgacgaggtcagtgaattagttagcactgatgagacagttgaagagcaagctgttgaa
caagtagagccagttgttgaagatgtaagtgatatcattgaggta------------aac
aaggcttttgctattgatgattcaccagagagagctatta--------------------
-------------------------gtccatttggttttgacacaaatgagattaatgga
cggcgtgtgcttgtacagtctaacaacaactgttgggttaatgctgcttgttatc---ag
ttacaagttctaggttttgacagcccagctatggaactttatagagttggtggcacacat
aatcttgttaagcaa-------------tgttacgaggccactggtgcatttttaggttc
tttgggtgatgttgcacattgtttagaggtattgcttaaggatgctaagacagccaaagt
tactgttgaagttacttgtgattgttcatctaacttcgaagaacttagcggtgctttctt
taggtttttgcctcttaagagtaagtttgaatatggtagttgctttgcttgtcatggcac
tcg------------------ttattatcgtgtgtgtggtattgttggctctgcaatatt
ttcacagactcttaagccattggatttcaatgacctgatctgtgatgttgctagt-----
gctagcgtctttcttggtgatgattgtggtcattatttaattaatgactacgacaagaga
ctatgtgtcgatggtatgggtgtttacaagattaagcataacaccattgacacaatagtt
gttaaggacgccgatattaagccttctactgtggcaccttttatcgagtactgtaatgtg
aagttctaccagggtgattttaaagatcttgctggtttgtctc------------atgac
tttgtagttaatgcagcaaattgcaacttggcccacggtggtggtgtagctaaggctata
gatcatcacactggtggcaagttgcaaaagctttccacttcttttgttaaaaggaacgg-
------taaggt--------------------------------tgcaactggtgagtgt
gt----------------------------------------tatgattgatactggcaa
gttaaaagtccttaatgcagttggtccccgtaagggcaaggatgcagagtctttattaaa
tactgtttacactaatatctttgcgcgtaagggtgttccccttatgcc-tttgattagtt
gtggtatttttggctttgacat-------taaagactcactta-----gggcattcttgg
atgcatgtggtgataggcacgttaaatg---------ctttgtttattctgactctg---
---------------aaagggagtcagttatgaa-------gttcttgacgacacctttt
gaggaaca-----------------------tgttgcacctat---------------tg
aagaaatgcttgaaacacctgtggttgaaacaacaactgatgttgtttctccatttcaca
ctattggttctcataagttttatgattgcaatagtgttgagccta--ttttaggtctagg
tgttaagaacattgttctcttcacagaccaggtgttgtctgttaaagatttcggtattgt
tgttgataagtatctcaa------tggcttgttatctgacatgtccaacaagtatgttaa
tgatcat---------aaagctgttccttttggtaacattttgtc---------------
---acttgattgtggtgcttttact----gtagtggatgctgtgtcgccttttgatggtg
ctagctttgagaagcagagtggtcgtaccatacgtaaattggctagattggatggcagca
cattatgtgtcttacctaatgccattgcattatttgacaagctctttgtgttgggt-gac
aatttttcatttttagtg---ttagataatgttagacctttgtttgataattatcttaaa
cctaaagatgttaaagttaaggtcacagcggatggtcgcaatatcaatgatgttatagtc
acaactgcggaaacgtttgatgcgcagttgggaccttctgctaatgg-------------
--tgctgaatcacttgttggtgttgttcc----------tactccaacg--------gat
ggtggtaaggttgt------taatacagtacctgatgtcaattggagtaagcactttggt
ttttctgatgctgctgcatttgccgttcttgaccatagcaagtttgcttttgattctgaa
gtagttgatggtaagcgtgcacttgctgattcagataac---------------------
----aattgctgggttaatgcgacttgtttagcattgcaat-------ttcttaaaccta
cgtttaaatacgttggttgggaggatttgtggaacaagttcgttacaggtgatgttgctg
gttttgttcaccttctttattatatagagggtgttgacaaaggcgctaagggtgatgttg
agagcacattaagtaagcttgataagtatattgtatctagtggttctgttactgttgaac
gttctacattgtgcgatcgttgtaatagtacagttaaaact-gttacaggtgctatagct
gaggcctctgtcattcttaatggtcacactgatggacactgtcctcataattttgagtgg
cgtgtgcaagttatcggtgttaaaggtgacatcattttactac-----------------
------acagcggtagcttattaaacggaccttatgtgtatggtgatgcttatgtggctt
ttagtggtaatactgataatggccattacacagtttttgataataaattatctaagatgt
atgatggtattaaatgtgttaaaaccacacttgacacacttgtggcttcctcagttgtta
tccgtaatggtagttacgctgttaaaacagagcatgt---gcccctgattaagaagctag
atgattcagct----gaaaagtttttcaatgttggtgacattgttgcac--ataacattg
cttactttttcgtttggttgctaactacacttagcactctttataggtgctggcgtggtg
gtaattttaaa------------ttattgtctagtatacctgaacgtagtggta------
-----tagtgttacgcaggagttttaaatataattttagagcttt---------------
------gcgttctaatgtggctagtaaacagaagtattgtcttatgtttgctaagttgct
attactactgtatactatatatgctatgttgtttatcttagtcaggtttagcttctttaa
tgattatatttgtggcagtactgttagaggttacgctagttccgactttgacaagagtaa
gttttgcaa----------tggatctttggtttgtaagacttgtctttttggctatcagg
aacttagtgaatttcaacatgtaggtgtggtctggagctatgtgcgtga-----acctct
ttttgctagtgttttaccactatgttactttgctgttattgcaatttttggt--------
--------------------------------ggtgttgttgagcggtttgcattatgtt
attttgctgcacaatttattaataatgtgctcagctttttaaagttgcaggactcctttt
ggctagttcaacttgtccc---ttttgacatatttggcgatgagatacttgttatgt--t
tttgtcatataaggctatttgtttctttaagcatgttgtttttggttgtgacaaacctag
ttgcgttgcatgctgtaagagtgctaaacttaagaggattgccatggataccattgttaa
tggttctaggcgatctttttatgttaatgctaatggtggtgctaagttatgtaaaaagca
taactttttctgtgtcgcttgtgattcttatggtagtggtcatacttatattaatgatca
tattgccaatgagttacataatgttactaagttacatgttaagcctactggtcctgcttt
tattaatattgatagggttgagtttagtgatggattttaccgcatcttttctggtgacaa
attttggaaatataattttgatattactgataaaaagttttcttgtaaagaagtacttaa
gaattgtaatatcttagatgattttattgtctttgacaataatggttcaaacttgtc---
----------------------------------------tcaggttcagaat--gcgtg
tgtttatctctcacaacttctgtgtaagcctattaagattattgattctacactactgtc
ttcacttaatgttgactttaa------------------tggtgctttgcataaggcatt
ttta--gatgtcttacataatagt------------------------------------
----tttggcaaggattttagttcttgtaaaactatgcat-----------------gat
tgcaaagagttgcttgagttagatgttagtgatgatgattttattaaggttgtatctgat
gct----catcggtttgatgtgcttattactgacacatcctttaataatttctgtacgtc
ttatgccaaaccagcagagaaattgtcctcttttgatttggcacattgtatgcgcagtgg
tgctaaagttgttaatcataatgtgcttattaaggaaaagatgcctattgtgtggaattg
cgtggattttgccaagctttcagttgatgctagaaaatacattgttaaaactgctaaggt
taaaggtgtaacttttctccttactgttaataacaatgttatg-gaaactaccttacctt
gtgttagtgtgttgcaaaaacagggtgctggtaagctgtcctctatgtggaaaaattttt
ggtatgcatgtggtgccatt--ttggcgttattcgtgctactgaattgtgtgggttttac
ggagtacgcatctagcttacccggttacgac---tttaagtatattgaggatggtcaact
taagccat--------------ttgctaatggtttgtattgcgttcgcaacacgtttgac
acatttatggactggcatgctcagaaatttggctt-----taaaccatcaaatagtgaca
agtgtcctatagttgttggtgctagtgattct----------------------------
--------------------ggacgtgttgtacctggtgttgcatctgatgtttatttgc
ttggtaaaacgcttattttcacacttaaaac----agtctttggtagtgctggtcattgt
tatgatgttaatggcatagccgatggtgacaagtgtttatttaa----------------
---ttctgcctgtactaacttagaagg---acttggtggcacacgcacttattgctataa
gactggtcttatagagggtgctatgacttatggtgatttgcaacatgattcgtattaccg
tttgagtggtgataattatgttcgattaccatatgttgtcgttcaaggtcttggttttag
agctgtgcgtactcaggctactacatactgccgtgttggtgaatgtgtagattcaaaagc
tggtatgtgttttggtgcagacaggtggatggtatattctaatga----cataggttctg
act-----ttatttgtggttctagcttgatggacttgctacgtaatgtacttagcgtgtt
caattataacttttccactatgattatgtcaggccaggtcatttttaattgtgtccttgc
atgtgttgttgtttttggctgttacttcgtgatgaaatttagacgcgtctttggtgacat
gtctcttgctgtttttacagtttgtgctgctgttgttgtcaacaacctttcctactttat
----ttcattgaattatgtgggtatggttgtttactcttttcta---------tacttta
[truncated: 1,318,310 more chars]
