# Supplementary material for: Broad-spectrum CRISPR-Cas13d-mediated strategy for combating human coronaviruses
Source: Mol Ther Nucleic Acids. 2026 Mar 6;37(2):102888. doi: 10.1016/j.omtn.2026.102888 (PMC13126349; doi:10.1016/j.omtn.2026.102888)
Supplement: Data S1. Animal coronavirus sequences [file mmc2.zip › File S1/alignment wuhan with thrush coronavirus.fasta]

>NC_045512.2 Severe acute respiratory syndrome coronavirus 2 isolate Wuhan-Hu-1, complete genome
---------------attaaaggtttataccttcccaggtaacaaaccaaccaactttcg
atctcttgtagatctgttctctaaacgaactttaaaatctgtgtggctgtcactcggctg
catgcttagtgcactcacgcagtataattaataactaattactgtcgttgacaggacacg
agtaactcgtctatcttctgcaggctgcttacg----------------gtttcgtccgt
gttgcagccgatcatcagcacatctaggtttcgtccgggtgtgaccgaaaggtaagatgg
agagccttgtccctggtttcaacgagaaaacacacgtccaactcagtttgcctgttt---
tacaggttcgcgacgtgctcgtacgtggctttggag----------------------ac
tccgtggaggaggtcttatcagaggcacgtcaacatcttaaagatggcacttgtggctta
gtagaagttgaaaaaggcgttttgcctcaacttgaacagccctatgtgttcatcaaacgt
tcggatgctcgaactgcacctcatggtcatgttatggttgagctggtagcagaactcgaa
ggcattcagtacggtcgtagtggtgagacacttggtgtccttgtccctcatgtgggcgaa
ataccagtggcttaccgcaaggttcttcttcgtaagaacggtaataaaggagctggtggc
catagttacggc--gccgatctaaagtcatttgacttaggcgacgagcttggcactgatc
cttatgaagattttcaagaaaactggaacactaaacatagcagtggtgttacccgtgaac
tcatgcgtgagcttaacggaggggcatacactcgctatgtcgataacaacttctgtggcc
ctgatggctaccctcttgagtgcattaaagaccttctagcacgtgctggtaaagcttcat
gcactttgtccgaacaact-----ggactttattgacactaagaggggtgtatactgctg
ccgtgaacatgagcatgaaattgcttggtacacggaa--cgttctgaaaagagctatgaa
ttgcagacaccttttgaaattaaattggcaaagaaatttgacaccttcaatggggaatgt
----ccaaattttgtatttccctta-------------aattccataatcaagactattc
aaccaagggttgaaaagaaaaagcttgatggctttatgggtagaattcgatctgtctatc
cagttgcgtcaccaaatgaatgcaaccaaatgtgcctttcaactctcatgaagtgtgatc
attgtggtgaaacttcatggcagacgggcgattttgttaaagccacttgcgaattttgtg
gcactgagaatttgactaaagaaggtgccactacttgtggttacttaccccaaaatgctg
ttgttaaaatttattgtccagcatgtcacaattcagaagtaggacctgagcatagtcttg
ccgaataccataatga---atctggcttgaaaaccattcttcgtaagggtggtcgca---
------ctattgcctttggaggctgtgtgttctcttatgttggttgccat-----aacaa
gtgtgcctattggg--------------ttccacgtgctagcgctaacataggttgtaac
catacaggtgttgttggagaaggttccgaaggt--------cttaatgacaacc------
----------------------------------ttcttgaaatactccaaaaagagaaa
gtcaacatcaata-----ttgttggtgactttaaacttaatgaagagatcgccattattt
tggcatctttttctgcttccacaagtgcttttgtggaaactgtgaaaggtttggattata
aagcattcaaacaaattgttgaatcctgtggtaattttaaagttacaaaaggaaaagcta
aaaaaggtgcctggaatattggtgaacagaaatcaatactgagtcctctttatgcatttg
catcagaggctgctcgtgttgtacgatcaattttctcccgcactcttgaaactgctcaaa
attctgtgcgtgttttacagaaggccgctataacaatactagatggaatttcacagtatt
cactgagactcattgatgctatgatgttcacatctgatttggctactaacaatctagttg
taatggcctacattacaggtggtgttgttcagttgacttcgcagtggctaactaacatct
ttggcactgtttatgaaaaactcaaacccgtccttgattggcttgaagagaagtttaagg
aaggtgtagagtttcttagagacggttgggaaattgttaaatttatctcaacctgtgctt
gtgaaattgtcggtgg---acaaattgtcacctgtgcaaaggaaattaaggagagtgttc
agacattctttaagcttgtaaataaatttttggctttgtgtgctgactctatcattattg
gtggagctaaacttaaagccttgaatttaggtgaaacatttgtcacgcactcaaagggat
tgtacagaaagtgtgttaaatccagagaagaaactggcctactcatgcctctaaaa----
-------------gccccaaaagaaattatcttcttagagggagaaacacttcccacaga
agtgttaacagaggaagttgtcttgaaaactggtgatttacaaccattagaacaacctac
tagtgaagctgttgaagctccattggttggt-acaccagtttgtattaacgggcttatgt
tgctcgaaa----tcaaagacacagaaaagtactg-tgcccttgcacctaata-------
---------tgatggtaacaaacaataccttcacactcaaaggcggtgcaccaacaaagg
ttacttttggtgatgacactgtgatagaagtgcaaggttacaagagtgtgaatatcactt
ttga---acttgatgaaaggattgataaagtacttaatgagaagtgctctgcctatacag
ttgaactcggtacagaagtaaatgagttcgcctgtgttg----tggcagatgctgtcata
aaaactttgcaaccagtatctgaattacttacaccactgggcattgatttagatgagtgg
agtatggctacatactacttatttgatgagtctggtgagtttaaattggctt--------
------------cacatatgtattgttctttctaccctc------------cagatgagg
atgaagaagaaggtgattgtgaagaagaagagtttgagccatcaactcaatatgagtatg
gtactgaagatgattaccaaggtaaacctttggaatttggtgccacttct----------
-gctgctcttcaacctgaagaagagcaagaagaagattggttaga-------tgatgata
gtcaacaaactgttggtcaacaagacggcagtgaggacaatcagacaactactattcaaa
caattgttgaggttcaacctcaattagagatggaacttacaccagttgttcagactattg
aagtgaatagttttagtggttatttaaaacttactgacaatgtatacattaaaaatgcag
acattgtggaagaagctaaaaaggtaaaaccaacagtggttgttaatgcagccaatgttt
accttaaacatggaggaggtgttgcaggagccttaaataaggctactaacaatgccatgc
aagttgaatctgatgattacatagctactaatgg---------accacttaaagtgggtg
gtagttgtgttttaagcggacacaatcttgctaaacactgtcttc-------atgttgtc
ggcccaa-----atgttaacaaaggtgaagacattcaacttcttaagagtgcttatgaaa
attttaatcagcacgaagttctacttgcaccattattatcagctggtatttttggtgctg
ac------------cctatacattctttaagagtttgtgtagatactgttcgcacaaatg
tctacttagctgtctttgataaaaatctctatgacaaacttgtttcaagctttttggaaa
tgaagagtgaaaagcaagttgaacaaaagatcgctgagattcctaaagaggaagttaagc
catttataactgaaagtaaaccttcagttgaacagagaaaacaagatgataagaaaatca
aagcttgtgttgaagaagttacaacaactctggaagaaactaagttcctcacagaaaact
tgttactttatattgacattaatggcaatcttcatccagattctgccactcttgttagtg
acattgacatcactttcttaaagaaagatgctccatatatagtgggtgatgttgttcaag
agggtgttttaactgctgtggttatacctactaaaaaggctggtggcactactgaaatgc
tagcgaaagctttgagaaaagtgccaacagacaattatataaccacttacccgggtcagg
gtttaaatggttacactgtagaggaggcaaagacagtgcttaaaaagtgtaaaagtgcct
tttacattctaccatctattatctctaatgagaagcaagaaattcttggaactgtttctt
ggaatttgcgagaaatgcttgcacatgcagaagaaacacgcaaattaatgcctgtctgtg
tggaaactaaagccatagtttcaactatacagcgtaaatataagggtattaaaatacaag
agggtgtggttgattatggtgctagattttacttttacaccagtaaaacaactgtagcgt
cacttatcaacacacttaacgatctaaatgaaactcttgttacaatgccacttggctatg
taacacatggcttaaatttggaagaagctgctcggtatatgagatctctcaaagtgccag
ctacagtttctgtttcttcacctgatgctgttacagcgtataatggttatcttacttctt
cttctaaaacacctgaagaacattttattgaaaccatctcacttgctggttcctataaag
attggtcctattctggacaatctacacaactaggtatagaatttcttaagagaggtgata
aaagtgtatattacactagtaatcctaccacattccacctagatggtgaagttatcacct
ttgacaatcttaagacacttctttctttgagagaagtgaggactattaaggtgtttacaa
cagtagacaacattaacc---tccacacgcaagttgtggacatgtcaatgacatatggac
aacagtttggtccaacttatttggatggagctgatgttactaaaataaaacctcataatt
cacatgaaggtaaaacattttatgttt---tacctaatgatgacactctacgtgttgagg
cttttgagtactaccacacaactgatcctagttttctgggtaggtacatgtcagcatta-
aatcacactaaaaagtggaaatacccacaagt----------------taatggtttaac
ttctattaaatgggcagataacaactgttatcttgccactgcattgttaac--actccaa
caaatagagttgaagtttaatccacctgctctacaagatgcttattacagagcaagggct
ggtgaagctgctaacttttgtgcacttatcttagcctactgtaataagacagtaggtgag
ttaggtgatgttagagaaacaatgagttacttgtttcaacatgccaatttagattcttgc
aaaagagtcttgaacgtggtgtgtaaaacttgtggacaacagcagacaacccttaagggt
gtagaagctgttatgtacatgggcacactttcttatgaacaatttaagaaaggtgttcag
ataccttgtacgtgtggtaaacaagctacaaaatatctagtacaacaggagtcacctttt
gttatgatgtcagcaccacctgctcagtatgaacttaagcatggtacatttacttgtgct
agtgagtacactggtaattaccagtgtggtcactataaacatataacttctaaagaaact
ttgtattgcatagacggtgctttacttacaaagtcctcagaatacaaaggtcctattacg
gatgttttctacaaagaaaacagttacacaacaaccataaaaccagttacttataaattg
gatggtgttgtttgtacagaaattgaccctaagttggacaattattataagaaagacaat
tcttatttcacagagcaaccaattgatcttgtaccaaaccaaccatatccaaacgcaagc
ttcgataattttaagtttgtatgtgataatatcaaatttgctgatgatttaaaccagtta
actggttataagaaacctgcttcaagagagcttaaagttacatttttccctgacttaaat
ggtgatgtggtggctattgattataaacactacacaccctcttttaagaaaggagctaaa
ttgttacataaacctattgtttggcatgttaacaatgcaactaataaagccacgtataaa
ccaaatacctggtgtatacgttgtctttggagcacaa-----aaccagttgaaacatcaa
attcgtttgatgtactgaagtcagaggacgcgcagggaatggataatcttgcctgcgaag
atctaaaa---------------ccagtctctgaagaagtagtggaaaatcctaccatac
agaaagacgttcttgagtgtaatgtgaaaactaccgaagttgtaggagacattatactta
aaccagcaaataatagtttaaaaattacagaagaggttggccacacagatctaatggctg
cttatgtagacaattctagtcttactattaagaaacctaatgaattatctagagtattag
gtttgaaaacccttgctactcatggtttagctgctgttaatagtgtcccttgggatacta
tagctaattatgctaagccttttcttaacaaagttgtta---gtacaactactaacatag
ttacacg------------gtgtttaaaccgtgtttgtactaattatatgccttatttct
ttactttattgctacaattgtgtacttttactagaagtacaaattctagaattaaagcat
ctatgccgactactatagcaaagaatactgttaagagtgtcggtaaattttgtctagagg
cttcatttaattatttgaagtcacctaatttttctaaactgataaatattataatttggt
ttttactatta--agtgtttgcctaggttctttaatctactcaaccgctgctttaggtgt
tttaatgt---ctaatttaggcatgccttcttactgtactggttacagagaaggctattt
gaactctactaatgtcactattgcaacctactgtactggttctataccttgtagtgtttg
tcttagtggtttagattctttagacacctatccttctttagaaactatacaaattaccat
ttcatcttttaaatgggatttaactgcttttggcttagttgcagagtggtttttggcata
tattcttttcactaggtttttctatgtacttggattggctgcaatcatgcaattgttttt
------cagctat---tttgcagtacattttatta-----gtaattcttggcttatgtgg
ttaataattaatcttgtacaaatggccccgatttcagctatggttagaatgtac--atct
tctttgcatcattttattatgtatgg---------aaaagttatgtgcatgttgtagacg
gttgtaattcatcaacttgtatgatgtgttacaaac---gtaatagagcaacaagagtcg
aatgtacaactattgttaatggtgttagaaggtccttttatgtctatgctaatggaggta
aaggcttttgcaaactacacaattggaattgtgttaattgtgatacattctgtgctggt-
--------agtacatttattagtgatgaagttgcgagagacttgtcactacagtttaaaa
gaccaa---taaatcctactgaccagtcttcttacatcgttgatagtgttacagtgaaga
atggttccatccatctttactttgataaagctggtcaaaagacttatgaaagacattct-
-----ctctctcattttgttaacttagacaacctgagagctaataacacta-------aa
ggttcattgcctattaatgttatagtttttga------tggtaaatcaaaatgtgaagaa
tcatctgcaaaatcagcgtctgtttactacagtcagcttatgtgtcaacctatactgtta
ctagatcaggcattagtgtctgatgttggtgatagtgcggaagttgc------agttaaa
atgtttgatgcttacgttaatacgttttcatcaacttttaacgtaccaatggaaaaactc
aaaacactagttgcaactgcagaagctgaacttgcaaagaatgtgtccttagacaatgtc
ttatctacttttatttcagcagctcggcaagggt------------ttgttgattcag--
-atgtagaaactaaagatgttgttgaatgtcttaaattgtc------acatcaatctgac
atagaagttactggcgatagttgtaataactatatgctcacctataacaaagttgaaaac
atgacaccccgtgaccttggtgcttgtattgact-----gtagtgcgcgtcatattaatg
cgcaggtagcaaaaagtcacaacattgctttgatatggaacgttaaagatttcatgtcat
tgtctga----acaactacgaaaac--------------aaatacgtagtgctgctaaaa
agaataacttaccttttaagttgacatgtgcaactactagacaagttgttaatgttgtaa
caacaaagatagcacttaagggtggtaaaattgttaataattggttgaagcagttaatta
aagttacacttgtgttcctttttgttgctgctattttctatttaataacacctgttcatg
tcatgtctaaacatactgacttttcaagtgaaatcataggatacaaggctattgatggtg
gtgtcactcgtgacatagcatctacagatacttgttttgctaacaaacatgctgattttg
acacatggtt-tagccagcgtggtggtagttatactaatgacaaagcttgcccattgatt
gctgcagtcataacaagagaagtgggttttgtcgtgcctggtttgcctggcacgatatta
cgcacaactaatggtgactttttgcatttcttacctagagtttttagtgcagttggtaac
atctgttacacaccatcaaaacttatagagtacactgactttgcaacatcagcttgtgtt
ttggctgctgaatgtacaatttttaaa---------------------------gatgct
tctggtaagc---cagtaccatattgttatg-------------------ataccaatgt
actagaaggttctgttgcttatgaaagtttacgccctgacacacgttatgtgctcatg--
-----------------------------------------gatggctctattattcaat
ttcctaacacctaccttgaaggt---------tctgttagagtggtaacaacttttgatt
ctgagtactgtaggcacggcacttgtgaaagatcagaagctggtgtttgtgtatctacta
gtggtagatgggtacttaacaatgattat-tacagatctttaccaggagttttctgtggt
gtagatgctgtaaatttacttactaatatgtttacaccactaattcaacctattggtgct
ttggacatatcagcatctatagtagctggtggtattgtagctatcgtagtaacatgcctt
g--------------cctactattttatgaggtttagaagagcttttggtgaatacagtc
atgtagttgcctttaatactttactattccttatgtcattcactgtactctgtttaacac
cagtttactcattc------ttacctggtgtttattctgttatttacttgta------ct
tgacattttatcttactaatg-----atgtttcttttttagcacatattcagtggatggt
tatgttcacacctttagtacctttctggataacaattgcttatatcatttgtatttccac
aaagcatttctattggttctttagtaattacctaaagagacgtgtagtctttaatggtg-
--------------tttcctttagtacttttgaagaagctgcgctgtgcacctttttgtt
aaataaagaaatgtatctaaagttgcgtagtgatgtgctattacctcttacgcaatataa
tagatacttagctctttataataagtacaagtatttt---agtggagcaatggatacaac
tagctacagagaagctgcttgttgtcatctcgcaaaggctctcaatgacttcagtaactc
aggttctgatgttctttaccaaccaccacaaacctctatcac-------------ctcag
ctgttttgcagag---------------------tggttttagaaaaatggcattcccat
ctggtaaagttgagggttgtatggtacaagtaacttgtggtacaactacacttaacggtc
tttggcttgatgacgtagtttactgtccaagacatgtgatctgcacctctgaagacatgc
------------------ttaaccctaattatgaagatttactcattcgtaagtctaatc
ataatttcttggtacaggctggtaatgttcaactcaggg--------ttattggacattc
tatgcaaa------attgtgtacttaagcttaaggttgatacagccaatcctaagacacc
taagtataagtttgttcgcattcaaccaggacagactttttcagtgttagcttgttacaa
tggttcaccatctggtgtttaccaatgtgctatgaggcccaatttcactattaagggttc
attccttaatggttcatgtggtagtgttggttttaacatagattatgactgtgtctcttt
ttgttacatgcaccatatggaattaccaactggagttcatgctggcacagacttagaagg
taacttttatggaccttttgttgacaggcaaacagcacaagcagctggtacggacacaac
tat-------tacagttaatgttttagcttggttgtacgctgctgttataaatggagaca
ggtggtttctcaatcgatttaccacaactcttaat----------gactttaaccttgtg
gctatga--agtacaattatgaacctctaacacaagaccatgttgacatactaggacctc
t-----------ttctgctcaaactggaattgc----------------cgttttagata
tgtgtgcttcattaaaagaattactgcaaaatggtatgaatggacgtaccatattgggta
gtgctttattagaagatgaatttacaccttttgatgttgttagacaatgctcaggtgtta
ctttcca---aagtgcagtgaaaagaacaatcaagggtacacaccactggttgttac---
tcacaattttgacttcacttttagttttagtc------------cagagtactcaatggt
ctttgttcttttttttgtatgaaaatgcctttttaccttttgctatgggtattatt----
-----------------gctatgtctgcttttgcaa------tgatgtttgtcaaacata
agcatgcatttctctgtttgtttttgttaccttctcttgccactgtagcttattttaata
tggtctatatgcctgctagttgg---gtgatgcgtattatgacatggttggatatggttg
atactagtttgtctggttttaagctaaaagactgtgttatgta------tgcatcagctg
tagtgttactaatccttatgacag------caagaactgtgtatgatg-------atggt
gctaggagagtgtgga-----cacttatgaatgtcttgacactcgtttataaagtttatt
atggtaatgctttagatcaagccatttccatgtgggctcttataatctctgttacttcta
actactcag---------gtgtagttacaactgtcatgtttttggccagaggtattgttt
ttatgtgtgttgagtattgccctattttcttcataactggtaatacacttcagtgtataa
tgctagtttattgtttcttaggctatttttgtacttgttactttggcctcttttgtttac
tcaaccgctactttagactgactcttggtgtttatgattacttagtttctacacaggagt
ttagatatatgaattcacagggactactcccacccaagaatagcatagatgccttcaaac
tcaacattaaattgttgggtgttggtggcaaaccttgtatcaaagtagccactgtacagt
ctaaaatgtcagatgtaaagtgcacatcagtagtcttactctcagttttgcaacaactca
gagtagaatcatcatctaaattgtgggctcaat-----------gtgtccagttacacaa
tgacattctcttagctaaagatactactgaagcctttgaaaaaatggtttcactactttc
tg------------------------ttttgctttccatgcagggtgctgtagacata--
-------------------------aacaagctttgtgaagaaatgctggacaacagggc
aaccttacaagctatagc---------ctcagagtttagttcccttccatcatatgcagc
ttttgctactgctcaagaagcttatgagcaggctgttgctaatggtgattctgaagttgt
tcttaaaaagttgaagaagtctttgaatgtggctaaatctgaatttgaccgtgatgcagc
catgcaacgtaagttggaaaagatggctgatcaagctatgacccaaatgtataaacaggc
tagatctgaggacaagagggcaaaagttactagtgctatgcagacaatgcttttcactat
gcttagaaagttggataatg----------------------atgcactcaacaaca-tt
atcaacaatgcaagagatggttgtgttcccttgaacataatacctcttacaacagcagcc
aaactaatggttgtcataccagactataacacatataaaaatacgtgtgatggtacaaca
tttacttatgcatcagcattgtgggaaatccaacaggttgtagatgcagatagtaaaatt
gttcaacttagtgaaattagtatggacaattcacctaatttagcatggcctcttattgta
acagctttaagggccaattctgctgtcaaattacagaataatgagcttagtcctgttgca
ctacgacagatgtcttgtgctgccggtactacacaaactgcttgcactgatgacaatgcg
ttagcttactacaacacaacaaagggaggtaggtttgtacttgcactgttatccgattta
caggatttgaaatgggctagattccctaagagtgatggaactggtactatctat------
------------------acagaactggaaccaccttgtaggtttgttacagacacacct
aaaggtcctaaagtgaagtatttatactttattaaaggattaaacaacctaaatagaggt
atggtacttggtagtttagctgccacagtacgtctacaagctggtaatgc---aacagaa
gtgcctgccaattcaactgtattatctttctgtgcttttgctgtagatgctgctaaagct
tacaaagattatctagctagtgggggacaaccaatcactaattgtgttaagatgttgtgt
acacacactggtactggtcaggcaataacagttacaccggaagccaatatggatcaagaa
tcctttggtggtgcatcgtgttgtctgtactgccgttgccacatagatcatccaaatcct
aaaggattttgtgacttaaaaggtaagtatgtacaaatacctacaacttgtgctaatgac
cctgtgggttttacacttaaaaacacagtctgtaccgtctgcggtatgtggaaaggttat
ggctgtagttgtgatcaactccgcgaacccatgcttcagtcagctgatgcacaatcgttt
ttaaacgggtttgcggtgtaagtgcagcccgtcttacaccgtgcggcacaggcactagta
ctgatgtcgtatacagggcttttgacatctacaatgataaagtagctggttttgctaaat
tcct------aaaaactaattgttgtcgcttccaagaaaaggacga--------------
-agatgacaatttaattgattcttactttgtagttaagagacacactttctctaactacc
aacatgaagaaacaatttataatttacttaaggattgtcc--------------------
----agctgttgctaaacatgacttctttaagtttagaatagacggtgacatggtaccac
atatatcacgtcaacgtcttactaaatacacaatggcagacctcgtctatgctttaaggc
attttgatgaaggtaattgtgacacattaaaagaaatacttgtcacatacaattgttgtg
atgatgattatttcaataaaaaggactggtatgattttgtagaaaacccagatatattac
gcgta--tacgccaacttaggtgaacgtgtacgccaagctttgttaaaaacagtacaatt
ctgtgatgccatgcg-aaatgctggtattgttggtgtactgacattagataatcaagatc
tcaatggtaactggtatgatttcggtgatttcatacaaaccacgccaggtagtggagttc
ctgttgtagattcttattattcattgttaatgcctatattaaccttgaccagggctttaa
ctgcagagtcacatgttgacactgacttaacaaagccttacattaagtgggatttgttaa
aatatgacttcacggaagagaggttaaaactctttgaccgttattttaaatattgggatc
agacataccacccaaattgtgttaactgtttggatgacagatgcattctgcattgtgcaa
actttaatgttttattctctacagtgttcccacctacaagttttggaccactagtgagaa
aaatatttgttgatggtgttccatttgtagtttcaactggataccacttcagagagctag
gtgttgtacataatcaggatgtaaacttacatagctctagacttagttttaaggaattac
ttgtgtatgctgctgaccctgctatgcacgctgcttctggtaatctattactagataaac
gcactacgtgcttttcagtagctgcacttactaacaatgttgcttttcaaactgtcaaac
ccggtaattttaacaaagacttctatgactttgctgtgtctaagggtttctttaaggaag
gaagttc------------tgttgaattaaaacacttcttctttgctcaggatggtaatg
ctgctatcagcgattatgactactatcgttataatctaccaacaatgtgtgatatcagac
aactactatttgtagttgaagttgttgataagtactttgattgttacgatggtggctgta
ttaatgctaaccaagtcatcgtcaacaacctagacaaatcagctggttttccatttaata
aatggggtaaggctagactttattatgattcaatgagttatgaggatcaagatgcacttt
tcgcatatacaaaacgtaatgtcatccctactataactcaaatgaatcttaagtatgcca
ttagtgcaaagaatagagctcgcaccgtagctggtgtctctatctgtagtactatgacca
atagacagtttcatcaaaaattattgaaatcaatagccgccactagaggagctactgtag
taattggaacaagcaaattctatggtggttggcacaacatgttaaaaactgtttatagtg
atgtagaaaaccctcaccttatgggttgggattatcctaaatgtgatagagccatgccta
acatgcttagaattatggcctcacttgttcttgctcgcaaacatacaacgtgttgtagct
tgtcacaccgtttctatagattagctaatgagtgtgctcaagtattgagtgaaatggtca
tgtgtggcggttcactatatgttaaaccaggtggaacctcatcaggagatgccacaactg
cttatgctaatagtgtttttaacatttgtcaagctgtcacggccaatgttaatgcacttt
tatctac---------------tgatggtaacaaaattgccgataagtatgtccgcaatt
tacaacacagactttatgagtgtctctatagaaatagagatgttgacacagactttgtga
atgagttttacgcatatttgcgtaaacatttctcaatgatgatactctctgacgatgctg
ttgtgtgtttcaatagcacttatgcatctcaaggtctagtggctagcataaagaacttta
agtcagttctttattatcaaaacaatgtttttatgtctgaagcaaaatgttggactgaga
ctgaccttactaaaggacctcatgaattttgctctcaacatacaatgctagttaaacagg
gtgatgattatgtgtaccttccttacccagatccatcaagaatcctaggggccggctgtt
ttgtagatgatatcgtaaaaacagatggtacacttatgattgaacggttcgtgtctttag
ctatagatgcttacccacttactaaa--catcctaatcaggagtatgctgatgtctttca
tttgtacttacaatacataagaaagctacatgatgagttaacaggacacatgttagacat
gtatt---------ctgttatgcttactaatgataacacttcaaggtattgggaacctga
gttttatgaggctatgtacacaccgcatacagtcttacaggctgttggggcttgtgttct
ttgcaattcacagacttcattaagatgtggtgcttgcatacgtagaccattcttatgttg
taaatgctgttacgaccatgtcatatcaacatcacataaattagtcttgtctgttaatcc
gtatgtttgcaatgctccaggttgtgatgtcacagatgtgactcaactttacttaggagg
tatgagctattattgtaaatcacataaacc-acccattagttttccattgtgtgctaatg
gacaagtttttggtttatataaaaatacatgtgttggtagcgataatgttactgacttta
atgcaattgcaacatgtgactggacaaatgctg--gtgattacattttagctaa------
------cacctgtactgaaagactcaagctttttgcagcagaaacgctcaaagctactga
ggagacatttaaactgtcttatggtattgctactgtacgtgaagtgc-tgtctgacagag
aattacatctttcatgggaagttggtaaacctagaccaccacttaaccgaaattatgtct
ttactggttatcgtgtaactaaaaacagtaaagtacaaataggagagtacacctttgaaa
aaggtgactatggtgatgctgttgtttaccgaggtacaacaacttacaaattaaatgttg
gtgattattttgtgctgacatcacatacagtaatgccattaagtgcacctacactagtgc
cacaagagcactatgttagaattactggcttatacccaacactcaatatctcagatgagt
tttcta-gcaatgttgcaaat--tatcaaaaggttggtatgcaaaagtattctacactcc
agggaccacctggtactggtaagagtcattttgctattggcctagctctctactaccctt
ctgctcgcatagtgtatacagcttgctctcatgccgctgttgatgcactatgtgagaagg
cattaaaatatttgcctatagataaatgtagtagaattatacctgcacgtgctcgtgtag
agtgttttgataaattcaaagtgaattcaacattagaacagtatgtcttttgtactgtaa
atgcattgcctgagacgacagcagatatagttgtctttgatgaaatttcaatggccacaa
attatgatttgagtgttgtcaatgccagattacgtgctaagcactatgtgtacattggcg
accctgctcaattacctgcaccacgcacattgctaactaagggcacactagaaccagaat
atttcaattcagtgtgtagacttatgaaaactataggtccagacatgttcctcggaactt
gtcggcgttgtcctgctgaaattgttgacactgtgagtgctttggtttatgataataagc
ttaaagcacataaagacaaatcagctcaatgctttaaaat---------gttttataagg
gtgttatcacgcatgatgtttcatctgcaattaacaggccacaaataggcgtggtaagag
aattccttacacgtaaccctgcttggagaaaagctgtctttatttcaccttataattcac
agaatgctgtagcctcaaagattttgggactaccaactcaaactgttgattcatcacagg
gctcagaatatgactatgtcatattcactcaaaccactgaaacagctcactcttgtaatg
taaacagatttaatgttgctattaccagagcaaaagtaggcatactttgcataatgtctg
a------tagagacctttatgacaagttgcaatttacaagtcttga--------------
--------------------------------------aattccacgtaggaatgtggca
actttacaa--------------gctgaaaatgtaa--cagga-----------------
--------------------------ctctttaaagattgtagtaaggtaatcactgggt
tacatcctacacaggcacctacacacctcagtgttgacactaaattcaaaactgaaggtt
tatgtgttgacatacctggcatacctaaggaca------tgacctatagaagactcatct
ctatgatgggttttaaaatgaattatcaagttaatggttaccctaacatgtttatcaccc
gcgaagaagctataagacatgtacgtgca----tggattggcttcgatgtcgaggggtgt
catgctactagagaagctgttggtaccaatttacctttacagctaggtttttctacaggt
gttaacctagttgctgtacct----------------acaggttatgttgatacacctaa
taatacagatttttccagagttagtgctaaaccaccgcctggagatcaatttaaacacct
cataccacttatgtacaaaggacttccttggaatgtagtgcgtataaagattgtacaaat
gttaagtgacacacttaaaaatctctctgacagagtcgta----------------tttg
tcttatgggcacatggctttgagttgacatctatgaagtattttgtgaaaataggacctg
agcgcacctgttgtctatgtgatagacgtgccacatgcttttccactgcttcagacactt
atgcctg----------------ttggcatcattctattggatttgattacgtctataat
ccgtttatgattgatgttcaacaatggggttttacaggtaacctacaaagcaaccatgat
ctgtattgtcaagtccatggtaatgcacatgtagctagttgtgatgcaatcatgactagg
tgtctagctgtccacgagtgctttgttaagcgtgttgactggactattgaatatcctata
attggtgatgaactgaagattaatgcggcttgtagaaaggttcaacacatggttgttaaa
gctgcattattagcagacaaattcccagttcttcacgacattggtaaccctaaagctatt
aagtgtgtacctcaagctgatgtagaatggaagttctatgatgcacagccttgtagtgac
aaagcttataaaatagaagaattattctattcttatgccacacattctgacaaattcaca
gatggtgtatgcctattttggaattgcaatgtcgatagatatcctgctaattccattgtt
tgtagatttgacactagagtgctatctaaccttaacttgcctggttgtgatggtggcagt
ttgtatgtaaataaacatgcattccacacaccagcttttgataaaagtgcttttgttaat
ttaaaacaattaccatttttctattactctgacagtccatgtgagtctcatggaaaacaa
gtagtgtcagatatagattatgtaccactaaagtctgctacgtgtataacacgttgcaat
ttaggtggtgctgtctgtagacatcatgctaatgagtacagattgtatctcgatgcttat
aacatgatgatctcagctggctttagcttgtgggtttacaaacaat------ttgatact
tataacctctggaacacttttacaagacttcagagtttagaaaatgtggctt----ttaa
tgttgtaa-----ataagggacactttgatggacaacagggtgaagtaccagtttctatc
attaataacactgtttacacaaaagttgatggtgttgatgtagaattgtttgaaaataaa
acaacattacctgttaatgtagcatttgagctttgggctaagcgcaacattaaaccagta
ccagaggtgaaaatactcaataatttgggtgtggacattgctgctaatactgtgatctgg
gactacaaaagagatgctccagcacatatatctactattggtgtttgttctatgactgac
atagccaagaaaccaactgaaacgatttgtgcacc------actcactgtcttttttgat
ggtagagttgatggtcaagtagacttatttagaaatgcccgtaatggtgttcttattaca
gaaggtagtgttaaaggtttacaaccatctgtaggtcccaaacaagctagtcttaatgga
gtcacattaattggagaagccgtaaaaacacagttcaattattataagaaagttgatggt
gttgtccaacaatta------cctgaaacttactttactcagagtagaaatttacaagaa
tttaaacccaggagtcaaatggaaattgatttcttagaattagctatggatgaattcatt
gaacggtataaattagaaggctatgccttcgaacatatcgtttatggagattttagtcat
agtcagttaggtggtttacatctactgattggactagctaaacgttttaaggaatcacct
tttgaattagaagattttattcctatggacagtacagttaaaaactatttcataacagat
gcgcaaacaggttcatctaagtgtgtgtgttctgttattgatttattacttgatgatttt
gttgaaataataaaat---cccaagatttatctgtagtt---tctaaggttgtcaaagtg
actattgactatacagaaatttcatttatgctttggtgtaaagatggccatgtagaaaca
ttttacccaaaattacaatctagtcaagcgtggcaaccgggtgttgctatgcctaatctt
tacaaaatgcaaagaatgctattagaaaagtgtgaccttcaaaattatggtgatagtgca
acattacctaaaggcataatgatgaatgtcgcaaaatatactcaactgtgtcaatattta
aacacatta-----------acattagctgtaccctataatatgagagttatacattttg
gtgctggttctgataaaggagttgcaccaggtacagctgttttaagacagtggttgccta
cgggtacgctgcttgtcgattcagatcttaatgactttgtctctgatgcagattcaactt
tgattggtgattgtgcaactgtacatacagct------aataaatgggatctcattatta
gtgatatgtacgaccctaagactaaaaatgttacaaaagaaaatgactctaaagagggtt
ttttcacttacatttgtgggtttatacaacaaaagctagctcttggaggttccgtggcta
taaagataacagaacattcttggaatgctgatctttataagctcatgggacacttcgcat
ggtggacagcctttgttactaatgtgaatgcgtcatcatctgaagcatttttaattggat
gtaattatcttggcaaaccacgcgaacaaatagatggttatgtcatgcatgcaaattaca
tattttggaggaatacaaatccaattcagttgtcttcctattctttatttgacatgagta
aatttccccttaaattaaggggtactgctgttatgtc----------tttaaaagaaggt
caaatcaatgatatgattttatctcttcttagtaaaggtagacttataattagagaaaac
aacagagttgttatttctagtgatgttcttgtta-------acaactaaacgaacaatgt
ttgtttttcttgttttattgccactagtctctagtcagtgtgttaatcttacaaccagaa
ctcaattaccccctgcatacactaattctttcacacgtggtgtttattaccctgacaaag
ttttcagatcctcagttttacattcaactcaggacttgttcttacctttcttttccaatg
ttacttggttccatgctatacatgtctctgggaccaatgg------------tactaaga
ggtttgataaccctgtcctaccatttaatgatggtgtttattttgcttccactgagaagt
ctaacataataagaggctggatttttggtactactttagattcgaagacccagtccctac
tt------------------attgttaataacgctactaatg--ttgttattaaagtct-
------gtgaatttcaattttgtaatgatccatttttgggtgtttattaccacaaaaaca
acaaa--agttggatggaaa----------gtgagttcagagtttattctagtgcgaata
a-----ttgcacttttgaatatgtctctcagccttttcttatggacct------------
-------------------tgaaggaaaacagggtaatt---------------------
-----tcaaaaatcttagggaatttgtgtttaagaatattgatggttattttaaaatata
ttctaagcacacgcctattaatttagtgcgtgatctccctcagggtttttcggctttaga
accattggtagatttgccaataggtattaacatcactaggtttcaaactttacttgcttt
acatagaagttatttgactcctggtgattcttcttcaggttggacagctggtgctgcag-
-------cttattatgtgggttatcttcaacctaggacttttctattaaaatataatgaa
aatggaaccattacagatgctgtagactgt--------------gcacttgaccctctct
cagaaacaaagtgtacgttgaaatccttcactgtagaaaaaggaatctatcaaacttcta
actttagagtccaaccaacagaatctattgttagatttcctaatattacaaacttgtgcc
cttttggtgaagtttttaacgccaccagatttgcatctgttta--tgcttggaacaggaa
gagaatcagcaactgtgttgctgattattctgtcctatataattccgcatcatttt----
--------ccacttttaagtgtta--tggagtgtc-tcctactaaattaaatgatctctg
ctttactaatgtctatgcagattcatttgtaattagaggtgatgaagtcagacaaatcgc
tccagggcaaactggaaagattgctgattataattataaatt------accagatgattt
tacaggctgcgttatagcttggaattctaa-----------caatcttgattctaaggt-
--------tggtggtaattataattacctgtatagattgtttaggaagtctaatctcaaa
ccttttgagagagatatttcaactgaaatctatcaggccggtagcacaccttgtaatggt
gttgaaggttttaattgttactttcctttacaatcatatggtttccaacccactaatggt
gttggttaccaaccatacagagtagtagtactttcttttgaacttctacatgcaccagca
actgtttgtggacctaaaaagtctactaatttggttaaaaacaaatgtgtcaatttcaac
ttcaatggtttaacaggcacaggtgttcttactgagtctaacaaaaagtttctgcctttc
caacaatttggcagagacattgctgacactactgatgctgtccgtgatccacagacactt
gagattcttgacattacaccatgttcttttggtggtgtcagtgttataacaccaggaaca
aatacttctaaccaggttgctgttctttatcaggatgttaactgcacagaagtccctgtt
gctattcatgcagatcaacttactcctacttggcgtgtttattctacaggttctaatgtt
tttcaaacacgtgcaggctgtttaataggggctgaacatgtcaacaactcatatgagtgt
gacatacccattggtgcaggtatatgcgctagttatcagactcagactaattctcctcgg
cgggcac--------gtagtgtagctagtcaatccatcattgcctacactatgtcacttg
gtgcagaaaattcagttgcttactctaataactctattgccatacccacaaattttacta
ttagtgttaccacagaaattctaccagtgtctatgaccaagacatcagtagattgtacaa
tgtacatttgtggtgattcaactgaatgcagcaatcttttgttgcaatatggcagttttt
gtacacaattaaaccgtgctttaactggaatagct--gttgaacaagacaaaaacaccca
-------agaagtttttgcacaagtcaaacaaatttacaaaacaccaccaattaaagatt
----------ttggtggttttaatttttcacaaatattaccagatccatcaaaaccaagc
aagaggtcatttattgaagatctacttttcaacaaagtgacacttgcagatg---ctggc
ttcatcaaacaa---tatggtgattgccttggtgatattgctgctagagacctcatttgt
gcacaaaagtttaacggccttactgttttgccacctttgctcacagatgaaatgattgct
caatacacttctgcactgttagcgggtacaatcacttctggttggacctttggtgcaggt
gctgcattacaaataccattt------gctatgcaaatggcttataggtttaatggtatt
ggagttacacagaatgttctctatgagaaccaaaaattgattgccaaccaatttaatagt
gctattggcaaaattcaagactcactttcttcc---------------------------
---------------acagcaagtgcacttggaaaacttcaagatgtggtcaaccaaaat
gcacaagctttaaacacgcttgttaaacaacttagctccaattttggtgcaatttcaagt
gttttaaatgatatcctttcacgtcttgacaaagttgaggctgaagtgcaaattgatagg
ttgatcacaggcagacttcaaagtttgcagacatatgtgactcaacaattaattagagct
gcagaaatcagagcttctgctaatcttgctgctactaaaatgtcagagtgtgtacttgga
caatcaaaaagagttgatttttgtggaaagggctatcatcttatgtccttccctcagtca
gcacctcatggtgtagtcttcttgcatgtgacttatgtccctgcacaagaaaagaacttc
acaactgctcctgccatttgtcatgatggaaaagcacactttcctcgtgaaggtgtcttt
gtttc------aaatggcacacactggtttgtaacacaaaggaatttttatgaaccacaa
atcattactacagacaacacatttgtgtctggtaactgtgatgttgtaataggaattgtc
aacaacacagtttatgatcctttgcaacctgaattagactc-attcaaggaggagttaga
taaatattttaagaatcatacatcaccagatgttgatttaggtgacatctctggcattaa
tgcttcagttgtaaacattcaaaaagaaattg------accgcctcaatgaggttg----
--------------------------------------------------------ccaa
gaatttaaatgaatctctcatcgatctccaagaacttggaaagtatgagcagtatataaa
atggccatggtacatttggctaggttttatagctggcttga------ttgccatagtaat
ggtgacaattatgctttgctgtatgaccagttgctgtagttgtctcaagggctgtt---g
ttcttgtggatcctgctgcaaatttgatgaagacgactctgagccagtgctcaaaggagt
caaattacattacacataaacgaacttatggatttgtttatgagaatcttcacaattgga
actgtaactttgaagcaaggtgaaatcaaggatgctactccttcagattttgttcgcgct
actgcaacgataccgatacaagcctcactccctttcggatggcttattgttggcgttgca
cttcttgctgtttttcagagcgcttccaaaatcataaccctcaaaaagagatggcaacta
gcactctccaagggtgttcactttgtttgcaacttgctgttgttgtttgtaacagtttac
t---------cacaccttttgctcgttgctgctggccttgaagccccttttctctatctt
tatgctttagtctacttcttgcagagtataaactttgtaagaataataatgaggctttgg
ctttgctggaaatgccgttccaaaaacccattactttatgatgccaactattttct--tt
gctggcatactaattgttacgactattgtataccttacaatagtgtaacttcttcaattg
tcattacttcaggtgatggcacaacaagtcctatttctgaacatgactaccagattggtg
gttatactgaaaaatgggaatctggagtaaaagactgtgttgtattacacagttacttca
cttcagactattaccagctgtactcaactcaattgagtacagacactggtgttgaacatg
ttaccttcttcatctacaataaaattgttgatgagcctgaagaacatgtccaaattcac-
-----acaatcgacggttcatccggagttgttaatccagtaatggaaccaatttatgatg
aaccgacgacgactactagcg-----tgcctttgtaagcacaagctgatgagtacgaact
tatgtactcattcgtttcggaagagacaggtacgttaatagttaa--tagcgtacttctt
tttcttgctttcgtggtattcttgctagttacactagccatccttactgcgcttcgattg
tgtgcgtactgctgcaatattgttaacgtgagtcttgtaaaaccttctttttacgtttac
tctcgtgttaaaaatctgaattcttctaga-gttcctgatcttctggtctaaacgaacta
aatattatattagtttttctgtttggaactttaattttagc-------catggcagattc
caacggtactattaccgttgaagagcttaaaaagctccttgaacaatggaacctagtaat
aggtttcctattccttacatggatttgtcttctacaatttgcctatgccaacaggaatag
gtttttgtatataattaagttaattttcctctggctgttatggccagtaactttagcttg
ttttgtgcttgctgctgtttacagaataaattggatcaccggtggaattgctatcgcaat
ggcttgtcttgtaggcttgatgtggctcagctacttcattgc---------ttctttcag
actgtttgcgcgtacgcgttccatgtggtcattcaatccagaaactaacattcttctcaa
cgtgccactccatggcactattctgaccagaccgcttctagaaagtgaactcgtaatcgg
agctgtgatccttcgtggacatcttcgtattgctggacaccatctaggacgctgtgacat
caaggacctgcctaaagaaatcactgttgctacatcacgaacgctttcttattacaaatt
gggagcttcgcagcgtgtagcaggtgactcaggttttgctgcatacagtcgctacaggat
tggcaactataaattaaacacagaccattccagtagcagtgacaatattgctttgcttgt
acagtaagtgacaacagatgtttcatctcgttgactttcaggttactatagcagagatat
tactaattattatgaggacttttaaagtttccatttggaatct-----tgattacatcat
aaacctcataattaaa-aatttatctaagtcactaactgagaataaatattctcaattag
atgaagagcaaccaatggagattgattaaacgaacatgaaaattattcttttcttggcac
tgataacactcgctacttgtgagctttatcactaccaagagtgtgttagaggtacaacag
tacttttaaaagaaccttgctcttctggaacatacgagggcaattcaccatttcatcctc
tagctgataacaaatttgcactgacttgctttagcactcaatttgcttttgcttgtcctg
acggcgtaaaacacgtctatcagttacgtgccagatcagtttcacctaaactgttcatca
gacaag----aggaagttcaagaactttactctccaatttttcttattgttgcggcaata
gtgtttataacactttgcttcacactcaaaagaaagacagaatgattgaactttcattaa
ttgacttctatttgtgctttttagcctttctgctattccttgttttaattatgcttatta
tcttttggttctcacttgaactgcaagatcataatgaaacttgtcacgcctaaacgaaca
tgaaatttcttgttttctta-ggaatcatcacaactgtag------------------ct
gcatttcaccaagaa----------tgtagtttacagtcatgtactcaacatcaaccata
tgtagttgatgacccgtgtcctattcacttctattctaaatggtat--attagagtagga
gctagaaaatcagcacctttaattgaattgtgcgtggatgaggctggttctaaatcaccc
a------ttcagtacatcgatatcggtaattatacagtttcctgtttaccttttacaatt
aattgccaggaacctaaattgggtagtcttgtag-tgcgttgttcgttctatgaagactt
tttagagtatcatgacgttcgtgttgttttagatttcatctaaacgaacaaactaaaatg
tctgataatggaccccaaaatcagcgaaatgcaccccgcattacgtttggtggaccctca
gattcaactggcagtaaccagaatggagaacgcagtggggcgcgatcaaaacaacgtcgg
ccccaaggtttacccaataatactgcgtcttggttcaccgctctcactcaacatggcaag
gaagaccttaaattccctcgaggacaaggcgttccaattaacaccaatagcagtccagat
gaccaaattggctactaccgaagagctaccagacgaattcgtggtggtgacggtaaaatg
aaagatctcagtccaagatggtatttctactacctaggaactgggccagaagctggactt
ccctatggtgctaacaaagacggcatcatatgggttgcaactgagggagccttgaata--
---caccaaaagatcacattggc----------acccgcaatcctgctaacaatgctgca
atcgtgctacaacttcctcaaggaacaacattgccaaaaggcttctacgcagaagggagc
agaggcggcagtcaagcctcttctcgttcctcatcacgtagtcgcaacagttcaagaaat
tcaa----------ctccaggcagcagtaggggaacttctcctgctagaatggctggcaa
tggcggtg----------------------------atgctgctcttgctttgctgctgc
ttgacagattgaaccagcttgagagcaaaatgtc-----tggtaaaggccaacaacaaca
ag-gccaaactgtcactaagaaatctgctgctgaggcttctaagaagcctcggcaaaaac
gtactgccactaaagcatacaatgtaacacaagctttcg-gcagacgtggtccagaacaa
acccaagga-------aattttggggaccaggaactaatcagacaaggaactgattacaa
acattggccgcaaattgcacaatttgcccccagcgcttcagcgttcttcggaatgtcgcg
cattggcatgga--agtcacaccttcgggaacgtggttgacctacacaggtgc-------
--------------------catcaaatt---ggatgacaaagatccaaatttca-----
--aagatcaagtcattttgctgaataagcata-----------ttgacgcatacaaaaca
ttcccacca------acagagcctaaaaaggacaaaaagaagaaggctgatgaaactcaa
gccttaccgcagagacagaagaaacagcaaactgtgactcttcttcctgctgcagatttg
gatgatttctccaaacaattgcaacaatccatgagcagtg---------------ctgac
tcaact-------------------caggcctaaactcatgcagaccacacaaggcagat
gggctatataaacgttttcgcttttccgtttacgatatatagt-----------------
------------------------------------------------------------
---------ctactcttgtgcagaatgaattctcgtaactacatagcacaagtagatgta
gttaactttaatctcacatagcaatctttaatcagtgtgtaacattagggaggacttgaa
agagccaccacattttcaccgaggccacgcggagtacgatcgagtgtacagtg-------
--------------------aacaatgcta----gggagagctg----------------
------------------cctatatggaagagccctaatgtgtaaaattaattttagtag
tgctatccccatgtgattttaatagcttcttaggagaatgacaaaaaaaaaaaaaaaaaa
aaaaaaaaaaaaaaa
>NC_011549.1 Thrush coronavirus HKU12-600, complete genome
gtcattgcgtaaaatatattatatatatattttgctg----------caacctagcttcg
--------------------ctagtccgattccgacaccaatccaggtgcgttgcgttgg
cctgt---gtgcgcccggtgagtggtgcaagagtttgatcacgcctaaccgtaacata-a
agttgcggagttttggtttgttgattgctctagcgctgcgacgggacttgttgtgttcat
acaatactacctgtgcaacccactca--tttagagtgggagtttccacaggctattgttt
tgggcaccgtgcacagccaaactttgcacaacttctttaattttgattcctctgaccata
tacctgtttgttgagcatcagtgcaccactgtagggttaattgctaccggtctgcaccgc
ccgtcagcggaggtgttagtgggca-----tagcactccttgcaccgcgccaagtgcttt
gcacgggtggcttctaaaccgtttcttccacgagataggtattagccatt------aggt
gtaagtgacctgatcccaccgtatcacc---------ttgcgcaagtagca-aacccata
ggagc---gtggaatcctattctgcagctgcctgattgttaacactcagatatggccatg
aatatagcaaagcgcagcccaattgtgct-----------------------------gc
cacaaatacaaccaccccctctgcagctttttatatctgttgctgcagctgaagagggtc
atcctaaagatt-----------tgacacact----------------------------
----------------tgggtgattataacctgataaccacgaaagcaattcctggtgtt
ccggttttaaacccc-----------------------------------aagacatcac
ttactgagtttgaacaactgtttggagctcaacctgtgttgcgtgctctgcgta------
----------------------acttggttagtgaaagtcgttcggctgaatggcataat
tccaaacaagcttttgttgtgaaa---gctcaacaattggtcttttctgatcatgtactt
agagctatgattcgtcattgccccgcacgtgtatctgcacttgcatctttagcactattt
aac--aggattgttaaaatagatgctgaagatctt-------------------------
------------cgcaatattgcacttgatgttgccgctgaagtcactta----------
-------------------------tggtggctcagctggtgttgctcttgttgattgta
agaccattactctgactcacaaggatgcctacat-----aacacttac----aaatgagt
gttttggtgttccttttacttcaaccttgcttgcacaggcaaaagttactaatggtgcta
tggcttatgctgattacctgttttaccctggtgcaactttgcgcatggttaatggtaaag
cactgcctatagcttctaaa----------------ccacttgttgccatcattcaaaaa
gttccacttttgagtgaagatgtcaatcttttacctgattacacccaagctcctaatatt
caagttgaaggggctgaagtgagtgttaacggtattaattacttaaagacaactgataca
ccacctttatactatccacgtgttaagggtggtgtgttgaatgtagcccttaaacagcag
ggcaccgcggacaaaaagttgtctgtggttt-----ttcatgcaaaaccagatgatgttt
tgttggc-ttttatacagttacaagacttttt----------------------------
------------aaatcgt----tcgtctggtggttttattgatgttaacactgaagttt
atgaagtagcaccaaatgttaatg------------------tctctattggtgtttcaa
aacctggagatgttgttgttg-------------ctactgca----gaagactacttgaa
atgctttg----------atgatcctgatgtttcaggtttatacaaagttttccaa----
-actgagtcttg--------------------------------ggcaaaagttcagcag
acatttcgcaaattgcgggt--------------------------------taagactt
ctgctgttgttcaagaattcttaaaac---ttctaagccttattgctgagaagt------
------------------------------------ttaaatcactttcaacaattgttg
atgcaattgttagtcaattacaaaatttgactt------tggatgttgtggcacgtgtgc
aaaca----------ttgcaaattagttacaag--------gcaggtcgtcttgttgttg
atgcagttggtgtcatatcc--aaaattgtacaacctttttgtgactttgtcacaccatt
cctgcataaagtg-------------gcagggtttg--ctacttatgcttttggaactaa
tatgcttttgtgtacgtcacgaggtgtgtttgttcttcagcaaagcgcagct-----aaa
attgttaataagctgcgttatgtt------------tttaccgtt-tcaccagaatatgc
tgttgaaactactacaaataaagtcatttatgaagacagtttgca---------ccctgt
tgatgataaaccttctagggctctagaagttgttgatgttgttgtgggtgatactgtttt
acaaatggctactgatggtaatgcatattttccaactgatgggaactatg-catcattac
ctgcatttaaagctggttc---------------agatgaacttaatataagtttcatct
gtgacatctttgatgatgatactaatgcaatgattaatgaaacactcgctggttatg-ag
ttgaatc---------agttagtggcaccgcgtacattgacaccgagagatattgc----
-aaatctcgttgttaatacgttggttgatgctattactgatcattatcc------agaga
aatgtattgatttaccagaagactatcaagtcttttcatcttatgatgatttgcctctta
caaaccatcatatacctaaacatctctcactctatgtccaggctatggagtctgacgatg
gtgatgaggatgttattattgaagatga------------------tgattatcaatgtg
atacaggcgatgatgatggtggtgttataccacagtgttgggatattcctaacattgata
cattgcttgttaaattgcaaaagaataaaccagttagtgttgaagttgtgcctaatgaca
ctagggacactactgttacaatgaatattagcacacctgatgatgttgctattgttgaac
aaataactgag------------------------------tcagctg------ccatac
aagcgga------gagtgttcagtcagaaccaggtgaccaggt---------tgatcaac
aacctgtagaagaaa---------------------------------------------
----taaatgtagaacaaatggtccaggag------------------------------
-----gaatctgaagtttctacaagtaatgatgatgagtcaactcaacctagagttattg
acactctaggtgaagatgaactcttgtttattccacaatgtgattttccagaacatcgtc
cgcttaaggcatatatttatgaccgtaag------------ctgaaaaatgatgttatag
a---------------------------------acaatcacccattacttcagatgcag
actcagaattaaagtctgtagattctgatgtaatttatgaaga-----------------
-------agctgtatgtgatg---------atgacaccatcattacagat----------
--agcactgagaatggagaggaagaacagcttcctgcaaccattgtcaa------tcaac
cacttacaatagacaataatattcc-----------------------------------
-------------------cacagtagctttgaagcaacccagtcctactagagtagaat
tg----------------------------------------------------------
--------------------------------------gttgtgggtga-----------
----------------------tttgtctactataaagtttgacaattctgtt------t
tagtaaa----tccagcaaatccacaattaacaa--------------------------
-----------------atggtggaggtgctgctagagctatagcagagttgg-------
------------------------ctggtccagaatatcaagctcac-------------
-------------------------tgtaacaaaattgcaccaattaatg-------gtg
ttgttacta------------------------ctgaagcttacaatgctaaaactttag
gtgttgc--------------ctgcattttac-------------------atgtagtac
cacctaagggtactgaccatgatgtccaggaacaact--ttacaatgct-----------
taccgtagcattttaact-----gaacccgcccactatgtaatacc------attactag
gtgcaggtatt---------------------------tatggttgtaaccctgttcatt
ctttgga----------------------------------------tgcttttaaaaag
gcatgtcct--------------------cctgatataggacgtgttactttggttacaa
aggatgt-----------------------------------------------taacca
tttacaactatgggatgcgtt-----------gaatcgcgtagttgtaag--------aa
caacaaaggattttgaccaaattaccactcaggctct-gacacctcagggtgttttagat
gccaatct-----------ttttgatggtgataaatttgttcaagaaccac---------
------------aaccagattgtgtttatctggctgttgatgatgtagtacagacaaaag
ct------------------aaagaccttggtctttc-------tttgagtcagtactgt
agttaccttaagatgtgcca----ccataagtgggccactgtgcgcactaatggtatatt
acatcttaaacagaaggataataactgctttattagtgcagc--tattaacctatttcag
gttacacattataaattacgt---cctgttatagatgaactgtatcaggagtatgttaat
ggtaaccctaacagattagttgcatggatctatgcatctattaatcaaaatattggagag
atgggttgtcctcaacaagtgacttctcttttggtctccaatgctaattcaaaatttt--
------------------------------------------ttggcactgttcattgtt
gtaagacttattttacacacg---------------------------------------
------------------------------------------------------------
----------------------------------------atggtgttattgctaatgtg
aaag---------------------------attttgatcttttgcaacctaaag-----
-tttattgcatg-----------------------------------------cgttgtg
aaagtt--------ggacaacatttacac--------------------ctgaacaagtt
gagggtgttgttgttttagggaata-----------------------------------
-------------------ctattggtccagcaccaactc--------------------
-------------------------atgctatttgttttggtaat-----------gccc
actgttggta----------tacaaatgggcgtaaggctataaatggctatgacattaat
gcaaatgttgtcgtagtttatcacaaa---------------------------------
-------------------tttcagatgatgaaaacacaa--------------------
-------------------gttgtggtttcagcaccattgtctactagtaataat-----
-----tttgatgttttgaaggttcaagac---------------------atccctgaag
attcaccacttaatagtgaccctccagctgttgaagcagcagttaagagtgtcacta---
--------------------aatgtgaagtccatgataatccta--------catatttg
gatttgc----------------------tggatgtttgggttcgcaaaccaaaacacat
cc----tagttaaatcttggagtgttattggtaaacct------ttattta-------aa
actggtaaagtcattttacttagtggtaaatacttgttaaagat-------------cta
taactacttgtg-------------tagtataggtgttatagatactactgcaaagttgt
ctataggtttggcttgtaagtgtgtaaaacgagttcttcct-------------------
------------------------------------------------------------
-----tcaactttgactataacacgcactgtaaa-----------------------agg
attgttctattcatttaggacaattatatttgcatgtgc----------------gccat
tcttattattaccagcggttgctagtattttgtcatctagctaccagc-----ttggtgt
ttatttatatgctaaaacgggtacacc------ctgtgctgcatatatgaatgaggatc-
-----------atactgattatcaatcattttgtgcaggtgatttgacctgtcttgtttg
ttttaatggtatggattctctgcatttgtataagcatttgcatgttagtcaaaaagttta
tgagactttt------gactatacaccttatgctttggctttagttttacttttagcgaa
cac---------------------cacacttgttatatgtacaatgctgtgtgtgttttt
atttaacatttataagtttacagtgccttattatggtgttgtaactcttgatt-------
------------------------------------------atcaaaatacattgacat
ttgtctttgtagtttattatatgtggtgtgtgataagattctttaggcatttggcgcgtg
ggtgtaaaacacctacgtgttctatatgttctaaattgagaatttcacccactataattg
tagat---actatagttcagggacgtaagtacccatctatagtacatactaatgcgggtt
ttaaaatttgtccagaacacaatttttattgtaaaaat------------tgtactggtg
aaaacccagacacattcattcccactgaa---gcaatagaatcactttctcgtgttacta
agctcagtgtcaaacctacagcaccagcttatctacttgctagagatgttgagtgccaga
ctgatgccatagtagctcgcgctacacatggcggcca----atccatggtgtgcatttca
aagtattctgatgttagaactgttgatgcactcttaaaaccaacacctttattttcttac
actccagatgttatcattgctgctgactttgataatgctggtagtttgaaaactg-----
----ctaaggaattggctgttgttttgtcaatggaccttaagag--aaccatttttatta
tt-gatcagtcatattcaatgcctgtagataattatacagaagtggtttctcgtatggag
aaatattatactt---tccaaaagataacaccaactggtgatatttttatggatg---tt
aagacagccactcatggccaagctactgattctgctataaatgcagc-------------
-----------aatcctagctgttcagaaaggtttggactttactattgatgatccaaac
catatactacctcattatgcttttgagttttcaaatttggctgttgaagaccaatctatt
ttaatagaaactg------gttgtgctaaaggtaaacttaaaggtactaatgtgggtgtt
atattagctgctaacttggttgagcgtcttagccaatcggctatacgtgttatatcaa--
---atgcagcttctagaaatggtgttac-ttgttctgtaacaccatcaact--atggttt
tgcgtggcaacatagctacacaacctttacagagaattaaagctggtagtgctgctaaac
acagta--ttactacttttgttg-tttgtttaattgctttgtatgc--------------
--------attggcctatggtatggcaaccttggctgtatatgttt--accaaccaattt
atcctacagtaatgtctgatatacctacttctggcttttat-------------------
-----------------------------------------------gtcattagggatg
gtgtgttagacaatatacgctcaacagatacatgcttttcaaataagtttgtttcttttg
atgcttatttgcaggcag----------attatgttaatagtcataattgtcc---tgtt
gttgtaggtgttgctgatgtagcaactaaatccatacctggtattcctg--ctggtgtta
ttcaccgtgattcaggaatttt---acatatttatgaacagtctttgtatgatcgcttac
agcgacaatccatggtt--------caagaggcattgggtttgaagactcg--tgctctt
tttaatattggatataggactgttgtaggttacacacgtagtgatgttgttgttggtgca
tcttatatgcactcaccatcattatttaatgctaaatgtacttatcttgaataccaagat
aagagacatttatattgttttgataaagtggatagagaacataagctttatgctgatgtt
ataccacatgttgaatataaggcagtggattttaatggtgagttagtgccatt-taaaat
tcctgaacaactgcttttataccctcacattgttcgatacactagtaattat--------
-----tactgtcgtatgggacactgttttaaaactaaccctggtgtttgtgtttctttca
ctgatgaat---ttccttacagtgaaaatgtgca-------accaggtgtttattgtgca
gatagtggattccaattgcttactaat---ttta------taattggtactgtaactggt
gtccatatctttacatcaactgcagc------------acttttaggatcaacttgtttt
attctattatgtgtttttgctattttagcatttcaacgcctgttcaaagagtatacaact
tttgtgttacatac----tcttattatagcgggtg----ttaatataataggcattgcac
ttgtttataagttcactgctcttgcaattgtgtattatgcaatctatttgtattgcattt
taacttttgttcctattaagagaaatattgctctctttta------ttttgctgtagtgt
tagtaccacacattag------taatatgcaattattggctattgctgttgtgtt-----
------tgtttgttacttatgttacagctatgt------acgtgtagtttctaagacagc
tggaaaattttcatctttcttaggcgcttcaaaagca------------acttttgttat
tgataatgataagtatgttatgctgagagac---------ttagctgggagtgagtatga
ctcttatcttgcctcttataataagtataagtacttttcaggcactgcttctgataagga
ttatgacaaag----------------------------tttgtatggccttcttggcta
aagctttgtcatcctttagagatggcggtggttcccaattgtacactccaccacagttag
ctgtagtgcagagtataaaaactaaattacaagctggtataaaaattttgttacaccctt
cgggtgttgtagagcgttgtatggtatctgttacctacaatggttctgcattaaatggta
tttggcttaataatgttgtctattgtccacgccatgtttttggtaagtttaaaggtgagc
aatggcagcatatagcatctatagctgactgtcgtgatttctgtgttgtt----------
-------------------------tgtccaacacaaggaatacaattgacagtgcagtc
tgtaaagatggtgggtgctattttgcaactcacagttcacactaataatactgcaactcc
tgattatgagtttgttaggttaacaccagggtcatctatgaccattgcgtgcgcctatga
tggcgttgtacgtaatgtttatcatgttgtactccagactaataatctcatttatgcaag
ttttcttaatggagcttgtggtagtgttggttatacacttaagggtaaaacactctgttt
acattatatgcaccaccttgagtttaataatcaaacccatggtggtacagatttacatgg
tgttttctatggtccttatgtggatgaagaaatcgcacaa-------caacaaacaacat
ttcagtactatactgataatgtagttgctcaattatatgctcatttactcactg----tt
gatgcttccccaagatggttagcacaagctgaagtatctgagaccgattttaatgcatgg
gcttctaacaattcatttgctaacttc----------ccatgtgaaccagctaacatgtc
ttatattttgggtttagcccagac----atcgcgtgtgtctataggacgtgttttgaata
--------ctattatacagcttactct----taataggaatggttctcttataatgggta
agcccgattttgagtgtgattggacacc-tgaaatggtgtataatcaagctc--ccatta
cgttacagtcaggtatagttcagagaacttctatg------------tggctgttacatt
tcttatttaataccttattggctgttttagccatgttacatgtattacctactgaattgt
acccactaggcttgccagtggttacagttttttcatctattattactgttactgttaagc
attcagtagttttcacaactacatttcttttgccagcatttttaatgtttgt--ggcaaa
agcacccactctttgg---attccaaatacctattt------aagaagtttgtatgaatg
ggtttttggtctcactatgtcggaacgccttacttgttatacagtaggtgtttat-----
atagtagttta-------ttgtcttatagcacttaattatacattgaggtgtgtaagata
tagagctac---ttcttatgttagtatctttatgcaatgtgtacaatatgcttatgttgt
gcacatagtgtatagattacttactcaggcatggactgat--------------------
------aagcttttgtttacagcattctcactattaacctcacatcctttgttggctgtg
tgtggttggtggcttgctgggaagtttccagtaccatttttattaccag-----------
----------------------------------atttggccataca-----------aa
ttgtggcttatattgttataggatacattttgtgtgttcgatttggtttattatggattt
taaataaatttactaccttacctattggcacatataattatatggtgtctatagaacaac
taaaatatatgatggctattaaaatgggtcctccacgtaatgtgtttgaggttttagtag
ctaatttaagactattaggtttaggtggtaatagaaatattgccatttcaactgttcaaa
ataaaatcttggatgcaaag-----------gctgctgctgttgtagttgccaaccttct
tgataaggctggtgtcacaaacaagcattcagtttgcaaaaagattgttaaattgcataa
tgacactct------taaagctaccact------tatgaggaagcagagttgtcacttgt
taaattattaacacatattattgagtttttgccaactgaccaggttgacgcttatttagc
tgatacagtcaaagtgcaagcactcaaccaatatttagaccacctcttagaaaacaaact
tgttttacaagctgttgtggatgctaatataaatcttgactcctatcgcatttacaagga
ggctgatgct---------atttataagaaatctgtagatatggatgaaccattgcagat
tcaaaagaagaaacttaaagctgttaatatagctaaagcagaatgggagcgtgaagctgc
ttctcaacgtaagttagagaagttggctgatgctgctatgaaatcaatgtatttagctga
acgtgctgaagatcgacgtatcaagttgacttctgggcttacagctatgttatatcatat
gttgcgtaggttggattcagacagagtaaaagctttgtttgaatgtgctaagcaacagat
tttaccaatacacgctattgtgg----------------gtgtttccaatgacaat----
---ttaaaagttatctttaatgataaagatagctatattcagtatgttgatggtaacaca
ctcttttat---------------aaaggccagcggtacactattgttaa----aaagtt
gtcc--ctggataatgcacctattgaaggtacccctga---agagtatcctattgttgtg
gagactgttcgtgagggtattcc--tcaaatt-caaaataatgagctttgct--------
---tgagaaatgtttt----------tacagcacaagctcc---------------agtt
tttgattctaacggtaaagaaagcactgctaaatccttctatgtgtctagagcaggtaga
aagattttagtggccgttacatcaactaaagatgatttacgtactgttacctgtcatacc
gataacggtaagacaatcctaaatttggatcctcccatgaggtttgctcatgtgattggc
ggtaaacagcatgtagtctatttatattttattcaaaatatgtcatcattgaacagaggt
acgattattggtcatatctctggtactacaatattgcaagctaatggtactcaaattgag
tatcaggagaatgcatcattgttaacctatttagcatttgctgtaaacccgaaggaagcc
tacttaaagcatttggctgatggtggtaatcctattcgtggttgtatacagatgat---t
gctagtttaggccctggttttgctgtaacaacaaaacctcaacctaatgagcatcagtat
tcttatggtggtgcttcaatttgtttgtattgtcgtgctcatataccacaccctggtgcg
gatgggcgctgtttatataaaggaaggtttgtccaaattgata------aggacaaagaa
cctatatcctttgcactaacacatgagccttgtaatgcctgccaacattgggtcaattat
gattgtacctgtggt--------------agtgctttgcaaagtt-------caccgtat
ttaaacgagtaacggggtctagtggtgcccgcctagaacccctacaacatggtgttacac
cagatgttgtacaaagggcttttcatgtacacaataat------gtcaattctggcatat
ttttgagtacaaaaaccaattgttctcgttttaaaacaattcgagaccatttacctttac
caactgataaagcagttgaattgtattttgtcagtaaacaatgttcacagcaatctttcg
agattgaagaaaagtgttataatttgcttgctgataatattaaatcgactcctgaaacat
ttggtgttcttgctagaactgaatttttcaagtt------------cgacaaaataccca
atgtaaacaggcagaatttaacaaaatatacattattagacctggcttatgccttgaggc
atttatccacgtctaa---agatgtaataaaagaagttcttatgaccatgtgtggaaccc
ctgaagaatggtttgatgagcag---tggtatgatcccattgagaa-tcaaacattttat
agggagtttcataagttagggtcaatattaaatcgttgtgttattaatgccaatac--tt
ttgcaaaagcttgtgctgatgcaggtttagttggtatactaacacctgacaaccaagacc
ttttaggtcaaatttatgattttggtgattttataatcacacagcaaggtaatggatgtg
ttgatttggcatcctattactcttatttaatgcccatcatgtcaatgactcatatgttga
agtgtgagtgttatgatagtgatg-----gtaatgatttagtttatgacggtttt----c
aatatgattttactgagttcaaacttagtttgttctcaaagtattttacatattgggacc
gtccttatcaccctaatacagttgattgtccagatgataggtgtgttttgcactgcgcaa
actttaatgttttgtttgctatgtgcatacctaacacagcctttggtaatctctgttcac
aagcaacagtcgatggtcataagatcattcagactgttggtgtacatttgaaagagttag
gtatagtcttgaatcaggacgttaccactcatatgtcaaatattaatttaaacactctgt
tgcgacttgtaggtgatcctaccactattgcaagtgtttcagataagtgtttagatttaa
gaacaccttgtcaaactttggcaactatgtctagtggaattactaaacagtctgtcaaac
caggacattttaatcaacacttcta---------------taagcatttgcttaatagtg
atattttaaaccaacttggtattgatttacggcacttttactatatgcaagatggtgaag
cagccataacagactacagctattataggtataatacacccaccatggttgatataaaga
tgtttttgttttgccttgaagtggcggacaaatatctgcaaccatatgaaggtgggtgtc
ttaatgcccagtcagttgtagttaataatttggataaatctgcgggatacccttttaata
aattgggtaaggcccgtaattattatgac---atgacttatgttgaacaaaatcaattat
ttgagtatacaaaacgtaatgttttgccaacacttactcaaatgaatcttaaatatgcta
tttcagctaaagatcgtgctcgtactgttgctggtgtttcaataataagcactatgacta
acagacagtaccatcagaaaatgctgaaatcaatttctttagccagaaatcagacgatcg
taattggaacaaccaaattttatggtggttgggacaatatgttgcgacgtttgatggatg
gtattaacaatcctattttggtgggttgggattaccctaagtgtgatcgttctatgccta
acatgttaagaattgctgcttcttgcttgttagcacgaaaacac---acttgttgtactc
aaagtcagcgattttatcgtctggctaatgagtgttgccaggtactgtcagaagttgtgg
tgtctggtaataatctatatgttaaaccaggtggcactagcagtggtgatgcaaccacag
cttatgctaattccgtgtttaacattctacaggttgtatctgcaaatgttgcaacctttt
tgtctacttctacctctaatcataattctcgtgaaattgc---------------tagtt
tgcataggaatttgtacgaggatatatataggggtgactcaaataatacatctgtcattg
aagacttttatcaacacctgagaaaatattttgggttgatgatattgtctgatgacggtg
tagcttgtattgactcagaggcggctgcttctggtgtagtttccaacttagatggtttta
gagacattttgttctaccaaaacaatgtttatatggcagattcgaaatgttggactgaaa
ccgatatgaatgttggccctcatgaattctgttctcaacacactgtgttggctgaacatg
agggcaaaccatattacttgccgtatcctgatgtttctcgcattttgggtgcgtgtatat
ttgtggatgacgttaacaaggctgatccagttcagaaccttgaacgttatatttctcttg
ccatagatgcgtatccgcttactaaagtagatccagttaagggta-----aagtgtttta
cttactcttagattatatacgtgtgttagctcaggaattgcaggatggtatcttggatac
cttccaatcaatgactgatatgtcatacgttaataatttt-----gtgcaagaggcc---
-ttttatgctcaaatgtatgagcaaagtcctacactgcaggcatctggtgtgtgtgttgt
ttgtgcttcacccactattttgcgttgtggtgattgtataagaagaccattgttgtgttg
tgtttgtgcttaccaacatgtaacacaaactacacacaaacgtataattgctatcaataa
ctacatttgtagtgttgataactgtaatgaagataatgttgaaaaattatttatttctgg
tacagcgatttattgtgaaaatcacaaacctacgctgtgcatacctattgta-gctaatg
gaacagtttttggtatctatcgtcatacagccagaggcagtgatgacatagagctgttta
atgaattagctacat---------cgaattttgacacaattgagccttatcgaaaggcta
atcgtgcacccttatc-----attaatgctctttgctgctgaaactattaaggcactcga
agagtctattaagaagtcatacgcaactgcaactgtgaaagatgtgtatgatcaaaggtt
tattaaattagtt-tgggagcagggtaaaaagccgcctcctataactaaaaatcacatat
ttaccggctatcattttaataagaatgggaaaactcaagttggggattacattcttacta
aaacagacggtaatgattcttatacctatcgtggaacatccacatataggttacaaactg
gtgatgtattagtacttatggcacatgttgttacacctttgtctgcacctccagtgctgg
cacaaagtacatatgtcagaa--agtcacttatacctgatac----tgttggagcttcat
tttatgtacagcattttaagtcatataatgagattgctctgcagaaagttacaactgtac
ttggtccaccaggcactggtaagtccacctttgctattggtttggctaaatactacccta
atgctcgcatctgttatactgcgtcatcgcatgctgctatagatgcgttgtgtgaaaaag
cttttaaaacattacctgtaggccaatgcagtcgtatagtacccacacgtacgactgtag
agtgcttccagggttttgttgttaataatactactgcacaatatatcttctcaacaatta
atgcacttcctgatataaagtgtgatatagttgttgtagatgaggtatctatgttaacca
attatgagctttcttcagtgaatgctcgtttggtttataattatatagtttatgttggtg
acccttatcagttaccatcacctagaacaatgttaacaacaggtcagttgtcaccagctg
attataatgttgtgactgatattatggtacatactggtgctgatgtgatgctagatatgt
gctatcgttgtccaaaagaaatcgtagagacggtgtctaaacttgtctacgataataagt
taaaagcggcgaaaccgaactcacgtcagtgttataagaccattgttaattttggtactt
ctgacattgcacatgagggacaatctgcctataatgaagcccagttacgttttgcacttg
---cttttagacgttataagcggtgggagaacgtgacatttatttcaccttataatgcca
tgaatgtaaaag---cagccatggcaggtttttctactcaaactgttgattcatctcaag
gttctgagtatgattatgttattttttgtgtgactactgattcagctcacgctttaaata
tgtctcgtttgaatgttgctttaacacgtgctaagattgg---aatcttagtagtgttta
ggcaagcaaacgaactctataatagtctgcaatttgaatcgattgatcctagcctcgtag
gtcaagagggagtactcctgatgacggaccgacgcagtactgccttggcgaaaagtggga
gtactcccatgaaggttcagtccagtgaggatacaactcaggaagtacttcctgagggct
cgtcgagtactcgcttgctgtgtcctcttttcaaacgttgcagttatgagtatagtggtt
tacatcctgctcatgccttaacatggcatgactgtggcgctgagtatcgctgtgatgaac
cacttgctaaacttgtgggtgtctctgatggcaccctggtatcatataaaaccttagtgt
cagcactcgggtttttaccttctcttaaaattgaaacatatcacaatatgttt----cta
acaaaggaggcatgtcgcacctatgtacaaagttggattggcatagatgttgaagctgca
catgctgttaaacctaatgttggtactaatttaccacttcaaattggttttagtactggc
aaaaacttctctgttacacctgagggtatttgggtgaacgagtttggatcttgcaccgaa
c----------------cagttcctgccaaaataccccctggtgaacaatttagacacct
taaacgagatatgcgacaggcgcgtccgtggaaggttgtacgtaatgagatt--------
-----gctacacatttag------ctgaggtagcgccttatactgatcatatatgctttg
tgacttgggctcatcaattggagttagccacaatgcgttattttgttaaaattggtactg
aagaatcatgtt---tttgtggcaggagagc------ttgtttcacaaatgaaactgagt
ttacctgcaaagcacatcgtgcattatcagtaccctcttg----tgattatgtgtataac
ccttttttgatcgacgtggctacgtggggtttctcgggacgtctctccacaaaccatgac
gaggtttgcacataccattcaaatgctcatgttgcatcagctgatgctacaatgacagtt
tgtcttgctattcacgaa---ttgttcagaagtgttgactgggatttggaatttccagta
actcctgagcagtcacaattgaataaagcttgtcgtttggtacaagccaactatctcaac
attttgttgactacaactaaagcaacggtggttcatgatattggtaatcccaaagggatc
ccaacagtgcgccgtgctggtgttaaatatcatttttatgatcaagcacctattgttaaa
catgtccagaaactaaagtacaaacccgaaatggaggc------------ccgtttcatg
gaaggtttgactatgttttggaattgtaatgttgacacttatccagctaatgctttggtg
tgtcgttatgatacgcacagacaaaagcacctta------ttggacctaatggttcagct
ttatatattaataagcatgcttttctgaccccagaaatgcatacttatgcaacacataaa
ttaacattggcacccttaatttactactcaa------caactgattgtagtagtgaacag
ccaattgtagtttcttatcgtg------------------attgtgttacgcggtgtaat
actggtaccacaatttgtcctacacatgctcttgaatatcaagagtttattaatgcatat
aaccttatg------gctcgccatgggtttaatgtttatataccacgtaatgtcaacgtt
tataattgttggctttcatttactaatttgcaaaaccttgaaaatttggcttacaattgt
tattataagaactgcaatgctcatgttgatgggcaattagatgtagt---------tatt
aataataacgctgtatatgccaaagttgaaaataatcttgtcaagttgtttgacaaccga
accaatttacctgtgtctactgcctttgagcattatactaacaggcatactaaagcatta
cccactacgcaattactcgcaggtttgggagtaactgctaccagaaattttacaatttgg
g------tggatgatgacacagtatttcaacatactgtaaatgttt--------------
-------------caacatatactgactgtgatcctaacctacatgttgttctttgtgat
gataggtatggaacagattggagtcagtttaatcaaatgcctaatgctgtcttccttact
aaaacaaaagtgaagaagacagtcccatttatatgtactgctctaac---tcttaatggc
gtagccattgatggcgatg---------agttgtatatttactatcgtaaagataat---
---------caattaataaattttactactattctaacacagggtagggtagtagataaa
tttatacctaaaacaccaatggaaaaagatttcttagaaatgaattctgaagactttatt
aactcttatgagttacaaggtcttggtgttgagcacattatttatggtgaggataataca
cctgttataggtggtactcacgctttaatatcactagtcagg------aataaattttcc
tttgaactag------ttaaccacatatacaacccagtacaaaactgtgttgttacatct
caaaatgcaagc---tctaaggaagtttgcacattattagatattacacttgatgattat
attaatataataaaatcagctcatgccaattttgaaactaaatcaaaagtgtttagtgtc
aatattgactgtcaaaatgttaaattcatgctttggcat---gatgagcaagtgcaaact
tgctaccccattgtacaatc-acttactaatggctaccaa--------atgcctagtgtt
tataaaacactagtatgtgatttagaaccatgtgatattccaaattatcatgcctatgta
cctagagtaccgggtgttgttaaaaatgtacttaaatatagacaat--------tattta
actatattattaagaaggacaggttagctgttcctcataatatgactgttttacatcttg
gagctgcctcaattgaaggtacagctcctggtacagatgttataaaacacatgttaccag
aaggtacagttattattgatttggatataagggagtttacttctgatgcaaaccaaatca
taatttctgactatagaact-tatatgccaccccaccatatagatgcgatattttcg---
--gatatgtattgt------------------------ggtgatgacattca------tt
tctttgataatttaataagaatagttaaagagaggttagctctcggtggttcactttttg
tgaaaatcacagaacattcttattcacctgaactttatgctcttgctgggcattttgatg
attatcaattattttgtacagctgttaatgcttcttcttcagaatcatttttatgctgtt
tcaattatttaggtagtgtgaaagaaaatgtgaatgggcacatgcttcatgctgcttata
taagatggcgcaatgaaattgcgttaacaccaacctattcacctctagctgataacgcgg
ctgtggtttgtaaattaaaggccactcccataatttcagctaaggagcttgaaaagaaac
caattcttaagtat----------------------------------------------
------cttgttgcttcaggtcgtctacttgttaggccgccagaatgcagagagttatat
taatttgcttcataaccctagcatcagctgccaggctggttgatagagtt----------
------------tttgatgcattaacttttccaaatg-------------ctcatcaata
tcttcgagacacaag--gcaaattcaacctcg----------------------------
----ttggttgcctagtgctgaagaacctaaatcagatggcaagggacattttacccaaa
atgtccatagatttgcttttc---ttactaatggttcatcacctgtt-------------
--------------gaccaaattattcgtac---------------aacgcaacctctgc
ttttgcgttgtcctcaatggtttggttataatggtagtggtaattgggtgctaaaattta
attttagtgaatctaattactgtaatga------------tggttacaattataatggta
acaaagtagtctcacacataagacttattggtgcatttttagcttcaccatctgttgatt
atgtgtttacattgcaaactacctctggtagcacctactacttaaactgcagcacatcac
aacgtccagttggatttgatgcagaaatgcaacgtaattactgttatgttaagactgcta
attacacgcaatttataggcattcttcctgaaagagtagctgatgttactt-------tt
tccagagagggcaccttttatgtcaatg------------------gctttggcatgggt
tcctttggtcagctggcccgta-------------------------------tcacagt
tgataaaggggctctagccacttttaaccattcatgggcatatttcgttgatgaagcaga
tgtgcttcttaacataactgacagccagattcagggtattgtctattgtgaca----agg
acctgtatgatcatcttcgctgccagcagtcatcatttagtttaactgatggattttatt
caacagctaaatatactacaaa-----tcagcagaggaaaacaatttt----tgttactc
tgcctaaacacacatatacagagactatctcaatcttgcctaacatttcaaacccagctt
accctgatgg------tagtaccaatggtcctgcattgggttggtgggttggtac-----
---aatgaatgttttatttaataattcacaaacactttgtgttaattcatcattttttat
ggttaacattacttttaaatgttggttgaaacctcaccctaccaaa-----------cct
tctgacgaatataagtgc----------------ataggtggtttaccca-------cag
ctcaggttaaactacctgactggccttttgcaccttattattcttttagccaactttgtt
tgtctagtacataccaggttggttattccactttctatttccagtattggaaccaaggta
ctaataaaagatgggaatcaaaacccctcttttattacacttatcaaacaggtactcaat
acacttatgtaaca--------------------aagccagt--tatatcatttactgat
gtt-----tctgaattgtca-----ctttatgagtgtgttgactacaa--catttatggt
gtt---------------------------------------------------------
attggttctggtatcatccaaccttctaacatctcttatttgaatggcctctactatact
tctagtgct--------------------------ggccaactattagcatttaaaaact
ccacaactttccaga-------tttacacagttcaacct---tgtgattcacctggacaa
gttatagtttacaaca------attcttttattggagccattac----------------
--tgcctccaatcaaactattttgaattttaagagt------------------cgcatt
gcaactcctaca-----------ttctac----------tatcatacaaatgccactagt
gttcaa---------------------------ggaaattgtaatactgca---------
-------ccattg----------------------------------cagttttcctcaa
ttggcatttgtcctgatggttctattatgcaggtcaacactactgttgacacactacctg
caacaa------caattattaccagtggtaa---tattacaataccactgaattttacaa
tttcaattcaggctgaatacttgcaaatacaagcacagcatactgttgtggactgtcaaa
catatgtctgcaatggtaatgcaaaatgcttgcaattacttcagcaatattctactgcct
gttcaaacattgaacaatcacttactatgtctgctcgacttgacaatgctgaaacgcttg
ccatggtgcagacttctacgcaag----------------gttatcatctgtcaaagatt
gaacagcatgataatcaatataatttaactgctatactacctaat------aaacaaggt
ggtagatcagcaattgaagatctactttttgacaaagtag---ttacaaatggacttggc
actgttgaccaggattacaaggaatgcaccaaaggtgtttcacttgcagacctggcatgt
gctcaatattattcaggtattatggttcttccaggcgttgttgacgctgaaaagatggcc
atgtacactgcttcacttacaggtggtatgttctttggaggacttacc------------
gctgcttcttccatacctttttccgtagctgttcaagca------cgtcttaattatgtt
gcacttcagactgatgtgctgcagaaaaaccaacaaatacttgccaatagctttaatcag
gccatgggcaatataacacttgcattttcttctgttaatgatgctcttcagcaaacctct
gaagtaatccaaacagttgcaaatgcactcaataaaattcaggatgttgtgaacaagcaa
ggctctgctttgaaccacctcaccctgcagttacaaaacaattttgatgctatttcacat
tcaatagcagacatttacgctagacttgatgaagtagaagcaaatcagcaagtcgatcgc
ctcattacaggcaggcttgctgcattaaatgcatacgtcactcaagttctaacacaaatt
tcccagcttaaagcccaaaggcaattagctcaggagaaaataaacgagtgtgtgaaatca
caatctgacagatttggattctgcggaaatggttcacacttattttctattacacaggct
gcacccaatggcatcctgtttttgcacactgttctaacaccaactgacagagtccaggtt
aatgctattgctggcatttgtgtctctgattcagcttttgtgttacgtgaacctaacctt
gctttctttcaacatgatggcaagtggttaatttcaccccgcagattgtttcaaccaaga
ccggccactgttgctgac---tttgt-----gcaaatacagtcctgtga-ggttactttc
tacaatacaacctatgatgagcttccac---aattaatccctgattatgtggatgttaac
cagacggtttctgacatattagccaacaaa--------------acagatccatctttgg
accttaagttg--gacatttacaatcaaactgttttaaacctctctgctgaagttgatga
acttttccagagggctcaaaatcttactctaattttcaaacaattggagcagtatatcaa
caacatcaacaacactctagtagatttagagtggcttaatagagttgaaacctacattaa
atggccttggtgggtttggctactcattgtgttagccatagcagcctttgcctgtatagt
tattaccatcttcctttgc------actggttgctgtgg---------gggatgttttgg
ttgttgtggaggctgttttggatt----------------------gttctcaaagag--
------------------------------------------------------------
---aaaatttgacagcgacccgacacca------------------gtttcttttaaatt
aaaggaatggtagtgg--------------------------------------------
----------------aggattggtccatcaccata--cctggacaatatgttatagc-g
gcact--------------------------agtcattcttattgtctgtgtcactttgc
tatttataaacacatgtcttgcttgt----------------------------------
---------gttaaactctcata-------------------------------------
--------------------------------------------caaatgttttctaggt
gctagatacctagttaacccaattatagtgtact--------------------------
---------------acagcaagcccaatcctactccagag---------------gaag
agtttgttaaaatacaccaatttccaagaaataactatgt--------------------
---------------------------------------ctgacgcccaagagtggcagg
ttattgtttttat------tattattatttgggctcttggagttattctccaaggtggct
atgctactagagcccgcttaatttacattatcaaattaatatt-----------------
-----actttggctactccagccttttacccttgt-------------------------
--tgtgaccatttggtcagctgtagaca---atggtaataacaaaactggagcagttttt
atcatctct------------------atcatatttgcagtgcttactttcctgtcatgg
ttgaggtactggtatgattcaataagactagtcatcaagacacattctgcctggagcttt
tc----accagaaagcagactccttgcaggcattaatgaccctatgggt--aattggcgg
tgcattccaattgaccatatggccccgatattagctccagtcgttaaacatggcaagctc
-------------------------------aagctacatgggcaa--------------
---------------------gagctggcttct-------------------ggggtcac
agtttcatctgtacctaagagtat------------------gatagttgtgtcaccttc
cgacacattccattatactcttaaaaagaccattgatactgacgagcgagacttcgcagt
-ccttatctaccagggtgaccgtgtatcaaacgctggactacactctataaccacttcag
attcaggaaacgcacgc---ctgtataagtattta----------------------taa
tgtgcaact-----gcctttaccaggttaaagcacttgttgaa-----------------
---------------------------tatagcaaaaca---------------------
----------catggaaaaacagatgt-------------------------------tt
tggagcttcttgacccacttgtcaagactcggtgttttgcttatacactcg---------
tggtatgtattaat---------gctaatccagttgcatttagtatattacctcg-----
-------------------------------------------------------gaaat
tacttatcaatggtgagcc--------tctccttattgaatatggcaatgtttatggaaa
ggattttatcattagaccatctttgcaagttattcttgaagaagaa----tgttaatttg
ac----------------------accaaaccaatatgagtgc--tccggttgttcccac
aactgacgcatcgtggtttcaggttct------------------------------caa
agctc-----------------------aaaataaaaaggctattcatcct---------
----------caatttcgcggtga-------tggagttccgcttaactctgccatcaaac
ctcaagaaaaccatggctattggctacgt------------------------tacaaca
gacaaaagccaggtggtgctgcaattcctccatcctatgccttctattatacaggca---
--------------------caggtccgagaggaaacc----------------------
ttaaatttggtgagtaccc-----------------------tcctaatgattccaagga
tacgtcccgtattacttgggtcaaa-----gcaaagggagctgacacttct--------a
ttaaacctcatgttgccaaacgcaaccccaacaaccctaaacatgcactgctccctctcc
gatttccatcaggagatggtccagctgcaggtttcag-----------------------
---agttga---------------tccctttaacaccagagggcgccaactcgagcgtgc
accag---------gtcccagatctatgtccatggacacaagaccagctgctaaccaacc
aagaaagcgcgaccagtctgcaccagcagccgttcga--------------cgcaaaaca
caacaccaggctcctaa----gagaactttgcagaaaggtaaaaccatttctcaagtctt
tggacatcgttctcgcaccggtgccaatgttggttcagctgatactgagaaatcagga--
----atggcagaccccagaatt------atggctcttgcacgttatgtgccaggtgtcca
ggaaatgttgtttgcaggtcatgttgata--------------------------gtcaa
ttccaag------tgaatgacatcac---------cttgaccttcactta----------
--------------------------------ttcaattaccgttaaggagaattctcct
gactatatcag-------------------------------------------------
---------aattaaagatgctcttagtactgttgtcaatcagacctatgagc------c
tccaacaaaacctaaaaaggagaaaaagc--------cagttgagcaagcttctaagaat
aaccagcagaaaaagaaaccagcaaagcaggaaactgccaaacctgataactctgctgac
ttagagtgggatgatgcttttgaaataa----agcaagattcttctgcataga-------
--------cacccaaacctttaaaatttc-----caggccgttatggcagagaaacgaac
taaattgacttaccctcttggagggtctcatgaaacctatgtgcctagttcgtgttgtaa
cagtattgaaccctgttacatatcaactatgcatccataccaaccctatatttctgagtc
tt------ttaaacttattcttgaggagattgctgaatgtggtaacactcagtcaccaca
tgcatttctctattaccaag-aacctggtttgaaaatttggaaaattcattggcaaagag
gtactg--------------actgtggtcctggccactgcattactgtctttcagaataa
agaaaagggttctgttaattgggaggagcaagattt------------------------
------------tacttctcattctgttttcacaattcc----tcttcctgaataaattt
catgggcaccagtcaatctagtgttagtgtaaataatcaaattactaatatacatgcttc
tgagcattcaagtgttcagacatcaaattccaatacctcagagatacaagctctacttca
gcagggtttaccctatttggtgattttgcttagtattttgttgttattgcaatcagcatt
tattattcatttattacggcgtgtcagaaggctaaaatctaga-----------------
---------------------------------------ctttttgctgctgca------
--------cccctactaacttaagaacatgattagtattggttattatgttataactggt
ctaactatgttcttttggaatgttcgagaccctttattatgcagaacttcttggtccact
tattgacattgaagttcttggttttgtaacatttatacactatttctggcactaccgtcc
acgtagatgccagcatgttataccgcaagagagccagtcagagggcgctatcatgcaaac
tagggctggctactcttgcacagaatcacatctcgataagtgtcagtgcaagaag-----
---gacacttataccatttaata-------------------------------------
----------------tgccgaggccacgcggagtacgatcgagggtacagcataatctc
aacttttgttgaaactcatttataatactatatggagaaagttaaaggactgtactactt
tgtaggtgtagcagtcgcccagtgggaaagcgccatatagattacaaatgagt---gggg
aacaaattaggggaaattaaattggcttataagggggatggagcaaaaaaaaaaaaaaaa
---------------
>FJ376621.1 Thrush coronavirus HKU12-600, complete genome
gtcattgcgtaaaatatattatatatatattttgctg----------caacctagcttcg
--------------------ctagtccgattccgacaccaatccaggtgcgttgcgttgg
cctgt---gtgcgcccggtgagtggtgcaagagtttgatcacgcctaaccgtaacata-a
agttgcggagttttggtttgttgattgctctagcgctgcgacgggacttgttgtgttcat
acaatactacctgtgcaacccactca--tttagagtgggagtttccacaggctattgttt
tgggcaccgtgcacagccaaactttgcacaacttctttaattttgattcctctgaccata
tacctgtttgttgagcatcagtgcaccactgtagggttaattgctaccggtctgcaccgc
ccgtcagcggaggtgttagtgggca-----tagcactccttgcaccgcgccaagtgcttt
gcacgggtggcttctaaaccgtttcttccacgagataggtattagccatt------aggt
gtaagtgacctgatcccaccgtatcacc---------ttgcgcaagtagca-aacccata
ggagc---gtggaatcctattctgcagctgcctgattgttaacactcagatatggccatg
aatatagcaaagcgcagcccaattgtgct-----------------------------gc
cacaaatacaaccaccccctctgcagctttttatatctgttgctgcagctgaagagggtc
atcctaaagatt-----------tgacacact----------------------------
----------------tgggtgattataacctgataaccacgaaagcaattcctggtgtt
ccggttttaaacccc-----------------------------------aagacatcac
ttactgagtttgaacaactgtttggagctcaacctgtgttgcgtgctctgcgta------
----------------------acttggttagtgaaagtcgttcggctgaatggcataat
tccaaacaagcttttgttgtgaaa---gctcaacaattggtcttttctgatcatgtactt
agagctatgattcgtcattgccccgcacgtgtatctgcacttgcatctttagcactattt
aac--aggattgttaaaatagatgctgaagatctt-------------------------
------------cgcaatattgcacttgatgttgccgctgaagtcactta----------
-------------------------tggtggctcagctggtgttgctcttgttgattgta
agaccattactctgactcacaaggatgcctacat-----aacacttac----aaatgagt
gttttggtgttccttttacttcaaccttgcttgcacaggcaaaagttactaatggtgcta
tggcttatgctgattacctgttttaccctggtgcaactttgcgcatggttaatggtaaag
cactgcctatagcttctaaa----------------ccacttgttgccatcattcaaaaa
gttccacttttgagtgaagatgtcaatcttttacctgattacacccaagctcctaatatt
caagttgaaggggctgaagtgagtgttaacggtattaattacttaaagacaactgataca
ccacctttatactatccacgtgttaagggtggtgtgttgaatgtagcccttaaacagcag
ggcaccgcggacaaaaagttgtctgtggttt-----ttcatgcaaaaccagatgatgttt
tgttggc-ttttatacagttacaagacttttt----------------------------
------------aaatcgt----tcgtctggtggttttattgatgttaacactgaagttt
atgaagtagcaccaaatgttaatg------------------tctctattggtgtttcaa
aacctggagatgttgttgttg-------------ctactgca----gaagactacttgaa
atgctttg----------atgatcctgatgtttcaggtttatacaaagttttccaa----
-actgagtcttg--------------------------------ggcaaaagttcagcag
acatttcgcaaattgcgggt--------------------------------taagactt
ctgctgttgttcaagaattcttaaaac---ttctaagccttattgctgagaagt------
------------------------------------ttaaatcactttcaacaattgttg
atgcaattgttagtcaattacaaaatttgactt------tggatgttgtggcacgtgtgc
aaaca----------ttgcaaattagttacaag--------gcaggtcgtcttgttgttg
atgcagttggtgtcatatcc--aaaattgtacaacctttttgtgactttgtcacaccatt
cctgcataaagtg-------------gcagggtttg--ctacttatgcttttggaactaa
tatgcttttgtgtacgtcacgaggtgtgtttgttcttcagcaaagcgcagct-----aaa
attgttaataagctgcgttatgtt------------tttaccgtt-tcaccagaatatgc
tgttgaaactactacaaataaagtcatttatgaagacagtttgca---------ccctgt
tgatgataaaccttctagggctctagaagttgttgatgttgttgtgggtgatactgtttt
acaaatggctactgatggtaatgcatattttccaactgatgggaactatg-catcattac
ctgcatttaaagctggttc---------------agatgaacttaatataagtttcatct
gtgacatctttgatgatgatactaatgcaatgattaatgaaacactcgctggttatg-ag
ttgaatc---------agttagtggcaccgcgtacattgacaccgagagatattgc----
-aaatctcgttgttaatacgttggttgatgctattactgatcattatcc------agaga
aatgtattgatttaccagaagactatcaagtcttttcatcttatgatgatttgcctctta
caaaccatcatatacctaaacatctctcactctatgtccaggctatggagtctgacgatg
gtgatgaggatgttattattgaagatga------------------tgattatcaatgtg
atacaggcgatgatgatggtggtgttataccacagtgttgggatattcctaacattgata
cattgcttgttaaattgcaaaagaataaaccagttagtgttgaagttgtgcctaatgaca
ctagggacactactgttacaatgaatattagcacacctgatgatgttgctattgttgaac
aaataactgag------------------------------tcagctg------ccatac
aagcgga------gagtgttcagtcagaaccaggtgaccaggt---------tgatcaac
aacctgtagaagaaa---------------------------------------------
----taaatgtagaacaaatggtccaggag------------------------------
-----gaatctgaagtttctacaagtaatgatgatgagtcaactcaacctagagttattg
acactctaggtgaagatgaactcttgtttattccacaatgtgattttccagaacatcgtc
cgcttaaggcatatatttatgaccgtaag------------ctgaaaaatgatgttatag
a---------------------------------acaatcacccattacttcagatgcag
actcagaattaaagtctgtagattctgatgtaatttatgaaga-----------------
-------agctgtatgtgatg---------atgacaccatcattacagat----------
--agcactgagaatggagaggaagaacagcttcctgcaaccattgtcaa------tcaac
cacttacaatagacaataatattcc-----------------------------------
-------------------cacagtagctttgaagcaacccagtcctactagagtagaat
tg----------------------------------------------------------
--------------------------------------gttgtgggtga-----------
----------------------tttgtctactataaagtttgacaattctgtt------t
tagtaaa----tccagcaaatccacaattaacaa--------------------------
-----------------atggtggaggtgctgctagagctatagcagagttgg-------
------------------------ctggtccagaatatcaagctcac-------------
-------------------------tgtaacaaaattgcaccaattaatg-------gtg
ttgttacta------------------------ctgaagcttacaatgctaaaactttag
gtgttgc--------------ctgcattttac-------------------atgtagtac
cacctaagggtactgaccatgatgtccaggaacaact--ttacaatgct-----------
taccgtagcattttaact-----gaacccgcccactatgtaatacc------attactag
gtgcaggtatt---------------------------tatggttgtaaccctgttcatt
ctttgga----------------------------------------tgcttttaaaaag
gcatgtcct--------------------cctgatataggacgtgttactttggttacaa
aggatgt-----------------------------------------------taacca
tttacaactatgggatgcgtt-----------gaatcgcgtagttgtaag--------aa
caacaaaggattttgaccaaattaccactcaggctct-gacacctcagggtgttttagat
gccaatct-----------ttttgatggtgataaatttgttcaagaaccac---------
------------aaccagattgtgtttatctggctgttgatgatgtagtacagacaaaag
ct------------------aaagaccttggtctttc-------tttgagtcagtactgt
agttaccttaagatgtgcca----ccataagtgggccactgtgcgcactaatggtatatt
acatcttaaacagaaggataataactgctttattagtgcagc--tattaacctatttcag
gttacacattataaattacgt---cctgttatagatgaactgtatcaggagtatgttaat
ggtaaccctaacagattagttgcatggatctatgcatctattaatcaaaatattggagag
atgggttgtcctcaacaagtgacttctcttttggtctccaatgctaattcaaaatttt--
------------------------------------------ttggcactgttcattgtt
gtaagacttattttacacacg---------------------------------------
------------------------------------------------------------
----------------------------------------atggtgttattgctaatgtg
aaag---------------------------attttgatcttttgcaacctaaag-----
-tttattgcatg-----------------------------------------cgttgtg
aaagtt--------ggacaacatttacac--------------------ctgaacaagtt
gagggtgttgttgttttagggaata-----------------------------------
-------------------ctattggtccagcaccaactc--------------------
-------------------------atgctatttgttttggtaat-----------gccc
actgttggta----------tacaaatgggcgtaaggctataaatggctatgacattaat
gcaaatgttgtcgtagtttatcacaaa---------------------------------
-------------------tttcagatgatgaaaacacaa--------------------
-------------------gttgtggtttcagcaccattgtctactagtaataat-----
-----tttgatgttttgaaggttcaagac---------------------atccctgaag
attcaccacttaatagtgaccctccagctgttgaagcagcagttaagagtgtcacta---
--------------------aatgtgaagtccatgataatccta--------catatttg
gatttgc----------------------tggatgtttgggttcgcaaaccaaaacacat
cc----tagttaaatcttggagtgttattggtaaacct------ttattta-------aa
actggtaaagtcattttacttagtggtaaatacttgttaaagat-------------cta
taactacttgtg-------------tagtataggtgttatagatactactgcaaagttgt
ctataggtttggcttgtaagtgtgtaaaacgagttcttcct-------------------
------------------------------------------------------------
-----tcaactttgactataacacgcactgtaaa-----------------------agg
attgttctattcatttaggacaattatatttgcatgtgc----------------gccat
tcttattattaccagcggttgctagtattttgtcatctagctaccagc-----ttggtgt
ttatttatatgctaaaacgggtacacc------ctgtgctgcatatatgaatgaggatc-
-----------atactgattatcaatcattttgtgcaggtgatttgacctgtcttgtttg
ttttaatggtatggattctctgcatttgtataagcatttgcatgttagtcaaaaagttta
tgagactttt------gactatacaccttatgctttggctttagttttacttttagcgaa
cac---------------------cacacttgttatatgtacaatgctgtgtgtgttttt
atttaacatttataagtttacagtgccttattatggtgttgtaactcttgatt-------
------------------------------------------atcaaaatacattgacat
ttgtctttgtagtttattatatgtggtgtgtgataagattctttaggcatttggcgcgtg
ggtgtaaaacacctacgtgttctatatgttctaaattgagaatttcacccactataattg
tagat---actatagttcagggacgtaagtacccatctatagtacatactaatgcgggtt
ttaaaatttgtccagaacacaatttttattgtaaaaat------------tgtactggtg
aaaacccagacacattcattcccactgaa---gcaatagaatcactttctcgtgttacta
agctcagtgtcaaacctacagcaccagcttatctacttgctagagatgttgagtgccaga
ctgatgccatagtagctcgcgctacacatggcggcca----atccatggtgtgcatttca
aagtattctgatgttagaactgttgatgcactcttaaaaccaacacctttattttcttac
actccagatgttatcattgctgctgactttgataatgctggtagtttgaaaactg-----
----ctaaggaattggctgttgttttgtcaatggaccttaagag--aaccatttttatta
tt-gatcagtcatattcaatgcctgtagataattatacagaagtggtttctcgtatggag
aaatattatactt---tccaaaagataacaccaactggtgatatttttatggatg---tt
aagacagccactcatggccaagctactgattctgctataaatgcagc-------------
-----------aatcctagctgttcagaaaggtttggactttactattgatgatccaaac
catatactacctcattatgcttttgagttttcaaatttggctgttgaagaccaatctatt
ttaatagaaactg------gttgtgctaaaggtaaacttaaaggtactaatgtgggtgtt
atattagctgctaacttggttgagcgtcttagccaatcggctatacgtgttatatcaa--
---atgcagcttctagaaatggtgttac-ttgttctgtaacaccatcaact--atggttt
tgcgtggcaacatagctacacaacctttacagagaattaaagctggtagtgctgctaaac
acagta--ttactacttttgttg-tttgtttaattgctttgtatgc--------------
--------attggcctatggtatggcaaccttggctgtatatgttt--accaaccaattt
atcctacagtaatgtctgatatacctacttctggcttttat-------------------
-----------------------------------------------gtcattagggatg
gtgtgttagacaatatacgctcaacagatacatgcttttcaaataagtttgtttcttttg
atgcttatttgcaggcag----------attatgttaatagtcataattgtcc---tgtt
gttgtaggtgttgctgatgtagcaactaaatccatacctggtattcctg--ctggtgtta
ttcaccgtgattcaggaatttt---acatatttatgaacagtctttgtatgatcgcttac
agcgacaatccatggtt--------caagaggcattgggtttgaagactcg--tgctctt
tttaatattggatataggactgttgtaggttacacacgtagtgatgttgttgttggtgca
tcttatatgcactcaccatcattatttaatgctaaatgtacttatcttgaataccaagat
aagagacatttatattgttttgataaagtggatagagaacataagctttatgctgatgtt
ataccacatgttgaatataaggcagtggattttaatggtgagttagtgccatt-taaaat
tcctgaacaactgcttttataccctcacattgttcgatacactagtaattat--------
-----tactgtcgtatgggacactgttttaaaactaaccctggtgtttgtgtttctttca
ctgatgaat---ttccttacagtgaaaatgtgca-------accaggtgtttattgtgca
gatagtggattccaattgcttactaat---ttta------taattggtactgtaactggt
gtccatatctttacatcaactgcagc------------acttttaggatcaacttgtttt
attctattatgtgtttttgctattttagcatttcaacgcctgttcaaagagtatacaact
tttgtgttacatac----tcttattatagcgggtg----ttaatataataggcattgcac
ttgtttataagttcactgctcttgcaattgtgtattatgcaatctatttgtattgcattt
taacttttgttcctattaagagaaatattgctctctttta------ttttgctgtagtgt
tagtaccacacattag------taatatgcaattattggctattgctgttgtgtt-----
------tgtttgttacttatgttacagctatgt------acgtgtagtttctaagacagc
tggaaaattttcatctttcttaggcgcttcaaaagca------------acttttgttat
tgataatgataagtatgttatgctgagagac---------ttagctgggagtgagtatga
ctcttatcttgcctcttataataagtataagtacttttcaggcactgcttctgataagga
ttatgacaaag----------------------------tttgtatggccttcttggcta
aagctttgtcatcctttagagatggcggtggttcccaattgtacactccaccacagttag
ctgtagtgcagagtataaaaactaaattacaagctggtataaaaattttgttacaccctt
cgggtgttgtagagcgttgtatggtatctgttacctacaatggttctgcattaaatggta
tttggcttaataatgttgtctattgtccacgccatgtttttggtaagtttaaaggtgagc
aatggcagcatatagcatctatagctgactgtcgtgatttctgtgttgtt----------
-------------------------tgtccaacacaaggaatacaattgacagtgcagtc
tgtaaagatggtgggtgctattttgcaactcacagttcacactaataatactgcaactcc
tgattatgagtttgttaggttaacaccagggtcatctatgaccattgcgtgcgcctatga
tggcgttgtacgtaatgtttatcatgttgtactccagactaataatctcatttatgcaag
ttttcttaatggagcttgtggtagtgttggttatacacttaagggtaaaacactctgttt
acattatatgcaccaccttgagtttaataatcaaacccatggtggtacagatttacatgg
tgttttctatggtccttatgtggatgaagaaatcgcacaa-------caacaaacaacat
ttcagtactatactgataatgtagttgctcaattatatgctcatttactcactg----tt
gatgcttccccaagatggttagcacaagctgaagtatctgagaccgattttaatgcatgg
gcttctaacaattcatttgctaacttc----------ccatgtgaaccagctaacatgtc
ttatattttgggtttagcccagac----atcgcgtgtgtctataggacgtgttttgaata
--------ctattatacagcttactct----taataggaatggttctcttataatgggta
agcccgattttgagtgtgattggacacc-tgaaatggtgtataatcaagctc--ccatta
cgttacagtcaggtatagttcagagaacttctatg------------tggctgttacatt
tcttatttaataccttattggctgttttagccatgttacatgtattacctactgaattgt
acccactaggcttgccagtggttacagttttttcatctattattactgttactgttaagc
attcagtagttttcacaactacatttcttttgccagcatttttaatgtttgt--ggcaaa
agcacccactctttgg---attccaaatacctattt------aagaagtttgtatgaatg
ggtttttggtctcactatgtcggaacgccttacttgttatacagtaggtgtttat-----
atagtagttta-------ttgtcttatagcacttaattatacattgaggtgtgtaagata
tagagctac---ttcttatgttagtatctttatgcaatgtgtacaatatgcttatgttgt
gcacatagtgtatagattacttactcaggcatggactgat--------------------
------aagcttttgtttacagcattctcactattaacctcacatcctttgttggctgtg
tgtggttggtggcttgctgggaagtttccagtaccatttttattaccag-----------
----------------------------------atttggccataca-----------aa
ttgtggcttatattgttataggatacattttgtgtgttcgatttggtttattatggattt
taaataaatttactaccttacctattggcacatataattatatggtgtctatagaacaac
taaaatatatgatggctattaaaatgggtcctccacgtaatgtgtttgaggttttagtag
ctaatttaagactattaggtttaggtggtaatagaaatattgccatttcaactgttcaaa
ataaaatcttggatgcaaag-----------gctgctgctgttgtagttgccaaccttct
tgataaggctggtgtcacaaacaagcattcagtttgcaaaaagattgttaaattgcataa
tgacactct------taaagctaccact------tatgaggaagcagagttgtcacttgt
taaattattaacacatattattgagtttttgccaactgaccaggttgacgcttatttagc
tgatacagtcaaagtgcaagcactcaaccaatatttagaccacctcttagaaaacaaact
tgttttacaagctgttgtggatgctaatataaatcttgactcctatcgcatttacaagga
ggctgatgct---------atttataagaaatctgtagatatggatgaaccattgcagat
tcaaaagaagaaacttaaagctgttaatatagctaaagcagaatgggagcgtgaagctgc
ttctcaacgtaagttagagaagttggctgatgctgctatgaaatcaatgtatttagctga
acgtgctgaagatcgacgtatcaagttgacttctgggcttacagctatgttatatcatat
gttgcgtaggttggattcagacagagtaaaagctttgtttgaatgtgctaagcaacagat
tttaccaatacacgctattgtgg----------------gtgtttccaatgacaat----
---ttaaaagttatctttaatgataaagatagctatattcagtatgttgatggtaacaca
ctcttttat---------------aaaggccagcggtacactattgttaa----aaagtt
gtcc--ctggataatgcacctattgaaggtacccctga---agagtatcctattgttgtg
gagactgttcgtgagggtattcc--tcaaatt-caaaataatgagctttgct--------
---tgagaaatgtttt----------tacagcacaagctcc---------------agtt
tttgattctaacggtaaagaaagcactgctaaatccttctatgtgtctagagcaggtaga
aagattttagtggccgttacatcaactaaagatgatttacgtactgttacctgtcatacc
gataacggtaagacaatcctaaatttggatcctcccatgaggtttgctcatgtgattggc
ggtaaacagcatgtagtctatttatattttattcaaaatatgtcatcattgaacagaggt
acgattattggtcatatctctggtactacaatattgcaagctaatggtactcaaattgag
tatcaggagaatgcatcattgttaacctatttagcatttgctgtaaacccgaaggaagcc
tacttaaagcatttggctgatggtggtaatcctattcgtggttgtatacagatgat---t
gctagtttaggccctggttttgctgtaacaacaaaacctcaacctaatgagcatcagtat
tcttatggtggtgcttcaatttgtttgtattgtcgtgctcatataccacaccctggtgcg
gatgggcgctgtttatataaaggaaggtttgtccaaattgata------aggacaaagaa
cctatatcctttgcactaacacatgagccttgtaatgcctgccaacattgggtcaattat
gattgtacctgtggt--------------agtgctttgcaaagtt-------caccgtat
ttaaacgagtaacggggtctagtggtgcccgcctagaacccctacaacatggtgttacac
cagatgttgtacaaagggcttttcatgtacacaataat------gtcaattctggcatat
ttttgagtacaaaaaccaattgttctcgttttaaaacaattcgagaccatttacctttac
caactgataaagcagttgaattgtattttgtcagtaaacaatgttcacagcaatctttcg
agattgaagaaaagtgttataatttgcttgctgataatattaaatcgactcctgaaacat
ttggtgttcttgctagaactgaatttttcaagtt------------cgacaaaataccca
atgtaaacaggcagaatttaacaaaatatacattattagacctggcttatgccttgaggc
atttatccacgtctaa---agatgtaataaaagaagttcttatgaccatgtgtggaaccc
ctgaagaatggtttgatgagcag---tggtatgatcccattgagaa-tcaaacattttat
agggagtttcataagttagggtcaatattaaatcgttgtgttattaatgccaatac--tt
ttgcaaaagcttgtgctgatgcaggtttagttggtatactaacacctgacaaccaagacc
ttttaggtcaaatttatgattttggtgattttataatcacacagcaaggtaatggatgtg
ttgatttggcatcctattactcttatttaatgcccatcatgtcaatgactcatatgttga
agtgtgagtgttatgatagtgatg-----gtaatgatttagtttatgacggtttt----c
aatatgattttactgagttcaaacttagtttgttctcaaagtattttacatattgggacc
gtccttatcaccctaatacagttgattgtccagatgataggtgtgttttgcactgcgcaa
actttaatgttttgtttgctatgtgcatacctaacacagcctttggtaatctctgttcac
aagcaacagtcgatggtcataagatcattcagactgttggtgtacatttgaaagagttag
gtatagtcttgaatcaggacgttaccactcatatgtcaaatattaatttaaacactctgt
tgcgacttgtaggtgatcctaccactattgcaagtgtttcagataagtgtttagatttaa
gaacaccttgtcaaactttggcaactatgtctagtggaattactaaacagtctgtcaaac
caggacattttaatcaacacttcta---------------taagcatttgcttaatagtg
atattttaaaccaacttggtattgatttacggcacttttactatatgcaagatggtgaag
cagccataacagactacagctattataggtataatacacccaccatggttgatataaaga
tgtttttgttttgccttgaagtggcggacaaatatctgcaaccatatgaaggtgggtgtc
ttaatgcccagtcagttgtagttaataatttggataaatctgcgggatacccttttaata
aattgggtaaggcccgtaattattatgac---atgacttatgttgaacaaaatcaattat
ttgagtatacaaaacgtaatgttttgccaacacttactcaaatgaatcttaaatatgcta
tttcagctaaagatcgtgctcgtactgttgctggtgtttcaataataagcactatgacta
acagacagtaccatcagaaaatgctgaaatcaatttctttagccagaaatcagacgatcg
taattggaacaaccaaattttatggtggttgggacaatatgttgcgacgtttgatggatg
gtattaacaatcctattttggtgggttgggattaccctaagtgtgatcgttctatgccta
acatgttaagaattgctgcttcttgcttgttagcacgaaaacac---acttgttgtactc
aaagtcagcgattttatcgtctggctaatgagtgttgccaggtactgtcagaagttgtgg
tgtctggtaataatctatatgttaaaccaggtggcactagcagtggtgatgcaaccacag
cttatgctaattccgtgtttaacattctacaggttgtatctgcaaatgttgcaacctttt
tgtctacttctacctctaatcataattctcgtgaaattgc---------------tagtt
tgcataggaatttgtacgaggatatatataggggtgactcaaataatacatctgtcattg
aagacttttatcaacacctgagaaaatattttgggttgatgatattgtctgatgacggtg
tagcttgtattgactcagaggcggctgcttctggtgtagtttccaacttagatggtttta
gagacattttgttctaccaaaacaatgtttatatggcagattcgaaatgttggactgaaa
ccgatatgaatgttggccctcatgaattctgttctcaacacactgtgttggctgaacatg
agggcaaaccatattacttgccgtatcctgatgtttctcgcattttgggtgcgtgtatat
ttgtggatgacgttaacaaggctgatccagttcagaaccttgaacgttatatttctcttg
ccatagatgcgtatccgcttactaaagtagatccagttaagggta-----aagtgtttta
cttactcttagattatatacgtgtgttagctcaggaattgcaggatggtatcttggatac
cttccaatcaatgactgatatgtcatacgttaataatttt-----gtgcaagaggcc---
-ttttatgctcaaatgtatgagcaaagtcctacactgcaggcatctggtgtgtgtgttgt
ttgtgcttcacccactattttgcgttgtggtgattgtataagaagaccattgttgtgttg
tgtttgtgcttaccaacatgtaacacaaactacacacaaacgtataattgctatcaataa
ctacatttgtagtgttgataactgtaatgaagataatgttgaaaaattatttatttctgg
tacagcgatttattgtgaaaatcacaaacctacgctgtgcatacctattgta-gctaatg
gaacagtttttggtatctatcgtcatacagccagaggcagtgatgacatagagctgttta
atgaattagctacat---------cgaattttgacacaattgagccttatcgaaaggcta
atcgtgcacccttatc-----attaatgctctttgctgctgaaactattaaggcactcga
agagtctattaagaagtcatacgcaactgcaactgtgaaagatgtgtatgatcaaaggtt
tattaaattagtt-tgggagcagggtaaaaagccgcctcctataactaaaaatcacatat
ttaccggctatcattttaataagaatgggaaaactcaagttggggattacattcttacta
aaacagacggtaatgattcttatacctatcgtggaacatccacatataggttacaaactg
gtgatgtattagtacttatggcacatgttgttacacctttgtctgcacctccagtgctgg
cacaaagtacatatgtcagaa--agtcacttatacctgatac----tgttggagcttcat
tttatgtacagcattttaagtcatataatgagattgctctgcagaaagttacaactgtac
ttggtccaccaggcactggtaagtccacctttgctattggtttggctaaatactacccta
atgctcgcatctgttatactgcgtcatcgcatgctgctatagatgcgttgtgtgaaaaag
cttttaaaacattacctgtaggccaatgcagtcgtatagtacccacacgtacgactgtag
agtgcttccagggttttgttgttaataatactactgcacaatatatcttctcaacaatta
atgcacttcctgatataaagtgtgatatagttgttgtagatgaggtatctatgttaacca
attatgagctttcttcagtgaatgctcgtttggtttataattatatagtttatgttggtg
acccttatcagttaccatcacctagaacaatgttaacaacaggtcagttgtcaccagctg
attataatgttgtgactgatattatggtacatactggtgctgatgtgatgctagatatgt
gctatcgttgtccaaaagaaatcgtagagacggtgtctaaacttgtctacgataataagt
taaaagcggcgaaaccgaactcacgtcagtgttataagaccattgttaattttggtactt
ctgacattgcacatgagggacaatctgcctataatgaagcccagttacgttttgcacttg
---cttttagacgttataagcggtgggagaacgtgacatttatttcaccttataatgcca
tgaatgtaaaag---cagccatggcaggtttttctactcaaactgttgattcatctcaag
gttctgagtatgattatgttattttttgtgtgactactgattcagctcacgctttaaata
tgtctcgtttgaatgttgctttaacacgtgctaagattgg---aatcttagtagtgttta
ggcaagcaaacgaactctataatagtctgcaatttgaatcgattgatcctagcctcgtag
gtcaagagggagtactcctgatgacggaccgacgcagtactgccttggcgaaaagtggga
gtactcccatgaaggttcagtccagtgaggatacaactcaggaagtacttcctgagggct
cgtcgagtactcgcttgctgtgtcctcttttcaaacgttgcagttatgagtatagtggtt
tacatcctgctcatgccttaacatggcatgactgtggcgctgagtatcgctgtgatgaac
cacttgctaaacttgtgggtgtctctgatggcaccctggtatcatataaaaccttagtgt
cagcactcgggtttttaccttctcttaaaattgaaacatatcacaatatgttt----cta
acaaaggaggcatgtcgcacctatgtacaaagttggattggcatagatgttgaagctgca
catgctgttaaacctaatgttggtactaatttaccacttcaaattggttttagtactggc
aaaaacttctctgttacacctgagggtatttgggtgaacgagtttggatcttgcaccgaa
c----------------cagttcctgccaaaataccccctggtgaacaatttagacacct
taaacgagatatgcgacaggcgcgtccgtggaaggttgtacgtaatgagatt--------
-----gctacacatttag------ctgaggtagcgccttatactgatcatatatgctttg
tgacttgggctcatcaattggagttagccacaatgcgttattttgttaaaattggtactg
aagaatcatgtt---tttgtggcaggagagc------ttgtttcacaaatgaaactgagt
ttacctgcaaagcacatcgtgcattatcagtaccctcttg----tgattatgtgtataac
ccttttttgatcgacgtggctacgtggggtttctcgggacgtctctccacaaaccatgac
gaggtttgcacataccattcaaatgctcatgttgcatcagctgatgctacaatgacagtt
tgtcttgctattcacgaa---ttgttcagaagtgttgactgggatttggaatttccagta
actcctgagcagtcacaattgaataaagcttgtcgtttggtacaagccaactatctcaac
attttgttgactacaactaaagcaacggtggttcatgatattggtaatcccaaagggatc
ccaacagtgcgccgtgctggtgttaaatatcatttttatgatcaagcacctattgttaaa
catgtccagaaactaaagtacaaacccgaaatggaggc------------ccgtttcatg
gaaggtttgactatgttttggaattgtaatgttgacacttatccagctaatgctttggtg
tgtcgttatgatacgcacagacaaaagcacctta------ttggacctaatggttcagct
ttatatattaataagcatgcttttctgaccccagaaatgcatacttatgcaacacataaa
ttaacattggcacccttaatttactactcaa------caactgattgtagtagtgaacag
ccaattgtagtttcttatcgtg------------------attgtgttacgcggtgtaat
actggtaccacaatttgtcctacacatgctcttgaatatcaagagtttattaatgcatat
aaccttatg------gctcgccatgggtttaatgtttatataccacgtaatgtcaacgtt
tataattgttggctttcatttactaatttgcaaaaccttgaaaatttggcttacaattgt
tattataagaactgcaatgctcatgttgatgggcaattagatgtagt---------tatt
aataataacgctgtatatgccaaagttgaaaataatcttgtcaagttgtttgacaaccga
accaatttacctgtgtctactgcctttgagcattatactaacaggcatactaaagcatta
cccactacgcaattactcgcaggtttgggagtaactgctaccagaaattttacaatttgg
g------tggatgatgacacagtatttcaacatactgtaaatgttt--------------
-------------caacatatactgactgtgatcctaacctacatgttgttctttgtgat
gataggtatggaacagattggagtcagtttaatcaaatgcctaatgctgtcttccttact
aaaacaaaagtgaagaagacagtcccatttatatgtactgctctaac---tcttaatggc
gtagccattgatggcgatg---------agttgtatatttactatcgtaaagataat---
---------caattaataaattttactactattctaacacagggtagggtagtagataaa
tttatacctaaaacaccaatggaaaaagatttcttagaaatgaattctgaagactttatt
aactcttatgagttacaaggtcttggtgttgagcacattatttatggtgaggataataca
cctgttataggtggtactcacgctttaatatcactagtcagg------aataaattttcc
tttgaactag------ttaaccacatatacaacccagtacaaaactgtgttgttacatct
caaaatgcaagc---tctaaggaagtttgcacattattagatattacacttgatgattat
attaatataataaaatcagctcatgccaattttgaaactaaatcaaaagtgtttagtgtc
aatattgactgtcaaaatgttaaattcatgctttggcat---gatgagcaagtgcaaact
tgctaccccattgtacaatc-acttactaatggctaccaa--------atgcctagtgtt
tataaaacactagtatgtgatttagaaccatgtgatattccaaattatcatgcctatgta
cctagagtaccgggtgttgttaaaaatgtacttaaatatagacaat--------tattta
actatattattaagaaggacaggttagctgttcctcataatatgactgttttacatcttg
gagctgcctcaattgaaggtacagctcctggtacagatgttataaaacacatgttaccag
aaggtacagttattattgatttggatataagggagtttacttctgatgcaaaccaaatca
taatttctgactatagaact-tatatgccaccccaccatatagatgcgatattttcg---
--gatatgtattgt------------------------ggtgatgacattca------tt
tctttgataatttaataagaatagttaaagagaggttagctctcggtggttcactttttg
tgaaaatcacagaacattcttattcacctgaactttatgctcttgctgggcattttgatg
attatcaattattttgtacagctgttaatgcttcttcttcagaatcatttttatgctgtt
tcaattatttaggtagtgtgaaagaaaatgtgaatgggcacatgcttcatgctgcttata
taagatggcgcaatgaaattgcgttaacaccaacctattcacctctagctgataacgcgg
ctgtggtttgtaaattaaaggccactcccataatttcagctaaggagcttgaaaagaaac
caattcttaagtat----------------------------------------------
------cttgttgcttcaggtcgtctacttgttaggccgccagaatgcagagagttatat
taatttgcttcataaccctagcatcagctgccaggctggttgatagagtt----------
------------tttgatgcattaacttttccaaatg-------------ctcatcaata
tcttcgagacacaag--gcaaattcaacctcg----------------------------
----ttggttgcctagtgctgaagaacctaaatcagatggcaagggacattttacccaaa
atgtccatagatttgcttttc---ttactaatggttcatcacctgtt-------------
--------------gaccaaattattcgtac---------------aacgcaacctctgc
ttttgcgttgtcctcaatggtttggttataatggtagtggtaattgggtgctaaaattta
attttagtgaatctaattactgtaatga------------tggttacaattataatggta
acaaagtagtctcacacataagacttattggtgcatttttagcttcaccatctgttgatt
atgtgtttacattgcaaactacctctggtagcacctactacttaaactgcagcacatcac
aacgtccagttggatttgatgcagaaatgcaacgtaattactgttatgttaagactgcta
attacacgcaatttataggcattcttcctgaaagagtagctgatgttactt-------tt
tccagagagggcaccttttatgtcaatg------------------gctttggcatgggt
tcctttggtcagctggcccgta-------------------------------tcacagt
tgataaaggggctctagccacttttaaccattcatgggcatatttcgttgatgaagcaga
tgtgcttcttaacataactgacagccagattcagggtattgtctattgtgaca----agg
acctgtatgatcatcttcgctgccagcagtcatcatttagtttaactgatggattttatt
caacagctaaatatactacaaa-----tcagcagaggaaaacaatttt----tgttactc
tgcctaaacacacatatacagagactatctcaatcttgcctaacatttcaaacccagctt
accctgatgg------tagtaccaatggtcctgcattgggttggtgggttggtac-----
---aatgaatgttttatttaataattcacaaacactttgtgttaattcatcattttttat
ggttaacattacttttaaatgttggttgaaacctcaccctaccaaa-----------cct
tctgacgaatataagtgc----------------ataggtggtttaccca-------cag
ctcaggttaaactacctgactggccttttgcaccttattattcttttagccaactttgtt
tgtctagtacataccaggttggttattccactttctatttccagtattggaaccaaggta
ctaataaaagatgggaatcaaaacccctcttttattacacttatcaaacaggtactcaat
acacttatgtaaca--------------------aagccagt--tatatcatttactgat
gtt-----tctgaattgtca-----ctttatgagtgtgttgactacaa--catttatggt
gtt---------------------------------------------------------
attggttctggtatcatccaaccttctaacatctcttatttgaatggcctctactatact
tctagtgct--------------------------ggccaactattagcatttaaaaact
ccacaactttccaga-------tttacacagttcaacct---tgtgattcacctggacaa
gttatagtttacaaca------attcttttattggagccattac----------------
--tgcctccaatcaaactattttgaattttaagagt------------------cgcatt
gcaactcctaca-----------ttctac----------tatcatacaaatgccactagt
gttcaa---------------------------ggaaattgtaatactgca---------
-------ccattg----------------------------------cagttttcctcaa
ttggcatttgtcctgatggttctattatgcaggtcaacactactgttgacacactacctg
caacaa------caattattaccagtggtaa---tattacaataccactgaattttacaa
tttcaattcaggctgaatacttgcaaatacaagcacagcatactgttgtggactgtcaaa
catatgtctgcaatggtaatgcaaaatgcttgcaattacttcagcaatattctactgcct
gttcaaacattgaacaatcacttactatgtctgctcgacttgacaatgctgaaacgcttg
ccatggtgcagacttctacgcaag----------------gttatcatctgtcaaagatt
gaacagcatgataatcaatataatttaactgctatactacctaat------aaacaaggt
ggtagatcagcaattgaagatctactttttgacaaagtag---ttacaaatggacttggc
actgttgaccaggattacaaggaatgcaccaaaggtgtttcacttgcagacctggcatgt
gctcaatattattcaggtattatggttcttccaggcgttgttgacgctgaaaagatggcc
atgtacactgcttcacttacaggtggtatgttctttggaggacttacc------------
gctgcttcttccatacctttttccgtagctgttcaagca------cgtcttaattatgtt
gcacttcagactgatgtgctgcagaaaaaccaacaaatacttgccaatagctttaatcag
gccatgggcaatataacacttgcattttcttctgttaatgatgctcttcagcaaacctct
gaagtaatccaaacagttgcaaatgcactcaataaaattcaggatgttgtgaacaagcaa
ggctctgctttgaaccacctcaccctgcagttacaaaacaattttgatgctatttcacat
tcaatagcagacatttacgctagacttgatgaagtagaagcaaatcagcaagtcgatcgc
ctcattacaggcaggcttgctgcattaaatgcatacgtcactcaagttctaacacaaatt
tcccagcttaaagcccaaaggcaattagctcaggagaaaataaacgagtgtgtgaaatca
caatctgacagatttggattctgcggaaatggttcacacttattttctattacacaggct
gcacccaatggcatcctgtttttgcacactgttctaacaccaactgacagagtccaggtt
aatgctattgctggcatttgtgtctctgattcagcttttgtgttacgtgaacctaacctt
gctttctttcaacatgatggcaagtggttaatttcaccccgcagattgtttcaaccaaga
ccggccactgttgctgac---tttgt-----gcaaatacagtcctgtga-ggttactttc
tacaatacaacctatgatgagcttccac---aattaatccctgattatgtggatgttaac
cagacggtttctgacatattagccaacaaa--------------acagatccatctttgg
accttaagttg--gacatttacaatcaaactgttttaaacctctctgctgaagttgatga
acttttccagagggctcaaaatcttactctaattttcaaacaattggagcagtatatcaa
caacatcaacaacactctagtagatttagagtggcttaatagagttgaaacctacattaa
atggccttggtgggtttggctactcattgtgttagccatagcagcctttgcctgtatagt
tattaccatcttcctttgc------actggttgctgtgg---------gggatgttttgg
ttgttgtggaggctgttttggatt----------------------gttctcaaagag--
------------------------------------------------------------
---aaaatttgacagcgacccgacacca------------------gtttcttttaaatt
aaaggaatggtagtgg--------------------------------------------
----------------aggattggtccatcaccata--cctggacaatatgttatagc-g
gcact--------------------------agtcattcttattgtctgtgtcactttgc
tatttataaacacatgtcttgcttgt----------------------------------
---------gttaaactctcata-------------------------------------
--------------------------------------------caaatgttttctaggt
gctagatacctagttaacccaattatagtgtact--------------------------
---------------acagcaagcccaatcctactccagag---------------gaag
agtttgttaaaatacaccaatttccaagaaataactatgt--------------------
---------------------------------------ctgacgcccaagagtggcagg
ttattgtttttat------tattattatttgggctcttggagttattctccaaggtggct
atgctactagagcccgcttaatttacattatcaaattaatatt-----------------
-----actttggctactccagccttttacccttgt-------------------------
--tgtgaccatttggtcagctgtagaca---atggtaataacaaaactggagcagttttt
atcatctct------------------atcatatttgcagtgcttactttcctgtcatgg
ttgaggtactggtatgattcaataagactagtcatcaagacacattctgcctggagcttt
tc----accagaaagcagactccttgcaggcattaatgaccctatgggt--aattggcgg
tgcattccaattgaccatatggccccgatattagctccagtcgttaaacatggcaagctc
-------------------------------aagctacatgggcaa--------------
---------------------gagctggcttct-------------------ggggtcac
agtttcatctgtacctaagagtat------------------gatagttgtgtcaccttc
cgacacattccattatactcttaaaaagaccattgatactgacgagcgagacttcgcagt
-ccttatctaccagggtgaccgtgtatcaaacgctggactacactctataaccacttcag
attcaggaaacgcacgc---ctgtataagtattta----------------------taa
tgtgcaact-----gcctttaccaggttaaagcacttgttgaa-----------------
---------------------------tatagcaaaaca---------------------
----------catggaaaaacagatgt-------------------------------tt
tggagcttcttgacccacttgtcaagactcggtgttttgcttatacactcg---------
tggtatgtattaat---------gctaatccagttgcatttagtatattacctcg-----
-------------------------------------------------------gaaat
tacttatcaatggtgagcc--------tctccttattgaatatggcaatgtttatggaaa
ggattttatcattagaccatctttgcaagttattcttgaagaagaa----tgttaatttg
ac----------------------accaaaccaatatgagtgc--tccggttgttcccac
aactgacgcatcgtggtttcaggttct------------------------------caa
agctc-----------------------aaaataaaaaggctattcatcct---------
----------caatttcgcggtga-------tggagttccgcttaactctgccatcaaac
ctcaagaaaaccatggctattggctacgt------------------------tacaaca
gacaaaagccaggtggtgctgcaattcctccatcctatgccttctattatacaggca---
--------------------caggtccgagaggaaacc----------------------
ttaaatttggtgagtaccc-----------------------tcctaatgattccaagga
tacgtcccgtattacttgggtcaaa-----gcaaagggagctgacacttct--------a
ttaaacctcatgttgccaaacgcaaccccaacaaccctaaacatgcactgctccctctcc
gatttccatcaggagatggtccagctgcaggtttcag-----------------------
---agttga---------------tccctttaacaccagagggcgccaactcgagcgtgc
accag---------gtcccagatctatgtccatggacacaagaccagctgctaaccaacc
aagaaagcgcgaccagtctgcaccagcagccgttcga--------------cgcaaaaca
caacaccaggctcctaa----gagaactttgcagaaaggtaaaaccatttctcaagtctt
tggacatcgttctcgcaccggtgccaatgttggttcagctgatactgagaaatcagga--
----atggcagaccccagaatt------atggctcttgcacgttatgtgccaggtgtcca
ggaaatgttgtttgcaggtcatgttgata--------------------------gtcaa
ttccaag------tgaatgacatcac---------cttgaccttcactta----------
--------------------------------ttcaattaccgttaaggagaattctcct
gactatatcag-------------------------------------------------
---------aattaaagatgctcttagtactgttgtcaatcagacctatgagc------c
tccaacaaaacctaaaaaggagaaaaagc--------cagttgagcaagcttctaagaat
aaccagcagaaaaagaaaccagcaaagcaggaaactgccaaacctgataactctgctgac
ttagagtgggatgatgcttttgaaataa----agcaagattcttctgcataga-------
--------cacccaaacctttaaaatttc-----caggccgttatggcagagaaacgaac
taaattgacttaccctcttggagggtctcatgaaacctatgtgcctagttcgtgttgtaa
cagtattgaaccctgttacatatcaactatgcatccataccaaccctatatttctgagtc
tt------ttaaacttattcttgaggagattgctgaatgtggtaacactcagtcaccaca
tgcatttctctattaccaag-aacctggtttgaaaatttggaaaattcattggcaaagag
gtactg--------------actgtggtcctggccactgcattactgtctttcagaataa
agaaaagggttctgttaattgggaggagcaagattt------------------------
------------tacttctcattctgttttcacaattcc----tcttcctgaataaattt
catgggcaccagtcaatctagtgttagtgtaaataatcaaattactaatatacatgcttc
tgagcattcaagtgttcagacatcaaattccaatacctcagagatacaagctctacttca
gcagggtttaccctatttggtgattttgcttagtattttgttgttattgcaatcagcatt
tattattcatttattacggcgtgtcagaaggctaaaatctaga-----------------
---------------------------------------ctttttgctgctgca------
--------cccctactaacttaagaacatgattagtattggttattatgttataactggt
ctaactatgttcttttggaatgttcgagaccctttattatgcagaacttcttggtccact
tattgacattgaagttcttggttttgtaacatttatacactatttctggcactaccgtcc
acgtagatgccagcatgttataccgcaagagagccagtcagagggcgctatcatgcaaac
tagggctggctactcttgcacagaatcacatctcgataagtgtcagtgcaagaag-----
---gacacttataccatttaata-------------------------------------
----------------tgccgaggccacgcggagtacgatcgagggtacagcataatctc
aacttttgttgaaactcatttataatactatatggagaaagttaaaggactgtactactt
tgtaggtgtagcagtcgcccagtgggaaagcgccatatagattacaaatgagt---gggg
aacaaattaggggaaattaaattggcttataagggggatggagcaaaaaaaaaaaaaaaa
---------------
