# Supplementary material for: Broad-spectrum CRISPR-Cas13d-mediated strategy for combating human coronaviruses
Source: Mol Ther Nucleic Acids. 2026 Mar 6;37(2):102888. doi: 10.1016/j.omtn.2026.102888 (PMC13126349; doi:10.1016/j.omtn.2026.102888)
Supplement: Data S1. Animal coronavirus sequences [file mmc2.zip › File S1/alignment wuhan with turkey coronavirus.fasta]

>C_045512.2 Severe acute respiratory syndrome coronavirus 2 isolate Wuhan-Hu-1, complete genome
-------------attaaaggtttataccttcccaggtaac-aaaccaaccaactt--tc
gatctcttgtagatctg---------------------------ttctctaaacgaactt
taaaatctgtg--tggctgtcactcggctgcatgcttagtgcactcacgcagtataatta
ataactaattactgtcgttgacaggaca-cgagtaactcgtctatcttctgcaggctgct
tacggtttcgtccgtgttgcagccgatcatcagcacatctaggtttcgtccgggtgtgac
cgaaaggtaagatggagagccttgtccctggtttcaacgagaaaacacacgtccaactca
gtttgcctgttttacaggttcgcgacgtgctcgtacgtggctttggagactccgtggagg
aggtcttatcagaggcacgtcaacatcttaaagatggcacttgtggcttagtagaagttg
aaaaaggcgttttgcctcaacttgaacagccctatgtgttcatcaaacgtt---cggatg
ctcgaactgcacctcatggtcatgttatggttgagctggtagcagaactcgaaggcattc
agtacggtcgtagtggtgagaca-cttggtgtccttgtccctcatgtgggcgaaatacca
gtggcttaccgcaaggtt---cttcttcgtaagaacggtaataaaggagctggtggccat
agttacggcgccgatctaaagtcatttgacttaggcgacgagcttggcactgatccttat
gaagattttcaagaaaactggaacactaaacatagcagtggtgttacccgtgaactcatg
cgtgagcttaacggaggggcatacactcgctatgtcgataacaacttctgtggccctgat
ggctaccctcttgagtgcattaaagaccttctagcacgtgctggtaaagcttca------
tgcactttgtccgaacaactggactttattgacactaagaggggtgtatactgctgccgt
gaacatgagcatgaaattg--cttggtacacggaacgttctgaaaagagctatgaattgc
agacaccttttgaaattaaattggcaaagaaatttgacaccttcaatggggaatgtccaa
attttgtatttcccttaaattccataatcaagactattcaaccaagggttgaaaagaaaa
agcttgatggctttatgggtagaattcgatctgtctatccagttgcgtcaccaaatgaat
gcaaccaaat----gtgcctttcaactctcatgaagtgtgatcattgtggtgaaacttca
tggcagacgggcgattttgttaaagccacttgcgaattttgtggcactgagaatttgact
aaagaaggtgccactacttgtggttacttaccccaaaatgctgttgttaaaatttattgt
ccagcatgtcacaattcagaagtaggacctgagcatagtcttgccgaataccataatgaa
tctggcttgaaaaccattcttcgtaagggtggtcgcactattgcctttggaggctgtgtg
ttctcttatgttggttgccataa-------------------caagtgtgcctattgggt
tccacgtgctagcgctaacataggttgtaaccatacaggtgttgttggagaaggttccga
aggtcttaatgac---------aaccttcttgaaatactccaaaaagagaaagtcaacat
caatattgttggtgactttaaacttaatgaagagatcgccattattttggcatctttttc
tgcttccacaagtgcttttgtggaaactgtgaaaggt-------ttggattataaagcat
tcaaacaaattgttgaatcctgtggtaattttaaagttacaaaag---------------
----------------------------gaaaagctaa---------------aaaaggt
--gcctggaatattggtgaacagaaatcaatactgagtcctctttatgcatttgcatcag
aggctgctcgtgttgtacgat------------caattttctcccgcactcttgaaactg
ctcaaaattctgtgcgtgttttacagaaggccgctataacaatactagatggaatttcac
agtattcactgagactcattgatgctatgatgttcacatct-------------------
----------------gatttggctactaacaatct--agttgtaa--tggcctacatta
caggtggtgttgttcagttgacttcgcagtggctaactaacat--------ctttggcac
tgttt----------atgaaaaactcaaacccgtccttgattggcttgaagagaagttta
aggaaggtgtagagttt---cttagagacggttgggaaattgttaaatttatctcaacct
gtgcttgtgaaattgtcggtggacaaattgtcacctgt-------gcaaaggaaattaag
gagagtgttcagacatt---ctttaagcttgtaaataaatttttggctttgtgtgctgac
tctatcattattggtggagctaaactt-----aaagccttgaatttaggtgaa-------
----------------acatttgtcacgcactcaaagggattgtacagaaagtgtgttaa
atccagagaagaaactggcctactcatgcctctaaaagccccaaaagaaattatcttctt
agag-----ggagaaacacttcccacagaagtgttaacagaggaagttgtcttgaaaact
ggtga-------tttacaaccattagaacaacctactagtgaagctgttgaagctccatt
ggttggtacacca------------------gtttgt----------------------a
ttaacgggcttatgttgctcgaaatcaaagacacagaaaagtactgtg----cccttgca
cctaatatgatggtaaca--aacaataccttcacactcaaaggcggtgca----------
ccaacaaag--------------gttacttttggtgatgacactgtgatagaagtgcaag
gttacaagagtgtgaatatcacttttgaacttga--------------------------
----tgaaaggattgataaagtacttaatgagaagtgctctgcctatacagttgaac---
--------tcggtacagaagtaaatgagttcgcctgtgttgtggcagatgctgtcataaa
aactttgcaaccagtatctgaattacttacaccactgggcattgatttagatgagtggag
tatggctacatactacttatttgatgagtctggtgagtttaaattggcttcacata----
tgtattgttctttctaccctccagatgaggatgaagaagaaggtgattgtgaagaagaag
agtttgagccatcaactcaatatgagtatggtactgaagatgattaccaaggtaaacctt
tggaatttggtgccacttctgctgctcttcaacctgaagaagagcaagaagaagattggt
tagatgatgatagtcaacaaactgttggtc----aacaagacggcagtgaggacaatcag
acaactactattcaaacaattgttgaggttcaacctcaattagagatggaacttacacca
gttgttcagactattgaagtgaatagttttagtggttatttaaaacttactgacaatgta
tacattaaaaatgcagacattgtggaagaagctaaaaaggtaaaaccaacagtggttgtt
aatgcagccaatgtttaccttaaacatggaggaggtgttgcaggagccttaaataaggct
actaacaatgccatgcaagttgaatctgatgattacatagctactaatggaccacttaaa
gtgggtggtagttgtgttttaagcggacacaatcttgctaaacactgtcttcatgttgtc
ggcccaaatgttaacaaaggtgaagacattcaacttcttaagagtgcttatgaaaatttt
aatcagcacgaagttctacttgcaccattatta-----------------tcagctggta
tttttggtgctgaccctatacattctttaagagtttgtgtagatactgttcgcacaaatg
tctacttagctgtctttgataaaaatctctatgacaaacttgtttcaagctttttggaaa
tgaagagtgaaaagcaagttgaacaaaag------------------atcgctgagattc
ctaaagaggaagttaagccatttataactgaaagtaaaccttcagttgaacag-------
-----------agaaaacaagatgataagaaaatcaaagcttgtgttgaagaagttacaa
caactctg---gaagaaactaagttcct----cacagaaaacttgttactttatattgac
attaatggcaatcttcatccagattctgccactcttgttagtgacattgacatcactttc
ttaaagaaagatgctccatatatagtgggtgatgttgttcaagagggtgttttaactgct
gtggttatacctactaaaaaggctggtggcactactgaaatgctagcgaa----------
---agctttgagaaaagtgccaacagacaattatataaccacttacccgggtcagggttt
aaatggttacact---gtagaggaggcaaagacagtgcttaaaaagtgtaaaagtgcctt
ttacattctaccatctattatctctaatgagaagcaagaaattcttggaactgtttcttg
gaatttgcgagaaatgcttgcacatgcagaagaaacacgcaaattaatgcctgtctgtgt
ggaaactaaagccatagtttcaactatacagcgtaaatataagggtattaaaatacaaga
gggtgtggttgattatggtgctagattttacttttacaccagtaaaacaactgtagcgtc
acttatcaacacacttaacgatctaaatgaaactcttgttacaatgccacttggctatgt
aacacatggcttaaatttggaagaagctgctcggtatatgagatctctcaaagtgccagc
-tacagtttctgtttcttcacctgatgctgttacagcgtataatggttatcttacttctt
cttctaaaacacctgaagaacattttattgaaaccatctcacttgctggttcctataaag
attggtcctattctggacaatctacacaactaggtatagaatttcttaagagaggtgata
aaagtgtatattacactagtaatcctaccacattccacctagatggtgaagttatcacct
ttgacaatcttaagacacttctttctttgagagaagtgaggactattaaggtgtttacaa
cagtagacaacattaacctccacacgcaagttgtggacatgtcaatgacatatggacaac
agtttggtccaacttatttggatggagctgatgttactaaaataaaacctcataattcac
atgaaggtaaaacattttatgttttacctaatgatgacactctacgtgttgaggcttttg
agtactaccacacaactgatcctagttttctgggtaggtacatgtcagcattaaatcaca
ctaaaaagtggaaatacccacaagttaatggtttaacttctattaaatgggcagataaca
actgttatcttgccactgcattgttaacactccaacaaatagagttgaagtttaatccac
ctgctctacaagatgcttattacagagcaagggctggtgaagctgctaacttttgtgcac
ttatcttagcctactgtaataagacagtaggtgagttaggtgatgttagagaaacaatga
gttacttgtttcaacatgccaatttagatt-----------cttgcaaaagagtct----
----tgaacgtggtgtgtaaaacttgtggacaacagcagacaacccttaagggtgtagaa
gctgttatgta---catgggcacactttcttatgaacaatttaagaaaggtgttcagata
ccttgtacgtgtggtaaacaagctacaaaatatctagtacaacaggagtcaccttttgtt
atgatgtcagcaccacctgctcagtatgaacttaagcatggtac--atttacttgtgcta
gtgagtacactggtaattaccagtgtggtcactataaacatataacttctaaagaaactt
tgtattgcatagacggtgctttacttacaaagtcctcagaatacaaaggtcctattacgg
atgttttctacaaagaaaacagttacacaacaaccataaaaccagttacttataaattgg
atggtgtt-----gtttgtacagaaattgaccctaagttggacaattattataagaaaga
caattcttatttcacagagcaaccaattgatcttgtaccaaaccaaccatatccaaacgc
aagct--------tcgataattttaagtttgtatgtgat---aatatcaaatttgctga-
-----tgatttaaaccagttaactggttataagaaacctgcttcaagagagcttaaagtt
acatttttccctgacttaaatggtgatgtggtggctattgattataaacactacacaccc
tcttttaagaaaggag---ctaaattgttacataaacctattgtttggcatgttaa----
-----------caatgcaactaataaagccacgtataaaccaaatacctggtgtatacgt
tgtctttggagcacaaaaccagt-tgaaacatcaaattcgtttgatgtactgaagtcaga
ggacgcgcagggaatggataatcttgcctgcgaagatctaaaaccagtctctgaagaagt
agtggaaaatcctaccatacagaaagacgttcttgagtgtaatgtgaaaactaccgaagt
tgtaggagacattata---cttaaaccagcaaataatagtttaaaaatta---cagaaga
ggttggccacacagatctaatggctgcttatgtagacaattctagtcttactattaagaa
acctaatgaattatctagagtattaggtttgaaaacccttgctactcatggtttagctgc
tgttaatagtgtcccttgggatactatagctaa--------------------ttatgct
aagccttttcttaacaaagttgttagtacaactactaacatagttacacggtgtttaaac
cgtgtttgtactaattatatgccttatttctttactttattgctacaattgtgtactttt
actagaagtacaaattctagaattaaagcatctatgccgactactatagcaaagaatact
gttaagagtgtcggtaaattttgtctagaggcttcatttaattatttgaagtcacctaat
ttttctaaactgataaatattataatttggtttttactattaagtgtttgcctaggttct
ttaatctactcaaccgctgctttaggtgtttta-atgtctaatttaggcatgccttc---
--ttactgtactggttacagagaaggctatttgaactctactaatgtcactattgcaacc
tactgtactggttctataccttgtagtgtttgtcttagtggtttagattctttagacacc
tat-------ccttctttagaaactatacaaattaccatttcatcttttaaatgggattt
aactgcttttggcttagttgcagagtggtttttggcatatattctttt-------cacta
ggtttttctatgtacttggattggctgcaatcatg-caattgttt---------ttcagc
tattttgca-----gtacattttattagtaattcttggcttatgtggttaataattaatc
ttgtacaaatggccccgatttcagctatggttagaatgtacatcttctttgcatcatttt
attatgtatggaaaagttatgtgcatgttgtagacggttgtaattcatcaacttgtatga
tgtgttacaaa---------cgtaatagagcaacaagagtcgaatgtacaactattgtta
atggtgttagaaggtccttttatgtctatgctaatggaggtaaaggcttttgcaaactac
acaattggaattgtgttaattgtgatacattctgtgctggtagtacatttattagtgatg
aagttgcgagagacttgtcactacagtttaaaagaccaataaatcctactgaccagtctt
cttacatcgttgatagtgttacagtgaagaatggttccatccatctttactttgataaag
ctggtcaaaagacttatgaaagacattctctctctcattttgttaacttagacaacctga
gagctaataacactaaaggttcattgcctattaatgttatagtttttgatggtaaatcaa
aatgtgaagaatcatct-------------------------------------------
--------gcaaaatcagcgtctgtttactacagtcagcttatgtgtcaacctatactgt
tactagatcaggcattagtgtctgatgttggtgatagtgc----------ggaagttgca
gttaaaatgtttgatgcttacgttaatacgttttcatcaacttttaacgtaccaatggaa
aaactcaaaacactagttgcaactgcagaagct-gaacttgcaaagaatgtgtccttaga
caatgtcttatctacttttatttcagcagctcggcaagggtttgttgattcagatgtaga
aactaaagatgttgttgaatgtcttaaattgtcacatcaatctgacatagaagttactgg
cgatagttgtaataactatatgctcacctataacaaag---ttgaaaacatgacaccccg
tgaccttggtgcttgtattgactgtagtgcgcgtcatattaatgcgcaggtagcaaaaag
tcacaacattgctt------tgatatggaacgttaaagatttcatgtcattgtctgaaca
actacgaaaacaaatacgtagtgctgctaaaaagaataacttaccttttaagttgacatg
tgcaactactagacaagttgttaatgttgtaacaacaaaga--------tagcacttaag
ggtggtaaaattgttaataattggttgaagcagttaattaaagtta--------------
----cacttgtgttcctttt---------------tgttgctgctattttctatttaata
aca--cctgttcatgtcatgtctaaacatactgacttttcaagtgaaatcataggataca
aggctattgatggtggtgtcactcgtgacatagcatctacagatacttgttttgctaaca
aacatgctgattttgacacat----ggtttagccagcgtggtggtagttatactaatgac
aaagcttgcccattgattgctgcagtcata------acaagagaagtgggttttgtcgtg
cctggttt----------gcctggcacgatattacgcaca--------------actaat
ggtgactttttgcatttcttacctagagtttttagtgcagttggtaacatctgttacaca
ccatcaaaacttatagagtacactgactttgcaacatcagcttgtgttttggctgctgaa
tgtacaatttttaaagatgcttctggtaagccagtaccatattgtt------atgatacc
aatgtactagaaggttctgttgcttatgaaagtttacgccctgacacacgttatgtgctc
atggatggctctattatt-caatttcctaacacctaccttgaaggttctgttagagtggt
aacaacttttgattctga---gtactgtaggcacggcacttgtgaaagatcagaagctgg
tgtttgtgtatctactagtggtagatgggtacttaacaatgattattacagatctttacc
aggagttttctgtggtgtagatgctgtaaatttacttactaatatgtttacaccactaat
tcaacctattggtg-----ctttggacatatcagcatct----------------atagt
agctggtggtattgtagctatcgtagtaacatgccttgcctactattttatgaggtttag
aagagcttttggtgaatacagtcatgtagttgcctttaatactttactattccttatgtc
attcactgtactctgtttaacaccagtttactcat-------tcttacctggtgtttatt
ctgttatttacttgtacttgacattttatcttactaatgatgtttcttttttagcacata
ttcagtggatggttatgttcacacctttagtacctttctggataaca---------attg
cttatatcatttgtatttccacaaagcatttctattggttctttagtaattacctaaaga
gacgtgtagtcttta-----atggtgtttcctttagtacttttgaagaagctgcgctgtg
cacctttttgttaaataaagaaatgtatctaaagttgcgtagtgatgtgctattacctct
tacgcaatataatagatacttagctctt----tataataagtacaagtattttagtgg--
--agcaatggatacaactagctacagagaagctgcttgttgtcatctcgcaaaggctctc
aatgacttcagtaactcaggttctgatgttctttaccaaccaccacaaacctctatcacc
tcagctgttttgcagagtggttttagaaaaatggcattcccatctggtaaagttgagggt
tgtatggtacaagtaacttgtggtacaactacacttaacggtctttggcttgatgacgta
gtttactgtccaagacatgtgatctgcacctctgaagacatgcttaaccctaattatgaa
gatttactcattcgtaagtctaatcataatttcttggt------acaggctggtaatgtt
caactcagggttattggacattctatgcaaaattgtgtacttaagctta-aggttgatac
agccaatcctaagacacctaagtataagtttgttcgcattcaaccaggacagactttttc
agtgttagcttgttacaatggttcaccatctggtgtttaccaatgtgctatgaggcccaa
tttcactattaagggttcattccttaatggttcatgtggtagtgttggttttaacataga
ttatgactgtgtctctttttgttacatgcaccatatggaattaccaactggagttcatgc
tggcacagacttagaaggtaacttttatggaccttttgttgacaggcaaacagcacaagc
agctggtacggacacaactattacagttaatgttttagcttggttgtacgctgctgttat
aaatg--gagacaggtggtttctcaatcgatttaccacaactcttaatgactttaacctt
gtggctatgaagtacaattatgaacctctaacacaagaccatgttgacatactaggacct
ctttctgc----tcaaactggaattgccgttttagatatgtgtgcttcattaaaag----
--------aattactgcaaaatggtatgaatggacgtaccatattgggtagtgcttt---
---------------attagaagatgaatttacaccttttgatgttgttagacaatgctc
aggtgttactttccaaagtgcagtgaaaagaacaatcaagggtacacaccactggttgtt
actcacaattttgacttcacttttagttttagtccagagtactcaatggtctttgttctt
ttttttgtatgaaaatgcctttttaccttttgctatgggtattattgctatgtctgcttt
tgcaatgatgtttgtcaaacataagcatgcatttctctgtttgtttttg---ttaccttc
tcttgccactgtagcttattttaatatggtctatatg--------cctgctagttgggtg
atgcgtattatgacatggttggatatggttgata--------------------------
------------ctagtttgtctggt---------tttaagctaaaagactg--------
--------tgttatgtatgcatcagctgtagtgttactaatcct-tatgacagcaagaac
tgtgtatgatgatggtgctaggagagtgtggacacttatgaa--------tgtcttgaca
ct-----cgtttataaag------tttattatggtaatgctttagatcaagccatttcca
tgtg------------ggctcttataatctctgttacttctaactactcaggtg--tagt
tacaactgtcatgtttttggccagaggtattgtttttatgtgtgttgagt-attgcccta
ttttcttcataactggtaatacacttca----------gtgtataatgctagtttattgt
ttcttaggctatttttgtacttgttactttggcctcttttgtttactcaaccgctacttt
agactgactcttggtgtttatgattacttagtttctacacaggagtttagatatatgaat
tcacagggactactcccacccaagaatagcatagatgccttcaaactcaacattaaattg
ttgggtgttggtggcaaaccttgtatcaaagtagccactgtacagtctaaaatgtcagat
gtaaagtgcacatcagtagtcttactctcagttttgcaacaactcagagtagaatcatca
tctaaattgtgggctcaatgtgtccagttacacaatgacattctcttagctaaagatact
actgaagcctttgaaaaaatggtttcactactttctgttttgctttccatgcagggtgct
gtagacataaacaagctttgtgaagaaatgctggacaacagggcaaccttacaagctata
gcctcagagtttagttcccttccatcatatgcagcttttgctactgctcaagaagcttat
gagcaggctgttgctaatggtgattctgaagttgttcttaaaaagttgaagaagt-----
-------------ctttgaatgtggctaaatctgaatttgaccgtgatgcagccatgcaa
cgtaagttggaaaagatggctgatcaagctatgacccaaatgtataaacaggctagatct
gaggacaagagggcaaaagttactagtgctatgcagacaatgcttttcactatgcttaga
aagttggataatgatgcactcaacaacattatcaacaatgcaagagatggttgtgttccc
ttgaacataatacctcttacaacagcagccaaactaatggttgtcataccagactataac
acatata-aaaatacgtgtgatggtacaacatttacttatgcatcagcattgtgggaaat
ccaacaggttgtagatgcagatagtaaaattgttcaacttagtgaaattagtatggacaa
ttcacc---------------------taatttagcatggcctcttattgtaacagcttt
aagggccaatt------------------------ctgctgtcaaattacagaataatga
gcttagtcctgttgcactacgacagatgtcttgtgctgccggtactacacaaactgcttg
cactgatgacaatgcgttagcttactacaacacaacaaagggaggtaggtttgtacttgc
-actgttatccgattta--caggatttgaaatgggctagattccctaagagtgatggaac
tggtactatctatacagaactggaaccaccttgtaggtttgttacagacacacctaaagg
tcctaaagtgaagtatttatactttattaaaggattaaacaacctaaatagaggtatggt
acttggtagtttagctgccacagtacgtctacaagct---ggtaatgcaacagaagtgcc
tgccaattcaactgtattatctttctgtgcttttgctgtagatgctgctaaagcttacaa
agattatctagctagtgggggacaaccaatcactaattgtgttaagatgttgtgtacaca
cactggtactggtcaggcaataacagttacaccggaagccaatatggatcaagaatcctt
tggtggtgcatcgtgttgtctgtactgccgttgccacatagatcatcc------------
aaatcctaaaggattttgtgacttaaaaggtaagtatgtacaaatacctacaacttgtgc
taatgaccctgtgggttttacacttaaaaacacagtctgtaccgtctgcggtatgtggaa
aggttatggctgtagttgtgatcaa-ctccgcgaacccatgc------ttcagtcagctg
atgcacaatc---------------gtttttaaacgggtttgcggtgtaagtgcagcccg
tcttacaccgtgcggcacaggcactagtactgatgtcgtatacagggcttttgacatcta
caatgataaagtagctggttttgctaaattcctaaaaactaattgttgtcgcttccaaga
a------------aaggacgaagatgacaatttaattgattcttactttgtagttaagag
acacactttctctaactaccaacatgaagaaacaatttataatttacttaaggattgtcc
agctgttgctaaacatgacttctttaagtttagaatagacggtgacatggtaccacatat
atcacgtcaacgtcttactaaatacacaatggcagacctcgtctatgctttaaggcattt
tgatgaaggtaattgtgacacattaaaagaaatacttgtcacatacaattgttgtgatga
tgattatttca------------ataaaaaggactggtatgattttgtagaaaacccaga
tatattacg-cgtatacgccaacttaggtgaacgtgtacgccaagctttgttaaaaacag
tacaattctgtgatgccatgcgaaatgctggtattgttggtgtactgacattagataatc
aagatctcaatggtaactggtatgatttcggtgatttcatacaaaccacgccaggtagtg
gagttcctgttgtagattcttattattcattgttaatgcctatattaaccttgaccaggg
ctttaactgcagagtcacatgttgacactgacttaacaaagccttacattaagtgggatt
tgttaaaatatgacttcacggaagagaggttaaaactctttgaccgttattttaaatatt
gggatc---agacataccacccaaattgtgttaactgtttggatgacagatgcattctgc
attgtgcaaactttaatgttttattctctacagtgttcccacctacaagttttggaccac
tagtgagaaaaatatttgttgatggtgttccatttgtagtttcaactggataccacttca
gagagctaggtgttgtacataatcaggatgtaaacttacatagctctagacttagtttta
aggaattacttgtgtatgctgctgaccctgctatgcacgctgcttctggtaatctattac
tagataaacgcactacgtgcttttcagtagctgcacttactaacaatgttgcttttcaaa
ctgtcaaacccggtaattttaacaaagacttctatgactttgctgtgtctaagggtttct
ttaaggaaggaagttctgttgaattaaaacacttcttctttgctcaggatggtaatgctg
ctatcagcgattatgactactatcgttataatctaccaacaatgtgtgatatcagacaac
tactatttgtagttgaagttgttgataagtactttgattgttacgatggtggctgtatta
atgctaaccaagtcatcgtcaacaacctagacaaatcagctggttttccatttaataaat
ggggtaaggctagactttattatgattcaatgagttatgaggatcaagatgcacttttcg
catatacaaaacgtaatgtcatccctactataactcaaatgaatcttaagtatgccatta
gtgcaaagaatagagctcgcaccgtagctggtgtctctatctgtagtactatgaccaata
gacagtttcatcaaaaattattgaaatcaatagccgccactagaggagctactgtagtaa
ttggaacaagcaaattctatggtggttggcacaacatgttaaaaactgtttatagtgatg
tagaaaaccctcaccttatgggttgggattatcctaaatgtgatagagccatgcctaaca
tgcttagaattatggcctcacttgttcttgctcgcaaacatacaacgtgttgtagcttgt
cacaccgtttctatagattagctaatgagtgtgctcaagtattgagtgaaatggtcatgt
gtggcggttcactatatgttaaaccaggtggaacctcatcaggagatgccacaactgctt
atgctaatagtgtttttaacatttgtcaagctgtcacggccaatgttaatgcacttttat
ctactgatggtaacaaaattgccgataagtatgtccgcaatttacaacacagactttatg
agtgtctctatagaaatagagatgttgacacagactttgtgaatgagttttacgcatatt
tgcgtaaacatttctcaatgatgatactctctgacgatgctgttgtgtgtttcaatagca
cttatgcatctcaaggtctagtggctagcataaagaactttaagtcagttctttattatc
aaaacaatgtttttatgtctgaagcaaaatgttggactgagactgaccttactaaaggac
ctcatgaattttgctct-caacatacaatgctagttaaacagggtgatgattatgtgtac
cttccttacccagatccatcaagaatcctaggggccggctgttttgtagatgatatcgta
aaaacagatggtacacttatgattgaacggttcgtgtctttagctatagatgcttaccca
cttactaaacatcctaatcaggagtatgctgatgtctttcatttgtacttacaatacata
agaaagctacatgatgagttaacaggacacatgttagacatgtattctgttatgcttact
aatgataacacttcaaggtattgggaacctgagttttatgaggctatgtacacaccgcat
acagtcttacaggctgttggggcttgtgttctttgcaattcacagacttcattaagatgt
ggtgcttgcatacgtagaccattcttatgttgtaaatgctgttacgaccatgtcatatca
acatcacataaattagtcttgtctgttaatccgtatgtttgcaatgctccaggttgtgat
gtcacagatgtgactcaactttacttaggaggtatgagctattattgtaaatcacataaa
ccacccattagttttccattgtgtgctaatggacaagtttttggtttatataaaaataca
tgtgttggtagcgataatgttactgactttaatgcaattgcaacatgtgactggacaaat
gctggtgattacattttagctaacacctgtactgaaagactcaagctttttgcagcagaa
acgctcaaagctactgaggagacatttaaactgtcttatggtattgctactgtacgtgaa
gtgctgtctgacagagaattacatctttcatgggaagttggtaaacctagaccaccactt
aaccgaaattatgtctttactggttatcgtgtaactaaaaacagtaaagtacaaatagga
gagtacacctttgaaaaaggtgactatggtgatgctgttgtttaccgaggtacaacaact
tacaaa-ttaaatg--ttggtgattattttgtgctgacatcacatacagtaatgccatta
agtgcacctacactagtgccacaagagcactatgttagaattactggcttatacccaaca
ctcaatatctcagatgagttttctagcaatgttgcaaattatcaaaaggttggtatgcaa
aagtattctacactccagggaccacctggtactggtaagagtcattttgctattggccta
gctctctactacccttctgctcgcatagtgtatacagcttgctctcatgccgctgttgat
gcactatgtgagaaggcattaaaatatttgcctatagataaatgtagtagaattatacct
gcacgtgctcgtgtagagtgttttgataaattcaaagtgaattcaacattagaacagtat
gtcttttgtactgtaaatgcattgcctgagacgacagcagatatagttgtctttgatgaa
atttcaatggccacaaattatgatttgagtgttgtcaatgccagattacgtgctaagcac
tatgtgtacattggcgaccctgctcaattacctgcaccacgcacattgctaactaagggc
acactagaaccagaatatttcaattcagtgtgtagacttatgaaaactataggtccagac
atgttcctcggaacttgtcggcgttgtcctgctgaaattgttgacactgtgagtgctttg
gtttatgataataagcttaaagcacataaagacaaatcagctcaatgctttaaa---atg
ttttataaggg------tgttatcacgcatgatgtttcatctgcaattaacaggccacaa
ataggcgtggtaagagaattccttacacgtaaccctgcttggagaaaagctgtctttatt
tcaccttataattcacagaatgctgtagcctcaaagattttgggactaccaactcaaact
gttgattcatcacagggctcagaatatgactatgtcatattcactcaaaccactgaaaca
gctcactcttgtaatgtaaacagatttaatgttgctattaccagagcaaaagtaggcata
ctttgcataatgtctgatagagacctttatgacaagttgcaatttacaagtcttgaaatt
cca---cgtaggaatgtggcaactttacaagctgaaaatgtaacaggactctttaaagat
tgtagtaaggtaatcactgggttacatcctacacaggcacctacacacctcagtgttgac
actaaattcaaaactgaaggtttatgtgttgacatacctggcata------cctaaggac
atgacctatagaagactcatctctatgatgggttttaaaatgaattatcaagttaatggt
taccctaacatgtttatcacccgcgaagaagctataagacatgtacgtgcatggattggc
ttcgatgtcgaggggtgtcatgctactagagaagctgttggtaccaatttacctttacag
ctaggtttttctacaggtgttaacctagttgctgtacctacaggttatgttgatacacct
aataatacagatttttccagagttagtgctaaaccaccgcctggagatcaatttaaacac
ctcataccacttatgtacaaaggacttccttggaatgtagtgcgtataaagattgtacaa
atgttaagtgacacacttaaaaatctctctgacagagtcgtatttgtcttatgggcacat
ggctttgagttgacatctatgaagtattttgtgaaaataggacctgagcgcacctgttgt
ctatgtgatagacgtgccacatgcttttccactgcttcagacacttatgcctgttggcat
cattctattggatttgattacgtctataatccgtttatgattgatgttcaacaatggggt
tttacaggtaacctacaaagcaaccatgatctgtattgtcaagtccatggtaatgcacat
gtagctagttgtgatgcaatcatgactaggtgtctagctgtccacga-gtgctttgttaa
gcgtgttgactggactattgaatatcctataattggtgatgaactgaagattaatgcggc
ttgtagaaaggttcaacacatggttgttaaagc-tgcattattagcagacaaattcccag
ttcttcacgacattggtaaccctaaagctattaagtgtgtacctcaagctgatgtagaat
ggaagttctatgatgcacagccttgtagtgacaaagcttataaaatagaagaattattct
attcttatgccacacattctgacaaattcacagatggtgtatgcctattttggaattgca
atgtcgatagatatcctgctaattccattgtttgtagatttgacactagagtgctatcta
accttaacttgcctggttgtgatggtggcagtttgtatgtaaataaacatgcattccaca
caccagcttttgataaaagtgcttttgttaatttaaaacaattaccatttttctattact
ctgacagtccatgtgagtctcatggaaaacaagtagtgtcagatatagattatgtaccac
taaagtctgctacgtgtataacacgttgcaatttaggtggtgctgtctgtagacatcatg
ctaatgagtacagattgtatctcgatgcttataacatgatgatctcagctggctttagct
tgtgggtttacaaacaatttgatacttataacctctggaacacttttacaagacttcaga
gtttagaaaatgtggcttttaatgttgtaaataagggacactttgatggacaacagggtg
aagtaccagtttctatcattaataacactgtttacacaaaagttgatggtgttgatgtag
aattgtttgaaaataaaacaacattacctgttaatgtagcatttgagctttgggctaagc
gcaacattaaaccagtaccagaggtgaaaatactcaataatttgggtgtggacattgctg
ctaatactgtgatctgggactacaaaagagatgctccagcacatatatctactattggtg
tttgttctatgactgacatagccaagaaaccaactgaaacgatttgtgcaccactcactg
tcttttttgatggtagagttgatggtcaagtagacttatttagaaatgcccgtaatggtg
ttcttattacagaaggtagtgttaaaggtttacaaccatctgtagg-----tcccaaaca
agctagtct-taatggagtcacattaattggagaagccgtaaaaacacagttcaattatt
ataagaaagttgatggtgttgtccaacaattacctgaaacttactttactcagagtagaa
atttacaagaatttaaacccaggagtcaaatggaaattgatttcttagaattagctatgg
atgaattcattgaacggtataaattagaaggctatgccttcgaacatatcgtttatggag
attttagtcatagtcagttaggtggtttacatctactgattggactagctaaacgtttta
aggaatcaccttttgaattagaagattttattcctatggacagtacagtta---aaaact
atttcataacagatgcgcaaacaggttcatctaagtgtgtgtgttctgttattgatttat
tacttgatgattttgttgaaat-------aataaaatcccaagatttatctgtagt--tt
ctaaggttgtcaaagtgactattgactatacagaaatttcatttatgctttggtgtaaag
atggccatgtagaaacattttacccaaaattacaatctagtcaagcgtggcaaccgggtg
ttgctatgcctaatctttacaaaatgcaaagaatgctattagaaaagtgtgaccttcaaa
attatggtgatagtgcaacattacctaaaggcataatgatgaatgtcgcaaaatatactc
aactgtgtcaatatttaaacacattaacattagctgtaccctataatatgagagttatac
attttggtgctggttctgataaaggagttgcaccaggtacagctgttttaagacagtggt
tgcctacgggtacgctgcttgtcgattcagatcttaatgactttgtctctgatgcagatt
caactttgattggtgattgtgcaactgtacatacagctaataaatgggatctcattatta
gtgatatgtacgaccctaagactaaaaatgttacaaaagaa-------------------
--aatgactctaaagagggttttttcacttacatttgtgggtttatacaacaaaagctag
ctcttggaggttccgtggctataaagataacagaacattcttggaatgctgatctttata
agctcatgggacacttcgcatggtggacagcctttgttactaatgtgaatgcgtcatcat
ctgaagcatttttaattggatgtaattatcttggcaaaccacgcgaacaaatagatggtt
atgtca------tgcatgcaaattacatattttggaggaatacaaatccaattcagttgt
cttcctattctttatttgacatgagtaaatttccccttaaattaaggggtactgctgtta
tgtctttaaaagaaggtcaaatc-aatgatatgattttatctcttcttagtaaaggtaga
cttataattagagaaaacaacagagttgttatttctagtgatgttcttgttaaca----a
ctaaacgaacaatgtttgtttttcttgtt-ttattgccac--tagtctctagtcagtgtg
t-----------------------------------------------------------
----taatcttacaaccagaactcaattaccccctgcatacactaattc-----------
-------tttcacacgtggtgtttattaccctgacaaagttttcagatcctcagttttac
attcaactcaggacttgtt------cttacctttcttttccaatgttacttggt-tccat
gctatacatgtctctgggaccaatggtactaagaggtttgataaccctgtcctacc----
atttaatgatggtgtttattttgcttccactgagaag---------------------tc
taacataataagaggctggatttttggtactactttagattcgaagacccagtccctact
tattgttaataacgctactaatgttgttattaaagtctgtgaatttcaattttgtaatga
tcca------tttttgggtgtttattacc--------acaaaaacaacaaaagttgg-at
ggaaagtgagttcagagtttattctagtgcgaataattgcacttttgaatatgtctctca
gccttttcttatggaccttgaaggaaaacagggtaatttcaaaaatcttagggaatttgt
gtttaagaatattgatggttattttaaaatatattctaagcacacgcctattaatttagt
gcg------------------tgatctccctcagggtttttcggctttagaaccattggt
agatttgccaataggtattaacatcactaggtttcaaactttacttgctttac-------
------atagaagttatttgactcctggtgattcttcttcaggttggacagctgg-----
-tgctgcagcttattatgtgggttatcttcaacctaggacttttctattaaaatataatg
aaaatggaaccattacagatgctgtagactgtgcacttgaccctctctcagaaacaaagt
gtacgttgaaatccttcactgtagaaaaaggaatctatcaaacttctaactttagagtcc
aaccaacagaatctattgttagatttcctaatattacaaacttgtgcccttttggtgaag
tttttaacgccaccagatttgcatctgtttatgcttggaacaggaagagaatcagcaact
gtgttgctgattattctgtcctatataattccgcatcattttccacttttaagtgttatg
gagtgtctcctactaaattaaatgatctctgctttactaatgtctatgcagattcatttg
taattagaggtgatgaagtcagacaaatcgctccagggcaaactggaaagattgctgatt
ataattataaattaccagatgattttacaggctgcgttatagcttggaattctaacaatc
ttgattctaaggttggtggtaattataattacctgtatagattgtttaggaagtctaatc
tcaaaccttttgagagagatatttcaactgaaatctatcaggccggtagcacaccttgta
atggtgttgaaggttttaattgttac--------tttcctttacaatcatatggtttcca
acccactaatggtgttggttaccaaccatacagagtagtagtactttcttttgaacttct
acatgcaccagcaactgtttgtggacctaaaaagtctactaatttggttaaaaacaaatg
tgtcaatttcaacttcaatggtttaacaggcacaggtgttcttactgagtctaacaaaaa
gtttctgcctttccaacaatttggcagagacattgctgacactactgatgctgtccgtga
tccacagacacttg--------agattcttgacattacaccatgttcttttggtggtgtc
agtgttataacaccaggaacaaatacttctaaccaggttgctgttctttatcaggatgtt
aactgcacagaagtccctgttgctattcatgcagatcaacttactcctacttggcgtgtt
tattctacaggttctaatgtttttcaaacacgtgcaggctgtttaataggggctgaacat
g---tcaacaactcatatgagtgtgacatacccattggtgcaggtatatgcgctagttat
cagactcagactaattctcctcggcgggcacgtagtgtagcta----------------g
tcaatccatcattgcctacacta-------------------------tgtcacttggtg
cagaaaattcagttgcttactctaataactctattgccatacccacaaattttactatta
gtgttaccacagaaattctaccagtgtctatgaccaagacatcagtagattgtacaatgt
acatttgtggtgattcaactgaatgcagcaatcttttgttgcaatatggcagtttttgta
cacaattaaaccgtgctttaactggaatagctgttgaacaagacaa----------aaac
acccaagaagtttttgcacaagtcaaacaaat---ttacaaaacaccaccaattaaa---
-----gattttggtggttttaatttttcacaaatattaccaga---------tccatcaa
aaccaagcaagaggtcatttattgaagatctacttttcaacaaagtgacacttgcagatg
ctggcttcatcaaacaatatggtgattgcctt------------ggtgatattgctgcta
g------agacctcatttgtgcacaaaagtttaacggccttactgttttgccacctttgc
tcacagatgaaatgattgctcaatacacttctgcactgttagcgggtacaatcacttctg
gttggacctttggtgcaggtgctgcattacaa-----------ataccatttgctatgca
aatggcttataggtttaatggtattggagttacacagaatgttctctatgagaaccaaaa
attgattgccaaccaatttaatagtgctattggcaaaattca---------agactcact
ttctt---------------------------------ccacagcaagtgcacttggaaa
acttcaagatgtggtcaaccaaaatgcacaagctttaaacacgcttgttaaacaacttag
ctccaattttggtgcaatttcaagtgttttaaatgatatcctttcacgtcttgacaaagt
tgaggctgaagtgcaaattgataggttgatcacaggcagacttcaaagtttgcagacata
tgtgactcaacaattaattagagctgcagaaatcagagcttctgctaatcttgctgctac
taaaatgtcagagtgtgtacttggacaatcaaaaagagttgatttttgtggaaagggcta
tcatcttatgtccttccctcagtcagcacctcatggtgtagtcttcttgcatgtgactta
tgtccctgcacaagaaaagaacttcacaactgctcctgccatttgt--------------
----catgatggaaaagcacactttcctcgtgaaggtgtc---tttgtttcaaatggcac
acactggtttgtaacacaaaggaatttttatgaaccacaaatcattactacagacaacac
atttgtgtctggtaactgtgatgt--tgtaataggaattgtca-----acaacacagttt
atgatcctttgcaacctgaattagactcattcaaggaggagtt-----------------
agataaatattttaag-------------------------------aatcatacatcac
cagatgttgattt---aggtgacatctctggcattaatgcttcagttgtaaacattcaaa
aagaaattgaccgcctcaatgaggttgccaagaatttaaatgaatctctcatcgatctcc
aagaacttggaaagtatgagcagtatataaaatggccatggtacatttggctaggtttta
---tagctggcttgattgccatagtaatggtgacaattatgctttgctgtatgaccagtt
gctgtagttgtctcaagggctgttgttcttgtggatcctgctgcaaatttgatgaagacg
actctgagccagtgctcaaaggagtcaaattacattacacataaacgaacttatggattt
gtttatgagaatcttcacaattggaactgtaactttgaagcaaggtgaaatcaaggatgc
tactccttcagattttgttcgcgctactgcaacgataccgatacaagcctcactcccttt
cggatggcttattgttggcgttgcacttct----tgctgtttttcagagcgcttccaaaa
tcataaccctcaaaaagagatggcaactagcactctccaagggtgttcactttgtttgca
acttgctgttgttgtttgtaacagtttactcacaccttttgctcgttgctgctggccttg
aagccccttttctctatctttatgctttagtctacttcttgcagagtataaactttgtaa
gaataataatgaggctttggctttgctggaaatgccgttccaaaaacccattactttatg
atgccaactattttctttgctggcatactaattgttacgactattgtataccttacaata
gtgtaacttcttcaattgtcattacttcaggtgatggcacaacaagtcctatttctgaac
atgactaccagattggtggttatactgaaaaatgggaatctggagtaaaagactgtgttg
tattacacagttacttcacttcagactattaccagctgtactcaactcaattgagtacag
acactggtgttgaacatgttaccttcttcatctacaataaaattgttgatgagcctgaag
aacatgtccaaattcacacaatcgacggttcatccggagttgttaatccagtaatggaac
caatttatgatgaaccgacgacgactactagcgtgcctttgtaagcacaagctgatgagt
acgaacttatgtactcattcgtttcggaagagacaggtacgttaatagttaatagcgtac
ttctttttcttgctttcgtggtattcttgctagttacactagccatccttactgcgcttc
gattgtgtgcgtactgctgcaatattgttaacgtgagtcttgtaaaaccttctttttacg
tttactctcgtgttaaaaatctgaattcttctagagttcctgatcttctggtctaaacga
actaaatattatattagtttttctgtttggaactttaattttagccatggc---agattc
caacggtactattaccgttgaagagcttaaaaagctccttgaacaatggaaccta---gt
aataggtttcctattccttacatggatttgtcttctacaatttgcctatgccaacaggaa
taggtttttgtatataattaagttaattttcctctggctgttatggccagtaactttagc
ttgttttgtgcttgctgctgtttacagaataaattggatcaccggtggaattgctatcgc
aatggcttgtcttgtaggcttgatgtggctc---------agctacttcattgcttcttt
cagactgtttgcgcgtacgcgttccatgtggtcattcaatccagaaactaa---------
--cattcttctcaacgtgccactccatggcactattctgaccagaccgcttctagaaagt
gaac------------------tcgtaatcggagctgtgatccttcgtggacatcttcgt
attgctggacaccatctaggacgctgtgacatcaaggacctgcctaaagaaatcactgtt
gctacatcacgaacgctttcttattacaaattgggagcttcgcagcgtgtagcaggtgac
tcaggttttgctgcatacagtcgctacaggattggcaactataaattaaacacagaccat
tccagtagcagtgacaatattgctttgcttgtacagtaagtgacaacagatgtttcatct
cgttgactttcaggttactatagcagagatattactaattattatgaggacttttaaagt
ttccatttggaatcttgattacatcataaacctcataattaaaaatttatctaagtcact
aactgagaataaatattctcaattag---atgaagagcaaccaatggagattgattaaac
gaacatgaaaattattcttttcttggcactgataacactcgctacttgtgagctttat-c
actaccaagagtgtgttagaggta--caacagtacttttaaaagaaccttgctcttctgg
aacatacgagggcaattcaccatttcatcctctagctgataacaaatttgcactgacttg
ctttagcactcaattt------------------------gcttttgcttgtcctgacgg
cgtaaaacacgtctatcagttacgtgccagatcagtttcacctaaactgttcatcagaca
agaggaagttcaagaactttact---------ctccaatttttcttattgttgcggcaat
agtgtttataacactttgcttcacactcaaaagaaagacagaa--tgattgaactttcat
taattgacttctatttgtgctttttagcctttctgctattccttgttttaattatgctta
ttatcttttggttctcacttgaactgcaagatcataatgaaacttgtcacgcctaaacga
acatgaaatttcttgttttcttaggaatcatcacaactgtagctgcatttcaccaagaat
gtagtttacagtcatgtactcaacatcaaccatatgtagttgatgacccgtgtcctattc
acttctattctaaatggtatattagagtaggagctagaaaatcagcacctttaattgaat
tgtgcgtggat--gaggctggttctaaatcacccattcagtacatcgatatcggtaatta
tacagtttcctgtttaccttttacaattaattgccaggaacctaaatt-------gggta
gtcttgtagtgcgttgttcgttctatgaagac----tttttagagtatcatgacgttcgt
gttgttttagatttcatctaaacgaacaaactaaaatgtctgataatggaccccaaaatc
agcgaaatgcaccccgcattacgtttggtggaccctcagattcaactggcagtaaccaga
atggagaacgcagtggggc--gcgatcaaa--------acaacgtcggccccaaggttta
cccaataatactgcgtcttggttcaccgctctcactcaacatggcaagg--aagacctta
aattc-------------cctcgaggacaaggcgttccaattaacaccaatagcagtcca
gatgaccaaattggctactaccgaagagctaccagacgaattcgtggtggtgacggtaaa
atgaaagatctcagtccaaga----tggtatttctactacctaggaactgggccagaagc
tggacttccctatggtgctaacaaagacggcatcatatgggttgcaactgagggagcctt
gaatacaccaaaagatcacattggcacccgcaatcctgctaacaatgctgcaatcgtgct
acaacttcctcaaggaacaacattgccaaaaggcttctacgcagaagggagcagaggcgg
cagtcaagcctcttctcgttcctcatcacgtagtcgcaacagttcaagaaattcaactcc
ag--------gcagc----agtaggggaacttctcctgctagaatggctggcaatggcgg
tgatgctgctcttgcttt----gctgctgcttgacagattgaaccagcttgagagcaaaa
tgtctggtaaaggccaacaacaacaaggccaaactgtcactaagaaatctgctgctgagg
cttctaagaagcctcggcaaaaacgtactgccactaaagcatacaatgtaacacaagctt
tcggcagacgtggtccagaacaaacccaaggaaattttggggaccaggaactaatcagac
aaggaactgattacaaacattggccgcaaattgcacaatttgcccccagcgcttcagcgt
tcttc----------ggaatgtcgcgca--------------------------------
----ttggcatggaagtcacaccttcgggaacgtggt-----------------------
--------------tgacctacacaggtgccatcaaattggatgacaaagatccaaattt
ca---aagatcaagtcattttgc-tgaataagcatattgacgcatacaaaacattcccac
caacagagcctaaaaaggacaaa-aagaagaaggctgatgaaactcaagcctt-accgca
ga-gacagaagaaacagcaaactgtgactcttcttcctgctgcagatttggatgatttct
ccaaacaattgcaacaatccatgagcagtgctgactcaactcaggcctaaactcatgcag
accacacaaggcagatgggctatat-----------------------aaacgttttcgc
ttttccgtt-----------------------------tacgatatatagtctactcttg
---------tgcagaatgaattctcgt---------------------------------
-------------aactacatagcacaagtagatgtagtta-------actttaatctca
cata--------------gcaatctttaatcagtgt------------------------
---------------------------------------------gtaacattagggagg
acttgaaagagccaccacattttcaccgaggccacgcggagtacgatcgagtgtacagtg
aacaatgctagggagagctgcctatatggaagagccctaatgtgta----aaattaattt
tagtagtgctatccccatgtgattttaatagcttcttaggagaatgacaaaaaaaaaaa-
------------------aaaaaaaaaaaaaaaaaaaaaa-
>MT367412.1 Turkey coronavirus strain gammaCoV/Tk/Poland/G160/2016, complete genome
agatgaaagctcttccaaaactagtcagccatttcatcgtccgtatttgttaagctggaa
atctagcgcaaggctagtatgtatgatatatatttatatcacacttaagtcaacggactt
aaatacctacagctggtccccataggtgttccattgcagtgcac----------------
-------tttagtgccctggatggcacc-tggccacc-tgtcaggtttttg---------
--------------------------ttgttagaatat----------------------
-------------------cattgttgctggtatca------------------------
--ctgcttgttttgccgtgtctcactttatacatccgttgcttgggctacctagtgtcca
gcgtcctgcgggcg--------------------------ccgtggctggtctgagtgcg
aagaa-------------------------cctctg-gttcatctagcggtacgcgggtg
tgtgga----------------------------------agtagcgcttcagacgtacc
ggttctgttgc----gtgaaaca-cggggtcacctccccccacatacctctaagggc-tt
tgagcctagcgttgggctacgttctcgcatagggtcggttgtacgacgtttgtagggggt
agtgccgaacaacccctgaggt-------------------------gacaggttctggt
ggtgttt----agtgagcagacatacaatagacagtgacaacatggcct-----------
--caagcctaaaacaggg------------------------agtatctcccaaaccaag
ggatgtcattcttgttgc--caaagacattcccgaacaactctgtgacgctttgttcttt
tatacgtcacatagtcccaaagattacgctgatgct---------------------ttt
gcctataggcagaagtttgaccgtaatctccaga-----ctgggaagcagtttaaatttg
aaactgtgtgtggtctcttcctcttgaagggagttgaca---------------gagtaa
cacctggtgtcccagctaaaactttaaaagccacttctaagttggcggatttggaagaca
tctttggtgtctc----------------accatttgcacggaagtaccgtgaacttttg
aagacagcatctcagtggtcgcttactgttgacacactggatgctcgtgcacagactctt
gatgaaatgtttgcatccactgaga-tactttggctccaggtggcagcaaaaattcaagt
ttcggctatggcaatgcgcaggcttgttag------------------agaagtaactgc
aaaagtcgtggaagtattgggttcaaatttgagtgctctttttcaaattgttaaagaaca
aatagccaaa-----gtctttcaaaag-------gcattggctatttttgaaagtgtgaa
tgatttaccacagcgtattgcagcacttaagatggcctttgccaagtgtgccaagtcagt
tactgttgtggttatggagagaactctagttgttagagagtttgctggcacttgtcttgc
aagcatcaatggtgctattgcaaaattctttgaagaacttccaaa---------------
------------tggcttta------------tgggttctaaaatcttcacaacgcttgc
cttctttaaagaagctgttgtgaaaattattgaaaacataccaaatgccccaagaggtac
c----aaaggttttgaagttgttggcaatgccaaaggaacacaagttgttgtgcgtggca
tgcgaaacga-cctaactttgcttgatcaacgagctgacattcctgttgagtcagaaggt
tggtctgcaattttgg---aaggacatctctgctatgtctt-------------tagaag
tggtgatcggttttatgctgcacctctttcgggaaattttgcattgcatgatgtatattg
ctgcgagcgtgtagtttgtttgtcagatgg-tgtaacgccggagataaatga--------
----------tgggctcattctcgctgcaatatattcatcttttagtgtcacagagctcg
tggctgcacttaaaaagggtgagccattcaaatttttgggacacaagtttgtctatgcaa
aggatgcagcagtttcgtttacattagcgaaggctgcaactatagcagatgttttgaagc
tgtttcaatcagctcgtgtaaaagcagaagacatttggtcttcgtttactgaaaagtctt
ttgaattctggaagcttgcgtatggaaaagtgcgcaacctcgaagacttcgtgaagactc
atttctgtaaggct----------caaatgtcacttgttgttctagcagcagtgcttgga
gaaggcatttggcatcttgtcactcaggtcatctataaattaggtggtcttttcactaaa
gttgttgatttttgtgag---aaacattggaaagggttttgtgcacagttgaagaaggct
aagctcattgtgactgaaagtttttgtgttttaaaaggagttgcacagcactgtttccaa
--ctactgctggatgcgatatactc-tatgtacaagagttttaggaagtgtgcacttggt
agagtccacggggacttgctcttttggagaggtggtgtgcacaaaattgttcaagatggc
gatgaaatttggtttgacgccattga----------tagtgttgatgttgaagatctggg
tgttgtcaaagaaaagcctatagattttgaggtttgtgaagacataacacttccagaaaa
tcaacctggtcatatggttc-aaatcgaggatgacggaaagaactatatgttcttccgct
tcaaaaaggatgagaacatttactatacaccaatgtcacagcttggtgctattaatgtgg
tttgcaaggcaggcggtaaaaccgtaacctttggagacaccactgtgcacgaaataccac
cacctgatgttgtgcctattaaggttagcattgagtgttgtggtgaaccatggaatacaa
tcttcaagaaagcttataaagagcccattgaagttgaaactgatctcacagtagaacaat
tgctctctgtgatctatgagaaaatgtg--------------------cgatgatctcaa
attgtttccagaggcaccagaacctccaccttttgagaatgttgcacttg----------
--------------------ttgataagaacggtaa----ggacttggattgtataaaat
catgccaccttatttacc------gtaattatgagagcgatgctgacatcgaggaagaag
atgctgag---------------gagtgtgacacag---------actcaggtgaagctg
aagagtgtgacactagttcag---------aatgtgaacaggaggatgagga--------
--------------cactaaagtgttggctcttatacaagac------------------
------------ccggcaagtaataagtaccctctgccgcttga----------------
--------------------tgatgattatagcgtct---------------ataatgga
tgtattgtccataaggatgctcttgacgtt---------gtgaatctaccatctggtgat
gagacctttgtcattaatagctgtttcgatggagcagttaagcctctgccgaaaaaggtt
attga-------------------------------------------------------
--------------cgttcttggtg-----------------------------------
-------------attggggtgaggctgtt------------gatgcacaagaacagctg
tgtcgacaggaa--catgctcaaaccaattctgaaggaccagtggaaaattctactggtg
attctagtgtgtcgactgaaca------------------agttgttgttgaagagcagg
aattaattcccgttgttgaacaagatc---aagctgtagttgtttacacccctgctgatc
tacaagttgttgaggaaacacca---------gacgagtttattctcactgctgatgtgc
ttacagaagaagttg---tgtctcaagaacaacaggagtcacaggtcgaacaagagcctg
cttatgttgttaaaccgcaatgcgataagaaggctaaaaagttc------aaggttaaac
caactacatgtgaaaaacccaaatatttggagtataaaacatgtgt--------------
--------------------gggtgatttgactgtggtaatagcca--------------
-------------------aggcattggatgagtttaaggagttctgcattgtaaatgct
gctaatgagcatatgtctcatggtggtggtgttgcaaaggcaatcgcagatttttgtgga
cccgattttgtggaatattgcgaggactatgttaagaaacatggccctcaacaaagactt
-----gttacaccttcatttgtcaaaggcattcaatgtgtgaacaatgttgtaggacct-
--------cgccat---------------ggagacagtaacttgcgtgataagcttgttg
ctgcttacaagaa--------------------------------------tgttcttgt
---------------------------------------------------------aga
tggtgttgtcaattatgttgttccagttctctc--------atcaggaatttttggtgtt
gatt----------------------------------ttaagatgtctatag-------
----------------------------acgctatgcgccaagcttttgaagattgcaac
atacgcgttcttctcttctctttgt-----ctcaagaacatatcgattatttcgatgtta
cttgtaaa-----cagaagacaattta-----------------------ccttacagag
gacggtgtta--------------------------------------------------
------------------------------------------------------------
-----------aataccgctctgttactgtgaaacctggtgactcgttgagt--------
----------------------------caatttggacaggttttttcaaagaacaagac
agttt----------------ttacagcagatgatgttgatgataaa-------------
--------gaaattctctttacacctactactgacaaggct------------gttcttg
attattattgtttagaggcgcaaaagtatgtg---------atatatttacaaactttag
cgcagaagtggaatgtccaatatagagacaattttattatacttgagtggcgtgatggaa
attgctggattaatgcagcagtagtcctcctccaagctgctaaaattaggtttaa---ag
gttttcttgcagaagcatgggctagactgttgggtggagacccaacagaatttgtagcat
ggtgctatgcaagttgcaatgctaaagttggtgagttttcagatgctaattggctcttgg
ccaacttggcagaatattttgatgcagattacacgaacgcacttcttaagaggcgtgttt
cgtgtaactgtggtgt-taagaattatgaa---------------cttagaggccttgaa
gcttgtattcaacctgtaagggcacctaatcttctacattttaaga--------------
---------cgcaatattcaaattgcccaacttgtggtgcaa------------------
------atagtgtggatgaagtaatagaagcttcacttccgtacttattgctctttgcta
ctgatggtcctactacagtggattgtg------------atgaaagtgctgtagggaatg
ttgttttcattg-----gctctactaacagtggcc-------------------------
------------------actgttatacacaagccattgataaggcttttgacaatcttg
ctaaagatagaaaatttggaaagaagtccccttacactactgcaatgtatac-------a
cacttctctcttaagggtgaaaatcctctgcctgttgttaaacagagtaagggtaaaacc
aaagtagtaaaagaagatgtttctaatcttgctactagttccaaagccagttttgatgat
cttactgactttgaacggtggtatgatagtaaca-------cctatgaaagtcttaaagt
gc-----------------------aggaaacacctgataatttggatgagtatgtgtca
tttacaacaaaggaagattctaagttgccgctgacacttaaagttagaggtattaaatca
gttgttgactttaagtcgaaggacggtttcacttataagtt-aacacctgacactgatga
aaatttaaaagcaccagtctattacccggtcttggactctattagt---cttaagtccat
ctgggttgaaggcagtgctaattttgttgttggtcatccaaact---attatagtaagtt
tctgcgtgttcccaccttctgggagtgtgctgagagctttgttaaaataggagaaaaagt
tgatggtgtaactatgggattatggtgtgcagaacaccttaataaacctaatttggagag
aattttcaacattgctaagaaagcaattgttgga------actagtattgttactacaga
atgtggtaaattaattagtaaagcagct------acattcattgctgataaagtaggtg-
-----gtggtgtagtttgcaatattatagatagagttaagggtatttgtggattcacacg
tgggcattttgagaaaaagatgtccacgcaattcataaaa--------------------
-acacttatatt----------cttctttttctactttat--------------------
--------------------------------------------------aaaggctagt
tttaagagtgttatcgctagctataagaaagtgctgtgta---aggtggtgtttgctacc
ttac---------------ttatatcatggtttatatatacaagtaatccagtaatgttt
---------------actggaatacgtgtgttagactttttatttgacggttctttctgt
ggtccttataatgactatggtaaagcttcctttga---------------tgttttacgc
tattgcgaaggtgattttacttgtcgtgtgtgtttgtctgatagagattcactccatttg
tataagcatgcctatagcgtagagcagatctataaagatgcagtttctggcattggtttt
aattggaactggctttatt------tagtctttctaatattatttgttaaaccagtggca
ggttttgtt----------attatttgctattgtgttaagtatttggtattgagttcgac
tgtgttgcaaactggtgtaggttttctagactggtttgtagagacaatctttactcactt
taattttatgggtgcaggtttt--------------------tacttctggctcttctat
aagatatacatacaggttcatcatatactgta-----ttgtaaggatataacatgtgaag
tgtgcaagaaggttgtacgtagtaatag----gcaagaggttagcgt-----tgtagttg
gtggacgcaagcaaatagtgcatgtctacactaactcaggctataatttttgtaagagac
ataactggtattgtagaaattgtgatgagtatggtcaccaaaatacatttatgtctcctg
aagtagctggcgagctttctgaaaagcttaaacgccatgttaaacctacagcatatgctt
atcacgttgtggatgaggcttgtgtagttgatgattttgttaacttaaaat---acaaag
ctg------caattcccggtaaggatagtgcacctcctgctgttaagt------------
---gtttcggtgtaacagatttcttg---aagaaagctgttttccttaaggatgcactga
aatgtgaacaaatatctaatgatggttttatagtgtgtaatacacaaagtgtgcatgcat
tagaggaagcaaagaatgcggccatctattatgcgcaatacttgtgtaaaccaatactta
tacttgatcaggcact-ttatgagcaattagttgtagaacctgtttcaaagagtgttgta
gataaggtttgtgctatcttgtctaatataatttc-------------------------
-----------------tgtagatactgcagctttaaattacaaagctggcacacttcg-
tgattgtctccttagtgttac---------------------------taaagacgaaga
ggctgttggtatgg---------ctatcttctgtcacaataatgaagtggaatacactag
tgatggttttactaatgtaataccctcatatggtatagacacagataaattaacacctcg
tgataggggatttttaataaactcagatgcttccgttgccaatttaagagt---------
---taaaaatgctccaccggtagtatggaagttttcggaccttattaagttgtctgacag
ttgtctcaaatatttaatttcagctactgttaagtcaggaggtcgtttttttataacaag
gtctggtgctaaacaagttttt--tcttgccatactcagaagttgttagtagagaagaaa
gctggtggtgtcgtcaatgatacctttaaaaggatta--agagctgttgtaaatggttct
tagtcttttatatcctttttacaatgtgttgtttgggtttccactacatggaagtgaata
aaagttttgttcatcccatgtatg---acattaactccacaatgtatgtagaaggtttta
aagttatagataaaggtgttattagggacatagtgtcagaagatacatgtttctctaata
aatttgttaattttgatgccttttggggtaaacca-------------tatgataatagt
agagactgtccaattgttactgccgtcatagatggtgttgggacagcagctgctggtgtt
cctggctatgtagactgggttatggatggtgttatgtttatacacatgacacagactgaa
cgaaaaccctggtacattcctacttggtttaatagaggaattg------ttggttacact
caggattcaattgttactgagggtggtttctatacatctatagcattatttgccgctagg
tgtttatatttaaca---gccagcaatacacctcaattgtattgttttaatggtgataat
gatgcacctggag---ccttaccatttagtgatatacttcctcatagggtgtatttccaa
cctaatggtgtaagacttctagttcctcaacaaataatgcatacaccctac-------at
agtaaagtttatttcagatagctattgtagaggtagtgtgtgtgagtatactaaaccagg
ttattgtgtgtcattgaatccccaatgggtcttatttaatgatgaatacacaagtaagcc
aggtgtgttctgtggttctactgttagagaacttgtttttaatatggttagcacatt---
---ctttattggtgtcaaccctaatatatacatgcaactagcaactatgtttttaatact
agttgttgttgttttaatctttgcaatgg------------------ttataaagtttca
gggtgttttta------aagcttatgcaactattgtgtttacaataatgctagtttggtt
tattaatgca-tttattttgtgtgtgcatagttataacagtgttgtagctgttatattac
tagtaatctattgttatgcatcattggttacaagtcgtaatactgctataataatgcatt
gttggcttgtgtttacctttggcttaattgtacccatatggttggcgtgttgctactttg
catttgttttatacatgtatacaccattgtttttctggtgttatggtact--actaaaaa
tactcgtaagctctatgatggcaacgagtttgttggtaattatgatcttgctgcgaagag
cacttttgttattcgtggttctgagtttgttaagcttacgaatgagg-------------
taggtgataaatttgaacactatctttcagcgtatgctagacttaaatactattcaggca
ttggcagtgaacaagattatttgcaagcctgtcgtgcatggttagcttat----gctcta
gaccaatatagaagtagtggtgtggaaattgtttatactccaccacgttactcaattggt
gttagtagattacaggctggttttaagaaactggttgcccctagtagtgctgttgaaaag
tgtattgttagtgtgtcatatagaggcaataatcttaatggactgtggctaggtgatact
atctattgccctcgtcatgtattaggtaagttttcaggtgatc---------aatggaat
gatgtacttaaccttgctaataatcatgagtttgaaattacaactcaaaatggtgttact
ttgagtgttgtcagtaggcgttt----aagaggtgcagttttgatattacaaactgcagt
agccaatgctgaaacacctaagtataagtttgttaaggctaattgtggcgatagtttcac
tatagcttgttcttatggtggtacagttgtgggactctaccctgttactatgcgttctaa
tggtaccattagggcttcatttcttgcaggagcttgtggctcagttggttttaatataga
aaagggtgtagttagtttcttttatatgcaccatcttgaattacctaatgcattacacac
cggcactgacctaatgggagagttctatggtggttatgttgatgaagaggttgcgcaaag
agtgccaccagataatttagttactaacaatattgtagcatggttttatgcagcaattat
tagtgttaaggagagtagttcctca---------------------------ctgcctaa
atggttggagagtactactgtcagtattgatgattacaataagtgggctggtgataatgg
ttttacaccgttttcaaccagtactgctattattaagttgggtgcaataacgggagtaga
tgtttgtagactcctgcgcactattgtggttaagagtagtcaatggggtagtgatcccat
tttaggacaatataattttgaagatgaattgacaccagagtccgtttttaatcaggtagg
tggtgttagattacagtcttctattgtaaaaagagccaca--------------------
--------------------tcttggttttggagtaga----------------------
-------tgtgtgttagcttgcttcttatttgtgttgtgtgctattgtcttgtttac---
ggcagtgccacttaaatactatgtacatgcagctgttattttgttaacagctgtactttt
tgtgtcttttacagttaaacatgttatggcatatatggatactttcctactgccaacat-
-------------------tgcttacagtaattattggagtttgtgctgaagtacctttc
atttacaatactctagttagtcagatagttatttatgtaagccaatggtatgatcccgta
gtctttgatactatggtaccatggatgttactgccattagtgttgtacactgcttttaaa
tgtgtacaaggttgctatatgaattctttcaatacttc------------tttgttaatg
ctgtatcagtttatgaagttaggttttgttattactacctcttcgaatactcttactgca
tatacagaaggtaattgggagttgttctttgaattaattcatattactgtgttggctaat
tgtagtagcaat-tctttactaggtttgcttgtgtttaagctagctaagtggatgttgta
ttactgcaat-----gcaacatactttaataattatgtgttaatggcattcatggttaat
ggcataggctggatttgtacttgttactttggactttattggtggattaataaggttttt
ggtttaaccttaggtaaatacaattttaaagtctcggtagatcaatataggtatatgtgt
ttgcataagataactccacctacaactgtgtgggaagtcttttcgacaaatttacttata
caaggaattggtggtgatcgtgtgttgcctattgctacagtgcaatctaaactgagtgat
ataaagtgtacaactgttgttttaatgcagcttttgactaagcttaatgttgaagcaaat
tcaaaaatgcatgcttatcttgttgagttacacaataaaatccttgcatctgacgatgtc
ggagagtgcatggataatttgttgggtatgcttattacactattttgtatagattctact
attgatttgagtgagtattgtgatgacatacttaagaggtcaactgttttacagtcagtt
actcaagagttttcacacataccctcttatgctgaatatgaaagagctaagaatctttat
gaaaaggttttagc------ggactttaaaaatggtggtgtaacacagcaagagcttgct
gcatatcgtaaagctgccaatattgcaaagtcagtttttgatagagacttggctgttcaa
aagaagttagatagcatggcagaacgtgctatgacaacaatgtataaagaggcgcgtgta
actgatagacgagcaaaattagtttcatcactacatgcgttactgttttcgatgcttaag
aaaatagattctgaaaagcttaatgtattatttgatcaggctagtagtggtgttgtacct
ctagctactgttccaattgtttgtagtaataagcttacccttgtaataccagatccagag
acttgggtcaagtgtgta-gagggtatgcatgttacatattcaacagttgtttggaatat
agacactgttattgatgctgatggtacag------agctacacccaacttctacaggtag
tggattgacatactgtataagtggtgataatatagcatggc---------------cgct
aaaggtcaatttgactaggaatgggcataatagagttgatgctgccttgcagaataatga
gcttatgcctcatggtgtaaaaacaaaggcttgcgtagcaggtgtagatcaagcacactg
tagcgtaga------gtctaaatgttattatacaaatattagtggcaattcagttgtagc
tgctattacttcttcaaatccaaatctgaaagtagcttcgttttt---gaacgaagcagg
caatcagatttatgtagacttagacccaccatgtaaatttggcatgaaagtgggtgacaa
ggttgaggttgtttacttgtattttataaagaatacaaggtcgattgttaggggtatggt
acttggtgctatatctaatgttgttgtcttacagtctaaagggcatgaaacagaggaagt
ggatgctgttggcatactttcactttgctcatttgcagtagaccctgcagacacgtattg
taaatatgtggcagcaggtaatcaacctttaggtaactgtgttaaaatgttgacagttca
taatggtagtggctttgctataacatcgaagcctagtccaacacctgatcaggattctta
tggaggagcttctgtgtgtctctattgtagagcacacatagcacatccaggtggtgcagg
aaatttagatggacgttgtcaatttaaaggttccttcgtgcaaataccaactac---gga
gaaagatcctgttggtttctgtctacgtaataaggtttgcactgtctgtcagtgttggat
tggttatggatgtcagtgcgatgcg-cttagacaaccaaaaccttctgttcaatcagctg
ctggtgcacctgattttgataaaaattatttaaacgggtacggggtagcagtgaggctcg
gctgataccccttgctaatggatgtgatcctgatgttgtgaagcgagcctttgatgtttg
taataaggaatcagccggtatgtttcgtaatttgaagcgtaactgtgcgcggttccaaga
agtacgtgatactgaagatggaaatcttgagtattgtgattcgtactttgtggttaaaca
aaccactcctagtaattatgaacatgaaaagtcttgttacga-agacttaaagtctg--a
agtaacagctgatcatgatttctttgtgttcaataagaacatttata---------atat
tagtaggcaacggcttactaagtatactatgatggatttttgctacgccttgaggcattt
tgacctgaaggattgcgaagttcttaaagaaatacttgtcacttgcggttgcatagaaga
ctatcaccctaagtggtttgaagagaataaggattggtacgacccaatagaaaacccaaa
-atattatgccatgttggctaaaatggggcctattgtacgtcgtgctctattgaatgcta
ttgagttcggcaaccttatggttgaaaaaggttatgtcggtgttgttacactggataacc
aagatcttaatggcaaattttatgactttggtgactttcagaaaacggcacctggtgctg
gtgttcctgtttttgatacatattattcttatatgatgcccatcatagccatgacggatg
ctttagcacctgaaaggtattttgagtatgatgtgcataagggttataagtcttatgatc
tcttcaagtatgattatactgatgagaaacaagagttgtttcagaagtactttaagtatt
gggatc---aggagtaccatcctaactgccgtgactgtagtgatgacaggtgtttgatac
attgtgcaaacttcaacatcttgttttctacattgataccacagacttcttttggtaact
tgtgtagaaaagtgtttgttgatggtgtacctctcatagctacttgtggctatcattcta
aagaacttggtgttattatgaatcaagataacaccatgtcgttttcaaaaatgggtttaa
gtcaactcatgcagtttgttggagatcccgccttgttagtgggaacatccaataatttag
tcgatcttagaacgtcttgttttagtgtttgtgcattagcgtctggtattacccatcaaa
cggtaaaaccaggtcactttaacaaggatttctatgattttgcagagaaggctggtatgt
ttaaagagggttcttctataccacttaaacacttcttctacccacaaactggtagtgctg
ctataaacgattatgattattatcgttataacaggcctaccatgtttgatatacgtcaac
ttctattttgtttagaagtgacttctaaatattttgattgttatgaaggcggctgtatac
cagcaagccaagttgtagttaacaacttagataagagtgcaggctacccatttaataagt
ttggaaaggcccgtctttattatga---aatgagtctagaagagcaggatcaactctttg
agagtacaaagaagaatgtcctgcctactataactcaaatgaatctaaaatatgccatat
ccgcgaaaaatagagcgcgtacagtggcaggcgtttctattctttctactatgactaata
ggcaatttcatcagaaaattcttaagtctatagtcaatactagaaatgcttctgtagtta
ttggaacaaccaaattttatggtggttgggacaacatgttgagaaacctgattcagggtg
ttgaagctccaatgcttatgggttgggattatccaaagtgtgatagagcaatgcctaatt
tgttgcgtatagcagcatctttagtacttgctcgtaaacacactaattgttgtacttggt
ttgaacgcatttataggttgtacaatgaatgcgctcaagttttgtctgaaactgttttag
ctacaggtggtatttatgtgaaacctggtngcactagcagtggtgatgctactactgctt
atgcaaacagtgtttttaacataatacaggctacatctgccaatgttgcgcgtcttttga
gtgttataacgcgtgatattgtctatgatgatattaagagcttgcagtatgaattgtatc
agcaagtgtataggagagttggctttgacccagctttcgttgataagttttattcttact
tatgtaagaatttttcacttatgatcttgtcagatgacggtgttgtttgttataacaaca
cattagctaaacaaggtcttgtggcagatatttctggttttagagaaattctttactacc
aaaataatgtctatatggctgattctaagtgttgggttgaaccagacttagaaaaaggcc
cacatgaattttgttcg-cagcacacaatgctagtggaggttgatggtgagcctaagtac
ttgccatatcctgatccttcacgcatattgggtgcatgtgtctttgttgatgacgtggat
aagactgaacctgtggctgttatggagcgctatatagctctagccatagacgcttaccca
ctagtacatcatgaaaatgaagagtacaagaaagttttctttgtgctactttcttatatc
agaaaactctatcaagagctttctcagagtatgcttatggactactcttttgtgatggat
atagacaagggtagtaggttttgggagcaggagttctatgagaatatgtatagagcccct
acaactttacagtcttgtggcgtttgtgtagtgtgcaatagtcaaactatactgcgctgt
ggtaattgtattcgcaaaccatttttgtgttgtaaatgttgttatgaccacgtcatgcat
acagaccacaaaaatgttttgtctataaacccatacatttgctcacagcctagttgcggc
gaagcagatgttactaaattgtacctcggaggcatgtcgtacttctgtggtaatcataaa
ccaaagttgtcaataccgttagtatctaatggtacagtttttggaatttacagggctaat
tgtgctggtagcgaaaatgttgatgattttaatcaactagctactactaattggtctact
gtggaaccttatattttggcaaatcgctgtagtgattcattgagacgctttgctgcagaa
acagtaaaggctacagaggaactacacaagcaacaatttgctagtgcagaagtgagagaa
gtactctcagatcgtgagttgattctatcatgggagccaggtaaaactaggcctccactg
aatagaaactatgttttcacaggctaccactttacaagaactagtaaagtgcagcttggt
gagtatatttttgaaaaaggtgagggtaaggatgttgtctattacagggcaacgtctact
gctaaa-ttgtctg--ttggggacatttttgttttaacctcacacaatgttgtttctctt
ctagcgccaacattgtgtccacaacaaactttttctaggtttgtaaatttaagacctaat
gtaatggtaccagaatgttttgtgaataacattcctctttaccatttagtaggcaagcag
aagcgtactacagtacaaggtccacctggcagtggtaaatcccactttgctataggcctt
gcagcttactttagtaatgctcgtgttgtttttactgcgtgttcccatgcagctgtagat
gctttatgtgaaaaagcttttaagtttctcaaagttgatgattgcactcgcatagtacct
caaaggactactgttgactgcttctcaaaatttaaggctaatgacacaggaaaaaagtac
atttttagtactattaatgccttgccggaagttagttgtgacattctgttggtagatgag
gtcagtatgttgaccaattatgaattgtctttcattaatggtaagataaactaccaatat
gttgtgtatgtaggtgatcctgcccaattaccagcacctcgcactttgct---taatggt
tcgctttcaccaaaggattataatgttgtcacaaaccttatggtttgtgttaaacccgac
attttccttgcaaagtgttaccgctgtcctaaagagattgtagacactgtgtctactctt
gtctatgatggaaagtttattgcaaataacccagaatcacgtcagtgcttcaaggttata
gttaataatggtaattctgatgtaggacacgaaagtggttcagcctacaacacaacccaa
ttagaatttgtgaaagattttgtttgtcgcaataaagaatggcgggaagcaacattcatt
tcaccttataatgctatgaaccagagggcctaccgtatgcttggacttaatgttcaaaca
gtagattcatctcaaggttctgagtatgattatgttatcttttgtgttactgcggattcg
ccgcatgcgctgaatattaacaggtttaatgtggcgcttacaagagctaagcgtggtata
ttggttgtcatgc---------gtcagcgtgatgaattgtattctgc---tcttaagttt
atagagttagatagtgaaacaagtctgcagggt---------acaggtttgtttaaaatt
tgcaacaaagaatttagtggtgttcaccctgcttatgcggtcacaactaaagctctcgct
gcaacctataaagttaatgaagaacttgcagccctcgttaatgtggaagctggttcagaa
ataacatataaacatctcatttctcttcttgggtttaagatgagtgttagtgttgaaggt
tgtcacaacatgtttattacacgtgatgaggcaatccgcaatgtaagaggttgggtaggt
ttcgatgtggaagctacacatgcctgtggtactaacattggtaccaaccttccttttcaa
gtaggcttctctacaagtgcagattttgtagtaacaccagagggtcttgtagacacttca
ataggcaataattttgagcatgtgaattctaaagcacctccaggtgaacaatttaatcac
ttgagagctttatttaagagtgctaaaccttggcatgttataagaccaaggatagtgcaa
atgttagcagataacctatgcaatgtttctgattgtgtagtgtttgttacgtggtgtcat
ggtctagaactaactaccctgcgctattttgttaaaataggcaaggaacaagtttgttca
tgtggttctagagctactacttttaattctcacactcaag---cctatgcttgttggaag
cattgtttgggttttgactttgtttataacccacttttagtggatattcaacagtggggt
tactcaggtaacctaaagtttaatcatgatttgcattgtaatgtgcatggacacgcgcac
gtagcctctgcggatgctattatgacgcgttgccttgcaattaataatgcattttgtcaa
g-acgtcaactgggatttgacatatcctcatattgcaaatgaggacgaagtcaactctag
ttgccggtacttacaacgcatgtatcttaatgcatgtgttgat-gctcttaaagttaatg
ttgtctatgatataggcaaccctaaaggtataaagtgtgttagacgtggggatttaattt
ttaggttctatgata-agaatccaattatatccaacgtcaaacagtttgagtatgactat
aatc--------agcacaaggataagtttgctgatggtctttgcatgttttggaattgta
atgtggattgttatcctgacaattctctcgtttgtaggtatgacacaaggaatttgagtg
tgtttaacctaccaggatgtaatggtggtagtttgtatgttaataaacatgctttccaca
cacctaaatttgaccgcattagcttccgtaatttgaaagctatgcctttctttttctatg
atgcatctccttgtgacaccattcaaatagatggtgtttcaca---ggatcttgtgtcat
tagctactaaagattgtatcacaaaatgcaacattggtggtgctgtttgtaagaaacatg
ctcaaatgtatgcagagtttgtgacgtcttataatacagctgttacagctggttttactt
tttgggttactaataattttaacccttataatttgtggaaaagtttttcagctctccagt
ctattgacaatattgcttttaatatgtataaacgtggccattacgatgctgttgcaggag
agatgcccaccgtcataactggagataaagtttttgttatagatcaaggtgtagaaaagg
cagtttttgttaatcaaacgacactgcctacatctgtggcatttgagttgtatgcgaaga
ggaatattcgcacactgccaaacaatcgtattttgaaaggtcttggtgtagacgttaccc
atggttttgtaatctgggattacgccaaccaaacaccattgtatcgtaatactgttaagg
tgtgt------gcatacacagacattgagccaaatgg---------------cctaatag
ttctgtatgatgatagatatggtgattatcaattttttctt---gctgctgataatgctg
ttttggtgtc--tacacagtgttataag-cggtatccttatgtagaaataccatcaaatc
tgcttgttcagaatggtatgccactaaaagacggag---------cgaatctgtatgttt
ataagaggattaatggagcgtttgtaacgctaccaaccacattaaacactcagggtcgca
attatgaaacttttgaacctcgcagtgatgtggaaagggatttccttaacatgtcagaag
aggattttgtagaaaaatatgg---taaagacctaggtctacaacacatactatatggtg
aagttgacaaacctcagttaggtggtttgcacacagttataggtatgtacagactgttgc
atgaaaataagttgagcgctaagtctgtcactaattcagattctgatgtcatgcaaaatt
attttgtagtg---gcagaaaatggttcttataagcaagtgtgtactgttgtggacttat
tgcttgatgattttttagaacttcttaggaacatacttaaagagtatggtactaataagt
ctaaagttgtaatagtgtcaattgattaccatagcataaattttatgacgtggtttgaag
atggcagtattaaaacatgttatccacagcttcaatc------agcatggacgtgtggtt
ataatatgcctgagctctataaagttcagaattgcgttatggaaccatgcaacattccaa
actatggtgttggaataatgttgccaaatggtattatgatgaatgtggcaaagtatacac
aactttgccaatacctttcaaagacaacaatgtgtgtaccgcataatatgcgagtaatgc
attttggagcaggaagcgacaaaggagtggcgccaggtagtactgttcttaaacaatggc
tcccagaaggaacactccttgtcgataatgatattgtagactacgtttctgatgcacatg
tttctgtgctttcagattgcaataactataaaacagagcacaagtttgatcttgtgatat
ctgatatgtat---------actgataatgattcaaagagaaagcatgaaggcgtgatag
ccaataatggcaatgatgacgtcttcatatatctttcaaattttctccgtaacaacttag
ctctgggcggcagttttgctgtgaaattaacagagacaagttggcacgaaaatttatatg
acattgcacaagattgtgcttggtggacaatgttttgtacagccgtgaatgcttcgtcct
cagaagcttttctgattggtgttaattatttgggtg---caagtgaaaaggttaaagtta
gtggaaagacactgcacgcaaattatatattttggaggaattgtaactatttacaaacct
cagcttatagtatatttgacgttgctaagtttgagttgaaattaaaagcaacgccagttg
ttaatttgaaaactgaacaaaaa-acagacttagtttttaatttagttaagagtggcaag
ttattagttagagatgcaggaaatgttcttgtgtctggcgatagtcttgtcactactaag
ttgtattagtggcgtacccttaatttgtg-ctaatgctactgtaggtagtggtgagtgca
taccttgcaacgccataccggagtactctaatgggcaaaatggtggtgacgccttagatt
tttatagccccaatgttatgagaccacaagatggtgcatacattcaaaaaggttattatg
aaccaatcttttcaggttgttttaatcagactgatt---ttcaaa-----------atat
ttgtagtg--------------------------tgcaattaggaaaaccaggcaatgtt
tcaattgatg---------gtgtttttcttcaaaattttgatgctttaggtattat----
gttttggtggggtatacaaacgaatgtaggt---------tctacctccccccctatctt
taatttgacattggg---------caacttcttcttagactctaaga------attttac
aggtttctctaaagtcaaaagtgttatatttattaataatggtgaaatttatgcaaatgg
tgtt------ttaatgggtgtatataacctgaatttcacagaacaacttaccatttg---
-----gctagcacagtg----------------tgttggcacaatgaagatag-------
---ttattttacg--------------------tgagagtaacgcactagtccagttctc
ggctggtaatgttgtag---actttgaaccttgtactggtgatactattattaataaatt
gcgttgttcttaccaacaattcaatttctctacaggtttctatgacattgacacttttgt
gcctgtgtcgagcaacctta-------------------cgtacctgccttaccccgatt
tgagagataatacgggtcaaagcgtctttgatttcgatgttgcacttaaaggcga-----
-ccctgtttcttacaaccagagttgtgtagaccataaa----------------------
--------------------------------------tacacattttttaaattaaagt
gt----------------------------------------------------------
----aataattcctattcatgggatgttca------------------------------
--------------taaattgtgtattttaggtactgaaatc-----------------t
atgtgcctggttaccacgtctatactacaac-tcaacatt---cgtatgcaggcactata
------------cctcattatacgacttgttctt--------------------------
------------------------------------------------------------
------------------------------------ctaaaggacttagtctccaaaata
tttataatggtataggttttaataggttctgtgtaactaaattgcacgaaactcgtgata
ttgcttcaataacccaatacacttgtgtgtatgta------------------------g
ttagtgttgagggttttgatagttaccataacggtcttatctaccgctatgtaggcatag
attt-----tgattttggtacagctatgtatagtgttcaaagtccacctacccaatctat
ctatac---------------------------------------------agagcagtg
tcataattacaatatctataatattagaggcgtaggtcagat------------------
---------------tctaaatgttacaggcaaagataacaccacccttagagatggcgg
tttagcaataactagtggtagtggtttgttggccttccgtaata-----atggaagtctt
tatagtgtacaaccttgtcaaacagtttcaacgcaagctgtaattgttaataaaacactt
gtaggtgtgtttgtgcctgtatcttgtagtttag----------------ttacagattt
taagtt--aggtaaccacactgagtatgttgatggtggttgtttaattactaatagtacc
agttcttctagaaaacgtaggagtactggctctacttatgttggcgaatgtt--------
------taggaatatttgcatctatgggttcatcttgcatttattctaatggtagtgttc
ataacagaacattaccacaaccaagtgtgcaaactaatgttcaaccattgttaggtgttt
tagcaaa------------------------tgtgtctattccaaaagaactcacacttg
ctgttactactgaatatttacaaacgcgctattcaaaagttactattgattgtgctaagt
atgtatgtggagactctattaggtgccgtacattattacaacagtatggtgccttttgcc
agagtatcaacggtatattaagtggtgttaatgacaatgaggataatggtttgttgcaat
ttgcagaagctattaacactggttacacactt---------aattttactggttataata
cttctaatttgaatggttttaatttagatcttgttttacccaaaaacttaagtgtatcag
gaagtcagggtaggtctacaattgaggatctactcttcaacaaagttgtaaccctaggtg
ttagtgaaattgatcagaattatgataaatgtatagcatctagagggggttcattcacta
atttggcagacttaacgtgtgcacaattttataacggtgttatggtgttgccaggtgtag
tagaccctggtttaatggccgcgtacaccggttctttgttaggtggtat-----------
----ggcgtttggtg--------gtatttcagctgcagccgccataccttttgctactca
gattcaatcacgtgttaattatctagctctgacgcagtcagtgcttttagataatcagaa
tctaatagcaaggtccttcaacaacgctcttaaaggtatacagtctgcattggacactgt
ttctaaaggctttggcgaagtggctaaagggtttgaaagtgttgcgatatcacttaacaa
agtgcaagatgtagttaatacacattccgatattttaaataagttaatggcccagcttag
tgttaattttggagctgtgtcttcatctttgagtgaaatctacttaaagttagatcaact
taatgctgatgctcaagtagatagattaattactggtaggttgacagctttatcaactta
cgttgcatctcttcaattagcagcttataaagctgatcagtctagaagattggcacttca
gaaggtagaagagtgcgtgaagtcacaatccatgcgttatggcttttgtggtaatggcag
tcatgttctgacaataccccagaatgctcctaatggaatgttccttattcattacacata
ccagcctgttacttttgttactgtagaagcagttcctggtctttgtgtaaatacttctac
tggccaatatggcattatgcccaggactggtagtggtattatctttaggcagaatggtac
tttt---tatgttacatcaacacagctctatgagcctaaacttct----------gtctt
attccgaggtggttaatctaacttcctgtcaagctaattattacaatgttagtgaaaatg
aaacaccttttcaaccagcattgccagattttgatttggaatttaatggtatctatacag
aattgaatatttcaaaagatgccattaataacattactattaagtttaattattcaattc
caattttgaatttggaagatgatatttgtgcattaaatcaatccattaacgcgctatata
attatagtagcgttattgatgaaattaaccaggcccttaatgacacttatattaatttgg
aacaacttaataaagtgacacgctacattaaatggccttggtatgtttggcttgcaattg
gctttgcttgtgttattttcatcctgatcctaggatgggtgtttttc---atgactggtt
gttgtg---------------gttgttgttgtgggtgctttggcattattcctctaa---
----tcagtaagtgtggtaagaaagcttcttac---------------------------
---tacacgacttttgataat----gatgtggtaactgaacaatacaaacctaaaaagtc
tgtt-------------------------taatgattcaaagtcccacatcatttttaat
agtattaattcttctttggtgtaaacttgtgctaagttgttttaaagagtgt-------g
ttatagcactccagcaaataatacaagttttactccaaa---------------------
-----------ttattaatattaaattac-------------------------------
----------aatctagactgctcctttggcacagtctagactaatgttcgattttgaga
agataa----------ttgaaacaggtgagcaagtaactcaacaaatcagtttcaattta
cagc------------------atatttcaagtgttctaaatacag----------aatt
atttgacccctttgaagtctgttattacagaaga--------------------------
--------------ggtctttat---------tgggagctagagtcagctgacga-----
---------------------------gtgttcaggtgatgatgaatttattgagta-aa
tcgctcgaggagaatg----------------------gaagttttctaacagc------
----------gatctacatatttgttg---catttgtagcactttatctactaggtagag
cgctt--------------------------caagcttttgtacaagc-agcggatgctt
g-------------ctgtctgttttggtacacatgggta---------------------
-----------------------------gtacttcctggtgctaagggtactgcttt--
-------tgtgtacaaccatacataccgtaaaagaaaacttaacaatcc-----------
--------ggatttagaagcggttattgttaacgagtttccaa----------ggaacgg
ttggaataataa-----ttcagc------------aaatttccaagatgac------gga
aaattgcacacttgacactaaacaggcagctcagctttttagagattataatttatttat
aactgcattcctgttgtttcta---accatactacttcagtatggatacgcaacaaggag
ccggtttatttacatactgaaaatgatagtgttatggtgcttttggcccat---------
taacattgcagtaggtgtaatttcatgtatatatccaccaaacacaggaggtcttgtcgc
tgcgataattcttacagtgtttgcgtgtatttcttttctaggttattggatccagagtat
taggctctttaagcgtactaggtcctggtggtcttttaacccagaatctaatgccatagg
ttcaatactcctaac-taatggtcaacaatgtaattttg----------ctatagagagt
gtgccaatggtgctttctcctattataaagagcggtgttctttattgtgaaggtcagtgg
cttgcaaaatgtgaaccagacc---------------acctgcccaaagatatatttgtt
tgtacacc-------------------------agatagacgtaatatctatcgtatggt
gcag-------------------------------------------aaataca------
------------------------------------------------------------
----------ctggtgaccaaagcggaaata-----------------------------
------------------------------------------------------------
-----agaaaaggtttgctacatttgtctatgcaaagcaggcagtagatactg-----gt
gagctagaaagt-------------------gtatcaacagtaggaagtagcctttacac
ataaatgtgtgtgtgtagagagtatttaagattattcttcaatagtgcctctattttaag
agcgcggaagagta---------tttgttttgaggatattaata----taaatcctcttt
gttttgcactctctttacaagagttattatttaagcaacagtttttccattcctttgtat
ggaagaaagttgttgttaatggtgtagaattc--------------------------ca
cgtagacaatggaaaagtctgttacgaaggaagatcaatttttc--------------aa
aaaggttgttgtagattgtggtccaattataagaaagattaga-ataattaaa-------
----------------------------ccacccacaac-acttatttttacaaaaggtg
tt----------------ttaggttacaaacgcttaacaaatacggacg-----------
--atgaaatggctgactagttttgga------agagctttcatctcctgtta--------
------taaatccctattactaac-tcaattaagagtattagataggttaattttagatc
ac----ggacctaagcgcacattaacgtg-----tgctaggcgagtgcttttagttcaat
tagatttagtttataggttggcttata--cgcccacccaat-cgctggtatgaataatag
taaagataatccttttcgcggagcaat--agcaagaaaagcgcgaatttatctgagagga
ggattagattgtgtatactttcttaacaaagcaggacaagcagagccttgtcctgcgtgt
acctccctagtattc-----------cgagggaaaacttgtga----ggaacactattat
aataacaatcttttgtcatggcaagcggtaa-------------------ggcaactgga
aagacagacgccccagcgccagtcatcaaactaggaggaccaaanccacctaaagttggt
tcgtctggtaatgcatcatggtt------------tcaaccnataaaggccaagaagcta
aattcacctgtgcctaaatttgaaggtagtggtgttcctgaaaatgaaaatctnaaatta
agccagcaacatggatactggagacgccaacacaggtttaagcctggcaaaggtg-----
--gaagaaaaccagtccctgatgcttggtatttttattacactggaacaggaccagccgc
tgacctgaattggggtgataaccaagatggtatagtgtgggttgctgctaaaggtgctga
tactaaatctagatctaatcagggtacaagagaccctgataagtttgaccaatatccgct
acgattttcagatgga------------------------------------ggacctga
tggtaattttcgttgggacttcataccaataaatcgtggtaggagtggaaggtcaacagc
agcttcatcagcagcatctagtagagcaccgtcgcgtgagggatcgcgtggacgtagaag
tggagctgaagatgatcttatagctcgtgcagcaaagattattc----------------
---------aggaccaacagaagaagggttcgcgcattacaaaggccaaggctgatgaaa
tggcccatcgccggtattgtaagcgcaccatcccacctggttacagagtagatcaagtat
ttggccctcgtactaagggtaagg---agggaaattttggtgatgacaagatgaatgagg
aaggtattagggatgggcggcttacagctatgctcaacctagtccctagcagccatgctt
gtctctttggaagt-agagtgacgcccaaacttcaaccagatgggctccacttgagattt
gagtttaatactgtggtttcacgtgatgacccgcagtttgataattatgtgaaaatttgt
gatcagtgtgtcgatggtgtaggaacgcgtccaaaagacgatgaaccgagaccaaagtca
cgcacaaattcaagacctgcaacaagaggaaattctccagcgc---caaaacaacagcgc
caaaagaaggagaaaaagccgaagaagcaggaagatgatgtagataaggcattgacctca
gatgangagaggaacaatgcacagc-----------------tngaatttgatgangaac
ccaangtg------------attaattggggngantcagcncttggngaaaatgaantnt
aattaacataatggacttgctncattttatgtggcattgctgttgttattatttcactgc
ttttctctcaatcatcatgggctttgattgtgatcatgtgcagtatcttagttggtttcc
cttattgattgcagtttgctttctttctgtgcttattgtttttattctgctttatttttt
gttatattgtagaagtt---tattaacagttaaggaagataggcatgtagcttgattacc
tacatgtctatcgccagggaaatktctaatctgtctacttagtagcctggaaacgaacgg
------------------------------------------------------------
------------------------------------------------------------
------------------------------------------------------------
------------------------------------------------------------
-----------------------------------------
>NC_010800.1 Turkey coronavirus, complete genome
-------------acttaagatagatattaatat--------atatctatcatact---a
gccttgtgctagatt-----------------------tccaacttaacaaaacggactt
aaatacctacagctggtcctcataggtgttccattgcagtgcac----------------
-------tttagtgccctggatggcacc-tggccacc-tgtcaggtttttg---------
--------------------------ttagtaaaataa----------------------
-------------------cattgttgctggtatca------------------------
--ctgcttgttttgccgtgtctcattttatacatccgttgcttgggctacctagtatcca
gcgtcctacgggcg--------------------------ttgtggtcggttcgagtgcg
aagga-------------------------cctctg-gttcatctagcggtaggcgggtg
tgtgga----------------------------------agtagcgcttcagacgtacc
ggttctgttgc----gtgaaata-cggggtcacctccccccacatacctctaagggcttt
tgagcctagcgttgggctacgttctcgcataaggtcggctatacggcgtttgtagggggt
agtgccaaacaacccctgaggt-------------------------gacaggttctggt
ggtgttt----agtgagcagacatacaatagacagtgacaacatggctt-----------
--caagcctaaaacaggg------------------------agtatctcccaaaccaag
ggatgtcattcttgtttc--caaagacattcccgaccaactctgtgacgctttattcttt
tatacgtcacacaaccctaaggattacgctgatgct---------------------ttt
gcagttaggcataagtttgaccgtaatcttcaga-----ctgggaagcagtttaaatttg
aaactgtgtgtggtctcttccttttgaagggagttgaca---------------aaataa
cacctggcgtcccagcaaaagttttaaaagccacttctaagttggcagatctagaagaca
tctttggtgtctc----------------tccctttgcacggaagtaccgtgaattgttg
aagacagcatgccagtggtctctcactgtagacacactggatgctcgtgcacaaactctt
gatgaaatttttgaccccactgaaa-tattttggcttcaggtggccgcaaaagttcaagt
ttcagctatggcaatgcgcaggcttgttgg------------------agaagtaactgc
aaaagtcatggaagctcttggctcaaatttgagtgttctctttcaaattgttaaacaaca
aatagccaga-----atctttcaaaag-------gcactggctattttcgagaatgtgag
tgacttaccgcagcgtgttgcagcacttaagatggcctttgccaagtgtgccaagtcaat
tactgttgtggttgtggaaagaactctagttgttagagagttcgcagggacttgccttgc
aagcatcaatggtgctgttgcaaaattctttgaggaacttccaaa---------------
------------tggcttta------------tgggttctaaagtcttcacaacattggc
cttttttaaggaagcagctgtgaaaattgtggaaaatataccaaatgcaccaaggggcac
t----aaagggtttgaagtcattggcaatgccaagggtacacaagttgttgtgcgtggca
tgcgaaatga-tctaacgttgcttgaccaaaaagctgacgtccctgtggagtcagaaggt
tggtctgcaatcctag---aaggacatctttgctatgtctt-------------taagag
tggcgatcgtttctatgcggcacctctttcaggaaattttgcattgcatgatgtacattg
ctgcgagcgtgttgtctgtctttctgatgg-tgtaacaccagagataaatga--------
----------tggactcgttctagccgcaatctattcatcttttggtgtctcagaacttg
tggcagcccttaaaaaaggtgaaccatttaagtttttaggccataagtttgtgtacgtaa
aggatgaagcagtttcgtttactttagcgaaggctgccactattgcagatgttctgaagc
tgtttcagtcagctcgtgtgcaggtagacgatgtttggtcttcatttactgaaaagtctt
ttgaattctggaggcgcgcgtatggaaaagtgcgccatcttgaagaacttgtgaagactc
acttttgtaaagct----------caaatgtcaattgtggttctagcagcagtgcttgga
gaaggcatttggcatcttgcctcacaagtcatctacaaattaggtggtctttttactaaa
gttgttgatttttgtgag---aaacactggcaggggttttgcgttcagttgaagagggct
aagctcgttgtcactgaaaatttttgtgttctaaaaggagttgcacagcactgttttcaa
--ctattgctgggtgcaatacattc-tctgtataagagttttaagaagtgtgtacttggt
agaattcatggagacttgctcttctggaaaggtggtgtacacaaaattgttcaagatggc
gatgaaatttggtttgacgccattga----------tagtgttgatgttgaagatctggg
tgttgttaaagacaaacctatagattttgaggtttgtgaagacgtaacacttccagaaaa
ccaacctggtcacatggttc-aaatcgaagaagatggaaagaactatatgtttttccgat
tcaaaagggatgagaacatctattatacaccaatgtctcaacttggtgcaattaatgtag
tttgcaaagcaggcggtaaaaccgttacctttggaggcactactgtgaaagaaataccgc
cacctgatgttgtgcctattaaggttagcatcgagtgctgtggtgaaccatggaatacaa
tcttcaagaaagcttataaagagcccattgaagttgagacagacctcacagttgaacaat
tgctctctgtgatctatgagaaaatgtg--------------------tgatgacctcaa
attgtttccagaggctccagagcctccaccatttgagaacgtcgctcttg----------
--------------------ttgataagaacggtaa----agacttggattgtataaaat
catgccatcttatctacc------gtgattatgagagtggtgatgatatcgaggaggatg
atgctgag---------------gagtttgatactg---------actcagctgatgctg
aagaatgtgacacagcctcag---------aatgtgaagaagaggacgagga--------
--------------tactaaagtgttggctcttatacaagac------------------
------------ccggcaagtaacaagtaccctcttccactaga----------------
--------------------tgatgattatagcgtct---------------acaatggt
gcaattgttcataaagacgctcttgatgtt---------gtgaatttaccatctggtgaa
gaaacttttgttgttagtaattgttttgagggagctgttaaaccactcccacagaaagtt
attga-------------------------------------------------------
--------------tgttctaggtg-----------------------------------
-------------actggggtgaggctgtt------------gatgcacaagaacaattg
tgtcaacaggaa--tctactcgagtcgtatttgagaaaccggttgaggattctactggta
gttgcgaggcaatggttgaacg------------------aactgttgttgaagaacatg
ctgtagttcctgtggttgagaataagt---cggatgtagttgtttatacacctgccgatc
tagaagttgttaaagaaacagcagaagaggtggacgagttcattctcatttctgatgttt
ctaaagaagaagttg---tgtctcaagagaaagaagagccacaagttgagcaacatccta
ctcaagttgttaaaccacaacgcgagaagaaggctaaaaagttt------aaagttaaac
cagccacatgtgaaaaacccaagtttttggagtataaaacttgtgt--------------
--------------------gggtgatttgactgttgtgattgcca--------------
-------------------aagcattggatgaatttaaagagttctgcattgtaaatgct
gcaaatgagcatatgtctcatggtggaggcgttgcgaaggcaattgcagacttttgtgga
cctgactttgtggaatattgtgaagactatgttaagaaacatggaccacaacaaagactt
-----gttacaccttcatttgtcaagggcattcaatgtgtgaataatgtagtaggacct-
--------cgccat---------------ggagacagcaacttgcgtgagaagcttgtgg
ctgcttacaagaa--------------------------------------ggttcttgt
---------------------------------------------------------aga
tggcgtcttcaattatgttgtaccagttctctc--------gtcaggaatctttggtgtg
gatt----------------------------------ttaaaatgtcaatag-------
----------------------------acgcaatgcgtgaagcctttgatggttgcgac
atacgtgtcctcttgttctctctga-----gtccagaacacatcgattatttcaatgcaa
cttgtaag-----cagaagacacttta-----------------------tcttacggag
gatggtgtta--------------------------------------------------
------------------------------------------------------------
-----------aataccgctccattgttgtaaaacctggtgactcattgatt--------
----------------------------caatttagacaggtttttgctaaaaataaggc
agtct----------------ttacagctgatgatgttgaggataaa-------------
--------gaaatcctcttcgttcctactactgataagact------------gttcttg
agtattatcatttagatgcgcaaaagtatgtg---------atatatttacaaactcttg
cgcagaaatggaatgtccaatatagggacaattttattatactagagtggcgtgatggaa
actgctgggttagttcagtagcagtactccttcaagctgccaaaattaggtttag---ag
gttttcttgcagaagcatgggctaaattcctaggtggtgatcctacggagtttgtagctt
ggtgttatgcgagttgcaatgctaaagttggtgatttttcagataccaattggcttttgg
ctaatttggcagaacattttgatgcagactacacgaacgcacttcttaagaagcgtgtgt
cttgtaactgtggtgt-aaagagttatgaa---------------cttaggggccttgaa
gcttgtatacaaccagtaaaggcacctaacctgctacattttaaga--------------
---------cgcaatattcaaattgctcaatctgtggtgcaa------------------
------atagtacggatgaagtaatagaagcttcactaccatacttgttgctctttgcta
ctgatggccctgctgcagttgattgtg------------atgaaaatgctgtagggactg
ttgttttcattg-----gatctactaatagtggcc-------------------------
------------------attgttatacacaagccatagataaggcttttgataatcttg
ctaaggacagaaaatttggaaagaagtcgccttacattacagcaatgtatat-------g
cgcttttctcttaagagtgaaaatcctttacctgttgttaaacagagtaagggtaaaact
aaggtagtaaaagaagatgtttctaacctcgctactagttctaaggttagttttgatgat
cttactgactttgaacattggtatgatagcaaca-------tctatgaaagtcttaaagt
gc-----------------------aggaaacacctgacacttttgatgggtatgtgtca
tttacaacaaaggaagattctaagttgccactgacacttaaagttagaggtattaaatca
gctgttgactttaggtcgaaggatggtttcacgtacaagtt-aacacctgatactgatga
aaattcaaaagcaccagtctactatccagtcttggacgctattagt---cttaaggcgat
atgggtggaaggtaatgctaattttgttgttggacatccaaatt---gttatagtaagtc
tcttcgcattcctactttttgggaaagtgctgagagcttttttaaaataggtgataaaat
tgatggtgtaactatgggcctgtggcgtgcagaacaccttaataaacctaatcttgagag
aattttcaacattgctaagaaggctattgttggg------tctagtgttgttactacaca
atgtggtaaattaattagtaaagcagct------acattcattgctgataaagtaggtg-
-----gtggtgtagttcgcaatattacagatagtattaagggtttttttgggtttacacg
tgggcattttga------attgtctccacaattcataaaa--------------------
-acacttatatt----------cttcttcttttactttat--------------------
--------------------------------------------------aaaggctagc
gccaagagtctagtttctagctataagagagtgttatgta---aggtggtatttgccact
ttac---------------ttatagtgtggtttatttacacaagtaatccagtaattttt
---------------actggaatacgtgtgttagactttctagttgaaggttctttatgt
ggtccttataatgactacggtaaagattcttttga---------------tgtgttacgc
tattgtgcagatgactttacttgtcgtgtgtgtctacatgacagagattctcttcatttg
tataaacatgcatatagcgtagaacagatttataaagctgcaagttctggcattgttttt
aattggaattggctttatt------tggtctttttaattttatttgttaagccagtagca
ggttttgtt----------attatttgctattgtgttaagtatttggtattgaattcaac
tgttctgttaactggtgtaggttttctggactggtttgttcaaacagtttttaatcactt
taactttatgggtgcaggattt--------------------tatttctggctcttttat
aagatatacatacaggtgtatcatatactgta-----ttgtaaagacgtaacatgtgaag
tgtgtaagagagttgcacgcagtaatag----gcaagaggttagtgt-----tgttgttg
gtggacgcaagcaaatagtgcatgtttataccaactctggctacaaattttgtaagaaac
ataactggtattgtagaaattgtgatgattatggtcaccaaaatacatttatgtctccag
aagttgctggtgagctttctgaaaagcttaaacgccatgttaaacctacagcatatgctt
accatgttgtggatgaagcatgcttagttgatgattttgtcaatttaaaat---ataaag
ctg------caattcctggtaaggatagtgcacctcttgcagttaaat------------
---gtttcagtattacagatttcttg---aagaaagctgtttttcttaaagatgcactga
aatgtgaacaaatatctaatgatggttttatagtgtgtaatacacagagtgcgcatgcat
tagaggatgcaaagaatgctgccatatattatgcgcaatatctgtgtaaaccaatacttt
tacttgaccaggtgct-ctatgagcaattagtagttgagcctgtgtctaagagtgttgta
gataaggtgtgtagcatcctgtctaatataatatc-------------------------
-----------------tgtagatactgcagctctaaattacaaggcaggtacacttcg-
tgatgccctgctttctattac---------------------------taaagatgaaga
agccgtagatatgg---------ctatcttctgtcataatcatgatgtggaatacactag
tgatggttttactaatgtgataccatcatatggtatagacactgataaattaacacctcg
tgatagagggtttttgataaatgcagatgcttctattgctaacctaagagt---------
---taaaaatgctccaccggtggtatggaagttttctgatcttattaagttgtctgacag
ttgtcttaaatatttaatttcagctactgtcaagtcaggagttcgtttctttataacaaa
gtctggtgctaagcaggttatt--tcttgtcacacacagaaattgttggtagagaaaaag
gctggtggtatcataggtggtacttttaattggttca--agagttgttgtaaatggctct
tgatattttatgtactttttacattgtgttgtttgggttattatcatatggagatgaata
aaatttttgttcatcccatgtatg---atgttaactctacaatgcatgttgaaggtttta
aggttatagataaaggtgttattagagacattgtaccagaggatgcttgcttctctaata
agtttgctaattttgatgctttttggggcaaatca-------------tatgaaaatagt
agagactgtccaatagtaacggccattatagacggtgctggaacagtagctgctggtgtt
cctgggttcgtagattgggtcatgaatggtgtaatgtttgtacacatggcacaaactgat
cgaagaccttggtatgtccctgcttggtttaatagggaaattg------ttggttacact
caggattcaattgttactgaaggtagtttttatacatctatagctttgttttcagcaaga
tgtttatatttaata---gccagcaatacaccacagttgtattgttttaatggtgatagt
gatgcacctggag---ccttaccatttagtagtataattcctcatagggtttatttccaa
cctaatggtgttaggcttatagttcctcagcaaataatgcatacaccctat-------at
agtaaagttgttgtcagacagctattgtagaggtagtgtatgtgagtacactaaaccagg
ttactgtatgtcgttgaactcccaatgggtgttgtttaatgatgaatacataggtcgacc
tggtgtcttttgtggttctactgttagagaacttgtgtttaatatggttagtacatt---
---ctttactggtgttaaccctaatatttatatgcagctagcaactatgtttttaatatt
agttattgttgtgttaatttttgcaatgg------------------ttataaagtttca
aggtgttttta------aagcttatgcaaccattgtgtttacaataatgttagtttgggc
tgttaatgca-tttgtgctatgtgtacatagttataatagtgttgtagctgctatactac
ttgtactctactgctatgcatcacttgttacaagtcgcaatacttctataataatgcatt
gctggcttgtttttacttttggtttgatagtacctatatggctagcttgttgctacttag
catttgtactttatgtttatacacctttatttttctggtgttacggtact--actaaaaa
tactcgtaagctatatgatggtaacgagtttgttggtaactatgatctcgctgcgaagag
tacttttgttattcgcggttctgagtttgttaagcttacgaacgaga-------------
taggtgataaatttgaagcctatctctcagcgtatgctagacttaaatattactcaggca
caggcagtgaacaagattatttgcaagcttgtcgtgcgtggttagcttat----gcactt
gaccaatatagaaatagtggtgttgaaattgtgtatactccaccgcgttattctattggt
gttagtagattacaagctggttttaagaaactagtttgtcctagtagtgctgttgaaaat
tgcattgttagtgtctcttacagaggtaataatcttaatggactgtggctaggtgatgct
atctactgtccgcgacatgttctaggcaagttttcaggtgatc---------aatggagt
gatgtacttaatcttgctaataatcatgagtttgaggttgtaactcaaaatggtgttact
ttgaatgttgttagtaggcggtt----gagaggcgcagttttaattttacaaactgctgt
cgccaatgctgacactcctaattataagtttgttaaagctaattgtggtgatagtttcac
tatagcttgttcttatggtggtacagttgtgggactctaccctgttactatgcgtcctaa
tggtactattagagcttctttccttgcaggagcttgtggctcagttggttttaatataga
aaagggtgtagttactttcgtttatatgcaccatcttgagttacctaatgcattacacac
tggaactgacctatttggtgatttctatggtgattatgtggacgaagaggttgcacaaag
ggtgccaccagataatttagttactaataatattgtagcatggctttatgccgcaattat
tagtgttaaggagagtagcttctca---------------------------ctgcctaa
atggttggagagtactactgtcagtgttgaagactacaataaatgggctggtgataatgg
ttttacaccattttctactagtactgctattactaaattaagtgctataacgggagtaga
tgtttgtaaactccttcgcactattatggtaaaaagtagtcaatggggtagtgatcccat
tttaggacaatataattttgaagatgaattgacaccagagtctgttttcaaccaggtagg
tggtgttaggttacagtcatctattgtaagaagagccaca--------------------
--------------------tcttggttttggagtaga----------------------
-------tgtgttttagcttgcttcttatttgtgttgtgtgctattgtcttgtttac---
ggcattaccacttaaatactatgtacatgcagctgttattttgttaacagctgtactttt
tatttcttttactgttaaacatgttatggcttacatggacactttcctactgcctacat-
-------------------tgattacagttattattggagcttgtgctgaagtccctttc
atatacaacactctaattagtcaagttgttattttcttaagtcaatggtatgatcctgta
gtctttgatactatggtgccatggatgttattgccattagtattgtacactgcttttaag
tgtgtacaaggttgctatatggattctttcaatacttc------------tttgttaatg
ctgtatcagtctatgaagttaggttttgttacttacacctctacaaacactcttactgca
tatacagaaggtaattgggagttgttttttgagttggttcacactactgtgttggctaat
gttagtagtaat-tctttaattggcttatttgtgtttaagtgtgctaaatggatgttgta
ttactgcaat-----gcaacatactttaacaattatgtgttaatggcagtcatggttaat
ggcttgggctggctttgcacttgttattttggattatattggtgggttaataaggttttt
ggtttaaccttaggtaaatataactttaaagtttcagtagatcaatataggtatatgtgc
ttgcacaaaataccagcacctaagagtgtctgggatgttgttaagacaaatatacttata
caaggaattggtggtgatcgtgtgttgcctattgctacagttcaatctaaattgagtgat
gtaaagtgtacaactgttgttttaatgcagcttttgactaagcttaatgttgaagcaaat
tcaaaaatgcatgcttatcttgttgagttacacaataaaatccttgcatctgatgatgtt
ggagagtgcatggataatttgttgggtatgcttgttacactattttgtatagattctact
attgatttgagtgagtattgtgatgatatacttaagaggtcaactgtcttacagtcggtt
actcaggagttctcatacataccctcttatgctgaatatgaaagagctaagaatctttat
gaaaaggttttagc------tgattctaaaaatggtggtgtaacacagcaagagcttgct
gcatatcgtaaagctgccaatattgcaaagtcagtttttgatagagacttggctgttcaa
aagaagttagacagcatggcagaacgtgctatgacaacaatgtataaagaggcgcgtgtc
actgatagacgagcaaaattagtttcatcactacatgcgttacttttttcaatgcttaag
aaaatagattctgaaaagcttaatgtcttatttgatcaggctagtagtggtgttgtacct
ctagctaccgttccaattgtttgtagtaataagcttacccttgtaataccagatccagaa
acttgggtcaagtgtgta-gaaggtatgcatgttacatactcaacagttgtttggaatat
agacactgttattgatgctgatggtacag------agttacatccaacttctgtgggtag
tggattgacatactgtataagtagtgataatatagcatggc---------------cttt
aaaggtcaacttgactagaaatgggcataataaggttgatgctgctctgcagaataatga
gcttatgcctcatggtgtaaaaacaaaggcttgcgttgcaggtgtagatcaagcacattg
tagcgtaga------gtctaaatgttattatactaatattagtggtaattcagttgttgc
tgctattacttcttctaatccaaatttgaaggtagcttcattttt---gaacgaggcagg
caatcagatttatgtagacctagacccaccatgtaaatttggcatgaaggtgggtgacaa
ggttgaggttgtttacttgtattttataaagaatacaaggtcaattgttaggggtatggt
acttggtgctatatctaatgttgttgtcttacagtctaaagggcatgaaacagaggaagt
ggatgccgttggcattctttcactttgttcatttgcagtagaccctgctgatacatattg
taaatatgtggcagcaggtaatcaacctttaggtaactgtgttaaaatgttgacagtaca
taatggtagtggctttgctataacatcaaagccaagtccaactcctgatcaggattctta
tggaggggcttctgtgtgtctctattgtagagcacatatagcacacccaggaggtgcagg
aaatttagatggacgttgtcaatttaaaggttcttttgtgcaaatacctactac---gga
gaaagaccccgtcggattctgtctacgtaataaggtctgcactgtttgtcagtgttggat
aggtcatgggtgtcagtgtgatgca-attagacaacaaaaaccttctgttcagtcagttg
ctggtgcatctgattttggtaagaattatttaaacgggtacggggtagcagtgaggctcg
gctgataccccttgctagtgggtgtgaccctgatgttgtaaagcgagcctttgatgtttg
taataaggaatcagctggtatgtttataaattttaagcgtaactgtgcgagattccaaga
agtacgtgatactgaagatggaaatcttgagtatcttaattcttattttgtggttaaaca
aaccactcctagtaattatgaacatgaaaagtcttgttatga-agacttaaagtcag--a
agtaacggctgaccatgacttctttgtgttcaataagaacatttaca---------atat
tagtaggcagaggcttactaaatatactatgatggacttttgctatgctttgaggcattt
tgacccaaaggactgcgaagttcttaaagaaatacttgtcacttatggttgtatagaaga
ttatcaccctaagtggtttgaagagaataaggattggtacgacccaatagaaaacccaaa
-atattatgccatgttggctaaagtggggcctattgtacgacgtgctttattgaatgcta
ttgagttcggaaaccttatggttgaaaaaggttatgttggtgttgtcacgcttgataacc
aagatcttaatggcaaattttatgactttggtgattttcaaaagacagcgcttggtgctg
gtattcctgtctttgatacgtattattcctacatgatgcccatcatagccatgacggatg
ctttagcacctgaaaggtattttgaatatgatgtgcataagggttataaatcttatgatc
ttctcaagtatgattatactgaggagaaacaagaaatgtttcaaaagtactttaagtact
gggatc---aggagtatcaccctaactgtcgtgactgtagtgatgacaggtgtttgatac
attgtgcaaacttcaacatcttattttctacactaataccgcagacttctttcggtaatc
tgtgtagaaaagtttttgttgatggtgtaccattcatagctacttgtggctatcattcta
aagaacttggtgttattatgaatcaagataacaccatgtcgttttcaaaattgggtttaa
gtcaactcatgcagtttgttggagaccctgcccttttggtgggaacatccaataatttag
ttgatcttagaacgtcttgttttagtgtttgtgctttagcgtctggtattacgcatcaaa
ctgtaaaaccaggtcactttaacaaggatttctatgactttgcagagaaggctggtatgt
ttaaggaaggttcttctataccacttaaacatttcttctacccacagactggtagtgctg
ctataaacgattatgattattatcgttataacaggcctactatgtttgacatacgtcaac
ttctattttgtttagaagtgacttctaaatattttgactgctatgaaggcggctgtatac
cagcaagccaagttgtagttaataatctagacaagagcgcaggctatccatttaataagt
ttggaaaagcccgtctctattatga---aatgagtctagaggaacaggaccaactctttg
agagtacaaagaagaatgtcctgcccactataactcaaatgaatttaaaatatgctatat
ctgcgaagaatagagctcgtacagtggcaggtgtttctatcctttctactatgactaata
ggcaatttcatcagaagattcttaagtctatagttaatactaggaatgctcctgtagtta
ttggaacaaccaagttttatggcggttgggacaacatgttgagaaaccttattcagggtg
ttgaagacccgattcttatgggttgggattatccaaagtgtgatagagcaatgccaaatt
tgctacgtatagcagcatctttggtacttgctcggaaacacactaactgttgtacttggt
ctgagcgtatttataggttgtataatgaatgcgctcaggttttatcagaaactgtcttag
ctacaggtggtatttatgtgaaacctggtggcactagcagtggcgatgctactactgctt
atgcaaacagcgtttttaacataatacaagccacatctgcaaatgttgcgcgtcttttga
gtgttataacgcgcgatattgtttatgacgacattaagagcttgcagtacgaattgtatc
agcaggtttacaggcgagttaattttgacccagcctttgttgaaaagttttattcttact
tatgtaagaatttttccttgatgatcttgtctgacgacggtgttgtttgttataacaata
cactagccaagcaaggtcttgtagcagatatttctggttttagagaaattctctactacc
aaaataatgtttatatggctgattctaagtgttgggtggaaccagatttagaaaaaggcc
ctcatgaattttgttca-cagcatacaatgctagtggaggtggatggtgagcctaaatac
ttgccatacccagatccttcacgcattttgggtgcatgtgtatttgtagatgacgtagat
aagacagaacctgtggctgttatggagcgctatatagctctagccatagacgcttatccg
ctagtgcatcatgagaatgaggagtacaagaaggttttctttgtgctgctttcatatatc
agaaaactctatcaagagctttctcagaatatgcttatggactactcttttgtaatggat
atagacaagggtagtaaattttgggaacaggagttctatgagaatatgtatagagcccct
acaactttacaatcttgtggtgtctgtgtagtgtgcaatagtcaaactatactgcgctgt
ggtaattgtattcgcaaaccatttttgtgttgtaaatgttgctatgaccatgtcatgcat
acagaccacaaaaatgttttgtctataaacccatacatttgctcacaacccggttgtggc
gaggcagatgttactaaattgtatctcggaggtatgtcatacttctgtggtaatcataaa
ccaaaattgtcaataccattggtatctaatggtactgtttttggaatttacagggctaat
tgtgcaggtagcgaaaatgttgatgattttaaccaactagctactactaattggtctact
gtagaaccttatattttagcaaatcgttgtagtgactcgttgaggcgctttgctgcagag
acagtaaaagccacagaagagttacataagcaacaatttgctaatgcagaagtgagagaa
gtcctctcagatcgtgaattgattctatcatgggagccaggtaaaaccagccctccatcg
aatagaaattatgttttcacaggctatcactttacaagaactagtaaggtgcagcttggt
gattttatatttgaaaaaggtgaaggtaaagatgttgtctattatagggcaacgtccact
gctaaa-ttgtctg--ttggagacatttttgttttaacctcacacaacgttgtttctctt
gtagcaccaacattgtgtccacaacaaaccttttctaggtttgtaaatttaagacctaat
gtaatggtaccagaatgctttgtaaataacattccactgtaccacttattaggtaaacag
aagcgtactacagtacaaggccctcctggcagtggtaagtcacactttgctataggcctt
gcagcgtactttagtaatgctcgtgttgtttttactgcatgctctcatgcagctgttgat
gctttatgtgaaaaagcttttaagtttcttaaagttgatgattgcactcgtatagtacct
caaagaactactatcgattgcttttcaaagtttaaagctaatgatacaggcaaaaagtac
atttttagtactataaatgccttgccagaagttagttgtgacattctcttggttgacgag
gttagtatgttgaccaattatgaattgtcatttattaatggtaagataaactaccaatat
gttgtgtatgtaggtgatcccgctcaattaccggcacctcgtaccttact---taatggt
tcactttcaccaaaggattataatgttgtaacaaaccttatggtttgcgttaaacctgat
atcttccttgcgaagtgttaccgttgtcctaaggaaattgtagacactgtgtctactctt
gtttatgatggaaagtttattgcaaacaacccagaatcacgccagtgttttaaagttata
gttaataatggtaattctgatgtaggacatgaaagtggttcagcctacaacacaactcag
ttagaatttgtgaaagattttgtttgtcgcaataaagagtggcgagaagcaacattcatt
tcaccttataatgctatgaaccagagagcctatcgtatgcttggacttaatgttcagaca
gtagactcgtctcaaggttcagagtatgactatgttatcttctgtgttactgcagattcg
caacatgcactgaatattaccagatttaatgtggcgcttacaagagctaagcgtggtata
ttggttgtcatgc---------gtcagcgcgatgaattgtattctgc---tctcaagttt
acagagcttgatagtgaaacaagtctgcaagga---------acaggtttgtttaaaatt
tgcaacaaagaatttagtggtgttcatcctgcttatgcagtaacaactaaggctcttgct
gcaacctacaaagttaatgatgaactcgctgcacttgttaatgtagaagctggttcagaa
ataacatataaacatcttatttctttgttaggatttaagatgagtgttaacgttgaaggt
tgccataacatgtttattacacgtgatgaggcaatccgcaatgtaagaggttgggtagga
tttgatgtagaggccacacatgcttgtggtactaacattggtactaacctgccttttcaa
gtaggtttctctactggtgcggactttgtggtcacgcctgagggacttgtagacacttca
ataggcaataattttgagcctgtgaattctaaagcacctccgggtgaacaa-----tcac
ttgagagcgttata----agtgctaaaccttggcatgttataagaccaaggattgtacaa
atgttagcagacaacctatgcaatgtttcagattgtgtggtttttgtaacttggtgtcat
ggtctagaactaactactttgcgctattttgttaaaataggcaaagaacaagtgtgttct
tgtggttctagagctacaacatttaattctcatactcaag---cctatgcttgttggaag
cattgtttgggctttgattttatttataatccacttttagtggatgttcaacagtggggt
tactctggtaacctacaatttaatcatgatttgcattgtaatgtgcatggccatgcgcat
gtagcctctgcggatgctattatgacgcgttgtcttgcaattaacaatgcattttgtcaa
g-atgtcaactgggatctgacataccctcatattgcaaatgaggatgaagtcaattctag
ttgtagatatttacaacgcatgtatcttaatgcatgtgttgat-gctcttaaaattaacg
ttgtctatgatataggcaaccctaaaggtattaaatgcgttagacgtggagacttgagtt
ttagattctatgata-agaatccaatagtacccaacgttatgcagtttgagtatgactat
aatc--------agcataaagataagtttgctgatggtctttgtatgttttggaattgta
atgtggattgttatcctgataattccttggtttgtaggtatgacacacgaaatttgagtg
tgtttaacttaccaggttgtaatggtggtagcctgtatgtcaataaacatgcattccaca
cacctaaatttgatcgcattagctttcgtaatttgaaagctatgccattctttttctatg
actcatctccttgcgaaaccattcaagtggatggagttgcaca---ggatcttgtgtcac
tagctactaaagattgtatcacaaaatgcaacataggcggtgctgtttgtaagaaacatg
cgcagatgtatgcagagtttgtgacttcttataatgcagcggtaacagctggttttacat
tttgggttactaataattttaacccgtataatttgtggaaaagtttttcagctcttcagt
ctatcgataatattgcttataatatgtataagggtggtcattacgacgctattgcaggag
aaatgcccaccatcgtgactggagataaagtttttgttattgatcaaggtgtagaaaggg
cggtttttgttaatcagacaacactgcctacttctgtggcatttgaactgtatgcgaaga
gaaacattcgcacactgccaaacaaccgtattttgaagggtcttggtgtagatgtaacca
atggttttgtaatttgggattatgcgaaccaaacaccattatatcgtaatactgttaagg
tgtgt------gcatacacagacattgagccaaatgg---------------tctaatag
ttctgtatgatgatagatatggtgattaccaatcttttctt---gccgctgataatgcta
tcctagtttc--tacacagtgttataag-cgatattcatatgtagaaataccgtcaaaca
tgcttgttcagaatggtatgccattaaaagatggag---------cgaatctgtatgttt
ataagcgtgttaatggagcgtttgttacgctacctagcacactaaacacacagggccgca
gttatgaaacttttgaacctcgtagtgacgttgagcgtgattttctcgccatgtcagaag
aggattttgtagtaaagtatgg---taaaggcttaggtctacaacacatactgtatggtg
aagttgataaaccacaattgggcggtttacacactgttataggtatgtacagacttttac
gtgcgaataagttgaatgcaaagtctgttactaattcagattctgatgtcatgcaaaatt
attttgtgttg---gcagataacggttcttacaagcaagtgtgcactgttgtggatctac
tgcttgatgacttcttagaacttcttaggggcatactgaatgagtatggtactaataagt
caaaagttgtaacagtgtcaattgattaccatagcataaattttatgacttggtttgaag
atggcagtattaaaacatgttatccacagcttcaatc------agcatggacgtgtggtt
ataatatgcctgaactttataaagtccagaattgtgttatggaaccttgcaacattccta
actacggtgttggaataacgttgccgagtggtattatgatgaatgtggcaaagtatacac
aactttgtcaatatctttcgaaaacaacaatgtgtgtaccgcataatatgcgagtaatgc
attttggagcaggaagtgataaaggagtggctccaggtagcactgttcttaagcagtggc
tccctgaaggtacactccttgttgataacgatattgtagattatgtgtctgatgcacatg
tttctgtgctttcagattgcaataaatataaaacagagcacaagtttgaccttgtgatat
ctgatatgtat---------acagataatgattcaaaaagaaagcatgaaggcgtgatag
ccaataatggcaatgatgacgttttcatatatctctcagattttcttcgtaacaatttgg
ctcttggtggcagttttgctgtaaaggtgacagagacaagttggcatgagaatttatatg
acattgcacaagattgtgcatggtggacaatgttttgtactgcagtgaatgcttcttcgt
cagaggcatttatgattggtgttaattatttaggtg---caagcgaaaaggttaaagtta
gtggaaagacgctgcacgcaaattatatattttggaggaattgtaattatttacaaacct
ctgcttatagtatatttgacgttgccaagtttgatttgaagttaaaagcgacgccagtag
ttagtctgaaaactgaacaaaaagacagacttagtttttggtttagttaagagtggcaag
ttattagttagagatgttggtgcagttgtgttgcctgacgataatcttgtcacttgtatg
taatgtgagttctattcccacaatttgtc-tcaatgctactgtaggtagtggtgtgtgtc
taccttgcacaaacataccagagtatgcagatggtaaaaatgggggtgaagccctagatt
tttatagtccagatgttatgagaccgccagatggcgcatatatacaatccggttattatg
aaccacttttcacaggttgctttaatcaaactaatcaaactgata-----------gcac
ctgtagaa--------------------atgggctttataaagggtcgccaggtaatttt
actatacaag---------gtgattttcttaaaaattatgatgctgttggcataat----
gttttggtggggtttagctactaatgtgggtaaagtaacaccacccaatgatcctacttt
taatttaacatgggg---------caacttttttcttaattctaaga------attttac
aggtttccataaagttaaaagtgtcatatttattgccactggagatatcttcgtaaatgg
cgtt------ttaatgggtttttataatctaaattttacacaaaccttaacaatttg---
-----gttagcacagtg----------------tgttggcacaatgaaggttg-------
---ttattttacg--------------------taatagtaatgctctagttcatttttc
ggctggcaacgtagttg---ctttcgaaccctgcacaggagacactactattaataagtt
acgttgcgcttatcagcaatttaatttttctacaggattttatgacatagatacttttgt
acctgtgacatctaatatta-------------------catatttaccttacccagatt
taaaagacaatactggtcaagaggtatgtgacttttatgtagctcttaaaggaga-----
-tcatgttatttacaaccaaagttgtgtagactctaag----------------------
--------------------------------------tacccattctttaaattaaagt
gt----------------------------------------------------------
----aataatacttattcatgggataatga------------------------------
--------------taagttgtgtattttagggtctgaaata-----------------t
atgtgccggggtataatgtttacactaatac-gcaacatt---catatgctggcactata
------------ccgaattatccaacttgttctt--------------------------
------------------------------------------------------------
------------------------------------ccaaaggtcttagtttggaaaata
tttataataatataggtttcaatagattttgtgtaactaaattgttgacgactcgtgata
tatcatctataacccaatacacttgtgtttatgtc------------------------g
ttagtgtagaaggttttgatagttataatcaaggtattgtatacagttatgttggtgtaa
actt-----tgattttggtacagctatgtatagtgtgaaaactgcacctatgcagttcat
ctatac---------------------------------------------agagcaatg
tcataagtataatatttacaacataagaggtgttggtcaaat------------------
---------------attaaatgtcactggtaaagataatactacacttgtagacggtgg
tctagtaataactagtggcagtggcttattggcttttcgtaata-----atggaagtctt
tttagtgtacaaccttgccggacagtttcaactcaagctgtaattgttaatgggagtttt
gtaggcttgtttgttcctgcatcttgttggttag----------------ccgatcaatt
taatct--aggtaaccacacagaatatgtagatggtggttgtcttattagtaataagact
a---ttagtagaaagcgtaggtctactaacgctgtttatactggtgaatgca--------
------caggtttatttgcagctatgggtacatcttgtatttatagtaatggcacagttc
ttaatagaacattaccacaaccatctgttcaaactagtgtgcaaccattactaggtgttg
tagcaaa------------------------tgtgtctattccaaaagaattgacacttg
ctgtaaccacagaatacttacaaactcgttatcagaaagttactattgattgtgctaaat
atgtctgtggtgattctacaaggtgccgcacgttgctgcagcagtatggttctttttgcc
agagtgttaatgctatattaagtggtgttaatgagaatgaagataatggtttactgcaat
atgcggaagctattaatacaggttacacactt---------aattttactggttataatg
tatccaatttgggtgggtttgatttgtcccttgttctacccaaaaatcttactttggcac
aaaatcaaggtaggtctactattgaagacttactttttgacaaagttgttactctaggtg
ttagtgaagttgatcagaattatgataaatgtatagcatctagaggtggttcttttacta
atttagcagatttaacttgtgctcagttttacaatggtgtcatggtgctccctggtgttg
ttgaccctggtctaatggcagtgtacaccggctctttaataggtggtat-----------
----ggcgctcggag--------gcattacagcagcggcatccataccatttgctactca
aatacaagcacgtgtcaattatttagcgttgacacaatcagtgcttttagataaccaaaa
tttgatagcaaattcctttaataaggcccttaaaggtatacagtcagcattagacactgt
ttcccaggggtttgttgaagtagctagaggttttgagagcgtaactgtagcacttaataa
agttcaggatgtggttaacacacattccgacatattaaataaacttatggctcagcttag
tgttaattttggggctgtttcatcttctcttaatgagatatacctaaaattagaccagat
taatgcagatgctcaggttgataggttaattactggtaggttgactgcattatcaactta
cgtagcatctcttcaattagcagcttataaggctgaccagtcaagacgcttggctctaca
gaaagtagaggagtgtgttaagtcgcaatccatgcgatatggtttctgtggtaatggtag
ccatgttctaacaataccacagagtgctcctaatggaatattctttatccactacacgta
ccaacccacttcttatgttacaattgaagcagtgcctggtctatgtgtaacaacaccttc
tggaaagtatggtgtaatgcccaagactggaagtggcatcatatttagacagaatgatac
tttc---tttgtcacttccacacagttatatgagcctaagctttt----------atcat
attcagaagtggtcaatttaacatcttgtgaagctaattattacaatgttagtgaaagtg
aaacaccctttcaaccagcattgcctaatttcgatgacgagtttaatgacatttttactg
agttaaatacctcaaaagatgccattaaaaatatcagttccaattttaactacacaattc
ccatcctaaatcttgaggatgagatttgtagattgaatcactccattaacacactatata
attatagtgatgttattgataaaattaaccagggtcttaatgacacctttattaatcttg
aacaacttaataaaattacacgttacattaagtggccttggtatgtttggttagcaattg
gttttgcttgtttaatattcatcttaatattaggatgggtgtttttc---atgactggtt
gttgtg---------------gttgttgttgcggatgctttggcattattccgctaa---
----tgagtaagtgtggtaagaaatcctcttac---------------------------
---tacacgacttttgataat----gatgtggtgtat-aacaaaacagacctaaaaagtc
tgtt-------------------------taatgattcaaactccaacatcttttctaat
agtgttaattcttctttggtttaaacttgtgttaagttgttttaaagagtgt-------g
ttttagcgcttcttcaattaatacaagttttactccaaa---------------------
-----------ttattaatagtaacttac-------------------------------
----------aggctagacttctgctttggcacagtctagactaatgttagattttgaag
caatta----------ttgaaactggtcagcaaataattcagcaaatcagtttcgattta
cagc------------------acatttcaagtgtgctaagcactg----------aatt
atttgacccctttgaagtctgtgtttacagagga--------------------------
--------------ggtaattat---------tgggagttagagtcagctgacga-----
---------------------------gttttcaggtgatgacgaatttattgagta-aa
tcgctagaggagaacg----------------------gaagtttcctaacagc------
----------agtttacatatttgttg---catttgtagcactttacctattaggtaggg
tactt--------------------------caagcatttgtacagac-tgctgatgctt
g-------------ttgtttgttttggtatacatggata---------------------
-----------------------------gtagttcctggagctaagggtgcagcctt--
-------tgtatacaattatacatatggtaa---aaaacttaacaaacc-----------
--------ggagttagaagcggttattgttaacgagttcccca----------agaacgg
ttggaataacaaa--agtccagc------------aaatttctaatatgac------gga
aaattgtacacttgattcagagcaggcagttctgctttttaaggaatataatttatttat
aaccgcattcctattgtttctt---accatactacttcagtatggttacgcaactaggag
tcggtttatctatatactgaaaatgatagtgttatggtgcttttggcccct---------
taacattgcagtaggtgtaatttcatgtatatacccaccaaacacaggaggtcttgtcgc
agcgataatacttacagtgtttgcgtgtatgtcttttgtaggttattggattcagagttt
tagactctttaagcggtgtaggtcatggtggtcattcaaccccgagtctagtgccgtagg
ttcaatactcctcac-aaatggtcaacaatgtaattttg----------ctatagagagt
gtgcctatggtgcttgctccaattataaagaacggtgtcctttattgtgagggtcagtgg
cttgctaartgtgaaccagacc---------------acttgcctaaagacatatttgta
tgcacacc-------------------------ggatagacgtaatatctatcgtatggt
gcag-------------------------------------------aaataca------
------------------------------------------------------------
----------ctggtgaccaaagcggaaata-----------------------------
------------------------------------------------------------
-----agaaaaggtttgctacatttgtctatgcaaagcagtcagtagacactg-----gg
gagctagaaagt-------------------gtagcaacaggtggaagtagcctttacac
ataaatgtgtgtgtgtagagagtatttaaaattattcttcaatagtgcctctattttaag
agcgtggaagagta---------tttggtttgaggacattaata----taaatcctcttt
gttttgtactctctttacaagagttattatttaagcaacagtttttcctttcctttgttt
ggaagaaagttgttgttaatggtgtagaattc--------------------------ca
agtagaaaatggaaaagtccactacgaaggaaaccccatttttc--------------aa
aaaggttgttgtagattgtggtcccattataagagggattaaa-tggattaaa-------
----------------------------ccacctactactacttacttgtaataagggcg
tt----------------tggacttacaaacgcgtaacaagtacggacg-----------
--atgaaatggctgactagttttgga------agagcagttgtttcgtgtta--------
------taaggccctactattaac-tcaattaagagtgttagataggttaattttagatt
ac----ggaccaaagcgcactttaacgtg-----tgctaggcgagtgcttttagttcaat
tagatttagtttataggttggcatata--cgcccacccaat-cgctggtatgaataatag
taaagataatccttttcgcggagcaat--agcaagaaaagcgcgaatttatctgagagaa
ggattagattgtgtttactttcttaacaaagcaggacaagcagagccttgttccgcgtgt
acctctttagtattc-----------caagggaaaacttgtga----ggaacacataaat
aataacgatcttttgtcatggcaagcggtaa-------------------ggcaactggc
aagacagatgccccagcgccggtcatcaaactaggaggaccaaagccacctaaagttggt
tcttctggaaatgcatcttggtt------------tcaatcaataaaagccaagaagcta
aatacacctcaacctaagtttgaaggtagcggtgttcctgataatgaaaatattaaaaca
agccagcagcatggatactggagacgccaagccaggtttaagccaggtaaaggcg-----
--gaagaaaaccagtcccagatgcttggtacttctattatactggaacaggaccagccgc
tgacctgaattggggtgatacccaagatggtatagtgtgggttgctgcaaagggtgctga
tgttaaatctagatctaaccagggtacaagggaccctgacaagtttgaccaatatccact
acgattctcggacgga------------------------------------ggacctga
tagtaatttccgttgggactttattcctctgcatcgtggtaggagtggaagatcaacagc
agcttcatcagcagcatctagtagagcaccgtcgcgtgacggctcgcgtggtcgtagaag
tggttctgaagatgatcttattgctcgtgcagcaaagataatcc----------------
---------aggatcagcagaagaagggttctcgcattactaaggctaaggctgatgaaa
tggctcaccgccggtattgcaagcgcactgttccacctggttataaggttgatcaagtat
ttggtccccgtactaaaggtaggg---agggaaattttggtgatgacaaaatgaatgagg
aaggtattaaggatgggcgtgttacggcaatgctcaacctagtccctagcagccatgctt
gtctttttggaagc-aaagtgacgcccaaacttcaaccagatgggcttcacttgcgattt
gaatttactactgtggtcccgcgtgatgatccgcagtttgctaattatgtgcaaatttgt
gatcagtgtgtcgatggtataggaacacgtccaaaagacaatgaacccagaccaaagtca
cgcccaagttctagacctgctacaagaggaaattctccagcgc---caagacaacagcgc
ccaaagaaggagaaaaagccaaagaagcaggatgatgaagtagataaagcgttgacctcg
gatgaggagaggaacaatgcacagc-----------------tggaatttgatgatgaac
ccaaggta------------attaattggggggattcagccctaggagagaatgagttgt
aga---------------------------------------------------------
------------------------------------------------------------
-----------------gcctttctactgttctc-----------------------tct
cctttatcctagaagatcattagttagagttaaggaagataggcatgtagcttag-cacc
tacatgtctatcgccagggaaatgtctaatctgtctacttagtagcctggaaacgaacgg
tagacccttagattttaatttagtttaatttttagtttagtttaagttagtttagagtag
gtgtaaagatgcca--------gtgccggggccacgcggagtacgatcgagggtacag--
-----cacaagga-----cgcccattaggggaagagctaaattttagtttaagttaagtt
taattg-gctaagtatagttaaaatttataggctagtatagagttagagcaaaa------
------------------aaaaaaaaaaaaaaaaaaaaa--
>EU095850.1 Turkey coronavirus isolate MG10, complete genome
-------------acttaagatagatattaatat--------atatctatcatact---a
gccttgtgctagatt-----------------------tccaacttaacaaaacggactt
aaatacctacagctggtcctcataggtgttccattgcagtgcac----------------
-------tttagtgccctggatggcacc-tggccacc-tgtcaggtttttg---------
--------------------------ttagtaaaataa----------------------
-------------------cattgttgctggtatca------------------------
--ctgcttgttttgccgtgtctcattttatacatccgttgcttgggctacctagtatcca
gcgtcctacgggcg--------------------------ttgtggtcggttcgagtgcg
aagga-------------------------cctctg-gttcatctagcggtaggcgggtg
tgtgga----------------------------------agtagcgcttcagacgtacc
ggttctgttgc----gtgaaata-cggggtcacctccccccacatacctctaagggcttt
tgagcctagcgttgggctacgttctcgcataaggtcggctatacggcgtttgtagggggt
agtgccaaacaacccctgaggt-------------------------gacaggttctggt
ggtgttt----agtgagcagacatacaatagacagtgacaacatggctt-----------
--caagcctaaaacaggg------------------------agtatctcccaaaccaag
ggatgtcattcttgtttc--caaagacattcccgaccaactctgtgacgctttattcttt
tatacgtcacacaaccctaaggattacgctgatgct---------------------ttt
gcagttaggcataagtttgaccgtaatcttcaga-----ctgggaagcagtttaaatttg
aaactgtgtgtggtctcttccttttgaagggagttgaca---------------aaataa
cacctggcgtcccagcaaaagttttaaaagccacttctaagttggcagatctagaagaca
tctttggtgtctc----------------tccctttgcacggaagtaccgtgaattgttg
aagacagcatgccagtggtctctcactgtagacacactggatgctcgtgcacaaactctt
gatgaaatttttgaccccactgaaa-tattttggcttcaggtggccgcaaaagttcaagt
ttcagctatggcaatgcgcaggcttgttgg------------------agaagtaactgc
aaaagtcatggaagctcttggctcaaatttgagtgttctctttcaaattgttaaacaaca
aatagccaga-----atctttcaaaag-------gcactggctattttcgagaatgtgag
tgacttaccgcagcgtgttgcagcacttaagatggcctttgccaagtgtgccaagtcaat
tactgttgtggttgtggaaagaactctagttgttagagagttcgcagggacttgccttgc
aagcatcaatggtgctgttgcaaaattctttgaggaacttccaaa---------------
------------tggcttta------------tgggttctaaagtcttcacaacattggc
cttttttaaggaagcagctgtgaaaattgtggaaaatataccaaatgcaccaaggggcac
t----aaagggtttgaagtcattggcaatgccaagggtacacaagttgttgtgcgtggca
tgcgaaatga-tctaacgttgcttgaccaaaaagctgacgtccctgtggagtcagaaggt
tggtctgcaatcctag---aaggacatctttgctatgtctt-------------taagag
tggcgatcgtttctatgcggcacctctttcaggaaattttgcattgcatgatgtacattg
ctgcgagcgtgttgtctgtctttctgatgg-tgtaacaccagagataaatga--------
----------tggactcgttctagccgcaatctattcatcttttggtgtctcagaacttg
tggcagcccttaaaaaaggtgaaccatttaagtttttaggccataagtttgtgtacgtaa
aggatgaagcagtttcgtttactttagcgaaggctgccactattgcagatgttctgaagc
tgtttcagtcagctcgtgtgcaggtagacgatgtttggtcttcatttactgaaaagtctt
ttgaattctggaggcgcgcgtatggaaaagtgcgccatcttgaagaacttgtgaagactc
acttttgtaaagct----------caaatgtcaattgtggttctagcagcagtgcttgga
gaaggcatttggcatcttgcctcacaagtcatctacaaattaggtggtctttttactaaa
gttgttgatttttgtgag---aaacactggcaggggttttgcgttcagttgaagagggct
aagctcgttgtcactgaaaatttttgtgttctaaaaggagttgcacagcactgttttcaa
--ctattgctgggtgcaatacattc-tctgtataagagttttaagaagtgtgtacttggt
agaattcatggagacttgctcttctggaaaggtggtgtacacaaaattgttcaagatggc
gatgaaatttggtttgacgccattga----------tagtgttgatgttgaagatctggg
tgttgttaaagacaaacctatagattttgaggtttgtgaagacgtaacacttccagaaaa
ccaacctggtcacatggttc-aaatcgaagaagatggaaagaactatatgtttttccgat
tcaaaagggatgagaacatctattatacaccaatgtctcaacttggtgcaattaatgtag
tttgcaaagcaggcggtaaaaccgttacctttggaggcactactgtgaaagaaataccgc
cacctgatgttgtgcctattaaggttagcatcgagtgctgtggtgaaccatggaatacaa
tcttcaagaaagcttataaagagcccattgaagttgagacagacctcacagttgaacaat
tgctctctgtgatctatgagaaaatgtg--------------------tgatgacctcaa
attgtttccagaggctccagagcctccaccatttgagaacgtcgctcttg----------
--------------------ttgataagaacggtaa----agacttggattgtataaaat
catgccatcttatctacc------gtgattatgagagtggtgatgatatcgaggaggatg
atgctgag---------------gagtttgatactg---------actcagctgatgctg
aagaatgtgacacagcctcag---------aatgtgaagaagaggacgagga--------
--------------tactaaagtgttggctcttatacaagac------------------
------------ccggcaagtaacaagtaccctcttccactaga----------------
--------------------tgatgattatagcgtct---------------acaatggt
gcaattgttcataaagacgctcttgatgtt---------gtgaatttaccatctggtgaa
gaaacttttgttgttagtaattgttttgagggagctgttaaaccactcccacagaaagtt
attga-------------------------------------------------------
--------------tgttctaggtg-----------------------------------
-------------actggggtgaggctgtt------------gatgcacaagaacaattg
tgtcaacaggaa--tctactcgagtcgtatttgagaaaccggttgaggattctactggta
gttgcgaggcaatggttgaacg------------------aactgttgttgaagaacatg
ctgtagttcctgtggttgagaataagt---cggatgtagttgtttatacacctgccgatc
tagaagttgttaaagaaacagcagaagaggtggacgagttcattctcatttctgatgttt
ctaaagaagaagttg---tgtctcaagagaaagaagagccacaagttgagcaacatccta
ctcaagttgttaaaccacaacgcgagaagaaggctaaaaagttt------aaagttaaac
cagccacatgtgaaaaacccaagtttttggagtataaaacttgtgt--------------
--------------------gggtgatttgactgttgtgattgcca--------------
-------------------aagcattggatgaatttaaagagttctgcattgtaaatgct
gcaaatgagcatatgtctcatggtggaggcgttgcgaaggcaattgcagacttttgtgga
cctgactttgtggaatattgtgaagactatgttaagaaacatggaccacaacaaagactt
-----gttacaccttcatttgtcaagggcattcaatgtgtgaataatgtagtaggacct-
--------cgccat---------------ggagacagcaacttgcgtgagaagcttgtgg
ctgcttacaagaa--------------------------------------ggttcttgt
---------------------------------------------------------aga
tggcgtcttcaattatgttgtaccagttctctc--------gtcaggaatctttggtgtg
gatt----------------------------------ttaaaatgtcaatag-------
----------------------------acgcaatgcgtgaagcctttgatggttgcgac
atacgtgtcctcttgttctctctga-----gtccagaacacatcgattatttcaatgcaa
cttgtaag-----cagaagacacttta-----------------------tcttacggag
gatggtgtta--------------------------------------------------
------------------------------------------------------------
-----------aataccgctccattgttgtaaaacctggtgactcattgatt--------
----------------------------caatttagacaggtttttgctaaaaataaggc
agtct----------------ttacagctgatgatgttgaggataaa-------------
--------gaaatcctcttcgttcctactactgataagact------------gttcttg
agtattatcatttagatgcgcaaaagtatgtg---------atatatttacaaactcttg
cgcagaaatggaatgtccaatatagggacaattttattatactagagtggcgtgatggaa
actgctgggttagttcagtagcagtactccttcaagctgccaaaattaggtttag---ag
gttttcttgcagaagcatgggctaaattcctaggtggtgatcctacggagtttgtagctt
ggtgttatgcgagttgcaatgctaaagttggtgatttttcagataccaattggcttttgg
ctaatttggcagaacattttgatgcagactacacgaacgcacttcttaagaagcgtgtgt
cttgtaactgtggtgt-aaagagttatgaa---------------cttaggggccttgaa
gcttgtatacaaccagtaaaggcacctaacctgctacattttaaga--------------
---------cgcaatattcaaattgctcaatctgtggtgcaa------------------
------atagtacggatgaagtaatagaagcttcactaccatacttgttgctctttgcta
ctgatggccctgctgcagttgattgtg------------atgaaaatgctgtagggactg
ttgttttcattg-----gatctactaatagtggcc-------------------------
------------------attgttatacacaagccatagataaggcttttgataatcttg
ctaaggacagaaaatttggaaagaagtcgccttacattacagcaatgtatat-------g
cgcttttctcttaagagtgaaaatcctttacctgttgttaaacagagtaagggtaaaact
aaggtagtaaaagaagatgtttctaacctcgctactagttctaaggttagttttgatgat
cttactgactttgaacattggtatgatagcaaca-------tctatgaaagtcttaaagt
gc-----------------------aggaaacacctgacacttttgatgggtatgtgtca
tttacaacaaaggaagattctaagttgccactgacacttaaagttagaggtattaaatca
gctgttgactttaggtcgaaggatggtttcacgtacaagtt-aacacctgatactgatga
aaattcaaaagcaccagtctactatccagtcttggacgctattagt---cttaaggcgat
atgggtggaaggtaatgctaattttgttgttggacatccaaatt---gttatagtaagtc
tcttcgcattcctactttttgggaaagtgctgagagcttttttaaaataggtgataaaat
tgatggtgtaactatgggcctgtggcgtgcagaacaccttaataaacctaatcttgagag
aattttcaacattgctaagaaggctattgttggg------tctagtgttgttactacaca
atgtggtaaattaattagtaaagcagct------acattcattgctgataaagtaggtg-
-----gtggtgtagttcgcaatattacagatagtattaagggtttttttgggtttacacg
tgggcattttga------attgtctccacaattcataaaa--------------------
-acacttatatt----------cttcttcttttactttat--------------------
--------------------------------------------------aaaggctagc
gccaagagtctagtttctagctataagagagtgttatgta---aggtggtatttgccact
ttac---------------ttatagtgtggtttatttacacaagtaatccagtaattttt
---------------actggaatacgtgtgttagactttctagttgaaggttctttatgt
ggtccttataatgactacggtaaagattcttttga---------------tgtgttacgc
tattgtgcagatgactttacttgtcgtgtgtgtctacatgacagagattctcttcatttg
tataaacatgcatatagcgtagaacagatttataaagctgcaagttctggcattgttttt
aattggaattggctttatt------tggtctttttaattttatttgttaagccagtagca
ggttttgtt----------attatttgctattgtgttaagtatttggtattgaattcaac
tgttctgttaactggtgtaggttttctggactggtttgttcaaacagtttttaatcactt
taactttatgggtgcaggattt--------------------tatttctggctcttttat
aagatatacatacaggtgtatcatatactgta-----ttgtaaagacgtaacatgtgaag
tgtgtaagagagttgcacgcagtaatag----gcaagaggttagtgt-----tgttgttg
gtggacgcaagcaaatagtgcatgtttataccaactctggctacaaattttgtaagaaac
ataactggtattgtagaaattgtgatgattatggtcaccaaaatacatttatgtctccag
aagttgctggtgagctttctgaaaagcttaaacgccatgttaaacctacagcatatgctt
accatgttgtggatgaagcatgcttagttgatgattttgtcaatttaaaat---ataaag
ctg------caattcctggtaaggatagtgcacctcttgcagttaaat------------
---gtttcagtattacagatttcttg---aagaaagctgtttttcttaaagatgcactga
aatgtgaacaaatatctaatgatggttttatagtgtgtaatacacagagtgcgcatgcat
tagaggatgcaaagaatgctgccatatattatgcgcaatatctgtgtaaaccaatacttt
tacttgaccaggtgct-ctatgagcaattagtagttgagcctgtgtctaagagtgttgta
gataaggtgtgtagcatcctgtctaatataatatc-------------------------
-----------------tgtagatactgcagctctaaattacaaggcaggtacacttcg-
tgatgccctgctttctattac---------------------------taaagatgaaga
agccgtagatatgg---------ctatcttctgtcataatcatgatgtggaatacactag
tgatggttttactaatgtgataccatcatatggtatagacactgataaattaacacctcg
tgatagagggtttttgataaatgcagatgcttctattgctaacctaagagt---------
---taaaaatgctccaccggtggtatggaagttttctgatcttattaagttgtctgacag
ttgtcttaaatatttaatttcagctactgtcaagtcaggagttcgtttctttataacaaa
gtctggtgctaagcaggttatt--tcttgtcacacacagaaattgttggtagagaaaaag
gctggtggtatcataggtggtacttttaattggttca--agagttgttgtaaatggctct
tgatattttatgtactttttacattgtgttgtttgggttattatcatatggagatgaata
aaatttttgttcatcccatgtatg---atgttaactctacaatgcatgttgaaggtttta
aggttatagataaaggtgttattagagacattgtaccagaggatgcttgcttctctaata
agtttgctaattttgatgctttttggggcaaatca-------------tatgaaaatagt
agagactgtccaatagtaacggccattatagacggtgctggaacagtagctgctggtgtt
cctgggttcgtagattgggtcatgaatggtgtaatgtttgtacacatggcacaaactgat
cgaagaccttggtatgtccctgcttggtttaatagggaaattg------ttggttacact
caggattcaattgttactgaaggtagtttttatacatctatagctttgttttcagcaaga
tgtttatatttaata---gccagcaatacaccacagttgtattgttttaatggtgatagt
gatgcacctggag---ccttaccatttagtagtataattcctcatagggtttatttccaa
cctaatggtgttaggcttatagttcctcagcaaataatgcatacaccctat-------at
agtaaagttgttgtcagacagctattgtagaggtagtgtatgtgagtacactaaaccagg
ttactgtatgtcgttgaactcccaatgggtgttgtttaatgatgaatacataggtcgacc
tggtgtcttttgtggttctactgttagagaacttgtgtttaatatggttagtacatt---
---ctttactggtgttaaccctaatatttatatgcagctagcaactatgtttttaatatt
agttattgttgtgttaatttttgcaatgg------------------ttataaagtttca
aggtgttttta------aagcttatgcaaccattgtgtttacaataatgttagtttgggc
tgttaatgca-tttgtgctatgtgtacatagttataatagtgttgtagctgctatactac
ttgtactctactgctatgcatcacttgttacaagtcgcaatacttctataataatgcatt
gctggcttgtttttacttttggtttgatagtacctatatggctagcttgttgctacttag
catttgtactttatgtttatacacctttatttttctggtgttacggtact--actaaaaa
tactcgtaagctatatgatggtaacgagtttgttggtaactatgatctcgctgcgaagag
tacttttgttattcgcggttctgagtttgttaagcttacgaacgaga-------------
taggtgataaatttgaagcctatctctcagcgtatgctagacttaaatattactcaggca
caggcagtgaacaagattatttgcaagcttgtcgtgcgtggttagcttat----gcactt
gaccaatatagaaatagtggtgttgaaattgtgtatactccaccgcgttattctattggt
gttagtagattacaagctggttttaagaaactagtttgtcctagtagtgctgttgaaaat
tgcattgttagtgtctcttacagaggtaataatcttaatggactgtggctaggtgatgct
atctactgtccgcgacatgttctaggcaagttttcaggtgatc---------aatggagt
gatgtacttaatcttgctaataatcatgagtttgaggttgtaactcaaaatggtgttact
ttgaatgttgttagtaggcggtt----gagaggcgcagttttaattttacaaactgctgt
cgccaatgctgacactcctaattataagtttgttaaagctaattgtggtgatagtttcac
tatagcttgttcttatggtggtacagttgtgggactctaccctgttactatgcgtcctaa
tggtactattagagcttctttccttgcaggagcttgtggctcagttggttttaatataga
aaagggtgtagttactttcgtttatatgcaccatcttgagttacctaatgcattacacac
tggaactgacctatttggtgatttctatggtgattatgtggacgaagaggttgcacaaag
ggtgccaccagataatttagttactaataatattgtagcatggctttatgccgcaattat
tagtgttaaggagagtagcttctca---------------------------ctgcctaa
atggttggagagtactactgtcagtgttgaagactacaataaatgggctggtgataatgg
ttttacaccattttctactagtactgctattactaaattaagtgctataacgggagtaga
tgtttgtaaactccttcgcactattatggtaaaaagtagtcaatggggtagtgatcccat
tttaggacaatataattttgaagatgaattgacaccagagtctgttttcaaccaggtagg
tggtgttaggttacagtcatctattgtaagaagagccaca--------------------
--------------------tcttggttttggagtaga----------------------
-------tgtgttttagcttgcttcttatttgtgttgtgtgctattgtcttgtttac---
ggcattaccacttaaatactatgtacatgcagctgttattttgttaacagctgtactttt
tatttcttttactgttaaacatgttatggcttacatggacactttcctactgcctacat-
-------------------tgattacagttattattggagcttgtgctgaagtccctttc
atatacaacactctaattagtcaagttgttattttcttaagtcaatggtatgatcctgta
gtctttgatactatggtgccatggatgttattgccattagtattgtacactgcttttaag
tgtgtacaaggttgctatatggattctttcaatacttc------------tttgttaatg
ctgtatcagtctatgaagttaggttttgttacttacacctctacaaacactcttactgca
tatacagaaggtaattgggagttgttttttgagttggttcacactactgtgttggctaat
gttagtagtaat-tctttaattggcttatttgtgtttaagtgtgctaaatggatgttgta
ttactgcaat-----gcaacatactttaacaattatgtgttaatggcagtcatggttaat
ggcttgggctggctttgcacttgttattttggattatattggtgggttaataaggttttt
ggtttaaccttaggtaaatataactttaaagtttcagtagatcaatataggtatatgtgc
ttgcacaaaataccagcacctaagagtgtctgggatgttgttaagacaaatatacttata
caaggaattggtggtgatcgtgtgttgcctattgctacagttcaatctaaattgagtgat
gtaaagtgtacaactgttgttttaatgcagcttttgactaagcttaatgttgaagcaaat
tcaaaaatgcatgcttatcttgttgagttacacaataaaatccttgcatctgatgatgtt
ggagagtgcatggataatttgttgggtatgcttgttacactattttgtatagattctact
attgatttgagtgagtattgtgatgatatacttaagaggtcaactgtcttacagtcggtt
actcaggagttctcatacataccctcttatgctgaatatgaaagagctaagaatctttat
gaaaaggttttagc------tgattctaaaaatggtggtgtaacacagcaagagcttgct
gcatatcgtaaagctgccaatattgcaaagtcagtttttgatagagacttggctgttcaa
aagaagttagacagcatggcagaacgtgctatgacaacaatgtataaagaggcgcgtgtc
actgatagacgagcaaaattagtttcatcactacatgcgttacttttttcaatgcttaag
aaaatagattctgaaaagcttaatgtcttatttgatcaggctagtagtggtgttgtacct
ctagctaccgttccaattgtttgtagtaataagcttacccttgtaataccagatccagaa
acttgggtcaagtgtgta-gaaggtatgcatgttacatactcaacagttgtttggaatat
agacactgttattgatgctgatggtacag------agttacatccaacttctgtgggtag
tggattgacatactgtataagtagtgataatatagcatggc---------------cttt
aaaggtcaacttgactagaaatgggcataataaggttgatgctgctctgcagaataatga
gcttatgcctcatggtgtaaaaacaaaggcttgcgttgcaggtgtagatcaagcacattg
tagcgtaga------gtctaaatgttattatactaatattagtggtaattcagttgttgc
tgctattacttcttctaatccaaatttgaaggtagcttcattttt---gaacgaggcagg
caatcagatttatgtagacctagacccaccatgtaaatttggcatgaaggtgggtgacaa
ggttgaggttgtttacttgtattttataaagaatacaaggtcaattgttaggggtatggt
acttggtgctatatctaatgttgttgtcttacagtctaaagggcatgaaacagaggaagt
ggatgccgttggcattctttcactttgttcatttgcagtagaccctgctgatacatattg
taaatatgtggcagcaggtaatcaacctttaggtaactgtgttaaaatgttgacagtaca
taatggtagtggctttgctataacatcaaagccaagtccaactcctgatcaggattctta
tggaggggcttctgtgtgtctctattgtagagcacatatagcacacccaggaggtgcagg
aaatttagatggacgttgtcaatttaaaggttcttttgtgcaaatacctactac---gga
gaaagaccccgtcggattctgtctacgtaataaggtctgcactgtttgtcagtgttggat
aggtcatgggtgtcagtgtgatgca-attagacaacaaaaaccttctgttcagtcagttg
ctggtgcatctgattttggtaagaattatttaaacgggtacggggtagcagtgaggctcg
gctgataccccttgctagtgggtgtgaccctgatgttgtaaagcgagcctttgatgtttg
taataaggaatcagctggtatgtttataaattttaagcgtaactgtgcgagattccaaga
agtacgtgatactgaagatggaaatcttgagtatcttaattcttattttgtggttaaaca
aaccactcctagtaattatgaacatgaaaagtcttgttatga-agacttaaagtcag--a
agtaacggctgaccatgacttctttgtgttcaataagaacatttaca---------atat
tagtaggcagaggcttactaaatatactatgatggacttttgctatgctttgaggcattt
tgacccaaaggactgcgaagttcttaaagaaatacttgtcacttatggttgtatagaaga
ttatcaccctaagtggtttgaagagaataaggattggtacgacccaatagaaaacccaaa
-atattatgccatgttggctaaagtggggcctattgtacgacgtgctttattgaatgcta
ttgagttcggaaaccttatggttgaaaaaggttatgttggtgttgtcacgcttgataacc
aagatcttaatggcaaattttatgactttggtgattttcaaaagacagcgcttggtgctg
gtattcctgtctttgatacgtattattcctacatgatgcccatcatagccatgacggatg
ctttagcacctgaaaggtattttgaatatgatgtgcataagggttataaatcttatgatc
ttctcaagtatgattatactgaggagaaacaagaaatgtttcaaaagtactttaagtact
gggatc---aggagtatcaccctaactgtcgtgactgtagtgatgacaggtgtttgatac
attgtgcaaacttcaacatcttattttctacactaataccgcagacttctttcggtaatc
tgtgtagaaaagtttttgttgatggtgtaccattcatagctacttgtggctatcattcta
aagaacttggtgttattatgaatcaagataacaccatgtcgttttcaaaattgggtttaa
gtcaactcatgcagtttgttggagaccctgcccttttggtgggaacatccaataatttag
ttgatcttagaacgtcttgttttagtgtttgtgctttagcgtctggtattacgcatcaaa
ctgtaaaaccaggtcactttaacaaggatttctatgactttgcagagaaggctggtatgt
ttaaggaaggttcttctataccacttaaacatttcttctacccacagactggtagtgctg
ctataaacgattatgattattatcgttataacaggcctactatgtttgacatacgtcaac
ttctattttgtttagaagtgacttctaaatattttgactgctatgaaggcggctgtatac
cagcaagccaagttgtagttaataatctagacaagagcgcaggctatccatttaataagt
ttggaaaagcccgtctctattatga---aatgagtctagaggaacaggaccaactctttg
agagtacaaagaagaatgtcctgcccactataactcaaatgaatttaaaatatgctatat
ctgcgaagaatagagctcgtacagtggcaggtgtttctatcctttctactatgactaata
ggcaatttcatcagaagattcttaagtctatagttaatactaggaatgctcctgtagtta
ttggaacaaccaagttttatggcggttgggacaacatgttgagaaaccttattcagggtg
ttgaagacccgattcttatgggttgggattatccaaagtgtgatagagcaatgccaaatt
tgctacgtatagcagcatctttggtacttgctcggaaacacactaactgttgtacttggt
ctgagcgtatttataggttgtataatgaatgcgctcaggttttatcagaaactgtcttag
ctacaggtggtatttatgtgaaacctggtggcactagcagtggcgatgctactactgctt
atgcaaacagcgtttttaacataatacaagccacatctgcaaatgttgcgcgtcttttga
gtgttataacgcgcgatattgtttatgacgacattaagagcttgcagtacgaattgtatc
agcaggtttacaggcgagttaattttgacccagcctttgttgaaaagttttattcttact
tatgtaagaatttttccttgatgatcttgtctgacgacggtgttgtttgttataacaata
cactagccaagcaaggtcttgtagcagatatttctggttttagagaaattctctactacc
aaaataatgtttatatggctgattctaagtgttgggtggaaccagatttagaaaaaggcc
ctcatgaattttgttca-cagcatacaatgctagtggaggtggatggtgagcctaaatac
ttgccatacccagatccttcacgcattttgggtgcatgtgtatttgtagatgacgtagat
aagacagaacctgtggctgttatggagcgctatatagctctagccatagacgcttatccg
ctagtgcatcatgagaatgaggagtacaagaaggttttctttgtgctgctttcatatatc
agaaaactctatcaagagctttctcagaatatgcttatggactactcttttgtaatggat
atagacaagggtagtaaattttgggaacaggagttctatgagaatatgtatagagcccct
acaactttacaatcttgtggtgtctgtgtagtgtgcaatagtcaaactatactgcgctgt
ggtaattgtattcgcaaaccatttttgtgttgtaaatgttgctatgaccatgtcatgcat
acagaccacaaaaatgttttgtctataaacccatacatttgctcacaacccggttgtggc
gaggcagatgttactaaattgtatctcggaggtatgtcatacttctgtggtaatcataaa
ccaaaattgtcaataccattggtatctaatggtactgtttttggaatttacagggctaat
tgtgcaggtagcgaaaatgttgatgattttaaccaactagctactactaattggtctact
gtagaaccttatattttagcaaatcgttgtagtgactcgttgaggcgctttgctgcagag
acagtaaaagccacagaagagttacataagcaacaatttgctaatgcagaagtgagagaa
gtcctctcagatcgtgaattgattctatcatgggagccaggtaaaaccagccctccatcg
aatagaaattatgttttcacaggctatcactttacaagaactagtaaggtgcagcttggt
gattttatatttgaaaaaggtgaaggtaaagatgttgtctattatagggcaacgtccact
gctaaa-ttgtctg--ttggagacatttttgttttaacctcacacaacgttgtttctctt
gtagcaccaacattgtgtccacaacaaaccttttctaggtttgtaaatttaagacctaat
gtaatggtaccagaatgctttgtaaataacattccactgtaccacttattaggtaaacag
aagcgtactacagtacaaggccctcctggcagtggtaagtcacactttgctataggcctt
gcagcgtactttagtaatgctcgtgttgtttttactgcatgctctcatgcagctgttgat
gctttatgtgaaaaagcttttaagtttcttaaagttgatgattgcactcgtatagtacct
caaagaactactatcgattgcttttcaaagtttaaagctaatgatacaggcaaaaagtac
atttttagtactataaatgccttgccagaagttagttgtgacattctcttggttgacgag
gttagtatgttgaccaattatgaattgtcatttattaatggtaagataaactaccaatat
gttgtgtatgtaggtgatcccgctcaattaccggcacctcgtaccttact---taatggt
tcactttcaccaaaggattataatgttgtaacaaaccttatggtttgcgttaaacctgat
atcttccttgcgaagtgttaccgttgtcctaaggaaattgtagacactgtgtctactctt
gtttatgatggaaagtttattgcaaacaacccagaatcacgccagtgttttaaagttata
gttaataatggtaattctgatgtaggacatgaaagtggttcagcctacaacacaactcag
ttagaatttgtgaaagattttgtttgtcgcaataaagagtggcgagaagcaacattcatt
tcaccttataatgctatgaaccagagagcctatcgtatgcttggacttaatgttcagaca
gtagactcgtctcaaggttcagagtatgactatgttatcttctgtgttactgcagattcg
caacatgcactgaatattaccagatttaatgtggcgcttacaagagctaagcgtggtata
ttggttgtcatgc---------gtcagcgcgatgaattgtattctgc---tctcaagttt
acagagcttgatagtgaaacaagtctgcaagga---------acaggtttgtttaaaatt
tgcaacaaagaatttagtggtgttcatcctgcttatgcagtaacaactaaggctcttgct
gcaacctacaaagttaatgatgaactcgctgcacttgttaatgtagaagctggttcagaa
ataacatataaacatcttatttctttgttaggatttaagatgagtgttaacgttgaaggt
tgccataacatgtttattacacgtgatgaggcaatccgcaatgtaagaggttgggtagga
tttgatgtagaggccacacatgcttgtggtactaacattggtactaacctgccttttcaa
gtaggtttctctactggtgcggactttgtggtcacgcctgagggacttgtagacacttca
ataggcaataattttgagcctgtgaattctaaagcacctccgggtgaacaa-----tcac
ttgagagcgttata----agtgctaaaccttggcatgttataagaccaaggattgtacaa
atgttagcagacaacctatgcaatgtttcagattgtgtggtttttgtaacttggtgtcat
ggtctagaactaactactttgcgctattttgttaaaataggcaaagaacaagtgtgttct
tgtggttctagagctacaacatttaattctcatactcaag---cctatgcttgttggaag
cattgtttgggctttgattttatttataatccacttttagtggatgttcaacagtggggt
tactctggtaacctacaatttaatcatgatttgcattgtaatgtgcatggccatgcgcat
gtagcctctgcggatgctattatgacgcgttgtcttgcaattaacaatgcattttgtcaa
g-atgtcaactgggatctgacataccctcatattgcaaatgaggatgaagtcaattctag
ttgtagatatttacaacgcatgtatcttaatgcatgtgttgat-gctcttaaaattaacg
ttgtctatgatataggcaaccctaaaggtattaaatgcgttagacgtggagacttgagtt
ttagattctatgata-agaatccaatagtacccaacgttatgcagtttgagtatgactat
aatc--------agcataaagataagtttgctgatggtctttgtatgttttggaattgta
atgtggattgttatcctgataattccttggtttgtaggtatgacacacgaaatttgagtg
tgtttaacttaccaggttgtaatggtggtagcctgtatgtcaataaacatgcattccaca
cacctaaatttgatcgcattagctttcgtaatttgaaagctatgccattctttttctatg
actcatctccttgcgaaaccattcaagtggatggagttgcaca---ggatcttgtgtcac
tagctactaaagattgtatcacaaaatgcaacataggcggtgctgtttgtaagaaacatg
cgcagatgtatgcagagtttgtgacttcttataatgcagcggtaacagctggttttacat
tttgggttactaataattttaacccgtataatttgtggaaaagtttttcagctcttcagt
ctatcgataatattgcttataatatgtataagggtggtcattacgacgctattgcaggag
aaatgcccaccatcgtgactggagataaagtttttgttattgatcaaggtgtagaaaggg
cggtttttgttaatcagacaacactgcctacttctgtggcatttgaactgtatgcgaaga
gaaacattcgcacactgccaaacaaccgtattttgaagggtcttggtgtagatgtaacca
atggttttgtaatttgggattatgcgaaccaaacaccattatatcgtaatactgttaagg
tgtgt------gcatacacagacattgagccaaatgg---------------tctaatag
ttctgtatgatgatagatatggtgattaccaatcttttctt---gccgctgataatgcta
tcctagtttc--tacacagtgttataag-cgatattcatatgtagaaataccgtcaaaca
tgcttgttcagaatggtatgccattaaaagatggag---------cgaatctgtatgttt
ataagcgtgttaatggagcgtttgttacgctacctagcacactaaacacacagggccgca
gttatgaaacttttgaacctcgtagtgacgttgagcgtgattttctcgccatgtcagaag
aggattttgtagtaaagtatgg---taaaggcttaggtctacaacacatactgtatggtg
aagttgataaaccacaattgggcggtttacacactgttataggtatgtacagacttttac
gtgcgaataagttgaatgcaaagtctgttactaattcagattctgatgtcatgcaaaatt
attttgtgttg---gcagataacggttcttacaagcaagtgtgcactgttgtggatctac
tgcttgatgacttcttagaacttcttaggggcatactgaatgagtatggtactaataagt
caaaagttgtaacagtgtcaattgattaccatagcataaattttatgacttggtttgaag
atggcagtattaaaacatgttatccacagcttcaatc------agcatggacgtgtggtt
ataatatgcctgaactttataaagtccagaattgtgttatggaaccttgcaacattccta
actacggtgttggaataacgttgccgagtggtattatgatgaatgtggcaaagtatacac
aactttgtcaatatctttcgaaaacaacaatgtgtgtaccgcataatatgcgagtaatgc
attttggagcaggaagtgataaaggagtggctccaggtagcactgttcttaagcagtggc
tccctgaaggtacactccttgttgataacgatattgtagattatgtgtctgatgcacatg
tttctgtgctttcagattgcaataaatataaaacagagcacaagtttgaccttgtgatat
ctgatatgtat---------acagataatgattcaaaaagaaagcatgaaggcgtgatag
ccaataatggcaatgatgacgttttcatatatctctcagattttcttcgtaacaatttgg
ctcttggtggcagttttgctgtaaaggtgacagagacaagttggcatgagaatttatatg
acattgcacaagattgtgcatggtggacaatgttttgtactgcagtgaatgcttcttcgt
cagaggcatttatgattggtgttaattatttaggtg---caagcgaaaaggttaaagtta
gtggaaagacgctgcacgcaaattatatattttggaggaattgtaattatttacaaacct
ctgcttatagtatatttgacgttgccaagtttgatttgaagttaaaagcgacgccagtag
ttagtctgaaaactgaacaaaaagacagacttagtttttggtttagttaagagtggcaag
ttattagttagagatgttggtgcagttgtgttgcctgacgataatcttgtcacttgtatg
taatgtgagttctattcccacaatttgtc-tcaatgctactgtaggtagtggtgtgtgtc
taccttgcacaaacataccagagtatgcagatggtaaaaatgggggtgaagccctagatt
tttatagtccagatgttatgagaccgccagatggcgcatatatacaatccggttattatg
aaccacttttcacaggttgctttaatcaaactaatcaaactgata-----------gcac
ctgtagaa--------------------atgggctttataaagggtcgccaggtaatttt
actatacaag---------gtgattttcttaaaaattatgatgctgttggcataat----
gttttggtggggtttagctactaatgtgggtaaagtaacaccacccaatgatcctacttt
taatttaacatgggg---------caacttttttcttaattctaaga------attttac
aggtttccataaagttaaaagtgtcatatttattgccactggagatatcttcgtaaatgg
cgtt------ttaatgggtttttataatctaaattttacacaaaccttaacaatttg---
-----gttagcacagtg----------------tgttggcacaatgaaggttg-------
---ttattttacg--------------------taatagtaatgctctagttcatttttc
ggctggcaacgtagttg---ctttcgaaccctgcacaggagacactactattaataagtt
acgttgcgcttatcagcaatttaatttttctacaggattttatgacatagatacttttgt
acctgtgacatctaatatta-------------------catatttaccttacccagatt
taaaagacaatactggtcaagaggtatgtgacttttatgtagctcttaaaggaga-----
-tcatgttatttacaaccaaagttgtgtagactctaag----------------------
--------------------------------------tacccattctttaaattaaagt
gt----------------------------------------------------------
----aataatacttattcatgggataatga------------------------------
--------------taagttgtgtattttagggtctgaaata-----------------t
atgtgccggggtataatgtttacactaatac-gcaacatt---catatgctggcactata
------------ccgaattatccaacttgttctt--------------------------
------------------------------------------------------------
------------------------------------ccaaaggtcttagtttggaaaata
tttataataatataggtttcaatagattttgtgtaactaaattgttgacgactcgtgata
tatcatctataacccaatacacttgtgtttatgtc------------------------g
ttagtgtagaaggttttgatagttataatcaaggtattgtatacagttatgttggtgtaa
actt-----tgattttggtacagctatgtatagtgtgaaaactgcacctatgcagttcat
ctatac---------------------------------------------agagcaatg
tcataagtataatatttacaacataagaggtgttggtcaaat------------------
---------------attaaatgtcactggtaaagataatactacacttgtagacggtgg
tctagtaataactagtggcagtggcttattggcttttcgtaata-----atggaagtctt
tttagtgtacaaccttgccggacagtttcaactcaagctgtaattgttaatgggagtttt
gtaggcttgtttgttcctgcatcttgttggttag----------------ccgatcaatt
taatct--aggtaaccacacagaatatgtagatggtggttgtcttattagtaataagact
a---ttagtagaaagcgtaggtctactaacgctgtttatactggtgaatgca--------
------caggtttatttgcagctatgggtacatcttgtatttatagtaatggcacagttc
ttaatagaacattaccacaaccatctgttcaaactagtgtgcaaccattactaggtgttg
tagcaaa------------------------tgtgtctattccaaaagaattgacacttg
ctgtaaccacagaatacttacaaactcgttatcagaaagttactattgattgtgctaaat
atgtctgtggtgattctacaaggtgccgcacgttgctgcagcagtatggttctttttgcc
agagtgttaatgctatattaagtggtgttaatgagaatgaagataatggtttactgcaat
atgcggaagctattaatacaggttacacactt---------aattttactggttataatg
tatccaatttgggtgggtttgatttgtcccttgttctacccaaaaatcttactttggcac
aaaatcaaggtaggtctactattgaagacttactttttgacaaagttgttactctaggtg
ttagtgaagttgatcagaattatgataaatgtatagcatctagaggtggttcttttacta
atttagcagatttaacttgtgctcagttttacaatggtgtcatggtgctccctggtgttg
ttgaccctggtctaatggcagtgtacaccggctctttaataggtggtat-----------
----ggcgctcggag--------gcattacagcagcggcatccataccatttgctactca
aatacaagcacgtgtcaattatttagcgttgacacaatcagtgcttttagataaccaaaa
tttgatagcaaattcctttaataaggcccttaaaggtatacagtcagcattagacactgt
ttcccaggggtttgttgaagtagctagaggttttgagagcgtaactgtagcacttaataa
agttcaggatgtggttaacacacattccgacatattaaataaacttatggctcagcttag
tgttaattttggggctgtttcatcttctcttaatgagatatacctaaaattagaccagat
taatgcagatgctcaggttgataggttaattactggtaggttgactgcattatcaactta
cgtagcatctcttcaattagcagcttataaggctgaccagtcaagacgcttggctctaca
gaaagtagaggagtgtgttaagtcgcaatccatgcgatatggtttctgtggtaatggtag
ccatgttctaacaataccacagagtgctcctaatggaatattctttatccactacacgta
ccaacccacttcttatgttacaattgaagcagtgcctggtctatgtgtaacaacaccttc
tggaaagtatggtgtaatgcccaagactggaagtggcatcatatttagacagaatgatac
tttc---tttgtcacttccacacagttatatgagcctaagctttt----------atcat
attcagaagtggtcaatttaacatcttgtgaagctaattattacaatgttagtgaaagtg
aaacaccctttcaaccagcattgcctaatttcgatgacgagtttaatgacatttttactg
agttaaatacctcaaaagatgccattaaaaatatcagttccaattttaactacacaattc
ccatcctaaatcttgaggatgagatttgtagattgaatcactccattaacacactatata
attatagtgatgttattgataaaattaaccagggtcttaatgacacctttattaatcttg
aacaacttaataaaattacacgttacattaagtggccttggtatgtttggttagcaattg
gttttgcttgtttaatattcatcttaatattaggatgggtgtttttc---atgactggtt
gttgtg---------------gttgttgttgcggatgctttggcattattccgctaa---
----tgagtaagtgtggtaagaaatcctcttac---------------------------
---tacacgacttttgataat----gatgtggtgtat-aacaaaacagacctaaaaagtc
tgtt-------------------------taatgattcaaactccaacatcttttctaat
agtgttaattcttctttggtttaaacttgtgttaagttgttttaaagagtgt-------g
ttttagcgcttcttcaattaatacaagttttactccaaa---------------------
-----------ttattaatagtaacttac-------------------------------
----------aggctagacttctgctttggcacagtctagactaatgttagattttgaag
caatta----------ttgaaactggtcagcaaataattcagcaaatcagtttcgattta
cagc------------------acatttcaagtgtgctaagcactg----------aatt
atttgacccctttgaagtctgtgtttacagagga--------------------------
--------------ggtaattat---------tgggagttagagtcagctgacga-----
---------------------------gttttcaggtgatgacgaatttattgagta-aa
tcgctagaggagaacg----------------------gaagtttcctaacagc------
----------agtttacatatttgttg---catttgtagcactttacctattaggtaggg
tactt--------------------------caagcatttgtacagac-tgctgatgctt
g-------------ttgtttgttttggtatacatggata---------------------
-----------------------------gtagttcctggagctaagggtgcagcctt--
-------tgtatacaattatacatatggtaa---aaaacttaacaaacc-----------
--------ggagttagaagcggttattgttaacgagttcccca----------agaacgg
ttggaataacaaa--agtccagc------------aaatttctaatatgac------gga
aaattgtacacttgattcagagcaggcagttctgctttttaaggaatataatttatttat
aaccgcattcctattgtttctt---accatactacttcagtatggttacgcaactaggag
tcggtttatctatatactgaaaatgatagtgttatggtgcttttggcccct---------
taacattgcagtaggtgtaatttcatgtatatacccaccaaacacaggaggtcttgtcgc
agcgataatacttacagtgtttgcgtgtatgtcttttgtaggttattggattcagagttt
tagactctttaagcggtgtaggtcatggtggtcattcaaccccgagtctagtgccgtagg
ttcaatactcctcac-aaatggtcaacaatgtaattttg----------ctatagagagt
gtgcctatggtgcttgctccaattataaagaacggtgtcctttattgtgagggtcagtgg
cttgctaartgtgaaccagacc---------------acttgcctaaagacatatttgta
tgcacacc-------------------------ggatagacgtaatatctatcgtatggt
gcag-------------------------------------------aaataca------
------------------------------------------------------------
----------ctggtgaccaaagcggaaata-----------------------------
------------------------------------------------------------
-----agaaaaggtttgctacatttgtctatgcaaagcagtcagtagacactg-----gg
gagctagaaagt-------------------gtagcaacaggtggaagtagcctttacac
ataaatgtgtgtgtgtagagagtatttaaaattattcttcaatagtgcctctattttaag
agcgtggaagagta---------tttggtttgaggacattaata----taaatcctcttt
gttttgtactctctttacaagagttattatttaagcaacagtttttcctttcctttgttt
ggaagaaagttgttgttaatggtgtagaattc--------------------------ca
agtagaaaatggaaaagtccactacgaaggaaaccccatttttc--------------aa
aaaggttgttgtagattgtggtcccattataagagggattaaa-tggattaaa-------
----------------------------ccacctactactacttacttgtaataagggcg
tt----------------tggacttacaaacgcgtaacaagtacggacg-----------
--atgaaatggctgactagttttgga------agagcagttgtttcgtgtta--------
------taaggccctactattaac-tcaattaagagtgttagataggttaattttagatt
ac----ggaccaaagcgcactttaacgtg-----tgctaggcgagtgcttttagttcaat
tagatttagtttataggttggcatata--cgcccacccaat-cgctggtatgaataatag
taaagataatccttttcgcggagcaat--agcaagaaaagcgcgaatttatctgagagaa
ggattagattgtgtttactttcttaacaaagcaggacaagcagagccttgttccgcgtgt
acctctttagtattc-----------caagggaaaacttgtga----ggaacacataaat
aataacgatcttttgtcatggcaagcggtaa-------------------ggcaactggc
aagacagatgccccagcgccggtcatcaaactaggaggaccaaagccacctaaagttggt
tcttctggaaatgcatcttggtt------------tcaatcaataaaagccaagaagcta
aatacacctcaacctaagtttgaaggtagcggtgttcctgataatgaaaatattaaaaca
agccagcagcatggatactggagacgccaagccaggtttaagccaggtaaaggcg-----
--gaagaaaaccagtcccagatgcttggtacttctattatactggaacaggaccagccgc
tgacctgaattggggtgatacccaagatggtatagtgtgggttgctgcaaagggtgctga
tgttaaatctagatctaaccagggtacaagggaccctgacaagtttgaccaatatccact
acgattctcggacgga------------------------------------ggacctga
tagtaatttccgttgggactttattcctctgcatcgtggtaggagtggaagatcaacagc
agcttcatcagcagcatctagtagagcaccgtcgcgtgacggctcgcgtggtcgtagaag
tggttctgaagatgatcttattgctcgtgcagcaaagataatcc----------------
---------aggatcagcagaagaagggttctcgcattactaaggctaaggctgatgaaa
tggctcaccgccggtattgcaagcgcactgttccacctggttataaggttgatcaagtat
ttggtccccgtactaaaggtaggg---agggaaattttggtgatgacaaaatgaatgagg
aaggtattaaggatgggcgtgttacggcaatgctcaacctagtccctagcagccatgctt
gtctttttggaagc-aaagtgacgcccaaacttcaaccagatgggcttcacttgcgattt
gaatttactactgtggtcccgcgtgatgatccgcagtttgctaattatgtgcaaatttgt
gatcagtgtgtcgatggtataggaacacgtccaaaagacaatgaacccagaccaaagtca
cgcccaagttctagacctgctacaagaggaaattctccagcgc---caagacaacagcgc
ccaaagaaggagaaaaagccaaagaagcaggatgatgaagtagataaagcgttgacctcg
gatgaggagaggaacaatgcacagc-----------------tggaatttgatgatgaac
ccaaggta------------attaattggggggattcagccctaggagagaatgagttgt
aga---------------------------------------------------------
------------------------------------------------------------
-----------------gcctttctactgttctc-----------------------tct
cctttatcctagaagatcattagttagagttaaggaagataggcatgtagcttag-cacc
tacatgtctatcgccagggaaatgtctaatctgtctacttagtagcctggaaacgaacgg
tagacccttagattttaatttagtttaatttttagtttagtttaagttagtttagagtag
gtgtaaagatgcca--------gtgccggggccacgcggagtacgatcgagggtacag--
-----cacaagga-----cgcccattaggggaagagctaaattttagtttaagttaagtt
taattg-gctaagtatagttaaaatttataggctagtatagagttagagcaaaa------
------------------aaaaaaaaaaaaaaaaaaaaa--
>GQ427173.1 Turkey coronavirus strain TCoV/VA-74/03, complete genome
-------------acttaagatagatattaatat--------atatctatcatact---a
gccttgtgctagatt-----------------------tccaacttaacaaaacggactt
aaatacctacagctggtccttataggtgttccattgcagtgcac----------------
------atttagtgccctggatggcaccatggccaccgtgtcaggtttttg---------
--------------------------ttattaaaataa----------------------
-------------------cattgttgctggtatca------------------------
--ctgcttgttttgccgtgtctcactttatacatccgttgcttgggctacctagtatcca
gcgtcctgcgggcg--------------------------ttgtggtcggttcgagtgcg
aggaa-------------------------cctctg-gttcatctagcggtaggcgggtg
tgtgga----------------------------------agtagcacttcagacgtacc
gtttctgttgt----gtgaaaca-cggggtcacctccccccacatacctctaagggcttt
tgagcctagcgttgggctacgttctcgcataaggtcggctatacggcgtttgtagggggt
agtgccaaacaacccctgaggt-------------------------gacaggttctggt
ggtgttt----agtgagcagacatacaatagacagtgacaacatggctt-----------
--caagcctaaaacaggg------------------------agtatctcccaaaccaag
ggatgtcattcttgtttc--caaagacattcccgaacaactctgtgacgctttatttttc
tacacgtcacataaccctaaggattacgctgatgct---------------------ttt
gcatttaggcaaaagtttgaccgtaatctgcaga-----ctgggaagcagttcaaatttg
aaactgtttgtggtctcttcctattgaagggagttgaca---------------acttaa
cacctggcgtcccagcaaaagttttaaaggccacttctaagttggcagatttagaagaca
tctttggtgtcgc----------------tccttttgcacggaagtaccgtgaattgtta
aaaacagcatgccagtggtctcttactgtagaaacactggatactcgtgcacaaacgctt
gacgaaatttttgactctactgaaa-tactttggcttcaggtggctgcaaaagttcaagt
ttcagctatggcaatgcgcaggcttgttgg------------------agaagtaactgc
aaaagtcatggaagctcttggctcaaatttgagtgttctctttcaaattgttaaacaaca
aatagccaga-----atctttcaaaag-------gcactggctatttttgaaaatgtgag
tgaattaccacagcgtattgcagcacttaagatggcctttgccaagtgtgccaagtcaat
tactgttgtggttgtagaaagaactctagttgttagagagttcgcaggaacttgtcttgc
aagcatcaatggtgctgttgcaaaattctttgaagaacttccaaa---------------
------------tggcttca------------tgggttctaaaatcttcacaacattggc
cttctttaaggaagcagctgtgaaaattgtggaaaatataccaaatgcaccaaggggcac
t----aaagggtttgaagtcattggcaatgccaagggtacacaagttgttgtgcgtggca
tgcgaaatga-tctaacgttgcttgaccaaaaagctgacattcctgttgagaaagaaggt
tggtctgcaattcttg---aaggacatctgtgttatgtctt-------------taagag
tggtgatcgtttttatgcggcacctctttctgggaattttgcattgcatgatgtgcattg
ttgtgagcgtgttgtctgtctgtctgatgg-tgtaacaccagagataaatga--------
----------tggactcattctagcagcaatctattcatcttgtagtgtctcagaactcg
tggtagcacttaaaaagggtgaaccatttaagttcttgggtcataaatttgtgtatgcga
aggatgcagcagtctctttcactcttgcaaaagcagccactattgcagatgtattgaagc
tgtttcaatcagctcgtgtgcaaacggaagatgtgtggtctgcatttactgaaaagtctt
ttaatttctggaaactcgcatatggaaaagtgcgtaatcttgaagaatttttgaagactc
atttttgtaaagct----------caaatgtcaattgttgtcttagcagtagtgcttgga
gaaggcgtttggcagcttgtttctcaagtcatctacaaattaggtggtctttttactaaa
gttgttgatttttgtgag---aaacactggcaagggttttgtgttcagttgaagaaagct
aagctcgttgtcactgaaaatctttgtgttttaaaaggagttgcacagcactgtttccaa
--ctactgcttgatgcaatacattc-tctgtatatgagttttaagaagtgcgcacttggt
aggatccatggagatttgctcttctggaaagggggtgtacacaaaattgttcaagatggc
gatgaagtttggtttgacgccattga----------tagtattgatgttgaagatctggg
tgttgttaaagaaaaacctgttgattttgaggtttgtgaagatgtgacactctcagagaa
tcaacctggtcatatggttc-aaatcgaagaagatggaaagaactatatgtttttc---g
ctcaaaaagatgagcacatctattatacaccaatgtctcaacttggtgcaattaatgtag
tttgcaaagcaggcggtaaaaccgttacctttggaggcactactgtgaaagaaataccgc
cacctgatgttgtgcctattaaggttagcatcgagtgctgtggtgaaccatggaatacaa
tcttcaagaaagcttataaagagcccattgaagttgagacagacctcacagttgaacaat
tgctctctgtgatctatgagaaaatgtg--------------------tgatgacctcaa
attgtttccagaggctccagagcctccaccatttgagaacgtcgctcttg----------
--------------------ttgataagaacggtaa----agacttggattgtataaaat
catgccatcttatctacc------gtgattatgagagtggtgatgatatcgaggaggatg
atgctgag---------------gagtttgatactg---------actcagctgatgctg
aagaatgtgacacagcctcag---------aatgtgaagaagaggacgagga--------
--------------tactaaagtgttggctcttatacaagac------------------
------------ccggcaagtaacaagtaccctcttccactaga----------------
--------------------tgatgattatagcgtct---------------acaatggt
gcaattgttcataaagacgctcttgatgtt---------gtgaatttaccatctggtgaa
gaatcttttgttgttaataattgttttgagggagctgttaaaccactcccacagaaagtt
attga-------------------------------------------------------
--------------tgttctaggtg-----------------------------------
-------------actggagtgaggctgtt------------gatgcacaagaacaattg
tgtcaacaggaa--tctactcgagtcgtatttgagaaaccggttgaggattctactggta
gttgcgaggcaatggttgaacg------------------aactgttgttgaagaacatg
ctgtagttcctgtggttgagaataagt---cggatgtagttgtttatacacctgccgacc
tagaagttgttaaagaaacagcagaagaggttgatgagttcattctcatttctgatgttt
ctaaagaagaagttg---tgtctcaagagaaagaggagccacaagttgagcaacatccta
ttcaagttgttaaaccacaacgtgagaagaaggctaaaaagttc------aaagttaaac
cagctacttgtgaaaaacccaaatttttggagtataaaacatgtgt--------------
--------------------gggtgatttgactgttgtgattgcca--------------
-------------------aagcattggatgaatttaaagagttctgcattgtaaatgct
gctaatgagcatatgtctcacggtggcggcgttgctaaggcaattgcagacttttgtgga
cctgactttgtggaatattgtgaagactatgttaagaaacatggaccacaacaaagactt
-----gttacacct---cattgcaagggcattcaatgtgtgaataatgtagtaggacct-
--------cgccat---------------ggagacagcaacttgcgtgagaagcttgtgg
ctgcttacaagaa--------------------------------------ggttcttgt
---------------------------------------------------------aga
tggcgtcttcaattatgttgtaccagttctctc--------gtcaggaatctttggtgtg
gatt----------------------------------ttaaaatgtcaatag-------
----------------------------acgcaatgcgtgaagcctttgatggttgcgac
atacgtgtcctcttgttctctctga-----gtccagaacacatcgattatttcaatgcaa
cttgtaag-----cagaagacacttta-----------------------tcttacggag
gatggtgtta--------------------------------------------------
------------------------------------------------------------
-----------aataccgctccattgttgtaaaacctggtgactcattgatt--------
----------------------------caatttagacaggtttttgctaaaaataaggc
agtct----------------ttacagctgatgatgttgaggataaa-------------
--------gaaatcctcttcgttcctactactgataagact------------gttcttg
agtattatcatttagatgcgcaaaagtatgtg---------atatatttacaaactcttg
cgcagaaatggaatgtccaatatagggacaattttattatactagagtggcgtgatggaa
actgctgggttagttcagtagcagtactccttcaagctgccaaaattaggtttag---ag
gttttcttgcagaagcatgggctaaattcctaggtggtgatcctacggagtttgtagctt
ggtgttatgcgagttgcaatgctaaagttggtgatttttcagataccaattggcttttgg
ctaatttggcagaacattttgatgcagactacacgaacgcacttcttaagaagcgtgtgt
cttgtaactgtggtgt-aaagagttatgaa---------------cttaggggccttgaa
gcttgtatacaaccagtaaaggcacctaacctgctacattttaaga--------------
---------cgcaatattcaaattgctcaatctgtggtgcaa------------------
------atagtacggatgaagtaatagaagcttcactaccatacttgttgctctttgcta
ctgatggccctgctgcagttgattgtg------------atgaaaatgctgtagggactg
ttgttttcattg-----gatctactaatagtggcc-------------------------
------------------attgttatacacaagccatagataaggcttttgataatcttg
ctaaggacagaaaatttggaaagaagtcgccttacattacagcaatgtatat-------g
cgcttttctcttaagagtgaaaatcctttacctgttgttaaacagagtaagggtaaaact
aaggtagtaaaagaagatgtttctaacctcgctactagttctaaggttagttttgatgat
cttactgactttgaacattggtatgatagcaaca-------tctatgaaagtcttaaagt
gc-----------------------aggaatcacctgacaattttggtgggtatgtgtca
tttacaacaaaggaagattctaagttgccactgacacttaaagttagaggtattaaatca
gctgttgactttaggtcgaaggatggtttcacgtacaagtt-aatacctgatactgatga
aaattcaaaagcaccagtctactatccagtcttggacgctattagt---cttaaggcgat
atgggtggaaggtaatgctaattttgttgttggacatccaaatt---gttatagtaagtc
tcttcgcattcctactttttgggaaagtgcagagagctttgttaagataggtgacaaagt
tgatggtgtaactatgggcctttggggtgcagaacatcttaacaaacctaatcttgaaag
aattttcaacattgctaagaaagctattgttgga------tccagtgttgttactacaca
atgtggtaaattaattagtaaagcggct------acattcattgctgataaagtaggtg-
-----gtggtgtagttcgcaatattacagatagtattaagggtttttgtggatttacacg
tgggcattttgaa---agaatgtctccacaattcataaaa--------------------
-acacttatatt----------cttcttcttttactttgt--------------------
--------------------------------------------------aaaggctagc
gctaagagtgtggttgctagctataagagattgttatcta---aggtggtatttaccacg
ttat---------------ttatattatggtttatctacacaagtaatccagtaatgttt
---------------actggaatacgtgtgttagacttcctatttgagggttctttatgt
ggtccttataatggctatggtaaagactcatttga---------------tgtactacgc
tattgtggagatgattttacttgtcgtgtgtgtttacatgacaaagattcacttcatttg
tataagcatgcttatagcgtagaacaggtttataaagatgcaggttctggcattagtttt
aattggaattggctttatt------tggtctttctaatattatttgttaaaccagtggca
ggttttgtt----------attatttgctattgtgttaagtatttagtgttgagttcaac
tgtcctgcaaactggtgtaggctttctggactggtttatccagacagtttttacacactt
taattttatgggtgcaggattt--------------------tatttctggctcttttat
aagatatacatacaggtacatcatatactgta-----ttgtaaggatataacatgtgaag
tgtgtaagagggttgcacgcagtaacag----gcaagaggctagtgt-----tgttgttg
gtggacgcaagcaaattgtgcacgtgtacactaactctggttataacttttgtaagagac
ataattggtattgtaggaattgtgatgtatatggtcaccaaaatacatttatgtctcctg
aagttgctggcgagctttctgaaaagcttaaacgccatgttaaacctacagcacatgctt
accacgttgtggatgaggcttgtgtagttgatgattttgttaacttaaaat---acaaag
ctg------caactcctggtaaggatagtgcacctcctgcagttaaat------------
---gtttcagtgttacagatttcttg---aagaaagctgtttttcttaaggatgcgctga
aatgtgaacaaatatctaatgatggttttatagtgtgtaacacgcagagtgcgcatgctt
tagaggaagcaaagaatgcagccatctattatgcgcaatacctgtgtaaacctatactta
tactcgaccaggcact-ctaccagactttaatagttgaacctgtatcgaagagtgttgtc
gacaaagtgtgtgacattttgtctaggataatttc-------------------------
-----------------tgtagatactgcatctttggattataaagcaggtacaattcg-
tgatgccttgttgtctgttac---------------------------taaagatgaaga
agctgtagatatgg---------ctatcttctgtcataatcatgaagttgaatatacagg
tgatggttttactaatgttataccgtcatatggtatagacactgataaattaacacctcg
tgatagagggtttttgataaatgcagatgcttctgttgctaacttaagagt---------
---taaaaatgctccgccggtagtatggaagttctcagatcttattaagttgtctgacag
ttgtcttaaatatttaatttcagcaactgtcaagtcagggtctcgtttctttgtaacaag
atctggtgctaaacaaattttt--tcttgtagtactcagaaattgttggtagagaaaaag
gctggtggtgtcgttagtggtacctttaactggttta--agagttgttgtaaatggctct
tgatcttctatgtgctttttacattgtgttgtttgggttgttaccatatggagacgaata
g---ttttgttcatcctatgtatg---atgttaattttacaatgcatgttgaaggcttta
aggttatagataaaggtgttattagagacattgtaccagaggatgcttgtttctctaata
agtttgctaactttgatgcattttggggtaaacca-------------tatgtgaataat
agagactgtccaattgttacagcagtcatagatggcgctggaacaatagcagctggtgtt
cctggttttgtagactgggtcttgaatgatgttatgtttgtgcacatggcacaaacagaa
agaaaaccctggtatattcctacatggtttaatagagaaattg------ttggttacact
caggattcaattattactgaaggtagtttttatacatctatagctttgttttcagctagg
tgtttatatttaaca---gccagcaatacaccacaattgta---tgttaatggtgatagt
gatgcacctggag---ccttaccatttagtagtataattcctcatagggtttatttccaa
cctaatggtgttaggcttatagttcctcagcaaataatgcatacaccctat-------at
agtaaagttgttgtcagacagctattgtagaggtagtgtatgtgagtacactaaaccagg
ttactgtatgtcgttgaactcccaatgggtgttgtttaatgatgaatacataggtcgacc
tggtgtcttttgtggttctactgttagagaacttgtgtttaatatggttagtacatt---
---ctttactggtgttaaccctaatatttatatgcagctagcaactatgtttttaatatt
agttattgttgtgttaatttttgcaatgg------------------ttataaagtttca
aggtgttttta------aagcttatgcaaccattgtgtttacaataatgttagtttgggc
tgttaatgca-tttgtgctatgtgtacatagttataatagtgttgtagctgctatactac
ttgtactctactgctatgcatcacttgttacaagtcgcaatacttctataataatgcatt
gctggcttgtttttacttttggtttgatagtacctatatggctagcttgttgctacttag
catttgtactttatgtttatacacctttatttttctggtgttacggtact--actaaaaa
tactcgtaagctatatgatggtaacgagtttgttggtaactatgatctcgctgcgaagag
tacttttgttattcgcggttctgagtttgttaagcttacgaacgaga-------------
taggtgataaatttgaagcctatctctcagcgtatgctagacttaaatattactcaggca
caggcagtgaacaagattatttgcaagcttgtcgtgcgtggttagcttat----gcactt
gaccaatatagaaatagtggtgttgaaattgtgtatactccaccgcgttattctattggt
gttagtagattacaagctggttttaagaaactagtttgtcctagtagtgctgttgaaaat
tgcattgttagtgtctcttacagaggtaataatcttaatggactgtggctaggtgatgct
atctactgtccgcgacatgttctaggcaagttttcaggtgatc---------aatggagt
gatgtacttaatcttgctaataatcatgagtttgaggttgtaactcaaaatggtgttact
ttgaatgttgttagtaggcggtt----gagaggtgcagttctaattttacaaactgctgt
tgccaatgctgacactcctaagtataagtttgttaaagctaattgtggtgatagtttcac
tatagcatgttcttatggtggtacagttgtgggactctatcctgttactatgcgttctaa
tggcactattagagcttcattccttgcaggagcttgtggctcagttggttttaatataga
aaagggtgtagttaatttcttttatatgcaccatcttgagttacctaatgcattacacac
tggaactgacctagcaggtgatttctatggtggttatgtggatgaagaggttgcacaaag
agtgccaccagacaacttagttactaataatattgtagcgtggctttatgctgcaattat
tagtgttaaggagagtagcttctca---------------------------ctgcctaa
atggttggcgagtactactgtcagtgttgaagactacaataagtgggctggtgataatgg
ttttacaccattttccactagtactgctattactaaattaagtgctataacgggagtaga
tgtttgtaaactccttcgcactattatggtaaaaagtagtcaatggggtagtgatcccat
tttaggacaatataattttgaagatgaattgacaccagagtctgtttttaaccaggtagg
tggtgttaggttacagtcatctattgtaagaagagccaca--------------------
--------------------tcttggttttggagtaga----------------------
-------tgtatgttagcttgcttcttatttgtgttgtgtgctattgtcttgtttac---
ggcagtaccacttaaatactatgtacatgcagctgttattttgttaacagctgtactttt
tatttcttttactgttaagcatgttatggcttatatggacactttcctactgcccatgt-
----------------------ttacagttattattggagcttgtgctgaagtccctttc
atatacaacactctaattagtcaagttgttattttcttaagtcaatggtatgatcctgta
gtctttgatactatggtgccatggatgttattgccattagtattgtacactgcttttaag
tgtgtacaagggtgctatatgaattctttcaatacttc------------tttgttaatg
ctgtatcagtctatgaagttaggttttgttacttacacctcttcaaacactcttactgca
tatacagaaggtaattgggagttgttttttgagttagttcacactactgtgttggctaat
gttagtagcaat-tctttaattggtctacttgtgtttaagtgtgctaagtggatgttgta
ttattgcaat-----gcaacatactttaataattatgtgctaatggcagtcatggttaat
ggtataggctggctttgcacttgttacttcggattgtattggtgggttaataaggttttt
ggtttaaccttaggcaaatacaattttaaagtgtcagtagatcaatataggtatatgtgc
ttgcataaaataccagcacctaagagtgtctgggatgttgttaagacaaatatacttata
caaggaattggtggtgatcgtgtgttgcctattgctacagttcaatctaagttgagtgat
gtaaagtgtacaactgttgttttaatgcagcttttgactaagcttaatgttgaagcaaat
tcaaaaatgcatgcttatcttgttgagttacacaataaaatccttgcatctgatgatgtt
ggagagtgcatggacaatttgttgggtatgcttattacactattttgtatagattctact
attgatttgagtgagtattgtgatgatatacttaagaggtcaactgtcttacagtcggtt
actcaggagttctcatacataccctcttatgctgaatatgaaagagctaagaatctttat
gaaaaggttttagc------tgattctaaaaatggtggtgtaacacagcaagagcttgct
gcatatcgtaaagctgccaatattgcaaagtcagtttttgatagagacttggctgttcaa
aagaagttagacagcatggcagaacgtgctatgacaacaatgtataaagaggcgcgtgtc
actgatagacgagcaaaattagtttcatcactacatgcgttacttttttcaatgcttaag
aaaatagattctgaaaagcttaatgtcttatttgatcaggctagtagtggtgttgtacct
ctagctaccgttccaattgtttgtagtaataagcttacccttgtaataccagatccagaa
acttgggtcaagtgtgta-gaaggtatgcatgttacatactcaacagttgtttggaatat
agacactgttattgatgctgatggtacag------agttacatccaacttctgtgggtag
tggattgacatactgtataagtagtgataatatagcatggc---------------cttt
aaaggtcaacttgactagaaatgggcataataaggttgatgctgctctgcagaataatga
gcttatgcctcatggtgtaaaaacaaaggcttgcgttgcaggtgtagatcaagcacattg
tagcgtaga------gtctaaatgttattatactaatattagtggtaattcagttgttgc
tgctattacttcttctaatccaaatttgaaggtagcttcattttt---gaacgaggcagg
caatcagatttatgtagacctagacccaccatgtaaatttggcatgaaggtgggtgacaa
ggttgaggttgtttacttgtattttataaagaatacaaggtcaattgttaggggtatggt
acttggtgctatatctaatgttgttgtcttacagtctaaagggcatgaaacagaggaagt
ggatgccgttggcattctttcactttgttcatttgcagtagaccctgctgatacatattg
taaatatgtggcagcaggtaatcaacctttaggtaactgtgttaaaatgttgacagtaca
taatggtagtggctttgctataacatcaaagccaagtccaactcctgatcaggattctta
tggaggggcttctgtgtgtctctattgtagagcacatatagcacacccaggaggtgcagg
aaatttagatggacgttgtcaatttaaaggttcttttgtgcaaatacctactac---gga
gaaagaccccgtcggattctgtctacgtaataaggtctgcactgtttgtcagtgttggat
aggtcatgggtgtcagtgtgatgca-attagacaacaaaaaccttctgttcagtcagttg
ctggtgcatctgattttggtaagaattatttaaacgggtacggggtagcagtgaggctcg
gctgataccccttgctagtgggtgtgaccctgatgttgtaaagcgagcctttgatgtttg
taataaggaatcagctggtatgtttataaattttaagcgtaactgtgcgaggttccaaga
agtacgtgatactgaagatggaaatcttgagtattttaattcttattttgtggttaaaca
aaccactcctagtaattatgaacatgaaaagtcttgttatga-agacttaaagtcag--a
agtaacggctgaccatgacttctttgtgttcaataagaacatttaca---------atat
tagtaggcagaggcttactaagtatactatgatggacttttgctacgctttgaggcattt
tgacccaaaggactgcgaagttcttaaagaaatacttgtcacttatggttgtatagaaga
ttatcaccctaagtggtttgaagagaataaggattggtacgacccaatagaaaacccaaa
-atattatgccatgttggctaaagtggggcctattgtacgacgtgctttattgaatgcta
ttgagttcggaaaccttatggttgaaaaaggttatgttggtgttgtcacgcttgataacc
aagatcttaatggcaaattttatgactttggtgattttcaaaagacagcgcttggtgctg
gtattcctgtctttgatacgtattattcctacatgatgcccatcatagccatgacggatg
ctttagcacctgaaaggtattttgaatatgatgtgcataagggttataaatcttatgatc
ttctcaagtatgattatactgaggagaaacaagaaatgtttcaaaagtactttaagtact
gggatc---aggagtatcaccctaactgtcgtgactgtagtgatgacaggtgtttgatac
attgtgcaaacttcaacatcttattttctacactaataccgcagacttctttcggtaatc
tgtgtagaaaagtttttgttgatggtgtaccattcatagctacttgtggctatcattcta
aagaacttggtgttattatgaatcaagataacaccatgtcgttttcaaaattgggtttaa
gtcaactcatgcagtttgttggagaccctgcccttttggtgggaacatccaataatttag
ttgatcttagaacgtcttgttttagtgtttgtgctttagcgtctggtattacgcatcaaa
ctgtaaaaccaggtcactttaacaaggatttctatgactttgcagagaaggctggtatgt
ttaaggaaggttcttctataccacttaaacatttcttctacccacagactggtagtgctg
ctataaacgattatgattattatcgttataacaggcctactatgtttgacatacgtcaac
ttctattttgtttagaagtgacttctaaatattttgactgctatgaaggcggctgtatac
cagcaagccaagttgtagttaataatctagacaagagcgcaggctatccatttaataagt
ttggaaaagcccgtctctattatga---aatgagtctagaggaacaggaccaactctttg
agagtacaaagaagaatgtcctgcccactataactcaaatgaatttaaaatatgctatat
ctgcgaagaatagagctcgtacagtggcaggtgtttctatcctttctactatgactaata
ggcaatttcatcagaagattcttaagtctatagttaatactaggaatgctcctgtagtta
ttggaacaaccaagttttatggcggttgggacaacatgttgagaaaccttattcagggtg
ttgaagacccgattcttatgggttgggattatccaaagtgtgatagagcaatgccaaatt
tgctacgtatagcagcatctttggtacttgctcggaaacacactaactgttgtacttggt
ctgagcgtatttataggttgtataatgaatgcgctcaggttttatcagaaactgtcttag
ctacaggtggtatttatgtgaaacctggtggcactagcagtggcgatgctactactgctt
atgcaaacagcgtttttaacataatacaagccacatctgcaaatgttgcgcgtcttttga
gtgttataacgcgcgatattgtttatgacgacattaagagcttgcagtacgaattgtatc
agcaggtttacaggcgagttaattttgacccagcctttgttgaaaagttttattcttact
tatgtaagaatttttccttgatgatcttgtctgacgacggtgttgtttgttataacaata
cactagccaagcaaggtcttgtagcagatatttctggttttagagaaattctctactacc
aaaataatgtttatatggctgattctaagtgttgggtggaaccagatttagaaaaaggcc
ctcatgaattttgttca-cagcatacaatgctagtggaggtggatggtgagcctaaatac
ttgccatacccagatccttcacgcattttgggtgcatgtgtatttgtagatgacgtagat
aagacagaacctgtggctgttatggagcgctatatagctctagccatagacgcttatccg
ctagtgcatcatgagaatgaggagtacaagaaggttttctttgtgctgctttcatatatc
agaaaactctatcaagagctttctcagaatatgcttatggactactcttttgtaatggat
atagacaagggtagtaaattttgggaacaggagttctatgagaatatgtatagagcccct
acaactttacaatcttgtggtgtctgtgtagtgtgcaatagtcaaactatactgcgctgt
ggtaattgtattcgcaaaccatttttgtgttgtaaatgttgctatgaccatgtcatgcat
acagaccacaaaaatgttttgtctataaacccatacatttgctcacaacccgcgtgtgg-
--agcagatgttactaaattgtacctcggaggtatgtcatacttctgtggtattcataag
ccaaaattgtcaataccattggtgtctaatggtacagtttttgggatttacagggctaat
tgtgcaggtagcgaaaatgttgatgattttaatcaactagctaccactaattggtctact
gtagaaccatacattctagcaaatcgttgtagtgactcattgaggcgctttgctgcagag
acagtaaaagccacagaagagttacataagcaacaatttgctagtgcagaagtgagagaa
gttctctcgacgtg---gttgattctatcatgggagccaggtaaaactaggcctccattg
aatagaaattatgttttcacaggctatcactttacaagaactagtaaggtgcagcttggt
gattttatatttgaaaaaggtgaaggtaaggatgttgtctattacaaggcaacgtctact
gcaaaa-ttgtctg--ttggtgacatttttgttttaacctcacacaatgttgtttctctt
gtagcgccaacgttgtgtccacagcaaaccttttctaggtttgttaatttaagacctaat
gtaatggtaccagaatgttttgtaaataacattccactgtaccacttagtaggtaaacag
aagcgtactacagtacaaggtcctcctggcagtggcaagtcccactttgctataggcctt
gcagcgtactttagtaatgctcgcgttgtcttcactgcatgctcgcatgcagctgttgat
gctttatgtgaaaaagcttttaagtttcttaaagttgatgattgcactcgtatagtacct
caaagaactactatcgactgcttttcaaagtttaaagctaatgacacaggcaaaaagtac
atttttagtactataaatgccttgccagaggttagttgtgacattctcttggttgacgag
gttagtatgttaaccaactatgaattgtcatttattaatggtaagataaactaccaatat
gttgtgtatgtaggtgatcccgctcaattaccggcacctcgtaccttact---taatggt
tcactttcaccaaaggattataatgttgtcacaaaccttatggtttgcattaaacctgat
atcttccttgcgaagtgttaccgttgtcctaaagaaattgtagacactgtgtctactctt
gtttatgatggaaagtttattgcaaacaacccagaatcacgccagtgttttaaagttata
gttaataatggtaattctgatgtaggacatgaaagtggttcagcctacaacacaactcag
ttagaatttgtgaaagattttgtttgtcgcaataaagagtggcgagaagcaacattcatt
tcaccttataatgctatgaaccagagagcctatcgtatgcttggacttaatgttcagaca
gtagactcatctcaaggttcagagtatgactatgttatcttctgtgttactgcagattct
cagcatgcactgaatattaataggtttaatgtagcgcttacaagagctaagcgtggtata
ttagttgtcatgc---------gtcagcgcgatgaattgtattcagc---tcttaagttt
atagagcttgatagtgaaacaagcctgcaaggt---------acgggtttgtttaaaatt
tgcaacaaagaatttagtggtgtccatcctgcttatgcagtcacaactaaggcgcttgct
gcaacttataaagtcaatgatgaacttgctgcacttgttaacgtggaatctggttcagaa
ataacatataaacatcttatttctcttttaggatttaagatgagtgttaacgttgaaggt
tgccayaatatgtttattacacgtgatgaggcaatccgcaatgtaagaggttgggtaggt
tttgatgtagaggccacacatgcttgtggtactaacattggtactaacctgccttttcaa
gtaggtttctctactggtgcggactttgtagtcacgcctgagggacttgtagacacttca
ataggcaataattttgagcctgtgaattctaaagcacctccgggtgaacaatt--ttcac
ttgagagcgttataa-agagtgctaaaccttggcatgttataagcc---agattgtacaa
atgttagcagacaacctatgcaatgtttcagattgtgtggtttttgtaacttggtgtcat
ggtctagacctaactactttgcgctattttgttaaaataggcaaagaacaagtatgttct
tgtggttctagagctacaacatttaattctcatactcaag---cttatgcctgttggaag
cattgtttgggttttgattttgtttataacccacttctagtggatgttcaacagtggggt
tactctggtaacctacaatttaatcatgacgtgcactgtaatgtgcatggacatgcgcat
gtagcctctgcggatgctattatgacgcgttgtcttgccattaacaatgcattttgtcaa
g-atgtcaactgggacttgacttacccgcatattgcaaatgaggatgaagtcaactctag
ttgtagatgtttgcagcgcatgtatcttaatgcgtgtgttgat-gctcttaaagttaatg
ttgtctatgatataggcaaccctaaaggtattaagtgtgtgagacgtggggatgttaatt
tcagattctatgata-agaatccaatagtacccaacgttaagcagtttgagtatgactat
aatc--------agcataaagataagtttgctgatggtctttgtatgttttggaattgta
atgtggattgttatcctgataattcactagtttgtaggtacgacacacgaaatttgagtg
tgtttaatttaccaggttgtaatggtggtagtttgtatgtcaataaacatgcattccaca
cacctaaatttgatcgcattagctttcgtaatttgaaagctatgccattctttttctatg
actcgtctccttgcgaaaccattcaagtggatggagttgcaca---ggatcttgtgtcac
tagctactaaagattgtatcacaaaatgcaacataggcggtgctgtttgtaagaaacatg
cgcagatgtatgcagagtttgtgacttcttataatgcagcggtaacagctggttttacat
tttgggttactaataattttaacccgtataatttgtggaaaagtttttcagctcttcagt
ctatcgataatattgcttataatatgtataagggtggtcattacgacgctattgcaggag
aaatgcccaccattgtgactggagataaagtttttgttattgatcaaggtgtagaaaagg
cagtttttgttaatcagacaactctgcctacgtctgtggcgtttgaactgtatgcgaaga
gaaatattcgcacactgccaaataaccgtattttgaagggtcttggtgtagatgtaacca
atggttttgtaatttgggactatgagaaccaagcaccattatatcgtaatactgttaagg
tgtgc------gcatacacagacattgagccaaatgg---------------cctaatag
ttctgtatgacgatagatatggtgattatcaagcttttctt---gctgctgataatgctg
ttttaatttc--tacacagtgttataag-cggtattcatacgtagaaataccatcaaatt
tgcttgttcagaatggtattccactaaaagatggag---------cgaacctgtatgttt
ataagcgtgttaatggagcgtttgttacgctacctaacacactaaacacacaagggcgca
gttatgaaacttttgaacctcgtagcgatgttgagcgtgattttctcgacatggcggaag
aggtttttgtagaaaagtatgg---taaagacttaggtctacaacacatactgtatggtg
aagttgataaaccacaattgggcggtttacacactgttataggtatgtacagacttttac
gtgcgaataaattgaatgcaaagtctgttactaattcagattctgatgtcatgcaaaatt
attttgtagtg---acagacaatggttcttacaagcaagtgtgcactgttgtggatttac
tgcttgatgatttcttagaacttcttaggaacatactgaaagagtatggtactaataagt
caaaagtaataacagtgtcaattgattaccatagcataaattttatgacttggtttgaag
atggcagtattaaaacatgttatccacagcttcaatc------agcatggacgtgtggtt
ataatatgcctgaactctataaagtccagaattgtgttatggaaccttgcaacattccta
actatggtgttggaataacgttgccaagtggtattatgatgaatgtggcaaagtacacac
aactttgtcagtacctctcgaaaacaacaatgtgtgtgccgcacaatatgcgcgttatgc
attttggagctggcagtgataaaggggtggctccaggtagtactgttcttaaacagtggc
ttcctgaaggaacactccttgtagacaatgatattgtagattatgtgtctgatgcacatg
tttctgtgctttcagattgcaataaatataagacagaacacaagtttgatcttgtgatat
ctgatatgtat---------acagacaatgattcaaaaagaaagcatgaaggcgtgatag
ccaataatggcaatgatgacgtcttcatatacctttcaaattttcttcgtaataacttag
ctct---gcgcagttttgctgtaaaggtgacagagacaagttggcatgagaatttatatg
acattgcacaagattgtgcatggtggacaatgttttgtactgcagtgaatgcttcttcgt
cagaggcatttatgattggtgttaattatttaggtg---caagcgaaaaggttaaagtta
gtggaaagacgctgcacgcaaattatatattttggaggaattgtaattatttacaaacct
ctgcttatagtatatttgacgttgccaagtttgatttgaagttaaaagcgacgccagtag
ttagtctgaaaactgaacaaaaagacagacttagtttttggtttagttaagagtggcaag
ttattagttagagatgttggtgcagttgtgttgcctgacgataatcttgtcacttgtatg
taatgtgagttctattcccacaatttgtc-tcaatgctactgtaggtagtggtgtgtgtc
taccttgcacaaacataccagagtatgcagatggtaaaaatgggggtgaagccctagatt
tttatagtccagatgttatgagaccgccagatggcgcatatatacaatccggttattatg
aaccacttttcacaggttgctttaatcaaactaatcaaactgata-----------gcac
ctgtagaa--------------------atgggctttataaagggtcgccaggtaatttt
actatacaag---------gtgattttcttaaaaattatgatgctgttggcataat----
gttttggtggggtttagctactaatgtgggtaaagtaacaccacccaatgatcctacttt
taatttaacatgggg---------caacttttttcttaattctaaga------attttac
aggtttccataaagttaaaagtgtcatatttattgccactggagatatcttcgtaaatgg
cgtt------ttaatgggtttttataacctaaattttacacaaaccttaacaatttg---
-----gttagcacagtg----------------tgttggcacaatgaaggttg-------
---ttattttacg--------------------taatagtaatgctctagttcatttttc
ggctggcaacgtagttg---ctttcgaaccctgcacaggagacactactattaataagtt
acgttgcgcttatcagcaatttaatttttctacaggattttatgacatagatacttttgt
acctgtgacatctaatatta-------------------catatttaccttacccagatt
taaaagacaatactggtcaagaggtatgtgacttttatgtagctcttaaaggaga-----
-tcatgttatttacaaccaaagttgtgtagactctaag----------------------
--------------------------------------tacccattctttaaattaaagt
gt----------------------------------------------------------
----aataatacttattcatgggataatga------------------------------
--------------taagttgtgtattttagggtctgaaata-----------------t
atgtgccggggtataatgtttacactaatac-gcaacatt---catatgctggcactata
------------ccgaattatccaacttgttctt--------------------------
------------------------------------------------------------
------------------------------------ccaaaggtcttagtttggaaaata
tttataataatataggtttcaatagattttgtgtaactaaattgttgacgactcgtgata
tatcatctataacccaatacacttgtgtttatgtc------------------------g
ttagtgtagaaggttttgatagttataatcaaggtattgtatacagttatgttggtgtaa
actt-----tgattttggtacagctatgtatagtgtgaaaactgcacctatgcagttcat
ctatac---------------------------------------------agagcaatg
tcataagtataatatttacaacataagaggtgttggtcaaat------------------
---------------attaaatgtcactggtaaagataatactacacttgtagacggtgg
tctagtaataactagtggcagtggcttattggcttttcgtaata-----atggaagtctt
tttagtgtacaaccttgccggacagtttcaactcaagctgtaattgttaatgggagtttt
gtaggcttgtttgttcctgcatcttgttggttag----------------ccgatcaatt
taatct--aggtaaccacacagaatatgtagatggtggttgtcttattagtaataagact
a---ttagtagaaagcgtaggtctactaacgctgtttatactggtgaatgca--------
------caggtttatttgcagctatgggtacatcttgtatttatagtaatggcacagttc
ttaatagaacattaccacaaccatctgttcaaactagtgtgcaaccattactaggtgttg
tagcaaa------------------------tgtgtctattccaaaagaattgacacttg
ctgtaaccacagaatacttacaaactcgttatcagaaagttactattgattgtgctaaat
atgtctgtggtgattctacaaggtgccgcacgttgctgcagcagtatggttctttttgcc
agagtgttaatgctatattaagtggtgttaatgagaatgaagataatggtttactgcaat
atgcggaagctattaatacaggttacacactt---------aattttactggttataatg
tatccaatttgggtgggtttgatttgtcccttgttctacccaaaaatcttactttggcac
aaaatcaaggtaggtctactattgaagacttactttttgacaaagttgttactctaggtg
ttagtgaagttgatcagaattatgataaatgtatagcatctagaggtggttcttttacta
atttagcagatttaacttgtgctcagttttacaatggtgtcatggtgctccctggtgttg
ttgaccctggtctaatggcagtgtacaccggctctttaataggtggtat-----------
----ggcgctcggag--------gcattacagcagcggcatccataccatttgctactca
aatacaagcacgtgtcaattatttagcgttgacacaatcagtgcttttagataaccaaaa
tttgatagcaaattcctttaataaggcccttaaaggtatacagtcagcattagacactgt
ttcccaggggtttgttgaagtagctagaggttttgagagcgtaactgtagcacttaataa
agttcaggatgtggttaacacacattccgacatattaaataaacttatggctcagcttag
tgttaattttggggctgtttcatcttctcttaatgagatatacctaaaattagaccagat
taatgcagatgctcaggttgataggttaattactggtaggttgactgcattatcaactta
cgtagcatctcttcaattagcagcttataaggctgaccagtcaagacgcttggctctaca
gaaagtagaggagtgtgttaagtcgcaatccatgcgatatggtttctgtggtaatggtag
ccatgttctaacaataccacagagtgctcctaatggaatattctttatccactacacgta
ccaacccacttcttatgttacaattgaagcagtgcctggtctatgtgtaacaacaccttc
tggaaagtatggtgtaatgcccaagactggaagtggcatcatatttagacagaatgatac
tttc---tttgtcacttccacacagttatatgagcctaagctttt----------atcat
attcagaagtggtcaatttaacatcttgtgaagctaattattacaatgttagtgaaagtg
aaacaccctttcaaccagcattgcctaatttcgatgacgagtttaatgacatttttactg
agttaaatacctcaaaagatgccattaaaaatatcagttccaattttaactacacaattc
ccatcctaaatcttgaggatgagatttgtagattgaatcactccattaacacactatata
attatagtgatgttattgataaaattaaccagggtcttaatgacacctttattaatcttg
aacaacttaataaaattacacgttacattaagtggccttggtatgtttggttagcaattg
gttttgcttgtttaatattcatcttaatattaggatgggtgtttttc---atgactggtt
gttgtg---------------gttgttgttgcggatgctttggcattattccgctaa---
----tgagtaagtgtggtaagaaatcctcttac---------------------------
---tacacgacttttgataat----gatgtggtgtat-aacaaaacagacctaaaaagtc
tgtt-------------------------taatgattcaaactccaacatcttttctaat
agtgttaattcttctttggtttaaacttgtgttaagttgttttaaagagtgt-------g
ttttagcgcttcttcaattaatacaagttttactccaaa---------------------
-----------ttattaatagtaacttac-------------------------------
----------aggctagacttctgctttggcacagtctagactaatgttagattttgaag
caatta----------ttgaaactggtcagcaaataattcagcaaatcagtttcgattta
cagc------------------acatttcaagtgtgctaagcactg----------aatt
atttgacccctttgaagtctgtgtttacagagga--------------------------
--------------ggtaattat---------tgggagttagagtcagctgacga-----
---------------------------gttttcaggtgatgacgaatttattgagta-aa
tcgctagaggagaacg----------------------gaagtttcctaacagc------
----------agtttacatatttgttg---catttgtagcactttacctattaggtaggg
tactt--------------------------caagcatttgtacagac-tgctgatgctt
g-------------ttgtttgttttggtatacatggata---------------------
-----------------------------gtagttcctggagctaagggtgcagcctt--
-------tgtatacaattatacatatggtaa---aaaacttaacaaacc-----------
--------ggagttagaagcggttattgttaacgagttcccca----------agaacgg
ttggaataacaaa--agtccagc------------aaatttctaatatgac------gga
aaattgtacacttgattcagagcaggcagttctgctttttaaggaatataatttatttat
aaccgcattcctattgtttctt---accatactacttcagtatggttacgcaactaggag
tcggtttatctatatactgaaaatgatagtgttatggtgcttttggcccct---------
taacattgcagtaggtgtaatttcatgtatatacccaccaaacacaggaggtcttgtcgc
agcgataatacttacagtgtttgcgtgtatgtcttttgtaggttattggatccagagtat
tagactctttaagcggtgtaggtcatggtggtcatttaacccagagtctaatgccgtagg
ttcaatactcctatc-taatggtcaacaatgtaattttg----------ctatagagagt
gtgccaatggtgctttctccaattataaagaatggtgttctttattgtgagggtcagtgg
cttgctaagtgtgaaccagacc---------------acttgcctagagacatatttgtt
tgcacacc-------------------------tgatagacgtaatatctatcgtatggt
gcag-------------------------------------------aaataca------
------------------------------------------------------------
----------ctggtgaccaaagcggaaata-----------------------------
------------------------------------------------------------
-----agaaaaggtttgctacatttgtctatgcaaagcagtcagtagacactg-----gc
gagctagaaagt-------------------gtagcaacaggaggaaatagcctttacac
ataaatgtgtgtgtgtagagagtatttaaaattattcttcaatagtgcctctattttaag
agcgcggaagagta---------tttgttttgaggatactaata----taaatcctcttt
gttttgcactctccttacaagagttgttatttaagcaacagtttttctcttcctttgttt
ggaagaaagttgttgttaatggtgtagaattc--------------------------ca
agtggataatggaaaagtctactacgaaggaaccccagttttcc--------------aa
aaaggttgttgtagaatgtggtccaattataagagggattaga-ataattaaa-------
---------------------------gccaccaactac-acatatttttataagaggcg
tt----------------ttatcttacaaacgcttaacaaatacggacg-----------
--atgaaatggctgactagttttgga------agagcagttatctcatgtta--------
------taaagccctactattaac-tcaattaagagtgttagataggttaattttaggtc
ac----ggaccaaaacgcgttttaacgtg-----tagtaggcgagtgcttttgtttcagt
tagatttagtttataggttggcgttta--cgcccacccaat-cgctggtatgaataatag
taaagataatccttttcgcggagcaat--agcaagaaaagcgcgaatttatctgagagaa
ggattagattgtgtttactttctaaacaaagcaggacaagcagagccttgtcccgcgtgt
acctctctagtattc-----------caagggaaaacttgtga----ggaacacagaaat
aataacgatcttttgtcatggcaagcggtaa-------------------ggcaactgga
aagacagacgccccagcgccagtcatcaaactaggaggaccaaagccacctaaagttggt
tcttctggaaatgcatcttggtt------------tcaagcaataaaagccaagaagcta
aattcacatccacctaagtttgaaggtagcggtgttcctgataatgaaaatcttaaaaca
agccagcaacatggatactggagacgccaagctaggtttaagccaggtaaaggcg-----
--gaagaaaaccagtcccagatgcttggtacttctattatactggaacaggaccagccgc
tgacctgaattggggtgatagccaagatggtatagtgtgggttgctgcaaagggtgctga
tgttaaatctagatctaaccagggtacaagggaccctgacaagtttgaccaatatccact
acgattctcggacgga------------------------------------ggacctga
tggtaatttccgttgggacttcattcctctgaatcgtggtaggagtggaagatcaacagc
agcttcatcagcagcatctagtagagcaccgtcgcgtgacggctcgcgtggtcgtagaag
tggttctgaagatgatcttattgctcgtgcagcaaagataatcc----------------
---------aggatcagcagaagaagggttctcgcattactaaggctaaggctgatgaaa
tggctcatcgccggtattgcaagcgcattattccacctggttataaggttgatcaagtct
ttggtccccgtactaaaggtaagg---agggaaattttggtgatgacaagatgaatgagg
aaggtattaaggatgggcgtgttacggcaatgctcaacctagtccctagcagccatgctt
gcctttttggaagt-aaagtgacgcccaaacttcaaccagatgggcttcacttgagattt
gaatttactactgtggtcccgcgtgatgatccgcagtttgataattatgtgaaaatttgt
gaccagtgtgttgatggtgtaggaacacgtccaaaagatgacgaaccgagaccaaagtca
cgctcaagttcaagacctgctacaagaacaagttctccggcgc---caagacaacaacgc
ccaaagaaggagaaaaagccaaagaagcaggatgatgaagtagataaagcgttgacctca
gatgaggagaggaacaatgcccagc-----------------tggaatttgatgatgaac
ccaaggtg------------attaactggggggattcagctctaggggagaatgaacttt
gagtaacataatggac---ctgcattttttgg-acattttgttagccactatttctgtgc
tttcctatcaattattacaggcattgattgtgcttatgttcaatatttaagcttcttttg
gttgctttttgcttgttgtattgttgctgtgctttttattattgtgattctcattagttt
gctttatcgtagaagttcaatagtaagagttaaggaagataggcatgtagcttag-cacc
tacatgtctatcgccagggaaatgtctaatctgtctacttagtagcctggaaacgaacgg
taggcccttagattttaacttagtttaatttttagtttagtttaagttagtttagagtag
gtataaagatgcca--------gtgccggggccacgcggcgtacgatcgtgggtacag--
-----cactagga-----cgcccactaggggaagagctaaattttagtttaagttaagtt
taattg-gctaagtatagttaaaacttgtaggctagtatagagttagagc----------
-----------------------------------------
>GQ427175.1 Turkey coronavirus strain TCoV/IN-517/94, complete genome
-------------acttaagatagatattaatat--------atatctattgcact---a
gccttgccgtagatt-----------------------tccaacttaacaaaacggactt
aaatacctacagctggtccttataggtgttccattgcagtgcac----------------
-------tgtagtgccctggatggcacc-tggccacc-tgtcaggtttttg---------
--------------------------ttattaaaataa----------------------
-------------------cattgttgctggtatca------------------------
--ctgcttgttttgccgtgtctcactttatacatccgttgcttgggctacctagtatcca
gcgtcctacgggcg--------------------------ttgtggtcggttcgagtgcg
aagaa-------------------------cctctg-gttcatctagcggtaggcgggtg
tgtgga----------------------------------agtagcgcttcagacgtacc
ggttctgttgc----gtgaaaca-cggggtcacctccccccacatacctctaagggcttt
tgagcctagcgttgggctacgttctcgcataaggtcggctatacgacgtttgtagggggt
agtgtctaacaacccctgaggt-------------------------gacaggttctggt
ggtgttt----agtgagcagacatacaatagacagtgacaacatggctt-----------
--caagcctaaaacaggg------------------------agtatctcccaaaccaag
ggatgtcattcttgtttc--taaagacattcccgaacaactctgtgacgctttgtttttc
tatacgtcacacaaccctaaggattacgctgatgct---------------------ttt
gcagttaggcagaagtttgaccgtaatctgcaga-----ctgggaagcagttcaaatttg
aaactgtgtgtggtctcttcctcttgaagggagttgaca---------------aaataa
cacctggcgtcccagcaaaagttttaaaagccacttctaagttggcagatttagaagaca
tctttggtgtctc----------------ttcacttgcgcggaagtaccgtgaattgttg
aaaacagcatgtcagtggtctcttactgtagaaacactggatgctcgtgcacaaactctt
gatgaaatttttgaccccactgaaa-tactttggcttcaggtggctgcaaaaattcaagt
ttcagctatggcaatgcgcaggcttgttgg------------------agaagtaactgc
aaaagtcatggaagcccttggttcaaatttgagtgttctttttcaaattgttaaacaaca
aatagccaga-----atctttcaaaag-------gcactggctattttcgagaatgtgag
tgaattaccacagcgcattgctgcacttaaaatggccttttccaagtgtgcmaaatcaat
tacagctgtggttgtaggacatgctcttgtgattagagagtttgctggaacttgccttgc
aagcatyaatggtgccattgctaaattctttgatgaacttcccaa---------------
------------tggcttta------------tgggtgccaaaatcttttcaacacttgc
cttctttaaagaagcagctgtgaaaattgtggaaaatataccaaatgcaccaaggggcac
t----aaagggtttgaagtcattggcaatgccaagggtacacaagttgttgtgcgtggca
tgcgaaatga-tctaacgttgcttgaccaaaaagctgatcgccctgtggcgtcagaaggt
tggtctgcaattctgg---aaggacatctttgttatgtctt-------------taagag
tggagatcgtttttatgcggcacctctttctggaaattttgcattgcatgatgtgcattg
ctgcgagcgtgttgtctgtctttctgatgg-tgtaacaccagagataaatga--------
----------tggactcattctagcagcaatttactcatcttttagtgtctcagaactta
ttgcagctctcaaaaagggtgagccatttaaattcttaggccacaaatttgtgtatgcga
aggatgcagcagtgtcttttaccttagcgaagcctgccactattgcagatgttttgaagc
tgtttcagtcagctcgtgtgaaggtagaagatgtttggtcttcatttactgagaagtctt
ttgaattctggaagctcgcatatggaaaagtgcgcaatcttgaagaatttgttaagactc
atttttgtaaagct----------caaatgtcgattgttgttctagcagcagtgcttgga
gaaggcgtttggcatcttgtttcacaagtcatctataaattaggtggtctttttactaaa
gttgttgacttttgtgag---aaacactggcaagggttctgcgttcagttgaagaaagct
aagctcgttgtcactgaaactctttgtgttttaaagggagttgcacagcattgtttccaa
--ctattgctggatgcaatacattc-tctgtataagagttttaagaagtgtgcacttggt
agaatccatggagatttgctcttctggaaagggggtgtacacaaaattgttcaagatggc
gatgaagtttggtttgacgccattga----------tagtattgatgttgaagatctggg
tgttgtccaagaaaaacccatagattttgaggtttgtgaagatgtaacacttccagaaaa
tcaacctggtcatatggttc-aaattgaagaagatggaaagaactatatgttcttccgct
tcaagaaagatgagaacatctattatacaccaatgtctcaacttggtgcaattaatgtag
tttgcaaagcaggcggtaaaaccgttacctttggaggcactactgtgaaagaaataccgc
cacctgatgttgtgcctattaaggttagcatcgagtgctgtggtgaaccatggaatacaa
tcttcaagaaagcttataaagagcccattgaagttgagacagacctcacagttgaacaat
tgctctctgtgatctatgagaaaatgtg--------------------tgatgacctcaa
attgtttccagaggctccagagcctccaccatttgagaacgtcgctcttg----------
--------------------ttgataagaacggtaa----agacttggattgtataaaat
catgccatcttatctacc------gtgattatgagagtggtgatgatatcgaggaggatg
atgctgag---------------gagtttgatactg---------actcagctgatgctg
aagaatgtgacacagcctcag---------aatgtgaagaagaggacgagga--------
--------------tactaaagtgttggctcttatacaagac------------------
------------ccggcaagtaacaagtaccctcttccactaga----------------
--------------------tgatgattatagcgtct---------------acaatggt
gcaattgtacataaggacgctcttgatgtt---------gtgaatctaccatctggtgaa
gaaacctttgtcattaataattgttttgaaggagctgttaaaccactcccacagaaagtt
attga-------------------------------------------------------
--------------tgttttaggtg-----------------------------------
-------------actggggtgaggctgtt------------gatgcacaagaacaattg
tgtcaacaggaa--tctactcragtcatacttgaaaaatcagttgaggattctactggtg
gttgtgaggcaatggctgaacg------------------agctgtcgttgaagaacagg
aggtagtttctgtatttgaagaaaagt---ctgaggtgattgtttgtacacctgcagatc
tagaagttgctaaagaaacatcagaagagttggatgagttcgttctcgtttctgatgttc
ctaaagaagaagttg---tgtctcaacagaaagaggagccacaagttgagcaagagccta
ttcaagttgttaaaccacaacgtgagaagaaggctaaaaaattc------aaagttaaac
cagctacatgtgaaaaacccaaatttttggagtataaaacatgtgt--------------
--------------------aggtgacttgactgttgtaattgcca--------------
-------------------aagcattggatgagtataaagagttttgcattgtaaacgcc
gcaaatgagcatatgtctcatggtggtggcgttgcaaaggcaattgcagatttttgtgga
cccgattttgtggaatattgtgaggactatgttaagaaacatgggccacaacaaagactt
-----gttacaccttcgtttgtcaagggcattcaatgtgtgaacaatgtagtaggacct-
--------cgccat---------------ggggacagcaacttgcgtgagaagcttgtgg
ctgcttacaagaa--------------------------------------tgttcttgt
---------------------------------------------------------aga
tggcgtcttcaattatgtggtgccagttctctc--------gtcagggatttttggtgtg
gatt----------------------------------ttaaaatgtcaatag-------
----------------------------atgcaatgcgtgaagcctttgatggttgcgac
atacgcgttcttttgttttctctga-----gtcaagaccacatcgattatttcaatgcaa
cttgtaag-----cagaagacacttta-----------------------tcttacggag
gatggtgtta--------------------------------------------------
------------------------------------------------------------
-----------aataccgctccgttgttgtaagacctggcgactcattgagt--------
----------------------------caatttggacaggtttttgctaaaaataaggc
agtct----------------ttacagctgatgatgttgaggataaa-------------
--------gaaatcctcttcattcctactactgacaagact------------gttcttg
attattatcatttagatgcgcaaaagtatgtg---------atatatttacaaactcttg
cgcagaaatggaatgtccaatatagagacaattttattatactagagtggcgtgctggaa
attgctgggttagttcagtagtagtactccttcaagctgctaagattaggtttag---ag
gttttcttgcagaggcatgggctaagttcctrggtggtgatcccacggaatttgtggcct
ggtgttatgcgagttgcaatgctaaagttggtagtttttcagatgccaattggcttttgg
ctaatttggcagaatattttgatgcagattacaaaaatgcacttcttaagaagcgtgtgt
catgtaactgcggtgt-aaagagttatgaa---------------cttagaggccttgaa
gcttgtatacaaccagtaaaggcacctaacctattacattttaaga--------------
---------cgcaatattcaaattgcctaatctgtggtgcaa------------------
------atagtatagatgaagtaatagaagcttcactaccatacttattgctctttgcta
ctgatggccctgctgcagttgattgtg------------atgaaaatgctgtagggactg
ttgttttcatag-----ggtctactaatagtggcc-------------------------
------------------attgttatacacaagccataggtaaggcttacgataatcttg
ctaagggcagaaaatttggaaagaagttgccttacattacagcaatgtatat-------g
cgcttttctcttaagagtgaaaatcctctacctgttattaaacagattaatggtaaaact
aaagtagtaaaagaagatgtttctaaccttgctactagttctaaggccagttttgatgat
cttactggctttgaacattggtatgatagcaaca-------tctatgaaagtcttaaagt
gc-----------------------aggaaacacctggcaattttgatgggtatgtgtca
tttacaacaaaggaagattctaagttgccactgatacttaaggttagaggtgttaaatca
gttgttgactttaggtcaaaggatggtttcacttacaagtt-aacacctgacactgatga
aaattcgaaagcgccaatttattatccagtcttggacgctattagt---cttaaagcaat
atgggttgaaggtgacgctaattttgttgttgggcacccgaatt---actatagtaagtc
tcttcgcattcctactctttgggaaagtgctgagagttttgttaaaataggtgacaaaat
tgatggtgtaactatgggcctttggggtgtagaacatcttaataaacctaatttggagag
aattttcaatattgctaagaaagcgattgttgga------tctagtgttgttactacaca
ttgtggtaaattagtcggtaaagcggct------acattcattgctgataaagtaggtg-
-----gtggtgtagttcgcaacattacagatagaattaagggtctttgtggaattacacg
tgggcattttgaaagaaaaatgtctccacagttcctaaag--------------------
-acgcttatatt----------ctttttcctttacttttt--------------------
--------------------------------------------------aaaggctagt
gctaagagtttagtttctagctataagaacgtgttatgta---aggtggtatttgccact
ttac---------------ttatagtgtggtttatttacacaagtaatcctgtaatgttt
---------------actggaatacgtgtgttagatttcctatttgaaggttctttatgt
ggttcttataatgactacggtaaagattcttttga---------------tgtgttacgc
tattgtgcagatgattttacttgtcgtgtgtgtctacatgacagagattctcttcatttg
tataaacatgcttatagcgtagaacaaatttataaagctgcaagttctggtgttgttttt
aattggaattggctttatt------tggtctttctaattttatttgttaagccagtggca
ggttttgtt----------attatttgctattgtgttaagtatttagtgttgagtacaac
tgttctgcaaactggtgtagggtttctggactggtttgttcaaacagtttttactaactt
taattttatgggtgcagggttt--------------------tatttctggctcttttat
aagacatacatacaggtgcatcatatactgta-----ttgtaaggatgtaacgtgtgaag
tgtgcaagagagttgcacgcagcaatag----acaagaggttagcgt-----ggttgttg
gtggacgcaagcaactagtgcatgtttacactaactctggctataatttttgtaagagac
ataattggtattgtagaaattgtgatgtttatggtcatcaaaacacatttatgtctcctg
aagttgctggcgagctttctgaaaagcttaagcgtcatgttaaacctacagcttatgctt
accacgttgtggatgaggcatgtgtagttgatgattttgtcaatctaaaat---acaaag
ctg------caattcctggtaaggatagtgcacctcctgcagttaaat------------
---gtttcagtgttacagatttcttg---aagaaagctgtttttcttaaagatgcactga
aatgtgaacaaatatctaatgatggttttatagtgtgtaatacacagagtgcgcatgcat
tagaggaagcaaagaaagcttccatctattacgcgcaatatctgtgtaaaccaatactta
tacttgaccaggtact-ctatgagcaattagtagttgaacctgtgtctaagagcgttata
gataaggtgtgtagcatcttgtctaatataatatc-------------------------
-----------------tgtagatactgcagctttaaattacaaagcaggcacacttcg-
tgatgctatgctttctgttac---------------------------taaagacgagga
agccgtagatatgg---------ctatcttctgtcataaccatgatgtggaatatactgg
tgatggttttactaatgtgataccgtcatacggtatagacactggcaaattaacacctcg
tgatagaggttttttgataaatgcagatgcttctattgctaacttaagagt---------
---taaaaatgctccaccagtagtatggaagttttctgatcttattaagttgtctgacag
ctgtcttaaatatttaatttcagctactgtcaagtcaggagttcgtttctttataacaaa
gtctggtgctaaacaggttatt--tcttgtcacacccagaaattgttggtagagaaaaag
gctggtggtatcataggtggtacttttaattggttca--agagttgttgtaaatggctct
tgatatgttatgtattttttacattgtgttgtttgggttattatcatatggaratgaata
aaagttttgttcatcccatgtatg---atgttaactccacaatgcatgttgaaggtttta
aggttatagataaaggtgttattagagacattgtaccagaggatgcttgtttctctaata
agtttgctaactttgatgccttttggggcaaatca-------------tatgaaaatagt
agagactgtccaatagtaacggccattatagatggtgctggaacagtagctgctggtgtt
cctgggtttgtagattgggtcatggatggtgtaatgtttatacacatgacacaaactgat
cgaagaccttggtatgtccctacttggtttaatagggaaattg------ttggttacact
caggattcaattgttactgaaggtagtttttatacatctatagctttgttttcagcaaga
tgtttatatttaact---gccagcaatacactacagttgta---tgttaatggtgataat
gatgcacctggag---ccttaccatttagtagtataattcctcatagggtttatttccaa
cctaatggtgttaggcttatagttcctcagcaaataatgcatacaccctat-------at
agtaaagttgttgtcagacagctattgtagaggtagtgtatgtgagtacacaaaaccagg
ttactgtatgtcattgaattcccaatgggcattgtttaatgatgattacatagtgcaacc
gggtattttctgtggttctactgttagagaacttatgtttaatatggttagtacatt---
---ctttactggtgtaaaccctaatatctatatgcatctagcaactatgtttttaatatt
agttgctgttgtactaatttttgcaatgg------------------tcataaagtttca
aggtgttttta------aagcttatgctaccgttgtgtttacaataatgttagtttgggc
tgttaatgca-tttgtgctatgtgtacatagttataacagtgttgtagctgctatactac
ttgtactctactgctatgcatcacttgttacaagtcgyaatacttctataataatgcatt
gctggcttgttttcacttttggtttgatagtacctatatggctagcgtgttgctacttag
catttgtactttatgtttatacacctttatttttctggtgttatggtact--actaaaaa
ttctcgcaagctatatgatggcaatgagtttgttggtaattatgatcttgctgcgaagag
tacctttgttattcgcggttctgagtttgttaagcttacgaatgaga-------------
taggtgataaatttgaagcctatctctcagcgtatgctagacttaaatattattcaggca
ctggcagtgagcaagattatttgcaagcctgtcgtgcatggttagcttat----gctttg
gaccaatatagaaatagtggtgtggagattgtgtatactccaccacgctattctattggt
gttagtagattacaggctggttttaagaaactagtttgtcctagtagtgctgttgaaaag
tgcattgttagtgtctcttatagaggtaataatcttaatggactgtggctaggtgatact
atctactgcccgcgacatgttttaggcaagttttcaggtgatc---------aatggagt
gatgtacttaatcttgctaataatcatgagtttgaggttgtaactcaaaatggtgttact
ttgaatgttgttagtaggcggtt----gaaaggcgcagttttaattttgcaaactgctgt
cgccaatgctgacactcctaagtataagtttgttaaggcaaattgtggtgatagtttcac
tatagcttgttcttatggtggtacagttgtgggactctatcctgttactatgcgttctaa
tggtactattagagcttcttttcttgcaggagcttgtggctcagttggttttaatataga
aaagggtgtagttaatttcttttatatgcaccatcttgagttacctaatgcattacacac
tggaactgacctaatgggtgatttctatggtggttatgtggatgaagaggttgcacaaag
ggtgccaccagacaatttagttactaataatattgtagcatggctttatgccgcaattat
tagtgttaaggagagtagcttctca---------------------------ctgcctaa
atggttggagagtactactgtcagtgttgaagactacaataagtgggctggtgataatgg
ttttacaccattttctactagtactgctattactaaattaagtgctataacgggagtaga
tgtttgtaaactccttcgcactattatggtaaaaagtagtcaatggggtagtgatcccat
tttaggacaatataattttgaagatgaattgacaccagagtctgtttttaatcaggtagg
tggtgttaggttacagtcttctattgtaagaagagccaca--------------------
--------------------tcttggttttggagtaga----------------------
-------tgtgtgttagcttgcttcttatttgtattgtgtgctattgtcttgtttac---
ggcaataccacttaaatattatgtacatgcagctgttattttgttaacagctgtactttt
tatttcttttactgttaaacatgttatggcatatatggatacttttctactgcccacatg
-----------------tacagttacagttattattggagcttgtgctgaagtccctttc
atatacaacactctaattagtcaagttgttattttcttaagtcaatggtatgatcctgta
gtctttgatactatggtgccatggatgttattgccattagtattgtacactgcttttaag
tgtgtacaaggttgctatatgaattctttcaatacttc------------tttgttaatg
ctgtatcagtttatgaagttaggttttgttatttacacctcttcaaacactcttactgca
tacacagaaggtaattgggagttgttctttgaattggtccacactacggtgttggctaat
gttagtagcaat-tctttaattggcttatttgtttttaagtgcgccaagtggatgttgta
ttattgtaat-----gcaacatacgttaataattatgtgttaatggcagtcatggttaac
tgcatgggttggctttgcacttgttattttggattgtattggtgggttaataaggttttt
ggtttaaccttaggtaaatacaattttaaagtttctgtagatcaatataggtatatgtgt
ttgcataagataaatccacctaaaactgtgtgggaagtcttttcgacaaatatacttata
caaggaattggtggtgatcgtgtgttgcctattgctacagttcaatctaaattgagtgat
gtaaagtgtacaactgttgttttaatgcagcttttgactaagcttaatgttgaagcaaat
tcaaaaatgcatgcttatcttgttgagttacacaataaaatccttgcatctgatgatgtt
ggagagtgcatggataatttgttgggtatgcttattacactattttgtatagattctact
attgatttgagtgagtattgtgatgatatacttaagaggtcaactgtcttacagtcagtt
actcaagagttctcacacataccctcttatgctgaatatgaaagagctaagaatctttat
gaaaaggttttagc------tgattctaaaaatggtggtgtaacacagcaagagcttgct
gcatatcgtaaagctgccaatattgcaaagtcagtttttgatagagacttggctgttcaa
aagaagttagacagcatggcagaacgtgctatgacaacaatgtataaagaggcgcgtgtg
actgatagacgagcaaaattagtttcatcactacatgcgttacttttttcaatgcttaag
aaaatagattctgaaaagcttaatgttttatttgaccaggctagtagtggtgttgtacct
ctagctactgttccaattgtttgtagtaataagcttacccttgtaataccagatccagaa
acttgggtcaagtgtgtg-gaaggtatgcatgttacatattcaaccgttgtttggaatat
agacactgttattgatgctgatggtacag------agttacatccaactt---taggtag
tggattgacatactgtataagtggtgataatatagcatggc---------------cttt
aaaggtcaacttgactaggaatgggcataataaggttgatgctgctttccagaataatga
gcttatgcctcatggtgtaaaaacaaaggcttgcgttgcaggtgtagaccaagcacattg
tagcgtaga------gtctaaatgttattatacaaatattagtggcaattcagttgtagc
tgctattacttcttcaaatccaaatctgaaagtagcttcgttttt---gaatgaggctgg
caatcagatttatgtagacttagacccaccatgtaaatttggtatgaaggtgggtgacaa
ggttgaggttgtttacttgtattttataaagaatacaaggtctattgttaggggtatggt
acttggtgctatatctaatgttgttgtcttacagtctaaagggcatgaaacagaggaagt
ggatgccgttggcattctttcactttgttcatttgcagtagaccctgctgatacatattg
taaatatgtggcagcaggtaatcaacctttaggtaactgtgttaaaatgttgacagtaca
taatggtagtggctttgctataacatcaaagccaagtccaactcctgatcaggattcata
tggaggggcttctgtgtgtctctattgtagagcacatatagcacacccaggaggtgcagg
aaatttagatggacgttgtcaatttaaaggttcttttgtgcaaatacctactac---gga
gaaagaccccgtcggattctgtctacgtaataaggtctgcactgtttgtcagtgttggat
aggtcatgggtgtcagtgtgatgca-cttagacaaccaaaaccttctgttcagttagttg
ctggtgcatctgattttgataagaattatttaaacgggtacggggtagcagtgaggctcg
gctgataccccttgctagtggatgtgatcctgatgttgtaaagcgagcctttgatgtttg
taataaggaatcagctggtatgtttataaattttaagcgtaactgtgcgagattccaaga
agtacgtgatactgaagatggaaatcttgagtattgtgattcatactttgtggttaaaca
aaccactcctagtaattatgaacatgagaaagcttgttacga-agacttaaagtcag--a
agtaacggctgaccatgatttctttgtgttcaataagaacttttata---------atat
tagtaggcagaggcttactaaatatactatgatggacttttgctatgctttgaggcattt
tgacccaaaggattgcgaagttcttaaagaaatacttgtcacttatggttgtatagaaga
ttatcatcctaagtggtttgaagagaataaggattggtacgacccaatagaaaacccaaa
-atattatgccatgttggctaaaatggggcctattgtacgacgtgctctgttgaatgcta
ttgagttcggaaaccttatggttgaaagaggttatgttggtgttattacacttgataacc
aagatcttagtggcaaattttatgactttggtgatttccagaagacagtacctggtgctg
gtgttcctgtttttgacacatattattcgtacatgatgcctatcatagccatgacggatg
ctttggcacctgaaaggtattttgaatatgatgtgcataagggttataagtcttatgatc
tcctcaagtatgattacactgaggagaaacaagagatgtttcagaagtactttaagtatt
gggacc---aggagtatcaccctaactgtcgtgattgtattgaggacaggtgtttgatac
attgtgcaaacttcaacatcttgttttctacactgataccgcagacttcttttggtaatt
tgtgtagaaaggtttttgttgatggtgtaccatttatagctacttgtggctatcattcta
aagaacttggtgttattatgaatcaagataacaccatgtcgttctcaaaaatgggcttaa
gccaactcatgcagtttgttggagatcctgccttattagtgggaacatccaataatttag
ttgatcttagaacttcttgttttagtgtttgtgcattrgcgtctggtattactcaccaaa
cggtaaaaccaggtcactttaacaaggatttctatgattttgcagagaaggctggtatgt
ttaaagagggttcttctataccacttaaacatttcttttacccacaaactggtaatgctg
ctataaatgattatgattattatcgttataacaggcctaccatgtttgatatacgtcaac
ttctattttgtttagaagtgacttctaaatactttgaatgttatgaaggcggctgtattc
cagctaaccaagttgtagttaacaacttagataagagtgcaggctatccatttaataagt
ttggaaaggcccgtctctattatga---aatgagtctagaagaacaggatcaactctttg
agagtacaaagaagaatgtcctgcctactataactcaaatgaatttaaaatatgctatat
ctgcgaagaatagagctcgtacagtggcaggtgtttctatcctttctactatgactaata
ggcaatttcatcagaagattcttaagtctatagttaatactaggaatgctcctgtagtta
ttggaacaaccaagttttatggcggttgggacaacatgttgagaaaccttattcagggtg
ttgaagacccgattcttatgggttgggattatccaaagtgtgatagagcaatgccaaatt
tgctacgtatagcagcatctttggtacttgctcggaaacacactaactgttgtacttggt
ctgagcgtatttataggttgtataatgaatgcgctcaggttttatctgaaactgtcttag
ctacaggtggtatttatgtaaaacctggtggcactagcagtggagatgctactactgctt
atgcaaacagtgtctttaacataatacaagccacatctgctaatgttgcgcgtcttttga
gtgttataacgcgagatattgtttatgatgacattaagagcttgcagtatgaattgtacc
agcaagtttacaggcgattcaattttgattctgcctttgttgaaaagttttattcttact
tatgtaagaatttttcattgatgatcttgtctgacgatggtgttgtttgttacaacaaca
cactagccaaacaaggtcttgttgcagatatttctggttttagagaaattctctactacc
aaaataatgtttatatggctgattctaagtgttgggttgagcctgacttagaaaaaggcc
cacatgaattttgttca-cagcatacaatgctagtggaggtggatggcgagcctaaatac
ttgccatatccagacccatcacgcattttaggtgcatgtgtttttgtagatgatgtggat
aagacggaacctgtggctgttatggagcgctatatagctctagccatagacgcttaccca
ttagtacatcatgaaaatgcggagtacaagaaggtcttctttgtgcttctttcatacatc
agaaaactctatcaagagctttctcagaatatgcttatggactactcttttgtaatggat
atagacaagggtagtaaattttgggaacaggagttctatgagaatatgtatagagcccct
acaactttacaatcttgtggtgtctgtgtagtgtgcaatagtcaaactatactgcgctgt
ggtaattgtatccgcaaaccatttttgtgttgtaaatgttgctatgaccatgtcatgcat
acagaccacaaaaatgttttgtctataaacccatacatttgctcacagcccggttgtggc
gaggcagatgttactaaattgtacctcggaggtatgtcatacttctgtggtaatcataaa
ccaaaattgtcaataccattggtatctaatggtactgtctttggaatttacagggctaat
tgtgcaggtagcgaaaatgttgatgattttaatcaactagctactactaattggtctact
gtagaaccttatattttagcaaatcgttgtagtgactcattgaggcgctttgctgcagag
acagtaaaagccacagaagagttacataagcaacaatttgctagtgcagaagtgagagaa
gtcctctcagatcgtgagttgattctatcgtgggagcccgggaaaactaggcctccattg
aatagaaattatgtttttacaggctatcactttacaagaactagtaaagtgcagcttggt
gactttatatttgaaaaaggtgaaggtaaggatgttgtctattatagggcaacgtctact
gctaaa-ttgtctg--taggagacatttttgttttaacctcacacaatgttgtttctctt
gtagcgccaacattgtgctcgcaacaaaccttttctaggtttgtaaatttaagacctaat
gtaatggtacctgagtgttttgtaaataacattccattgtaccatttagtaggtaaacag
aagcgtactacagtacaaggccctcctggtagtggtaagtcccactttgctataggcctt
gcagcgtactttagtaatgctcgtgttgtttttactgcatgttctcatgcagctgtagat
gctttatgtgaaaaagcttttaagtttcttaaagttgatgattgcactcgtatagtacct
caaagaactactatcgactgcttttcaaagtttaaagctaatgacacaggcaaaaagtac
atttttagtactataaatgccttgccagaagttagttgtgacattcttttggttgacgag
gttagtatgttgactaattatgaattgtcttttattaatggtaagataaactaccaatat
gttgtgtatgtaggtgatcccgcccaattaccggcaccgcgtaccttgct---taatggt
tcactttcaccaaaggattataatgttgtcacaaaccttatggtttgcgttaaacctgat
atcttccttgcgaagtgttaccgttgtcctaaggaaattgtagacactgtgtctactctt
gtttatgatggaaagtttattgcaaacaacccagaatcacgccagtgttttaaagttata
gttaataatggtaattctgatgtaggacatgaaagtggttcagcctacaacacaactcag
ttagaatttgtgaaagattttgtttgtcgcaataaagagtggcgagaagcaacattcatt
tcaccttataatgctatgaaccagagagcctatcgtatgcttggacttaatgttcagaca
gtagactcgtctcaaggttcagagtatgactatgttatcttctgtgttactgcagattct
caacatgcactgaatattaacagatttaatgtagcgcttacaagagctaagcgtggtata
ttagttgtcatgc---------gtcagcgcgatgaattgtattcggc---tcttaagttt
acagagcttgatagtgaaacaagtctgcaaggt---------acaggtttgtttaaaatt
tgcaacaaagaatttagtggtgttcatcctgcttacgcagtaacaacaaaagctcttgct
gcgacttataaagttaatgatgacctcgctgcacttgtcaatgtagaagctggttcagaa
ataacatataaacatcttatttctttgctaggatttaagatgagtgttaatgttgaaggc
tgccacaacatgtttataacgcgtgatgaggctattcgaaatgtaagagggtggatagga
tttgatgtagaggctacacatgcttgtggcactaacattggtactaacctgccttttcaa
gtaggtttctctacaggtgctgactttgtagtcacgcctgagggacttgtagatacttca
ataggcaataattttgagcctgtgaattctaaagcacctccaggtgaacaatttaaccac
ttgcgagtgttattcaaaagtgctaaaccttggcatgtgataagcc---agattgtacaa
atgttagcagacaacctatgcaatgtttcagattgtgtggtttttgtaacttggtgtcat
ggtctagaactaactactttgcgctattttgttaaaataggcaaagaacaagtgtgttct
tgtggttctagagctacaacatttaattctcatactcaag---cttatgcttgttggaag
cattgtttgggctttgattttgtttataacccacttttagtggatgttcaacagtggggt
tactcaggtaacctacagtttaatcatgatttgcattgtaatgtgcatggacacgcgcat
gttgcctctgctgatgctattatgacgcgttgtcttgcaattaacaatgcattttgtcaa
g-atgtcaactgggatttgacataccctcatattgcaaatgaggatgaagtcaattctag
ttgtagatacttacaacgcatgtatcttaatgcatgtgttgat-gctcttaaaattaacg
ttgtctatgatataggcaaccctaaaggtattaaatgcgttagacgtggggacttgagtt
ttagattctatgata-agaatccaatagtacccaacgttaagcagtttgagtatgactat
aatc--------agcataaagataagtttgctgatggtctttgtatgttttggaattgta
atgtggattgttatcctgataattccttggtttgtaggtatgacacacgaaatttgagtg
tgtttaacttaccaggttgtaatggtggtagcctgtatgtcaataaacatgcattccaca
cacctaaatttgatcgcattagctttcgtaatttgaaagctatgccattctttttctatg
actcatctccttgcgaaaccattcaagtggatggagttgcaca---ggatcttgtgtcac
tagctactaaagattgtatcacaaaatgcaacataggcggtcctgtttgtaagaaacatg
cgcagatgtatgcagagtttgtgacttcttataatgcagcggtaacagctggttttacat
tttgggttactaataattttaacccgtataatttgtggaaaagtttttcagctcttcagt
ctatcgataacattgcttataatatgtataagggtggtcattacgacgctattgcaggag
aaatgcccaccattgtgactggagataaagtttttgttattgatcaaggtgtagaaaagg
cagtttttgttaatcagacaacactgcctacttctgtggcgtttgaactgtatgcgaaga
gaaacattcgaacactgccaaacaaccgtattttgaagggtcttggtgtagatgtaacca
atggttttgcaatttgggattatgcgaaccaaacaccattatatcgtaatactgttaagg
tatgt------gcatacacagacattgagccaaatgg---------------tctaatag
ttctgtatgatgatagatatggtgattaccaatcttttctt---gccgctgataatgctg
tcctagtttc--tacacagtgttataag-cgatattcatatgtagaaataccgtcaaata
tgcttgttcagaatggtatgccattaaaagatggag---------cgaatctgtatgtct
ataagcgtgttaatggagcgtttgttacgctacctagcacactaaacacacagggccgca
gttatgaaacttttgagcctcgtagtgacgttgagcgtgattttctcgccatgtcagaag
aggattttgtagcaaagtatgg---taaaggcttaggtctacaacacatactgtatggtg
aagttgataaaccacaattgggcggtttacacactgttataggtatgtacagacttttac
gtgcgaataagttgaatgcaaagtctgttactaattcagattctgatgtcatgcaaaatt
attttgtgttg---gcagataacggttcttacaagcaagtgtgcactgttgttgatctac
tgcttgatgacttcttagaacttcttaggggcatactgaatgagtatggtactaataagt
caaaagttgtaacagtgtcaattgattaccatagcataaattttatgacttggtttgaag
atggcagtattaaaacatgttatccacagcttcaatc------agcatggacgtgtggtt
ataatatgcctgaactttataaagtccagaattgtgttatggaaccttgcaacattccta
actacggtgttggaataacgttgccgagtggtattatgatgaatgtggcaaagtatacac
aactttgtcaatatctttcgaaaacaacaatgtgtgtaccgcataatatgcgagtaatgc
attttggagcaggaagtgataaaggagtggctccaggtagcactgttcttaagcagtggc
tccctgaaggtacactccttgttgataatgatattgtagattatgtgtctgatgcacatg
tttctgtgctttcagattgcaataaatataaaacagagcacaagtttgatcttgtgatat
ctgatatgtat---------acagataatgattcaaaaagaaagcatgaaggcgtgatag
ccaataatggcaatgatgacgttttcatatatctctcagattttcttcgtaacaatttgg
ctcttggcggcagttttgctgtaaaggtgacagagacaagttggcacgagaatttatatg
acattgcacaagattgtgcatggtggacaatgttttgtactgcagtgaatgcttcttcgt
cagaggcctttctgattggtcttaattatttaggtg---caagcgaaaaggttaaagtta
gtggaaagacgctgcacgcaaattatatattttggaggaattgtaattatttacaaacct
ctgcttatagtatatttgacgtagccaagtttgatttgaagttaaaagcgacgccagtag
ttagtctgaaaactgaacaaaaagacagacttagtttttggtttagttaagagtggcaag
ttattagttagagatgttggtgcagttgtgttgcctgacgataatcttgtcacttgtatg
taatgtgagttctattcccacaatttgtc-tcaatgctactgtaggtagtggtgtgtgtc
taccttgcacaaacataccagagtatgcagatggtaaaaatgggggtgaagccctagatt
tttatagtccagatgttatgagaccgccagatggcgcatatatacaatccggttattatg
aaccacttttcacaggttgctttaatcaaactaatcaaactgata-----------gcac
ctgtagaa--------------------atgggctttataaagggtcgccaggtaatttt
actatacaag---------gtgattttcttaaaaattatgatgctgttggcataat----
gttttggtggggtttagctactaatgtgggtaaagtaacaccacccaatgatcccacttt
taatttaacatgggg---------caacttttttcttaattctaaga------attttac
aagtttccctaaagttaaaagtgttatattcattgccactggagatattttcgtaaatgg
cgtt------ttaatgggtgtttataatctaaattttacgcaaaccttaacaatttg---
-----gttagcacagtg----------------tgttggcacaatgaaggttg-------
---ttattttacg--------------------taatagtaatgctctagttcagttttc
agctggcaacgtagttg---attttgaaccctgtacaggagacactactattaataagtt
acgttgtgcttatcagcaatttaatttttctacaggattctatgacatagatacttttgt
acctgtgacatctaatatta-------------------catatttaccttacccagatt
taaaagacaatactggtcaagaggtatgtgacttttatgtagctcttaaaggaga-----
-tcatgttatttacaaccaaagttgtgtagactctaag----------------------
--------------------------------------tacccattctttaaattaaagt
gt----------------------------------------------------------
----aataatacttattcatgggatcagga------------------------------
--------------taagttgtgtatattagggtctgaaata-----------------t
atgtgccggggtataatgtttatactaatac-gcaacatt---catatgctggcactata
------------ccgaattatccaacttgttctt--------------------------
------------------------------------------------------------
------------------------------------ccaaaggtcttagtttggaaaata
tttataagaatataggtttcaatagattttgtgtaactaaattgttggagactcgtgata
tatcatctataacccaatacacttgtgtttatgtc------------------------g
ttagtgtagaaggttttgatagttataattggggtcttaaatacacgtatgttggtgtaa
actt-----tgattttggtacagctatgtatagtgtgaaaagtgcacctatgcagttcat
ctatac---------------------------------------------agagcaatg
tcataattataatatttacaacataagaggtgttggtcaaat------------------
---------------attaaatgtcactggtaaagataatactacacttgtagacggtgg
tctagcaataactagtggcagtggtttattggcctttcgtaata-----atggaagtctt
tatagtgtacaaccgtgccagacagtttcaactcaagctgtaattgttaatgggagtttt
gtaggcctgtttgttcctgcatcttgttggttag----------------ccaatcaatt
taatct--aggtaatcacacagaatatgtagatggtggttgtcttattagtaataagact
a---gtattagaaagcgtaggtccgctgacgctgtttatactggtgaatgca--------
------caggtttatttgcagctatgggtacatcttgtatttatagtaatggcacagttc
ttaatagaacattaccacaaccatctgttcaaactagtgtgcaaccactactaggtgttg
tggcaaa------------------------tgtgtctattccaaaagaattgacacttg
ctgtaaccacagaatacttacaaactcgttatcagaaagttactattgattgtgctaagt
atgtctgtggtgattctataagatgccgcactctgttgcagcagtatggtcctttttgcc
agagtgttaatgctatattaagtggtgttaatgagaatgaagataatggtttactgcaat
atgcggaagctattaatacaggttacacactt---------aattttactggttataatg
tatctaatttgggtgggtttgatttgtcgcttgttctacccaaaaacctcactctgttac
aaaatcaagggaggtctactattgaagacttactttttgacaaagttgttactctaggtg
ttagtgaagttgatcagaattatgataaatgtatagcatctagaggcggttcttttacta
atttagcagatttaacttgtgctcagttttacaatggcgtgatggtgctccctggtgttg
ttgaccctgctctaatggcggtgtacaccggctctttaataggtggtat-----------
----ggcgctcggag--------gcattacagcagcggcatccataccatttgctactca
aatacaagcacgtgtcaattatttagcgttgacacaatcagtgcttttagataaccaaaa
tttgatagcaaattcttttaataaggcccttaaaggtatacagtcagcattagacactgt
ttccaaggggtttggtgaagtagctagaggttttgagagcgtaactgtagcacttaataa
agttcaggatgtagttaatacacattccgacatattaaataaacttatggctcagcttag
tgttaattttggggctgtttcatcttctcttaatgagatatacctaaaattagaccagat
taatgcagatgctcaggttgataggttgattactggtaggttgactgcattatcaactta
cgtagcatctcttcaattagcagcttataaggctgatcagtcaagacgcttggctctaca
gaaagtagaggagtgtgttaagtcgcaatccatgcgatatggtttctgtggtaatggtag
ccatgttctaacaataccacagagtgctcctaatggaatatttttcattcactacacgta
ccaacccacttcttatattataattgaagcagtgcctggtttatgtgtaacaacaccttc
tggaaagtatggtgtaatgcccaagactggaagtggcatcatatttagacagaatggtac
tttc---tttgtcacttccacacagttatatgagcctaagctttt----------atcat
attcagaagtggtcaatttaacatcttgtgaagctaattattacaatgttagtgaaagtg
aaacaccctttcaaccagcattgcctaatttcgatgaygagtttaatgacattactactg
agttaaatacctcaaaagatgccattaaaaatatcagttccaattttaactacacaattc
ccatcctaaatcttgaggatgagatttgtagattgaatcactccattaacacactatata
attatagtgatgttattgacaaaattaaccagggtcttaatgacacctttattaatcttg
aacaacttaataaaattacacgttacattaagtggccttggtatgtttggttagcaattg
gttttgcttgtttaatattcatcttaatattaggatgggtgtttttc---atgactggtt
gttgtg---------------gttgttgttgtggatgctttggcattattccgctaa---
----tgagtaagtgtggtaagaaatcctcttac---------------------------
---tacacgacctttgataat----gatgtggtgtat-aacaaaacagacctaaaaagtc
tgtt-------------------------taatgattcaaactccaacatctttcttaat
agtgctaattcttctttggtgtaaactcgtattaagttgttttaaagagtgt-------g
ttttagcgcttctgcaattaatacaagttttactccaaa---------------------
-----------ttattaatagtaacttac-------------------------------
----------aggctagacttctgctttggcacagtctagactaatgttagattttgaat
taatta----------ttgaaactggtcagcaaataattcaacaaatcagtttcgattta
cagc------------------acatttcaagtgtgctaagcactg----------aatt
atttgacccctttgaagtctgtgtttacagagga--------------------------
--------------ggtaattat---------tgggagttagagtcagctgacga-----
---------------------------gttttcaggtgatgacgaatatattgagta-aa
tcgctagaggagaacg----------------------gaagtttcctaacagc------
----------agtttacatatttgttg---catttgtagcactttacctattaggtagag
cactt--------------------------caagcatttgtacaggc-tgctgatgctt
g-------------ttgtttgttttggtatacatgggta---------------------
-----------------------------gtagttcctggagctaagggtacagcctt--
-------tgtatacaatcatacatatggtaa---aaaacttaacaaacc-----------
--------ggagttagaagcggttattgttaacgagttcccta----------agaacgg
ttggaataacaaa--agtccagc------------aaatttctaatatgac------gga
aaattgcacacttgactcggagcaggcagttctgctttttaaagaatataatttatttat
aaccgcattcctattgtttctt---accatactacttcagtatggttacgcaactaggag
tcggtttatttatatactgaaaatgatagtgttatggtgcttttggcccct---------
taacattgcagtaggtgtaatttcatgtatatatccaccaaatacaggaggtcttgtcgc
agcgataatacttactgtgtttgcttgtctttcttttataggttattggattcagagttg
tagactctttaaaaggtgtaggtcttggtggtcttttaaccccgagtctaatgccgtagg
ttcaatactcctcac-aaatggtcaacaatgtaattttg----------ctatagagagt
gtgcctatggtgcttgctccaattataaagaacggtgtcctttattgtgagggtcagtgg
cttgctaaatgtgaaccagacc---------------acttgcctaaagacatatttgta
tgcacacc-------------------------ggatagacgtaatatctatcgtattgt
gcag-------------------------------------------aaataca------
------------------------------------------------------------
----------ctggtgaccaaagcggaaata-----------------------------
------------------------------------------------------------
-----agaaaaggtttgctacatttgtctatgcaaagcagtcagtagacactg-----gc
gagctagaaagt-------------------gtagcaacaggaggaagtagtctttacac
ataaatgtgtgtgtgtagagagtatttaagactattctttaatagtgcctctattttaag
agcgcatacgagta---------tttattttgaggatattaata----taaatcctcttt
gttttatactctcttttcaagagctattatttaaaaaacagttttgccactcttttgtgc
caaaaactattgttgttaacggtgttaccttt--------------------------ca
agtggataatggaaaagtctactacgaaggaacaccagttttcc--------------aa
aaaggttgttgtagaatgtggtccaattataagaaagattaga-ataattaaa-------
---------------------------gccaccaactac-acttatttttataagaggcg
tt----------------ttatcttacaaacgcttaacaaatacggacg-----------
--atgaaatggctgactagttttgga------agagcagttatttcatgtta--------
------taaagccctactattaac-tcaattaagagtgttagataggttaattttaggtc
ac----ggaccaaaacgcgttttaacgtg-----tagtaggcgagtgcttttgtttcagt
tagatttagtttataggttggctttga--cgcccacccaat-cgctggtatgaataatag
taaagataatccttttcgcggagcaat--agcaagaaaagcgcgaatttatctgagagaa
ggattagattgtgtttactttcttaacaaagcaggacaagcagagccttgtcccgcgtgt
acctctctagtattc-----------caagggaaaacttgtga----ggaacacataaat
aataacgatcttttgtcatggcaagcggtaa-------------------ggcaactgga
aagacagacgccccagcgccagtcatcaaactaggaggaccaaagccacctaaagttggt
tcttctggaaatgcatcttggtt------------tcaagcaataaaagccaagaagcta
aatccacctccacctaagtttgaaggtagcggtgttcctgataatgaaaatcttaaaaca
agccagcaacatggatactggagacgccaagttaggtttaagccaggtaaaggcg-----
--gaagaaaaccagtcccagatgcttggtacttctattatactggaacaggaccagccgc
tgacctgaattggggtgatagccaagatggtatagtgtgggttgctgcaaagggtgctga
tgttaaatctagatctaaccagggtacaagggaccctgacaagtttgaccaatatccact
acgattctcggacgga------------------------------------ggacctga
tggtaatttccgttgggacttcattcctctgaatcgtggtaggagtggaagatcaacagc
agcttcatcagcagcatctagtagagcaccgtcgcgtgacggctcgcgtggtcgtagaag
tggttctgaagatgatcttattgctcgtgcagcaaagataatcc----------------
---------aggatcagcagaagaagggttctcgcattactaaggctaaggctgatgaaa
tggctcatcgccggtattgcaagcgcattattccacctggttataaggttgatcaagtct
ttggtccccgtactaaaggtaagg---agggaaattttggtgatgacaagatgaatgagg
aaggtattaaggatgggcgtgttacagcaatgctcaacctagtccctagcagccatgctt
gtctttttggaagt-agagtgacgcccaaacttcaaccagatgggctgcacttgagattt
gaatttactactgtggtttcacgtgatgatccgcagtttgataattatgtgaaaatttgt
gatcagtgtgtcgatggtgtagggacgcgtccaaaagacgatgaaccgagaccaaagtca
cgcccaaattcaagacctgctacaagaacaagttctccggcgc---caagacaacaacgc
ccaaagaaggagaaaaagccaaagaagcaggatgatgaagtagataaagcgttgacctca
gatgaggagaggaacaatgcacagc-----------------tggaatttgatgatgaac
ccaaggta------------attaactggggggattcagcactaggtgagaatgaactgt
aga---------------------------------------------------------
------------------------------------------------------------
----------gcctttcatactgtt-ctctgctgctttatcttg-gaagatcattagt--
--tttatcgtagaagttcaatagtaagagttaaggaagataggcatgtagcttag-cacc
tacatgtctatcgccagggaaatgtctaatctgtctacttagtagcctggaaacgaacgg
tagacccttagattttaatttagtttaatttttagtttagtttaagttagtttagagtag
gtataaagatgcca--------gtgccggggccacgcggagtacgatcgagggtacag--
-----cactagga-----cgcccactaggggaagagctaaattttagtttaagttaagtt
taattg-gctaagtatagttaaaacttgtaggctagtatagagttagagcaaaa------
------------------aaaaaaaaaaaaaaaaaaaaa--
>GQ427176.1 Turkey coronavirus strain TCoV/TX-1038/98, complete genome
-------------acttaagatagatattaatat--------atatctatcaaact---a
gccttgcgctagatt-----------------------tccaacttaacaaaacggactt
aaatacctacagctggtccccataggtgttccattgcagtgcac----------------
------atttagtgccctggatggcaccatggccaccatgtcaggtttttg---------
--------------------------ttattaaaataa----------------------
-------------------cattgttgctggtatca------------------------
--ctgcttgttttgccgtgtctcactttatacatccgttgcttgggctacctagtatcca
gcgtcctacgggcg--------------------------ccgtggtcggttcgagtgcg
aagga-------------------------cctctg-gttcatctagcggtacgcgggtg
tgtgga----------------------------------agtagcgcttcagacgtatc
ggttctgttgt----gtgaaaca-cggggtcacctccccccacacacctctaagggcttt
tgagcctagcgttgggctacgttctcgcacaaggtcggctatacgacgtttgtagggggt
agtgccaaacaacccctgaggt-------------------------gacaggttctggt
ggtgttt----agtgagcagacatacaatagacagtgacaacatggcta-----------
--caagcctaaaacaggg------------------------agtatctcccaaatcaag
ggatgtcattcttgtttc--caaagacattcccgaacaactctgtgacgctttatttttc
tatacgtcacacaaccctaaggattacgctgatgct---------------------ttt
gcagttaggcagaagtttgaccgtaatctgcaga-----ctgggaaacagttcaaatttg
aaactgtgtgtggtctcttcctcttgaagggagttgaca---------------aaataa
cacctggtgtcccagcaaaagttttaaaggccacttctaagttggcagatttggaagaca
tctttggtgtctc----------------accttttgcacggaaataccgtgaacttttg
aaaacagcatgccagtggtctcttactgtagaaacactggatgttcgtgcacaaactctt
gatgaaatttttggccccactgaaa-tactttggcttcaggtggctgcaaaaattcaagt
ttcagctatggcaatgcgcaggcttgttga------------------agaaataactgc
aaaagtcatggatgctttgggctcaaatttgagtgctctttttaaaattgttaaggaaca
aatagtcaga-----atctttcaaaag-------gccctggctatctttgaaaatgtgag
tgaattaccacagcgcattgctgcacttaaaatggctttttccaagtgtgcaaaatcaat
tacagctgtggttgtaggacatgctcttgtgattagagagtttgctggaacttgccttgc
aagcattaatggtgccattgctaaattctttgacgaacttcccaa---------------
------------tggcttca------------tgggtgccaaaattttttcaacattggc
cttttttaaagaggcagctgtgaaaattgtggaaaatataccaaatgcaccaagaggcac
t----aaagggtttgaagtcattggcaatgccaagggtacacaagttgttgtgcgtggca
tgcgaaatgaccttaacactgcttg-ccaaaaagctgacatccctgtggaggaagaaggt
tggtctgcaattttgg---agggacatctgtgttatgtctt-------------taagag
tggtgatcggttctatgcgacaccgctttctggaaattttgcattgcatgatgtacattg
ctgcgagcgtgttgtctgtctttctgatgg-tgtaacaccggagataaatga--------
----------tggactcgttcttgctgcaatttactcatcctgcagtgtgtcagaactcg
tggcagccattaaaaaaggcgaaccatttaagttcttaggccataaatttgtgtatgcaa
aggatgaagcagtgtcgtttactttagcgaaggctgccactattgcagatgtactgaagc
tgtttcaatcagcccgcgtgaaaatggaagatgtgtggtctgcatttactgaaaagtctt
ttaatttctggaaactcgcatatggaaaagtgcgtaatcttgaagaagttgtgaagactc
atttttgtaaagct----------caaatgtcaattatcattctagcagcagtgcttggc
gaaggcatttggcatcttgtttcacaggtcatctataaagtaggtggtctttttactaga
gttgttgacttttgtgaa---aaacactggaagggtttttgtgcacaacttaaaagggct
aagctcgttgtcaccgaaactctttgtgctctaaaaggagttgcacagcactgtttccaa
--ctattgctggatgcaatacattc-tctgtatatgagttttaagaagtgtgcacttggt
agaattcatggagacttactcttctggaaagggggtgtacacaaaattgttcaagatggc
gatgaagtttggtttgacgccattaa----------tagtattgatgttgaggatctggg
tgttgtccaagaaaaacccatagattttgaggtttgtgaagacgtaacacttccagaaaa
tcaacctggtcatatggttc-aaatcgaggatgacggaaagaactatatgtcttcc---g
ctcaaaaggatgaggacatctattatacaccaatgtctcaacttggtgcaattaatgtag
tttgcaaagcaggcggtaaaaccgttacctttggagacgtaacagtgagagaaataccgc
cacctgatgttgtgcctattaaggttagcatcgagtgctgtggtgaaccatggaatacaa
tcttcaagaaagcttataaagagcccattgaagtcgagacagacctcacagttgaacaat
tgctctctgtgctctatgagaagatgtg--------------------tgacgacctcaa
gttgtttccagaggcaccagagcccccaccatttgagaacgttgcgcttg----------
--------------------ttgataagaacggtaa----agacttggattgcataaaat
catgccatcttatctacc------gtgactatgagagtggtgatgacatcgaggaggaag
atgctgag---------------gagtgtgacactg---------actcagctgatgctg
aagcatgtgacacagcctcag---------aatgtgaagaagaggacgagga--------
--------------tactaaagtgttggctcttatacaagac------------------
------------ccggcaagtaacaagtatcctttaccgcttga----------------
--------------------tgatgattatagcgtct---------------acaatggt
acaattgttcataaggacgctcttgatgtt---------gtgaatttaccatctggtgaa
gaaacctttgttgttaataattgttttgaaggagctgttaaaccactcccacagaaagtt
attga-------------------------------------------------------
--------------tgttctaggtg-----------------------------------
-------------actggggtgaggctgtt------------gatgcgcaagaacaattg
tgtcaacaggaa--tctactcgagtcgtatttgagaaaccggttgaggattctatcagtg
gtttggaggcaatggttgaaca------------------agctgttgttgaagaacagg
aaatagttcctgttgttgaagaggaac---aggatgtagttgtttatacacctgcagacc
tagaagttgttaaagaaacagcagaagaggttgatgagttcattctcatttctgatgttt
ctaaagaagaagttg---tgtctcaagagaaagaggagccacaagttgagcaacatccta
ctcaagttgttaaaccacaacgtgagaagaaggctaaaaagttc------aaagttaaac
cagctacatgtgaaaaacccaaatttttggagtataaaacatgtgt--------------
--------------------gggtgatttgactgttgtgattgcca--------------
-------------------aagcattggatgaatttaaagagttctgcattgtaaatgct
gcaaatgagcatatgtctcatggtggcggcgttgctaaggcaattgcagacttttgtgga
cctgactttgtggaatattgtgaagactatgttaagaaacatggaccacaacaaagactt
-----gttacacct---cattgtaagggcattcaatgtgtgaataatgtagtaggacct-
--------cgccat---------------ggagacagcaacttgcgtgagaagcttgtgg
ctgcttacaagaa--------------------------------------ggttcttgt
---------------------------------------------------------aga
tggcgtcttcaattatgttgtaccagttctctc--------gtcaggaatctttggtgtg
gatt----------------------------------ttaaaatgtcaatag-------
----------------------------acgcaatgcgtgaagcctttgatggttgcgac
atacgtgtcctcttgttctctctga-----gtccagaacacatcgattatttcaatgcaa
cttgtaag-----cagaagacacttta-----------------------tcttacggag
gatggtgtta--------------------------------------------------
------------------------------------------------------------
-----------aataccgctccattgttgtaaaacctggtgactcattgatt--------
----------------------------caatttagacaggtttttgctaaaaataaggc
agtct----------------ttacagctgatgatgttgaggataaa-------------
--------gaaatcctcttcattcctactactgacaagact------------gttcttg
aatattatggtttagatgcgcaaaagtatgta---------atatatttgcaaactcttg
cgcagaaatggaatgtccaatatagggacaattttgttatactagagtggcgtgatggaa
attgctggattagttcagcagtagtgctccttcaagctgctaaaattaggtttaa---ag
gttttcttgcagaagcatgggctaaatttttgggtggagatcctactgattttgtagcct
ggtgttatgcaagttgcaatgctaaagtaggtgatttttcagatgctaattggcttttgg
ctaatttggcagaacattttgatgcagattacacgaatgcacttcttaagaagcgtgtgt
catgtaactgtggtgt-taagaattatgaa---------------cttaggggccttgaa
gcttgtattcaaccagtaaaggcacctaatctgctacattttaaga--------------
---------cgcaatattcaaattgctcaatctgtggtgcaa------------------
------atagtacggatgaagtaatagaagcttcactaccatacttgttgctctttgcta
ctgatggtcctgctacagttgattgtg------------atgaaaatgctgtagggactg
ttgttttcattg-----gctctactaatagtggcc-------------------------
------------------attgttatacrcaagccattggtaaggcttttgataatcttg
ctaaggatagaaaatttggaaagaagtcgccttacattacagcaatgtatac-------g
cgcttttctcttaagagtgaaaatcctctgcctgttgttaaacagagtaagggtaaaact
aaagtagtaaaagaagatgtttctaaccttgctactagttctaaagccagttttgatgat
cttactgactttgaacagtggtatgatagtaaca-------tctatgaaagtcttaaagt
tc-----------------------aggaaatgcctgtgaatttggatgattatgtgtca
tttacaacgaaagaagatactaagttgccactgacacttaaggttagaggtatcaaatca
gttgttgactttgtttcaagagatggtttctcttataagtt-aacacctgacattgaaga
aaattcaaaagcgccagtctactacccagtcttagactctattagt---cttaaggcaat
atgggtagatggcagtgctaattttgttgttggtcatccaaact---actatagtaagtc
tcttcgcattcctactttttgggaaaatgcagagagctttgttaagataggtgacaaagt
tgatggtgtaactatgggcctttggcgtgcagaacatcttaacaaacctaatcttgaaag
aattttcaacattgctaagaaagctattgttgga------tccagtgttgttactacaca
atgtagtaaattaattagtaacgcagct------acattcattgctgataaaataggtg-
-----gtggtgtagttcgcaatattacagatagaattaagggtctttgtggatttacacg
tgggcattttgaaagaaaattttctccacaattcataaaa--------------------
-acacttatatt----------cttcttattttactttgt--------------------
--------------------------------------------------aaaggctagc
gctaagagtgtggttgctagctataagagagtgttatgta---aggtggtatttgccact
ttac---------------ttatagtgtggtttatttacacaagtaatccagtaattttt
---------------actggaatacgtgtgttagactttctagttgagggttctttatgt
ggtccttataatgactatggtaaagactcatttga---------------cgtactactc
tattgtggagatgattttacttgtcgtgtatgtttacatgatagagattcacttcatttg
tataagcatgcttatagcgtagaacaggtttataaagatgcagtttctggcattaagttt
aattggaactggctttatt------tggtctttctaatattatttgttaaaccagtagca
ggtttcgtt----------attatttgctattgtgttaagtatttggtattgagttcaac
tgtgttgcaaactggtgtaggttttgtggactggtttattcaaacagtttttactcactt
taattttatgggcgcaggattt--------------------tatttctggctcttctat
aagttatacatacaggttcatcatatactgta-----ttgtaaggatataacatgtgaag
tgtgtaagagagttgcacgcagtaacag----gcatgaggttggtgt-----tgttgttg
gtggacgcaagcaaattgtgcacgtgtacactaactctggttacgacttttgtaagagac
ataattggtattgtaggaattgtgatgtatatggtcaccaaaacacatttatgtctcccg
aagttgctggcgagctttctgaaaagcttaaacgccatgttaaacctacagcacatgctt
accacgttgtggatgaggcttgcgtagttgatgattttgttaacttaaaat---acaaag
cta------caactcctggtaaggatggtgcacctcctgcagttaaat------------
---gtttcagtgttacagatttcttg---aagaaagctgtttttcttaaggatgcgctga
aatgtgaacaaatatctaatgatggttttatagtgtgtaatacgcagagtgcgcatgctt
tagaggaagcaaagaatgcagccatctattacgcgcaatacctgtgtaaacctatactta
tactcgaccaggcact-ctaccagaatttaatagtggaacctgtatcgaagagcgttgtc
gacaaagtgtgtgacattttgtctaggataatttc-------------------------
-----------------tgtagatactgcatctttggattataaagcaggtacaattcg-
tgatgtcttgctgtctgttac---------------------------taaagatgaaga
agctgtagatatgg---------ctatcttctgtcataatcatgaagttgaatatacagg
tgatggttttactaatgttataccgtcatatggtatagacactgataaattaacacctcg
tgatagagggtttttgataaatgcagatgcttctgttgctaacttaagagt---------
---taaaaatgctccgccggtagtatggaagttctctgatcttattaagttgtctgacag
ttgtcttaaatatttaatttcagcaactgtcaagtcagggtctcgtttctttataacaag
atctggtgctaaacaaattttt--tcttgtagtactcagaaattgttggtagagaaaaag
gctggtggtgtcattagtggtacctttaattggttta--agagttgttgtaaatggctct
tgatattttatgtgctttttacattgtgttgtttgggttattatcatatggagacgaata
aaagttttgttcatcctatgtatg---atgttaactctacaatgcatgttgaaggcttta
aggttatagataaaggtgttattagagacattgtaccagaggaggcttgtttctctaata
agtttgctaactttgatgcattttggggtaaacca-------------tatgtgaatagt
agagactgtccaattgttacagcagtcatagatggcgctggaacaatagcagctggtgtt
cctggttttgtagattgggttcttgatggtgttatgtttgtacacatgacacaaacggat
agaaaaccctggtacattcccacgtggtttaatagagaaattg------ttggttacact
caggattcaattattactgaaggtagtttttatacatctatagctttgttttcagctagg
tgtttatatttaaca---gccagcaatacaccacaattgta---tgttaatggtcataat
gatgctcctggag---ccttaccatttagcagtattactccacatagggtctacttccaa
ccaaatggtgttaggcttataattcctcaacaaataatgcacacaccctac-------gt
agtaaagtttttatcagacagctattgtagaggtagtgtatgtgagtatactaaaccggg
ttattgtgtctcattaaattcccaatgggttttatttaatgacgaatacacaagtaaacc
aggagtattctgtggttctactgttagagagcttatgtttaatatggttagtacatt---
---ttttactggtgtcaaccctaatatttatatgcagctggcgactatgttcttagtact
agttgttgttgtgttaatttttgcaatgg------------------ttataaagtttca
aggtgttttta------aagcttatgcaaccattgtgtttacaataatgctagtttgggc
tgttaatgca-tttgtgctatgtgtacatagttataatagtgttgtagctgctatactac
ttgtactctactgctatgcatcacttgttacaagtcgcaatacttctataataatgcatt
gctggcttgtttttacttttggtttgatagtacctatatggctagcttgttgctacttag
catttgtactttatatgtacacaccattgtttttctggtgttacggtact--actaaaaa
cactcgtaaattgtatgatggcaacgagtttgttggtacttatgatcttgctgcgaagag
cacctttgttattcgcggtcctgaatttgttaagcttacgaacgaga-------------
taggtgataagtttgaacactatctctcagcgtatgctagacttaaatattattcaggca
ctggcagtgagcaagattacttgcaagcttgtcgtgcatggttagcttat----gcgctg
gatcaatatagaaatagtggtgtggaaattgtgtatactccaccacgttactctattggt
gttagtagattacaggctggttttaagaaactagtctgtcctagtagtgctgttgaaaag
tgcattgttagtgtctcttatagaggtaataatcttaatggactgtggctaggtgatact
atctactgtccgcgacatgttttaggcaagttttcaggtgatc---------aatggagt
gatgtacttaatcttgctaataatcatgagtttgaggttgcaactcaaaatggtgtcact
ttgaatgttgttagtaggcggtt----gagaggcgcagttttaattttacaaactgctgt
cgccaatgctgacactcctaagtataagtttgttaaagctaattgtggtgatagtttcac
tatagcttgttcttatggtggtacagttgtgggactctaccctgttactatgcgttctaa
tggtactattagagcttctttccttgcaggagcttgtggctcagttggttttaatataga
aaagggtgtagttaatttcttttatatgcaccatcttgagttacctaatgcattacacac
tggaactgacctatcgggtgatttctatggtggttatgtggacgaagaggttgcacaaag
ggtgccaccagataatttagttactaacaatattgtagcatggctttatgccgcaattat
tagtgttaaggagagtagtttctca---------------------------ctgcctaa
atggttggagagtactactgtcagtgttgaagactacaataagtgggctggtgataatgg
ttttacaccattttctactagtactgctattactaaattaagtgctataacgggagtaga
tgtttgtaaactccttcgcactattatggtaaaaagtagtcaatggggtagtgaccccat
tttaggacaatataattttgaagatgaattgacaccagagtctgttttcaaccagatagg
tggtgttaggttacagtcatctattgtaagaagagccaca--------------------
--------------------tcttggttttggagtaga----------------------
-------tgtgtgttagcttgcttcttatttgtgttgtgtgctattgtcttgtttac---
ggcagtaccacttaaatactatgtacacgcagctgttattttgttaacagctgtactttt
tatttcttttactgttaaacatgttatggcatatatggatactttcctattgcctacat-
-------------------tgattacagttattattggagtttgtgctgaagtccctttc
atatacaatactctaattagtcaagttgttattttcttaagccaatggtatgatcctgta
gtctttgatactatggtaccatggatgttattgccattagtgttgtacactgcttttaag
tgtgtacaaggttgctatatgaattctttcaatacttc------------tttgttaatg
ctgtatcagtttatgaagttaggttttgttacttacacctcttcaaacactcttactgca
tatacagaaggtaattgggagttgttctttgagttagttcacactactgtgttggctaat
gttagtagtaat-tccttaattggtctacttgtgtttaagtgtgctaagtggatgttgta
ttattgcaat-----gcaacatactttaacaattatgtgttaatggcagtcatggttaat
ggcataggctggctttgcacttgttactttggattgtattggtgggttaataaggttttt
ggtttaaccttaggtaaatacaattttaaagtgtcagtagatcaatataggtatatgtgt
ttgcataagataaaaccacctaaaactgtgtgggatgtctttaacgcaaatatacttata
caaggaattggtggtgatcgtgtgttgcctattgctacagttcaatctaaattgagtgat
gtaaagtgtacaactgttgttttaatgcagcttttgactaagcttaatgttgaagcaaat
tcaaaaatgcatgcttatcttgttgagttacacaataaaatccttgcatctgatgatgtt
ggagagtgcatggataatttgttgggtatgcttattacactattttgtatagattctact
attgatttgagtgagtattgtgatgatatacttaagaggtcaactgtcttacagtcagtt
actcaagagttctcacacataccctcttatgctgaatatgaaagagctaagaatctttat
gaaaaggttttagc------tgattctaaaaatggtggtgtaacacagcaagagcttgct
gcatatcgtaaagctgccaatattgcaaagtcagtttttgatagagacttggctgttcaa
aagaagttagacagcatggcagaacgtgctatgacaacaatgtataaagaggcgcgtgtc
actgatagacgagcaaaattagtttcatcactacatgcgttacttttttcaatgcttaag
aaaatagattctgaaaagcttaatgtcttatttgatcaggctagtagtggtgttgtacct
ctagctactgttccaattgtttgtagtaataagcttacccttgtaataccagatccagaa
acttgggtcaagtgtgtg-gaaggtatgcatgttacatattcaacagttgtttggaatat
agacactgttattgatgctgatggtacag------agttacatccaacttctataggtag
tggattgacatactgtataagtggtgacaatatagcatggc---------------cttt
aaaggtcaacttgactaggaatgggcataacaaggttgatgctgctttgcagaataatga
gcttatgcctcatggtgtaaaaacaaaggcttgcgtagcaggtgtagatcaagcacattg
tagcgtaga------gtctaaatgttattatacaaatattagtggcaattcagttgtagc
tgctattacttcttcaaatccaaatctgaaagtagcttcgttttt---gaacgaggctgg
caatcagatttatgtagacttagatccaccatgtaaatttggcatgaaggtgggtgacaa
ggttgaggttgtttacttgtattttataaagaatacaaggtcgattgttaggggtatggt
acttggtgctatatctaatgttgttgtcttacagtctaaagggcatgaaacagaggaagt
ggatgctgttggcattctttcactttgctcatttgcagtagatcccgctgatacatattg
taaatatgtggcggcaggtaatcaacctttaggtaactgtgttaaaatgttgacagtaca
taatggtagtggctttgctataacatcaaagccaagtccaactcctgatcaggattctta
tggaggagcttctgtgtgtctctattgtagagcacacatagcacatccaggaggtgcagg
aaatttagatggacgttgtttatttaaaggttcttttgtgcaaatacctactac---gga
gaaagaccccgttggattttgtctacgtaataaggtttgtactgtttgtcagtgttggat
tggttatggctgtca-ttcgatgcaccttagacaacccaaaccttctgttcaatcagctg
ctggtgcaactgattttgataagaattatttaaacgggtacggggtagcagtgaggctcg
gctgataccccttgctaatggatgtgatcctgatgttgtaaagcgagcctttgatgtttg
taataaggaatcagccggtatgtttcaaaatttgaagcgtaactgtgcgcggttccaaga
agtacgtgatactgaagatggaaatcttgagtattgtgattcttactttgtggttaaaca
aaccactcctagtaattatgaacatgaaaagtcttgttacga-agacttaaagtcag--a
agtaacggctgatcatgacttttttgtgttcaacaagaacatttaca---------atat
tagtaggcaacggcttactaagtatactatgatggacttttgctacgctttgaggcattt
tgacccaaaggactgcgaagttcttaaagaaatacttgtcacttatggttgtatagaaga
ttatcaccctaagtggtttgaagagaataaggattggtacgacccaatagaaaacccaaa
-atattatgccatgttggctaaaatggggcctattgtacgacgtgctttattgaatgcta
ttgagttcggaaaccttatggttgaaaaaggttatgttggtgttattacacttgacaacc
aagatcttaatggcaaattttatgactttggtgattttcagaagacagcgcttggtgctg
gtgttcctgtctttgatacatattattcttacatgatgcccatcatagccatgacggatg
ctttagcacctgaaaggtattttgaatatgatgtgcataagggttataaatcttatgatc
ttctcaagtatgattatactgaggagaaacaagaaatgtttcaaaagtactttaagtact
gggatc---aggagtatcaccctaactgtcgtgactgtagtgatgacaggtgtttgatac
attgtgcaaacttcaacatcttgttttctacactaataccgcagacttctttcggtaatc
tgtgtagaaaagtttttgttgatggtgtaccattcatagctacttgtggctatcattcta
aagaacttggtgttattatgaatcaagataacaccatgtcgttttcaaaattgggtttaa
gtcaactcatgcagtttgttggagaccctgcccttttggtgggaacatccaataatttag
ttgatcttagaacgtcttgttttagtgtttgtgctttagcgtctggtattacgcatcaaa
ctgtaaaaccaggtcactttaacaaggatttctatgattttgcagagaaggctggtatgt
ttaaggaaggttcttctataccacttaaacatttcttctacccacagactggtaatgctg
ctataaacgattatgattattatcgttataacaggcctaccatgtttgatatacgtcaac
ttctattttgtttagaagtgacttctaaatattttgaatgttatgaaggcggctgtatac
cagcaagccaagttgtagttaataatctagataagagcgcaggctacccatttaataagt
ttggaaaagcccgtctctattatga---aatgagtctagaggaacaggaccaactctttg
agagtacaaagaagaacgtcctgcccactataactcaaatgaatttaaaatatgccatat
ccgcgaaaaatagagcgcgtacagtggcaggtgtttctatcctttctactatgactaata
ggcaatttcatcagaagattcttaagtctatagtcaatactagaaatgctcctgtagtta
ttggaacaaccaagttttatggcggttgggacaacatgttgagaaaccttattcagggtg
ttgaagacccgattcttatgggttgggattatccaaagtgtgatagagcaatgccaaatt
tgctacgtatagcagcatctttggtacttgctcggaaacacactaactgttgtacttggt
ctgagcgcatttataggttgtataatgaatgcgctcaggttttatcagaaactgtcctag
ctacaggtggtatttatgtaaaacctggtggtactagcagtggtgatgctactactgctt
atgcaaacagtgtttttaatataatacaagctacatctgctaatgttgcgcgtcttttga
gtgttataacgcgtgatattgtttatgatgacattaagagcctgcagtatgaattgtacc
agcaggtttataggcgagttaattttgacccagcctttgtagaaaagttttatttctact
tatgtaagaatttctctttgatgatcttgtccgacgacggtgttgtttgttataacaata
cactagccaagcaaggtcttgtagcagatatttctggttttagagaagttctctactacc
aaaataatgtctatatgtctgactctaagtgttgggtggaaccagatttagaaaaaggcc
ctcatgaattttgttca-cagcatacaatgctagtggaggtggatggcgagcctaaatac
ttgccatatccagacccttcacgcattttgggtgcatgtgtatttgtagatgacgtggat
aagacagaacctgtggctgttatggagcgctatatagctctagccatagacgcttacccg
ctagtacatcatgaaaatgaggagtacaagaaggtgttctttgtgcttctttcatacatc
agaaaactctatcaagagctttctcagaatatgcttatggactactcttttgtaatggat
atagacaagggtagtaaattttgggaacaggagttctatgagaatatgtatagagctcct
acgactttacaatcttgtggtgtctgtgtagtgtgcaatagtcaaactatactgcgctgt
ggtaattgtattcgcaaaccatttttgtgttgtaaatgttgctatgaccatgtcatgcat
acagaccacaaaaatgttttgtctataaacccatacatttgctcacagcccggttgtggc
gaggcagatgttactaaattgtacctcggaggtatgtcatacttctgtggtaatcataaa
ccaaaattgtcaataccattggtatctaatggtactgtttttggaatttacagggctaat
tgtgctggtagcgaaagtgttgatgattttaatcaactagctactactaattggtctact
gtggaaccttatattttggcaaatcgctgtagtgactcattgagacgcttcgctgcggaa
acagtaaaagccacagaggagttgcataagcagcagtttgctagtgctgaagtgcgagaa
gttctctcga---tggagttgattctatcatgggagccaggtaaaactaggcctccattg
aatagaaattatgtttttacaggctatcactttacaagaactagtaaggtgcagcttggt
gattttatatttgaaaaaggtgaaggtaaagatgttgtctattacagggcaacgtccact
gctaaa-ttgtctg--ttggagacatttttgttttaacttcacacaatgttgtttctctt
gtagcaccaacattgtgtccacaacagaccttttctaggtttgtaaacttaagacctaat
gtaatggtaccagaatgctttgtaaataacattccactgtaccacttattaggtaaacag
aagcgtactacagtacaaggccctcctggcagtggtaagtcacactttgctataggcctt
gcagcgtactttagtaatgctcgtgttgttttcactgcatgctcccatgcagctgttgat
gctttatgtgaaaaagcttttaagtttcttaaagttgatgattgcactcgtatagtacct
caaagaactactatcgactgcttttcaaagtttaaagctaatgacacaggcaaaaagtat
atttttagtactataaatgccttgccagaagttagttgtgacattctcttggttgacgag
gttagtatgttgaccaattatgaattgtcatttattaatggtaagataaactaccaatat
gttgtgtatgtaggtgatcccgctcaattaccggcacctcgtaccttact---taatggt
tcactttcaccaaaggattataatgttgtaacaaaccttatggtttgcgttaaacctgat
atcttccttgcgaagtgttaccgttgtcctaaggaaattgtagacactgtgtctactctt
gtttatgatggaaagtttattgcaaataacccagaatcacgtcagtgtttcaaggttata
gttaataatggtaattctgatgtaggacatgaaagtggttcagcctacaacacaactcaa
ttagaatttgtgaaagattttgtttgtcgcaataaggagtggcgggaagcaacattcatt
tcaccttataatgctatgaaccagagagcctatcgtatgcttggacttaatgttcagaca
gtagactcgtctcaaggttcagagtatgactatgttatcttctgtgttactgcagattct
cagcatgcactgaatattaacagatttaatgtagcgcttacaagagctaagcgtggtata
ctagttgtcatgc---------gtcagctgggtgaattgtattcagc---tcttaagttt
acagagcttgatagtgagacaagcctgcaaggt---------acgggtttgtttaaaatt
tgcaacaaggactttagtggtgtccatcctgcttatgcagtcacaactaaggctcttgcc
gcaacctataaagttaatgatgaacttgctgcacttgttaatgtggaagctggttcagaa
ataacatataaacatcttatttctcttttaggatttaagatgagtgttaatgttgaaggc
tgccacaacatgtttataacacgtgatgaggcaatccgcaatgtaagaggttgggtagga
tttgatgtagaggccacacatgcttgtggtactaacattggtactaacctgccttttcaa
gtaggtttctctactggtgcagactttgtggtcacgcctgaaggacttgtagacacttca
ataggcaataattttgagcctgtgaattctaaagcgcctccgggtgaacaatttaaccat
ttgagagcgttatttaaaagtgctaaaccttggcatgttataagaccaaggattgtacaa
atgttagcagataacctatgcaatgtttcagattgtgtagtttttgtaacttggtgtcat
ggtctagaactaactactttgcgctatttttgtaaaataggcaaagaacaagtatgttct
tgcggttctagagctacaacatttaattctcatactcaag---cttatgcttgttggaag
cattgtttgggttttgattttgtttataacccacttctagtggatgttcaacagtggggt
tactctggtaacctacaatttaatcatgatctgcactgtaatgtgcatggacacgcgcat
gtcgcctctgcggatgctattatgacgcgttgtcttgcaattaacaatgcattttgtcaa
g-atgtcaactgggatttgacatacccacatattgcaaatgaggatgaagtcaattctag
ttgtagatacttacaacgcatgtatcttaatgcatgtgttgat-gctcttaaaattaatg
ttgtctatgatataggcaaccctaaaggtataaaatgtgttagacgtggagacttgagtt
ttagattctatgata-agaatccaatagtacccaacgttaagcagtttgagtatgactat
aatc--------agcataaagataagtttgctgatggcctttgtatgttctggaattgta
atgtggattgttatcctgataattccttggtttgcaggtatgacacacgaaatttgagtg
tgtttaacctaccaggttgtaatggtggtagcctgtatgttaataaacatgcattccaca
cacctaaatttgatcgcattagctttcgtaatttgaaagctatgccattctttttctatg
actcatctccttgcgaaaccattcaagtggatggagttgcaca---ggatcttgtgtcac
tagctactaaagattgtatcacaaaatgcaacataggcggtgctgtttgtaagaaacatg
cgcagatgtatgcagagtttgtgacttcttataatgcagcggtaacagctggttttactt
tttgggttactaataattttaacccatataatttgtggaaaagtttttcagctctccagt
ctatcgacaatattgcttttaatatgtataagggtggtcattacgacgctattgtaggag
aaatgcccaccatcgtaactggagataaagtttttgttattgatcaaggtgtagaaaagg
cagtttttgttaatcaaacaacactgcctacttctgtggcgtttgaactatatgcgaaga
gaaatattcgcacactgccaaacaaccgcattttgaagggtcttggtgtagatgtaacca
atggttttgtaatttgggattatgcgaaccaagcaccattatatcgtaatactgttaagg
tatgt------gcatacacggacattgagccaaatgg---------------cctaatag
ttctgtatgatgatagatatggtgattaccaatcttttctt---gccgctgataatgctg
ttctagtttc--tacacagtgttataag-cgatattcatatgtagaaataccatcaaaca
tgcttgttcagaatggtatgccattaaaagatggag---------cgaacctgtatgttt
ataagcgtgttaatggagcgtttgttacgctacctaacacactaaacacacaaggtcgca
gttatgaaacttttgaacctcgtagcgacattgagcgtgattttctcgacatgtcggaag
aggattttgtagaaaagtatgg---taaagacttaggtctacaacacatactgtatggtg
aagttgataaaccacaattgggcggtttacacactgttataggtatgtacagacttttac
gtgcgaataagttgaatgcaaagtctgttactaattccgattgtgatgtcatgcaaaatt
attttgtattg---gcagacaatggttcctacaagcaagtttgcactgttgtggatttgc
tgcttgatgatttcttagaacttcttaggaacatactgaaggagtatggtactaataagt
caaaagttgtaacagtgtcaattgattaccatagcataagttttatgacttggtttgaag
atggcagtattaaaacatgttatccacagcttcaatc------agcttggacgtgtggtt
ataatatgcctgaactctataaggttcagaactgtgttatggaaccttgcaacattccaa
attatggtgttggaataacgttgccgagtggtattatgatgaatgtggcaaagtatacac
aactttgtcaatatctttctaaaacaacaatgtgtgtaccgcataatatgcgagtaatgc
attttggagcaggaagtgataaaggggtggctccaggtagcactgttcttaagcaatggc
tccctgaaggtacactccttgttgataatgatattgtagattatgtatctgacgcacatg
tttctgtgctttcagattgcaataaatataagacagagcacaagtttgatcttgtgatat
ctgatatgtat---------acagacaatgattcaaagagaaaacatgagggcatagtag
ccaataatggcaatgacgatgtcttcatttatctagctaattttttaaagaacaacttag
ccct---gcgcagttttgctgtaaaagtaacagagacaagttggcatgagattctatatg
acattgcacaggattgtgcatggtggacaatgttttgtacagcagtgaatgcttcttctt
cagaagctttcttggttggtattaattatttgggtg---caagtgaaaaggttaaagtta
gtggaaaaacactgcacgcaaattatatattttggaggaattgtaattatttacaaacct
ctgcttatagtatatttgacgttgccaagtttgatttgaagttaaaagcgacgccagtag
ttagtctgaaaactgaacaaaaagacagacttagtttttggtttagttaagagtggcaag
ttattagttagagatgttggtgcagttgtgctgcctgacgataatcttgtcacttgtatg
taatgtgagttctattaccacaatttgta-ataatgccactgtaggtagtggtgagtgta
tatcttgcacaaacataccacagtatgctgatggtaaaaatgggggtgaagccctagatt
tttatagtccagatgtcatgcgaccgtcagacggtgcgtatatacaatccggttattacg
aaccactttttacaggttgctttaaccaaactaatcaaactgata-----------ccac
ctgtaaaa--------------------atgggctttatgcagggtcgccaggtaatttt
actatacaag---------gtggttttcttcaaaattatgatgctattggcataat----
gttttggtggggcattggtactaatgcagataaaaaa------tccaatgatcccatttt
taatttaacatgggg---------caactttttccttaattctaaga------attttac
aggtttccctaaagttaaaagtgttatattcattgccactggagatatttttgtaaatgg
tgtt------ttaatgggtgtttataatctaaattttacgcaaaccttaacaatttg---
-----gttagcacagtg----------------tgttggcacaatgaaagttg-------
---ttattttacg--------------------taatagtaatgctctagttcacttttc
agctggcaacgtagttg---cttttgaaccctgcacaggagacactactattaataagtt
acgttgcgcttatcagcaatttaatttttctacaggattttatgacatagatacttttgt
acctgtgacacctaatatta-------------------cacatttaccttacccagatt
taaaagataatactagtcaagaggtacatgaattttatgtagctcttaaaggaga-----
-tcctgttaattacaatcaaagttgtgtagactctaag----------------------
--------------------------------------tactcattctttaaattaaagt
gt----------------------------------------------------------
----aataatacttattcttgggattttga------------------------------
--------------taagtggtgtatattagggtctgaaata-----------------t
atgtgccggggtataatgtttacactaatac-gcaacatt---catatgctggcactata
------------ccaaattatccaacttgttctt--------------------------
------------------------------------------------------------
------------------------------------ccaaaggtcttagtttggagaata
tttataataatataggtttcaatagattttgtgtaactaaattgttagcgactcgtgata
tatcatctataacccaatacacttgtgtttatgtc------------------------g
ttagtgtagaaggttttgatagttataatagtggtattatatacaggtatgttggtgtaa
actt-----tgattttggtacagctatgtatagtgtgaaaagtgtacctacgcaattcat
ctatac---------------------------------------------agagcaatg
tcataattataatatttacaacataagaggtgttggtcaaat------------------
---------------attaaatgtcactggtaaagataatattacacttgcagacggtgg
tctagcaataaccagtggcagtggtttattggcctttcgtaata-----atggaagtctt
tatagtgtacaaccttgccatacagtttcaactcaagctgtaattgttaatgggagtttt
gtaggcttgtttgttcctgcatcttgttggttag----------------ccaatcagtt
taatct--aggtaaccacacagaatatgtagatggtggttgtcttattagtaataag---
a---ctattagaacgcgtaggtctaccagcgctgtttatactggtgaatgca--------
------caggtttatttgcagctatgggtacatcttgtatttatagtaatggcacagttc
ttaatagaacattaccacaaccatctgttcaaactagtgtgcaaccattactaggtgttg
tagcaaa------------------------tgtgtctattccaaaagaattgacacttg
ctgtaaccacagaatacttacaaactcgttatcagaaagttactattgattgtgctaaat
atgtctgtggtgattctacaaggtgccgcacgttgctgcagcagtatggttctttttgcc
agagtgttaatgctatattaagtggtgttaatgagaatgaagataatggtttactgcaat
atgcggaagctattaatacaggttacacactt---------aattttactggttataatg
tatccaatttgggtgggtttgatttgtcccttgttctacccaaaaatcttactctggcac
aaaatcaaggtaggtctactattgaagacttactttttgacaaagttgttactctaggtg
ttagtgaagttgatcagaattatgataaatgtatagcatctagaggtggttcttttacta
atttagcagatttaacttgtgctcagttttacaatggtgtgatggtgctccctggtgttg
ttgaccctggtctaatggcagtgtacaccggctctttaataggtggtat-----------
----ggcgctcggag--------gcattacagcagcggcatccataccatttgctactca
aatacaagcacgtgtcaattatttagcgttgacacaatcagtgcttttagataaccaaaa
tttgatagcaaattcctttaataaggcccttaaaggtatacagtcagcattagacactgt
ttcccaggggtttgttgaagtagctagaggttttgagagcgtaactgtagcacttaataa
agttcaggatgtggttaacacacattccgacatattaaataaacttatggctcagcttag
tgttaattttggggctgtttcatcttctcttaatgagatatacctaaaattagaccagat
taatgcagatgctcaggttgataggytaattactggtaggttgactgcattatcaactta
cgtagcatctcttcaattagcagcttataaggctgaccagtcaagacgcttggctctaca
gaaagtagaggagtgtgttaagtcgcaatccatgcgatatggtttctgtggtaatggtag
ccatgttctaacaataccacagagtgctcctaatggaatattctttatccactacacgta
ccaacccactgcttatgttacaattgaagcagtgcctggtctatgtgtaacaacaccttc
tggaaagtatggtgtaatgcccaagactggaagtggcatcatatttagacagaatgatac
tttc---tttgtcacttccacacagttatatgagcctaagctttt----------atcat
attcagaagtggtcaatttaacatcttgtgaagctaattattacaatgttagtgaaagtg
aaacaccctttcaaccagcattgcctaatttcgatgacgagtttaatgacatttttactg
agttaaatacctcaaaagatgccattaaaaatatcagttccaattttaactacacaattc
ccatcctaaatcttgaggatgagatttgtagattgaatcactccattaacacactatata
attatagtgatgttattgataaaattaaccagggtcttaatgacacctttattaatcttg
aacaacttaataaaattacacgttacattaagtggccttggtatgtttggttagcaattg
gttttgcttgtttaatattcatcttaatattaggatgggtgtttttc---atgactggtt
gttgtg---------------gttgttgttgcggatgctttggcattattccgctaa---
----tgagtaagtgtggtaagaaatcctcttac---------------------------
---tacacgacttttgataat----gatgtggtgtat-gaaaaaacagacctaaaaagtc
tgtt-------------------------taatgattcaaactccaacatcttttctaat
agtgttaattcttctttggtttaaacttgtgttaagttgttttaaagagtgt-------g
ttttagcgcttcttcaattaatacaagttttactccaaa---------------------
-----------ttattaatagtaacttac-------------------------------
----------aggctagacttctgctttggcacagtctagactaatgttagattttgaag
caatta----------ttgaaactggtcagcaaataattcagcaaatcagtttcgattta
cagc------------------acatttcaagtgtgctaagcactg----------aatt
atttgacccctttgaagtctgtgtttacagagga--------------------------
--------------ggtaattat---------tgggagttagagtcagctgacga-----
---------------------------gttttcaggtgatgacgaatttattgagta-aa
tcgctagaggagaacg----------------------gaagtttcctaacagc------
----------agtttacatatttgttg---catttgtagcactttacctattaggtaggg
tactt--------------------------caagcatttgtacagac-tgctgatgctt
g-------------ttgtttgttttggtatacatggata---------------------
-----------------------------gtagttcctggagctaagggtgcagcctt--
-------tgtatacaattatacatatggtaa---aaaacttaacaaacc-----------
--------ggagttagaagcggttattgttaacgagttcccca----------agaacgg
ttggaataacaaa--agtccagc------------aaatttctaatatgac------gga
aaattgtacacttgattcagagcaggcagttctgctttttaaggaatataatttatttat
aaccgcattcctattgtttctt---accatactacttcagtatggttacgcaactaggag
tcggtttatctatatactgaaaatgatagtgttatggtgcttttggcccct---------
taacattgcagtaggtgtaatttcatgtatatacccaccaaacacaggaggtcttgtcgc
agcgataatacttacagtgtttgcgtgtatgtcttttgtaggttattggattcagagttt
tagactctttaaacggtgtaggtcttggtggtcttttaaccccgagtctaatgccgtagg
ttcaatactcctcac-aaatggtcaacaatgtaattttg----------ctatagagagt
gtgcctatggtgcttgctccaattataaagaacggtgccctttattgtgagggtcagtgg
cttgttaaatgtgaaccagacc---------------acttgcctaaagacatatttgta
tgcacacc-------------------------ggatagacgtaatatctatcgtatggt
gcag-------------------------------------------aaataca------
------------------------------------------------------------
----------ctggtgaccaaagcggaaata-----------------------------
------------------------------------------------------------
-----agaaaaggtttgctacatttgtctatgcaaagcagtcagtagacactg-----gc
gagctagaaagt-------------------gtagcaacaggaggaagtagtctttacac
ataaatgtgtgtgtgtagagagtatttaagactattctttaatagtgcctctattttaag
agcgcataagagta---------tttattttgaggatattaata----taaatcctcttt
gttttgtactctcttttgaagagctattatttaaaaaacagttttcccactcttttgtgc
caaaaactattgttgttaacggtgtagaattc--------------------------ca
agtggataatggaaaagtctactacgaaggatcaccagtcttta--------------aa
aaaggttgttgcgggttgtggtctcactataagaaagattagatgtgattaca-------
----------------------------caacctacaac-acttgtttctaataagggcg
tt----------------tggacttacaaacgcttaacaartacggacg-----------
--atgaaatggctgactagtttttta------agagcagttatttcatgtta--------
------taaagccctactattaac-tcaattaagagttttagataggttaattttagatc
ac----ggcccaaaacgcgttttaacgtg-----tagtaggcgagtgcttttgtttcagt
tagatttagtttataggttggcgtata--cgcccacccaat-cgctggtatgaataatag
taaagataatccttttcgcggagcaat--agcaagaaaagcgcgaatttatctgagagaa
ggattaggttgtgtttactttcttaacaatgcaggacaagcagagccttgtcccgcgtgt
acctcgctagtattc-----------caagggaaaacttgtga----ggaacacatatat
aataaatatcttttgtcatggcaagcggtaa-------------------ggcaactggg
aagacagacgccccagcgccagtcatcaaactaggaggaccaaagccacctaaagttggt
tcttctggaaatgcatcttggtt------------tcaagcaataaaagccaagaagcta
aattcacctttacctaagtttgaaggtagcggtgttcctgataatgaaaaccttaaacca
agccagcaacatggatactggagacgccaagctaggtttaagccaggtaaaggcg-----
--gaagaaaaccagtcccagatgcttggtacttctattatactggaacaggaccagccgc
tgacctgaattggggtgatagccaagatggtatagtgtgggttgctgcaaagggtgctga
tgtcaaatctaggtctaaccagggtacaagggaccctgacaagtatgaccaatacccact
acggttttcagatgga------------------------------------ggacctga
tggtaatttccgttgggactttattcctctgagtcgtggcaggagtgggagatcaacagc
agtttcatcagcagcatctagtagagcaccatcacgtgaaggttcgcgtggtcgcaggag
tggttctgtagatgatcttattgctcgtgcagcaaagataatcc----------------
---------aggatcagcagaagaagggttctcgcattactaaggctaaggctgatgaaa
tggctcatcgccggtattgtaagcgtactatcccacctggttataaggttgaacaagtat
ttggtccccgtactaaaggtaagg---agggaaattttggtgatgacaagatgaatgagg
aaggtgttaaggatgggcgtgttacggcaatgctcaacctagtccctagcagccatgctt
gtctttttggaagtaagagtgacgcccaaacttcaaccagatgggctgcac-tgaaattt
gaatttactactgtggttccacgtgatgatccgcagttcgataattatgtgaatatttgt
gatcagtgtgtcgatggtgtaggaacacgtccaaaagacgatgaaccgagaccaaagtca
cgctcaagttcaagacctgctacaagaggaaattctccagcgc---caagacaacagcgc
ccaaagaaggagaaaaagccaaagaagcaggatgatgaagtagataaagcgttgacctca
gatgaggagaggaacaatgcacagc-----------------tggaatttgatgatgaac
ccaaggta------------attaactggggggattcagccctaggagagaatgaacttt
gagtaacataatggac---ctgcattttttgg-acattttgttagccactatttctgtgc
tttcctatcaattattacaggcattgattgtgcttatgttcaatatttaagcttcttttg
gttgctttttgcttgttgtattgttgctgtgctttttattattgtgattctcattagttt
gctttatcctagaagttcaatagtaagagttaaggaagataggcatgtagcttag-cacc
tacatgtctatcgccagggaaatgtctaatctgtctacttagtagcctggaaacgaacgg
tagacccttagattttaatttagtttaatttttagtttagtttaagttagtttagagtag
gtataaagatgcca--------gtgccggggccacgcggagtacgatcgagggtacag--
-----cacaagga-----cgcccattaggggaagagctaaattttagtttaagttaagtt
taattg-gctaagtatagttaaaatttataggctagtatagagttagagcaaaa------
------------------aaaaaaaaaaaaaaaaaaaaa--
>GQ427174.1 Turkey coronavirus strain TCoV/TX-GL/01, complete genome
-------------acttaagatagatattaatat--------atatctatcatact---a
gccttgtgctagatt-----------------------tccaacttaacaaaacggactt
aaatacctacagctggtccttataggtgttccattgcagtgcac----------------
------atttagtgccctggatggcaccatggccaccgtgtcaggtttttg---------
--------------------------ttattaaaataa----------------------
-------------------cattgttgctggtatca------------------------
--ctgcttgttttgccgtgtctcactttatacatccgttgcttgggctacctagtatcca
gcgtcctacgggcg--------------------------ccgtggtcggttcgagtgcg
aagga-------------------------cctctg-gttcatctagcggtagccgggtg
tgtgga----------------------------------agtagcgcttcagacgtacc
ggttctgttgt----gcgaaaca-cggggtcacctccccccacatacctctaagggcttt
tgagcctagcgttgggctacgttctcgcacaaggtcggctatacgacgtttgtagggggt
agtgccaaacaacccctgaggt-------------------------gacaggttctggt
ggtgttt----agtgagcagacatacaatagacagtgacaacatggcta-----------
--caagcctaaaacaggg------------------------agtatctcccaaatcaag
ggatgtcattcttgtttc--caaagacattcccgaacaactctgtgacgctttatttttc
tatacgtcacacaaccctaaggattacgctgatgct---------------------ttt
gcagttaggcagaagtttgaccgtaatctgcaga-----ctgggagacagttcaaatttg
aaactgtgtgtggtctcttcctcttgaagggagttgaca---------------aaataa
cacctggtgtcccagcaaaagttttaaaggccacttctaagttggcagatttggaagaca
tctttggtgtctc----------------accttttgcacggaaataccgtgaacttttg
aaaacagcatgccagtggtctcttactgtagaaacactggatgttcgtgcacaaactctt
gatgaaatttttgcccccactgaaa-tactttggcttcaggtggctgcaaaaattcaagt
ttcagctatggcaatgcgcaggcttgttgg------------------agaagtaactgc
aaaagtcatggaagctcttggctcaaatttgagtgttctctttcaaattgttaaacaaca
aatagccaga-----atctttcaaaag-------gcactggctatttttgaaaatgtgag
tgaattaccacagcgtattgcagcacttaagatggcctttgccaagtgtgccaagtcaat
tactgttgtggttgtggaaagaactctagttgttagagagttcgctggaacttgccttgc
aagcattaatggtgctgttgcaaagttctttgaagaacttccaaa---------------
------------tggcttca------------tgggctctaaaatattcgcaacacttgc
tttctttaaagaggcagctgtgaaaattgtggaaaatataccaaatgcaccaagaggcac
t----aaagggtttgaagtcattggcaatgccaagggtacacaagttgttgtgcgtggca
tgcgaaatga-tttaacgttgcttgaccaaaaagctgacgtccctgtggagtcagaaggt
tggtctgcaatcctag---aaggacatctttgctatgtctt-------------taagag
tggcgatcgtttctatgcggcacctctttcaggaaattttgcattgcatgatgtacattg
ctgcgagcgtgttgtctgtctttctgatgg-tgtaacaccggagataaatga--------
----------tggacttattcttgcagcaatctactcttcttttagtgtcgcagaacttg
tggcagccattaaaaggggtgaaccatttaagtttctgggtcataaatttgtgtatgcaa
aggatgcagcagtttcttttacattagcgaaggctgctactattgcagatgttttgaagc
tgtttcaatcagcgcgtgtgaaagtagaagatgtttggtcttcacttactgaaaagtctt
ttgaattctggaggcttgcatatggaaaagtgcgtaatctcgaagaatttgttaagactt
gtttttgtaaggct----------caaatgtcaattgtggttctagcagcagtgcttgga
gaaggcatttggcatcttgcctcacaagtcatctacaaattaggtggtctttttactaaa
gttgttgatttttgtgag---aaacactggcaggggttttgcgttcagttgaagagggct
aagctcgttgtcactgaaaatttttgtgttctaaaaggagttgcacagcactgttttcaa
--ctattgctgggtgcaatacattc-tctgtataagagttttaagaagtgtgtacttggt
agaattcatggagacttgctcttctggaaaggtggtgtacacaaaattgttcaagatggc
gatgaaatttggtttgacgccattga----------tagtgttgatgttgaagatctggg
tgttgttaaagacaaacctatagattttgaggtttgtgaagacgtaacacttccagaaaa
ccaacctggtcacatggttc-aaatcgaagaagatggaaagaactatatgttttcc---g
ctcaaagggatgagaacatctattatacaccaatgtctcaacttggtgcaattaatgtag
tttgcaaagcaggcggtaaaaccgttacctttggaggcacaacagtgaaagaaataccgc
cacctgatgttgtgcctattaaggttagcatcgagtgctgtggtgaaccatggaatacaa
tcttcaagaaagcttataaagagcccattgaagtcgagacagacctcacagttgaacaat
tgctctctgtgatctatgagaagatgtg--------------------tgatgacctcaa
attgtttccagaggctccagagcctccaccatttgagaacgtcgctcttg----------
--------------------ttgataagaacggtaa----agacttggattgtataaaat
catgccatcttatctacc------gtgattatgagagtggtgatgatatcgaggaggatg
atgctgag---------------gagtttgatactg---------actcagctgatgctg
aagaatgtgacacagcctcag---------aatgtgaagaagaggacgagga--------
--------------tactaaagtgttggctcttatacaagac------------------
------------ccggcaagtaacaagtaccctcttccactaga----------------
--------------------tgatgattatagcgtct---------------acaatggt
gcaattgttcataaagacgctcttgatgtt---------gtgaatttaccatctggtgaa
gaaacttttgttgttagtaattgttttgagggagctgttaaaccactcccacagatagtt
attga-------------------------------------------------------
--------------tcgtcctgagg-----------------------------------
-------------gcgggttggcggatgtt------------gatgcacaagaacaattg
tgtcaacaggaa--tctactcgggtcgtatttgagaaaccggttgagggttctactggta
gttgcgaggcaatggttgaacg------------------aactgttgttgaagaacatg
ctgtagttcctgtggttgaaaaaagtc---aggatgtagttgtttatacacctgccgacc
tagaagttgttaaagaaacagcagaagaggttgatgagtttattctcatttctgctgtcc
ctaaagaagaagttg---tgtctcaggagaaagaggagccacaggttgagcaagagccta
ccctagttgttaaaccacaacgtgagaagaaggctaaaaagttc------aaagttaaac
cagctacatgtgaaaaacccaaatttttggagtataaaacatgtgt--------------
--------------------gggtgatttgactgttgtgattgcca--------------
-------------------aagcattggatgagtttaaagagttctgcattgtaaatgct
gcaaatgagcatatgtctcatggtggcggcgttgctaaggcaattgcagacttttgtgga
cctgactttgtggaatattgtgaagactatgttaagaaacatggaccacaacaaagactt
-----gttacacct---cattgtaaaggcattcaatgtgtgaataatgtagtaggacct-
--------cgccat---------------ggagacagcaacttgcgtgagaagcttgtgg
ctgcttacaagaa--------------------------------------ggttcttgt
---------------------------------------------------------aga
tggcgtcttcaattatgttggtccagttctctc--------gtcaggaatctttggtgtg
gatt----------------------------------ttaaaatgtcaatag-------
----------------------------acgctatgcgcgaagcttttgaaggttgtgcc
atacgcgtcctcttgttctctctga-----gtcaagaacacatcgattatttcaatgcaa
cttgtaag-----cagaagacaattta-----------------------tcttacggag
gatggtgtta--------------------------------------------------
------------------------------------------------------------
-----------aataccgctccgttgttttaaaacctggtgactctttgatt--------
----------------------------caatttggacaggtttttgctagaaataaggt
agtct----------------tttcggccgatgatgttgaggataaa-------------
--------gaaatcctcttcattcctactactgacaagact------------gttcttg
aatattatggtttagatgcgcaaaagtatgta---------atatatttgcaaactcttg
cgcagaaatggaatgtccaatatagggacaattttgttatacttgagtggcgtgatggaa
attgctggattagttcagcagtagtgctccttcaagctgctaaaattaggtttaa---ag
gttttcttgcagaagcatgggctaaatttttgggtggagatcctactgattttgtggcct
ggtgttatgcaagttgcaatgctaaagttggtgatttttcagatgctaattggcttttgg
ctaatttggcagaacattttgatgcagattacacgaatgcacttcttaagaggcgtgtgt
catgtaactgtggtgt-taagagttatgaa---------------cttagaggccttgaa
gcttgtattcaaccagtaaaggcacccaatcttcttcattttaaga--------------
---------ctcagtacacaaattgttcagtgtgtgatgcaa------------------
------atagtgtggatgaggtggtagaagcctcactaccatatctgttgctccttgcta
ctgatggtcctactacagtggattgtg------------atgaaaatgctgtagggaatg
ttgttttcattg-----gctctactaatagtggcc-------------------------
------------------attgttacacgcaagccattggtaaggcttttgataatcttg
ctaaggatagaaaatttggaaagaagtcgccttacattacagcaatgtatac-------g
cgcttttctcttaagagtgaaaatcctctacctgttgttaaacagagtaagggtaaaact
aaagtagtaaaagaagatgttgctaaccttgctactagttctaaagccagttttgatgat
cttactgactttgaacagtggtatgatagtaaca-------tctatgaaagtcttaaagt
tc-----------------------aggaaatgcctgtgaatttggatgattatgtgtca
tttacaacgaaagaagatactaagttgccactgacacttaaggttagaggtatcaaatca
gttgttgactttgtttcaagagatggtttctcttataagtt-aacacctgacattgaaga
aaattcaaaagcgccagtctactacccagtcttagactctattagt---cttaaggcaat
atgggtagatggcagtgctaattttgttgttggtcatccaaact---actatagtaagtc
tcttcgcattcctactttttgggaaaatgcagagagctttgttaagataggtgacaaagt
tgatggtgtaactatgggcctttggggtgcagaacatcttaacaaacctaatcttgaaag
aattttcaacattgctaagaaagctattgttgga------tccagtgttgttactacaca
atgtagtaaattaattagtaacgcagct------acattcattgctgataaaataggtg-
-----ggggtgtagttcgtaatattacagatagaattaagggtctttgtggrtttacacg
tgggcattttgaaagaaaattttctccacaattcataaaa--------------------
-acacttatatt----------cttcttattttactttgt--------------------
--------------------------------------------------aaaggctagt
gctaagagtgttgccactagttataagcgtgtgttgtgta---aggtggtttttgccacg
ctat---------------ttatattatggtttgtgtacacaagcaaaccagtaactttt
---------------actggaacacgtgtgctagactttttatttgagggttctttatgt
ggtccctataatgactatggtaaagactcatttga---------------tgtactacgc
tattgtggagatgattttacttgtcgtgtatgtttacatgatagagattcacttcatttg
tataagcatgcttatagcgtagaacaggtttataaagatgcagtttctggcattaagttt
aattggaattggctttatt------tggtctttctaatattatttgttaaaccagtagca
ggttttgtt----------attatttgctattgtgttaagtatttggtattgagttcaac
tgtgttgcaaactggtgtaggttttctggactggtttattcaaacagtttttactcactt
taattttatgggcgcaggtttc--------------------tatttctggctcttctat
aaattgtacatacaggttcatcatatactgta-----ttgtaaggatataacatgtgaag
tgtgtaagagagttgcacgcagtaacag----gcatgaggttggtgt-----tgttgttg
gtggacgcaagcaaattgtgcacgtgtacactaactctggttacgacttttgtaagagac
ataattggtattgtaggaattgtgatgtatatggtcaccaaaacacatttatgtctcccg
aagttgctggcgagctttctgaaaagcttaaacgccatgttaaacctacagcacatgctt
accacgttgtggatgaggcttgcgtagttgatgattttgttaacttaaaat---acaaag
cta------caactcctggtaaggatggtgcacctcctgcagttaaat------------
---gtttcagtgttacagatttcttg---aagaaagctgtttttcttaaggatgcgctga
aatgtgaacaaatatctaatgatggttttatagtgtgtaatacgcagagtgcgcatgctt
tagaggaagcaaagaatgcagccatctattacgcgcaatacctgtgtaaacctatactta
tactcgaccaggcact-ctaccagaatttaatagtggaacctgtatcgaagagcgttgtc
gacaaagtgtgtgacattttgtctaggataatttc-------------------------
-----------------tgtagatactgcatctttggattataaagcaggtacaattcg-
tgatgccttgctgtctrttac---------------------------taaagatgaaga
agctgtagatatgg---------ctatcttctgtcataatcatgaagttgaatatacagg
tgatggttttactaatgttataccgtcatatggtatagacactgataaattaacacctcg
tgatagagggtttttgataaatgcagatgtctctattgctaacctaagagt---------
---taaaaatgctccaccggtggtatggaagttttctgatcttattaagttgtctgacag
ttgtcttaaatatttaatttcagctactgtcaagtcaggagttcgtttctttataacaaa
gtctggtgctaagcaggttatt--tcttgtcacacacagaaattgttggtagagaaaaag
gctggtggtatcataggtggtacttttaattggttca--agagttgttgtaaatggctct
tgatattttatgtactttttacattgtgttgtttgggttattatcatatggagatgaat-
--atttttgttcatcccatgtatg---atgttaactctacaatgcatgttgaaggtttta
aggttatagataaaggtgttattagagacattgtaccagaggatgcttgcttctctaata
agtttgctaattttgatgctttttggggcaaatca-------------tatgaaaatagt
agagactgtccaatagtaacggccattatagacggtgctggaacagtagctgctggtgtt
cctgggttcgtagattgggtcatgaatggtgtaatgtttgtacacatggcacaaactgat
cgaagaccttggtatgtccctgcttggtttaatagggaaattg------ttggttacact
caggattcaattgttactgaaggtagtttttatacatctatagctttgttttcagcaaga
tgtttatatttaata---gccagcaatacaccacagttgta---ttgtaatggtgatagt
gatgcacctggag---ccttaccatttagtagtataattcctcatagggtttatttccaa
cctaatggtgttaggcttatagttcctcagcaaataatgcatacaccctat-------at
agtaaagttgttgtcagacagctattgtagaggtagtgtatgtgagtacactaaaccagt
gtactgtatgtcgttgaactccctaggggtgttgtttaatgttgaatacataggtcgacc
tggtgtcttttgtggttctactgttagagaacttgtgtttaatatggttagtacatt---
---ctttactggtgtcaaccctaatatttatatgcagctagcaactatgtttttaatact
agttgttgttgtgttaatttttgcaatgg------------------ttataaagtttca
aggtgttttta------aagcttatgcraccattgtgtttacaataatgttagtttgggt
tattaatgca-tttgttttatgtgtacatagttataatagtgttgtagctgctatactac
ttgtactctactgctatgcatcacttgttacaagtcgcaatacttctataataatgcatt
gttggcttgtttttacctttggtttgatagtacctatatggctagcttgttgctacttag
catttgtactttatgtttatacacctttatttttctggtgttacggtact--actaaaaa
tactcgtaagctatatgatggcaacgagtttgttggtaattatgatctcgctgcgaagag
tacctttgttattcgcggttctgagtttgttaagcttacgaacgaga-------------
taggtgataaatttgaagactatctctcagcgtatgctagacttaaatattactcaggca
ctggcagtgaacaagattatttgcaagcttgtcgtgcgtggttagcttat----gctctt
gaccaatatagaaatagtggtgttgaaattgtgtatactccaccacgttactctattggt
gttagtagattacaggctggttttaagaaactagtctgtcctagtagtgctgttgaaaat
tgcattgttagtgtctcttatagaggtaataatcttaatggcctgtggctaggtgatgct
atctactgtccgcgacacgttctaggcaagttttcaggtgatc---------aatggagt
gatgtacttaatcttgctaataatcatgagtttgaggttgcaactcaaaatggtgttact
ttgaatgttgttagtaggcggtt----gagaggcgcagttttaattttacaaactgctgt
cgccaatgctgacactcctaagtataagtttgttaaagctaattgtggtgatagtttcac
tatagcttgttcttatggtggtacagttgtgggactctaccctgttactatgcgttctaa
tggtactattagagcttctttccttgcaggagcttgtggctcagttggttttaatataga
aaagggtgtagttaatttcttttatatgcaccatcttgagttacctaatgcattacacac
tggaactgacctatcaggtgacttctatggtggttatgtggatgaagaggttgcacaaag
ggtgccaccagataatttagttactaacaatattgtagcatggctttatgccgcaattat
tagtgttaaggagagtagtttctca---------------------------ttgcctaa
atggttggagagtactactgtcagtgttgaagactacaataagtgggctggtgataatgg
ttttacaccattttctactagtactgctattactaaattaagtgctataacgggagtaga
tgtttgtaaactccttcgcactattatggtaaaaagtagtcaatggggtagtgaccccat
tttaggacaatataattttgaagatgaattgacaccagagtctgttttcaaccaggtagg
tggtgttaggttacagtcatctattgtaagaagagccaca--------------------
--------------------tcttggttttggagtaga----------------------
-------tgtgtgttagcttgcttcttatttgtgttgtgtgctattgtcttgtttac---
ggcagtaccacttaaatactatgtacatgcagctgttattttgttaacagctgtactttt
tatttcttttactgttaaacatgttatggcatatatggacactttcctgctgcctacat-
-------------------tgattacagttattattggagtttgtgctgaagtccctttc
atatacaatactctaattagtcaagttgttattttcttaagccaatggtatgatcctgta
gtctttgatactatggtaccatggatgttattgccattagtgttgtacactgcttttaag
tgtgtacaaggttgctatatgaattctttcaatacttc------------tttgttaatg
ctgtatcagtttatgaagttaggttttgttatttacacctcttcaaacactcttactgca
tatacagaaggtaattgggagttattttttgagttagttcacatttctatgttggctaat
gttagtagtaat-tctttaattggtctacttgtgtttaaatgtgctaagtggatgttgta
ttattgtaat-----gcaacatattttaacaattatgctgtaatggcagtcattgttaat
ggcataggctggctttgtacttgttactttgggttgtattggtgggttaataaggttttt
ggtttaaccttaggtaaatacaattttaaagtttcagtagatcaatataggtatatgtgt
ttgcataagataaaaccacctaatactgtgtgggaagtcttttcgacaaatatacttata
caaggaattggtggtgatcgtgtgttgcctattgctacagttcaatctaaattgagtgat
gtaaagtgtacaactgttgttttaatgcagcttttgactaagcttaatgttgaagcaaat
tcaaaaatgcatgcttatcttgttgagttacacaataaaatccttgcatctgatgatgtt
ggagagtgcatggataatttgttgggtatgcttattacactattttgtatagattctact
attgatttgrgtgagtattgtgatgatatacttaagaggtcaactgtcttacagtcagtt
actcaagagttttcacacataccctcttatgctgaatatgaaagagctaagaatctttat
gaaaaggttttagc------tgattctaaaaatggtggtgtgacacagcaagagcttgct
gcatatcgtaaagctgccaatattgcaaagtcagtttttgatagagacttggctgttcaa
aagaagttagacagcatggcagaacgtgctatgacaacaatgtataaagaggcgcgtgtg
actgatagacgagcaaaattagtttcatcactacatgcgttacttttttcaatgcttaag
aaaatagattctgaaaagcttaatgtattgtttgaccaggctagtagtggtgttgtacct
ctagctactgttccaattgtttgtagtaataagcttacccttgtaataccagatccagaa
acttgggtcaagtgtgtg-gaaggtatgcatgttacatattcaacagttgtttggaatat
agacactgttattgatgctgatggtacag------agttacatccaacttctataggtag
tggattgacatactgtataagtggtgataatatagcatggc---------------cttt
aaaggtcaacttgactagaaatgggcataataaggttgatgctgctctgcagaataatga
gcttatgcctcatggtgtaaaaacaaaggcttgcgttgcaggtgtagatcaagcacattg
tagcgtaga------gtctaaatgttattataccaatattagtggtaattcagttgttgc
tgctattacttcttctaatccaaatttgaaggtagcttcattttt---gaacgaggcagg
caatcagatttatgtagacctagacccaccatgtaaatttggcatgaaggtgggtgacaa
ggttgaggttgtttacttgtattttataaagaatacaaggtcaattgttaggggtatggt
acttggtgctatatctaatgttgttgtcttacagtctaaagggcatgaaacagaggaagt
ggatgccgttggcattctttcactttgttcatttgcagtagaccctgctgatacatattg
taaatatgtggcagcaggtaatcaacctttaggtaactgtgttaaaatgttgacagtaca
taatggtagtggctttgctataacatcaaagccaagtccaactcctgatcaggattctta
tggaggggcttctgtgtgtctctattgtagagcacatatagcacacccaggaggtgcagg
aaatttagatggacgttgtcaatttaaaggttcttttgtgcaaatacctactac---gga
gaaagaccccgtcggattctgtctacgtaataaggtctgcactgtttgtcagtgttggat
aggtcatgggtgtcagtgcgatgca-tttagacaacaaaaaccttctgttcaatcagctg
ctggtgcatctgattttgataagaattatttaaacgggtacggggtagcagtgaggctcg
gctgataccccttgctagtggatgtgaccctgatgttgtaaagcgagcctttgatgtctg
taataaggaatcagccggtatgtttcaaaatttgaagcgtaattgtgcgcggttccaaga
agtacgtgatactgaagatggaaatcttgagtattgtgattcttactttgtggttaaaca
aaccactcctagtaattatgaacatgaaaagtcttgttacga-agaattaaagtcag--a
agtaacagctgatcatgacttttttgtgttcaacaagaacatttaca---------atat
tagtaggcaacggcttactaagtatactatgatggacttttgctacgctttgaggcattt
tgacccaaaggactgcgaagttcttaaagaaatacttgtcacttatggttgtatagaaga
ttatcaccctaagtggtttgaagagaataaggattggtacgacccaatagaaaacccaaa
-atattatgccatgttggctaaaatggggcctattgtacgacgtgctttattgaatgcta
ttgagttcggaaaccttatggttgaaaaaggttatgttggtgttattacacttgacaacc
aagatcttaatggcaaattttatgactttggtgattttcagaagacagcgcttggtgctg
gtattcctgtctttgatacgtattattcctacatgatgcccatcatagccatgacggatg
ctttagcacctgaaaggtattttgaatatgatgtgcataagggttataaatcttatgatc
ttctcaagtatgattatactgaggagaaacaagaaatgtttcaaaagtactttaagtact
gggatc---aggagtatcaccctaactgtcgtgactgtagtgatgacaggtgtttgatac
attgtgcaaacttcaacatcttattttctacactaataccgcagacttctttcggtaatc
tgtgtagaaaagtttttgttgatggtgtaccattcatagctacttgtggctatcattcta
aagaacttggtgttattatgaatcaagataacaccatgtcgttttcaaaattgggtttaa
gtcaactcatgcagtttgttggagaccctgcccttttggtgggaacatccaataatttag
ttgatcttagaacgtcttgttttagtgtttgtgctttagcgtctggtattacgcatcaaa
ctgtaaaaccaggtcactttaataaggatttctatgactttgcagagaaggctggtatgt
ttaaggaaggttcttctataccacttaaacatttcttctacccacagactggtaatgctg
ctataaacgattatgattattatcgttataacaggcctactatgtttgacatacgtcaac
ttctattttgtttagaagtgacttctaaatattttgaatgctatgaaggcggctgtatac
cagcaagccaagttgtagttaataatctagataagagcgcaggatacccatttaataagt
ttggaaaagcccgtctctattatga---aatgagtctagaggaacaggaccaactctttg
agagtacaaagaagaatgtcctgcccactataactcaaatgaatttaaaatatgctatat
ctgcgaagaatagagctcgtacagtggcaggtgtttctatcctttctactatgactaata
ggcaatttcatcagaagattcttaagtctatagtcaatactagaaatgctcctgtagtta
ttggaacaaccaagttttatggcggttgggacaacatgttgagaaaccttattcagggtg
ttgaagactcgattcttatgggttgggattatccaaagtgtgatagagcaatgccaaatt
tgctacgtatagcagcatctttggtacttgctcggaaacacactaactgttgtacttggt
ctgagcgcatttataggttgtataatgaatgcgctcaggttttatcagaaactgtcctag
ctacaggtggtatttatgtaaaacctggtggtactagcagtggtgatgctactactgctt
atgcaaacagtgtttttaatataatacaagctacatctgctaatgttgcgcgtcttttga
gtgttataacgcgtgatattgtttatgatgacattaagagcctgcagtatgagttgtacc
agcaggtttataggcgagttaattttgacccagcctttgtagaaaagttttattcctact
tatgtaagaatttctctttgatgatcttgtctgacgacggtgttgtttgttataacaata
cactagccaaacaaggtcttgtagcagatatttctggttttagagaagttctctactacc
aaaataatgtctatatggctgattctaaatgttgggtggaaccagatttagaaaaaggcc
ctcatgaattttgttcaccagcatacaatgctagt-gaggtggatggtgagcctaaatac
ttgccatacccagatccttcacgcattttgggtgcatgtgtatttgtagatgacgtagat
aagacagaacctgtggctgttatggagcgctatatagctctagccatagacgcttatccg
ctagtgcatcatgagaatgaggagtacaagaaggttttctttgtgctgctttcatatatc
agaaaactctatcaagagctttctcagaatatgcttatggactactcttttgtaatggat
atagacaagggtagtaaattttgggaacaggagttctatgagaatatgtatagagcccct
acaactttacaatcttgtggtgtctgtgtagtgtgcaatagtcaaactatactgcgctgt
ggtaattgtattcgcaaaccatttttgtgttgtaaatgttgctatgaccatgtcatgcat
acagaccacaaaaatgttttgtctataaacccatacatttgctcacaacccggttgtgg-
--gagagatgttactaaattgtacctcggaggtatgtcatacttctgtggtaatcataaa
ccaaaattgtcaataccattggtatctaatggtactgtttttggaatttacagggctaat
tgtgctggtagcgaaagtgttgatgattttaatcaactagctactactaattggtctact
gtggaaccttatattttggcaaatcgctgtagtgactcattgagacgcttcgctgcggaa
acagtaaaagccacagaggagttgcataagcagcagtttgctagtgctgaagtgcgagaa
gttctctcagatcgtgagttgattctatcatgggagccaggtaaaactaggcctccattg
aataggaattatgtttttacaggctatcactttacaagaactagtaaggtgcagcttggt
gattttacatttgaaaaaggtgaaggtaaagatgttgtctattatagggcaacgtccact
gctaaa-ttgtctg--ttggagacatttttgttttaacctcacacaacgttgtttctctt
gtagcaccaacattgtgtccacaacaaaccttttctaggtttgtaaatttaagacctaat
gtaatggtaccagaatgctttgtaaataacattccactgtaccacttattaggtaaacag
aagcgtactacagtacaaggccctcctggcagtggtaagtcacactttgctataggcctt
gcagcgtactttagtaatgctcgtgttgtttttactgcatgctctcatgcagctgttgat
gctttatgtgaaaaagcttttaagtttcttaaagttgatgattgcactcgtatagtacct
caaagaactactatcgattgcttttcaaagtttaaagctaatgatacaggcaaaaagtac
atttttagtactataaatgccttgccagaagttagttgtgacattctcttggttgacgag
gttagtatgttgaccaattatgaattgtcatttattaatggtaagataaactaccaatat
gttgtgtatgtaggtgatcccgctcaattaccggcacctcgtaccttact---taatggt
tcactttcaccaaaggattataatgttgtaacaaaccttatggtttgcgttaaacctgat
atcttccttgcgaagtgttaccgttgtcctaaggaaattgtagacactgtgtctactctt
gtttatgatggaaagtttattgcaaataacccagaatcacgccagtgttttaaagttata
gttaataatggtaattctgatgtaggacatgaaagtggttcagcctacaacacaactcag
ttagaatttgtgaaagattttgtttgtcgcaataaagagtggcgagaagcaacattcatt
tcaccttataatgctatgaaccagagagcctatcgtatgcttggacttaatgttcagaca
gtagactcgtctcaaggttcagagtatgagtatgttatvttctgtgttacagcagattcg
aatcatgcactgaatattaacagatttaatgtagcgcttacaagagctaagcgtggtata
ctagttgtcatgc---------gtcagcgcgatgaattgtattcagc---tcttaagttt
acagagcttgatagtgagacaagcctgcaaggt---------acgggtttgtttaaaatt
tgcaacaaggactttagtggtgtccatcctgcttatgcagtcacaactaaggctcttgcc
gcaacctataaagttaatgatgaacttgctgcacttgttaatgtggaagctggttcagaa
ataacatataaacatcttatttctcttttaggatttaagatgagtgttaatgttgaaggt
tgccacaacatgtttataacacgtgatgaggcaatacgcaatgtaagaggttgggtagga
tttgatgtagaggccacacatgcttgtggtactaacattggtactaacctgccttttcaa
gtaggtttctctactggtgcagactttgtggtcacgcctgaaggacttatagacacttca
ataggcaataattttgagcctgtgaattctaaagcacctccaggtgaacaatttaatcac
ttgagagcgttattcaaaagtgctaaaccttggcatgttgtaaggccaaggattgtgcaa
atgttagcggacaacctatgcaatgtttcagattgtgtrgtttttgtaacgtggtgtcat
ggtctagaactaactactttgcgctattttgttaaaataggcaaagaacaagtatgttct
tgcggttctagagctacaacatttaattctcatactcaag---cttatgcttgttggaag
cattgtttgggttttgattttgtttataacccacttctagtggatgttcaacagtggggt
tactctggtaacctacaatttaatcatgatctgcactgtaatgtgcatggacacgcgcat
gtcgcctctgcggatgctattatgacgcgttgtcttgcaattaacaatgcattttgtcaa
g-atgtcaactgggatttgacatacccacatattgcaaatgaggatgaagtcaattctag
ttgtagatacttacaacgcatgtatcttaatgcatgtgttgat-gctcttaaaattaatg
ttgtctatgatataggcaaccctaaaggtataaaatgtgttagacgtggagacttgagtt
ttagattctatgata-agaatccaatagtacccaacgttaagcagtttgagtatgactat
aatc--------agcataaagataagtttgctgatggcctttgtatgttctggaattgta
atgtggattgttatcctgataattccttggtttgcaggtatgacacacgaaatttgagtg
tgtttaacctaccaggttgtaatggtggtagcctgtatgttaataaacatgcattccaca
cacctaaatttgatcgcattagctttcgtaatttgaaagctatcctcttctttttctatg
actcatctccttgcgaaaccattcaagtggatggagttgcaca---ggatcttgtgtcac
tagctactaaagattgtatcacaaaatgcaacataggcggtgctgtttgtaagaaacatg
cgcagatgtatgcagagtttgtgacttcttataatgcagcggtaacagctggttttactt
tttgggttactaataattttaacccatataatttgtggaaaagtttttcagctctccagt
ctatcgacaatattgcttttaatatgtataagggtggtcattacgacgctattgtaggag
aaatgcccaccatcgtaactggagataaagtttttgttattgatcaaggtgtagaaaagg
cagtttttgttaatcaaacaacactgcctacttctgtggcgtttgaattatatgcgaaga
gaaatattcgcacactgccaaacaaccgcatttttaagggtcttggtgtagatgtaacca
atggttttgtaatttgggattatgcgaaccaagcaccattatatcgtaatactgttaagg
tatgt------gcatatacggacattgagccaaatgg---------------cctaatag
ttctgtatgatgatagatatggtgattaccaatcttttctt---gccgctgataatgctg
ttctagtttc--tacacagtgttataag-cgatattcatatgtagaaataccatcaaaca
tgcttgttcagaatggtatgccattaaaagatggag---------cgaacctgtatgttt
ataagcgtgttaatggagcgtttgttacgctacctaacacactaaacacacaagggcgca
gttatgaaacttttgaacctcgtagcgacattgagcgtgattttctcgacatgtcggaag
aggattttgtagaaaagtatgg---taaagacttaggtctacaacacatactgtatggtg
aagttgataaaccacaattgggcggtttacacactgttataggtatgtacagacttttac
gtgcgaataagttgaatgcaaagtctgttactaattccgattctgatgtcatgcaaaatt
attttgtattg---gcagacaatggttcctacaagcaagtgtgcactgttgtggatttgc
tgcttgatgatttcttagaacttcttaggaacatactgaaggagtatggtactaataagt
caaaagttgtaacagtgtcaattgattaccatagcataagttttatgacttggtttgaag
atggcagtattaaaacatgttatccacagcttcaatc------agcttggacgtgtggtt
ataatatgcctgaactctataaggttcagaactgtgttatggaaccttgcaacattccaa
attatggtgttggaataacgttgccgagtggtattatgatgaatgtggcaaagtatacac
aactttgtcaatatctttctaaaacaacaatgtgtgtaccgcataatatgcgagtaatgc
attttggagcaggaagtgataaaggrgtggctccaggtagcactgttcttaagcaatggc
tccctgaaggtacactccttgttgataatgatattgtagattatgtatctgacgcacatg
tttctgtgctttcagattgcaataaatataagacagagcacaagtttgatcttgtgatat
ctgatatgtat---------acagacaatgattcaaaaagaaagcatgaaggcgtgatag
ccaataatggcaatgatgacgtcttcatatatctttcaaattttttaaagaacaacttgg
ctcttggtggcagttttgctgtaaaggtgacagagacaagttggcatgagaatttatatg
acattgcacaagattgtgcatggtggacaatgttttgtactgcagtgaatgcttcttcgt
cagaggcatttatgattggtgttaattatttaggtg---caagcgaaaaggttaaagtta
gtggaaagacgctgcacgcaaattatatattttggaggaattgtaattatttacaaacct
ctgcttatagtatatttgacgttgccaagtttgatttgaagttaaaagcgacgccagtag
ttagtctgaaaactgaacaaaaagacagacttagtttttggtttagttaagagtggcaag
ttattagttagagatgttggtgcagttgtgctgcctgacgataatcttgtcacttgtatg
taatgtgagttctattgccacaatttgta-ataatgctactgtaggtagtggtgagtgta
tatcttgcacaaacataccacagtatgctgatggtaaaaatgggggtgaagccctagatt
tttatagtccagatgttatgcgcccgccagatggtgcgtatatacaatccggttattatg
aaccacttttcacaggttgttttaatcaaactaatcaaaccgatt-----------ccac
ctgtaaaa--------------------atgggctttatagagggtcgccaggtaatctt
actatacaag---------gtgcctttcttcaaaattatgatgctattggcataat----
gttttggtggggcattgaaattaatgcgggtgaagta------accgtggatcctacttt
taatttaacatgggg---------caactttttctttaattctaaga------atttcac
aggtttccctaaagttaaaagtgttatattcattgccactggagatatttttgtaaatgg
cgtt------ttaatgggtgtttataatctaaattttacgcaaaccttaacaatttg---
-----gttagcacagtg----------------tgttggcacaatgaaagttg-------
---ttattttacg--------------------taatagtaatgctctagttcagttttc
tgctggcaacgtagttg---cttttgaaccctgtacaggagacactactattaataagtt
acgttgcgcttatcagcaatttaatttttctacaggattttatgacatagatacttttgt
acctgtgacatctaatatta-------------------catatttaccttacccagatt
taaaagataatactggtcaacaggtatatgatttttatgtagctcttagaggaga-----
-tgctgttaattacaatcaaagttgtgtagactctaag----------------------
--------------------------------------tacccattctttaaattaaagt
gt----------------------------------------------------------
----aataatacttattcttgggattcgga------------------------------
--------------taagttgtgtatattagggtctgaaata-----------------t
atgtgccggggtataatgtttacactaatacggcaacatt---catatgctggcactata
-----------cccaaattatccaacttgttcttc-------------------------
------------------------------------------------------------
------------------------------------ccaaaggtcttagtttggataata
tttataataatataggtttcaatagattttgtgtaactaaattgttagagactcgtgata
tatcatctataacccaatacacttgtgtttatgtt------------------------g
ttagtgtagaaggttttgatagttatcataatggtattaaatatagatatgttggtgtaa
actt-----tgattttggtacagctatgtatagtgtgaaaagtgtacccatgcagttcat
ctatac---------------------------------------------agagcaatg
tcataattataatatttacaacataagaggtgttggtcaaat------------------
---------------attaaatgtcactggtaaagataatactacacttgtagacggtgg
tctagcaataaccagtggcagtggtttattggcctttcgtaata-----atggaagtctt
tatagtgtacaaccttgccagacagtttcaactcaagctgtaattgttaatgggagtttt
gtaggcttgtttgttcctgcatcttgttggttag----------------ccaatcaatt
taatct--aggtaaccacacagaatatgtagatggtggttgtcttattagtaataagact
a---ctattagaacgcgcaggtctactagcgctgtttatactggtgtatgca--------
------taggtctatttgcagctatgggtacatcttgtatttatagtaatggcacagttc
ttaatagaacattaccacaaccatctgttcaaactagtgtgcaaccattactaggtgttg
tagcaaa------------------------tgtgtctattccaaaagaattgacacttg
ctgtaaccacagaatacttacaaactcgttatcagaaagttactattgattgtgctaaat
atgtctgtggcgattttgcaaggtgccgcactttgctgcagcagtatggttctttttgcc
agagtattaatgctatattaagtggtgttaatgagaatgaagataatggtttactgcaat
atgcggaagctattaatacaggttacacactt---------aattttactggttataatg
tgtctaatttgggtgggttcgatttgtcgcttgttctacccaaaaattttactctgttac
aaaatcaaggtaggtctactattgaagacttactttttgataaagttgttactctaggtg
ttagtgaagttgatcagaattatgataaatgtatagcatctagaggtggttcttttacta
atctagcagatttaacttgtgctcagttttacaatggtgtgatggtgctccctggtgttg
ttgaccctggcctaatggcggtgtacaccggttctttaataggtggtat-----------
----ggcgcttggag--------gcattacagcagcggcatccataccatttgctactca
aatacaagcacgtgtcaattatttagcgttgacacaatctgtgcttttagataaccaaaa
tttgatagcaaattcttttaataaagcccttaaaggtatacagtcagcattagacactgt
gtccaagggatttgatgaagtagctagaggttttgagagtgtaactgtagcacttaataa
agtccaggatgtagttaatacacattccgacatattaaataaacttatggctcagcttag
tgttaattttggggctgtttcatcttctcttaatgagatatacctaaaattagaccagat
taatgcagatgctcaggttgataggctaattactggtaggttgactgcattatcaactta
cgtagcatctcttcaattagcagcttataaggctgatcagtcaagacgcttggctctaca
gaaagtagaggagtgtgttaagtctcaatctatgcgatatggtttctgtggtaatggtag
ccatgttctaacaataccacagagcgctcctaatggaatatttttcattcactacacgta
ccaacccactgcttatgttacggttgaagcagtgcctggtctatgtgtaacaacaccctc
tggaaagtatggggtaatgcccaagactggaagtggcattatatttagacagaatggtac
tttc---tttgtcacttccacacagttatacgagcctaagctttt----------atcat
attcagaagtggtcaatttaacatcttgtgaagctaattattacaatgttagtgaaagtg
aaacaccctttcaaccagcattgcctaatttcgatgatgagtttaatgacatttttactg
agttaaatacctcaaaagatgccattaaaaatatcagttccaattttaactacacaattc
ccatcctaaatcttccagatgagatttgtagattgaatcactccattaacacactataca
attatagtgatgttattgataaaattaaccaggatcttaatgacacctttattaatcttg
aacaacttaataaaatcacacgttacattaagtggccttggtatgtttggttagcaattg
gttttgcttgtttaatattcatcttaatattaggatgggtgtttttc---atgactggtt
gttgtg---------------gttgttgttgtggatgctttggcattattccgctaa---
----tgagtaagtgtggtaagaaatcctcttac---------------------------
---tacacgacttttgataat----gatgtggtgtat-aaaaatatagacctaaaaagtc
tgtt-------------------------taatgattcaaaccccaacatctttcttaat
agtgttaactcttctttggtgtaaacttgtattaagttgttttagcgagtgt-------g
ttgtagcgctccaacaactaatacaagttttactccaaa---------------------
-----------ttatcaatagtaacttac-------------------------------
----------agcctagactgaccctttgtcacagtctagactaatgttaaacttagaag
caatta----------ttgaaactggtgagcaagtgattcaaaaaatcagtttcaattta
cagc------------------atatttcaagtgtattaaacacag----------aagt
atttgacccctttgactattgttattacagagga--------------------------
--------------ggtaatttt---------tgggaaatagagtcagctgaaga-----
---------------------------ttgttcaggtgatgatgaatttattgaata-ag
tcgctagaggaaaatg----------------------gaagttttctaacagc------
----------gctttatatatttgtag---gatttttagcactttatctactaggtagag
cactt--------------------------caaacatttgtacagac-tgctgatgctt
g-------------ttgtttgttttggtatacatggata---------------------
-----------------------------gtagttcctggagctaagggtgcagcctt--
-------tgtatacaattatacatatggtaa---aaaacttaacaaacc-----------
--------ggaattagaagcagttattgtcaacgagtttccta----------agaacgg
ttggaataataaa--aatccagc------------aaatttctaagatgtccaacgagac
aaattgtactcttgactcagagcaggcagttctgctttttaaagagtataatttatttat
aactgcattcctattgttctta---accataatacttcagtatggctatgcaacaagaag
taagtttatttatatactgaaaatgatagtgttatggtgcttttggcccct---------
taacattgcagtaggtgtaatttcatgtatatacccaccaaacacaggaggtcttgtcgc
agcgataatacttacagtgtttgcgtgtctgtcttttgtaggttattggatccagagtat
tagactctttaagcggtgtaggtcatggtggtcatttaaccccgagtctaatgccgtagg
ttcaatactcctaac-taatggtcaacaatgtaattttg----------ctatagagagt
gtgccaatggtgctttctccaattataaagaatggtgttctttattgtgagggtcagtgg
cttgctaagtgtgaaccagacc---------------acttgcctaaagatatatttgtt
tgtacacc-------------------------ggatagacgtaatatctatcgtatggt
gcag-------------------------------------------aaataca------
------------------------------------------------------------
----------ctggtgaccaaagcggaaata-----------------------------
------------------------------------------------------------
-----agaaaaggtttgctacatttgtctatgcaaagcagtcagtagacactg-----gc
gagctagaaagt-------------------gtagcaacaggaggaagtagcctttacac
ataaatgtgtgtgtgtagagagtatttaaaattattcttcaatagtgcctctattttaag
agcgcggaagagta---------tttgttttgaggatattaata----taaatcctcttt
gttttgtactctctttacaagagytattatttaagcaacagtttttcccttcctttgttt
ggaagaaagttgttgttaacggtgtagaattc--------------------------ca
agtggataatggaaaagtctactacgaagggatccccagttttc--------------aa
aaaggttgttgtagaatgtggtcccattataagagggattaga-atgattaaa-------
----------------------------ccacctaccactacttatttttaataagggcg
tt----------------tggacttacaaacgcttaaaaaatacggacg-----------
--atgaaatggctgactagttttgta------agagcagttatttcatgtta--------
------taaagccctactattaac-tcaattaagagtgttagataggttaattttagatc
ac----ggaccaaaacgcattttaacgtg-----tggtaggcgagtgcttttgtttcaat
tagatttagtttataggttggcatata--cgcccacccaat-cgctggtatgaataatag
taaagataatccttttcgcggagcaat--agcaagaaaagcgcgaatttatctgagagaa
ggattagattgtgtttactttcttaacaaagcaggacaagcagagccttgttccgcgtgt
acctctttagtattc-----------caagggaaaacttgtga----ggaacacataaat
aataacgatcttttgtcatggcaagcggtaa-------------------ggcaactgga
aagacagacgccccagcgccagtcatcaaactaggaggaccaaagccacctaaagttggt
tcttctggaaatgcatcttggtt------------tcaagcaataaaagccaagaagcta
aattcacctccacctaagtttgaaggtagcggtgttcctgataatgaaaatcttaaaaca
agccagcaacatggatactggagacgccaagctaggtttaagccaggtaaaggcg-----
--gaagaaaaccagtcccagatgcttggtacttctattatactggaacaggaccagccgc
tgacctgaattggggtgatagccaagatggtatagtgtgggttgctgcaaagggtgctga
tgttaaatctagatctaaccagggtacaagggaccctgacaagtttgaccaatatccact
acgattctcggacgga------------------------------------ggacctga
tggtaatttccgttgggacttcattcctctgaatcgtggtaggagtggaagatcaacagc
agcttcatcagcagcatctagtagagcaccgtcgcgtgacggctcgcgtggtcgtagaag
tggttctgaagatgatcttattgctcgtgcagcaaagataatcc----------------
---------aggatcagcagaagaagggttctcgcattactaaggctaaggctgatgaaa
tggctcatcgccggtattgcaagcgcattattccacctggttataaggttgatcaagtct
ttggtccccgtactaaaggtaagg---agggaaattttggtgatgacaagatgaatgagg
aaggtattaaggatgggcgtgttacggcaatgctcaacctagtccctagcagccatgctt
gcctttttggaagt-agggtgacgcccaaacttcaaccagatgggcttcacttgagattt
gaatttactactgtggtcccgcgtgatgatccgcagtttgataattatgtgaaaatttgt
gaccagtgtgttgatggtgtaggaacacgtccaaaagatgacgaaccgagaccaaagtca
cgctcaagttcaagacctgctacaagaacaagttctccggcgc---caagacaacaacgc
ccaaagaaggagaaaaagccaaagaagcaggatgatgaagtagataaagcattgacctca
gatgaggagaggaacaatgcacagc-----------------tggaatttgatgatgaac
ccaaggtg------------attaactggggggattcagctttaggtgagaatgaacttt
gagtaacataatggacctgctgcattttttggtacattttgttagccactatttctgtgc
ttccctatcaatcattacaggcattgattgtgatcatgtgcaatatttaagcttcttttg
gttgctttttgcttgttgtattgttgctgtgctttttattattgtgattctcattagttt
gttttatcgtagaagttcaatagtaagagttaagggagataggcatgtagcttgattacc
tacatgtctatcgccagggaaatgtctaatctgnctacttagtagcctggaaacg-acgg
nagncccttagattttaatttagntnantt------------------------------
------------------------------------------------------------
------------------------------------------------------------
-------------------------------------------ttagaaaaaaa------
------------------aaaaaaaaaaaaaaaaaaaaaaa
>KR822424.1 European turkey coronavirus 080385d, complete genome
-------------actnaannnngnnnnnnnnnt--------annatnnnnnnnnt---a
gcntngnnntagatn-----------------------nnnaacttaacaaaacggactt
aaatacctacagctggtccctataggtgttccattgcagtgcac----------------
-------tttagtgccctggatggcacc-tggccacc-tgtcaggtttttg---------
--------------------------ttattaaaatat----------------------
-------------------cattgttgctggtatca------------------------
--ctgcttgttttgccgtgtctcactttatacatccgttgcttgggctacctagtatcca
gcgtcctactggcg--------------------------ttgtggtcggttcgagtgcg
aagga-------------------------cctctg-gttcatctagcggtacgcgggtg
tgtgga----------------------------------agtagcgcttcagacgtacc
ggttctgttgc----gtgaaata-cggggtcacctccccccatacacctctaagggcttt
tgagcctagcgttgggctacgttctcgcataaggtcggctatacgacgtttgtagggggt
agtgccaaacaacccctgaggt-------------------------gacaggttctggt
ggtgttt----agtgagcagacatacaatagacagtgacaacatggctt-----------
--caagcctaaaacaggg------------------------agtatctcccaaaccaag
ggatgtcatttttgttgc--caaagacattcctgaacaactttgtgacgctttgttcttc
tatacgtcacataaccccaaggattacgctgaggct---------------------ttt
gcccttaggcagaggtttgatcgtaatcttcaga-----ctgggaagcagtttaaatttg
aaactgtgtgtggtctcttcctcttgaagggagttgaca---------------aaataa
cacctggtgtcccagcaaaagccttaaaagccacttctaagctggcagatttagaagaca
tctttggtgtctc----------------tccttttgcacggaagtaccgtggtctgttg
aaaacagcatgccagtggtctcttaccgtagaaacactggatgctcgtgcacaaactctt
gatgagatttttgaccctactgaaa-tactttggcttcaggtggcagcaaaaatccaagt
ttcagctatggcaatgcgcaggcttgttgg------------------agaattaactgc
aaaagtcatggatactcttggctctaatttgagtgctctctttcaaattgttaaagaaca
aatagccaga-----atttttcaaaag-------gctctggctatttttgagagtgtgaa
tgacttaccacagcgtattgcagcattaaaaatggctttttccaagtgtgcgagatcaat
tacagttgtggttgttgaaaagactcttcttgttaaagagtttgctggaacttgtcttgc
aagcattaatggtgctattgcaaagttctttgaagaactgccaac---------------
------------tggcttta------------tgggtgccaaaattttcacaacacttgc
cttctttaaagaagcagccgtgaaaattgtggaaaatatacctaatgcaccaagaggcac
t----aagggttttgaagttgttggcaatgccaaaggtacacaagttgttgtgcgttgca
tgcggaatga-cttaacactgcttgaccaaaaagctgacattcctgttgagaaagaaggt
tggtctgcaattcttg---aaggacatctgtgttatgtctt-------------taggag
tggggaccggttttatgcggcacctctttctggaaattttgcattgcatgatgtacattg
ctgcgagcgtgttgtctgtctttctgatgg-tgtaacaccagagataaatga--------
----------tggactcattcttgctgcaatttactcatcttttagtatatcagaacttg
tggcagctcttaaaaagggtgaaccattcaagttcttaggccataaatttgtgtacgcga
aggatgcagcagtgtcgtttactttagcgaaggctgccactattgcagatgtcctaaagc
tgtttcaatcagcgcgtgtgaaggcagaagatgtttggtcttcatttactgaaaagtctt
ttgagttctggaagatcgcatatggaaaagtgcgtaatcttgaagaatttgttaagactc
atttttgtaaggct----------caaatgtcaattgtggttctagcagcagtgcttgga
gaaggcatttggcatcttgtttctcaggtcatctacaaattaggtggtcttttcactaaa
attgttgatttttgtgag---aaacactggaaagggttttgtgcacagttgaagaaggct
aagctcattgtgactgaaaatctctgtgttttaaaaggagttgcacagcactgtttccaa
--ctactgctggatgcaatatactc-tatgtacaagagctttaaaaagtgtgcacttggt
agaatccatggagatttactcttctggaaagggggtgtgcataaaattgttcaagatggc
gatgaagtttggtttgacgccattga----------tagtattgatgttggagatctggg
tgttgtccaagaaaaacccatagattttgaggtttgcgatgacgtaacacttccagaaaa
ccaacttggtcatatggttc-aaatcgaggatgacggaaagaactatatgttcttccgtt
tcaaaaaggatgagaacatttattacacaccaatgtctcaacttggtgcaattaatgtag
tttgcaaagcaggcggtaaaaccgttacctttggagagactacagtgatagaaataccgc
cacctgatgttgtgcctattaaggttagcatagagtgttgtggtgaaccatggaacacaa
tcttcaagaaagcttataaagagcccattgaagttgagacagaccttacagttgaacaat
tgctcactgtggtctatgagaaaatgtg--------------------tgacgacctcaa
actattgccagaggctccagagccaccgccatttgagaatgtcgcacttg----------
--------------------ttgataagaacgggaa----agatttggactgcataaaat
catgtcaccttatctacc------gtgattgtgagagcgatgatgacatcgaggaagaag
atgctgaa---------------gagtgtgatacag---------attcaggtgatgctg
acgcatgtgacacaacttcag---------agtgtgaagaagaggacgagga--------
--------------cactaaagtgttggctcttatacaagac------------------
------------ccagcaagtaataaataccctcttccacttga----------------
--------------------tgatgattatagcgtct---------------acaatgga
tgtattgttcataaagacgcttttgatgta---------gtgaatctaccatctggcgaa
gaaacttttgttgttaataactgttttgatggagctattaaaccactcccacagaaggtt
attga-------------------------------------------------------
--------------tgttctaggtg-----------------------------------
-------------actggggcgaggctgtt------------gatgcacaagaacaattg
tgtcgacaggaa--cctacccaagttacatttgagaaaccagttgaggatcctactggta
tttgtcatgtaatggctgaaca------------------agctattgttggtggacggg
cggtagtttctgtacttgaagaaaagg---ctgaggtggttgtttacacacctgcagatc
tggaagttgttaaagaaacagcaggagaacttgatgagttcattctcatttctgatgttc
ctacagaagaagtcg---tgtctcaagagaaagatgagccacaggttgagcaagagccta
ctcaagttgttaaaccacaacgtgagaagaaggctaaaaagttc------aaagttaaac
catctacatgtgaaaagcctaaatttttggagtataaaacatgtgt--------------
--------------------gggtgatttacctgttgtaattgcca--------------
-------------------aagcattggacgagtttaaagagttctgcgttgtgaacgcc
gcaaatgagcatatgtctcatggtggtggcgttgcgaaggcaattgcagacttctgtgga
cccgattttgtagaatattgtgaggaatatgttaagaaacatggaccacagcagagactt
-----gttacaccttcgtttgtcaagggcattcaatgtgtgaacaatgttgtaggacct-
--------cgccat---------------ggagacagcaacttgcgtgagaagctcgttg
ctgcttacaagaa--------------------------------------tgttcttgt
---------------------------------------------------------aga
tggcgtattcaattatgtagtgccagttctctc--------ttcagggatctttggtgtg
gatt----------------------------------ttaaaatgtcaatag-------
----------------------------atgcaatgcgtgaagcctttaatggttgcgac
atacgcgtccttttgttttcactga-----gtcaagaacacatcaattattttgatgcaa
cttgtaag-----cagaagacaattta-----------------------tcttacggag
gatggtgtta--------------------------------------------------
------------------------------------------------------------
-----------aataccgctccgttgtcttaaaacctggcgactctttgagt--------
----------------------------caatttggacaggtctttgctaaaaataaggc
agtct----------------ttacagcagatgatgttgaggataaa-------------
--------gaaatcctcttcgttcccactactgataagact------------gttcttg
attattaccatttagaagcgcaaaagtatgtg---------atatacttacaaactcttg
cgcagaaatgggatgtccaatataaggacaattttattgtattagagtggcgtgatggaa
attgctgggttagttcagcaatagtgctccttcaagctgctaaagtgaagtttag---ag
gttatcttgcagaagcgtgggccaagttcttaggtggagagcctacagaatttgttgcct
ggtgctatgcgagttgtaatgctaaagttggtgatttttcagatatcaattggcttttgg
ctaatttggcagaatattttgatgcagattacacgaatgcacttcttaagaagcgcgtat
cgtgtaactgcggtgt-taagagttatgag---------------cttaggggtattgaa
gcttgcattcaaccagtaagggcacctaaccttctacattttaaga--------------
---------cacaatatacaaattgcccaacttgtggtgcaa------------------
------atagtacggatgaagtaatagaagcttcattaccttacttattgctttttgcta
ctgatggtcctgctacagttgattgtg------------atgaaaatgctgtagggactg
ttgttttcattg-----ggtctactaatagtggac-------------------------
------------------actgttatacacaagccatgggtacggcttttgataatcttg
ctaaagatagaaaatttggaaagaagtcgccttacattacagcaatgtatac-------g
cgcctctcctttaagagtgaaaaccccttgtctgtt---aagcagtgccagggtaaaact
aaagtagtaaaagaagatgtttctaacctagcaattagttcaaaagtcagttttgatgat
cttactgactttgagcagtggtatgatagcaaca-------tctatgaaagtcttaaagt
gc-----------------------aggaaatgcctggtaattttgatggttatgtgtca
tttacaacaaaagaagattctaagttgccactgacacttaaagttagaggtattaaatca
gctgttgactttaggtcgaaggatggtttcacctacaagtt-agtacctgatattgatga
aaattcaaaagcacccgtttactatccaatcttggattctattagt---cttaaggcaat
atgggtggaaggtagtgctaattttgttgttggtcatccaaatt---attatagtaagtc
actccgcattcctactttttgggaaagtgcagagagttttgttaaaatgggtgataaagt
tgatggtgtaactatgggcctttggcgtgcagagcatcttaacaaacctaatcttgagaa
aattttcaacattgctaagaaagctattgttgga------tctagtgttgttactacgca
atgtggtaaagtaattagtaaggcggct------acattcattgctgataaaataggtg-
-----ggggtgtagttcgcaacattatagatagaattaagggtctttgtgggtttacacg
tgggcattttga------attgtctccacaattcataaaa--------------------
-acacttatatt----------cttcttcttttactttat--------------------
--------------------------------------------------aaaggctagt
gctaagggtttagttgctagctataagaatgtgttatgta---aagtggtattcgctact
ttat---------------ttatagtgtggtttgtatacacaagtaatccagtaatgttt
---------------actggaatacgtgtgttagacttcttctttgaaggttctgtctgt
ggtccttataaagactatggtaaagatacttttga---------------tgtactacgc
tattgtgaagatgattttacttgtcgtgtgtgtttacatgacagggattcactacactta
tataagcatgcttatagcgtagaacaagtttataaaagtgcagtttctggcattagtttt
aattggaattggctttatt------tggtctttctaattttatttgttaagccagtagcg
ggttttgtt----------attatttgctattgtgttaagtatttggtactgagttcaac
tgtattacaaactggtgtaggtcttctagattggtttgttcagacagttttcactcactt
taatttcatgggtgcagggttt--------------------tatttctggctcttttat
aagatatacatacaggttcatcatatactgta-----ttgtaaggatataacatgtgaag
tgtgcaagaaggttgtacgcagtaatag----gcaagaggttagcgt-----tgtagttg
gtggacgcaagcaaatagtgcatgtctacactaactcaggctataatttttgtaagagac
ataactggtattgtagaaattgtgatgagtatggtcatcaaaatacatttatgtctcctg
aagttgctggcgtgctttctgaaaagcttaaaagccatgttaaacctacagcatatgctt
accacgttgtggatgaggcatgcttagtagatgattttgttaatctaaaat---acaaag
ctg------caactcctggtaaggatagtgcaccttctgcagttaaat------------
---gtttcagtgttgcagacttcttg---aagaaagctgtttttcttaaggaagcattga
aatgtgaacaaatatctaatgatggttttatagtgtgtaatacacagagtttgcatgtat
tggaggaagcaaagaatgcagccatctattatgcgcaatgcctgtgtaaacccatactta
tactagaccaggcact-ttatgatcaattagtagtagagcctgtgtctaagagtgttata
gataaagtttgtgacattttgtctaatataatttc-------------------------
-----------------tgtagatactgcagctttaaattataaagcaggcacacttcg-
tgatgctctgctttctattac---------------------------taaagatgaaga
agccgtagatatgg---------ctatcttctgtcataattatgatgtgggttatactag
tgatggttttactaatgtgataccgtcatatggtatagacnctgataaattaacacctcg
tgatagagggtttttgataaatgcagacgcttctattgctaacttgagagt---------
---taaaaatgctccacaggcagtatggaagttttcagatcttattaagttgtctgacag
ttgcattaaatatttaatttcagctactgtcaagtcaggatgtcgtttctttataacgaa
gtctggtgctaaacaagttatt--tcttgtcatacccagaagttgttggtagagaaaaag
gctggtggtgttgttaataacacttttaaacggttta--agagttgttttaaatggctct
ttgttttttatatactctttacagcatgttgtttgggttactcttatatggagacgaaca
gaagttttgttcatcccatgtatg---attctaattccacactacatgttgaagggttta
aggttattgataaaggtgttattagagaaattgtatcagaggataattgtttctctaata
agtacactaattttgatgcattttggggtaaacca-------------tatgctaatagt
agagagtgtccaattgttacagctatcatagatggcgctggaacaatagcagctggtgtt
cctggttttgtagactgggttctcgatggtgctatgtttatacacatggtacagactgag
agaaaaccctggtacattcctgcttggtttaatagagaaattg------ttggttacact
cgggattcaattattactgagggtagtttttacacatctattgcattgttttcggcaaga
tgtttatatttaaca---gccagcaatacacctcagttgtattgttttaatggtgataat
gatgcacctggag---ctttaccatttggtagtataattcctcatagggtttattttcaa
cctaatggtgttagacttatagttccacaacaaatactacacacaccctac-------at
agtgaagtttgtttcagatagctattgtagaggtagtgtatgtgagtatactagaccagg
ttattgtgtgtcattgaactcgcattgggttctgtttaatgaagaatacacgagtaaacc
tggcgtattctgtggttctactgttagagaacttatgtttaatatggttagtacatt---
---ctttactggtgtcaaccctaatatttatatgcaactagcaactatgtttttaatact
agttgttgttatattaatttttgcaatgg------------------tcataaagtttca
aggtgttttta------aagcttatgcaaccattgtttttacaataatgctagtttgggt
tgttaatgca-tttattttgtgtgtacatagttataatagtgttgtggctgttatattac
tagtaatctattgttatgcatcattggttacaagtcgtaatactgctataataatgcatt
gttggcttgtgtttacctttggtttaattgtacctatatggttggcgtgttgctaccttg
catttattttatatatgtatacaccattggtattctggtgttatggtact--actaaaaa
tactcgtaagctctatgatggcaacgagtttgttggtaattatgatcttgctgcgaagag
cacttttgttattcgtggttctgagtttgttaagcttacgaatgagg-------------
taggtgataagtttgagcactatctctcagcgtatgctagacttaaatattattcaggta
ctggcagtgaacaagattacttgcaagcctgtcgtgcatggttagcttat----gctttg
gaccaatatagaaatagtggtgtggaaattgtgtatactccaccacgttattctattggt
gttagtagattacaggctggttttaagaaactagtttttcctagtagtgccgttgaaagg
tgcattgttagtgtttcttatagaggtaataatcttaatggactgtggctaggtgatact
atctactgtccgcgacatgtcttaggcaagtttacaggtgagc---------aatggagt
gatgtacttaaccttgctaataatcatgagttcgaggttgtaactcaaaatggtattact
ttgaatgttgttagtagacggtt----gagaggcgcagttttaattttacaaactgctgt
cgccaatgctgacactcctaagtataagtttgttaaagctaattgtggagatagtttcac
aattgcttgttcttatggtggtacagttgtgggactctaccctgttactatgcgttctaa
tggtaccattagagcttcttttcttgcaggagcttgtggctcaattggttttaatataga
aaagggtgtagttaatttcttttatatgcatcatcttgagttacctaatgcattacacac
tggaacggacctacatggtgagttctatggtggttatgtggatgaagaggttgcacaaag
agtgccaccagataatttagttactaataatattgtggcatggctttatgccgcaattat
tagtgttaaagagagtagtttctca---------------------------ttgcctaa
atggttggagagtactactgtcagtgttgaagattataataagtgggctggtgataatgg
ttttacaccattttctactagtactgctattactaaattaagtgctataacgggagtaga
tgtttgtaagctccttcgcactattattgtaaaaagtagtcaatggggtagtgatcccat
tttaggacaatacaattttgaagatgaattgacacctgagtctgtttttaatcaggtagg
tggtgttagattacagtcttctgttgtaagaaaaaccaca--------------------
--------------------tcttggttttggagtaga----------------------
-------tgtgtgttagctagtttcttatttgtgttgtgtgctattgtcttatttac---
ggcagtgccacttaggtattatgtacatgcagctgttattttgttagcagctgtactctt
tatttcttttactgttaagcatgttatggcatatatggataccttcctactgccaacat-
-------------------tgcttacagtcattattggagtttgtgctgaagcacctttc
atttacaatactctagttagtcagatagttatctatgtaagccaatggtatgatcccgta
gtctttgacactatggtaccatggatgttactgccattagtgttgtacactgcttttaag
tgtgtacaaggttgctatatgaattcttttaatacttc------------tttgttaatg
ctgtaccagtttatgaagttaggttttgttacttacacctcttcgaatactcttactgca
tatacagaaggtaattgggagttgttctttgagttggttcacattactgtgttggctaat
gctagtagtaat-tccttaattggtttaattgtctttaagtgtgctaagtggatgttgta
ttactgcaat-----gcaacatactttaacaattatgtgttaatggcagtcatggttaat
ggcataggctggttttgtacttgttactttggattgtattggtggattaataaggttttt
ggtttaaccttaggtaaatacaattttaaagtttcagtagaccaatataggtatatgtgt
ttgcataagatagctccccctaaaactgtgtgggaggtcttttcgacaaatatacttata
caagggattggtggtgaccgtgtgttgcctattgctacagttcaatctaaattgagtgat
gtaaagtgtacaactgttgtgttaatgcaacttttgactaagcttaatgttgaagcaaat
tcaaaaatgcatgcttaccttgttgagttacacaataaaatcctcgcatctgatgatgtt
ggagagtgcatggataatttattgggtatgcttattacattattttgtgtagattctact
attgatttgagtgagtattgtgatgatatacttaagaggtcaactgttttacagtcagtt
acccaagagttctcacacataccctcttatgctgaatatgaaagagctaagaatctttat
gaaaaggttttagc------tgattctaaaaatggtggtgtaacacagcaagagcttgct
gcataccgtaaagctgccaatattgcaaagtcagtttttgatagagacttggctgttcag
aagaagttagatagcatggcagaacgtgctatgacaacaatgtataaagaggcgcgtgta
actgatagacgagcaaaattagtttcatcactacatgcgttactgttttcaatgctcagg
aaaatagattctgaaaagcttaatgtattatttgatcaggctagtagtggtgttgtacct
ctagctactgttccaattgtttgtagtaataagcttacccttgtaataccagatccagag
acttgggtcaagtgtgtg-gagggtatgcatgttacatattcaacagtagtttggaatat
agacactgttattgatgccgatggtacag------agttacatccaacttctataggtag
tggattgacatactgtataagtggtgacaatatagcatggc---------------cttt
aaaggtcaacttgactaggaatgggcataataaggttgatgctgctttgcagaataatga
gcttatgcctcatggtgtaaaaacaaaggcttgcgtagcaggtgtagatcaagcacattg
tagcgtaga------gtctaaatgttattatacaaatattagtggcaattcagttgtagc
tgctattacttcttcaaatccaaatctgaaagttgcatccttctt---gaatgaagcagg
caatcagatttatgtagatttagacccaccatgtaaatttggcatgaaggtgggtgataa
ggttgaggttgtttacttgtattttataaagaatacaaggtcgattgttaggggtatggt
acttggtgccatatctaatgttgttgttttacagtctaaagggcatgaaacagaggaagt
ggatgctgtgggcattctttcactttgttcttttgcggttgatccagcagacacgtattg
taaatatgtagctgcaggtaaccaacctttaggtaactgtgttaaaatgttgacagttca
taatggtagtggcttcgctataacttcaaaaccaagtccgacatctgatcaagactcata
tggaggagcttctgtgtgtctttattgtagagcacacatagcacatcctggcggtgcagg
aaatttagatggacgttgtcaatttaaaggttcttttgtgcaaatacctactac---gga
gaaagaccctgttggattctgtctacgtaataaggtttgcactgtctgtcagtgttggat
tggttatggatgtcagtgcgatgca-cttagacaatcaaaatcttctgtccaatcagctg
ccggtgtagctgattttgacaaaaattatttaaacgggtacggggtagcagtgaggctcg
gctgataccccttgctaatggatgtgatcctgatgttgtgaagcgagcctttgatgtttg
taataaggaatcagccggtatgtttcgtaatttgaagcgtaactgtgcgcggttccaaga
agtacgtgatactgaagatggaagtcttgagtattgtgactcttactttgtggttaaaca
aaccactcctagtaactatgaacatgaaaagtcttgttacga-agacttaaagtctg--a
agtaacagctgatcatgatttctttgtgttcaataagaacatttata---------atat
tagtaggcagaggcttactaagtatactatgatggatttttgctatgctttgaggcattt
tgacccaaaggactgcgaagatcttaaagaaatacttgtcacttatggttgtatagaaga
ttatcaccctaagtggtttgaagagaataaggattggtacgacccaatagagaacccaaa
-atattatgccatgttggcaaaaatggggcctattgtacgacgtgctttattgaatgcta
ttgagttcggaaaccttatggttgaaaaaggttatgttggtgttgttacacttgataacc
aagatcttaatggcaaattttatgactttggtgattttcagaaaacagcacctggtgctg
gtgttcctgtttttgatacatattattcttatatgatgcccatcatagccatgacggatg
cgctagcacctgaacggtattttgaatatgatgtgcataagggttataaatcttatgatc
tcctcaagtatgattatactgaggagaagcaagagttgtttcagaagtactttaagtatt
gggatc---aggagtatcatcctaactgctgtgactgtagtgatgacaggtgtttgatac
attgtgcaaacttcaacatcttgttttctacattgataccacagacttcttttggtaatt
tgtgtagaaaagtgtttgttgatggtgtacctttcatagctacttgtggctaccattcta
aagaacttggtgttattatgaatcaagataacaccatgtcgttttcaaaaatgggtttaa
gtcaactcatgcagtttgttggagatcccgccttgttagtgggaacatccaataatttag
ttgatcttagaacgtcttgttttagtgtttgtgcattagcgtctggtattacccatcaaa
cggtgaaaccaggtcactttaacaaggatttctatgattttgcagagaaggctggtatgt
ttaaagagggtgcttctataccacttaaacatttcttctatccacaaactggtaatgctg
ctataaacgattatgattattatcgttacaacaggcctaccatgtttgatatacgtcaac
ttctattttgtttagaagtgacttctaaatattttgattgttatgaaggcggctgtatac
cagcaagccaagttgtagttaacaatttagataagagtgcaggctatccatttaataagt
ttggaaaggcccgtctctattatga---aatgagtctagaggaacaggaccaactttttg
agagtacaaagaagaatgtcctgcctactataactcaaatgaatctaaaatatgccatat
ccgaaaaaaatagagcgcgtacagtggcaggtgtgtctatcctttctactatgactaata
ggcaatttcatcagaagattcttaagtctatagtcaatactagaaatgctcctgtagtta
ttggaacaaccaagttctatggcggttgggacaatatgttgaggaaccttatccaaggtg
ttgaagaccctattcttatgggttgggattatcctaagtgtgatagagcaatgccaaatt
tgctacgtatagcagcatctttggtacttgctcgtaaacacactaattgttgtacttggt
ccgaacgcatttataggttgtataatgaatgcgctcaggttttgtctgaaactgtcttag
ctacaggtggtatttatgtaaaacctggtggcactagcagtggtgatgccactactgctt
atgccaacagtgtctttaacataatacaagccacatctgctaatgtttcgcgtcttttaa
gtgttataacgcgtgatattgtttatgatgacattaagagcttgcagtatgaattatacc
agcaggtttataggcgagttaattttgatccggcctttgttgaaaagttccattcttatt
tatgtaagaacttttcattgatgatcttgtctgatgatggtgttgtttgttataacaata
cactagccaaacaaggtcttgtagcagatatttctggttttagagagattctctattacc
aaaataatgtttatatgtctgattccaagtgttgggttgaacccgacttagaaaaaggcc
cacatgaattttgttca-caacacacaatgttggtagaggtagatggtgagcctaagtac
ttgccatacccagatccctcgcgcattttgggtgcatgtgtctttgtagatgaagtggat
aagacagaacctgtggctgttatggagcgttatatagctcttgccatagacgcttatccg
ctagtacatcatgaaaatgaggagtacaggaaggtgttttttgttcttctttcttatatc
agaaaactctatcaagagctttctcagagtatgcttatggactactcttttgtgatggat
atagacaagggtagtaaattttgggagcaggagttctatgagaatatgtatagagctcct
acaactttacagtcttgtggcgtctgtgtagtgtgcaatagtcaaactatacttcgctgt
ggtaattgtattcgcaaaccatttttgtgttgtaaatgttgttatgaccatgtcatgcat
acagaccacaagaatgttttgtctataaatccatacatttgctcacaacctggttgtggt
gaagcagatgttactaaattataccttggaggtatgtcatacttctgtggtaatcataaa
ccaaagttgtcaataccgttagtatctaatggtacagtttttggaatttacagggctaat
tgtgctggcagcgaaaatgttgatgattttaatcaactagctactactaattggtctact
gtggaaccttatattttggcaaatcgctgtagtgattcattgagacgctttgctgcagag
acagtaaaggctacagaggaattacacaagcaacaatttgctagtgccgaagtgagagaa
gtactctcagatcgtgaattgattctatcctgggagccaggtaaaactaggcctccactg
aatagaaactatgttttcacaggctaccactttacaagaactagtaaagtgcagcttggt
gattttatttttgaaaaaggtgaaggtagggatgttgtctattacagggcaacgtctact
gctaaa-ttgtctg--ttggtgacatttttgttttaacgtcacacaatgttgtttctctt
gtagcgccaacattgtgtccacaacaaactttttctaggtttgtaaatttaagacctaat
gtaatggtaccagaatgttttgtgaataacattccactttaccatttagtaggtaaacag
aagcgtactacagtacaaggtcctcctggcagtggtaaatctcactttgccataggcctc
gctgcgtactttagtaatgctcgtgttgtttttactgcatgttcacatgcagctgttgat
gctttatgtgaaaaagcttttaagtttcttaaagttgatgattgcactcgtatagtacct
caaaggactactatcgattgtttctcaaagtttaaagctaatgacacaggcaaaaagtat
atttttagtactataaacgccttgcctgaagttagttgtgacattcttttggtcgacgag
gttagtatgttgaccaattatgaattgtctttcattaatggtaagataaactaccaatat
gttgtgtatgtaggtgatcctgctcaattaccagcacctcgcactttgct---taatggt
tcgctttcgccaaaggattataatgttgtcacaaaccttatggtttgtgttaaacccgac
attttccttgcaaagtgttaccgctgtcctaaagagattgtagacactgtgtctactctt
gtctatgatggaaagtttattgcaaataacccagaatcacgtcagtgcttcaaggttata
gttaataatggtaattctgatgtaggacacgaaagtggttcagcctacaacacaactcaa
ttagaatttgtgaaagattttgtttgtcgcaataaagaatggcgggaagcaacatttatt
tcaccttataatgctatgaatcagagagcctaccgtatgcttggacttaacgttcaaaca
gtagattcttcacaaggttctgagtatgattatgttattttttgtgttactgcagattcg
tcgcatgcactgaatattaacagatttaatgtggcgcttacaagagctaagcgtggtata
ctagttgtcatgc---------gtcagcgtgatgaattgtactctgc---tcttaagttt
acagagctaaatagtgaaacaagtctgcaaggt---------acaggtttgtttaaaatt
tgcaacaaagaatttagtggtgttcatcctgcttatgcagtcacaactaaggctcttgct
gcaacttacaaagttaatgatgaacttgctgcacttgttaatgtggaagccggttcagaa
ataacatataaacatctcatttctcttcttgggttcaagatgagtgttagtgttgaaggt
tgtcacaacatgtttattacacgtgatgaggcaattcgcaatgtaagaggttgggtaggt
tttgatgtggaagccacacacgcttgtggtactaacattggtactaacctcccttttcaa
gtgggtttctcgacaggtgcagattttgtggtcacacctgagggacttgtagatacttcg
ataggcaataattttgagcctgtgaattctaaagcacctccaggcgaacaatttaatcac
ttgagggctttatttaagagtgctaaaccttggcattttataagaccaaggatagtgcaa
atgttagcagataacctatgcaatgtttctgattgtgtagtgtttgttacttggtgtcat
ggcctagaactaactactttgcgatattttgttaaaataggcaaagaacaagtctgttca
tgtggttctagagctacgacttttaattctcatactcaag---cttacgcgtgttggaag
cactgtttgggttttgactttgtctataatccgcttatagtggatattcaacaatggggt
tattcaggtaatctgaaatttaaccatgatctgcattgtaatgtgcacgggcatgctcat
gtggcttctgcggacgccattatgacgcggtgccttgcaattaacaatgcattttgtcaa
g-atgtcaactgggatctgacatatcctcatattgcaaatgaggatgaagtcaacactag
ttgccggtatttacagcgcatgtatcttaatgcatgtgttgat-gctcttaaagttaatg
ttgtctatgacataggcaaccctaaaggtataaagtgtgttagacgtggggatgtcactt
ttagattctatgata-agaatccaattgtacccaacgtcaagcagtttgaatatgactat
aatc--------agcacaaggataaatttgctgatggtctttgtatgttctggaattgta
atgtggattgttatcccgaaaattccttggtttgtaggtatgacacacgaaatttgagtg
tgtttaacctaccaggttgtaatggaggtagcttgtatgttaataaacatgcattccaca
cacctaaatttgatcgcattagcttccgcaatttgaaagctatgccatttttcttctatg
acacatcgccttgtgaaaccattcaattggatggagttgcaca---agaccttgtgtcac
tagctactaaggattgtatcacaaaatgcaacatcggaggcgctgtttgtaagaagcatg
cgcaaatgtatgcagaatttgtgacttcctataatgcagctgttacagctggttttactt
tttgggttactaataattttaacccatataatttgtggaaaagtttttcagctctccagt
ctatcgacaatattgcttttaatatgtataagggtggtcattacgacgctattgtaggag
aaatgcccactatcgtaactggagataaagtttttgttattgatcaaggtgtagaaaagg
cagtttttgttaatcaaacaacactgcctacttctgtggcgtttgaactgtatgcgaaga
gaaatattcgcacactgccaaacaatcgtatcttgaagggtcttggtgtggatgtgacca
atggttttgtaatttgggattatgctaaccagacaccattatatcgtaatactgttaagg
tatgt------gcatacacagacattgagccaaatgg---------------cctaatag
ttctgtatgatgatagatatggtgactaccagtcttttctt---gctgctgacaatgctg
ttttaatttc--tacgcagtgttataag-cggtattcatatgtagaaataccatcagatt
tgcttgttcagaatggtatgccactaaaagatggag---------cgaacctatatgttt
ataagcgtgttaatggtgcgtttgttatgctacctaacacgctaaatacacagggtcgca
gttatgaaacttttgaacctcgtagtgacgttgagcgggattttctcgtcatgtcagagg
aagattttgttgagaagtatgg---taaagacttaggtctacaacacatactatatggtg
aagttgaaaaaccccaattaggtggtttacacactgttataggtatgtacagactattgc
gtgaaaataaattgaatgcaaagtctgtcactaactcagattgtgatgtcatgcaaaatt
attttgtgctg---gcagacaatggctcttacaagcaagtgtgcaccgttgtagacttgc
ttcttgatgattttcttgaacttcttagaaacatactcaaagagtatggtactaataagt
caaaagttgtaacagtgtcaattgattaccatagcataaattttatgacttggtttgaag
atggcagtattaaaacatgttacccacagcttcaatc------agcatggacgtgtggtt
ataatatgcctgaactctataaagtccagaattgtgttatggaaccttgcaacattccta
actatggtgttggaataacgttgccaagtggtattatgatgaatgtggcaaagtatacac
aactttgtcaatatctcgcgaaaacaacaatgtgtgtaccgcataatatgcgagtaatgc
attttggagcaggaagcgacaaaggagtagcacctggtagtactgttcttaaacagtggc
tccctgaaggtacactccttgtcgataatgatattgtagattatgtttctgatgcacatg
tttctgtgctctcagattgcaataaatacaaaacagagcacaagtttgatcttgtgatat
ctgatatgtat---------actgataatgattcaaagagaaagcacgaaggcgtgatag
ccaataatggcaatgatgacgtcttcatatatctttcaaattttctccgtaacaacttag
ctctgggtggcagttttgctgtgaaattaacagagacaagttggcacgaaaatttatatg
acattgcacaagattgtgcttggtggacaatgttttgtacagcagtgaatgcttcgtctt
cagaagcattcttaattggtgttaattatttgggtg---taagtgaaaaggttaaagtta
gtgggaaaacactgcacgcaaattatatattttggaggaattgtaattatctacaaacct
cagcttatagtatatttgacgttgctaagtttgagttaaaactaaaagcaacgccagttg
ttaatttaaaaactgaacaaaag-acagacttagtctttaatttagtcaagtgtggtaag
ttactagtgagagatgttggtagtgcaactttcagtagtgactcttttgtttgcactatg
tagtgctaatt-catgtttaagttttgtgtctaatagtactattgccaatcatgatggca
------------------------attttactgtaagacaatgtgatgcaacggccggtt
attactcatcttcacctatacgcccatcagatggtgtgcacagtgtaactggtttctacc
ggccggtcatgacttgttgtattaagtatacttacccaagtaatac--------ttctac
ttgtaacattaaacgtgttgcagtgcttataaatctcacagtagatacacaggc--tttt
tctatacaagtaccacgtcctgttgttattaaagaatctggtactggagaaactcttgta
gtttctataggg------------------------------------------------
-------------------------aattttgttctgaattctacta------atttatt
tgtctatggtagagttcaaagcttattgtttcaaggtaacggaacgtggtatataaatgg
tgtgccgtcactaccgggttcctattcctttaataatacacaggttaatgtaacttatac
tagttgttatgacagca----------------taggtgcac----aaacctg-------
---gtattttacgaactt------------atcaagttctaatgctatagtagagttttc
atctggtaatgtcctta---ggtctgtagcatgcacagatggctctattcttaatgctat
tcagtgtaggtatcagcagtttgccttaagtgatggtttgtatggctacgatagtgtagt
tcctgttgtttcaaatagaa-------------------cttttgtgccctatcctggtg
tgtatgataattcacaacaggatttatataaacttaatgtatctttacgtggtgataaca
ctggtgtttcttatgattatcagtgtgttaacaccaccgc--------------------
-------------------------------------ttatacctattttaggatatatt
gt----------------------------------------------------------
----caagactcctatgattggaataaaga------------------------------
--------------gaagtcttgtgtagtatcggatacggct-----------------t
accagcctggtgaaaacctttatagcaata--gtaac--------tataagggtacaata
------------cctaattacccaacttgtattt--------------------------
------------------------------------------------------------
------------------------------------ctaaaggtcttagtgttaatagta
ttaataataatttgggttttaattatttttgtgtaagtaggttgtttagtactaatgata
ttagtactattaataattacacttgtctgtatatc------------------------a
ctaacgtttacgtccgtgatattggttcta------ttacttactattatgtaggtatta
gttt-----tgaaattggtaatattatttatggagttgaacatcctccattacaatatat
atattt---------------------------------------------aaatgtgtg
tcatcattatgacatttataacattaaaggtgtaggtgctat------------------
---------------atataacctcactgataatgataattttacgctgtctacaggagg
cttagccatctccggtggaagtggtcttctagcctttcgtaata-----acggttctctt
tatgcagtaaaaccttgcgaatctgtgttaactcaggctgttcttgtgaatgggacatta
gcagggttgtacttacctctttcttgtaatgttg----------------ttgaaacatt
aaacct--tggtaataaaactcaagctatagacggaggttgcttagtttataattctaca
c---acacacggtctagaaggtctactccagaactctatggttcggagtgta--------
------caggcatttttgttagtattggtaagtcctgtatctatcccaatagtacagtgc
ttaatcgcactattgtaaagcaaggtgttgatacaacagttgttcctttactaaatgtta
cagcaaa------------------------tgttagtgttccattagaattgacgcttg
ctgtaactactgaataccttcaaacacagtaccagaaagttgttatagactgtgctagat
atgtatgtggggaatcattaaaatgccgtactctcttgcagcagtatggttctttttgta
gtagtgttaattcaattcttgcaggtgttaacacacttgaagatgatggtcttctttcat
ttgttgaggtgcttaattccggttctaattttgaattccagaattatacagcacacaata
tgtctaatcttggaggctttgacttatctttagttttgcctaata---ttacgtcaggaa
aaccccaaggtcgttctgccattgaagatttattgtttgataaagtaactacgctaggct
tcaatgaagttgagcgtggttatgataagtgtatggattcaagaggtggcaaggttacta
atgcggctgacctcacttgtgcgcaatactataatggtgttcttgtattaccaggcgtgg
tagaccctactttaatgggtctctacaccacttcactcttgggaggtat-----------
----ggcatttggtg--------gtataacagcagctgctgccataccctttgcaaccca
ggtacaggcacgtattaattatttagcgcttactcagtctgtacttatggataaccagaa
tcttattgccaattcttttaataatgctcttaagaatatacagagtgccttagacacagt
ttcgcaaggattcgtggaagttgctaagggttttgagagtgtttctatggcattaactaa
aattcaggatgttgttaatacgcattctgacatccttaacaagcttatggcacagcttaa
tgtaaattttggtgctatatcttcttctctgcaagatatatatgcacaattaggtgattt
gagtgctaatgcgcaggttgacaggcttattacaggtaggttaacagcgctttccactta
tgttacatctctacagttggcggcttataaagctgaacaatctcgtaggttggctatgca
aaagatagaagaatgtgttaagtcgcaatctttgcggtatggattttgtggtaatggtag
tcatgttcttaccataccacaaagtgcaccaaatggtatctttttcatacactacacgta
ccaacctgtcacgtttagaagtgttttagctgtgccaggactctgtgttaaatctaatac
gggtcagtatggacttatgcccaggactggtgcgggtataatttttcttgagaatggtac
attt---tatgtaacttctagaacgttgtaccaacccaaagtttt----------gtcat
actcagatgtcgttaatttaacgtcatgtgagcccaattattataacgtaaatcagagtg
atactccttttcagccagagttgccaaatttcgatgaggagtttgggggaatttatactg
aactaaatacttcaaaagacctcattaataacatttctacaaattttaactactctgtta
aaattttagatttacagaatgaaatatgcatgcttaactcttccattcaacagttgtgga
atgttagcagtacattagatgatattaattctgcccttaatgatacttttattaatttgg
aacaacttaataaaatcacacgttacattaagtggccttggtatgtttggttagcaatag
gttttgcttgtgttatattcatcttgatactaggatgggtatttttc---atgactggat
gttgtg---------------gttgttgttgtgggtgctttggcattattcctctaa---
----tgagtaagtgtggtaagaaatcttcttac---------------------------
---tacacgacttttgataat----gatgtggtaactgaacaatacaaacctaaaaagtc
tgtt-------------------------taatgattcaaagccctacatcctttttaat
actattaattcttctttggtgtaaacttgcattgagttgttttaaagagtgt-------g
ttatagcactccagcaactaatacaagtttcactccaaa---------------------
-----------ttattaatagtaacttac-------------------------------
----------agtctagacttctgctttggcgcagtctggactaatgttagattttgaag
caatta----------ttgaaactggttacggagtaattcaacaaatcagtttcgattta
cagc------------------acatttcaagtgtgctaaacactg----------aatt
atttgacccctttgaattttgtgtttacagagga--------------------------
--------------ggtaattat---------tgggagttagaatcagctgacga-----
---------------------------gttttcaggtgatgacgaatttgttgagta-aa
tcgctagaggagaacg----------------------gaagcttcctaacagc------
----------aatttacatatttgttg---catttgtagcactttacctattaggtagag
cgctc--------------------------caagcatttgtgcaagc-agctgatgctt
g-------------ttgtttgttttggtacacatgggta---------------------
-----------------------------gtagtacctggggttaagggtacagcctt--
-------tgtatataatcatacatacggtaa---aaaacttaacaaacc-----------
--------ggagttagaaacggttattgttaacgagtttccca----------aaaacgg
ttggaa-------------------------------------acaatgac------gga
aaattgcactcttgatactgaacaagcagttttgctttttaaagagtataatctatttat
aacagcattcctgttgttttta---accatactacttcagtatggatacgcaacaaggag
ccggttcatttacatactgaaaatgatagtgttatggtgcttctggcccct---------
taacattgcagtaggtgtaatttcatgtatatacccaccaaacacaggaggtcttgtcgc
agcgataatacttacagtgtttgcgtgtctgtcttttgtaggttactggatccagagcat
taggctctttaagcggtgcagatcatggtggtcatttaaccccgaatctagtgccgtggg
ttcaatactcctaac-taatggtcaacaatgtaattttg----------ctatagagagt
gtgccgatggtgcttgctcctattataaagaatggcgttctttattgtgagggtcagtgg
cttgctaagtgtgaaccagacc---------------acttgcctaaagatatatttgta
tgcacacc-------------------------ggatagacgtaacatctatcgtatggt
gcag-------------------------------------------aaataca------
------------------------------------------------------------
----------ctggtgaccaaagcggaaata-----------------------------
------------------------------------------------------------
-----agaaaaggtttgctacatttgtctatgcaaagcagtcagtagacactg-----gc
gagcttgaaagt-------------------gtagcaacaggtggaagtaacctttacac
ataaatgtgtgtgtgtagagagtatttaaaattattctttgacagtgcctctgttttaag
agcgcggaagagta---------tcatttttgaggatattaata----taaatcctcttt
gtttcatactctcctttcaggagttattatttaaaaaacatttttttcactcttttgtgc
caaaaactattgttgttaacggtgttaccttt--------------------------ca
ggtagaaaatggaaaagtctactacgaagacacaccagttttcc--------------aa
agaggttgttgtaggttgtggtcccattataagagggattaaa-tggattaaa-------
----------------------------ccacctacact-acttacttgtattaagggcg
tt----------------tggacttacaagcgcttaacaaatacagacg-----------
--atgaaatggctgactagttttgga------agagcagttatttcttgtta--------
------taaagccctactattaac-tcaattaagagtattagataggttaattttagatc
ac----ggacccaagcgcacattaacgtg-----tgctaggcgagtgctcttagttcaat
tagatttagtttataggttggcttata--cgcccactcaat-cgttggtatgaataatag
taaggataatccttttcgcggagcaat--agcaagaaaagcgcgaatttatctgagagaa
ggattagattgtgtttactttcttaacaaagcaggacaagcagagccttgtcccgcgtgt
acctccctagtattc-----------caagggaaaacttgtga----ggaacactattat
aataacaatcttttgtcatggcaagcggtaa-------------------ggcaactgga
aagacagacgtcccagcgccagtcatcaaactaggaggaccaaaaccaccaaaagttggt
tcttccggaaatgcatcttggtt------------tcaaccaataaaggccaagaagtta
aattcacctcagcctaaatttgaaggtagtggtgttcctgaaaatgacaatctcaagtca
agccagcaacatggatactggagacgtcaacacaggtttaagcctagcaaaggtg-----
--gaagaaaaccagtccctgatgcttggtacttttactatactggaacaggaccagccgc
tgacctgaattggggtgatagccaagatggtatagtgtgggttgctgcaaagggtgctga
tattaattctagatctaatcagggtacaagagatcccgacaagtttgaacaatacccact
acgattctcagatgga------------------------------------ggacctga
tggtaatttccgttgggacttcattcctctgaatcgtggtaggagtggaagatcaacagc
agcttcatcagcagcatctagtagagcaccttcacgtgagggctcacgtggtcgtagaag
cggagctgaagatgatcttatagctcgcgcagcaaagattatac----------------
---------aggaccagcaaaagaagggtgcgcgcattacaaaggcaaaggctgatgaaa
tggctcatcgccggtattgcaagcgcactattccacctggttataaggttgatcaagtat
ttggtccccgtactaaaggtaagg---agggaaactttggtgatgacaagatgaatgagg
aaggtattaaggatgggcgtgttacagcaatgctcaacctagtccctagcagccatgctt
gcctttttggaagt-aaagtgacgcccaaacttcaaccagatgggctccacttgaaattt
gagtttactactgtggttccacgtggtgacccgcagtttgataattatgtgaaaatttgt
gatgagtgtgtcgatggtgtaggaacgcgtccaaaagacgatgaaccgagaccaaagtca
cgctcaagttcaagacctgctacaagaggaagttctccagcgc---caaaacaacagcgc
caaaagaaggagaaaaagccaaagaagcaggaagatgatgtagataaggcattgacctca
gatgaagagaggaacaatgcacagc-----------------tcgagtttgatgatgaac
ccaaagtg------------attaattggggagattcagctcttggggaaaatgaattgt
aagtaacataatggacttgctgcatttgctgtcacattttgttaaatactattttgttgc
tttcctatcaattattacaggcattgattgtgattatgtgcaatatttaagctacttttg
gttgctttttgcttgttgtattgttgctgtgctttttattattgtgattctcattagttt
gctttatcgtagaagtgcaatagtaagagttaaggaagataggcatgtagcttgattacc
tacatgtctatcgccagggaaatgtctaatctgtctacttagtagcctggaaacgaacgg
tagacccttagattttaatttagtttaatttttagtttagtttaagttagtttagagtag
gtataaagaagcca--------gtgccggggccacgcggagtacgatcgagggtacag--
-----cactagga-----cgcccactaggggaagagctaaattttagtttaagttaagtt
taattg-gctaagtatagttaaaatttataggctagtatagagttagagc----------
-----------------------------------------
