# Supplementary material for: Broad-spectrum CRISPR-Cas13d-mediated strategy for combating human coronaviruses
Source: Mol Ther Nucleic Acids. 2026 Mar 6;37(2):102888. doi: 10.1016/j.omtn.2026.102888 (PMC13126349; doi:10.1016/j.omtn.2026.102888)
Supplement: Data S1. Animal coronavirus sequences [file mmc2.zip › File S1/alignment wuhan with wigeon coronavirus.fasta]

>C_045512.2 Severe acute respiratory syndrome coronavirus 2 isolate Wuhan-Hu-1, complete genome
attaaaggtttataccttcccaggtaacaaaccaaccaactttcgatctcttgtagatct
gttctctaaacgaactttaaaatctgtgtggctgtcactcggctgcatgcttagt-gcac
tcacgcagtataattaataactaattactgtcgttgacaggacacgagtaactcgtctat
cttctgcaggctgcttacggtttcgtccgtgttgcagccgatcatcagcacatctaggtt
tcgtccgggtgtgaccgaaaggtaagatggagagccttgtccctggtttcaacgagaaaa
cacacgtccaactcagtttgcctgttttacaggttcgcgacgtgctcgtacgtggctttg
gagactccgtggaggaggtcttatcagaggcacgtcaacatcttaaagatggcacttgtg
gctta------gtagaagttgaaaaaggcgttttgcctcaacttgaacagccctat----
-----------------gtgttcatcaaacgttcggatgctcgaactgcacctcatggtc
atgttatggttgag------ctggtagcagaactcgaaggcattcagtacggtcgtagtg
gtgagacacttggtgtccttgtccctcatgtgggcgaaataccagtggcttaccgcaagg
ttcttcttcgtaagaacggtaataaaggagctggtggccatagttacggcgccgatctaa
agtcatttgacttaggcgacgagcttggcactgatccttatgaagattttcaagaaaact
ggaacactaaacatagcagtggtgttacccgtgaactcatgcgtgagcttaacggagggg
catacactcgctatgtcgataacaacttct-----gtggccctgatggctaccctcttga
gtgcattaaagaccttctagcacgtgctggtaaagcttcatgcactttgtccgaacaact
ggactttattgacactaagaggggtgtatactgctgccgtgaacatgagcatgaaattgc
ttggtacacggaacgttctgaaaagagctatgaattgcagacaccttttgaaattaaatt
ggcaaagaaatttgacaccttcaatggggaatgtccaaattttgtatttcccttaaattc
cataatcaagactattcaaccaagggttgaaaagaaaaagcttgatggctttatgggtag
aattcgatctgtctatccagttgcgtcaccaaatgaatgcaaccaaatgtgcctttcaac
t---ctcatgaagtgtgatcattgtggtgaaacttcatggcagacgggcgattttgttaa
agccacttgcgaattttgtggcactgagaatttgactaaagaaggtgccactacttgtgg
ttacttaccccaaaatgctgttgttaaaatttattgtccagcatgtcacaattcagaagt
aggacctgagcatagtcttgccgaataccataatgaatctggcttgaaaaccattcttcg
taagggtggtcgcactattgcctttggaggctgtgtgttctcttatgttggttgccataa
caagtgtgcctattgggttccacgtgctagcgctaacataggttgtaaccatacaggtgt
tgttggagaaggttccgaaggtcttaatgacaaccttcttgaaatactccaaaaagagaa
agtcaacatcaatattgttggtgactt--taaacttaatgaagagatcgccattattttg
gcat-------------ctttttctgcttccacaagtgcttttgtggaaactgtgaaagg
tttggattataaagcatt--------caaacaaattgttgaatcctgtggtaattttaaa
gttacaaaaggaaaagctaaaaaaggtgcctggaatattggtgaacagaaatcaatactg
agtcctctttatgcatttgcatcagaggctgctcgtgttgtacgatcaattttctcccgc
actcttgaaactgctcaaaattctgtgcgtgtt--------ttacagaaggccgctataa
caatactagatggaatttcacagtattcactgagactcattgatgctatgatgttcacat
ctgat-ttggctactaacaatctagttgtaatggcctacattacaggtggtgttgttcag
ttgacttcgcagtggctaactaacatctttggcactgtttatgaaaaactcaaacccgtc
cttgattggcttgaagagaagtttaaggaaggtgtagagtttcttagagacggttgggaa
attgttaaatttatctcaacctgtgcttgtgaaattgtcggtggacaaattgtcacctgt
gcaaaggaaattaaggagagtgttcagacattctttaagcttgtaaataaatttttggct
tt-gtgtgctgactctatcattattggtggagctaaacttaaagccttgaatttaggtga
aacatttgtcacgcactcaaagggattgtacagaaagtgtgttaaatccagagaagaaac
tggcctactcatgcctctaaaagccccaaaagaaattatcttcttagagggagaaacact
tcccacagaagtgttaacagaggaagttgtcttgaaaactggtgatttacaaccattaga
acaacctactagtgaagctgttgaagctccattggttggtacaccagtttgtattaacgg
gcttatgttgctcgaaatcaaagacacagaaaagtactgtgcccttgcacctaatatgat
ggtaacaaacaataccttcacactcaaaggcggtgcaccaacaaaggttacttttggtga
tgacactgtgatagaagtgcaaggttacaagagtgtgaatatcacttttgaacttgatga
aaggattgataaa------gtacttaatgagaagtgctctgcctatacagttgaactcgg
tacagaagtaaatgagttcgcctgtgttgtggcagatgctgtcataaaaactttgcaacc
agtatctgaattacttacaccactgggcattgatttagatgagtggagtatggctacata
ctacttatttgatgagtctggtgagtttaaattggcttcacatatgtattgttctttcta
ccctccagatgaggatgaagaagaaggtgattgtgaagaagaagagtttgagccatcaac
tcaatatgagtatggtactgaagatgattaccaaggtaaacctttggaatttggtgccac
ttctgctgctcttcaacctgaagaagagcaagaagaagattggttaga------------
---tgatgatagtcaac------------------------aaact-----gttggtcaa
caagacggcagtgaggacaatcagac------------aactactattcaaacaattgtt
gaggttcaacctcaattagagatggaacttacaccagttgttcagactattgaagtgaat
--------------agttttagtggttatttaaaacttactgacaatgt---atacatta
aaaatgcagacattgtggaagaagctaaaaaggtaaaacca--------acagtggttgt
taatgcagccaatgtttaccttaaacatggaggaggtgttgcaggagccttaaa------
------------------------taaggctactaacaatgccatgcaagttgaatctga
tgattacatagctactaatggaccacttaaagtgggtggtagttgtgttttaagcggaca
caatcttgctaaacactgtcttcatgttgtcggcccaaatgttaacaaaggtgaagacat
tcaacttcttaagagtgcttatgaaaatttta--------atcagcacgaagttctact-
tgcaccattattatcagctggtatttttggtgctgaccctatacattctttaagagtttg
tgtagatactgttcgcacaaatgtctacttagctgtctttgataaaaatctctatgacaa
acttgtttcaagctttttggaaatgaagagtgaaaagcaagttgaacaaaagatcgctga
------------------gattcctaaagaggaagttaagccatttataactgaaagtaa
accttcagttgaacagagaaaacaagatgataagaaaatcaaagcttgtgttgaagaagt
tacaacaactctggaagaaactaagttcctcacagaaaacttgttactttatattgacat
taatggcaatcttcatccagattctgccactcttgttagtgacattgacatcactttctt
aaagaaagatgctccatatatagtgggtgatgttgttcaagagggtgttttaactgctgt
ggttatacctactaaaaaggctggtggca--ctactgaaatgctagcgaaagctttgaga
aaagtgccaacagacaattatataaccacttacccgggtcagggtttaaatggttacact
gtagaggaggcaaagacagtgcttaaaaagtgtaaaagtgccttttacattctaccatct
attatctctaatgagaagcaagaaattcttggaactgtttcttggaatttgcgagaaatg
cttgcacatgcagaagaaacacgcaaattaatgcctgtct-------gtgtggaaactaa
agccatagtttcaactatacagcgtaaatat-aagggtattaaaatacaagagggtgtgg
ttgattatggtgctagattttacttttacaccagtaaaa----caactgtagcgtcactt
atcaacacacttaacgatctaaatgaaactcttgttacaatgccacttggctatgtaaca
catggcttaaatttggaagaagctgctcggtatatgagatctctcaaagtgccagctaca
gtttctgtttcttcacctgatgctgttacagcgtataatggttatcttacttcttcttct
aaaacacctgaagaacattttattgaaaccatctcacttgctggttcctataaagattgg
tcctattctggacaatctacacaactaggtatagaatttcttaagagaggtgataaaagt
gtatattacactagtaatcctaccacattccacctagatg----gtgaagttatcacctt
tgacaatcttaagacacttctttctttgagagaagtgaggactattaaggtgtttacaac
agtagacaacattaacctccacacgcaagttgtggacatgtcaatgacatatggacaaca
gtttggtccaacttatttggatggagctgatgttactaaaat-----------------a
aaacctcataattcacatgaaggtaaaacattttatgttttacctaatgatgacactcta
cgtgttgaggct--tttgagtactaccacacaactgatcctagttttctgggtaggtaca
tgtcagcattaaatcacactaaaaagtggaaatacccacaagttaatggtttaacttcta
ttaaatgggcagataacaactgttatcttgccactgc-------------------attg
ttaacactccaacaaatagagttgaagtttaatccacctgctctacaagatgcttattac
agagcaagggctggtgaagctgctaacttttgtgcacttatcttagcctactgtaataag
acagtaggtgagttaggtgatgttagagaaacaatgagttacttgtttcaacatgccaat
ttagattcttgcaaaagagtcttgaacgtggtgtgtaaaacttgtggacaacagcagaca
acccttaagggtg---------------tagaagctgttatgtacatgggcacactttct
tatga----acaatt--------taagaaaggtgttcagataccttgtacgtgtggtaaa
caagctacaaaatatctagtacaacaggagtcaccttttgttatgatgtcagcaccacct
gctcagtatgaacttaagcatggtacatttacttgtgctagtgagtacactggtaattac
cagtgtggtcactataaacatataacttctaaagaaactttgtattgcatagacggtgct
ttacttacaaagtcctcagaatacaaaggtcctattacggatgttttctacaaagaaaac
agttacacaacaaccataaaaccagttacttataaattggatggtgttgtttgtacagaa
attgaccctaagttggacaattattataagaaagacaattcttatttcacagagcaacca
attgatcttgtaccaaaccaaccatatccaaacgcaagcttcgataattttaagtttgta
tgtgataatatcaaatttgctgatgatttaaaccagttaactggttataagaaacctgct
tcaagagagcttaaagttacatttttccctgacttaaatggtgatgtggtggctattgat
tataaacactacacaccctcttttaagaaaggagctaaattgttacataaacctattgtt
tggcatgttaacaatgcaactaataaagccacgtataaaccaaatacctggtgtatacgt
tgtctttggagcacaaaaccagttgaaacatcaaattcgtttgatgtactgaagtcagag
gacgcgcagggaatggataatcttgcctgcgaagatctaaaaccagtctctgaagaagta
gtggaaaatcctaccatacagaaagacgttcttgagtgtaatgtgaaaactaccgaagtt
gtaggagacattatacttaaaccagcaaataatagtttaaaaattacagaagaggttggc
cacacagatctaatggctgcttatgtagacaattctagtcttactattaagaaacctaat
gaattatctagagtattaggtttgaaaacccttgctactcatggtttagctgctgttaat
agtgtcccttgggatactatagctaattatgctaagccttttcttaacaaagtt-gttag
tacaactactaacatagttacacggtgtttaaaccgtgtttgtactaattatatgcctta
tttctttactttattgctacaattgtgtacttttactagaagtacaaattctagaattaa
agcatctatgccgactactatagcaaagaatactgttaagagtgtcggtaaattttgtct
agaggcttcatttaattatttgaagtcacctaatttttctaaactgataaatattataat
ttggtttttactattaagtgtttgcctaggttctttaatctactcaaccgctgctttagg
tgttttaatgtctaatttaggcatgccttcttactgtactggttacagagaaggctattt
gaactctactaatgtcactattgcaacctactgtactggt---tctataccttgtagtgt
ttgtcttagtggtttagattctttagacacctatccttctttagaaactatacaaattac
catttcatcttttaaatgggatttaactgcttttggcttagttgcagagtggtttttggc
atatattcttttcactaggtt------------tttctatgtacttggattggctgcaat
catgcaattgtttttcagctattttgcagtacattttattagtaattcttggc-ttatgt
ggttaataattaatcttgtacaaatggccccgatttcagctatggttagaatgtacatct
tctttgcatcattttattatgtatggaaaagttatgtg---------catgttgtagacg
gttgtaattcatcaacttgtatgatgtgttacaaacgtaatagagcaacaagagtcgaat
gtacaactattgttaatggtgttagaaggtccttttat-gtctatgctaatggaggtaaa
ggcttttgcaaactacacaattggaattgtgttaattgtgatacattctgtgctggtagt
acatttattagtgatgaagttgcgagagacttgtc----actacagtttaa-----aaga
ccaataaatcctac---------------------------------------tgaccag
tcttcttacatcgttgatagtgttacagtgaagaatggttccatccatctttactttgat
aaagctggtcaaaagacttatgaaagacattctctctctcattttgttaacttagacaac
ctgagagcta-------------------ataacactaaaggttcattgcctattaatgt
tatagtttttgatggtaaatcaaaatgtgaagaatcatctgcaaaatcagcgtctgttta
ctacagtcagcttatgtgtcaacctatactgttactagatcaggcattagtgtctgatgt
tggtgatagtgcggaagttgcagttaaaatgtttgatgcttacgttaatacgttttcatc
aacttttaacgtaccaatggaaaaactcaaaacactagttgcaactgcagaagctgaact
tgcaaagaatgtgtccttagacaatgtcttat------ctacttttatttcagcagctcg
gcaagggtttgttgattcagatgtagaaactaaagatgttgttgaatgtcttaaattgtc
acatcaatctgacatagaagttactggcgatagttgtaataactatatgctcacctata-
--acaaagttgaaaacatgacaccccgtgaccttggtgcttgta------ttgactgtag
tgcgcgtcatattaatgcgcaggtagcaaaaagtcacaacattgctttgatatggaacgt
taa---------------agatttcatgtcattgtctgaacaactacgaaaacaaatacg
tagtgctgctaaaaagaataacttaccttttaagttgacatgtgcaactactagacaagt
tgttaatgttgtaacaacaaagatagcacttaagggtggtaaaattgttaataattggtt
gaagcagttaattaaagttacacttgtgttcctttttgttgctgctattttctatttaat
aacacctgttcatgtcatgtctaaaca-------------tactgacttttcaagtgaaa
tcataggatacaaggct---attgatg-gtggtgtcactcgtgacatagcat---ctaca
gatacttgttttgctaacaaacatgctgattttgacacatggtttagccagcgtggtggt
agttatactaatgacaaagcttgcccattgattgctgcagtcataacaagagaagtgggt
tttgtcgtgcctggtttgcctggcacgatattacgcacaactaatggtgactttttgcat
ttcttacctagagtttttagtgcag-ttggtaacatct-----------gttacacacca
tcaaaacttatagagtacactgactttgcaacatcagcttgtgttttggctgctgaatgt
acaatttttaaagatgcttctggtaagccagtaccatattg-----------ttatgata
ccaatgtactagaaggttctgttgcttatgaaagtttacgccctgacacacgttatgtgc
tcatggatggctctattattcaatttcctaacacctacctt---gaaggttctgttag--
agtggtaacaacttttgattc-----tgagtactgtaggcacggcac---------ttgt
gaaagatcagaagctggtgtttgtgtatctact-----------agtggtagatgggt--
-acttaacaatgattat------------tacagatctttaccaggagttttctgtggtg
tagatgctgtaaatttacttactaatatgtttacaccactaattcaacctattggtgctt
tggacatatcagcatctatagtagctggtggtattgtagctatcgtagtaacatgccttg
c-----ctactattttatgaggtttagaagagcttttggt--------------------
-----gaatacagtcatgtagttgcctttaatactttactattccttatgtcattcactg
tactctgtttaacaccagtttactcattcttacctggtgtttattctgttatttacttgt
acttgacattttatcttactaatgatgtttct-------tttttagcacatattcagtgg
atggttatgttcacacctt-------tagtacctttctggataacaattgcttatatcat
ttgtatttccacaaagcatttctattggt------tctttagtaattacctaaagagacg
tgtagtctttaatggtgtttcctttagtacttttgaagaagctgcgctgtgcaccttttt
gttaaataaagaaatgtatctaaagttgcgtagtgatgtgctattacctcttacgcaata
taatagatacttagctctttataataagtacaagtattttagtggagcaatggatacaac
tagctacagagaagctgcttgttgtcatctcgcaaaggctctcaatgacttc--agtaac
tca-ggttctgatgttctttaccaaccaccacaaacctctatcacctcagctgttttgca
gagtggttttagaaaaatggcattcccatctggtaaagttgagggttgtatggtacaagt
aacttgtggtacaactacacttaacggtctttggcttgatgacgtagtttactgtccaag
acatgtgatctgcacctctg---------------aagacatgcttaacc---ctaatta
tgaagatttactcattcgtaagtctaatcataatttcttggtacaggctggtaatgttca
actcagggttattggacattctatgcaaaattgtgtacttaagcttaaggttgatacagc
caatcctaagacacctaagtataagtttgttcgcattcaaccaggacagactttttcagt
gttagcttgttacaatgg--------------ttcaccatctggtgtttaccaatgtgct
atgaggcccaatttcactattaagggttcattccttaatggttcatgtggtagtgttggt
tttaacatagattatgactgtgtctctttttgttacatgcaccatatggaattaccaact
ggagttcatgctggcacagacttagaaggtaacttttatggaccttttgttgacagg---
---------caaacagcacaagcagctg--------------------------gtacgg
acacaactattacagttaatgttttagcttggtt-gtacgctgctgttataa-atggaga
caggtggtttctcaatcgatttaccacaactcttaatgactttaaccttgtggctatgaa
gtacaattatgaacctctaacacaagaccatgttgacatactaggacctctttctgctca
aactggaattgccgttttagatatgtgtgcttcattaaaagaattactgcaaaatggtat
g--aatggacgta------ccatattgggtagtgctttattagaagatgaatttacacct
tttgatgttgttagacaatgctcaggtgttactttccaaagtgcagtgaaaagaacaatc
aagggtacacaccactggtt---gttactcacaattttgacttcacttttagttttagtc
cagagtactcaatggtctttgttcttttttttgtatgaaaatgcctttttaccttttgct
atgggtattattgctatgtctgcttttgcaatgatgtttgtcaaacataagcatgcattt
ctctgtttgtttttgttaccttctcttgccactgtagcttattttaatatggtctatatg
cctgctagttgggtgatgcgtattatgacatggttggatatggttgatactagtttgtct
ggttttaagctaaaagactgtgttatgtatgcatcagctgtagtgttactaa--------
---tccttatgacagcaagaactgtgtatgatg-atggtgctaggagagtgtggacactt
atgaatgtcttgacactcgtttataaagtttattatggtaatgctttagatcaagccatt
t------ccatgtgggctcttataatctctgttacttctaactactcaggtgtagttaca
actgtca----tgtttttggccagaggtattgttt-ttatgtgtgttgagtattgcccta
ttttcttcataactggta----------------atacacttcag---------------
tgtataatgctagtttat------tgtttcttaggctatttttgtacttg----------
-----ttactttggcctcttttgtttactcaaccgctactttagactgact---------
cttggtgtttatgattacttagtttctacacaggagtttagatatatgaattcacaggga
ctactc--------ccacccaagaatagcatagatgccttcaaactcaacattaaattgt
tgggtgttggtggcaaaccttgtatcaaagtagccactgtacagtctaaaatgtcagatg
taaagtgcacatcagtagtcttactctcagttttgcaacaactcagag--tagaatcatc
atctaaattgtgggctcaatgtgtccagttacacaatgacattctcttagctaaagatac
tactgaagcctttgaaaaaatggtttcactact------ttctgttttgctttccatgca
gggtgctgtagacataaacaagctttgtgaagaaatgctggacaacagggcaaccttaca
a---------------gctatagcctcagagtttagttcccttccatcatatgcagcttt
tgctactgctcaagaagcttatgagcaggctgttgctaatggtgattctgaagttgttct
taaaaagttgaagaagtctttgaatgtggctaaatctgaatttgaccgtgatgcagccat
gcaacgtaagttggaaaagatggctgatcaagctatgacccaaatgtataaacaggctag
atctgaggacaagagggcaaaagttactagtgctatgcagacaatgcttttcactatgct
tagaaagttgga---------taatgatgcactcaacaacattatcaacaatgcaagaga
tggttgtgttcccttgaacataatacctcttacaacagcagccaaactaatggttgtcat
accagactataacacatataaaaatacgtgtgatggtacaacatttacttatgcatcagc
attgtgggaaatccaacaggttgtagatgcagatagtaaaattgttcaacttagtgaaat
tagtatggacaattcacctaatttagcatggcctcttattg------taacagctttaag
ggccaattctgctgtcaaattacagaataatgagcttagtcctgttgcactacg---aca
gatgtcttgtgctgccggtactacacaaactgcttgcactgatgacaatgcgttagctta
ctacaacac-aacaaagggaggtaggtttgtacttgcactgttatccgatttacaggatt
tgaaatgggctagattccctaagagtgatggaactggtactatctatacagaactggaac
caccttgtaggtttgttacagacacacctaaaggtcctaaagtgaagtatttatacttta
ttaaaggattaaacaacctaaatagaggtatggtacttgg---tagtttagctgccacag
tacgtctacaagctggtaatgcaacagaagtgcctgccaattcaactgtattatctttct
gtgcttttgctgtagatgctgctaaagcttacaaagattatctagctagtgggggacaac
caatcactaattgtgttaagatgttgtgtacacacactggtactggtcaggcaataacag
ttacaccggaagccaatatggatcaagaatcctttggtggtgcatcgtgttgtctgtact
gccgttgccacatagatcatccaaatcctaaaggattttgtgacttaaaaggtaagtatg
tacaaata-cctacaacttgtgctaatgaccctgtgggttttacacttaaaaacacagtc
tgtaccgtctgcggtatgtggaaaggttatggctgtagttgtgat-caactccgcgaacc
catgcttcagtcagctgatgcacaatcgtttttaaacgggtttgcggtgtaagtgcagcc
cgtcttaca-ccgtgcggcacaggcactagtactgatgtcgtatacagggcttttgacat
ctacaatgataaagtagctggttttgctaaattcctaaaaactaattgttgtcgcttcca
agaaaaggacgaagatgacaatttaattgattcttactttgtagttaagagacacacttt
ctctaactaccaacatgaagaaacaatttataatttacttaaggattgtcc---------
agctgttgctaaacatgacttctttaagtttagaatagacggtgacatggtaccacatat
atcacgtcaacgtcttactaaatacacaatggcagacctcgtctatgctttaaggcattt
tgatgaaggtaattgtgacacattaaaagaaatacttgtcacataca-attgttgtgatg
atgattatttcaataaaaaggactggtatgattttgtagaaaacccagatatattacgcg
tatacgccaacttaggtgaacgtgtacgccaagctttgttaaaaacagtacaattctgtg
atgccatgcgaaatgctggtattgttggtgtactgacattagataatcaagatctcaatg
gtaactggtatgatttcggtgatttcatacaaaccacgccaggtagtggagttcctgttg
tagattcttattattcattgttaatgcctatattaaccttgaccagggctttaactgcag
agtcacatgttgacactgacttaacaaagccttacattaagtgggatttgttaaaatatg
acttcacggaagagaggttaaaactctttgaccgttattttaaatattgggatcagacat
accacccaaattgtgttaactgtttggatgacagatgcattctgcattgtgcaaacttta
atgttttattctctacagtgttcccacctacaagttttggaccactagtgagaaaaatat
ttgttgatggtgttccatttgtagtttcaactggataccacttcagagagctaggtgttg
tacataatcaggatgtaaacttacatagctctagacttagttttaaggaattacttgtgt
atgct-----gctgaccctgctatgcacgctgcttctggtaatctattactagataaacg
cactacgtgcttttcagtagctgcacttactaacaatgttgcttttcaaactgtcaaacc
cggtaattttaacaaagacttctatgactttgctgtgtctaagggtttctttaaggaagg
aagttctgttgaattaaaacacttcttctttgctcaggatggtaatgctgctatcagcga
ttatgactactatcgttataatctaccaacaatgtgtgatatcagacaactactatttgt
agttgaagttgttgataagtactttgattgttacgatggtggctgtattaatgctaacca
agtcatcgtcaacaacctagacaaatcagctggttttccatttaataaatggggtaaggc
tagactttattatgattcaatgagttatgaggatcaagatgcacttttcgcatatacaaa
acgtaatgtcatccctactataactcaaatgaatcttaagtatgccattagtgcaaagaa
tagagctcgcaccgtagctggtgtctctatctgtagtactatgaccaatagacagtttca
tcaaaaattattgaaatcaatagccgccactagaggagctactgtagtaattggaacaag
caaattctatggtggttggcacaacatgttaaaaactgtttatagtgatgtagaaaaccc
tcaccttatgggttgggattatcctaaatgtgatagagccatgcctaacatgcttagaat
tatggcctcacttgttcttgctcgcaaacatacaacgtgttgtagcttgtcacaccgttt
ctatagattagctaatgagtgtgctcaagtattgagtgaaatggtcatgtgtggcggttc
actatatgttaaaccaggtggaacctcatcaggagatgccacaactgcttatgctaatag
tgtttttaacatttgtcaagctgtcacggccaatgttaatgcacttttatctactgatgg
taacaaaattgccgataagtatgtccgcaatttacaacacagactttatgagtgtctcta
tagaaatagagatgttgacacagactttgtgaatgagttttacgcatatttgcgtaaaca
tttctcaatgatgatactctctgacgatgctgttgtgtgtttcaatagcacttatgcatc
tcaaggtctagtggctagcataaagaactttaagtcagttctttattatcaaaacaatgt
ttttatgtctgaagcaaaatgttggactgagactgaccttactaaaggacctcatgaatt
ttgctctcaacatacaatgctagttaaacagggtgatgattatgtgtaccttccttaccc
agatccatcaagaatcctaggggccggctgttttgtagatgatatcgtaaaaacagatgg
tacacttatgattgaacggttcgtgtctttagctatagatgcttacccacttactaaaca
tcctaatcaggagtatgctgatgtctttcatttgtacttacaatacataagaaagctaca
tgatgagttaacaggacacatgttagacatgtatt---------ctgttatgcttactaa
tgataacacttcaaggtattgggaacctgagttttatgaggctatgtacacaccgcatac
agtcttacaggctgttggggcttgtgttctttgcaattcacagacttcattaagatgtgg
tgcttgcatacgtagaccattcttatgttgtaaatgctgttacgaccatgtcatatcaac
atcacataaattagtcttgtctgttaatccgtatgtttgcaatgctccaggttgtgatgt
cacagatgtgactcaactttacttaggaggtatgagctattattgtaaatcacataaacc
acccattagttttccattgtgtgctaatggacaagtttttggtttatataaaaatacatg
tgttggtagcgataatgttactgactttaatgcaattgcaacatgtgactggacaaatgc
tggtgattacattttagctaacacctgtactgaaagactcaagctttttgcagcagaaac
gctcaaagctactgaggagacatttaaactgtcttatggtattgctactgtacgtgaagt
gctgtctgacagagaattacatctttcatgggaagttggtaaacctagaccaccacttaa
ccgaaattatgtctttactggttatcgtgtaactaaaaacagtaaagtacaaataggaga
gtacacctttgaaaaaggtgactatggtgatgctgttgtttaccgaggtacaacaactta
caaattaaatgttggtgattattttgtgctgacatcacatacagtaatgccattaagtgc
acctacactagtgccacaagagcactatgttagaattactggcttatacccaacactcaa
tatctcagatga-gttttctagcaatgttgcaaattatcaaaaggttggtatgcaaaagt
attctacactccagggaccacctggtactggtaagagtcattttgctattggcctagctc
tctactacccttctgctcgcatagtgtatacagcttgctctcatgccgctgttgatgcac
tatgtgagaaggcattaaaatatttgcctatagataaatgtagtagaattatacctgcac
gtgctcgtgtagagtgttttgataaattcaaagtgaattcaacattagaacagtatgtct
tttgtactgtaaatgcattgcctgagacgacagcagatatagttgtctttgatgaaattt
caatggccacaaattatgatttgagtgttgtcaatgccagattacgtgctaagcactatg
tgtacattggcgaccctgctcaattacctgcaccacgcacattgctaactaagggcacac
tagaaccagaatatttcaattcagtgtgtagacttatgaaaactataggtccagacatgt
tcctcggaacttgtcggcgttgtcctgctgaaattgttgacactgtgagtgctttggttt
atgataataagcttaaagcacataaagacaaatcagctcaatgctttaaaatgtt-----
----ttataagggtgttatcacgcatgatgtttcatctgcaattaacaggccacaaatag
gcgtggtaagagaattccttacacgtaaccctgcttggagaaaagctgtctttatttcac
cttataattcacagaatgctgtagcctcaaagattttgggactaccaactcaaactgttg
attcatcacagggctcagaatatgactatgtcatattcactcaaaccactgaaacagctc
actcttgtaatgtaaacagatttaatgttgctattaccagagcaaaagtaggcatacttt
gcata---atgtctgatagagacctttatgacaagttgcaatttacaagtcttga---aa
ttccacgtaggaat----------------gtggcaacttta-----caagctgaaaatg
---------------------taacaggactctttaaagattgta-----------gtaa
ggtaatcactgggttacatcctacacaggcacctacacacctcagtgttgacactaaatt
caaaactgaaggtttatgtgttgacatacctggcata------cctaaggacatgaccta
tagaagactcatctctatgatgggttttaaaatgaattatcaagttaatggttaccctaa
catgtttatcacccgcgaagaagctataagacatgtacgtgcatggattggcttcgatgt
cgaggggtgtcatgctactagagaagctgttggtaccaatttacctttacagctaggttt
ttctacaggtgttaacctagttgctgtacctacaggttatgttgatacacctaataatac
agatttttccagagttagtgctaaaccaccgcctggagatcaatttaaacacctcatacc
acttatgtacaaaggacttccttggaatgtagtgcgtataaagattgtacaaatgttaag
tgacacacttaaaaatctctctgacagagtcgtatttgtcttatgggcacatggctttga
gttgacatctatgaagtattttgtgaaaataggacctgagcgcacctgttgtctatgtga
tagacgtgccacatgcttttccactgcttcagacacttatgc---ctgttggcatcattc
tattggatttgattacgtctataatccgtttatgattgatgttcaacaatggggttttac
aggtaacctacaaagcaaccatgatctgtattgtcaagtccatggtaatgcacatgtagc
tagttgtgatgcaatcatgactaggtgtctagctgtccacgagtgctttgttaagcgtgt
tgactggactattgaatatcctataattggtgatgaactgaagattaatgcggcttgtag
aaaggttcaacacatggttgttaaagctgcattattagcagacaaattcccagttcttca
cgacattggtaaccctaaagctattaagtgtgtacctcaagctgatgtagaatggaagtt
ctatgatgcacagccttgtagtgacaaagcttataaaatagaagaattattctattctta
tgccacacattctgacaaattcacagatggtgtatgcctattttggaattgcaatgtcga
tagatatcctgctaattccattgtttgtagatttgacactagagtgctatctaaccttaa
cttgcctggttgtgatggtggcagtttgtatgtaaataaacatgcattccacacaccagc
ttttgataaaagtgcttttgttaatttaaaacaattaccatttttctattactctgacag
tccatgtgagtctcatggaaaacaagtagtgtcagatatagattatgtaccactaaagtc
tgctacgtgtataacacgttgcaatttaggtggtgctgtctgtagacatcatgctaatga
gtacagattgtatctcgatgcttataacatgatgatctcagctggctttagcttgtgggt
ttacaaacaatttgatacttataacctctggaacacttttacaagacttcagagtttaga
aaatgtggcttttaatgttgtaaataagggacactttgatggacaacagggtgaagtacc
agtttctatcattaataacactgtttacacaaaagttgatggtgttgatgtagaattgtt
tgaaaataaaacaacattacctgttaatgtagcatttgagctttgggctaagcgcaacat
taaaccagtaccagaggtgaaaatactcaataatttgggtgtggacattgctgctaatac
tgtgatctgg---------------------gactacaaaagagatgctccagcacatat
atctactat------tggtgtttgttctat--------------gactgacatagccaa-
------gaaaccaactgaaacgatttgtgcaccactcactgtcttttttgatggtagagt
tgatggtcaagtagacttatttagaaatgcccgtaatggtgttcttattacagaaggtag
tgttaaaggtttacaaccatctgtaggtcccaaacaagctagtcttaatggagtcacatt
aattggagaagccgtaaaaacacagttcaattattataagaaagttgatggtgttgtcca
acaattacctgaaacttactttactcagagtagaaatttacaagaatttaaacccaggag
tcaaatggaaattgatttcttagaattagctatggatgaattcattgaacggtataaatt
agaaggctatgccttcgaacatatcgtttatggagattttagtcatagtcagttaggtgg
tttacatctactgattggact-----------agctaaacgttttaaggaatcacctttt
gaattagaagattttat-tcctatggacagtacagttaaaaactatttcataacagatgc
gcaaacaggttcatctaagtgtgtgtgttctgttattgatttattacttgatgattttgt
tgaaataataaaat---cccaagatttatct---gtagtttctaaggttgtcaaagtgac
tattgactatacagaaatttcatttatgctttggtgtaaagatggccatgtagaaacatt
ttacccaaaattacaatctagtcaagcgtggcaaccgggtgttgctatgcctaatcttta
caaaatgcaaagaatgctattagaaaagtgtgaccttcaa--------------------
--aattatggtgatagtgcaacattacctaaaggcataatgatgaatgtcgcaaaatata
ctcaactgtgtcaatatttaaacacattaaca--------ttagctgtaccctataatat
gagagttatacattttggtgctggttctgataaaggagttgcaccaggtacagctgtttt
aagacagtggttgcctacgggtacgctgcttgtcgattcagatcttaatgactttgtctc
tgatgcagattcaactttgattggtgattgtgcaactgtacatacagctaataaatg-gg
atctcattattagtgatatgtacgaccctaagactaaaaatgttacaaaagaaaatgact
ctaaagagggttttttcacttacatttgtgggtttataca---------acaaaagctag
ctcttggaggttccgtggctataaagataacagaacattcttggaatgctgatctttata
agctcatgggacacttcgcatggtggacagcctttgttactaatgtgaatgcgtcatcat
ctgaagcatttttaattggatgtaattatcttggcaaaccacgcgaacaaatagatggtt
atgtcatgcatgcaaattacatattttggaggaatacaaatccaattcagttgtcttcct
attctttatttgacatgagtaaatttcccc----------ttaaattaaggggtactgct
gttatgtctttaaaagaaggtcaaatcaatgatatgattttatctcttcttagtaa-agg
tagacttataattagagaaaacaacagagttgttatttctagtgatgttcttgttaacaa
ctaaacgaacaatgtttgtttttcttgttttattgccactagtctctagtcagtgtgtta
atctta----caaccagaactcaattaccccctgcatacactaattctttcacacgtggt
gtttattaccctgacaaagttttcagatcctcagttttacattcaactc--------agg
acttgttcttacctttcttttccaatgttacttggttccatgctatacatgtctctggga
ccaatggtactaagaggtttgataaccctgtcctaccatttaa----------------t
gatggtgtttattttgcttccactgagaagtctaacataataagaggctggatttttggt
actactttagattcgaagacccagtccctacttatt------------------gttaat
aacgctactaatgttgttattaaagtctgtgaatttcaattttgtaatgatccatttttg
ggtgtttattaccacaaaaacaacaaaagttggatggaaagtgagttc---agagtttat
tctagtgcgaataattgcacttttga----------------------------------
------------------------------------atatgtctctcagccttttcttat
ggaccttgaaggaaaacagggtaat------ttcaaaaatcttagggaatttgtgtttaa
gaatattgatggttattttaaaatatattcta----agcacacgcctattaatttagtgc
gtgatctccctcagggttt-----ttcggct----------------ttagaaccattgg
tagatttgccaataggt--attaacatcactaggtttcaaactt------tacttgcttt
acatagaagttatttgactcctggtgattcttcttcaggttggacagctggtgctgcagc
ttattatgtgggttatcttcaacctaggacttttctattaaaatataatga-aaatggaa
ccattac--agatgctgtagactgtgcact---tgaccctctctcag-aaacaaagtgta
cgttgaaatccttcactgtagaaaaaggaatctatcaaacttctaactttagagtccaac
--caacagaatctattgttagatttcc----------taatattacaaacttgtgccctt
ttggtgaagtttttaacgccaccagatttgcatctgtttatgcttggaacaggaagagaa
t-----cagcaactgtgttgctgatt-attctgtcctatataattccgcatcattttcca
cttttaagtgttatggagtgtctcctactaaattaaatgatctctgctttactaatgtct
atgcagattcatttgtaattagaggtgatgaagtcagacaaatcgctccagggcaaactg
gaaagattgctgattataattataaattaccagatgattttacaggctgcgttatagctt
ggaattctaacaatcttgattctaaggttggtggtaattataattacctgtatagattgt
ttaggaagtctaatctcaaaccttttgagagagatatttcaactgaaatctatcaggccg
gtagcacaccttgtaatggtgttgaaggttttaattgttactttcctttacaatcatatg
gtttccaacccactaatggtgttggttacca--accatacagagtagtagtactttcttt
tgaacttctacatgcaccagcaactgtttgtggacctaaaaagtctactaatttggttaa
aaacaaatgtgtcaatttcaacttcaatggtttaacaggcacaggtgttcttactgagtc
taacaaaaagtttctgcctttccaacaatttggcagagacattgctgacactactgatgc
tgtccgtgatccacagacacttgagattcttgacattacaccatgttcttttggtggtgt
cagtgttataacaccagg-----------aacaaata----cttctaaccaggttgctgt
--tctttatcaggatgttaactgcacagaagtccctgttgctattcatgcagatcaactt
actcctacttggcgtgtttattctacaggttctaatgtttttcaaacacgtgcaggctgt
ttaataggggctgaacatgtcaacaactcatatgagtgtgacatacccattggtgcaggt
--------atatgcgctagttatcagactcagactaattctcctcggcgggcacgtagtg
tagctagtcaatccatcattgcctacactatgtcacttggtgcagaaaattcagttgctt
actctaataactctattgccatacccacaaattttactattagtgttaccacagaaattc
taccagtgtctatgaccaagacatcagtagattgtacaatgtacatttgtggtgattcaa
ctgaatgcagcaatcttttgttgcaatatg--gcagtttttgtacacaattaaaccgtgc
tttaactggaatagctgttgaa--------caagacaaaaacacccaagaagtttttgca
caagtcaaacaaatttacaaaacaccaccaattaaagattttggtggttttaatttttca
caaatattaccagatccatcaaaaccaagcaag--aggtcatttattgaagatctacttt
tcaacaaagtgacacttgc---------------agatgctggcttcatcaaacaatatg
gtgattgccttggtgatattgctgctagagacctcatttgtgcacaaaagtttaacggcc
ttactgttttgccacctttgctcacagatgaaatgattgctcaatacacttctgcactgt
tagcgggtacaatcacttctggttggacctttggtgcaggtgctgcattacaa------a
taccatttgctatgcaaatggcttataggtttaatggtattggagttacacag-------
----aatgttctctatgagaaccaaaaattgattgccaaccaatttaatagtgctattgg
caaaattcaag---------actcactttcttccac------------------------
---------agcaagtgcacttggaaaacttcaagatgtggtcaaccaaaatgcacaagc
tttaaacacgcttgttaaacaacttagctccaattttggtgcaatttcaagtgttttaaa
tgatatcctttcacgtcttgacaaagttgaggctgaagtgcaaattgataggttgatcac
aggcagacttcaaagtttgcagacatatgtgactcaacaattaattagagctgcagaaat
cagagcttctgctaatcttgctgctactaaaatgtcagagtgtgtacttggacaatcaaa
aagagttgatttttgtggaaagggctatcatcttatgtccttccctcagtcagcacctca
tggtgtagtcttcttgcatgtgacttatgtccctgcacaagaaaagaacttcacaactgc
tcctgccattt----gtcatgatggaaaagcac-----actttcctcgtgaaggtgtctt
tgtttcaaatggcac---------acactggtt----tgtaacacaaaggaatttttatg
aaccacaaatcattactacagacaacacatttgtgtctggtaactgtgatgttgtaatag
gaattgtcaacaacacagtttatgat----------------------cctttgcaacct
gaattagactcattcaaggaggagttagataaatattttaagaatcatacatcaccagat
gttgatttag-----------------gtgacatctctggcattaatgct---tcagttg
taaacattcaaaaagaaattgaccgcctcaatgaggttgcc-------------------
--aagaatttaaatgaatctctcatcgatctccaagaacttggaaagtatgagcagtata
taaaatggccatggtacatttgg---ctaggttttatagctggcttgattgccatagtaa
tggtgacaattatgctttgctgtatgaccagttgctgtagttgtctcaagggctgttgtt
cttgtggatcctgctgcaaatttgatgaag---------acgactctgagccagtgctca
aaggag-----------tcaaattacattacacataaacgaacttat-------------
---------------ggatttgtttatgagaatcttcacaattggaac------------
--tgtaactttgaagcaaggtgaaatcaaggat-----gctactccttcagattttgttc
gcgctactgcaacgataccgatacaagcctcactccctttcggatggcttattgttggcg
ttgcacttcttgctgtttttcagagcgcttccaaaatcataa------------ccctca
aaaagagatggcaactagcactctccaagggtgttcactttgttt-----gcaacttgct
gttgttgtttgtaacagtttactcacaccttttgctcgttgctgctg---------gcct
tgaagccccttttctct---atctttatgct-----------------ttagtctacttc
ttgcagagtataaactttgtaagaataataatgaggctttggctttgctggaaatgccgt
tccaaaaacccattactttatgatgccaactattttctttgctggcatactaattgttac
gactattgtat-----accttacaatagtgtaacttcttcaatt--gtcattacttcagg
tgatggcacaacaagtcctatttctgaa--catgactaccagattggtggttatactgaa
aaatgggaatctggagtaaaagactgtgttgtattacacagttacttcacttca------
-gactattaccagctgtactcaactcaattgagtacagacact----------ggtgttg
aacatgttaccttcttcatctacaataaaattgttgatgagcctgaagaacatgtccaaa
ttcacacaatcgacggttc----atccggagttgttaatccagtaatggaaccaatttat
gatgaaccgacgacgactactagcgtgcctttgtaagcacaagctgatgagtacgaactt
atgtactcattcgtttcggaagagacaggtacgttaatagttaatagcgtacttcttttt
cttgctttcgtggtattcttgctagttacactagccatccttactgcgcttcgattgtgt
gcgtactgctgcaatatt--------gttaacgtgagtcttgtaaaac----cttctttt
tacgtttactctcgtgttaaaaatctga----attcttctagagttcctgatcttctggt
ctaaacgaactaaatattatattagtttttctgtttggaactttaattttagccatggca
gattccaac-----------ggtactattaccgttgaagagctt----aaaaagctcctt
gaacaatggaacctagtaataggt---ttcctattccttacatggatttgtcttctacaa
tttgcctatgccaacaggaataggttttt-----------gtatataattaagttaattt
tcctctggctgttatggccagtaactttagcttgttttgtgcttgctgctgtttacagaa
taaattggatcaccggtggaattgctatcgcaatggcttgtcttgtaggctt--------
-gatgtggctcagctac------ttcattgcttctttcagact-------gtttgcgcgt
acgcgttccatgtggtcattc-----aatccagaaactaacattcttctcaacgtgccac
tccatggcactattctgaccagaccgcttctagaaagtgaactcgtaatcggagctgtga
tccttcgtggacatcttcgtattgctggacaccatctaggacgctgtgacatcaaggacc
tgcctaaagaaatcactgttgctacatcacgaacgctttcttattacaaattgggagctt
cgcagcgtgtagcaggtgactcaggttttgctgcatacagtcgctacaggattggcaact
ataaattaaacacagaccattccagtagcagtgacaatattgctttgcttgtacagtaag
tgacaacagatgtttcatctcgttgactttcaggttactatagcagagatattactaatt
attatgaggacttttaa--agtttc----catttggaatcttgattacatcataaacctc
a--------taattaaaaatttatctaagtcactaactgagaataaatattctcaattag
atgaagagcaaccaatg-----------gagattgattaaacgaacatgaaaattattct
tttcttggcactgata------acactcgctacttgtgagctttatcactaccaagagtg
tgttagaggtacaacagtacttttaaaagaaccttgctcttctggaacatacgagggcaa
ttcaccatttcatcctctagc-tgataacaa--atttgcactgacttgctttagcactca
at-------ttgcttttgcttgt---cctgacggcgtaaaacacgtctatcagttacgtg
ccagatcagtttcacctaaactgttcatcagacaagaggaagtt------------caag
aactttactctccaatttttcttattgttgcggcaatagtgtttataacactttgcttca
cactcaaaagaaagacagaatgattgaactttcattaattgacttctatttgtgcttttt
agcctttctgctattccttgttttaattatgcttattatcttttggttctcacttgaact
gcaagatcataatgaaacttgtcacgcctaaacgaacatgaaatttcttgttttcttagg
aatcatcacaactgtagct----------gcatttcaccaagaatgtagtttacagtcat
gtactcaacatcaaccatatgtagttgatgacccgtgtcctattcacttctattctaaat
ggtatattagagtaggagctagaaaatcagcacctttaattgaattgtgcgtggatgagg
ctggttctaaatcaccca--ttcagtacatcgatatcggtaattatacagtttcctgttt
accttttacaattaattgccaggaacctaaattgggtagtcttgtagtgcgttgttcgtt
ctatgaagactttttagagtatcatgacgttcgtgttgttttagatttcatctaaacgaa
caaactaaaatgtctgataatg-------gaccccaaaatcagcgaaatgcaccccgcat
tacgtttggtggaccctcagattcaactggcagtaaccaga-------------------
----atggagaacgcagtgg--------ggcgcgatcaaaacaacgtcggccccaaggtt
tacccaataatactgcgtcttggttcaccgctctcactcaacatggcaaggaagacctta
aattccctcgaggacaaggcgttccaattaacaccaatagcagtccagatgaccaaattg
gctactaccgaagagct------accagacgaattcgtggtggtgacggtaaaatgaaag
atctcagtccaagatggtatttctactacctaggaactgggccagaagctggacttccct
atggtgctaacaaagacggcatcatatgggttgcaactgagggagccttgaatacaccaa
aagatcacattggcacccgcaatcctgctaacaatgctgcaatcgtgctacaacttcctc
aaggaacaacattgccaaaaggcttctacgcagaagggagcagaggcggcagtcaagcct
cttctcgttcctcatcacgtagtcgcaacagttcaagaaattcaactccaggcagcagta
ggggaacttctcctgctagaatggctggcaatggcggtgatgctgctcttgctttgctgc
tgcttgacagattgaaccagcttgagagcaaaatgtctggtaaaggccaacaacaacaag
gccaaactgtcactaagaaatctgctgctgaggcttctaagaagcctcggcaaaaacgta
ctgccactaaagcatacaatgtaacacaagctttcggcagacgtggtccagaacaaaccc
aaggaaattttggggaccaggaactaatcagacaaggaactg----------attacaaa
cattggccgcaaattgcacaatttgcccccagcgcttcagcgttcttcggaatgtcgcgc
attggcatggaagtcacaccttcgggaacgtggttgacctacacaggtgccatcaaattg
gatgacaaagatccaaatttcaaagatcaagtcattttgctgaataagcatattgacgca
tacaaaacattcccaccaacagagcctaaaaaggacaaaaagaagaaggctgatgaaact
caagccttaccgcagagacagaagaaacagcaaactgtgactcttcttcctgctgcagat
ttggatgat----ttctccaaacaattgcaacaatccatgagcagtgctgactcaactca
ggcctaaactcatgcagaccacacaaggcagatgggctatataaacgt---tttcgcttt
tc-------cgtttacgatatatagtctactcttgtgcagaatgaattctcgtaactaca
tagcacaagtagatgtagttaactttaatctcacatagcaatctttaatcagtgtgtaac
attagggaggacttgaaagagccaccacattttcaccgaggccacgcggagtacgatc--
--------gagtgtacagtgaacaatgctagggagagctgcctatatggaagagccctaa
tg----------------tgtaaaattaattttagtagtgctatccccatgtgattttaa
tagcttcttaggagaatgacaaaaaaaaaaaaaaaaaaaaaaaaaaaaaaaaa
>NC_016995.1 Wigeon coronavirus HKU20, complete genome
--------gtcatttggtaaaatataatatatattttatcactctagcttcgctagaaac
ctactcgacaccaattccga------------------------tcatttatagcggtac
tcaaaccacattgtgggtagacg--taccgtgtttctcagg---------actgctttgc
cctctatag--------------------------------ctagacacacagccagttg
tttccc---------------------cgaagggcttt----------------------
tacccccttagggcactctggttgttct-------------ctactagtatggcgaataa
agcacgtcctaaaggga----tcttggtaatccctgagctatcgaataatagctctcttc
ttttattgttggcagcggctaaaaa-------tggccgtagtctaactgatcctactgcc
atacagttcctaggcaattataaactgaactttcg-----ttctgctaggcctggtgagc
atgttatggataaaaacatttctttagctgactttgaaggttt-----------------
-------gtttggtgtac---aaccctatgctcgcgttata---------------aggg
atcttattcgcgatgctagt----------------------------------------
--------------------tggtctgacactaagacttctttgattgctaaag------
------ctaaaca----------attacc--agaattgttggatgttccggctattaggg
cttgtgtcatctatggtaatgcccgcatctccaccttagcctcacttgctactttttata
gtgtggttaatgttggtgagcaggagttg-------------------------------
------tattcacttcttgaggaaatgatgttgcag-cgtgcttacaaatataa------
----------------tctgggtgatgcctttgcttatatacgt------aagctaaatt
g------------------------------tgtccaaa---------------------
-----------------------------------------ctgatgattttttga----
--------------agttgggtgtgtcagcttttgatgacga---------gttttcgac
tcgccttaaaaaggctgctactattgatggtcccacattgcagattggagacttagtta-
----------------tgtgg-------------------aagtgtgccacagctaaacg
t------------gatgttggtggcttgactcacttt-----------------------
---------------tctggtcgaac--------------------aagacctttctttg
ttgagactgttatacaagagtct---------------------------------ataa
cactagttccaatggacttgc-----------ctaaagtgtctgattcatattcaggtgc
ggaagtgacag--tccatggattt--------acctattt-----------------gaa
ggttaaggctgatatacctttttacctacccatcgtagggtcaaaggttttattatctgc
acatcgggcatctggtacacctatggctcccactagggttgtttttcatactgaacctga
tgcagactttaaattgtttattgcagcacagacactcttgaatgatgctgtggt------
--------------agattgggacaatggttgtgttgttgatgattatacaacagtaaca
a------taggtgtctctcgaccaggggacattgttgtcactcaggaatcctt-------
--ttttgagcgatttccaaaactaaagcgtgcttataccgcttttagggaatcttcttat
atagtctatatgaaggcacgcaa---ccacttggaaaaggttataccctggttgtcagaa
ttgataactgtccttaatgattgggctcagaatgtgtctagcac-gctggtgtgggcca-
----------------taactcgagtaattgatgctattatggaaaaaaccatgtt----
------------------------------------------------gactcttatgaa
agcagagaagttagttctgtctgtggttgatggcgctttggttgccaa------------
--------------------------------------------caataagttctggaat
ttagtgttccaaccat--------------------------------------------
---------------------------------------tgctaactctagccacgcaaa
cagtctacc-----------aggtcgaagacaatgctattttt-----------------
----------------------------------------------------ctctttga
gcaatctgcattgtttgtcgtggatggtacgtttgtggttttgcaggct-----------
gttgatgttggactaactaca----------------tgtgcctatggagtagaggtagt
--tggtaaattataccataaaactc-----------------------------------
------------------------ttacaacacttaaagtgtc-----tcagtttaaaac
atgggttaatacactggctctacatgttggaaattgtattgtc-----------------
---------------acttgcccatatgatgg------------tgaaaacatcttaatt
ggtaagagagct------------------------------------------------
-tacaaattgggtggttctgatga---tgcattaact---------------------aa
tcttgtagataagtttgcattttcaggtaattatataga---------------------
---------------------------------------------------tggagtcta
tttgactgcacct---------acagagcatgctagagatttgttaaagagtaatgtgtg
ttttgacaatggcgagcccgtctttaagggcccagattgtaaaatttacacatttattaa
caaatcaactttaaagcaatttatgtgcaactttataggaccagtgtctgatcagtgttt
gaaaacagccttgtctaagaagttgaatgcac-----ctattcagaatctcgatgttagt
gttacaggagatcaagttttgtatgtcattaaaacctacacggtagtgtcggaggcatt-
----tgatgacactgttaatgatgtcttaaa--caaagccatatgtcgtaaagtcttcta
ttatgaaacatatgtcggtttgttaaataagttggctgctacggtagctttgtacactgg
ttgcaaagacccttttgtggtctttaatgcttctacacagtcagtgcttactgaagctga
tg----------tagagatgggtaccttaaccttaatcttacaggcatctgatgatgatg
cactcattgtagatg--------atgatgatcagatgaatgtagatcaggatga------
---------------tactgatgaaggctttgtaccttctattgaccctcagccctactc
taagcctttgttgccaacaatagtagagcagactgaatctgaagattct------gatta
tgtcccggctgttaacataa----------------------------------------
--------------------aatcggacactgaaactgaagttg---------tcactga
ctctgacgagtggcaaccggttcctggtgatga---------gtctgataatgaaaatca
atgctcagttg------------atactgatgacgaaattgcgtctcagatggagaa---
-acaaca----------taatttagaccctgaagtcgaagttgttac-------tgattc
tgatgagcgccaaggtgatgagtctgatattcttgttgaagagactgatgactct-----
-agtgaaactgatacaggtgaaccacctg---------------------taaccactgt
caatctacc-------aaatttgtcgacaccctatcctgttgttggc-------------
---gtgccttcaaatactacaatatccatacatgtaggtga-------------------
-----------------------------------------------------------t
cttacctctg--------------------------------tagtggttagagagaatg
ct-----attttagtgaaccctgcaaacccacagttgactaatggagggggtgcagctaa
agctatagctcaacttgcaggtcctgtgtatcagaggtactgcaatgaaaa---------
--------------------------tgcacctataaaaggtttatttgtgacgccacca
tttgacgcagtcaa----------------------------------------------
-------------------------------gtatgggtact------------------
-------------------------------cgtgtattgcccatattgtacctccaact
ggaaagtctggtg-atgttaaatcaaagttgtaccaggca--------tacaagga----
---tgtcttagttagtcctggcaattatgttatacccatattaggcgtaggcatttatgg
gtgcaatgtagtagactcattgcaagcttttcgtcaagcgtgtcctaatgatattggcta
tgtaacgcttgtcactcttgactct--------------aaccatgcagatgttt-----
--------ggtctaatctgaataagtccattgttaaagttacattggattttg---acca
ggtgactaccaaacacatgagtttagatgaaattaaacaagctcgtctatttgatggtga
aaaattcatcactcaggc--aggtgactcaatttatttacaagtcactagtgcaactgaa
caggctgcatctaatttaggtttgac-------tttagcacaatattttaggatgctaca
-gtatacatcaatt---------aagtggactgttgtaaagaaaaatggtattatggttt
tgaaacaaagccataataattgttatgtagcatccgctatagcattcatgcagatggtta
attataaaccatcaggagctgttgcagatctatttaattcttttctcaatggc-------
----------------aatccatcagaatttgtg-----------gcctattgttatgcc
gcctcaggtcaagtacctg--ggcagatgggtgatgcaatgtctgtt-------------
---------------------ttggatgtgttgtttaaagactttgtagttaggggcaca
acggcttgttgtggcaatacatttcaacatgaaggtctaatgtatgcacttacagttgat
tctgacgttataactcattgttataagtgtgatgtcaaggcacatgctaaatttataaca
ccagctata-----------attgcaggtg-ggtcttctgacattatgtatgaaggtcca
gcaatctatcattctaagc--------------------tgtcggctcactgg-------
----------gttgcgaatacaaaacatccagggag---tgactttacgtgtgaagctat
ttacgtatcgaatgtgcaagctgca---------------gttcaaactgtaacgatacc
agtgacacctaatccat---atcaggtacttgtaaatgatgtagtaccacaggtggagtt
gcctaacgtaaatgaggtaac---------------------------------------
------------------------------------------------------accgca
ggttgaggtgccagatgt------------------------------------------
-----agagtctaaaac---------------attgagtgttaatgcgtctgatgatggt
tgta--------acacctatgttttggaaaa--------------------------tcc
taatgcgctagaactgctaacag-------------------------------------
----tttggatagaaaaacccgttag---------------tgttttagtaaagtcatgg
------------------------------------------------------------
------------------------------------------------------caagtt
ttaggcagagccttgttcaa---ggctaatattgttctaaaattttctggcactgtt---
---------------gcaactcgcatatacaattatttgtgtaatatt------------
------------------------------------------------------------
------------ggtcttatacacaatcatgtaaagc----tttcagcgcagttggctgt
taagtatattaaggaccgcacaccttatgttaaacggcttcg------------------
---------------------------------------------------taaggttgc
agtgtgggtgggtgcaaatgttgcacatggccttgct-----------------------
--agtctttatccattttattggatatatccagcaacacttatattaaaagcactgttct
ttg-----------taggtgtct-------------------------------------
--ttttattggctaaaactgggctaccttgtga-tgtagtag-------aaccgccatat
aa----------------tatggccacgtattgtgctgataagggcatattttgtcagcc
gtgtctaagtggttatgattctttacacttctatcagcatctaaaggtgcaacaaat---
------acctgttaaggttgattt---------------------------gttttggac
atatgctgttcacattgtggcaacttttagtaacccctattta---gtattgggtacact
gttgttagtatttgt-gctgaatatgtataatgttgaggtaatgttctttggcgttatac
agttgccatattggccagt------------------------------agtttatatag
tgttggctttattttact---tgtataaagtctatatgtatttacaacacatctcagttg
gttgtaagaagcccacatgtaaattgtgtattaagaagaatattgccaagcgcgtc-act
gtagaggtggttttgcaggggcgtaaacattatactatggttaataccaatggtggcaca
aatttctgtgataagcacgattttttctgtgaaaattgtgaaaagggtggtgtagatggt
acctacatacctattgaagtcatagaaagtttgtctaaggccacaggattagcaccaaaa
ccaaccggacctgcatatgtgatttcaactgatgttactcaccaaggtgaatttattcaa
gctcgcggtgccgttggtggtcgtacactgactactgtctttcgccagtccgacgttgtt
actactaatcaagtggctaagtcaacatattctc---ctaatgttgt-------gatagc
cgcaaacctatctgatgcaggtgctcttcgtaatgctaaag-----------------ag
tatgctgtcttattgtctatagagttgggtagagtgatt-----------------ttca
ttgtagaccactctta-------------tgatacaaaacaagacaac------------
-------------------------------tttaatgc---agttaaagctgctttaga
gaagttctatgtttttaaagatataatcagtacaggtgatttagcatcagatgtggcacg
tgcaactgatggcttggtaactgatgatgttctcaatgctgctcttgtttctatag----
------------------------------------------------------------
-----agcgtgacattgaatttactgtagaccctcctaataatactataccgcattatgc
atttgattttgccagtattatgccagaggatcaagctcttcttaaacagcatgaatgtgg
ttccggt---------------gttatgaaaggtactggaattaattgtgtcttgtctgc
taacttagttaaattgttagcacctaagactttagttaaattacgtaatgcagcgtcacg
taatggtattagactgtgtgtgtcgccttgtacgcgtgtattgcgtactagtattcctgt
tgtcccttttggtatgaag------------ggcggtagcaaaactgttaataagtgg--
---------------------------gctctattatttttagggtatttgttagctata
ggtctctcttattgttttatgtggatggtaactccatcaccaccaactactctagttgac
gtaccagctacagactttaggttaatacgcaatggcgtttttgacgtaattcgtagtact
gacacatgcttctctaataagtttgtgtcatttagtacatggttaaatcgac--------
-catttactaatagtcctgattgtcca---gttgttgtaggtgctatatcaacagttggt
gcacaaattgcagggttaccaggccaagtgttgtg---gcgtaataatttattggtgcat
gtctttgataaattctccacttctgttttgggagatctgaatttactaggtcatgcatcc
tggaacaaaagaaatgctgtaggttatacagcatctactgttgtaacaggtaatagttat
cttaactcta-------------tagctctgtataattctgagtgtgtttatttacgctt
agaaggtcagagggagttgtattgttatgatagggttaatgatcaacatcgtctctat--
-----------tctgatattaaacctcatgttacttatactgtagagagttctgatggta
agttattgccacttgttgtacctgatcagataatgtatacgccatacattgttaggttct
cacaagttaattattgtcgcatgggtcattgctttgataccaagcctggcatatgtattt
catttatacatgattttatagcatatacagacaatttgcctcctggtgtcttttgtggtg
ataatatactgcatttgttgactaatgctgttata---------ggtagtatagcagcta
aggacgcatttaagtctacaacagct---------------------ttgatgtgttcaa
cgggtgccattattgtctgtgttttggtggtgctttttatacaaaagctgtttaagggtt
atacaacatttgttttgatagtggttttaaacgc--------------cattattaatct
cattttgttgtatacatatatgtatatacctg--tgttagcaatcttgctctatggtttg
tattgttatttaatcttattgtgtacacctatggctcgaactgtagcagtcattttgatt
gcagttacagttatacctttgtgtactaatacttttat-aatagcagctgttgtagcagt
tttaatatatgctggtggctattattgttatattgtgtttagta----------------
--------ctggtagggccgattttactagtttttcggccgcatctaaatctacatttgt
tatagatactaaaaagtatgttgaact---------tatgaatttggcaggctcggattt
tgatgcttatcttgcatcatatgccaagtataggtattatagtggtgctgctgatacatc
cgaatatagtaaggtgtgtatagcatttttggcaaaagcacttgattcatttaaagcagc
tggtggtactggtagtgttttatacacgccac---------ctaagttggccgttgttca
atctggcattaaaaagctgttgtcaccttctggacaagtcgagcagtgcgtagtttcagt
tgcttacaggggttctaatctgaacggcctgtggttacatgatactatttatgtacctag
acatattcttggtaagtatatggcctctcagtggcaggatgtggttaatttggccgagtg
tagagactt-------------tgtaatatttagtcctt--tacagggtgttaacttaac
tgtcacgtccgttagg------atgcagggtgctgtattacaacttaaggttcatgctaa
aaatttgaagactccagcatataagttcgaaagagctcggcctggagatcctatgactat
agcatgtgcttatgatggcatagttaggtctatctaccatgtagtgttgcaaaat-----
---------aatggtcttatctttggtagcttccttaacggagcttgtggtggtgttggt
tataccatcaagggtacgacacttatcttttattatatgcaccacattgagttctcaaat
agaactcatggtggtagcacattggatggtcatttttatggtgattatgttgatgaggag
cgtgcccaacatataccacaaatggctatgataactgataatgtgttggctcacatatat
acacatttgttgacacttacaactaaacctaattggttagcttctactgaaatatcagta
gcggagtttaatgagtgggctcaaaataactcatatacgagttatcctggtagt----aa
gtctaat---------------caagattatttggaggcattag---------cagctac
aacacgtgtttctgttttaag-----gtgtttggct------actattgtaaaattgcat
gctaattggggtgatgcctctatattaggctataatgattttgagtgtga---tatgact
cctgagatggtctataatcaggcacctataaatttacaagcc--------aattatacta
agctctttagttcattggcttggattgtttatagtct--------------attttattt
tgtaatattgtggtgtgtgacacctcaatattacacaactgtgactttttgtgtgtctat
a---atattagccatatg--------tactatgacattggtaaagcata-----------
----------------------------ccactg----tctttttattagggttcatatg
tccacttgt--ggtggta-acagcgaggtattcttatatcttgtttataccgaattcagt
ggttcggcgt------gttttcttttatttgtttgaggacttgt-ttgttaatttaagct
tcttttatatagtagcggcagttgtttttgttgtatggctacaatgtattagaggcttgt
atgagtgt----------atgcataagaggtattatattactacagtgcttgattttata
tatagagctgtgtgggccttt------tatgttggttatgaattgtcgcaggcatgtgta
actaacactgttgatgttggtcacgtgttccatttgtcactattgttgagtcctagccct
ataacttcacatattgcatttgggctctcttactatatagttcagcctttggatgattct
tatattgtaccaatatatgtggtaagactctttgtcttctattgtattgggcttataata
accatgcgctatggagtcttttggtttattaa---------taaactgactggtatacca
gttggtacttataagtttatggtttctcgcgatgagcttaaatatatga--------tgg
ctactcgtatgaaacctcctactaatgcaattgaggtaatttggactaattttaaattgt
tgggtgtgggcggcaagcgtgaaattgttgtttctacagtccaaaatcgtacactagatg
ctaaagctactgctgttttggtggctaacatgttagataaagttggagctctcaataaac
atgaagtttctaagaaaattgttgcccat--cataatgccactttgaaggctgaaagtta
tgaagaagctgaaacaaatttggtgcagttgatggcttatcttattgagtatctaacgcc
aga------gcaaatagatacattcttagattcattattggataacccagtagttttaca
agtagtctctgacagtgctatagctttaga---tagt------------tacagagtctt
taaagatgccgaggccgtttatctcaagtctgtggaagataatgagcctctggcagaaca
aaagaggaaacttaaaattgcgaacatagctaaatctgaatgggatcgtgatgctgctgc
caatcgtaaattggagaagctagcggatcaagcaatgaaggctatgtatctggctgaacg
gtctgaagaccgacgtattaagttgacatccggtctaacgtctatgttgtatcatatgct
tagacgggttaattcagaccgtatagctgcactc---------tttgagtgtgctaagtc
tcatgttgtaccaatacatgccatagcaggctcttcgacagaagggttaaagcttattat
agataatcaagaaacttataataa-atatgtaat-------------------taacaat
ggtgtggtgta----------tagaggtacatgttataacattgttaaagttgttgatct
tgacaatg---------ctaatgtaacattaccacctactacttatccagttgtggttga
gtgtacagcggctattaggtgccaaaataatgaattgtgt----gtacgcaatgtataca
cagctcaggcgct-----tggtttagatgctgctgacaggcagagtgatgttaaatcatt
ctttgtcactcacaacggtaagaaaatatgtgtagccataact-tcagatgtagataatt
taacatctgttgtactt------aatggtgattctggtaaggtagtgttaacactagaac
cacctctaaaattttctcatgtcgtaggtggcaaattacacttagtgtatttgtattttg
ttaaggacatcagatctatttttaggggtatggttatagggcatatctcatctaccactg
tgttacaagctaatggcacggctatagaatatcaacaaaatgcttctctgttaacttatt
tagcatttgcagccgaccctaaagatgcatatttaaaacatgtacaagctggtggcaaac
ccctaatgggtgcagttaaaatggt---tgctcccattggtgaggggtttgcagtcacca
ctaagccacaacctaatgctaatcagcattcttatggtggagcctctatatgtgtctatt
gtcgtgctcatgtaccacacaatactgttaatggtcagtgtttgtataaaggtcgctttg
tacaaatagacaaggatttg-------gatccctttaaatttttgttggaacatcaacct
tgcacctcgtgtcagagatggcagtctcatgattgcacttgtggtgctgatttgcagagc
aatgcc----------------------tatttaaacgagtgaagggttcaagtggtgcc
cgccttgaacccatgcggc-ctggtgctcaacctgacccgctcgtaagggcatttcatgt
ctataattctaagaatgttggtatttttaccaatattaaaactaattgtgctcgacatcg
agtagcggac---------------accaattatttctttgtcactaagcagtgtgatga
acagcaatttcgtaaggaagaatatttttatagtgttcttccacaacattttaaggggga
catagttcctcaacatgatttcttcaaatt------------tgacggcactcctaatgt
tgtacgtcagtatttgactaaatatacgttgttggatttagtatatgctctccgtcattt
gtctga---tagcgtagagctactacgtgaaa----tcttacaaacacattgtggaacta
aagatgacttctttgaaggcgtgtggtacgatcctattgagaatgttcatttttatacag
aatttcacaagttgggtgaaattattaataaatgtgttcttaaagcaaatacatttgttt
ctactgtcaataagttagggtttttaggtgttttaacacctgataaccaggatttagaag
gaaaaatttatgactttggtgattatatacaatctaagtcagtaggttgtgt---ggata
tggagagttattattcatatctcatgcctgcgatgtcattaactcacatgttgaagagtg
agtgcatggaaggttctggttttaaagagtatcctataagtc------------aatatg
actttactgactataaagtgatgctttttaaaaaatattttcctttttggaacagaacct
atcatcctaatactattgattgccaagacgataggtgtattttgcattgtgcaaacttta
atattttgtttgctatgtgtataccttctactgcttttggtaatttatgttcccaagcca
cagtagatggccaccctataatacaaactgtagggttgcactctaaagaacttggtattg
tatttaatacagatgttactacacacatgacaaatttaaatcttaa-----cactcttat
acgccttgtgggtgatcctactacacacactgctgtagcagatgcatgtgttgattttag
gacaccttgccaaacattggcgtctatattgtcaggtgctactaaacaatctgtacgccc
aggtcattttaatcaacacttctatgaacgcttgttagatagtggtttattggatgagtt
gaatttagata---taaggcacttctactatatgcaagatggagaagctgcaattaaaga
ctatagttactataggtacaatactccaaccatggtggacatatcaatgtttttattttg
tgttgaagtagctaattgctacctctcagtttatgagggtggttgtatatcagcacagaa
tgtagttgttaataatttggataaatctgcgggttttccatttaataagttgggcaaagc
acgtaattattatgacttgacg---tataaagaacaggatgagttgttcgaatatactaa
aaggaacgtgctaccgactataacacagatgaatctaaagtatgctatatctgccaagga
tagagcccgtactgttgccggtgtttcaatagtttcaactatgactaaccgtcaatatca
ccaaaaattgcttaaatccatatcattggctcgcaatcaaactatagtaataggtacaac
caaattctatggtggttggaatgccatgttaaaaaatcttgtagatggcattagcaaccc
acttttatttggttgggattatcctaaatgtgatcgttctatgccgaatatattgcgcat
agcttcttcattattattagcccgtaaacac---acctgttgtacgaatcgacagaggtt
ttaccgtttggctaatgagtgttgtcaggtattgtctgaagtagtcttatctggcaatgt
attgtatgttaagcctggcggtactagcagtggggatgcaactacggcttatgctaactc
agtgtttaacatattacaagtagtgtcagcaaatgttgccacgtttttgtcaacgtcgac
acatatatttgacgatgaaaatgttgcatctctacatagaatggtttatgaaactattta
tagaggagattcaaatgatttgaatgttatacaattatatcacagtcatcttaagaagta
ttgtggacttatgatactatcagatgatggggtggcatgtatagatcaagatgctgctgc
tcaacatgcggtagcaactcttaaagactttagagacttgttgttttatcaaaacaacgt
ttatatggcagattctaagtgttgggttgagtctgatcttaaagtcggcccccatgaatt
ttgttcacagcacacaattcttacagaggttgatggtgaaccttattatctgccttatcc
agatgcttcgcgtatacttagcgcgtgtatctttgtagatgactacaataaggcagatcc
tatccagaatttagagcgttatattagcttagctatagacgcttatccattaacaaaggt
ttctccttctaaa---ggtaaaatcttttatctattgctagattatattaaatatttagc
tagagagcttaatgatggaatttttgaatcttttcaaactgttactgatatgtcttatat
agatggttttgt------tcaggagtct---ttttatgctcaaatgtatgaaaccgctcc
tactttacaagccactggagcttgcactgtgtgtgcatctcctactattttaaggtgtgg
tgattgtattagacgcccactcttgtgttgtgtctgttgttatcagcatgtcactagaac
gtcacataagcgtgttattgccatcaacaactacatttgtagtgttgaaggttgtaatca
ggacaatgtggaatttttgtatattagcggcacttctgtgttctgcaatgtgcataaacc
cacattgtgcgtacctatagtgtctaatggtactgtttttggtatatatcgccatactgc
caggggtagtgcagatatagatatatttaatcagttagctgtttcagactattccacagt
ggaaccatataagcttgctaacagtgcacctattagcctcatgttatttgctgctgaaac
tataaaagcaaaagaggaggctattaaacgttcatatgcgtcagctactgttaaagatgc
ttatgatgggcgcattgtaaaacttatatgggaaaatggtaagaagataccacctattac
aaagaatcatgtctttactggttatcattttagtaaaaatggtaaaactcaggtaggtga
ctatgtcct---acaacgctgtgatggtgacagttatatttatcggggtacatctactta
taaattgcagcctaatgatgttttagttcttatggctcatgtggttacacccctttctgc
tccaccagtagtatcacaaactacttatac---acgtgccaatttacgcccgg-acaccg
tatctgcgtcagcgtatttgaatcattataagagttataatgaaatagccttacgtaagg
ttaccactgtcttaggccctcccggtactggtaagtctacatttgcaatagggttagcat
gttattatcctggtgctagggtttgttatacagcctcatcacatgcagctattgatgcac
tgtgtcaaaaagcactacatgcactccctgttgaaaattgtactcgtattgtacctacta
gaacaaccgtagactgttttcaagaatttacggttaataatacgagtgctaaatatgtct
tttctactataaatgctttaccggacataaagtgtgacatagtcgtcgtggacgagatat
ctatgcttactaattatgaacttagcagtgttaatgctagattgtcttactcacatatag
tatatgttggtgatccttatcagttgccgtcaccgcgtactatgttaacagggggccaat
tggaacccacagactataatgtagtaactactatcatggttaatgcaggtgcagatgtta
tgttagatagatgctatcgctgccctgcagaaattgtgtcaactgtttcaaagcttgttt
atgataacaagctttcatctgtaaaacctaagtcacatttgtgttataaggttataataa
acaatggcaacggtgatatatcttacgatggattgtctgcctataacaatccacaattag
aatttgccatag---cctttagaaattttaagcagtggagtgatgtgacatttatatcac
catataatgctatgaatactaaagcagcacaggct---gggttttctactcaaacagttg
attcctctcagggatccgaatataactacgttatattttgtgtaacaactgactccggtc
acgcacttaatatgtcaaggttaaatgttgctcttactcgagctaaacagggcatactag
ttatatttagacagaaaagtaaattatatgaccagttggagtttgaggagctagacgcag
cttccattggtaatggaggtggtggtggtggtaccaacactagcgttcaagctgaggttg
accgtgcgagtggtactcaaacgaccaacctcttcaagctctgtaaaaatgattatgaag
gtcaacaacctcactacgctttaaattggaa-----------tgatttgggtccgaatta
taagtgtggtgatgacttggctaaaatttttggcatagagctgggtgccaatattagtta
taaatatttggtctcgatgctagggtttttaccctcagagcctatacctacataccacaa
cttcttcttaactaaagatgaagccaagcagtatgtgcaatcatgggtaggttttgacgt
tgaggccgcacatgcagttaaacctaacgttggcactaacctaccgctacaattgggctt
ctctaatggcattaacttctcagttaagccagaggggttctgggttacagaaacaggtac
tacttatggtgaagtgcctgctaaaatacctccaggtgaacaattttctcatcttcgtaa
ggatatgaagcatggggaatcctggagtgttgtacgtaatcgtattgtagttatgctctc
taa---gcttctgcgtgacactgactatattgtctttgtcacttgggcacatcagttaga
actgactacaatgcgttattttgtgcgcattggtcccgaccgtacatgtgatt------g
tggacgtcgcgctgtcttttccacttacaatgcttctcgtataggttgtaagatacattg
tgatggtttagactattgttataacccattcattattgattgtgcaacttggggttattc
tggtagtcttagttctaaccatgatgcggtatgcacgtaccactcaaatgctcatgtcgc
atcttctgatgcgcaaatgaccatatgtttagctatacac---cacttattctcggtcgt
tgactgggatgtcatttatcctactactgtagagcaagatatgttgaacaaagcctgtag
gttggtccaggccaactacatgaggattttgttaaccaccatgaatactagtgttgtgta
tgatataggtaatcctaaagggttaaaaactattagggaccctcatatacaatatcactt
ctttgata-agaatcccttatcacctagggttacgcgcctcacttatgattctagtatga
ta-----------aaccgttttagtgatggtttaaacatgttctggaattgtaatgtgga
cgcatatcccgataatgctctagtgtgtagatatgatacgcataggcaatcacatctta-
-----ttggacctaatggtgcagctctgtatgttaacaaacatgcgtttttaacaccacc
attacaacctacggctgtacataggcttaggcttgcgcccatggtgtattattctgaaac
accatgt---tcaatagagcaacctatagtcataggtatacgagac--------------
-------tgtattacgcggtgtaatacgggctctacaatctgtccaacacatgttgcaga
gtatgatgtatttgttaaggcctatacattaatgtcacgtgtgggttttaatgtctacgt
acctcgtaacattaacttgtataactgttgggtaaaattttctagtttacaaactttgga
aaatttggcctacaacgtgtattacaagaatcacaatgctaatgtacgtggtgagttaga
tgtagttataagtaataatgtagtttcagctaaggttgatggacgcattattaagctttt
tgaaaacacaactatattgcctgttagtgtagcgtttgaacattatactaaccgtaatat
aagttctattcccacagcatctctactcacaggtttaggtgttaatacaactgtaaattt
tacagtctggttgaatggtgatacactattctctcaaacagtgaatgtttcaacatatac
tgatgttattaataatgatgtttgtcttcttgatgagcgttataaatcgacgttgtctga
ctttttaaaactagacaacgcagtgtttatatcacctact-----------cagtataag
aaatatggggccacccctatttcacagctgcagcaatgtggc-----------aatcctg
tgtatggtgatctcatatatctgtatgtgc------------------------------
----ggcgcgatggtaaa-----------------------------atagtgcaaccca
gcgttga--------ttattatacgcagggtcgcactttgaaagactttgtgccacgcac
tactatggaagtagattttatgtctctcactcctcaggagtttgtacataagtatgattt
gcataatttaggtatagaccacatattgtatggtgatgtcactacacgtgttattggtgg
ctgccatgcacttatttcactttattaccgtaagctgaatgtt-----------------
------gacagtgttgtagcacatgcacagc-cagtccaga---atgccataataatagc
ctcagatggtaaatctaaggaagtttgtacatttgttgatcttactatagatgattatat
tgatatcataaagcgcgctcatagtttgtatcaaacacaatctaaagtgttttatgttaa
tatagatggacacaacactagatttgttatttggcatgatgatg---tagttcgtacctg
ttatcctgtgttgcagt---------------------------ccttggttaatggtta
tcagatgcctagcat----ttataaaactcttacctgtgataggtcagtctgtgatatag
ccaactatcacgtctggaagccatctataccaggtgtatataagaatgtcttgaaatata
gacaattgt-----tagcttacattattaagaaggatcgcttagctgtaccacataatat
gacagtgttgcatttgggtgccgcttctgctgaaggtgttgcccctggcacttctgtttt
acgacaatattttccagaaggcacacgtataattgacgtcgacctacgggaatttgtttc
agatgcaaatcaatgtattgttaaagattataggac-atttatgcctccagagtatgtgg
attgcatattttctgatatgtattccacggaggt--------------------------
------agggttctttga----------taatttagtacacatagtaacaaagacacttg
cattgggcggtagtctctttgtaaaaatgactgaacactcgtatagccaacaactctatg
atttggcaggtacgtttgagcagtatgagctcttttgtactggagttaatgcaacttctt
cagaggtttggttatgctgttttaattatcttagtaggtta---aggcatattgtacctt
cagatatgcatgccaattatattaagtggcgtaatgaaaatccgcttaaac---------
-ctgtctattcaacattagcagattctgtctataatgttgttaagcttaaggcaacacct
gtaattggttttaatgaa-attaactcaaaaccaattctttatacacttgtggcaactgg
gcgtctcctagttaga--------------------------------------------
------ccaccatgtacaggtttgctatactaatg----------ttggtcatttcgcca
accctagctgcatccatagct-gataaagttttggatgtagtaacctttcc---cggagc
atct------------cggttgttgtacccacaacactaccaacaaccccaagtaagggg
gtggactgatgatattggtgttgatggtcgcatacctgcaacctatcca-----------
------------------ctaaccaacaccttctatctttcaaataccaccacaccagtt
gatggtgtttatactagtc-----------------------------------------
-------------------ttcagcccttattaattcgttgtaagtttaaatacgtcaat
gatactgtcaatgctggta-----------aaattcttactatgta--------------
-----ttttaacctcaccaataacacagg-tagatgtgacgggaattcggaaaaggttgg
tcttgtggatgccatcaggtttcaaattaatgtcacaaccgacatattacagctcactgc
aggcagtattaactttactacaccggacggagagctgtatacattacattgtcttaacac
gacacttggtgtaggccaggattattacccatctcaaagccgcacgcggc---agtctgg
tgttacctatcattgttatatgatatatcgtaacacatcctacgcctacagcgctaatga
atacacttatcgtgtgcttcaatatttgggtcccttaccagcatcagttagggaaattgt
tgcttttagtaatggattcatttacattaatggcattcttctttcgcgaatacccgcgtt
gcataaagttgattttggtcttgttaa---------------gagtgcccatacgtcaga
ttattatgttatcttgtttgctgatatggtt----------gacgtaatggtcaacatat
ccgccactgaaatgcagtctatcttttactgcataaccccttttgagcaggttaaatgtt
cacagaaacaaaccactctttctgatgggttctattccacatctgccattgaagtcctac
agcgccagcgcacatttgtagggttaccgatggctattaacattactacgcttaattttg
ctattagttatttgaatacca--aggctaatcctagtttaggtgcaccacaggaagtcaa
tcttaccataaatgggtttgcagatcaattctgtgttacaacctcccagtttatggt-ta
ctcttaa----tgtgacctgtctcgttcataataata------ctagtataataccctgt
ccacaggcttacacg--------------------gcagaaatctcaccgggg-------
----gattgcccatt-------taattttttggatg---ttaataactatttaatgtttg
acagcatttgcttttcaccttctcccagtggtgacagctgtca--------gatggttat
taataaagtctgggccaa----------------------------------------ta
atcgcatacctatgagtagcgtttatgtctccta-------tgtctatggcaaccagata
gt--------------cggtgtacctcgacacgatctcgtgcagttggatcatgtcgtgt
ttaatttgtgcacagacta-----------------------------------------
------------------caccatttatgggtataccggtactggtgttatacgtgaaac
ta------------------------------------acaccacatactttgccggtta
tgcctatgcatcaccagctggtcaactcgttgcctataaaaatcttactactggtgctat
taattctataacaccatgtaagtttagtcaacaattagccgtgtataatgatacacctgt
agcccttgtgtcagcggtgccctcgcaggactttgggtt--taccaatgcaa--------
-------------------cctctatgggtacctttgttgtcaattcaaatgcaactaat
tgcaccattccagctcttacttatggcccacttgg------------catttgtgccaat
ggcgctccatatgtagtaccta-caggtgaaggccaa-----------------------
--------gaacctagtgttgtccccatt-------------------------------
--tctacgggcaacatttcaatacctgtcaattttactgtagccatacagcctgagtatc
tacaggtttatactgagcaggttgttgtagactgtgccacttatgtttgcaacggtaacc
cattgtgtaacaagttgttgttacaatacacttcagcttgcg-acacaattgagcaggcg
ttgcaaatgagcgcccgtttagagtctagtgaagtctctaacatgctacacatttcaacg
caggct--ctggatttggctaacatctc-------aaattttgagggttataatatgtcc
tttgttttgcctgct--------gttaaacagggtaggtctgccttagaagacttgctat
ttactaaagtagttacagctggactgggcacagtagatgctgac------------tatg
agaaatgtgctaaaggcatggacatagcagaccttgtatgtgtccagtactataacggta
tcatggtgctccccggcgtagcaaatgctggcaaaatggctgagtacac-----------
-------agcatcccttactggcggtatggttatgggtggtattacatcagcagcctcta
taccattttc-----------cttagcggtacaaagccgccttaattatgtagctctgca
aacaggtgttatgttagataatcagaagcttctagcagattcctttaataaggctatgga
gacaatttctggtgcatttaattcacttaattctgctgtgcatgaaactattaatgttgt
taacactctatcatctgcacttactaagatacagagtgttgtcaatcagcatactacagc
cttaaatcagctaactcagcagttggctaataatttccaggctatatcttcgtctattac
agacatttataacaggttgggtcaactagaggctgatgctcaggtagatcggcttattac
aggtcggttggcagccctcaatgcatttgtgtcccaaaccttaaccaaggcagagcaggt
ccgccaatctaggttgcttgctcagcagaaagttaatgagtgtgtcaaatcgcagtctca
gcggtttggtttctgtggcaatggttctcacatctttactattgccaatgccgcgcctga
tggcattatgtttttgcacacggtac---------tacaacctgtaagctacattactgt
tgtagcctattcagggctgtgtgtagacaacacttatggctacgctcttaaaga------
-gcctaacctagcacttgtgcagtataatggttattatgttactccgcgtaatatgtatc
aaccacgtccagctactacagctgac---tttgt-----gcaaatacaatcttgtgat-g
ttaccctctataacattacttacaataatatatctttggtcataccagactttgtggata
ccaacaaaactattgaagatatcatttcttcaatacct----aataatactgcgcctagt
ttagaaatagccagtcttaatctgactgtactaaacctgacgtcagagctagaacaatta
aaagcctcc--------actggcaattttactcaaatttctcaggaaatacaggattaca
taaataaactcaatgacactctagttgacttagagtggctcaacagagtagaaacttatg
ttaaatggccatggtgggtgtggcttcttatctttttagccatttgtacttttataataa
ttgtcgtaacaatcttcctatgcacaggttgctgtggtggatgttttg------gctgtt
ttggtgggtgctgtggtttgtttagcagagttaaacaccatgagttttcgcacttacctg
tagaagaacaagatggctcaataccaattacctataagaaagttaattaatgtcctcttg
ggacgttgtaatcccaggctcggttgttatagctttcttaatagttgcttgttgcattct
tttattgctattcattaaaacgtgtttagctatatttgattgctgttcaagatcttgtac
gtgtgtactcgacaccgtaaaaccag--tttattcttttgcgtataatct--------tg
ttccgagatttacgcctccttataacccttctgattacgtcatagtaaatcagtttccca
gaaacag------------------taaggatgtctgactactctgagtggcagcttatt
gtttttattgtta-----ttatttgggctcttggtatcatactccagggcgggtatgcca
ccaggttccgtttcacttacattcttaaacttatactactatgggtacttcaaccattca
ccctggtggttaccatctggactgctgttgataagggatcgg------------------
------aacctacttctgctc--------ttttcatcattgctgtcatattttctgtgct
gacctttgtttcatgggccaagtattggtatgattccattcgcttggccatta----aaa
caaaatctgcatgggccctatctcctgagtctaggctgctagcctg-----tatgctgga
taat-----tctggcattatg---catgcagtaccactagactaccttcccacagcgctg
tgcccagtccttgttagaggcaaatttatgttgcatggacagtgtgttgcgaagcagatg
actttgtcatctgttccacgtgcattttatgtggcaac-accaagccacacatatcatta
ttcgctccgtaaaacattccaagacccggagctgcctgac--------------------
------------acagccacctacatttatttggtggagaaaattagcaaggctgatcta
a---gctcagtca---------------------caacaggtaataacgctgcttttt--
------------------------------ataagcagttttaatgtg---taagtgtgc
tcagtatattaaagtatttaatactaatatacatggacactccaacacatcacttctcac
tattgatgaccacatgcttaagtacaagtgttttgcttttgcactggctaatttgct--t
gtggacaatccaattgctg---gggctttattacctaggaaaatg--cttatcaatggta
agcctatacttattgagtatggtaaaatcaaagccgataagtttcttattaatccgcctt
caaaggttgagttttatgatgactaaacaccaataaccaaaatggctgtgcc-----cag
tgtgcctaaggcagactgttcatggtttcaaattattaaggcacagaacaagaaggtgca
acctttagcctttaagggtgatgg-------------tgtgcctatt-----------aa
tacaaccctccctaaggagatgtgccatggttactggctgcgctacaagcgtgttaaacc
aggtggtgctccactgccaccctcttattccttctattatactggcactggtccgcgtgc
caccctcaaatatggtgagctgcaagactccgacaaccaggacaatgttaatcgagtcct
gtgggtcaagtctcccgatgcagacacttcaataaaaccaa-------------------
------------------aggttgctaaacgcaatccaga--------------------
-----caagcatccattgctgc----------------------------ctctgcgctt
caaacctggtgacggaccagtgcagggttttcgcatcgacccatttcaatctcgtggtcg
atctgttgaacgcgg------ccagcaggaccgtcg-------------tgcacagtcag
cgg---------------------aacctcaacgtc------------------ctaagc
agcgcgagcgctctagatcagctccctcacgtgcagcacctaagcaacatgctataccta
agcgtgttctgcttaagggtaaaacaatttctgggacctttggcaagcgttcgccagcta
a--------agctaatgttggttctccagacactgagaagacgggtttgggagatccgcg
cctcatggctctcatgcggtttgtaccaggcactcagga-----attgctgtttgctggt
cacttgaagcataagatgcaacctgaaggcgtgcagctcactt--------------tca
cttatgacatcactgtcaagcgtgacaacaaagattttgatcgtattgtggaggcgctca
acagtgttgttgatatggtgtatgaacctgagggtgaaattcgcaaggatcagcaatcaa
agaaggatactcaacctaaaaagaaggctgagaaaaagacacctactaacccccaaaagc
aacctgacaaaccagttgcaactatagtt--gacaacgggg------------------a
ctctcaggttataaattggggaactgaccctgca--gagggactagaatcc---------
--------------------ttctcatgagccttgtcatagatggagatccactacaggt
ggcaga--------------------------------------------tgttcttag-
-------acaactgtcgctcatttttcacacccctatctatgattgtaatct--------
----------ccggctacactgggttgaagg--agtgccttgcacactttctttttg---
----------------------------------------tgagttgtgc-----tatga
cttccttcagcctatccaagctgattctcctggttttagtgattcta---gtaccagtcc
agatttt---gttgattctcaataatcttaacacagttgcc------tatattgctggca
ctattgtg--------------tgtgcaactcttgttgttt-------------------
-attacaaagtgtatgctagtgtttcgacacccatactacctgtgtaatgaacaaaccat
-------------ctctcatatgtagctgggggtttctacagcctacccagcccttaaca
ttttgtgtagagggtggcagtcactatcgctgcactaaacaccttctcacctccacgatc
tgtt--------gtgtctgttggtcta------atactcaacaccgcagacaaattcttc
aaaagcttaatagagattgttatggacccttcttctttaagaaacc------ctagcaca
atcactattgatcagcttttacaattaggtgattctgtaattattcgggtcacaaacata
ttatc---------cactatttcaatcactcaagagc--------gagctgtattt----
------------------------------------------------------------
--------------------gacccttttgaggtggctgt-ttggagttatggctccttt
tgggaattaga-------------------------------------------------
-------ttcactaccttctagtcctaatttatcagacgacgaagaacttgacaccgat-
---gaatctctt----------------------------tgttgatctagctcgccttt
ggcttg---------agctgtttgatcacaatccccct----------------------
--caagtggccatttatatagtagctgcctttttctttttagtgccgc----------ta
catctactcacactttcagtctatcctgagcgtttgtt----------------------
-------ctttggacagagtgaatgtgttaggtgtgacgtagtcttatctattttagaaa
cacttcttata------gcagctgttttctttttactcagccttgttagtaat-------
------------------------------------------------------------
-------------tacatttctatcttaggttgatttggctattt------------gta
ttagaaacctattcgatatcaatggcccaaatagttagaacacctttggaggcttcaact
caggctatgacgactgcattaggg--------------------tattcccaatgtaatt
gtgattggcaagagtctaagaaatatctcaacctcctttgtgtatgtctaactctatcca
--------------------------------------ttataactgtaagcttcatttt
tcagcgccacgtctgtgttgcctttgttggtcagacttagaaca-----ccggcgcaagc
tattgcaagctgcaatagcatcttctaatgaagtttggcagtatgtcaccactgtgtgac
gttacg--agattta---------------tctagccgaggctatgcaactaatagtcag
catagcctgggcttgcagctaaccactccatcattattaacactgcaagaaggttaataa
tgactcttttcttagtttagttaagtttagtttagttaagtttaatcactgggttt----
tgggttctaaattgaatggggtagcaaaaaaaaaaaaaaaa------------
>JQ065048.1 Wigeon coronavirus HKU20 strain HKU20-9243, complete genome
--------gtcatttggtaaaatataatatatattttatcactctagcttcgctagaaac
ctactcgacaccaattccga------------------------tcatttatagcggtac
tcaaaccacattgtgggtagacg--taccgtgtttctcagg---------actgctttgc
cctctatag--------------------------------ctagacacacagccagttg
tttccc---------------------cgaagggcttt----------------------
tacccccttagggcactctggttgttct-------------ctactagtatggcgaataa
agcacgtcctaaaggga----tcttggtaatccctgagctatcgaataatagctctcttc
ttttattgttggcagcggctaaaaa-------tggccgtagtctaactgatcctactgcc
atacagttcctaggcaattataaactgaactttcg-----ttctgctaggcctggtgagc
atgttatggataaaaacatttctttagctgactttgaaggttt-----------------
-------gtttggtgtac---aaccctatgctcgcgttata---------------aggg
atcttattcgcgatgctagt----------------------------------------
--------------------tggtctgacactaagacttctttgattgctaaag------
------ctaaaca----------attacc--agaattgttggatgttccggctattaggg
cttgtgtcatctatggtaatgcccgcatctccaccttagcctcacttgctactttttata
gtgtggttaatgttggtgagcaggagttg-------------------------------
------tattcacttcttgaggaaatgatgttgcag-cgtgcttacaaatataa------
----------------tctgggtgatgcctttgcttatatacgt------aagctaaatt
g------------------------------tgtccaaa---------------------
-----------------------------------------ctgatgattttttga----
--------------agttgggtgtgtcagcttttgatgacga---------gttttcgac
tcgccttaaaaaggctgctactattgatggtcccacattgcagattggagacttagtta-
----------------tgtgg-------------------aagtgtgccacagctaaacg
t------------gatgttggtggcttgactcacttt-----------------------
---------------tctggtcgaac--------------------aagacctttctttg
ttgagactgttatacaagagtct---------------------------------ataa
cactagttccaatggacttgc-----------ctaaagtgtctgattcatattcaggtgc
ggaagtgacag--tccatggattt--------acctattt-----------------gaa
ggttaaggctgatatacctttttacctacccatcgtagggtcaaaggttttattatctgc
acatcgggcatctggtacacctatggctcccactagggttgtttttcatactgaacctga
tgcagactttaaattgtttattgcagcacagacactcttgaatgatgctgtggt------
--------------agattgggacaatggttgtgttgttgatgattatacaacagtaaca
a------taggtgtctctcgaccaggggacattgttgtcactcaggaatcctt-------
--ttttgagcgatttccaaaactaaagcgtgcttataccgcttttagggaatcttcttat
atagtctatatgaaggcacgcaa---ccacttggaaaaggttataccctggttgtcagaa
ttgataactgtccttaatgattgggctcagaatgtgtctagcac-gctggtgtgggcca-
----------------taactcgagtaattgatgctattatggaaaaaaccatgtt----
------------------------------------------------gactcttatgaa
agcagagaagttagttctgtctgtggttgatggcgctttggttgccaa------------
--------------------------------------------caataagttctggaat
ttagtgttccaaccat--------------------------------------------
---------------------------------------tgctaactctagccacgcaaa
cagtctacc-----------aggtcgaagacaatgctattttt-----------------
----------------------------------------------------ctctttga
gcaatctgcattgtttgtcgtggatggtacgtttgtggttttgcaggct-----------
gttgatgttggactaactaca----------------tgtgcctatggagtagaggtagt
--tggtaaattataccataaaactc-----------------------------------
------------------------ttacaacacttaaagtgtc-----tcagtttaaaac
atgggttaatacactggctctacatgttggaaattgtattgtc-----------------
---------------acttgcccatatgatgg------------tgaaaacatcttaatt
ggtaagagagct------------------------------------------------
-tacaaattgggtggttctgatga---tgcattaact---------------------aa
tcttgtagataagtttgcattttcaggtaattatataga---------------------
---------------------------------------------------tggagtcta
tttgactgcacct---------acagagcatgctagagatttgttaaagagtaatgtgtg
ttttgacaatggcgagcccgtctttaagggcccagattgtaaaatttacacatttattaa
caaatcaactttaaagcaatttatgtgcaactttataggaccagtgtctgatcagtgttt
gaaaacagccttgtctaagaagttgaatgcac-----ctattcagaatctcgatgttagt
gttacaggagatcaagttttgtatgtcattaaaacctacacggtagtgtcggaggcatt-
----tgatgacactgttaatgatgtcttaaa--caaagccatatgtcgtaaagtcttcta
ttatgaaacatatgtcggtttgttaaataagttggctgctacggtagctttgtacactgg
ttgcaaagacccttttgtggtctttaatgcttctacacagtcagtgcttactgaagctga
tg----------tagagatgggtaccttaaccttaatcttacaggcatctgatgatgatg
cactcattgtagatg--------atgatgatcagatgaatgtagatcaggatga------
---------------tactgatgaaggctttgtaccttctattgaccctcagccctactc
taagcctttgttgccaacaatagtagagcagactgaatctgaagattct------gatta
tgtcccggctgttaacataa----------------------------------------
--------------------aatcggacactgaaactgaagttg---------tcactga
ctctgacgagtggcaaccggttcctggtgatga---------gtctgataatgaaaatca
atgctcagttg------------atactgatgacgaaattgcgtctcagatggagaa---
-acaaca----------taatttagaccctgaagtcgaagttgttac-------tgattc
tgatgagcgccaaggtgatgagtctgatattcttgttgaagagactgatgactct-----
-agtgaaactgatacaggtgaaccacctg---------------------taaccactgt
caatctacc-------aaatttgtcgacaccctatcctgttgttggc-------------
---gtgccttcaaatactacaatatccatacatgtaggtga-------------------
-----------------------------------------------------------t
cttacctctg--------------------------------tagtggttagagagaatg
ct-----attttagtgaaccctgcaaacccacagttgactaatggagggggtgcagctaa
agctatagctcaacttgcaggtcctgtgtatcagaggtactgcaatgaaaa---------
--------------------------tgcacctataaaaggtttatttgtgacgccacca
tttgacgcagtcaa----------------------------------------------
-------------------------------gtatgggtact------------------
-------------------------------cgtgtattgcccatattgtacctccaact
ggaaagtctggtg-atgttaaatcaaagttgtaccaggca--------tacaagga----
---tgtcttagttagtcctggcaattatgttatacccatattaggcgtaggcatttatgg
gtgcaatgtagtagactcattgcaagcttttcgtcaagcgtgtcctaatgatattggcta
tgtaacgcttgtcactcttgactct--------------aaccatgcagatgttt-----
--------ggtctaatctgaataagtccattgttaaagttacattggattttg---acca
ggtgactaccaaacacatgagtttagatgaaattaaacaagctcgtctatttgatggtga
aaaattcatcactcaggc--aggtgactcaatttatttacaagtcactagtgcaactgaa
caggctgcatctaatttaggtttgac-------tttagcacaatattttaggatgctaca
-gtatacatcaatt---------aagtggactgttgtaaagaaaaatggtattatggttt
tgaaacaaagccataataattgttatgtagcatccgctatagcattcatgcagatggtta
attataaaccatcaggagctgttgcagatctatttaattcttttctcaatggc-------
----------------aatccatcagaatttgtg-----------gcctattgttatgcc
gcctcaggtcaagtacctg--ggcagatgggtgatgcaatgtctgtt-------------
---------------------ttggatgtgttgtttaaagactttgtagttaggggcaca
acggcttgttgtggcaatacatttcaacatgaaggtctaatgtatgcacttacagttgat
tctgacgttataactcattgttataagtgtgatgtcaaggcacatgctaaatttataaca
ccagctata-----------attgcaggtg-ggtcttctgacattatgtatgaaggtcca
gcaatctatcattctaagc--------------------tgtcggctcactgg-------
----------gttgcgaatacaaaacatccagggag---tgactttacgtgtgaagctat
ttacgtatcgaatgtgcaagctgca---------------gttcaaactgtaacgatacc
agtgacacctaatccat---atcaggtacttgtaaatgatgtagtaccacaggtggagtt
gcctaacgtaaatgaggtaac---------------------------------------
------------------------------------------------------accgca
ggttgaggtgccagatgt------------------------------------------
-----agagtctaaaac---------------attgagtgttaatgcgtctgatgatggt
tgta--------acacctatgttttggaaaa--------------------------tcc
taatgcgctagaactgctaacag-------------------------------------
----tttggatagaaaaacccgttag---------------tgttttagtaaagtcatgg
------------------------------------------------------------
------------------------------------------------------caagtt
ttaggcagagccttgttcaa---ggctaatattgttctaaaattttctggcactgtt---
---------------gcaactcgcatatacaattatttgtgtaatatt------------
------------------------------------------------------------
------------ggtcttatacacaatcatgtaaagc----tttcagcgcagttggctgt
taagtatattaaggaccgcacaccttatgttaaacggcttcg------------------
---------------------------------------------------taaggttgc
agtgtgggtgggtgcaaatgttgcacatggccttgct-----------------------
--agtctttatccattttattggatatatccagcaacacttatattaaaagcactgttct
ttg-----------taggtgtct-------------------------------------
--ttttattggctaaaactgggctaccttgtga-tgtagtag-------aaccgccatat
aa----------------tatggccacgtattgtgctgataagggcatattttgtcagcc
gtgtctaagtggttatgattctttacacttctatcagcatctaaaggtgcaacaaat---
------acctgttaaggttgattt---------------------------gttttggac
atatgctgttcacattgtggcaacttttagtaacccctattta---gtattgggtacact
gttgttagtatttgt-gctgaatatgtataatgttgaggtaatgttctttggcgttatac
agttgccatattggccagt------------------------------agtttatatag
tgttggctttattttact---tgtataaagtctatatgtatttacaacacatctcagttg
gttgtaagaagcccacatgtaaattgtgtattaagaagaatattgccaagcgcgtc-act
gtagaggtggttttgcaggggcgtaaacattatactatggttaataccaatggtggcaca
aatttctgtgataagcacgattttttctgtgaaaattgtgaaaagggtggtgtagatggt
acctacatacctattgaagtcatagaaagtttgtctaaggccacaggattagcaccaaaa
ccaaccggacctgcatatgtgatttcaactgatgttactcaccaaggtgaatttattcaa
gctcgcggtgccgttggtggtcgtacactgactactgtctttcgccagtccgacgttgtt
actactaatcaagtggctaagtcaacatattctc---ctaatgttgt-------gatagc
cgcaaacctatctgatgcaggtgctcttcgtaatgctaaag-----------------ag
tatgctgtcttattgtctatagagttgggtagagtgatt-----------------ttca
ttgtagaccactctta-------------tgatacaaaacaagacaac------------
-------------------------------tttaatgc---agttaaagctgctttaga
gaagttctatgtttttaaagatataatcagtacaggtgatttagcatcagatgtggcacg
tgcaactgatggcttggtaactgatgatgttctcaatgctgctcttgtttctatag----
------------------------------------------------------------
-----agcgtgacattgaatttactgtagaccctcctaataatactataccgcattatgc
atttgattttgccagtattatgccagaggatcaagctcttcttaaacagcatgaatgtgg
ttccggt---------------gttatgaaaggtactggaattaattgtgtcttgtctgc
taacttagttaaattgttagcacctaagactttagttaaattacgtaatgcagcgtcacg
taatggtattagactgtgtgtgtcgccttgtacgcgtgtattgcgtactagtattcctgt
tgtcccttttggtatgaag------------ggcggtagcaaaactgttaataagtgg--
---------------------------gctctattatttttagggtatttgttagctata
ggtctctcttattgttttatgtggatggtaactccatcaccaccaactactctagttgac
gtaccagctacagactttaggttaatacgcaatggcgtttttgacgtaattcgtagtact
gacacatgcttctctaataagtttgtgtcatttagtacatggttaaatcgac--------
-catttactaatagtcctgattgtcca---gttgttgtaggtgctatatcaacagttggt
gcacaaattgcagggttaccaggccaagtgttgtg---gcgtaataatttattggtgcat
gtctttgataaattctccacttctgttttgggagatctgaatttactaggtcatgcatcc
tggaacaaaagaaatgctgtaggttatacagcatctactgttgtaacaggtaatagttat
cttaactcta-------------tagctctgtataattctgagtgtgtttatttacgctt
agaaggtcagagggagttgtattgttatgatagggttaatgatcaacatcgtctctat--
-----------tctgatattaaacctcatgttacttatactgtagagagttctgatggta
agttattgccacttgttgtacctgatcagataatgtatacgccatacattgttaggttct
cacaagttaattattgtcgcatgggtcattgctttgataccaagcctggcatatgtattt
catttatacatgattttatagcatatacagacaatttgcctcctggtgtcttttgtggtg
ataatatactgcatttgttgactaatgctgttata---------ggtagtatagcagcta
aggacgcatttaagtctacaacagct---------------------ttgatgtgttcaa
cgggtgccattattgtctgtgttttggtggtgctttttatacaaaagctgtttaagggtt
atacaacatttgttttgatagtggttttaaacgc--------------cattattaatct
cattttgttgtatacatatatgtatatacctg--tgttagcaatcttgctctatggtttg
tattgttatttaatcttattgtgtacacctatggctcgaactgtagcagtcattttgatt
gcagttacagttatacctttgtgtactaatacttttat-aatagcagctgttgtagcagt
tttaatatatgctggtggctattattgttatattgtgtttagta----------------
--------ctggtagggccgattttactagtttttcggccgcatctaaatctacatttgt
tatagatactaaaaagtatgttgaact---------tatgaatttggcaggctcggattt
tgatgcttatcttgcatcatatgccaagtataggtattatagtggtgctgctgatacatc
cgaatatagtaaggtgtgtatagcatttttggcaaaagcacttgattcatttaaagcagc
tggtggtactggtagtgttttatacacgccac---------ctaagttggccgttgttca
atctggcattaaaaagctgttgtcaccttctggacaagtcgagcagtgcgtagtttcagt
tgcttacaggggttctaatctgaacggcctgtggttacatgatactatttatgtacctag
acatattcttggtaagtatatggcctctcagtggcaggatgtggttaatttggccgagtg
tagagactt-------------tgtaatatttagtcctt--tacagggtgttaacttaac
tgtcacgtccgttagg------atgcagggtgctgtattacaacttaaggttcatgctaa
aaatttgaagactccagcatataagttcgaaagagctcggcctggagatcctatgactat
agcatgtgcttatgatggcatagttaggtctatctaccatgtagtgttgcaaaat-----
---------aatggtcttatctttggtagcttccttaacggagcttgtggtggtgttggt
tataccatcaagggtacgacacttatcttttattatatgcaccacattgagttctcaaat
agaactcatggtggtagcacattggatggtcatttttatggtgattatgttgatgaggag
cgtgcccaacatataccacaaatggctatgataactgataatgtgttggctcacatatat
acacatttgttgacacttacaactaaacctaattggttagcttctactgaaatatcagta
gcggagtttaatgagtgggctcaaaataactcatatacgagttatcctggtagt----aa
gtctaat---------------caagattatttggaggcattag---------cagctac
aacacgtgtttctgttttaag-----gtgtttggct------actattgtaaaattgcat
gctaattggggtgatgcctctatattaggctataatgattttgagtgtga---tatgact
cctgagatggtctataatcaggcacctataaatttacaagcc--------aattatacta
agctctttagttcattggcttggattgtttatagtct--------------attttattt
tgtaatattgtggtgtgtgacacctcaatattacacaactgtgactttttgtgtgtctat
a---atattagccatatg--------tactatgacattggtaaagcata-----------
----------------------------ccactg----tctttttattagggttcatatg
tccacttgt--ggtggta-acagcgaggtattcttatatcttgtttataccgaattcagt
ggttcggcgt------gttttcttttatttgtttgaggacttgt-ttgttaatttaagct
tcttttatatagtagcggcagttgtttttgttgtatggctacaatgtattagaggcttgt
atgagtgt----------atgcataagaggtattatattactacagtgcttgattttata
tatagagctgtgtgggccttt------tatgttggttatgaattgtcgcaggcatgtgta
actaacactgttgatgttggtcacgtgttccatttgtcactattgttgagtcctagccct
ataacttcacatattgcatttgggctctcttactatatagttcagcctttggatgattct
tatattgtaccaatatatgtggtaagactctttgtcttctattgtattgggcttataata
accatgcgctatggagtcttttggtttattaa---------taaactgactggtatacca
gttggtacttataagtttatggtttctcgcgatgagcttaaatatatga--------tgg
ctactcgtatgaaacctcctactaatgcaattgaggtaatttggactaattttaaattgt
tgggtgtgggcggcaagcgtgaaattgttgtttctacagtccaaaatcgtacactagatg
ctaaagctactgctgttttggtggctaacatgttagataaagttggagctctcaataaac
atgaagtttctaagaaaattgttgcccat--cataatgccactttgaaggctgaaagtta
tgaagaagctgaaacaaatttggtgcagttgatggcttatcttattgagtatctaacgcc
aga------gcaaatagatacattcttagattcattattggataacccagtagttttaca
agtagtctctgacagtgctatagctttaga---tagt------------tacagagtctt
taaagatgccgaggccgtttatctcaagtctgtggaagataatgagcctctggcagaaca
aaagaggaaacttaaaattgcgaacatagctaaatctgaatgggatcgtgatgctgctgc
caatcgtaaattggagaagctagcggatcaagcaatgaaggctatgtatctggctgaacg
gtctgaagaccgacgtattaagttgacatccggtctaacgtctatgttgtatcatatgct
tagacgggttaattcagaccgtatagctgcactc---------tttgagtgtgctaagtc
tcatgttgtaccaatacatgccatagcaggctcttcgacagaagggttaaagcttattat
agataatcaagaaacttataataa-atatgtaat-------------------taacaat
ggtgtggtgta----------tagaggtacatgttataacattgttaaagttgttgatct
tgacaatg---------ctaatgtaacattaccacctactacttatccagttgtggttga
gtgtacagcggctattaggtgccaaaataatgaattgtgt----gtacgcaatgtataca
cagctcaggcgct-----tggtttagatgctgctgacaggcagagtgatgttaaatcatt
ctttgtcactcacaacggtaagaaaatatgtgtagccataact-tcagatgtagataatt
taacatctgttgtactt------aatggtgattctggtaaggtagtgttaacactagaac
cacctctaaaattttctcatgtcgtaggtggcaaattacacttagtgtatttgtattttg
ttaaggacatcagatctatttttaggggtatggttatagggcatatctcatctaccactg
tgttacaagctaatggcacggctatagaatatcaacaaaatgcttctctgttaacttatt
tagcatttgcagccgaccctaaagatgcatatttaaaacatgtacaagctggtggcaaac
ccctaatgggtgcagttaaaatggt---tgctcccattggtgaggggtttgcagtcacca
ctaagccacaacctaatgctaatcagcattcttatggtggagcctctatatgtgtctatt
gtcgtgctcatgtaccacacaatactgttaatggtcagtgtttgtataaaggtcgctttg
tacaaatagacaaggatttg-------gatccctttaaatttttgttggaacatcaacct
tgcacctcgtgtcagagatggcagtctcatgattgcacttgtggtgctgatttgcagagc
aatgcc----------------------tatttaaacgagtgaagggttcaagtggtgcc
cgccttgaacccatgcggc-ctggtgctcaacctgacccgctcgtaagggcatttcatgt
ctataattctaagaatgttggtatttttaccaatattaaaactaattgtgctcgacatcg
agtagcggac---------------accaattatttctttgtcactaagcagtgtgatga
acagcaatttcgtaaggaagaatatttttatagtgttcttccacaacattttaaggggga
catagttcctcaacatgatttcttcaaatt------------tgacggcactcctaatgt
tgtacgtcagtatttgactaaatatacgttgttggatttagtatatgctctccgtcattt
gtctga---tagcgtagagctactacgtgaaa----tcttacaaacacattgtggaacta
aagatgacttctttgaaggcgtgtggtacgatcctattgagaatgttcatttttatacag
aatttcacaagttgggtgaaattattaataaatgtgttcttaaagcaaatacatttgttt
ctactgtcaataagttagggtttttaggtgttttaacacctgataaccaggatttagaag
gaaaaatttatgactttggtgattatatacaatctaagtcagtaggttgtgt---ggata
tggagagttattattcatatctcatgcctgcgatgtcattaactcacatgttgaagagtg
agtgcatggaaggttctggttttaaagagtatcctataagtc------------aatatg
actttactgactataaagtgatgctttttaaaaaatattttcctttttggaacagaacct
atcatcctaatactattgattgccaagacgataggtgtattttgcattgtgcaaacttta
atattttgtttgctatgtgtataccttctactgcttttggtaatttatgttcccaagcca
cagtagatggccaccctataatacaaactgtagggttgcactctaaagaacttggtattg
tatttaatacagatgttactacacacatgacaaatttaaatcttaa-----cactcttat
acgccttgtgggtgatcctactacacacactgctgtagcagatgcatgtgttgattttag
gacaccttgccaaacattggcgtctatattgtcaggtgctactaaacaatctgtacgccc
aggtcattttaatcaacacttctatgaacgcttgttagatagtggtttattggatgagtt
gaatttagata---taaggcacttctactatatgcaagatggagaagctgcaattaaaga
ctatagttactataggtacaatactccaaccatggtggacatatcaatgtttttattttg
tgttgaagtagctaattgctacctctcagtttatgagggtggttgtatatcagcacagaa
tgtagttgttaataatttggataaatctgcgggttttccatttaataagttgggcaaagc
acgtaattattatgacttgacg---tataaagaacaggatgagttgttcgaatatactaa
aaggaacgtgctaccgactataacacagatgaatctaaagtatgctatatctgccaagga
tagagcccgtactgttgccggtgtttcaatagtttcaactatgactaaccgtcaatatca
ccaaaaattgcttaaatccatatcattggctcgcaatcaaactatagtaataggtacaac
caaattctatggtggttggaatgccatgttaaaaaatcttgtagatggcattagcaaccc
acttttatttggttgggattatcctaaatgtgatcgttctatgccgaatatattgcgcat
agcttcttcattattattagcccgtaaacac---acctgttgtacgaatcgacagaggtt
ttaccgtttggctaatgagtgttgtcaggtattgtctgaagtagtcttatctggcaatgt
attgtatgttaagcctggcggtactagcagtggggatgcaactacggcttatgctaactc
agtgtttaacatattacaagtagtgtcagcaaatgttgccacgtttttgtcaacgtcgac
acatatatttgacgatgaaaatgttgcatctctacatagaatggtttatgaaactattta
tagaggagattcaaatgatttgaatgttatacaattatatcacagtcatcttaagaagta
ttgtggacttatgatactatcagatgatggggtggcatgtatagatcaagatgctgctgc
tcaacatgcggtagcaactcttaaagactttagagacttgttgttttatcaaaacaacgt
ttatatggcagattctaagtgttgggttgagtctgatcttaaagtcggcccccatgaatt
ttgttcacagcacacaattcttacagaggttgatggtgaaccttattatctgccttatcc
agatgcttcgcgtatacttagcgcgtgtatctttgtagatgactacaataaggcagatcc
tatccagaatttagagcgttatattagcttagctatagacgcttatccattaacaaaggt
ttctccttctaaa---ggtaaaatcttttatctattgctagattatattaaatatttagc
tagagagcttaatgatggaatttttgaatcttttcaaactgttactgatatgtcttatat
agatggttttgt------tcaggagtct---ttttatgctcaaatgtatgaaaccgctcc
tactttacaagccactggagcttgcactgtgtgtgcatctcctactattttaaggtgtgg
tgattgtattagacgcccactcttgtgttgtgtctgttgttatcagcatgtcactagaac
gtcacataagcgtgttattgccatcaacaactacatttgtagtgttgaaggttgtaatca
ggacaatgtggaatttttgtatattagcggcacttctgtgttctgcaatgtgcataaacc
cacattgtgcgtacctatagtgtctaatggtactgtttttggtatatatcgccatactgc
caggggtagtgcagatatagatatatttaatcagttagctgtttcagactattccacagt
ggaaccatataagcttgctaacagtgcacctattagcctcatgttatttgctgctgaaac
tataaaagcaaaagaggaggctattaaacgttcatatgcgtcagctactgttaaagatgc
ttatgatgggcgcattgtaaaacttatatgggaaaatggtaagaagataccacctattac
aaagaatcatgtctttactggttatcattttagtaaaaatggtaaaactcaggtaggtga
ctatgtcct---acaacgctgtgatggtgacagttatatttatcggggtacatctactta
taaattgcagcctaatgatgttttagttcttatggctcatgtggttacacccctttctgc
tccaccagtagtatcacaaactacttatac---acgtgccaatttacgcccgg-acaccg
tatctgcgtcagcgtatttgaatcattataagagttataatgaaatagccttacgtaagg
ttaccactgtcttaggccctcccggtactggtaagtctacatttgcaatagggttagcat
gttattatcctggtgctagggtttgttatacagcctcatcacatgcagctattgatgcac
tgtgtcaaaaagcactacatgcactccctgttgaaaattgtactcgtattgtacctacta
gaacaaccgtagactgttttcaagaatttacggttaataatacgagtgctaaatatgtct
tttctactataaatgctttaccggacataaagtgtgacatagtcgtcgtggacgagatat
ctatgcttactaattatgaacttagcagtgttaatgctagattgtcttactcacatatag
tatatgttggtgatccttatcagttgccgtcaccgcgtactatgttaacagggggccaat
tggaacccacagactataatgtagtaactactatcatggttaatgcaggtgcagatgtta
tgttagatagatgctatcgctgccctgcagaaattgtgtcaactgtttcaaagcttgttt
atgataacaagctttcatctgtaaaacctaagtcacatttgtgttataaggttataataa
acaatggcaacggtgatatatcttacgatggattgtctgcctataacaatccacaattag
aatttgccatag---cctttagaaattttaagcagtggagtgatgtgacatttatatcac
catataatgctatgaatactaaagcagcacaggct---gggttttctactcaaacagttg
attcctctcagggatccgaatataactacgttatattttgtgtaacaactgactccggtc
acgcacttaatatgtcaaggttaaatgttgctcttactcgagctaaacagggcatactag
ttatatttagacagaaaagtaaattatatgaccagttggagtttgaggagctagacgcag
cttccattggtaatggaggtggtggtggtggtaccaacactagcgttcaagctgaggttg
accgtgcgagtggtactcaaacgaccaacctcttcaagctctgtaaaaatgattatgaag
gtcaacaacctcactacgctttaaattggaa-----------tgatttgggtccgaatta
taagtgtggtgatgacttggctaaaatttttggcatagagctgggtgccaatattagtta
taaatatttggtctcgatgctagggtttttaccctcagagcctatacctacataccacaa
cttcttcttaactaaagatgaagccaagcagtatgtgcaatcatgggtaggttttgacgt
tgaggccgcacatgcagttaaacctaacgttggcactaacctaccgctacaattgggctt
ctctaatggcattaacttctcagttaagccagaggggttctgggttacagaaacaggtac
tacttatggtgaagtgcctgctaaaatacctccaggtgaacaattttctcatcttcgtaa
ggatatgaagcatggggaatcctggagtgttgtacgtaatcgtattgtagttatgctctc
taa---gcttctgcgtgacactgactatattgtctttgtcacttgggcacatcagttaga
actgactacaatgcgttattttgtgcgcattggtcccgaccgtacatgtgatt------g
tggacgtcgcgctgtcttttccacttacaatgcttctcgtataggttgtaagatacattg
tgatggtttagactattgttataacccattcattattgattgtgcaacttggggttattc
tggtagtcttagttctaaccatgatgcggtatgcacgtaccactcaaatgctcatgtcgc
atcttctgatgcgcaaatgaccatatgtttagctatacac---cacttattctcggtcgt
tgactgggatgtcatttatcctactactgtagagcaagatatgttgaacaaagcctgtag
gttggtccaggccaactacatgaggattttgttaaccaccatgaatactagtgttgtgta
tgatataggtaatcctaaagggttaaaaactattagggaccctcatatacaatatcactt
ctttgata-agaatcccttatcacctagggttacgcgcctcacttatgattctagtatga
ta-----------aaccgttttagtgatggtttaaacatgttctggaattgtaatgtgga
cgcatatcccgataatgctctagtgtgtagatatgatacgcataggcaatcacatctta-
-----ttggacctaatggtgcagctctgtatgttaacaaacatgcgtttttaacaccacc
attacaacctacggctgtacataggcttaggcttgcgcccatggtgtattattctgaaac
accatgt---tcaatagagcaacctatagtcataggtatacgagac--------------
-------tgtattacgcggtgtaatacgggctctacaatctgtccaacacatgttgcaga
gtatgatgtatttgttaaggcctatacattaatgtcacgtgtgggttttaatgtctacgt
acctcgtaacattaacttgtataactgttgggtaaaattttctagtttacaaactttgga
aaatttggcctacaacgtgtattacaagaatcacaatgctaatgtacgtggtgagttaga
tgtagttataagtaataatgtagtttcagctaaggttgatggacgcattattaagctttt
tgaaaacacaactatattgcctgttagtgtagcgtttgaacattatactaaccgtaatat
aagttctattcccacagcatctctactcacaggtttaggtgttaatacaactgtaaattt
tacagtctggttgaatggtgatacactattctctcaaacagtgaatgtttcaacatatac
tgatgttattaataatgatgtttgtcttcttgatgagcgttataaatcgacgttgtctga
ctttttaaaactagacaacgcagtgtttatatcacctact-----------cagtataag
aaatatggggccacccctatttcacagctgcagcaatgtggc-----------aatcctg
tgtatggtgatctcatatatctgtatgtgc------------------------------
----ggcgcgatggtaaa-----------------------------atagtgcaaccca
gcgttga--------ttattatacgcagggtcgcactttgaaagactttgtgccacgcac
tactatggaagtagattttatgtctctcactcctcaggagtttgtacataagtatgattt
gcataatttaggtatagaccacatattgtatggtgatgtcactacacgtgttattggtgg
ctgccatgcacttatttcactttattaccgtaagctgaatgtt-----------------
------gacagtgttgtagcacatgcacagc-cagtccaga---atgccataataatagc
ctcagatggtaaatctaaggaagtttgtacatttgttgatcttactatagatgattatat
tgatatcataaagcgcgctcatagtttgtatcaaacacaatctaaagtgttttatgttaa
tatagatggacacaacactagatttgttatttggcatgatgatg---tagttcgtacctg
ttatcctgtgttgcagt---------------------------ccttggttaatggtta
tcagatgcctagcat----ttataaaactcttacctgtgataggtcagtctgtgatatag
ccaactatcacgtctggaagccatctataccaggtgtatataagaatgtcttgaaatata
gacaattgt-----tagcttacattattaagaaggatcgcttagctgtaccacataatat
gacagtgttgcatttgggtgccgcttctgctgaaggtgttgcccctggcacttctgtttt
acgacaatattttccagaaggcacacgtataattgacgtcgacctacgggaatttgtttc
agatgcaaatcaatgtattgttaaagattataggac-atttatgcctccagagtatgtgg
attgcatattttctgatatgtattccacggaggt--------------------------
------agggttctttga----------taatttagtacacatagtaacaaagacacttg
cattgggcggtagtctctttgtaaaaatgactgaacactcgtatagccaacaactctatg
atttggcaggtacgtttgagcagtatgagctcttttgtactggagttaatgcaacttctt
cagaggtttggttatgctgttttaattatcttagtaggtta---aggcatattgtacctt
cagatatgcatgccaattatattaagtggcgtaatgaaaatccgcttaaac---------
-ctgtctattcaacattagcagattctgtctataatgttgttaagcttaaggcaacacct
gtaattggttttaatgaa-attaactcaaaaccaattctttatacacttgtggcaactgg
gcgtctcctagttaga--------------------------------------------
------ccaccatgtacaggtttgctatactaatg----------ttggtcatttcgcca
accctagctgcatccatagct-gataaagttttggatgtagtaacctttcc---cggagc
atct------------cggttgttgtacccacaacactaccaacaaccccaagtaagggg
gtggactgatgatattggtgttgatggtcgcatacctgcaacctatcca-----------
------------------ctaaccaacaccttctatctttcaaataccaccacaccagtt
gatggtgtttatactagtc-----------------------------------------
-------------------ttcagcccttattaattcgttgtaagtttaaatacgtcaat
gatactgtcaatgctggta-----------aaattcttactatgta--------------
-----ttttaacctcaccaataacacagg-tagatgtgacgggaattcggaaaaggttgg
tcttgtggatgccatcaggtttcaaattaatgtcacaaccgacatattacagctcactgc
aggcagtattaactttactacaccggacggagagctgtatacattacattgtcttaacac
gacacttggtgtaggccaggattattacccatctcaaagccgcacgcggc---agtctgg
tgttacctatcattgttatatgatatatcgtaacacatcctacgcctacagcgctaatga
atacacttatcgtgtgcttcaatatttgggtcccttaccagcatcagttagggaaattgt
tgcttttagtaatggattcatttacattaatggcattcttctttcgcgaatacccgcgtt
gcataaagttgattttggtcttgttaa---------------gagtgcccatacgtcaga
ttattatgttatcttgtttgctgatatggtt----------gacgtaatggtcaacatat
ccgccactgaaatgcagtctatcttttactgcataaccccttttgagcaggttaaatgtt
cacagaaacaaaccactctttctgatgggttctattccacatctgccattgaagtcctac
agcgccagcgcacatttgtagggttaccgatggctattaacattactacgcttaattttg
ctattagttatttgaatacca--aggctaatcctagtttaggtgcaccacaggaagtcaa
tcttaccataaatgggtttgcagatcaattctgtgttacaacctcccagtttatggt-ta
ctcttaa----tgtgacctgtctcgttcataataata------ctagtataataccctgt
ccacaggcttacacg--------------------gcagaaatctcaccgggg-------
----gattgcccatt-------taattttttggatg---ttaataactatttaatgtttg
acagcatttgcttttcaccttctcccagtggtgacagctgtca--------gatggttat
taataaagtctgggccaa----------------------------------------ta
atcgcatacctatgagtagcgtttatgtctccta-------tgtctatggcaaccagata
gt--------------cggtgtacctcgacacgatctcgtgcagttggatcatgtcgtgt
ttaatttgtgcacagacta-----------------------------------------
------------------caccatttatgggtataccggtactggtgttatacgtgaaac
ta------------------------------------acaccacatactttgccggtta
tgcctatgcatcaccagctggtcaactcgttgcctataaaaatcttactactggtgctat
taattctataacaccatgtaagtttagtcaacaattagccgtgtataatgatacacctgt
agcccttgtgtcagcggtgccctcgcaggactttgggtt--taccaatgcaa--------
-------------------cctctatgggtacctttgttgtcaattcaaatgcaactaat
tgcaccattccagctcttacttatggcccacttgg------------catttgtgccaat
ggcgctccatatgtagtaccta-caggtgaaggccaa-----------------------
--------gaacctagtgttgtccccatt-------------------------------
--tctacgggcaacatttcaatacctgtcaattttactgtagccatacagcctgagtatc
tacaggtttatactgagcaggttgttgtagactgtgccacttatgtttgcaacggtaacc
cattgtgtaacaagttgttgttacaatacacttcagcttgcg-acacaattgagcaggcg
ttgcaaatgagcgcccgtttagagtctagtgaagtctctaacatgctacacatttcaacg
caggct--ctggatttggctaacatctc-------aaattttgagggttataatatgtcc
tttgttttgcctgct--------gttaaacagggtaggtctgccttagaagacttgctat
ttactaaagtagttacagctggactgggcacagtagatgctgac------------tatg
agaaatgtgctaaaggcatggacatagcagaccttgtatgtgtccagtactataacggta
tcatggtgctccccggcgtagcaaatgctggcaaaatggctgagtacac-----------
-------agcatcccttactggcggtatggttatgggtggtattacatcagcagcctcta
taccattttc-----------cttagcggtacaaagccgccttaattatgtagctctgca
aacaggtgttatgttagataatcagaagcttctagcagattcctttaataaggctatgga
gacaatttctggtgcatttaattcacttaattctgctgtgcatgaaactattaatgttgt
taacactctatcatctgcacttactaagatacagagtgttgtcaatcagcatactacagc
cttaaatcagctaactcagcagttggctaataatttccaggctatatcttcgtctattac
agacatttataacaggttgggtcaactagaggctgatgctcaggtagatcggcttattac
aggtcggttggcagccctcaatgcatttgtgtcccaaaccttaaccaaggcagagcaggt
ccgccaatctaggttgcttgctcagcagaaagttaatgagtgtgtcaaatcgcagtctca
gcggtttggtttctgtggcaatggttctcacatctttactattgccaatgccgcgcctga
tggcattatgtttttgcacacggtac---------tacaacctgtaagctacattactgt
tgtagcctattcagggctgtgtgtagacaacacttatggctacgctcttaaaga------
-gcctaacctagcacttgtgcagtataatggttattatgttactccgcgtaatatgtatc
aaccacgtccagctactacagctgac---tttgt-----gcaaatacaatcttgtgat-g
ttaccctctataacattacttacaataatatatctttggtcataccagactttgtggata
ccaacaaaactattgaagatatcatttcttcaatacct----aataatactgcgcctagt
ttagaaatagccagtcttaatctgactgtactaaacctgacgtcagagctagaacaatta
aaagcctcc--------actggcaattttactcaaatttctcaggaaatacaggattaca
taaataaactcaatgacactctagttgacttagagtggctcaacagagtagaaacttatg
ttaaatggccatggtgggtgtggcttcttatctttttagccatttgtacttttataataa
ttgtcgtaacaatcttcctatgcacaggttgctgtggtggatgttttg------gctgtt
ttggtgggtgctgtggtttgtttagcagagttaaacaccatgagttttcgcacttacctg
tagaagaacaagatggctcaataccaattacctataagaaagttaattaatgtcctcttg
ggacgttgtaatcccaggctcggttgttatagctttcttaatagttgcttgttgcattct
tttattgctattcattaaaacgtgtttagctatatttgattgctgttcaagatcttgtac
gtgtgtactcgacaccgtaaaaccag--tttattcttttgcgtataatct--------tg
ttccgagatttacgcctccttataacccttctgattacgtcatagtaaatcagtttccca
gaaacag------------------taaggatgtctgactactctgagtggcagcttatt
gtttttattgtta-----ttatttgggctcttggtatcatactccagggcgggtatgcca
ccaggttccgtttcacttacattcttaaacttatactactatgggtacttcaaccattca
ccctggtggttaccatctggactgctgttgataagggatcgg------------------
------aacctacttctgctc--------ttttcatcattgctgtcatattttctgtgct
gacctttgtttcatgggccaagtattggtatgattccattcgcttggccatta----aaa
caaaatctgcatgggccctatctcctgagtctaggctgctagcctg-----tatgctgga
taat-----tctggcattatg---catgcagtaccactagactaccttcccacagcgctg
tgcccagtccttgttagaggcaaatttatgttgcatggacagtgtgttgcgaagcagatg
actttgtcatctgttccacgtgcattttatgtggcaac-accaagccacacatatcatta
ttcgctccgtaaaacattccaagacccggagctgcctgac--------------------
------------acagccacctacatttatttggtggagaaaattagcaaggctgatcta
a---gctcagtca---------------------caacaggtaataacgctgcttttt--
------------------------------ataagcagttttaatgtg---taagtgtgc
tcagtatattaaagtatttaatactaatatacatggacactccaacacatcacttctcac
tattgatgaccacatgcttaagtacaagtgttttgcttttgcactggctaatttgct--t
gtggacaatccaattgctg---gggctttattacctaggaaaatg--cttatcaatggta
agcctatacttattgagtatggtaaaatcaaagccgataagtttcttattaatccgcctt
caaaggttgagttttatgatgactaaacaccaataaccaaaatggctgtgcc-----cag
tgtgcctaaggcagactgttcatggtttcaaattattaaggcacagaacaagaaggtgca
acctttagcctttaagggtgatgg-------------tgtgcctatt-----------aa
tacaaccctccctaaggagatgtgccatggttactggctgcgctacaagcgtgttaaacc
aggtggtgctccactgccaccctcttattccttctattatactggcactggtccgcgtgc
caccctcaaatatggtgagctgcaagactccgacaaccaggacaatgttaatcgagtcct
gtgggtcaagtctcccgatgcagacacttcaataaaaccaa-------------------
------------------aggttgctaaacgcaatccaga--------------------
-----caagcatccattgctgc----------------------------ctctgcgctt
caaacctggtgacggaccagtgcagggttttcgcatcgacccatttcaatctcgtggtcg
atctgttgaacgcgg------ccagcaggaccgtcg-------------tgcacagtcag
cgg---------------------aacctcaacgtc------------------ctaagc
agcgcgagcgctctagatcagctccctcacgtgcagcacctaagcaacatgctataccta
agcgtgttctgcttaagggtaaaacaatttctgggacctttggcaagcgttcgccagcta
a--------agctaatgttggttctccagacactgagaagacgggtttgggagatccgcg
cctcatggctctcatgcggtttgtaccaggcactcagga-----attgctgtttgctggt
cacttgaagcataagatgcaacctgaaggcgtgcagctcactt--------------tca
cttatgacatcactgtcaagcgtgacaacaaagattttgatcgtattgtggaggcgctca
acagtgttgttgatatggtgtatgaacctgagggtgaaattcgcaaggatcagcaatcaa
agaaggatactcaacctaaaaagaaggctgagaaaaagacacctactaacccccaaaagc
aacctgacaaaccagttgcaactatagtt--gacaacgggg------------------a
ctctcaggttataaattggggaactgaccctgca--gagggactagaatcc---------
--------------------ttctcatgagccttgtcatagatggagatccactacaggt
ggcaga--------------------------------------------tgttcttag-
-------acaactgtcgctcatttttcacacccctatctatgattgtaatct--------
----------ccggctacactgggttgaagg--agtgccttgcacactttctttttg---
----------------------------------------tgagttgtgc-----tatga
cttccttcagcctatccaagctgattctcctggttttagtgattcta---gtaccagtcc
agatttt---gttgattctcaataatcttaacacagttgcc------tatattgctggca
ctattgtg--------------tgtgcaactcttgttgttt-------------------
-attacaaagtgtatgctagtgtttcgacacccatactacctgtgtaatgaacaaaccat
-------------ctctcatatgtagctgggggtttctacagcctacccagcccttaaca
ttttgtgtagagggtggcagtcactatcgctgcactaaacaccttctcacctccacgatc
tgtt--------gtgtctgttggtcta------atactcaacaccgcagacaaattcttc
aaaagcttaatagagattgttatggacccttcttctttaagaaacc------ctagcaca
atcactattgatcagcttttacaattaggtgattctgtaattattcgggtcacaaacata
ttatc---------cactatttcaatcactcaagagc--------gagctgtattt----
------------------------------------------------------------
--------------------gacccttttgaggtggctgt-ttggagttatggctccttt
tgggaattaga-------------------------------------------------
-------ttcactaccttctagtcctaatttatcagacgacgaagaacttgacaccgat-
---gaatctctt----------------------------tgttgatctagctcgccttt
ggcttg---------agctgtttgatcacaatccccct----------------------
--caagtggccatttatatagtagctgcctttttctttttagtgccgc----------ta
catctactcacactttcagtctatcctgagcgtttgtt----------------------
-------ctttggacagagtgaatgtgttaggtgtgacgtagtcttatctattttagaaa
cacttcttata------gcagctgttttctttttactcagccttgttagtaat-------
------------------------------------------------------------
-------------tacatttctatcttaggttgatttggctattt------------gta
ttagaaacctattcgatatcaatggcccaaatagttagaacacctttggaggcttcaact
caggctatgacgactgcattaggg--------------------tattcccaatgtaatt
gtgattggcaagagtctaagaaatatctcaacctcctttgtgtatgtctaactctatcca
--------------------------------------ttataactgtaagcttcatttt
tcagcgccacgtctgtgttgcctttgttggtcagacttagaaca-----ccggcgcaagc
tattgcaagctgcaatagcatcttctaatgaagtttggcagtatgtcaccactgtgtgac
gttacg--agattta---------------tctagccgaggctatgcaactaatagtcag
catagcctgggcttgcagctaaccactccatcattattaacactgcaagaaggttaataa
tgactcttttcttagtttagttaagtttagtttagttaagtttaatcactgggttt----
tgggttctaaattgaatggggtagcaaaaaaaaaaaaaaaa------------
