# Supplementary material for: Broad-spectrum CRISPR-Cas13d-mediated strategy for combating human coronaviruses
Source: Mol Ther Nucleic Acids. 2026 Mar 6;37(2):102888. doi: 10.1016/j.omtn.2026.102888 (PMC13126349; doi:10.1016/j.omtn.2026.102888)
Supplement: Data S1. Animal coronavirus sequences [file mmc2.zip › File S1/alignment wuhan-porcine epidemic diarrhea virus.fasta]

>NC_045512.2 Severe acute respiratory syndrome coronavirus 2 isolate Wuhan-Hu-1, complete genome
------------------------------------------------------------
------------------------------------------------------attaaa
ggt-ttataccttcccaggtaacaaaccaaccaactttcgatctcttgtagatctgttct
--ctaaac-gaactttaaaatctgtgtggctgtcactcggctgcatgcttagtgcactca
cgcagtataattaataactaattactgtcgttgacaggacacgagtaactcgtctatctt
ctgcaggctgcttacggtttcgtccgtgttgcagccgatcatcagcacatctaggtttcg
tccgggtgtgaccgaaaggtaagatggagagccttgtccctggtttcaacgagaaaacac
acgtccaactcagtttgcctgttttacag------------gttcgcgacgtgctcgtac
gtggctttggagactccgtggaggaggtcttatcagaggcacgtcaacatcttaaagatg
gcacttgtggcttagtagaagttgaaaaaggcgttttgcctcaacttga-----------
-------------acagccctatgtgttcatcaaacgttcggatgctc-----gaactgc
acctc-atggtcatgttatggttgagctggtagcagaactcgaaggcattcagtacggtc
gtagtggtgagacacttggtgtccttgtccctcatgtgggcgaaataccagtggcttacc
gcaaggttcttcttcgtaagaacggtaataaaggagctggtggccatagttacggcgccg
atctaaagtcatttgacttaggcgacgagcttggcactgatccttatgaagattttcaag
aaaactggaacactaaacatagcagtggtgttacccgtgaactcatgcgtgagcttaacg
gaggggcatacactcgctatgtcgataacaacttctgtggccctgatggctaccctcttg
agtgcattaaagaccttctagcacgtgctggtaaagcttcatgcactttgtccgaacaac
tggactttattgacactaagaggggtgtatactgctgccgtgaacatgagcatgaaattg
cttggtacacggaacgttctgaaaagagctatgaattgcagacaccttttgaaattaaat
tggcaaagaaatttgacaccttcaatggggaatgtccaaattttgtatttcccttaaatt
ccataatcaagactattcaaccaagggttgaaaagaaaaagcttgatggctttatgggta
gaattcgatctgtctatccagttgcgtcaccaaatgaatgcaaccaaatgtgcctttcaa
ctctcatgaagtgtgatcattgtggtgaaacttcatggcagacgggcgattttgttaaag
ccacttgcgaattttgtggcactgagaatttgactaaagaaggtgccactacttgtggtt
acttaccccaaaatgctgttgttaaaatttattgtccagcatgtcacaattcagaagtag
gacctgagcatagtcttgccgaataccataatgaatctggcttgaaaaccattcttcgta
agggtggtcg-cactattgcctttggaggctgtgtgttctcttatgttggttgccataac
aagtgtgcctattgggttccacgtgctagcgctaacataggttgtaaccatacaggtgtt
gttggagaaggttccgaaggtcttaatgacaaccttcttgaaatactccaaaaagagaaa
gtcaacatcaatattgttggtgactttaaacttaatgaagagatcgccattattttggca
tctttttctgcttccacaagtgcttttgtgg------aaactgtgaaaggtttggattat
a-aagcattcaaacaa----attgttgaatcctgtggtaattttaaagttacaaaaggaa
aagctaaaaaaggtgcctggaatattggtgaacagaaatcaatactgagtcctctttatg
catttgcatcagaggctgctcgtgttgtacgatcaattttctcccgcactcttgaaactg
ctcaaaattctgtgcgtgttttacagaaggccgctataacaatactagatggaatttcac
agtattcactgagactcattgatgctatgatgttcacatctgatttggctactaacaatc
t---------agttgtaatggcctacattacaggtggtgttgtt----------------
------cagttgacttcgcagtg-----------------------gctaactaacatct
ttggcactgtttatgaaaaactcaaacccgtccttgattggcttgaagagaagtttaagg
aaggtgtagagtttcttagaga---cggttgggaaattgttaaatttatctcaacctgtg
cttgtgaaattgtcggtggacaaattgtcacctgtgcaaaggaaattaa-ggagagtgtt
cagacattctttaagcttgtaaataaatttttggctttgtgtgctgactctatcattatt
ggtggagctaaacttaaagccttgaatttaggtgaaacatttgtc----------acgca
ctcaaagggattgtacagaaagtgtgttaaatccagagaagaaactggcctactcatgcc
tctaaaagccccaaaagaaattatcttcttagagggagaaacacttcccacagaagtgtt
aacagaggaagttgtcttgaaaactggtgatttacaaccattagaacaacctactagtga
a-------gctgttga----------------agctccattggttggtacaccagtttgt
attaacgggcttatgttgctcgaaatcaaagacacagaaaagtactgtgcccttgcacct
aatatgatggtaacaaacaataccttcacactcaaaggcggtgcaccaacaaaggtta-c
ttttggtgatgacactgtgatagaagtgcaaggttacaagagtgtgaatatcacttttg-
--aacttgatgaaaggattgataaagtacttaatgagaagtgctctgcctatacagttga
actcggtacagaagtaaatgagttcgcctgtgttgtggcagatgctgtcataaaaacttt
gcaaccagtatctgaattacttacaccactgggcattgatttagatgagtggagtatggc
tacatactacttatttgatgagtctg---------------------gtgagtttaaatt
ggcttcacat--------------------------------------------------
----------------atgtattgttctttctaccc-------tccagatgaggatgaag
aagaaggtgattgtg--------------------------------aagaagaagagtt
tgagccatcaactcaatatgagtatggtactgaagatgattacca----------aggta
aacctttggaatttggtgccacttctgc----------------tgctcttcaacctgaa
gaagagcaagaagaagattggttagatgatgatagtcaacaaactgttggtcaacaagac
ggcagtgaggacaatcagacaactactattcaaacaattgttgaggttcaacctcaatta
gagatggaacttacaccagttgttcagactattgaagtgaatagttttagtggttattta
aaacttactgacaatgtatacattaaaaatgcagacattgtggaagaagctaaaaaggta
aaaccaacagtggttgttaatgcagccaatgtttaccttaaacatggaggaggtgttgca
ggagccttaaataaggctact--------------aacaatgccatgcaagtt----gaa
tctgatgattacatagctactaatggaccacttaaagtgggtggtagttgtgttttaagc
ggacacaatcttgctaaacactgtcttcatgttgtcggcccaaatgttaacaaaggtgaa
gacattcaacttcttaagagtgcttatgaaaattttaa----tcagcacgaagttctact
tgcaccattattatcagctggtatttttggtgctgaccctatacattctttaagagtttg
tgtagatac-tgttcgcacaaatgtctact-tagctgtctttgataaaaatctctatgac
aaacttgtttcaagctttttggaaatgaagagtgaaaagcaagttgaacaaaag--atcg
ctgagattcctaaagaggaagttaagccatttataactgaaagtaaaccttcagttgaac
agagaaaacaagatgataagaaaa-----------tcaaagcttgtgttgaagaagttac
aacaactctggaagaaactaagttcctcacagaaaact-----tgtta-----------c
tttatattgacattaatggcaatct---------------------tcatccagattctg
ccactcttgttagtgacattgacatcactttcttaaa------gaaagatgctccatata
tagtgggtga---------------tgttgttcaagagggtgttttaac---------tg
ctgtggttatacctactaaaaaggctggtggcactactg-----------aaatgctagc
gaaagctttgagaaaagtgccaacagacaattatataaccact-------------tacc
cgggtcagggtttaaatggtt-acactgtagaggaggcaaagacagtgcttaaaaagtgt
aaaagtgcctttta-------------cattctaccatctattatctctaatgagaagca
agaaattcttggaactgtttcttggaatttgcgagaaatgcttgcacatg----------
----cagaagaaacacgcaaattaatgcctgtctg-tgtggaaactaaagccatagtttc
aactatacagcgtaaatataagggt-----------------------attaaaa----t
acaagagggtgtggttgattatggtgctagattttacttttacaccagtaaaacaactgt
-------agcgtcacttatcaacacact-taacgatctaaatgaaactctt-gttacaat
gccacttggctatgtaacacatggcttaaatttggaagaagctgctcggtatatgagatc
tctcaaagtgccagctacagtttctgtttcttcacc--------tgatgctgttacagcg
tataatggttatcttacttcttcttctaaaacac------ctgaagaacattttattgaa
accatctcacttgctggttcctat------aaagattggtcctattctggacaatctaca
caactaggtatagaatttcttaagagaggtgataaaagtgtatattacactagtaatcct
accacattccacctagatggtgaagttatcacctttgacaatcttaagacacttctttct
ttgagagaagtgaggactattaaggtgtttacaacagtagacaacattaacctccacacg
caagttgtggacatgtc--aatgacatatggacaacagtttggtccaacttatttggatg
gagctgatgttactaaaataaaacctcataattcacatgaaggtaaaacattttatgttt
tacctaatgatgacactctacgtgttgaggcttttgagtactaccacacaactgatccta
gttttctgggtaggtacatgtcagcattaaatcacactaaaaagtggaaatacccacaag
ttaatggtttaacttctattaaatgggcagataacaactgttatcttgccactgcattgt
taacactccaacaaatagagttgaagtttaatccacctgctctacaagatgcttattaca
gagcaagggctggtgaagctgctaacttttgtgcacttatcttagcctactgtaataaga
cagtaggtgagttaggtgatgttagagaaacaatgagttacttgtttcaacatgccaatt
tagattcttgcaaaagagtcttgaacgtggtgtgtaaaacttgtggacaacagcagacaa
cccttaagggtgtagaagctgttatgtacatgggcacactttctta---tgaacaattta
agaaaggtgttcagataccttgtacgtgtggtaaacaagctacaaaatatctagtacaac
aggagtcaccttttgttatgatgtcagcaccacctgctcagtatgaacttaagcatggta
catttactt------gtgctagtgagtacactggtaattaccagtgtggtcactataaac
atataacttctaaagaaactttgtattgcatag------------------------acg
gtgctttacttacaaagtcctcagaatacaaaggtcctattacggatgttttctacaaag
aaaacagttacacaacaaccataaaaccagttacttataaattggatggtgttgtttgta
cagaaattgaccctaagttggacaattattataagaaagacaattcttatttcacagagc
aaccaatt--------gatcttgtac----------caaaccaaccatatccaaacgcaa
gct-----------tcgataattttaagtt--------------------tgtatgtgat
a-atatcaaatttg----ctgatgatttaaaccagttaactggttataagaaacctgctt
caagagagcttaaagttacatttttccctgacttaaatggtgatgtggtggctattgatt
ataaacactacac---accctcttttaagaaaggagctaaattgttac-----ataaacc
tattgtttggcatgttaacaatgcaactaataaagccacgtataaaccaaatacc---tg
gtgtatacgttgtctttggagcacaaaaccagttga---------------aacatcaaa
ttcgtttgatgtactgaagt------cagaggacgcgcagggaatggataatcttgcctg
cgaagatctaaaaccagtctctgaagaagtagtggaaaatcctacca--tacagaaagac
gttcttgagtgtaatgtga---aaactaccgaagttgtaggagacat-------------
-------------------------------tatacttaaaccagcaaa--------taa
tagtttaaaaattaca--gaagaggttggccacacagatc--------------------
------------------taatggctgcttatgtagacaattctagtcttactattaaga
aacctaatgaattatctagagtattaggtttgaaaacccttgctactcatggtttagctg
ctgttaatagtgtcccttgggatactatagctaattatgcta------------------
------------------------agccttttcttaacaaagttgttagtacaac-----
-------tactaacatagttacacggtgtttaaaccgtgtttg-------tactaattat
atgcct--------tatttctttactttattgctacaat-tgtgtacttttactagaagt
acaaattctagaattaaagcatctatgccgactactatagcaaagaatactgttaagagt
gt-----------------------------cggtaaattttgtctagagg-------ct
tcatttaattatttgaagtcacctaatttttctaaactg-------ataaatattataat
ttggtttttactattaagtgtttgcctagg------------------------------
------------------------------------------------------------
ttctttaatctactcaaccgctgctttaggtgttttaat--gtctaatttaggcatgcct
tcttactgtactggttac------agagaaggctatttg-----------aactctacta
atgtcactattgcaacctactgtactggttcta---------------------------
---taccttgtagtgtttgtcttagtggtt--tagattctttagacacctatccttcttt
agaaactatacaaattaccatttcatcttttaaatgggatttaactgcttttggcttagt
tgcagagtggtttttggcatatattcttttcactaggtttttctatgtacttggattggc
tgcaatcatgcaattgtttttcagctattttgcagtacattttattagtaattcttggct
tatgtggttaataattaatcttgtacaaatggccccgattt-----cagctatggttaga
atgtacatcttctttgcatcattttattatgtatggaaaagttatgtgcatgttgtagac
ggttgtaattcatcaacttgtatgatgtgttacaaacgtaatagagcaacaagagtcgaa
tgtacaactattgttaatggtgttagaaggtccttttatgtctatgctaatggaggtaaa
ggcttttgcaaactacacaattggaattgtgttaattgtgatacattctgtgctggtagt
acatttattagtgatgaagttgcgagagacttgtcactacagtttaaaagaccaataaat
c-------ctactgaccagtcttcttac----atcgttgatagtgttacagtgaagaatg
gttccatccatctttactttgataaagctggtcaaaagacttatgaaagacattctctct
ctcattttgttaacttagacaacctgagagctaataa-----cactaaaggttcattgcc
tattaatg----ttatagtttttgatggtaa--atcaaaatgtgaagaatcatctgcaaa
atcagcgtctgtttactacagtcagcttatgtgtcaacctatactgttactagatcaggc
attagtgtctga------tgttggtgatagtgcggaagttgcagttaaaatgtttgatgc
ttacgttaatacgttttcatcaacttttaacgtaccaatggaaaaactcaaaacactagt
tgcaactgcagaagctgaacttgcaaagaatgtgtccttagacaatgtcttatc---tac
ttttatttcagcagctcggcaagggtttgttgattcagatgtagaaactaaagatgttgt
tgaatgtcttaaattgtcacatcaatctgacatagaagttactggcgatagttgtaataa
ctatatgctcacctataacaa---agttgaaaacatgacaccccgtgaccttggtgcttg
tattgactgtagtgcgcgtcatattaatgcgcaggtagcaaaa-----agtcacaacatt
------------------gctttgatatggaacgttaaagatttcatgtcattgtctgaa
caactacgaaaacaaatacgtagtgctgctaaaaagaataacttaccttttaagttga--
------------catgtgca-actactagacaagttgttaatgttgtaacaacaaagata
gcacttaagggtggtaaaattgttaataattggttgaagcagttaattaaagttac--ac
ttgtgttcctttttgttgctgctattttctatttaataacacctgttcatgtcatgtcta
aa---------catactgact----tttcaagtgaaatcatag-----gatacaaggcta
ttgatggtggtgtcactcgtg-acatagcatctacagatacttgttttgctaacaaacat
gctgattttgacacatggtttagccagcg---------------------tggtggtagt
tatactaatgacaaagcttgcccattgattgctgcagtcataacaagagaagtgggtttt
gtcgtgcctggtttgcctggcacgatattacgcacaactaatggtg--actttttgcatt
tcttacctagagttt----ttagtgcagttggtaacatctgttacacaccatcaaaactt
atagagtacactgactttgcaacatcagcttgtgttttggctgctgaatgtacaattttt
aaagatgcttctggtaagccagtaccatattgttatgataccaatgtactagaaggttct
gttgcttatgaaagtttacgccctgacacacgttatgtgctcatggatggctctattatt
caatttcctaacacctaccttgaaggttctg---------------ttagagtggtaaca
acttttgattctgagtactgtaggcacggcacttgtgaaagatcagaagctggtgtttgt
gtatctactagtggtagatgggtacttaacaatgattattacagatctttaccaggagtt
ttctgtggtgtagatgctg----taaatttactt-----actaatatgtttacaccacta
attcaacctattggtgcttt------ggacatatcagcatctatagtagctgg-------
--------------tggtattgtagctatcgtagtaacatgccttgcctactattttatg
aggtttagaagagcttttggtgaatacagtcatgtagttgcctttaatactttactattc
cttatgtcattcactgtactctgtttaacaccagtttactcattcttacctggtgtttat
tctgttatttacttgtacttgacattttatcttactaatgatgtttcttttttagca---
--------------------------catattcagtggatggttatgttcacacctttag
tacctttctggataacaattgcttatatcatttgtatttccacaaagcatttctattggt
tctttagtaattacctaaagagacgtgtagtctttaatggtgtttcctttagtacttttg
aagaagctgcgctgtgcacctttttgttaaataaagaaatgtatctaaagttgcgtagtg
atgtgctattacctcttacgcaatataatagatacttagctct--------ttataataa
gtacaagtattttagtggagcaatggat--acaactagctacagagaagctgcttgttgt
catctcgcaaaggctctcaatgacttcagtaactcaggttctgatgttctttaccaacca
ccacaaacctctatcacctcagctgttttgcagagtggttttagaaaaatggcattccca
tctggtaaagttgagggttgtatggtacaagtaacttgtggtacaactacacttaacggt
ctttggcttgatgacgtagtttactgtccaagacatgtgatctgcacctctgaagacatg
cttaaccctaattatgaagatttactcattcgtaagtctaatcataatttcttggtacag
gctggtaatgttcaactcagggttattggacattctatgcaaaattgtgtacttaagctt
aaggttgatacagccaatcctaagacacctaagtataagtttgttcgcattcaaccagga
cagactttttcagtgttagcttgttacaatggttcaccatctggtgtttaccaatgtgct
atgaggcccaatttcactattaagggttcattccttaatggttcatgtggtagtgttggt
tttaacatagattatgactgtgtctctttttgttacatgcaccatatggaattaccaact
ggagttcatgctggcacagacttagaaggtaacttttatggaccttttgttgacaggcaa
acagcacaagcagctggtacggacacaactattacagttaatgttttagcttggttgtac
gctgctgttataaatggagacaggtggtttctcaatcgatttaccacaactcttaatgac
tttaaccttgtggctatgaagtacaattatgaacctctaacacaagaccatgttgacata
ctaggacctctttctgctcaaactggaattgccgttttagatatgtgtgcttcattaaaa
gaattactgcaaaatggtatgaatggacgtaccatattgggtagtgctttattagaagat
gaatttacaccttttgatgttgttagacaatgctcaggtgttactttccaaagt-gcagt
gaaaagaacaatcaagggtacacaccactggttgttactcacaattttgacttcacttt-
--tagttttagtccagagtactcaatggtctttgttcttttttttgtatgaaaatgcctt
tttaccttttgctatggg--tattattgctatgtctgcttttgcaatgatgtttgtcaaa
cataagcatgcatttctctgtttgtttttgttaccttctcttgccactgtagcttatttt
aatatggtctatatgcctgctagttgggtgatgcgtattatgacatggttggatatggtt
gatacta-gtttgtct----ggttttaagctaaaagactgtgtt-atgtatgcatcagct
gtagtgttactaatccttatgacagcaagaactgtgtatgatgatggtgctaggagagtg
tggacacttatgaatgtcttgacactcgtttataaagtttat-----------tatggta
atgctttagatcaagccatttccatgtgggctcttataatctctgttacttctaactact
caggtgtagtt-acaactgtcatgtttttggc--------cagaggtattgtttttatgt
gtgttgagtattgccctattttcttcataactggtaatacacttcagtgtataatgctag
tttattgtttcttaggctatttttgtacttgttactttggcctcttttgtttactcaacc
gctactttagactgactcttggtgtttatgattacttagtttctacacaggagtttagat
atatgaattcacagggactactcccacccaagaatagcatagatgccttcaaactcaaca
ttaaattgttgggtgttggtggcaaaccttgtatcaaagtagccactgtacagtctaaaa
tgtcagatgtaaagtgca---------catcagtagtcttactctc-------agttttg
caacaactcagagtagaatcatcatctaaattgtgggctcaatgtgtccagttacacaat
gacattctcttagctaaagatactactgaagcctttgaaaaaatggtttcactactttct
gttttgctttccatgcagggtgctgtagacataaacaagctttgtgaagaaatgctggac
aacagggcaaccttacaagctatagcctcagagtttagttcccttccatcatatgcagct
tttgctactgctcaagaagct-tatgagcaggctgttgctaatggtgattctgaagttgt
tcttaaaaagttgaagaagtctttgaatgtggctaaatctgaatttgaccgtgatgcagc
catgcaacgtaagttggaaaagatggctgatcaagctatgacccaaatgtataaacaggc
tagatctgaggacaagagggcaaaagttactagtgctatgcagacaatgcttttcactat
gcttagaaagttggataatgatgcactcaacaacattatcaacaatgcaagagatggttg
tgttcccttgaacataatacctcttacaacagcagccaaactaatggttgtcataccaga
ctataacacatataaaaatac---gtgtgatggtacaacatttactta-tgcatcagcat
tgtgggaaatccaacaggttgtagatgca--gatagtaaaattgttcaacttagtgaaat
tagtatggacaattcacctaatttagcatggcctcttattgtaacagctttaagggccaa
ttctgctgtcaaattacagaataatgagcttagtcctgttgcactacgacagatgtcttg
tgctgccggtactacacaaactgcttgcactgatgacaatgcgttagcttactacaacac
aacaaagggaggtaggtttgtacttgcactgttatccgatttacaggatttg--------
-aaatgggctagattccctaagagtgatggaactggtactatctatacagaactggaacc
accttgtaggtttgttacagacacacctaaaggtcctaaagtgaagtatttatactttat
taaaggattaaacaacctaaatagaggtatggtacttggtagtttagctgccacagtacg
tctacaagctggtaatgcaacagaagtgcctgccaattcaactgtattatctttctgtgc
ttttgctgtagatgctgctaaagcttacaaagattatctagctagtgggggacaaccaat
cactaattgtgttaagatgttgtgtacacacactggtactggtcaggcaataacagttac
accggaagccaatatggatcaagaatcctttggtggtgcatcgtgttgtctgtactgccg
ttgccacatagatcatccaaatcctaaaggattttgtgacttaaaaggtaagtatgtaca
aatacctacaacttgtgctaatgaccctgtgggttttacacttaaaaacacagtctgtac
cgtctgcggtatgtggaaaggttatggctgtagttgtgatcaactccgcgaacccatgct
tcagtcagctga-tgcacaatcgtttttaaa----------------------------c
gggtttgcggtgtaagtgcagcccgtcttacaccgtgcggcacaggcactagtactgatg
tcgtatacagggcttttgacatctacaatgataaagtagctggttttgctaaattcctaa
aaactaattgttgtcgcttccaagaaaaggacgaagatgacaatttaattgattcttact
ttgtagttaagagacacactttctctaactaccaacatgaagaaacaatttataatttac
ttaaggattgtccagctgttgctaaacatgacttctttaagtttagaatagacggtga--
-----catggtaccacatatatcacgtcaacgtcttactaaatacacaatggcagacctc
gtctatgctttaaggcattttgatgaaggtaattgtgacacattaaaagaaatacttgtc
acatacaattgttgtgatgatgattatttcaataaaaaggactggtatgattttgt----
--------------------agaaaacccagatatattacgcgtatacgccaacttaggt
gaacgtgtacgccaagctttgttaaaaacagtacaattctgtgatgccatgcgaaatgct
ggtattgttggtgtactgacattagataatcaagatctcaatggtaactggtatgatttc
ggtgatttcatacaaaccacgccaggtagtggagttcctgttgtagattcttattattca
ttgttaatgcctatattaaccttgaccagggctttaactgcagagtcacatgttgacact
gacttaacaaagccttacattaag---tgggatttgttaaaatatgacttcacggaagag
aggttaaaactctttgaccgttattttaaatattgggatcagacataccacccaaattgt
gttaactgtttggatgacagatgcattctgcattgtgcaaactttaatgttttattctct
acagtgttcccacctacaagttttggaccactagtgagaaaaatatttgttgatggtgtt
ccatttgtagtttcaactggataccacttcagagagctaggtgttgtacataatcaggat
gtaaacttacatagctctagacttagttttaaggaattacttgtgtatgctgctgaccct
gctatgcacgctgcttctggtaatctattacta---------gataaacgcactacgtgc
ttttcagtagctgcacttactaacaatgttgcttttcaaactgtcaaacccggtaatttt
aacaaagacttctatgactttgctgtgtctaagggtttctttaaggaaggaagttctgtt
gaattaaaacacttcttctttgctcaggatggtaatgctgctatcagcgattatgactac
tatcgttataatctaccaacaatgtgtgatatcagacaactactatttgtagttgaagtt
gttgataagtactttgattgttacgatggtggctgtattaatgctaaccaagtcatcgtc
aacaacctagacaaatcagctggttttccatttaataaatggggtaaggctagactttat
tatgattcaatgagttatgaggatcaagatgcacttttcgcatatacaaaacgtaatgtc
atccctactataactcaaatgaatcttaagtatgccattagtgcaaagaatagagctcgc
accgtagctggtgtctctatctgtagtactatgaccaatagacagtttcatcaaaaatta
ttgaaatcaatagccgccactagaggagctactgtagtaattggaacaagcaaattctat
ggtggttggcacaacatgttaaaaactgtttatagtgatgtagaaaaccctcaccttatg
ggttgggattatcctaaatgtgatagagccatgcctaacatgcttagaattatggcctca
cttgttcttgctcgcaaacatacaacgtgttgtagcttgtcacaccgtttctatagatta
gctaatgagtgtgctcaagtattgagtgaaatggtcatgtgtggcggttcactatatgtt
aaaccaggtggaacctcatcaggagatgccacaactgcttatgctaatagtgtttttaac
atttgtcaagctgtcacggccaatgttaatgcacttttatctactgatggtaacaaaatt
gccgataagtatgtccgcaatttacaacacagactttatgagtgtctctatagaaataga
gatgttgacacagactttgtgaatgagttttacgcatatttgcgtaaacatttctcaatg
atgatactctctgacgatgctgttgtgtgtttcaatagcacttatgcatctcaaggtcta
gtggctagcataaagaactttaagtcagttctttattatcaaaacaatgtttttatgtct
gaagcaaaatgttggactgagactgaccttactaaaggacctcatgaattttgctctcaa
catacaatgctagttaaacagggtgatgattatgtgtaccttccttacccagatccatca
agaatcctaggggccggctgttttgtagatgatatcgtaaaaacagatggtacacttatg
attgaacggttcgtgtctttagctatagatgcttacccacttactaaacatcctaatcag
gagtatgctgatgtctttcatttgtacttacaatacataagaaagctacatgatgagtta
acaggacacatgttagacatgtattctgttatgcttactaatgataacacttcaaggtat
tgggaacctgagttttatgaggctatgtacacaccgcatacagtcttacaggctgttggg
gcttgtgttctttgcaattcacagacttcattaagatgtggtgcttgcatacgtagacca
ttcttatgttgtaaatgctgttacgaccatgtcatatcaacatcacataaattagtcttg
tctgttaatccgtatgtttgcaatgctccaggttgtgatgtcacagatgtgactcaactt
tacttaggaggtatgagctattattgtaaatcacataaaccacccattagttttccattg
tgtgctaatggacaagtttttggtttatataaaaatacatgtgttggtagcgataatgtt
actgactttaatgcaattgcaacatgtgactggacaaatgctggtgattacattttagct
aacacctgtactgaaagactcaagctttttgcagcagaaacgctcaaagctactgaggag
acatttaaactgtcttatggtattgctactgtacgtgaagtgctgtctgacagagaatta
catctttcatgggaagttggtaaacctagaccaccacttaaccgaaattatgtctttact
ggttatcgtgtaactaaaaacagtaaagtacaaataggagagtacacctttgaaaaaggt
gactatggtgatgctgttgt---ttaccgaggtacaacaacttacaaattaaatgttggt
gattattttgtgctgacatcacatacagtaatgccattaagtgcacctacactagtgcca
caagagcactatgttagaattactggcttatacccaacactcaatatctcagatgagttt
tctagcaatgttgcaaattatcaaaaggttggtatgcaaaagtattctacactccaggga
ccacctggtactggtaagagtcattttgctattggcctagctctctactacccttctgct
cgcatagtgtatacagcttgctctcatgccgctgttgatgcactatgtgagaaggcatta
aaatatttgcctata-----gataaatgtagtagaattatacctgcacgtgctcgtgtag
agtgttttgataaattcaaagtgaattcaacattagaacagtatgtcttttgtactgtaa
atgcattgcctgagacgacagcagatatagttgtctttgatgaaatttcaatggccacaa
attatgatttgagtgttgtcaatgccagattacgtgctaagcactatgtgtacattggcg
accctgctcaattacctgcaccacgcacattgctaactaagggcacactagaaccagaat
atttcaattcagtgtgtagacttatgaaaactataggtccagacatgttcctcggaactt
gtcggcgttgtcctgctgaaattgttgacactgtgagtgctttggtttatgataataagc
tta-----aagcacataaagacaaatcagctcaatgctttaaaatgttttataagggtgt
tatcacgcatgatgtttcatctgcaattaacaggccacaaataggcgtggtaagagaatt
ccttacacgtaaccctgcttggagaaaagctgtctttatttcaccttataattcacagaa
tgctgtagcctcaaagattttgggactaccaactcaaactgttgattcatcacagggctc
agaatatgactatgtcatattcactcaaaccactgaaacagctcactcttgtaatgtaaa
cagatttaatgttgctattaccagagcaaaagtaggcatactttgcataatgtctgatag
agacctttatgacaagttgcaatttacaagtcttgaaattccacgtaggaatgtggcaac
tttacaagctgaaaatgtaacaggactctttaaagattgtagtaa----ggtaatcactg
ggttacatcctacacaggcacctacacacctcagtgttgacactaaattcaaaactg---
aaggtttatgtgttgacatacctggcatacctaaggacatgacctatagaagactcatct
ctatgatgggttttaaaatgaattatcaagttaatggttaccctaacatgtttatcaccc
gcgaagaagctataagacatgtacgtgcatggattggcttcgatgtcgaggggtgtcatg
ctactagagaagctgttggtaccaatttacctttacagctaggtttttctacaggtgtta
acctagttgctgtacctacaggttatgttgataca------cctaataatacagattttt
ccagagttagtgctaaaccaccgcctggagatcaatttaaacacctcataccacttatgt
acaaaggacttccttggaatgtagtg-cgtataa-agattgtacaaatgttaagtgacac
acttaaaaatctctctgacagagtcgtatttgtcttatgggcacatggctttgagttgac
atctatgaagtattttgtgaaaataggacctgagcgcacctgttgtctatgtgatagacg
tgccacatgcttttccactgcttcagacacttatgcctgttggcatcattctattggatt
tgattacgtctataatccgtttatgattgatgttcaacaatggggttttacaggtaacct
acaaagcaaccatgatctgtattgtcaagtccatggtaatgcacatgtagctagttgtga
tg-caatcatgactaggtgtctagctgtccacgagtgctttgttaagcgtgttgactgga
ctattgaatatcctataattggtgatgaactgaagattaatg--------cggcttgtag
aaaggttcaacacatggttg---ttaaagctgcattattagcagacaaattcccagttct
tcacgacattggtaaccctaaagctattaagtgtgtacctcaagctgatgtagaatggaa
gttctatgatgcacagccttgtagtgacaaagcttataaaatagaagaattattctattc
ttatgccacacattctgacaaattcacagatggtgtatgcctattttggaattgcaatgt
cgatagatatcctgctaattccattgtttgtagatttgacactagagtgctatctaacct
taacttgcctggttgtgatggtggcagtttgtatgtaaataaacatgcattccacacacc
agcttttgataaaagtgcttttgttaatttaaaacaattaccatttttctattactctga
cagtccatgtgagtctcatggaaaacaagtagtgtcaga----tatagattatgtaccac
taaagtctgctacgtgtataacacgttgcaatttaggtggtgctgtctgtagacatcatg
ctaatgagtacagattgtatctcgatgcttataacatgatgatctcagctggctttagct
tgtgggtttacaaacaatttgatacttataacctctggaacacttt---tacaagacttc
agagtttagaaaatgtggcttttaatgttgtaaataagggacactttgatggacaacagg
gtgaagtaccagtttctatcattaataacactgtttacacaaaagttgatggtgttgatg
tagaattgtttgaaaataaaacaacattacctgttaatgtagcatttgagctttgggcta
agcgcaacattaaaccagtaccagaggtgaaaatactcaataatttgggtgtggacattg
ctgctaatactgtgatctgggactacaaaagagatgctccagcacatatatctactattg
gtgtttgttctatgactgacatagccaagaaaccaactgaaacga-----tttgtgcacc
actcactgtcttttttgatggtagagttgatggtcaagtagacttatttagaaatgcccg
taatggtgttcttat------tacagaaggtagtgttaaaggtttacaaccatctgtagg
tcccaaacaagctagtcttaatggagtcacattaattggagaagccgtaaaa------ac
acagttcaattattataagaaagttgatggtgttgtccaacaattacctgaaacttactt
tactcagagtagaaatttacaagaatttaaacccaggagtcaaatggaaattgatttctt
agaattagctatggatgaattcattgaacggtataaattagaaggctatgccttcgaaca
tatcgtttatggagattttagtcatagtcagttaggtggtttacatctactgatt-----
---------ggactagctaaacgttttaaggaatcaccttttgaattagaagattttatt
cctatggacagta-cagttaaaaactatttcataacagatgcgcaaacaggttcatc--t
aagtgtgtgtgttctgttattgatttattacttgatgattttgttgaaataataaaatcc
caagatttatctgtagtttctaaggttgtcaaagtgactattgactatacagaaatttca
tttatgctttggtgtaaagatggccatgtagaaacattttacccaaaattacaatctagt
caagcgtggcaaccgggtgttgctatgcctaatctttacaaaatgcaaagaatgctatta
gaaaagtgtgaccttcaaaattatggtgatagtgcaacattacctaaaggcataatgatg
aatgtcgcaaaatatactcaactgtgtcaatatttaaacacattaacattagctgtaccc
tataatatgagagttatacattttggtgctggttctgataaaggagttgcaccaggtaca
gctgttttaagacagtggttgcctacgggtacgctgcttgtcgattcagatcttaatgac
tttgtctctgatgcagattcaactttgattggtgattgtgcaactgtacatacagctaat
aaatgggatctcattattagtgatatgtacgaccctaagactaaaaatgttacaaaagaa
aatgactctaaagagggttttttcac-ttacatttgtgggtttat-acaaca-aaagcta
gctcttggaggttccgtggctataaagataacagaacattcttggaatgctgatctttat
aagctcatgggacacttcgcatggtggacagcctttgttactaatgtgaatgcgtcatca
tctgaagcatttttaattgg--------atgtaattatcttggcaaaccacgcgaacaaa
tagatggttatgtcatgcatgcaaattacatattttggaggaatacaaatccaattcagt
tgtcttcctattctttatttgacatgagtaaatttccccttaaattaaggggtactgctg
ttatgtctttaaaagaaggtcaaatcaa-tgatatgattttatctcttcttagtaaaggt
agacttataattagagaaaacaacagagttgttatttctagtgatgttcttgttaacaac
taaacgaacaatgttt-----gtttttcttgtt-ttattgccactagtctc--tagtcag
tgtgtta-----------------------------------------------------
-----------------atcttacaa-------ccagaactcaattaccccctgcataca
ctaattctttcacacgt--------------------------------ggtgtttatta
ccctgacaaagttttcagatcctcagttttacattcaact--caggacttgttcttacct
ttctttt-ccaatgttacttggttccatgctatacatgtctctgggaccaatgg------
---tactaagaggtttgataaccctgtcctac------catttaatgatggtgtttat--
--tttgcttccactgag-----------------aagtctaaca-------taataagag
gctggatttttggtactactttagattcgaagacccagtccctacttattgttaataacg
ctactaatgttgttattaaagtctgtgaatttcaattt----------------------
-----------------------------------tgtaatgatccatttttgggtgttt
attaccacaaaaacaacaaaagttggatggaaagtg------agttcagagtt-------
--tattctagtgcgaataattgcacttttgaatatgtctctcagcct-------------
------------------------------tttcttatggaccttgaaggaaaacagggt
aatttcaaaaatcttagggaatttgtgt---ttaagaatattgatggttattttaaaata
tattctaagcacacgcctattaatttagtgcgtgatctccctcagggtttttcggcttta
gaaccattggtagatttgccaataggtattaacatcactaggtttcaaactttacttgct
ttacataga--------agttatttgactcctggtgattc--------------------
--------ttcttcaggttggacagctggtgctg------cag------cttattatgtg
ggttatcttca------acctaggacttttctattaaaatataatgaaaatg--------
-gaaccattacagatgctgtagact---gtgcacttgaccctctctcagaaacaaa----
----gtgtacgttgaaatccttca------------------------ctgtagaaaaag
---------g---aatctatcaaactt---ctaactttagagtccaaccaacagaatcta
ttgttagatttcctaatattacaaacttgtgcccttttggtgaagtttttaacgccacca
---------------------gatttgcatctgtttatgcttggaacaggaagagaat--
----cagcaactgtgttgctgattat----------------------------------
-----tctgtcctatataattccg--------------------------catcattttc
c-----------------------------------------------------------
--------------acttttaagtgttatgga-gtgtctcctactaaattaaatgatctc
tgctt--tactaatgtctatgcagattcatttgtaattagaggtgatgaagtcagacaaa
tcgctccagggcaaactggaaagattgctgatta-------------taattataaatta
ccagatgattttacaggctgcgttatagcttggaattctaacaat---------------
---cttgattctaaggttggtggtaattataattacctgtatagattgtttaggaagtct
aatctcaaaccttttgagagagatatttcaactgaaatctat------------caggcc
ggtagc-------acaccttgtaatggtgttgaaggttttaattgttactttccttt--a
caatcatatggtttccaac----------------------ccactaatggtgttggtta
ccaaccatacagagtag------------tagta--------------ctttcttttgaa
cttctacatgcaccagcaactgtttgtggacctaaa------------------aagtct
actaatttggttaaaaacaaatgtgtcaatttcaacttcaatggtttaacaggcacaggt
gttcttactgagtctaacaaaaagtttctgcctttccaacaatttggcagagacattgct
gacactactgatgctgtccgtgatccacagacacttgagattcttgacattacaccatgt
t-cttttggtggtgtcagtgttataacaccaggaacaaatacttctaaccaggttgctgt
tctttatcaggatgttaactgcacagaagtccctgttgctattcatgcagatcaacttac
tcctacttggcgtgtt--------------tattctacaggttctaatgtttttcaaaca
cgtgcaggctgtttaataggggctgaacatgtcaacaactcatatgagtgtgacataccc
attggtgcaggtatatgcgctagttatcagactcagactaattctcctcggcgggcacgt
agtgtagctagtcaatccatcattgcctacactatgtcacttggtgcagaaaattcagtt
gcttactctaataactctattgccatacccacaaattttactattagtgttaccacagaa
attctaccagtgtctatgaccaagacatcagtagattgtacaatgtacatttgtggtgat
tcaactgaatgcagcaatcttttgttgcaatatggcagtttttgtacacaattaaaccgt
gcttta---------actggaatagctgttgaacaagacaaaaacacccaagaagttttt
gcacaagtcaaacaaatttacaaaacaccaccaattaa--agattttggtggttttaatt
tttcacaaatatt------------accagatccatcaaa---------accaagcaaga
gg---tcatttattgaagatctacttttcaacaaagtgacacttgcagatgctggcttca
tcaaacaatatggtga---ttgccttggtgatattgctgctagagacctcatttgtgcac
aaaagtttaacggccttactgttttgccacctttgctcacagatgaaatgattgctcaat
acacttctgcactgttagcgggtacaatcacttctggttggacctttggtgcaggtgctg
cattacaaataccatttgctatgcaaatggcttataggtttaatggtattggagttacac
agaatgttctctatgagaaccaaaaattgattgccaaccaatttaatagtgctattggca
aaa---------------------ttcaagactcactttctt------------------
---ccacagcaagtgcacttggaaaacttcaagatgtggtcaaccaaaatgcacaagctt
taaacacgcttgttaaacaacttagctccaattttggtgcaatttcaagtgttttaaatg
atatcctttcacgtcttgacaaagttgaggctgaagtgcaaattgataggttgatcacag
gcagacttcaaagtttgcagacatatgtgactcaacaattaattagagctgcagaaatca
gagcttctgctaatcttgctgctactaaaatgtcagagtgtgtacttgg--acaatcaaa
aagagttgatttttgtgg---aaagggctatcatcttatgtccttccctcagtcagcacc
tcatggtgtagtcttcttgcatgtgacttatgtccctgcacaagaaaagaacttcacaac
tgctcctgccat------------ttgtcatgatggaaaagcacactttcctcgtgaagg
tgtctttgt-----------------ttcaaa----------tggcacacactggtttgt
aacacaaaggaatttttatgaaccacaaatcattactacagacaacacatttgtgtctgg
taactgtgatgttg---------------------------taataggaat---------
---------tgtcaacaacacagtttatgatcctttgcaacctg-----aattagactca
ttcaag-----------gaggagttagataaatattttaagaatcatacatcaccagatg
ttgatttaggtgacatctctggcattaatgcttcagttgtaaacattcaaaaagaaattg
accgcctcaatgaggttgccaag---------------------aatttaaatgaatctc
tcatcgatctccaagaacttggaaagtatgagcagtatataaaatggccatggtacattt
ggctaggttttatagctggcttgattgccatagtaatggtgacaattatgctttgctgta
tgacca---gttgctgtagttgtctcaagggctgttgttcttgt----------------
-ggatcctg---------------------------------------------------
-----ctgcaaatttgatgaagacgactctgagccagtgctcaaaggagtcaaattacat
tacacataaacgaacttatggat-ttgtttatgagaatcttcacaattggaactgtaact
ttgaagcaaggtgaaatcaaggatgctact---ccttcagattttgttcgcg--------
-ctactgcaacgataccgatacaagcctcactccctttcggatggcttattgttggcgt-
----tgcacttcttgctgtttttcagagcgcttccaaaatcataaccctcaaaaagagat
ggcaactagcactctccaagggtgttcactttgttt-------gcaacttgctgttgttg
tttgtaacagtttactcacac--------------cttttgctcgttgctgctggccttg
aagccccttttctctatctttatgctttagtctacttcttgcagagtataaactttgtaa
gaataataatgaggctttggctttgctggaaatgccgttccaaaaacccattactttatg
atgccaactattttctttgctggcatactaattgttacgactattgtataccttacaata
gtgtaacttcttcaattgtcattacttcaggtgatggcacaacaagtcctatttctgaac
atgactaccagattggtggttatactgaaaaatgggaatctggagtaaaagactgtgttg
tattacacagttacttcacttcagactattaccagctgtactcaactcaattgagtacag
acactggtgttgaacatgttaccttcttcatctacaa-----taaaattgttgatg----
--agcctgaagaacatgtccaaattcacacaatcgacggttcatccggagttgttaatcc
agtaatggaaccaatttatgatgaaccgacgacgactactagcgtgcctttgtaagcaca
agctgatgagtacgaacttatgtactcattcgtttcggaagagacaggtacgttaatagt
taatagcgtacttctttttcttgctttcgtggtattctt----------gctagttacac
tagccatcctta--------------ctgcgcttcgattgt------gtgcgtactgctg
caatattgttaacgtgagtcttgtaaaaccttctttttacgtttactctcgtgttaaaaa
tctgaattcttctagagttcctgatcttctggtctaaacgaactaaatattatattagtt
tttctgtttggaactttaattttagccatggcagattccaacggtactattaccgttgaa
gagct-----------taaa-------------a---------------agctccttgaa
caatggaacctagtaataggtttcctattccttacatggatttgtcttctacaatttgcc
tatgccaacaggaataggtttttgtatataattaagttaattttcctctggctgttatgg
ccagtaactttagc-------ttgttttgtgcttgctgctgtttacagaataaattggat
caccggtggaattgctatcgcaatggcttgtcttgtaggcttgatgtggctcagctactt
cattgcttctttcagactgtttgcgcgtacgcgttccatgtggtcattcaatccagaaac
taacattcttctcaacgtgccactccatggcactattctgaccagaccgcttctagaaag
tgaactcgtaatcggagctgtgatccttcgtggacatcttcgtattgctggacaccatct
aggacgctgtgacatcaaggacctgcctaaagaaatcactgttgctacatcacgaacgct
ttcttattacaaattgggagcttcgcagcgtgtagcaggtgactcaggttttgctgcata
cagtcgctacaggattggcaactataaattaaacacagaccattccagtagcagtgacaa
tattgctttgcttgtacagtaagtgacaacagatgtttcatctcgttgactttcaggtta
ctatag-----cagagatattactaattattatgaggacttttaaagtttccatttggaa
tcttgattacatcataaacctcataattaaaaatttatctaagtcactaactgagaataa
atattctcaattagatgaagagcaaccaatggagattgattaaacgaacatgaaaattat
tcttttcttggcactgataacactcgctacttgtgagctttatcactaccaagagtgtgt
tagaggtacaacagtacttttaaaagaaccttgctcttctggaacatacgagggcaattc
accatttcatcctctagctgataacaaatttgcactgacttgctttagcactcaatttgc
ttttgcttgtcctgacggcgtaaaacacgtctatcagttacgtgccagatcagtttcacc
taaactgttcatcagacaagaggaagttcaagaactttactctccaatttttcttattgt
tgcggcaatagtgtttataacactttgcttcacactcaaaagaaagacagaatgattgaa
ctttcattaattgacttctatttgtgctttttagcctttctgctattccttgttttaatt
atgcttattatcttttggttctcacttgaactgcaagatcataatgaaacttgtcacgcc
taaacgaacatgaaatttcttgttttcttaggaatcatcacaactgtagctgcatttcac
caagaatgtagtttacagtcatgtactcaacatcaaccatatgtagttgatgacccgtgt
cctattcacttctattctaaatggtatattagagtaggagctagaaaatcagcaccttta
attgaattgtgcgtggatgaggctggttctaaatcacccattcagtacatcgatatcggt
aattatacagtttcctgtttaccttttacaattaattg--ccaggaacctaaattgggta
gtcttgtagtgcgttgttcgttctatgaagactttttagagtatcatgacgttcgtgttg
ttttagatttcatctaaacgaacaaactaaaatgtctgataatggaccccaaaatcagcg
aaatgcaccccgcattacgtttggtggaccctcagattcaactggcagtaaccagaatgg
agaacgcagtggggcgcgatcaaaacaacgtcggccccaaggtttacccaataatactgc
gtcttggttcaccgctctcactcaacatggcaaggaagaccttaaattccctcgaggaca
aggcgttccaattaacaccaatagcagtccagatgaccaaattggctactaccgaagagc
taccagacgaattcgtggtggtgacggtaaaatgaaagatctcagtccaagatggtattt
ctactacctaggaactgggccagaagctggacttccctatggtgctaacaaagacggcat
catatgggttgcaactgagggagccttgaatacaccaaaagatcacattggcacccgcaa
tcctgctaacaatgctgcaatcgtgctacaacttcctcaaggaacaacattgccaaaagg
cttctacgcagaagggagcagaggcggcagtcaagcctcttctcgttcctcatcacgtag
tcgcaacagttcaagaaattcaactccaggcagcagtaggggaacttctcctgctagaat
gg-ctggcaatggcggtgatgctgctcttgctttgctgctgcttgacagattgaaccagc
ttgagagcaaaatgtctggtaaaggccaacaacaacaaggccaaactgtcactaagaaat
ctgctgctgaggcttctaagaagcctc--ggcaaaaacgtactgccactaaagcatacaa
tgtaacacaagctttcggcagacgtggtccagaacaaacccaaggaaattttggggacca
ggaactaatcagacaaggaactgattacaaacattggccgcaaattgcacaatttgcccc
cagcgcttcagcgttcttcggaatgtcgcgcattggcatggaagtcacaccttcgggaac
gtggttgacctacacaggtgccatcaaattggatgacaaa------------------ga
tccaaatttcaaagatcaagtcattttgctgaataagcatattgacgcatacaaaacatt
cccaccaacagagcctaaaaaggacaaaaagaagaaggctgatgaaactcaagccttacc
gcagagacagaagaaacagcaaac---------tgtgactcttcttcctgctgcagattt
ggatgatttctccaaacaattgcaacaatccatgagcagtgctgac--------------
--tcaactcaggcctaaactcatgcagaccacacaaggcagat-----------------
-----------------------gggct--------------------------------
-----------------------------------------------------atataaa
cgttttcgc---------------------------------------------------
------------------------------------------------------------
------------------------------------------ttttccgtttacgatata
tagt---------------ctactcttgtgcagaatgaattctcgtaactacatagc---
----------------------acaagtagatgtagttaactttaatctcacatagcaat
ctttaatcagtgtgtaacattagggaggacttgaaagagccaccacattttcaccgaggc
cac-gcggagt------------------------acgatcgagtgtacagtgaacaatg
ctagggagagctgcctata----------------tggaagagccctaatgtgtaaaat-
--taattttagtagtgctatccccatgtgattttaatagct-----tcttaggagaatga
caaaaaaaaaaaaaaaaaaaaaaaaaaaaaaaaa--------------------------
------------------------------------------------------------
--------------------------------
>KP890336.1 Porcine epidemic diarrhea virus strain CH/HNYF/14, complete genome
------------------------------------------------------------
----------------------------------------------------acttaaaa
aga-ttttctatctacggatagttag---ctctttttctagactcttgtctactcaattc
aactaaac-gaaattttg-------------tccttccggccgcatgtcca---------
-------------------------tgctgctggaagctgacgtggaatttcattaggtt
tgcttaagtagccatcgcaagtgctgtgctgtcctcta--------gttcctggttggcg
ttccgtcgccttctacatactagacaaacagcctt-cctccagttccgtctgggggttgt
gtggataactagttccgtctagtttgaaaccagtaactgccggctatggctaacaaccat
gtcacattg----------------gcttttgccaatgat--gcagaaatttca------
--gcttttggcttttgcactgctagtgaagccgtctcatactattctgaggccgccgcta
gtggatttatgcaatgccgtttcgtgtccctcgatctcgctgacactgttgagggattgc
ttcccgaagactatgtcatggtggtggt-----cggcactaccaagc--ttagtgcgtat
gt-------ggacacttttggtagccgcccc---------agaaacatttgtggttggct
gttattttc-------------------------------taactgtaattacttcctcg
a---agagtta---------------gagctcacttttggtcgtcgtggtggt-------
---------------aacatcg---------tgccagttgaccaatacatg---------
-----------------------------------tgtggcgctgacgggaaacct----
-gttcttcaggaatc------------cgagtgggagtatacagagtt------------
----ttttgctgactccgaagacgg---------------------tcaactcaacattg
ctgggatcac------ttatgtgaaggcc--tggattgtag-------------------
------agcgatcggacgtctcttatgcga---gtcagaatttaaca--tctattaagtc
tattactt---actgttcaacc------------------------------tatgagca
tactt---------ttcctgatggtactgcc--atgaaggttgc-----acgtactccaa
agatcaagaagactgtt-------------------------------gtcttgtctgag
ccacttgctactatc----tacagggaaattggtt-----------ctccttttgtggat
aatgggagc--gatgctcgttctatcattaagagaccagtgttcctc-------------
--------cacgcttttgttaagt---------------------------------gta
agtgtggtagttatcattggact-gttggtgattggacttcctatgt-------------
----------------ctccacttgct---------------------------------
------------------------------------------------------------
-------------------gtggctttaagtgcaag---------ccagtccttgtggct
tcatgctctgctacgcctggttctgttgtggttacgcgcgctggtgctggcactggtgtt
a--agtactacaacaacat-gttcctgcgccatgtggct---------------------
--------------------gacattgatgggttggcatt-ctggcgaattcttaaggtg
cagt----ccaaagacgacctcgcttgctctggtaaattccttgaacaccatgagga---
---------------aggtttcacagacccttgctaccttttgaatgactcgagcat---
----------------------tgctactaagctcaagtttgacatccttagtggcaagt
tttctgatgaagtcaaacaagctatctttgctggtcatgttgttgttggcagtgcgctcg
ttgacattgttgacgatgcactgggacagccttggtttatacgtaagcttggtgaccttg
cgagtgcagcttgggagcagcttaaggctgtcgttagaggccttaacctcctgtctgatg
aggttgtgctcttcggcaaaagacttagctgtgccactcttag---tatcgttaacggcg
tttctgagtttatcgccgat-------------gtgccagagaagttggctgcggctgtt
acagtttttgtcaacttcttgaatgagttttttgagtctgcctgtgactgcttaaaggtc
ggagg---------taaaacatttaacaaggttggttcctatgttctttttgacaatgca
ttggttaagcttgt-------------------caaggcaaaagctcgc-----------
-------ggcccacgacaggcaggtatttgtgaag--------ttcgctacacaagcctg
gttattgggagtactaccaa-----ggtggtttccaagcgcgttgaaaatgccaatgtga
atctcgtcgtcgttgacgaggatgtgaccctcaacaccactggtcgta----cagttgtc
gttgacggacttgcattcttcgagagtgacgggttttacagacatcttgctgatgc----
-tgacgttgtcattgaacatcctgtttat-----aagtctgcttgtgagctcaagccagt
ttttgagtgtgacccaatacctgattt------tcctttgcctgtggccgctagtgttgc
agagctttgtgtgcaaaccgatctgttgcttaaaaattacaacactccttataaaact--
----------------------tacagctgcgttgtgagaggtg-----ataagtgttgc
atcacttgcac--------cttacatatcacagcaccaagttatatggagg---------
---atgctgctaattttgtagacctctgtaccaagaacattggtactgctggttttcatg
agttttacattacggcccatgaacaacaggatctgcaagggttcgtaaccacttgttgca
cgatgtcaggttttgagtgttttatgcctataatcccacagtgtccagcagtgcttgaag
agattgatggtggtagcatctggcggtcttttatcactggtcttaatacaatgtgggatt
tttgcaagcatcttaaagtcagctttggactagatggcattgttgtcactgtagcacgca
aatttaaacgacttggtgctctcttggcagaaatgtataacacttacctttcaact----
----------------------------gtggtggaaaacttggtactggcc-----ggt
gttagcttcaagtattatgccaccagtgtcccaaaaattgttttgggctgttgtt-----
----------------------ttcacagtgttaaa---agtgttcttgcaagtgccttc
cagattcctgtccaggcaggcattgagaa-------------------------------
-----------------------gtttaaagtcttccttaactgtgttcaccctgttgta
ccacgcgtcattgaaacttcttttgtggaattagaagagacgacatttaaaccaccagca
ctcaatggtagtattgctattgttg-----------atggctttgctttctattatgatg
gaacactat----------actatcc------------caccgatggtaatagtgttgtg
cctatctgttttaagaagaagggtggtggtgatgtcaaattttctgatgaagtctctgtt
agaaccattg------------------------------acccagtttataaggtctcc
cttgaatttgagttcgagtctgagactattgtggctgtgcttaataaggctgttggtaa-
----tcgtatcaaggttacaggtggttgggacgatgttgttgagtatatcaacgttgcca
ttgaggttcttaaagatcatatcgatgtgccta-----agtactacatct----------
------------atgatgaggaaggtggcaccgatcctaatctgcccgtaatggtttctc
agtggccgttgaatgatgacacgatctcacaggatctg---------------------c
ttgatgtggaagttgttactgatgcaccaattgatttcgagggtgatgaagtagactcct
ctgaccctgataaggtggcagatgtggctaactctgagcctgaggatgatggtcctaatg
tagctcctgaaacaaatgtagagtctgaagttgaggaagttgccgcaaccttgtccttta
ttaaagatacaccttccacagttactaaggatccttttgcttttgactttgcaagctatg
gaggactt-----aaggtttta--agacaatctcataacaactgctgggttacttctacc
ttggtgcagctacaattgcttggcatcgttgatgaccc-------------------tgc
aatggagctttttagtgctggtagagttggtccaatggttcgcaaatgctatgagtcaca
aaaggc-----------tatcttgggatctttgggtgatgtgtcggcttgcctagagtct
ctgactaaggacctacacacacttaagattacctgttctgtagtctgtggttgtggt---
-actggtgaacgtatctatgagggttgtgcttttcgtatgacgccaactttggaaccgtt
cccatatggtgcttgtgctcagtgtgctcaagttttgatgcacacttttaaaagtattgt
tggcaccggcatcttttgtcgagatactactgctctctccttggattctttggttgtaaa
acctctt--------------------------------------------tgtgcggct
gcttttataggcaaggatagtggtcattatgtcactaacttttatgatgctgctatggct
attgatggttatggt-cgtcatcagataaagtatgacacactgaacaccatttgtgttaa
agacgttaattggacagcaccttttgtcccagacgttgagcctgtattggagcctgttgt
caaaccgttct--attcttataggaatgttgatttttaccaaggagattttagtgacctt
gttaaact---tccatgtgactttgttgttaatgctgcaaatgagaatttgtctcacggt
ggcggcatagcaaaggccattgatgtttataccaagg----------------------g
catgctgcagaagtgctcaaatga-------------------------ttacattaaag
cacacggtcccattaaagttggacgtggtgtcatgt-tggatgcattaggtcttaaggtc
t--ttaatgttgttggtccacg------------taagggtaagcatgcacctgagcttc
ttgtt---------------------------------------------------aagg
cttataagtccgtttttgctaattcag--------------------------gtgttgc
tcttacacctttgattagtgttggaatttttagtgttcctttggaagaatctttat----
---------------------ctgcttttcttgcatgtgttggtgatcgcc--------a
ctgtaagtgcttt------tgttatagtgacaaagag-----------------------
--------cgcgaggctatcattaattacatggat-------------------------
--------ggcttggtagatgctattttcaaagatgcgcttgttgatactactcctgtcc
aggaagatgttc---------------------aacaagtttcacaaaaaccagttttgc
ctaattttgaacctttcaggattgaaggtgctcatgctttctatgagtgcaaccctgaag
gtttgatgtcattaggtgctgacaag--------------ctggtgttgtt---------
-tacaaattccaatttggatttttgtagcgttggtaagtgtcttaacaatgtgaccggcg
gtgcattgcttgaa------------------------gccataaatgtattt------a
aaaagagtaacaaaacag---------tgcctgctggcaactgtgttacttttgagtgtg
cagacatgatttct----------attactatggtag----tattgccatctgatggtga
tgctaattatgacaaaaattatgcacgcgccgtcgtcaaggtatctaagcttaaaggcaa
gttattgcttgctgttggtgatgccacgttgtattccaagttgtcccacctcagcgtggt
aggtttcgtatcca-cacctgatgatgtggagcgtttctacgcaaataagagtgtggtta
ttaaagtcactgaggatacacgtagtgttaaggctgttaaagtagaatccactgttactt
atggacaacaaattggaccttgtcttgttaatgacacc--gttgtcacagacaacaaacc
tgttgt------tgctgatgttgtagctaa---------ggttgtaccaagtgctaattg
ggattcacattatggttttg--ataaggctggtgagttccacatgctagaccatactggg
tttgcctttcctagtgaagttgttaacggtaggcgtg---------------------tg
cttaaaaccacagataataactgttgggttaatgttacatgtttacaattacagtttgct
agatttaggttcaagtcagca-ggtctacaggctatgtgggagtcctattgtactggtga
tgttgctatgtttgtgcattggttgtactggcttactggtgttgacaaaggtcagcctag
tgattcagaaaatgcacttaacatgttgtccaagtacattgtttctgctggttctgtcac
tattgaacgtgtcacgcatgacggctgttgttgtag-------taagcgtgttgtcactg
caccagttgtgaatgctagcgtattgaagcttggcgtcgaggatggtctttgtccacatg
gtcttaactacattgacaaagttgttgtagttaaaggtactacaattgttgtcaatgttg
gaaaacctgtagtggcaccatcacacctctttcttaagggtgtttcctacacaacattcc
tagataatggtaacggtgttgt-cggccattatactgtttttgatcatgacactggtatg
gtgcatgatggagatgcttttgtaccgggtgatctcaatgtatctcctgttac-------
aaatgttgtcgtctcagagca-----gacggctgttgtgattaaagaccctgtgaagaaa
gtagagttagacgctacaaagctgttagacactatgaattatgcatcggaaagattcttt
tcctttggtgattttatgtcacgtaatttaattacagtgtttttgtacatccttagcatt
ttgggtctctgttttagggcctttcgtaagagggatgttaaagttctagctggtgtaccc
caacgtactggtattatattgcgtaaaagtgtgcgctataatgcaaaggcgttgggtgtc
ttcttcaagctaaaactttattggttcaaagttcttggtaagtttagtttgggtat--tt
atgcattgtatgcattactattcatgacaatacgctttacgcctataggtggccctgttt
gtgatgatgttgttgctggttatgctaattctagttttgacaagaatgagtattgcaaca
gtgttatttgtaaggtctgtctctatgggtaccaggaactttcggacttctctcacacac
aggtagtatggcaacaccttagagacccattaattggtaatgtgatgcctttctttta--
------------tttggcatttctggcaatttttgggggtgtttatgt------aaaggc
tattactctctattttattttccagtacctta----acattcttggtgtgtttttgggcc
ta------caacagtccatttggtttttgcagcttgtgccttttgatgtctttggtgacg
agatcgtcgtctttttcatcgttaca-cgcgtattgatgttccttaagcatgttttcctt
ggctgcgataaggcatcttgtgtggcttgctctaagagtgctcgccttaagcgcgttcct
gtccagactatttttcagggtactagcaaatccttctacgtacatgccaatggtggttct
aagttctgtaagaagcacaatttcttttgtttaaattgtgattcttatggtccaggctgc
acttttattaatgacgtcattgca-----------actgaagttggtaatgttgtcaaac
ttaatgtgcaaccgacaggtcctgccactattcttattgacaaggttgaattcagtaatg
gtttttactatctttatagtggtgacac----------attttggaagtaca--------
---actttgacataacagatagcaaatacacttgcaaagaatcacttaaaaattgtagca
taacaacagactttattgtttttaacaataatggttccaatgt---aaatcaggttaaga
at--gcatgtgtttatttttcacagatgctttgtaaacctgttaagttagtggactcagc
gttgttggccagtttgtctgttgattttggtgca------------agcttacatagtgc
ttttgttagtgtgttgtcgaatagttttggcaaa--gatctgtcaagttgtaatgacatg
caggattgcaagagc-------------acattgggttttgatgatgtaccattggatac
ctttaatgctgc------------------------------------------tgttgc
tga------------ggctcatcgttacgatgtcctcttgactgacatgtcgttcaacaa
ttttaccaccagttatgcaaaaccagaggaaaaacttcccgtccatgacattgccacgtg
tat-----------------------gcgtgtaggtgccaagattgttaatcataacgtt
cttgtcaaggatagtatacctgtggtgtggcttgtacgtgatttcattgccctttcggaa
gaaactaggaagtacattattcgtacgactaaagttaagggtataaccttcatgttgacc
tttaatgattgtcgtatgcacactaccatacctactgtttgcattgcaa-----------
----ataagaagggtgcaggtcttcctagtttttcaaag--gttaagaaattcttctggt
ttttgtgtctgttcatagttgctgttttctttgcactaagctttcttgattttagtactc
aggttagcagtgatagcgattatgacttcaagtatattgagagtggccagttgaagactt
ttgacaatccacttagttgtgtgcataatgtctttagtaacttcgaccagtggcatg-at
gccaagtt-------tggtttcacccccttcaacaatcctagttgtcctatagtcgttgg
tgtatca--gacgaagctcgc------actgttccaggtattccagcaggtgt-------
--------ttatttagctggtaaaacacttgtttttgctattaacaccatttttggtaca
tctggtttgtgctttgatgctagtggcgttgctgataagggc------------------
---------------------------gcttgcatttttaattcggcttgcaccacatt-
--atctggtttgggtggaactgccgtctactgttataagaatggtctagttgaaggtgct
aaactttatagtgagttggcacctcatagctactataaaatggtagatggtaatgctgtg
tctttacctgaaattatctcacgcggctttggcatccgtactatccgtacaaaggctatg
acc------------tactgtcgcgttggccagtgtgtgcaatctgcagaaggtgtttgt
-------tttggcgccgatagattct--------------------------------tt
gtctataatgcagaatctggttctgactttgtttgtggcacaggtctctttacattgttg
atgaacgttattagtgttttttccaagacagtaccagtaactgtgttatctggtcaaata
ctttttaattgcattattgcttttgctgctgttgcggtgtgttt------cttatttaca
aagtttaagcgcatgttcggtga--------------------tatgtctgttggcgttt
tcactgtcggtgcttgtactttgttgaacaatgtttcctacattgtaacacagaa-----
-------------cacacttggcatgttgggctatgcaactttgtactttttgtgcacta
aaggtgttagatatatgtggatttggcatttgggatttttgatctcatatatacttattg
caccatggtgggttttgatgttttatgccttttcagccatttttgagtttatgcctaacc
tttttaagcttaaggtttcaacacaactttttgagggtgacaagttcgtaggctcttttg
aaaatgctgcagcaggtacatttgtgcttgatatgcatgcctatgagagact--------
------tgccaactctatctcaactgaaaaactgcgtcagtatgctagtacttataataa
gtacaagta--ttattcaggcagtgcttcagaggctgattacaggcttgcttgttttgcc
catttggccaaggctatgatggatt---atgcttctaatcacaacgacacgttatacaca
ccacccactgtgagttacaattcaactctacaggctggcttgcgtaagatggcacaacca
tctggtgttgttgagaagtgcatagttcgtgtttgctatggtaatatggctcttaatggc
ctatggcttggtgatactgttatctgcccacgccatgttat---agcgtctagtactact
agcactatagattatgactatgccctttctgttttacgcctccacaacttctccatttca
tctggtaatgttttcctaggtgttgtgggtgtaaccatgcgaggtgctttgttgcagata
aaggttaatcaaaacaatgtccacacgcctaagtacacctatcgcacagttagaccgggt
gaatcttttaatattttggcgtgctatgatggttctgcagctggtgtttacggcgttaac
atgcgctctaattacactattagaggctcgttcattaatggcgcttgtggttcacctggt
tataacattaacaatggtaccgttgagttttgctatttacaccagcttgaacttggttca
ggctgtcatgttggtagcgacttagatggtgttatgtatggtggttatgaggaccaacct
actttgcaagttgaaggcgctagtagtctgtttacagagaatgtgttggcatttctttat
gcagcactcattaatggttctacttggtggcttagttcttctaggattgctgtagacagg
tttaatgagtgggctgt------tcataatggtatgacaacagtagttaatactgattgc
ttttctattcttgctgctaagactggtgttgatgtacaacgtttgttggcctc---aatc
cagtctctgcataagaattttggtggaaagcaaattcttggctatacctcgttgacagat
gagtttactacaggtgaagttatacgtcaaatgtatggcgttaatcttcagagtggttat
gtttcacgcgcctgtagaaatgtcttgctggttggttctt----ttctgactttcttttg
gtcagaattagtttcctacactaagttcttttgggtaaatcctggttatg---------t
cacacctatgtttgcgtgtttgtcattgctgtcctcacttttg--atgttcacactcaag
cataagacattgtttttccaggtctttctaatacctgctctgattgttacatcttgcatt
aatttggcatttg-----------atgttgaagtctacaactatttggcagagcattttg
attaccatgtttctctcatgggttttaatgcacaaggtcttgttaacatctttgtctgct
ttgttgttaccattttacacggcacatacacatg------------gcgct------ttt
ttaacacacctgtgagttctgtcacttatgtggtagctttgctgactgcggcatataact
atttttacgttagtgacattcttagttgtgctatgacactatttgcta------------
---gtgtgactggcaactggttcgttggtgctgtttgttataaagctgctgtttatatgg
ccttgagatttcctacttttgtggctatttttggtgata---ttaagagtgttatgttct
gttaccttgtgttgggttattttacctgttgcttctacggtattctctactggttcaaca
ggttctttaaggttagtgtaggtgtctatgactatactgttagtgctgctgagtttaagt
atatggttgctaacggcctacgtgcaccaactggaacacttgattcactacttctgtctg
ccaaattgattggtattggtggtgagcggaatattaagatttcttccgttcagtctaaac
tgactgatattaagtgtagtaatgttgtgcttttaggctgtctctctagcatgaatgtct
cagcaaat----------------tcaacagaatgggcctattgtgttgacttgcataac
aagatcaacctgtgtaatgacccagaaaaagcgcaggaaatgctacttgctttgttggca
tttttccttagtaagaatagtgcttttggtttagatgacttattggaatcctattttaat
gacaatagtatgttgcagagtgttgcatctacttatgtcggtttgccttcttatgtcatt
tatgaaaatgcacgccaacag-tatgaagatgctgttaataatggttctccacctcagtt
ggttaagcaattgcgccatgctatgaatgtggcaaagagtgaatttgaccgtgaggcttc
tactcagcgtaagcttgatagaatggcggagcaggctgcagcacagatgtacaaagaggc
aagagcagttaataggaagtccaaagttgtaagtgctatgcattcactgctttttggtat
gttgagacgtttggatatgtcttctgtagacactattctcaacttggcaaaggatggggt
tgtacctctgtctgtcataccggcagtcagtgctactaagcttaacattgttacttctga
tatcgattcttataatcgtatccagcgtgaggg------atgtgtccactacgctggtac
catttggaatataattgatatcaaggacaatgatggcaaggtggtacacgttaaggaggt
aaccgcacagaatgctgagtccctgtcatggcccct---------ggtccttgggtgtga
gcgtattgtcaagcgccagaataatgaaattattcctggtaagctgaagcagcgct----
-----ccattaaggcagaaggagatggcatagttggagaaggtaaggcactttacaataa
tgagggtggacgtacttttatgtatgctttcatctcggacaaaccggacctgcgtgtagt
taagtggg------------agttcgatgg---tggttgtaacactattgagctagaacc
accacgtaagttcttggtggattctcctaatggtgcacagatcaagtatctctactttgt
tcgtaaccttaacacgttacgtaggggtgccgttctcggctacataggtgccactgtacg
cttgcaggctggtaaacaaacagaacaggctattaactcttcattgttgacactttgcgc
tttcgctgtggatcctgctaagacctacatcgatgctgtcaaaagtggtcacaaaccagt
aggtaactgtgttaagatgttggccaatggttctggtaatggacaagctgttactaatgg
tgtggaggctagtactaaccaggattcatacggtggtgcgtccgtgtgtctatattgtag
agcacatgttgagcatccatctatggatggtttttgcagactgaaaggcaagtacgtaca
ggttccactag---gtacagtggatcctatacgttttgtacttgagaatgacgtttgcaa
ggtttgtggttgttggctggctaatggctgcacttgtga---------cagatccattat
gcaaagtactga-tat---ggcttatttaaa----------------------------c
gagtacggggctctagtgcagctcgactagagccctgtaac---ggtactgatacacaac
atgtgtatcgtgcttttgacatctacaacaaggatgttgcttgtctaggtaaattcctca
aggtgaactgtgttcgcctgaagaatttggataagcatgatg------------cattct
atgttgtcaaaagatgtaccaagtctgcgatggaacacgagcaatccatctatagcagac
ttgaaaagtgtggagccgtagccgaacacgatttcttca---cttggaaggatggtcgtg
ctatctatggtaacgtttgtagaa----aggatcttaccgagtatactatgatggatttg
tgttacgctttacgtaactttgatgaaaacaattgcgatgttcttaagagcattttaatt
aaggtaggcgcttgtgaggagtcctacttcaataataaagtctggtttgaccctgt----
--------------------tgaaaatgaagacattcatcgtgtctatgcattgttaggt
accattgtttcacgtgctatgcttaaatgcgttaagttctgtgatgcaatggttgaacaa
ggtatagttggtgttgtcacattagataatcaggatcttaatggtgatttttatgatttt
ggtgattttacttgtagcatcaagggaatgggtatacccatttgcacatcatattactct
tatatgatgcctgttatgggtatgactaattgccttgctagtgagtgttttgttaagagt
gatatatttggtgaggatttcaagtcatatgacctgctggaatatgatttcacggagcat
aagacagcactcttcaacaagtatttcaagtattggggactgcaataccaccctaactgt
gtggactgcagtgatgagcagtgcatagttcactgtgccaacttcaatacgttgttttcc
actactatacctattacggcatttggacctttgtgtcgcaagtgttggattgatggtgtt
ccactggtaactacagctggttatcattttaaacagttaggtatagtttggaacaatgac
ctcaacttacactctagcaggctctctattaacgaactactccagttttgtagtgatcct
gcattgcttatagcatc---------atcaccagcccttgttgatcagcgtactgtttgc
ttttcagttgcagcgctaggtacaggtatgactaaccagactgttaaacctggccatttc
aataaggagttttatgacttcttacttgagcaaggtttcttttctgagggctctgagctt
actttaaagcacttcttctttgcacagaagggtgatgcagctgttaaggattttgactac
tataggtataatagacctactgttctggacatttgccaagctcgcgtcgtgtatcaaata
gtgcaacgctattttgatatttacgaaggtggttgtatcactgctaaagaagtggttgtt
acaaaccttaacaagagcgcaggttatcctttgaacaagtttggtaaagctggtctttac
tatgagtctttatcctatgaggaacaggatgaactttatgcttatactaagcgtaacatc
ctgcccactatgacacagctcaaccttaaatatgctataagtggcaaagaacgtgcacgc
acagtgggtggtgtttcgcttttgtcaaccatgactactcggcagtatcaccagaaacac
cttaagtccatagttaatactaggggcgcttcggttgttattggtactactaagttttat
ggtggttgggacaatatgcttaagaaccttattgatggtgtcgaaaatccgtgtcttatg
ggttgggattacccaaagtgcgacagagcactgcccaatatgatacgcatgatttcagcc
atgattttaggctctaagcacaccacatgctgcagttccactgaccgctttttcaggttg
tgcaatgaattggctcaagtccttactgaggttgtttattctaatggaggtttttatttg
aagccaggtggtactacctctggtgatgcaaccaccgcatatgcaaactcagttttcaat
atcttccaagcagtaagtgccaatgttaacaaacttcttagtgttgacagcaatgtctgt
cataatttagaagttaagcaattgcagcgtaagctttatgagtgctgttatagatcaact
accgtcgatgaccagttcgtcgttgagtattatggttacttgcgtaaacatttttcaatg
atgattctttctgatgatggcgttgtttgttacaacaatgactatgcatcacttggttat
gtcgctgatcttaacgcattcaagactgttttgtattaccagaacaatgtcttcatgagc
gcctctaaatgttggatcgagcctgacattaataaaggtcctcatgaattttgctcgcag
catactatgcagattgtcgataaagatggtacttactacctaccttaccctgatccttca
agaatcctctctgcaggtgtgtttgttgacgacgttgttaaaactgatgcagttgtattg
cttgaacgttatgtgtcattggctatagatgcctacccgttatctaagcatgaaaaccct
gaatataagaaggtgttttatgtgcttttggattgggttaagcacctgtataaaactttg
aatgctggtgtgttagagtctttttctgtcacacttttggaagattctactgctaaattc
tgggatgagagcttttatgccaacatgtatgagaaatctgcagttttgcaatctgcaggg
ctttgtgttgtttgtggctctcaaactgttttacgttgtggtgattgtctacggcgtcct
atgctttgtactaagtgtgcttatgatcatgtcattggaacaactcacaagttcattttg
gctatcactccatatgtgtgttgtgcttcagattgtggtgtcaatgatgtaactaagctc
tacttaggtggtcttagttattggtgtcatgaacacaagccacgtcttgcattcccgttg
tgttctgctggtaatgtttttggtttgtacaaaaattctgctaccggctcacccgatgtt
gaggactttaatcgcattgctacatccgattggactgatgtttctgactacaggttggca
aatgatgtcaaagactcattgcgtctatttgcagcggaaactatcaaggccaaggaggag
agcgttaagtcatcctacgcttgtgcaacactacatgaggttgtaggacctaaagagttg
ttgctcaaatgggaagtcggcagacccaaaccacctcttaatagaaattcggttttcact
tgttatcatataacgaagaacaccaaatttcaaatcggtgagtttgtgtttgagaaggca
gaatatgataatgatgctgtaacatataaaactaccgccacaacaaaacttgttcctggc
atggtttttgtgcttacctcacataatgttcagccattgcgcgcaccgaccattgctaat
caagaacgttattccactatacataagttgcatcctgcttttaacatacctgaagcttat
tctagcttagtgccctattaccaactgattggtaagcagaagattacaactatccaggga
cctcccggtagtggtaaatctcactgtgttatagggctaggtttgtactatccaggtgca
cgtatagtgtttacagcttgttctcatgcagcggtcgattcactttgtgtgaaagcctcc
a-----ctgcttatagcaatgacaaatgttcacgcatcataccacagcgtgctcgtgttg
agtgttatgacggtttcaagtctaataatactagtgctcagtaccttttctccactgtca
atgctttgccagagtgcaatgcggacattgttgtggtggatgaggtttctatgtgcacta
attatgacttgtctgtcataaatcagcgcatcagctataggcatgtagtctatgttggtg
accctcaacagctgcctgcaccacgtgttatgatttcacgtggtactttggaaccaaagg
actacaacgttgtcactcaacgcatgtgtgcccttaagcctgatgttttcttgcacaagt
gttatcgctgtcctgctgagatagtgcgcactgtgtctgagatggtctatgaaaaccaat
tcattcctgtgcacccagatagcaagcag-----tgttttaaaatcttttgcaagggtaa
tgttcaggttgacaatggttcaagcattaatcgcaggcaattggatgttgtgcgtatgtt
tttggctaaaaaccctaggtggtcaaaggctgtttttatttctccttataacagccagaa
ttatgttgccagccgcatgctaggtttacaaattcagacagttgactcatcccagggtag
tgagtatgactatgtcatttacacacaaacttcagatactgcccatgcctgtaatgttaa
caggtttaatgttgccatcacgagggctaagaaaggcatattatgtataatgtgcgatag
gtccctttttgatgtgcttaaattttttgagcttaaa---------------ttgtctga
tttgcaggctaatgagggttgtggtctttttaaagactgtagcagaggtgatgatctgtt
gccaccatctcacgctaacaccttcatgtctt----tagcggacaattttaagactgatc
aagatcttgctgttcaaata---ggtgttaatggacccattaaatatgagcatgttatct
cgtttatgggcttccgttttgatatcaacatacccaaccatcacactctcttttgcacac
gcgactttgccatgcgcaatgttagaggttggttgggctttgacgttgaaggagcacatg
ttgttggctctaacgtcggtacaaatgtcccattgcaattagggttttctaacggtgttg
attttgttgtcagacctgaaggttgcgttgtaactgagtctggtgactacattaaacccg
tcagagctcgtgct------ccaccaggggaacaatttgcacaccttttgcctctactta
aacgcggccaaccatgggatgtggtt-cgtaagc-gtatagtgcaaatgtgtagtgacta
cctggctaacctatcagacatactaatttttgtgttgtgggctggtggtttggagttgac
aactatgcgttactttgtcaagattggacc---aagcaggagttgtgattgtggtaaggt
tgctacttgttacaatagtgcgctgcatacgtactgttgtttcaaacatgcccttggttg
tgattacctgtacaatccatactgtattgatatacagcagtggggatacaagggatcact
tagccttaaccaccatgagcattgtaatgtacatagaaacgagcatgtggcttctggtga
tg-ccataatgactcgctgtctagccatacatgattgctttgtcaagaacgttgactggt
ccatcacatacccatttattggtaatgaggctgttattaataagagcggccgaattgtgc
aatcacacactatgcggtcagttcttaagttatacaatccaaaagcca-----------t
atatgatattggcaaccctaagggcattagatgtg---ccgtaacggatgctaagtggtt
ctgctttgacaagaatcctactaa---------ttctaatgtcaagacattggagtatga
ctatataacaca---cggccaattt---gatgggttgtgcttgttttggaattgcaatgt
ggacatgtatccagaattctctgtggtctgtcgttttgacactcgctgtaggtcaccact
caacttggagggttgtaatggtggttcactgtatgttaataatcatgcattccatacacc
ggcttttgacaagcgtgcttttgccaagttgaagccaatgccatttttcttctatgatga
tactgagtgtg----------------acaagttacaggactctataaactacgttcctc
ttagggctagtaattgcattactaaatgtaatgttggtggagctgtctgtagtaagcatt
gtgctatgtaccatagctatgttaatgcttacaacacctttacgtcggcgggctttacga
tttgggtgcccacttcgtttgacacctacaatctgtggcagacatttagtaacaacttgc
aaggtcttgagaacattgctttcaatgtcgtaaagaaaggatcttttgttggtgctgaag
gtgagcttcctgtagctgtggttaatgacaaagtgctcgttagagatggtactgttgata
ctcttgttttcacaaacaagacatcactacccactaacgtagcttttgagttgtatgcca
agcgtaaggtaggactcaccccacccattacgatcctacgtaacttgggtgttgtttgca
catctaagtgtgtcatttgggactatgaagccgaacgtccacttactacttttacaaagg
atgtctgt-----------------aaatataccgactttgagggtgacgtttgcacac-
-----------tctttgataacagcattgttggttcattagagcgattctctatgaccca
aaatgctgtgcttatgtcacttacagctgtta-----aaaagcttactggca----taaa
gttaacttatggttatcttaatggtgtcccagttaacacacatgaagataaaccttttac
ttggtacatttacactaggaag---aacggcaagttcgaggactatcctgatggctattt
tacccaaggtagaacaaccgctgattttagccctcgtagtgacatggaaaaggacttcct
aagtatggatatgggtctgtttattaacaagtacggactcgaagattacggctttgagca
cgttgtgtatggtgatgtttctaaaaccacccttggtggtttacatctactaatttcgca
ggtgcgtctggcctgtatgggtgt--------------gcttaaaatagacgagtttgtg
tctagtaatgatagcacgttaaagtcttgtactgttacatatgctgataaccctagtagt
aagatggtttgcacgtatatggatctccttcttgacgattttgtcagcattcttaaatcg
ttggacttgagtgttgtatctaaagttcatgaagttatggtcgattgtaaaatgtggagg
tggatgttgtggtgtaaggatcataaactccagacattttatccgcaacttcaggccagt
gaa---tggaagtgtggttattccatgccttctatttacaagatacaacgtatgtgttta
gaaccttgcaatctctataactatggtgctggtattaagttacctgatggcattatgttt
aacgtagttaaatatacacagctttgtcaatatcttaatagcaccacaatgtgtgtaccc
catcacatgcgtgtgctacatcttggtgctggctccgacaagggtgttgcacctggcacg
gctgtcttacgacgttggttgccactggatgccattatagttgacaatgatagtgtggat
tacgttagcgatgctgattatagtgttacgggagattgctctaccttatacctgtcagat
aagtttgacttagttatatctgatatgtatgatggtaagattaaaagttgtgatggggag
aacgtgtctaaagaaggcttctttcc-ctatattaatggtgtcatcactg-a-aaagttg
gcacttggtggtactgtagctattaaggtgacggagtttagttggaataagaagttgtat
gaactcattcagaagtttgagtattggacaatgttctgtaccagtgttaacacgtcatcg
tcagaggcatttttaattggtgttcactatttaggtgattttgcaagtggcgctg--tga
ttgacggcaacactatgcatgccaattatatcttctggcgtaattccacaattatgacta
tgtcttacaatagtgtacttgatttaagcaagttcaattgtaagcataaggctacagttg
tcattaatttaaaagattcatccattag-tgatgttgtgttaggtttgttgaagaatggt
aagttgctagtgcgtaataatgacgccatttgtggtttttctaatcatttggtcaacg--
taaacaaatgaagtctttaacctacttctggttgttcttaccagtactttcaacacttag
cctacca-----------------------------------------------------
-------------caagatgtcac---------caggtgctcagctaacactaattttag
gcggttcttttcaaaatttaatgttcaggcgcctgccgttgttgtactgggcggttatct
acctat------tggtgaaaac------------tcaagt---tggtactgtgccggc--
-catcg---aactgctagtggcgttcatggtatttttgttagctatattgattc------
---tggacatggctttgagattggcatttcgcgagagccatttgaccctagtggttacca
gctttatttacataaggctact------------aacggtaacactaatgctactgcgcg
actgcgcatttgccagtttcctagcaataaaacattgggccctact-------------g
------ataatgttacaacaggtcgtaattgcctatttaacaaagccatcccagctcata
tg------tttgaacgtattgttgtcggcataacatgggataatgatcgtgtcactgtct
tttctgacaagatctattatttttattttaaaaatg---attggtcccgtgttgcgacaa
agtgttacaactgtggaggttgtgctatgcaatatgtttatgaacccacctactacatgc
ttaatgttactagtgctggtgaggatggtatttcttatgaaccctgtac-----------
---------------ag--------------ctaattgcactggttatgctgccaatgta
tttgctactga---gcccaatggccacatac-----------cagaaggttttagtttt-
-aataattggtttcttt-----tgtccaatgattccactttgttgcatggtaaggtggtt
tccaaccaaccattgttggtcaattgtcttttggccattcctaagatttatggactaggc
caatttttctcctttaatcaaacgatcgatggtg---------------tttgtaatgga
gctgctgtggagcgtgcaccagaggctctgaggtttaatattaatgacacct--------
----ctgtcattcttgctgaaggctcaattgtacttcatactgctttaggaacaaatttt
tcttttgtttgcagtaattcctcagatcctcactt---------------------a---
---------g----------ctaccttcgccatacctttgggtgctacccaagtacccta
ttatt--gttttcttaaagtggatact--------------------tacaactccactg
---------------tttataaattcttggctgttttacctccaaccgtcagggaaattg
tcatcaccaagtatggtgatgtttatgtcaatgggtttggatacttgcatctcggtttgt
tggacgctgtcacaattaatttcactggtcatggcactgac---------gatgaagttt
ctggttactggaccatagcatcgactaattttgttgatgcactcatcgaagttcaaggaa
ctgccattcagcgtattctttattgtgatg---atcctgttagccaactcaagtgttctc
aggttgcttttgaccttgacgatggtttttaccctatttct----------tctagaaac
cttctgagtcacggacagccaatttcttttgttactttgccatcatttaatgatcattct
tttgttaatattactgtctctgcttcttttggtggtcttagtggt--gccaatcttactg
ca-tctgacactactatcaatgg-gtttagttctttctgtgttgac--actagacaattt
accatttcactgttttataatgttacaaacagttatggttatgtgtctaaatcacaggat
agtaattgccctttcaccttgcaat----------ctgttaatgattacctgtcttttag
caacttttgtgtttccaccagccttttggctagtgcctgtaccatagatctttttggtta
cc--ctgcgtttggtag------------tggtgttaagtttacgtccctttactttcaa
ttcacaaagggtgagttgattactggcacgcctaaaccacttgaaggtgtcacggacgtt
tcttttatgactctggatgtgtgtaccgagtatactatctatggctttaaaggtgagggt
atcattac----ccttacaaa------------ttctagctttttggc--aggtgtttat
tatacatctgattctg-------------gacagttg------ttagcctttaagaatgt
cactagtggtgctgtttattctgttacgcca--------------------------tgt
tctttttcagagca--ggctgcata--------tgttgatgatgatatagtgggtgttat
ttctagtttgtctagctccacttttaacagtactagggagttgcctggtttcttctacca
t----------tctaatgagggctccaattgtacagagcctgtgttggtgtatagta-ac
ataggtgtttgtaaatctggcagtatt--------ggcttcgtcccatc-----------
--tcagtttggccaagtcaagattgcacccacggt-------------------------
--------tactgggaatattagtattcccaccaactttagtatgagtattaggacagaa
tatttacagctttacaacacgcctgttagtgttgattgtgcaacatatgtttgtaatggt
aactctcgttgtaaacaattactcacccagtacactgcagcatgtaagaccatagagtca
gcattacaactcagcgctaggcttgagtctgttgaagttaactctatgcttaccatttct
gaagaggctttacagtt-----agctaccatcagttcgtttaatggtgatgggtataatt
ttactaatgtgctgggtgcttccgtgtacgatcctgcaagtggcagggtggtacaaaaaa
gg---tctcttattgaagacctgctttttaataaagtggttactaatggccttggtactg
ttgatgaagactataagcgctgttctaatggtcgctctgtggcagatctagtctgtgcac
agtattactctggtgtcatggtactacctggggttgttgacgctgagaagcttcacatgt
acagtgcgtctctcatcggtggtatggcgctaggaggtttaactgctgcagc-ggcattg
ccttttagcta-----tgctgttcaagc------tagactcaattatcttgctgtacaga
cggatgttctacagcggaaccagcaattgcttgctgagtcttttaactctgctattggta
atataacttcagcctttgagagtgttaaagaggctattagtcaaacttccaagggtttga
acactgtggctcatgcgcttactaaggttcaagaggttgttaattcgcagggttcagctt
tgagtcaacttaccgtacagctgcaacacaacttccaagccatttctagttctattgatg
acatttattcccgactggacattctttcagccgatgttcaggttgaccgtctcatcaccg
gcagattatcagcacttaatgcttttgttgcccaaaccctcactaagtatactgaggttc
aggctagcaggaagctagca--cagcaaaaggttaatgagtgcgtcaagtcgcaatctca
gcgttacggtttttgtggtggtgatggcgagcacattttctctctggtacaggccgcacc
tcagggcctgctgtttttacatacagtacttgtacc---------gggtgattttgtaga
tgttcttgccatcgctggcttatgcgttaatgatgaaattgccttgactctacgtgagcc
tggcttagtcttgtttacgcatgaacttcaa---actgatactgcgacggaatattttgt
ttcatcgcgacgtatgtttgaacctagaaaacctaccgttagtgattttgttcaaattga
gagttgtgtggtcacctatgtcaatctgactagagaccaactaccagatgtaatcccaga
ttacatcgatgttaacaaaacacttgatgagattttagcttctctgcccaatagaactgg
tccaagtcttccctta--------------gatgtttttaatgccacttatc--------
------------------ttaatctgactggtgaaattgcagatctagagcagcgttcag
agtctctccgtaatactacagaggagctccaaagtctcatagacaataccaacaacacac
tagttgaccttgagtggctcaaccgagttgagacatacatcaagtggccgtggtgggttt
ggttgattattttcattgttctcat---ctttgttgtgtcattactagtgttctgctgca
tttccacgggttgttgtggatgctgcggttgctgctgtgctttttcttcaggttgttgta
ggggtcctagac------------------------------------------------
-------ttcaaccttacgaagat---------------tttgaaaaggtccacgtgcag
tg-atgt-------ttcttggac-tttttca-------atacacgattgacacagttgtc
------aaagatgtctcaaagtctgctaacttgtctttggatgctgtccaagagttggag
ctcaatgtagttccaattagacaagcttcaaatgtgacgggttttcttttcaccagtgtt
tttatctacttctttgcactgtttaaagcgtcttc-------------------------
-------------tttgagtcgcaattatattatgttggcagcgcgttttgctgtcattg
ttctttattgcccacttttatattat---------atttgagatgcaactaatgtatgtt
gcacacttattggcaggctttg---tttagtctgctttt------------actcc----
--------------------------------tggcgctataaaaatgcgctcttt----
------attatttttaatactacgacact--------------ttctttcctcaatggta
aagcagcttatt------------------atgacggcaaatccattgtgattttagaag
gtggtgacc------------------------------------------attacatca
cttttggcaactcttttgtt----gctttcgttagtagcatcgacttgtatctagc-tat
acgtgggcggcaagaagctgacctacagctgttgcgaactgttgagcttcttgatggcaa
gaagctttatgtcttttcgcaacatcaaattgttggc------------attactaatgc
tgcatttgactctattca-----actagacga-------------------gtatgctac
aattagtgaatga-------------taatggtctagta-------------------gt
taatgttatactttggcttttcgtactctttttcct-------------gcttact----
--------ttcgtccaattggttaatctgtgcttcacttgtcaccggttgtgtaatagcg
cagtttacaca--------cctatagggcgcctgtatagagtttataagtcttacatgcg
aattgaccccctccccagtactgttattgacgtataaacgaaatatg-------------
------------------------------------tctaacggttctattcccgttgat
gagg------------tg---------------a------------ttcaacaccttaca
aactggaatttcacatggaatatcatactgacgatactacttgtagtgcttcagtatggc
cattacaagtactctgcgttcttgtatggtgtcaagatggctattctatggatactttgg
cctcttgtgttagcactgtcactttttgatgcatgggctagctttcag-gtcaattgggt
cttttttgctttcagcatccttatggcttgcatcactcttatgctgtggataatgtactt
tgtcaatagcattcggttgtggcgcaggacacattcttggtggtctttcaatcctgaaac
agacgcgcttctc--------------------------------actacttctgtgatg
----------------------------ggccgacaggtctgcattccag----------
-----------------------tgcttggagcaccaactggtgtaacgctaacactcct
t-----------------------------------------------------------
----------------------------------------------------------ag
tggtacattgcttgtagag----------------------------agctataaggttg
ctactggcgtacaggtaagtcaatta----------------------------------
-cctagtttcgtcacag-----------------tcgccaaggccacta-----------
----------------------caacaattgtctacggacgtgttggtcgttcagtcaat
gcttcatctggcactggttgggctttctat------------------------gtccgg
tccaaacacggcgactact-------------------------cagctgtgagtaatcc
gagttcggttctcacagatagtgagaaagt------------------------------
----------------------------------------------------gcttcatt
tagtcta----------aacagaaactttatggcttctg----tcagttttcaggatcgt
ggccgcaa----------------------------------------------------
-------------------acgggtgccattatccctctatgcccctcttagggttacta
atgacaaaccccttt---------------------------------------------
-----------------------------------------------------------c
taaggtacttgcaaataacgctgtacccactaata-----aaggaaataaggaccag---
-----------------caaattggatactggaatgag-------------------caa
attcgctggcgcatgcgccgtggtga-------------------------------gcg
aattgaacaaccttccaattggcatttctactacctcggaacaggacctcacgccgacct
ccgctataggac-----tcgtactgagggtgttttctgggttgctaaagaaggcgcaaag
------------actgaacccactaacctgggtgtcagaaaggcgtctgaaaagccaat-
-----catcccaaatttctctcaacagcttcccag-------------------------
----cgtagttgag------------attgttgaacctaa--------------------
---------cacacctcctacttcacgtgcaaa-----------------ttcacgtagc
aggagtcgtggtaatggcaacaacaggtccagatctccaagt-------aacaacagagg
caataaccagtcccgcggta------------------------------------attc
acagaatcgtggaaataaccagggtcgtggagcttctca------gaacagaggaggcaa
ta-----------------------ataataacaataacaagtctcgtaaccagtccaag
aacagaaaccagtcaaatgaccgtggt-------------ggtgtaacatcacgcgatga
tct----------------ggtggctgctgtcaaggatgcccttaaatct--ttgggcat
tggcgaaaaccctga-----caagcttaagcaacagcagaag-----cccaaacaggaaa
ggtctgacagcagcggcaaaaatacacct-------------------------------
---------------------------aagaagaacaaatccagagccacttcgaaagaa
c-------gtgaccttaaagacatcccagagtggaggagaattcccaagggcgaaaatag
cgtagc---agcttgcttcggac-----ccaggggaggtttca-aaaattttggagatgc
ggaatttgtcgaaaaaggtgttgatgcgtcaggctatgctcagatcgccagtttagcacc
aaatgttgcagcatt------------gctctttgg--tggtaatgtggctgttcgcgag
ctagcggactcttacgag----attacatacaactataaaatgactgtgccaaagtcaga
tccaaatgttgag--------cttcttgtttcacagg----tggatgcatttaaaactgg
taatgcaaaactccagagaacgaaggaaaagaagaacaagcgtgaaacc---------ac
gctgcagcagcatgaagaggccatctacgatgatgtgggtgcgccatctgatgtgaccca
tgccaatct------ggaatgggacacagctgttgatggtggtgatacggccgttgaaat
tatcaacgagatcttcgatacaggaaattaaacaatgttagac-----------------
-----------------------cggct--------------------------------
------------------------------------------------------------
------------------------------------------------------------
------------------------------------------------------------
------------------------------------------tattctggctatgttcca
gggtagtgccattacactgttattactgagtg-------tttttctagcgacttggctgc
tgggctatggctttgccctctaaccagcgg----------tcttggtcttgcaca-caac
ggtaagccagtg-gtaatgtcagtgcaagaaggatattaccatagcactgtcatgagggg
aac-gcagtaccttttcatctaaacctttgcacgagtaatcaaagatccgcttgacga--
------------gcctata----------------tggaagagc------gtgccaggta
tttgactcaaggactgtt----------------agtaactgaagacctgacggtgttga
tatggatacac-------------------------------------------------
------------------------------------------------------------
--------------------------------
>KR095279.1 Porcine epidemic diarrhea virus strain CH/HNQX-3/14, complete genome
------------------------------------------------------------
----------------------------------------------------acttaaaa
aga-ttttctatctacggatagttag---ctctttttctagac-cttgtctactcaattc
aactaaacagaaattttgt---------ccttccttccggccgcatgttca---------
-------------------------tgctgctggaagctgacgtggaatttcattaggtt
tgcttaagtagccatcgcaagtgctgtgctgtcctcta--------gttcctggttggcg
ttccgtcgccttctacatactagacaaacagcctt-cctccagttccgtctgggggttgt
gtggataactagttccgtctagtttgaaaccagtaactgccggctatggctaacaaccat
gtcacattg----------------gcttttgccaatgat--gcagaaatttca------
--gcttttggcttttgcactgctagtgaagccgtctcatactattctgaggccgccgcta
gtggatttatgcaatgccgtttcgtgtccctcgatctcgctgacactgttgagggattgc
ttcccgaagactatgtcatggtggtggt-----cggcactaccaagc--ttagtgcgtat
gt-------ggacacttttggtagccgcccc---------agaaacatttgtggttggct
gttattttc-------------------------------taactgtaattacttcctcg
a---agagtta---------------gagctcacttttggtcgtcgtggtggt-------
---------------aacatcg---------tgccagttgaccaatacatg---------
-----------------------------------tgtggcgctgacgggaaacct----
-gttcttcaggaatc------------cgagtgggagtatacagagtt------------
----ttttgctgactccgaagacgg---------------------tcaactcaacattg
ctgggatcac------ttatgtgaaggcc--tggattgtag-------------------
------agcgatcggacgtctcttatgcga---gtcagaatttaaca--tctattaagtc
tattactt---actgttcaacc------------------------------tatgagca
tactt---------ttcctgatggtactgcc--atgaaggttgc-----acgtactccaa
agatcaagaagaatgtt-------------------------------gttttgtctgag
ccacttgctactatc----tacagggaaattggtt-----------ccccttttgtggat
aatgggagc--gatgctcgttctatcattaagagaccagtgttcctc-------------
--------cacgcttttgttaagt---------------------------------gta
agtgtggtagttatcattggact-gttggtgattggacttcctatgt-------------
----------------ctccacttgct---------------------------------
------------------------------------------------------------
-------------------gtggctttaagtgcaag---------ccagtccttgtggcc
tcatgctctgctatgcctggttctgttgtggtcacgcgcgctggtgctggcactggtgtt
a--agtactacaacaacat-gttcctgcgccatgtggct---------------------
--------------------gacattgatgggttggcatt-ctggcgaattcttaaggtg
cagt----ccaaagacgacctcgcttgctctggtaaattccttgaacaccatgagga---
---------------aggtttcacagacccttgctactttttgaatgattcgagcct---
----------------------tgctactaagcttaagttcgacatccttagtggcaagt
tttctgatgaagtcaaacaagctatctttgctggtcatgttgttgttggcagtgcgctcg
ttgacattgttgacgatgcactgggacagccttggttcatacgtaagcttggtgaccttg
cgagtgcaccttgggagcagcttaaggctgtcgttagaggccttaacctcttgtctgatg
aggttgtgctctttggcaaaagacttagctgtgccactcttag---tatcgttaacggcg
tttttgagtttctcgccgat-------------gtgccagagaagttggctgcggctgtt
acagtttttgtcaacttcttgaatgagttctttgagtctgcctgtgactgcttaaaggtc
ggagg---------taaaacattcaacaaggttggttcctatgttctttttgacaatgca
ttggttaagcttgt-------------------caaggcaaaagctcgc-----------
-------ggcccacgacaggcaggtatttgtgaag--------ttcgctacacaagcctg
gttattgggagtactaccaa-----ggtggtttccaagcgcgttgaaaatgccaatgtga
atctcgtcgtcgttgacgaggatgtgaccctcaacaccactggtcgta----cagttgtc
gttgatggacttgcattcttcgagagtgacgggttttacagacatcttgctgatgc----
-tgacgttgtcattgaacatcctgtttat-----aagtctgcttgtgagctcaagccagt
ttttgagtgtgacccaatacctgattt------tcctttgcctgtggccgctagtgttgc
agagctctgtgtgcaaaccgatctgttgcttaaaaattacaacactccttataaaact--
----------------------tacagctgcgtagtgagaggtg-----ataagtgttgc
atcacttgcac--------cttacagttcaaagcaccaagttatatggagg---------
---atgctgttaattttgtagacctatgtaccaagaacattggtactgctggttttcatg
agttttacataacggcccatgaacaacaggatctgcaagggtttttaaccacttgttgca
cgatgtcaggttttgagtgttttatgcctataatcccacagtgtccagcagtgcttgaag
agattgatggtggtagcatatggcggtcttttatcactggtcttaatacaatgtgggatt
tttgcaagcatcttaaagtcagctttggactagatggcattgttgtcactgtagcacgca
aatttaaacgacttggtgctcttttggcagaaatgtataacacttacctttcaact----
----------------------------gtggtggaaaacttggtactggcc-----ggt
gttagcttcaagtattatgccaccagtgtcccaaaaattgttttgggctgttgtt-----
----------------------ttcacagtgttaaa---agtgtttttgcaagtgtcttc
cagattcctgtccaggcaggcattgagaa-------------------------------
-----------------------gtttaaagtcttccttaactgtgttcaccctgttgta
ccacgcgtcattgaaacttcttttgtggaattagaagagacgacatttaaaccaccagca
ctcaatggtagtattgctattgttg-----------atggctttgctttctattatgatg
gaacactat----------actatcc------------caccgatggtaatagtgttgtg
cctatctgttttaagaagaagggtggtggtgatgtcaaattttctgatgaagtctctgtt
agaaccattg------------------------------acccagtttataaggtctcc
cttgaatttgagttcgagtctgagactattgtggctgtgcttaataaggctgttggtaa-
----tcgtatcaaggttacaggtggttgggacgatgttgttgagtatatcaacgttgcca
ttgaggttcttaaagatcatatcgatgtgccta-----agtactacatct----------
------------atgatgaggaaggtggcaccgatcctaatctgcccgtaatggtttctc
agtggccgttgaatgatgacacgatctcacaggatctg---------------------c
ttgatgtggaagttgttactgatgcaccaattgatttcgagggtgatgaagtagactcct
ctgaccctgataaggtggcagatgtggctaactctgagcctgaggatgatggtcctaatg
tagctcctgaaacaaatgtagagtctgaagttgaggaagttgccgcaaccttgtccttta
ttaaagatacaccttccacagttactaaggatccttttgcttttgactttgcaagctatg
gaggactt-----aaggtttta--agacaatctcataacaactgctgggttacttctacc
ttggtgcagctacaattgcttggcatcgttgatgaccc-------------------tgc
aatggagctttttagtgctggtagagttggtccaatggttcgcaaatgctatgagtcaca
aaaggc-----------tatcttgggatctttgggtgatgtgtcggcttgcctagagtct
ctgactaaggacctacacacacttaagattacctgttctgtagtctgcggttgtggt---
-actggtgaacgtatctatgagggttgtgcttttcgtatgacgccaactttggaaccgtt
cccatatggtgcttgtgctcagtgtgctcaagttttgatgcacacttttaaaagtattgt
tggcaccggcatcttttgtcgagatactactgctctctccttggattctttggttgtaaa
acctctt--------------------------------------------tgtgcggct
gcttttataggcaaggatagtggtcattatgtcactaacttttatgatgctgctatggct
attgatggttatggt-cgtcatcagataaagtatgacacactgaacaccatttgtgttaa
agacgttaattggacagcaccttttgtcccagacgttgagcctgtattggagcctgttgt
caaaccgttct--attcttataggaatgttgatttttaccaaggagattttagtgacctt
gttaaact---tccatgtgactttgttgttaatgctgcaaatgagaatttgtctcacggt
ggcggcatagcaaaggccattgatgtttataccaagg----------------------g
catgctgcagaagtgctcaaatga-------------------------ttacattaaag
cacacggtcccattaaagttggacgtggtgtcatgt-tggatgcattaggtcttaaggtc
t--ttaatgttgttggtccacg------------taagggtaagcatgcacctgagcttc
ttgtt---------------------------------------------------aagg
cttataagtccgtttttgctaattcag--------------------------gtgttgc
tcttacacctttgattagtgttggaatttttagtgttcctttggaagaatctttat----
---------------------ctgcttttcttgcatgtgttggtgatcgcc--------a
ctgtaagtgcttt------tgttatagtgacaaagag-----------------------
--------cgcgaggctatcattaattacatggat-------------------------
--------ggcttggtagatgctattttcaaagatgcgcttgttgatactactcctgtcc
aggaagatgttc---------------------aacaagtttcacaaaaaccagttttgc
ctaattttgaacctttcaggattgaaggtgctcatgctttctatgagtgcaaccctgaag
gtttgatgtcattaggtgctgacaag--------------ctggtgttgtt---------
-tacaaattccaatttggatttttgtagcgttggtaagtgtcttaacaatgtgaccggcg
gtgcattgcttgaa------------------------gccataaatgtattt------a
aaaagagtaacaaaacag---------tgcctgctggcaactgtgttacttttgagtgtg
cagacatgatttct----------attactatggtag----tattgccatctgatggtga
tgctaattatgacaaaaattatgcacgcgccgtcgtcaaggtatctaagcttaaaggcaa
gttattgcttgctgttggtgatgccacgttgtattccaagttgtcccacctcagcgtggt
aggtttcgtatcca-cacctgatgatgtggagcgtttctacgcaaataagagtgtggtta
ttaaagtcactgaggatacacgtagtgttaaggctgttaaagtagaatccactgttactt
atggacaacaaattggaccttgtcttgttaatgacacc--gttgtcacagacaacaaacc
tgttgt------tgctgatgttgtagctaa---------ggttgtaccaagtgctaattg
ggattcacattatggttttg--ataaggctggtgagttccacatgctagaccatactggg
tttgcctttcctagtgaagttgttaacggtaggcgtg---------------------tg
cttaaaaccacagataataactgttgggttaatgttacatgtttacaattacagtttgct
agatttaggttcaagtcagca-ggtctacaggctatgtgggagtcctattgtactggtga
tgttgctatgtttgtgcattggttgtactggcttactggtgttgacaaaggtcagcctag
tgattcagaaaatgcacttaacatgttgtccaagtacattgtttctgctggttctgtcac
tattgaacgtgtcacgcatgacggctgttgttgtag-------taagcgtgttgtcactg
caccagttgtgaatgctagcgtattgaagcttggcgtcgaggatggtctttgtccacatg
gtcttaactacattgacaaagttgttgtagttaaaggtactacaattgttgtcaatgttg
gaaaacctgtagtggcaccatcacacctctttcttaagggtgtttcctacacaacattcc
tagataatggtaacggtgttgt-cggccattatactgtttttgatcatgacactggtatg
gtgcatgatggagatgcttttgtaccgggtgatctcaatgtatctcctgttac-------
aaatgttgtcgtctcagagca-----gacggctgttgtgattaaagaccctgtgaagaaa
gtagagttagacgctacaaagctgttagacactatgaattatgcatcggaaagatttttt
tcctttggtgatttcatgtcacgtaatttaattacagtgtttttgtacatccttagcatt
ttgggtctctgttttagggcctttcgtaagagggatgttaaagttctagctggtgtaccc
caacgtactggtattatattgcgtaaaagtgtgcgctataatgcaaaggcgttgggtgtc
ttcttcaagctaaaactttattggttcaaagttcttggtaagtttagtttgggtat--tt
atgcattgtatgcattactattcatgacaatacgctttacgcctataggtggccctgttt
gtgatgatgttgttgctggttatgctaattctagttttgacaagaatgagtattgcaaca
gtgttatttgtaaggtctgtctctatgggtaccaggaactttcggacttctctcacacac
aggtagtatggcaacaccttagagacccattaattggtaatgtgatgcctttctttta--
------------tttggcatttctggcaatttttgggggtgtttatgt------aaaggc
tattactctctattttattttccagtacctta----acattcttggtgtgtttttgggcc
ta------caacagtccatttggtttttgcagcttgtgccttttgatgtctttggtgatg
agatcgtcgtctttttcatcgttaca-cgcgtattgatgttccttaagcatgttttcctt
ggctgcgataaggcatcttgtgtggcttgctctaagagtgctcgccttaagcgcgttcct
gtccagactatttttcagggtactagcaaatccttctacgtacatgccaatggtggttct
aagttctgtaagaagcacaatttcttttgtttaaattgtgattcttatggtccaggctgc
acttttattaatgacgtcattgca-----------actgaagttggtaatgttgtcaaac
ttaatgtgcaaccgacaggtcctgccactattcttattgacaaggttgaattcagtaatg
gtttttactatctttatagtggtgacac----------attttggaagtaca--------
---actttgacataacagatagcaaatacacttgcaaagaatcacttaaaaattgtagca
taacaacagactttattgtttttaacaataatggttccaatgt---aaatcaggttaaga
at--gcatgtgtgtatttttcacagatgctttgtaaacctgttaagttagtggactcagc
gttgttggccagtttgtctgttgattttggtgca------------agcttacatagtgc
ttttgttagtgtgttgtcgaatagttttggcaaa--gatctgtcaagttgtaatgacatg
caggattgcaagagc-------------acattgggttttgatgatgtaccattggatac
ctttaatgctgc------------------------------------------tgttgc
tga------------ggctcatcgttacgatgtcctcttgactgacatgtcgttcaacaa
ttttaccaccagttatgcaaaaccagaggaaaaacttcccgtccatgacattgccacgtg
tat-----------------------gcgtgtaggtgccaagattgttaatcataacgtt
cttgtcaaggatagtatacctgtggtgtggcttgtacgtgatttcattgccctttcggaa
gaaactaggaagtacattattcgtacgactaaagttaagggtataaccttcatgttgacc
tttaatgattgtcgtatgcacactaccatacctactgtttgcattgcaa-----------
----ataagaagggtgcaggtcttcctagtttttcaaag--gttaagaaattcttttggt
ttttgtgtctgttcatagttgctgctttctttgcactaagctttcttgattttagtactc
aggttagcagtgatagcgattatgacttcaagtatattgagagtggccagttgaagactt
ttgacaatccacttagttgtgtgcataatgtctttagtaacttcgaccagtggcatg-at
gccaagtt-------tggtttcacccccttcaacaatcctagttgtcctatagtcgttgg
tgtatca--gacgaagctcgc------actgttccaggtattccagcaggtgt-------
--------ttatttagctggtaaaacacttgtttttgctattaacaccatttttggtaca
tctggtttgtgctttgatgctagtggcgttgctgataagggc------------------
---------------------------gcttgcatttttaattcggcttgcaccacatt-
--atctggtttgggtggaactgccgtctactgttataagaatggtctagttgaaggtgct
aaactttatagtgagttggcacctcatagctactataaaatggtagatggtaatgctgtg
tctttacctgaaattatctcacgcggctttggcatccgtactatccgtacaaaggctatg
acc------------tattgccgtgttggccagtgtgtgcaatctgcagaaggcgtttgt
-------tttggcgccgatagattct--------------------------------tt
gtctataatgcagaatctggttctgactttgtttgtggcacagggctctttacattgttg
atgaacgttattagtgttttttccaagacagtaccagtaactgtgttatctggtcaaata
ctttttaattgcattattgcttttgctgctgttgcggtgtgttt------cttatttaca
aagtttaagcgcatgttcggtga--------------------tatgtctgttggcgttt
tcactgtcggtgcttgtactttgttgaacaatgtttcctacattgtaacacagaa-----
-------------cacacttggcatgttgggctatgcaactttgtactttttgtgcacta
aaggtgttagatatatgtggatttggcacttgggatttttgatctcatatattcttattg
caccatggtgggttttgatgttttatgccttttcagccatttttgagtttatgcctaacc
tttttaagcttaaggtttcaacacaactttttgagggtgacaagttcgtaggctcttttg
aaaatgctgcagcaggtacatttgtgcttgatatgcatgcctatgagagact--------
------tgccaactctatctcaactgaaaaactgcgtcagtatgctagtacttataataa
gtacaagta--ttattcaggcagtgcttcagaggctgattacaggcttgcttgttttgcc
catttggccaaggctatgatggatt---atgcttctaatcacaacgacacgttatacaca
ccacccactgtgagttacaattcaactctacaggctggcttgcgtaagatggcacaacct
tctggtgttgttgagaagtgcatagttcgtgtttgctatggtaatatggctcttaatggc
ctatggcttggtgatactgttatctgcccacgccatgttat---agcgtctagtactact
agcactatagattatgactatgccctttctgttttacgcctccacaacttctccatttca
tctggtaatgttttcctaggtgttgtgggtgtaaccatgcgaggtgctttgttgcagata
aaggttaatcaaaacaatgtccacacgcctaagtacacctatcgcacagttagaccgggt
gaatcttttaatattttggcgtgctatgatggttctgcagctggtgtttacggcgttaac
atgcgctctaattacactattagaggctcgttcattaatggcgcttgtggttcacctggt
tataacattaacaatggtaccgttgagttttgctatttacaccagcttgaacttggttca
ggctgtcatgttggtagcgacttagatggtgttatgtatggtggttatgaggaccaacct
actttgcaagttgaaggcgctagtagtctgtttacagagaatgtgttggcatttctttat
gcagcactcattaatggttctacttggtggcttagttcttctaggattgctgtagacagg
tttaatgagtgggctgt------tcataatggtatgacaacagtagttaatactgattgc
ttttctattcttgctgctaagactggtgttgatgtacaacgtttgttggcctc---aatc
cagtctctgcataagaattttggtggaaagcaaattcttggctatacctcgttgacagat
gagtttactacaggtgaagttatacgtcaaatgtatggcgttaatcttcagagtggttat
gtttcacgcgcctgcagaaatgtcttgctggttggttctt----ttctgactttcttttg
gtcagaattagtttcctacactaagttcttttgggtaaatcctggttatg---------t
cacacctatgtttgcgtgtttgtcattgctgtcctcacttttg--atgttcacactcaag
cataagacattgtttttccaggtctttctaatacctgctctgattgttacatcttgcatt
aatttggcatttg-----------atgttgaagtctacaactatttggcagagcattttg
attaccatgtttctctcatgggttttaatgcacaaggtcttgttaacatctttgtctgct
ttgttgttaccattttacacggcacatacacatg------------gcgct------ttt
ttaacacacctgtgagttctgtcacttatgtggtagctttgctgactgcggcctataact
atttttacgctagtgacattcttagttgtgctatgacactatttgcta------------
---gtgtgactggcaactggttcgttggtgctgtttgttataaagctgctgtttatatgg
ccttgagatttcctacttttgtggctatttttggtgata---ttaagagtgttatgttct
gttaccttgtgttgggttattttacctgttgcttctacggtattctctactggttcaaca
ggttctttaaggttagtgtaggtgtctatgactatactgttagtgctgctgagtttaagt
atatggttgctaacggcctacgtgcaccaactggaacacttgattcactacttctgtctg
ccaaattgattggtattggtggtgagcggaatattaagatttcttccgttcagtctaaac
tgactgatattaagtgtagtaatgttgtgcttttaggctgtctctctagcatgaatgtct
cagcaaat----------------tcaacagaatgggcctattgtgttgacttgcataac
aagatcaacctgtgtaatgacccagaaaaagcgcaggaaatgctacttgctttgttggca
tttttccttagtaagaatagtgcttttggtttagatgacttattggaatcctattttaat
gacaatagtatgttgcagagtgttgcatctacttatgtcggtttgccttcttatgtcatt
tatgaaaatgcacgccaacag-tatgaagatgctgttaataatggttctccacctcagtt
ggttaagcaattgcgccatgctatgaatgtggcaaagagtgaatttgaccgtgaggcttc
tactcagcgtaagcttgatagaatggcggagcaggctgcagcacagatgtataaagaggc
aagagcagttaataggaagtccaaagttgtaagtgctatgcattcactgctttttggtat
gttgagacgtttggatatgtcttctgtagacactattctcaacttggcaaaggatggggt
tgtacctctgtctgtcataccggcagtcagtgctactaagcttaacattgttacttctga
tatcgattcttataatcgtatccagcgtgaggg------atgtgtccactacgctggtac
catttggaatataattgatatcaaggacaatgatggcaaggtggtacacgttaaggaggt
aaccgcacagaatgctgagtccctgtcatggcccct---------ggtccttgggtgtga
gcgtattgtcaagcgccagaataatgaaattattcctggtaagctgaagcagcgct----
-----ccattaaggcagaaggagatggcatagttggagaaggtaaggcactttacaataa
tgagggtggacgtacttttatgtatgctttcatctcggacaaaccggacctgcgtgtagt
taagtggg------------agttcgatgg---tggttgtaacactattgagctagaacc
accacgtaagttcttggtggattctcctaatggtgcacagatcaagtatctctactttgt
tcgtaaccttaacacgttacgtaggggtgccgttctcggctacataggtgccactgtacg
cttgcaggctggtaaacaaacagaacaggctattaactcttcattgttgacactttgcgc
tttcgctgtggatcctgctaagacctacatcgatgctgtcaaaagtggtcacaaaccagt
aggtaactgtgttaagatgttggccaatggttctggtaatggacaagctgttactaatgg
tgtggaggctagtactaaccaggattcatacggtggtgcgtccgtgtgtctatattgtag
agcacatgttgagcatccatctatggatggtttttgcagactgaaaggcaagtacgtaca
ggttccactag---gtacagtggatcctatacgttttgtacttgagaatgacgtttgcaa
ggtttgtggttgttggctggctaatggctgcacttgtga---------cagatccattat
gcaaagtactga-tat---ggcttatttaaa----------------------------c
gagtacggggctctagtgcagctcgactagagccctgtaac---ggtactgatacacaac
atgtgtatcgtgcttttgacatctacaacaaggatgttgcttgtctaggtaaattcctca
aggtgaactgtgttcgcctgaagaatttggataagcatgatg------------cattct
atgttgtcaaaagatgtaccaagtctgcgatggaacacgagcaatccatctatagcagac
ttgaaaagtgtggagccgtagccgaacacgatttcttca---cttggaaggatggtcgtg
ctatctatggtaacgtttgtagaa----aggatcttaccgagtatactatgatggatttg
tgttacgctttacgtaactttgatgaaaacaattgcgatgttcttaagagcattttaatt
aaggtaggcgcttgtgaggagtcctacttcaataataaagtctggtttgaccctgt----
--------------------tgaaaatgaagacattcatcgtgtctatgcattgttaggt
accattgtttcacgtgctatgcttaaatgcgttaagttctgtgatgcaatggttgaacaa
ggtatagttggtgttgtcacattagataatcaggatcttaatggtgatttttatgatttt
ggtgattttacttgtagcatcaagggaatgggtatacccatttgcacatcatattactct
tatatgatgcctgttatgggtatgactaattgccttgctagtgagtgttttgttaagagt
gatatatttggtgaggatttcaagtcatatgacctgctggaatatgatttcacggagcat
aagacagcactcttcaacaagtatttcaagtattggggactgcaataccaccctaactgt
gtggactgcagtgatgagcagtgcatagttcactgtgccaacttcaatacgttgttttcc
actactatacctattacggcatttggacctttgtgtcgcaagtgttggattgatggtgtt
ccactggtaactacagctggttatcattttaaacagttaggtatagtttggaacaatgac
ctcaacttacactctagcaggctctctattaacgaactactccagttttgtagtgatcct
gcattgcttatagcatc---------atcaccagcccttgttgatcagcgtactgtttgc
ttttcagttgcagcgctaggtacaggtatgactaaccagactgttaaacctggccatttc
aataaggagttttatgacttcttacttgagcaaggtttcttttctgagggctctgagctt
actttaaagcacttcttctttgcacagaagggtgatgcagctgttaaggattttgactac
tataggtataatagacctactgttctggacatttgccaagctcgcgtcgtgtatcaaata
gtgcaacgctattttgatatttacgaaggtggttgtatcactgctaaagaagtggttgtt
acaaaccttaacaagagcgcaggttatcctttgaacaagtttggtaaagctggtctttac
tatgagtctttatcctatgaggaacaggatgaactttatgcttatactaagcgtaacatc
ctgcccactatgacacagctcaaccttaaatatgctataagtggcaaagaacgtgcacgc
acagtgggtggtgtctcgcttttgtcaaccatgactactcggcagtatcaccagaaacac
cttaagtccatagttaatactaggggcgcttcggttgttattggtactactaagttttat
ggtggttgggacaatatgcttaagaaccttattgatggtgtcgaaaatccgtgtcttatg
ggttgggattacccaaagtgcgatagagcactgcccaatatgatacgcatgatttcagcc
atgatcttaggctctaagcacaccacatgctgcagttccactgaccgctttttcaggttg
tgcaatgaattggctcaagtccttactgaggttgtttattctaatggaggtttttatttg
aagccaggtggtactacctctggtgatgcaaccaccgcatatgcaaactcagttttcaat
atcttccaagcagtaagtgccaatgttaacaaacttcttagtgttgacagcaatgtctgt
cataatttagaagttaagcaattgcagcgtaagctttatgagtgctgttatagatcaact
accgtcgatgaccagttcgtcgttgagtattatggttacttgcgtaaacatttttcaatg
atgattctttctgatgatggcgttgtttgttataacaatgactatgcatcacttggttat
gtcgctgatcttaacgcattcaagactgttttgtattaccagaacaatgtcttcatgagc
gcctctaaatgttggatcgagcctgacattaataaaggtcctcatgaattttgctcgcag
catactatgcagattgtcgataaagatggtacttactacctaccttaccctgatccttca
agaatcctctctgcaggtgtgtttgttgacgacgttgttaaaactgatgcagttgtattg
cttgaacgttatgtgtcattggctatagatgcctacccgttatctaagcatgaaaaccct
gaatataagaaggtgttttatgtgcttttggattgggttaagcacctgtataaaactttg
aatgctggtgtgttagagtctttttctgtcacacttttggaagattctactgctaaattc
tgggatgagagcttttatgccaacatgtatgagaaatctgcagttttgcaatctgcaggg
ctttgtgttgtttgtggctctcaaactgttttacgttgtggtgattgtctacggcgtcct
atgctttgtactaagtgtgcttatgatcatgtcattggaacaactcacaagttcattttg
gctatcactccatatgtgtgttgtgcttcagattgtggtgtcaatgatgtaactaagctc
tacttaggtggtcttagttattggtgtcatgaacacaagccacgtcttgcattcccgttg
tgttctgctggtaatgtttttggtttgtacaaaaattctgctaccggctcacccgatgtt
gaggactttaatcgcattgctacatccgattggactgatgtttctgactacaggttggca
aatgatgtcaaagactcattgcgtctatttgcagcggaaactatcaaggccaaggaggag
agcgttaagtcatcctacgcttgtgcaacactacatgaggttgtaggacctaaagagttg
ttgctcaaatgggaagtcggcagacccaaaccacctcttaatagaaattcggttttcact
tgttatcatataacgaagaacaccaaatttcaaatcggtgagtttgtgtttgagaaggca
gaatatgataatgatgctgtaacatataaaactaccgccacaacaaaacttgttcctggc
atggtttttgtgcttacctcacataatgttcagccattgcgcgcaccgaccattgctaat
caagaacgttattccactatacataagttgcatcctgcttttaacatacctgaagcttat
tctagcttagtgccctattaccaactgattggtaagcagaagattacaactatccaggga
cctcccggtagtggtaaatctcactgtgttatagggctaggtttgtactatccaggtgca
cgtatagtgtttacagcttgttctcatgcagcggtcgattcactttgtgtgaaagcctcc
a-----ctgcttatagcaatgacaaatgttcacgcatcataccacagcgtgctcgtgttg
agtgttatgacggtttcaagtctaataatactagtgctcagtaccttttctccactgtca
atgctttgccagagtgcaatgcggacattgttgtggtggatgaggtttctatgtgcacta
attatgacttgtctgtcataaatcagcgcatcagctataggcatgtagtctatgttggtg
accctcaacagctgcctgcaccacgtgttatgatttcacgtggtactttggaaccaaagg
actacaacgttgtcactcaacgcatgtgtgcccttaagcctgatgttttcttgcacaagt
gttatcgctgtcctgctgagatagtgcgcactgtgtctgagatggtctatgaaaaccaat
tcattcctgtgcacccagacagcaagcag-----tgttttaaaatcttttgcaagggtaa
tgttcaggttgacaatggttcaagcattaatcgcaggcaattggatgttgtgcgtatgtt
tttggctaaaaaccctaggtggtcaaaggctgttttcatttccccttataacagccagaa
ttatgttgccagccgtttgctaggtttacaaattcagacagttgactcatcccagggtag
tgagtatgactatgtcatttacacacaaacttcagatactgcccatgcctgtaatgttaa
caggtttaatgttgccatcacgagggctaagaaaggcatattatgtataatgtgcgatag
gtccctttttgatgtgcttaaattttttgagcttaaa---------------ttgtctga
tttgcaggctaatgagggttgtggtctttttaaagactgtagcagaggtgatgatctgtt
gccaccatctcacgctaacaccttcatgtctt----tagcggacaattttaagactgatc
aagatcttgctgttcaaata---ggtgttaatggacccattaaatatgagcatgttatct
cgtttatgggtttccgttttgatattaacatacccaaccaccacactctcttttgcacac
gcgactttgccatgcgcaatgttagaggttggttgggctttgacgttgaaggagcacatg
ttgttggctctaacgtcggtacaaatgtcccattgcaattagggttttctaacggtgttg
attttgttgtcagacctgaaggttgcgttgtaactgagtctggtgactacattaaacccg
tcagagctcgtgct------ccaccaggggaacaatttgcacaccttttgcctctactta
aacgcggccaaccatgggatgtggtt-cgtaagc-gtatagtgcaaatgtgtagtgacta
cctggctaacctatcagacatactaatttttgtgttgtgggctggtggtttggagttgac
aactatgcgttactttgtcaagattggacc---aagcaggagttgtgattgtggtaaggt
tgctacttgttacaatagtgcgctgcatacgtactgttgtttcaaacatgcccttggttg
tgattacctgtacaatccatactgtattgatatacagcagtggggatacaagggatcact
tagccttaaccaccatgagcattgtaatgtacatagaaacgagcatgtggcttctggtga
tg-ccataatgactcgctgtctagccatacatgattgctttgtcaagaacgttgactggt
ccatcacatacccatttattggtaatgaggctgttattaataagagcggccgaattgtgc
aatcacacactatgcggtcagttcttaagttatacaatccaaaagcca-----------t
atatgatattggcaaccctaagggcattagatgtg---ccgtaacggatgctaagtggtt
ctgctttgacaagaatcctactaa---------ttctaatgtcaagacattggagtatga
ctatataacaca---cggccaattt---gatgggttgtgcttgttttggaattgcaatgt
ggacatgtatccagaattctctgtggtctgtcgttttgacactcgctgtaggtcaccact
caacttggagggttgtaatggtggttcactgtatgttaataatcatgcattccatacacc
ggcttttgacaagcgtgcttttgccaagttgaagccaatgccatttttcttctatgatga
tactgagtgtg----------------acaagttacaggactctataaactacgttcctc
ttagggctagtaattgcattactaaatgtaatgttggtggagctgtctgtagtaagcatt
gtgctatgtaccatagctatgttaatgcttacaacacctttacgtcggcgggctttacga
tttgggtgcccacttcgtttgacacctacaatctgtggcagacatttagtaacaacttgc
aaggtcttgagaacattgctttcaatgtcgtaaagaaaggatcttttgttggtgctgaag
gtgagcttcctgtagctgtggttaatgacaaagtgctcgttagagatggtactgttgata
ctcttgttttcacaaacaagacatcactacccactaacgtagcttttgagttgtatgcca
agcgtaaggtaggactcaccccacccattacgatcctacgtaacttgggtgttgtttgca
catctaagtgtgtcatttgggactatgaagccgaacgtccacttactacttttacaaagg
atgtctgt-----------------aaatataccgactttgagggtgacgtttgcacac-
-----------tctttgataacagcattgttggttcattagagcgattctctatgaccca
aaatgctgtgcttatgtcacttacagctgtta-----aaaagcttactggca----taaa
gttaacttatggttatcttaatggtgtcccagttaacacacatgaagataaaccttttac
ttggtacatttacactaggaag---aacggcaagttcgaggactatcctgatggctattt
tacccaaggtagaacaaccgctgattttagccctcgtagtgacatggaaaaggacttcct
aagtatggatatgggtctgtttattaacaagtacggactcgaagattacggctttgagca
cgttgtgtatggtgatgtttctaaaaccacccttggtggtttacatctactaatttcgca
ggtgcgtctggcctgtatgggtgt--------------gcttaaaatagacgagtttgtg
tctagtaatgatagcacgttaaagtcttgtactgttacatatgctgataaccctagtagt
aagatggtttgcacgtatatggatctccttcttgacgattttgtcagcattcttaaatcg
ttggacttgagtgttgtatctaaagttcatgaagttatggtcgattgtaaaatgtggagg
tggatgttgtggtgtaaggatcataaactccagacattttatccgcaacttcaggccagt
gaa---tggaagtgtggttattccatgccttctatttacaagatacaacgtatgtgttta
gaaccttgcaatctctataactatggtgctggtattaagttacctgatggcattatgttt
aacgtagttaaatatacacagctttgtcaatatcttaatagcaccacaatgtgtgtaccc
catcacatgcgtgtgctacatcttggtgctggctccgacaagggtgttgcacctggcacg
gctgtcttacgacgttggttgccactggatgccattatagttgacaatgatagtgtggat
tacgttagcgatgctgattatagtgttacgggagattgctctaccttatacctgtcagat
aagtttgacttagttatatctgatatgtatgatggtaagattaaaagttgtgatggggag
aacgtgtctaaagaaggcttctttcc-ctatattaatggtgtcatcactg-a-aaagttg
gcacttggtggtactgtagctattaaggtgacggagtttagttggaataagaagttgtat
gaactcattcagaagtttgagtattggacaatgttctgtaccagtgttaacacgtcatcg
tcagaggcatttttaattggtgttcactatttaggtgattttgcaagtggcgctg--tga
ttgacggcaacactatgcatgccaattatatcttctggcgtaattccacaattatgacta
tgtcttacaatagtgtacttgatttaagcaagttcaattgtaagcataaggctacagttg
ttgttaatttaaaagactcatccattag-tgatgttgtgttaggcttgttgaagaatggt
aagttgctagtgcgtaataatgacgccatttgtggcttttctaatcatttggtcaacg--
taaacaaatgaagtctttaacctacttctggttgttcttaccagtactttcaacacttag
cctacca-----------------------------------------------------
-------------caagatgtcac---------caggtgccaagctactactaactttag
gcggttcttttcaaaatttaatgttcaggcgcctgccgttgttgtactgggcggttatct
acctat------tggtgaaaac------------tcaagt---tggtactgtgccggc--
-catcg---aactgctagtggcgttcatggtatttttgttagctatattgattc------
---tggacatggctttgagattggcatttcgcgagagccatttgaccctagtggttacca
gctttatttacataaggctact------------aacggtaacactaatgctactgcgcg
actgcgcatttgccagtttcccgataataaaacattgggccctact-------------g
t---taataatgttacaacaggtcgtaattgcctatttaacaaagccatcccagctcata
tg------tttgaacgtattgttgtcggcataacatgggataatgatcgtgtcactgtct
tttctgacaagatctattatttttattttaaaaatg---attggtcccgtgttgcgacaa
agtgttacaactgtggaggttgtgctatgcaatatgtttatgaacccacctactacatgc
ttaatgttactagtgctggtgaggatggtatttcttatgaaccctgtac-----------
---------------ag--------------ctaattgcactggttacgctgccaatgta
tttgccactga---gcccaatggccacatac-----------cagaaggttttagtttt-
-aataattggtttcttt-----tgtccaatgattccactttgttgcatggtaaggtggtt
tccaaccaaccattgttggtcaattgtcttttggccattcctaagatttatggactaggc
caatttttctcctttaatcaaacgatcgatggtg---------------tttgtaatgga
gctgctgtggagcgtgcaccagaggctctgaggtttaatattaatgacacct--------
----ctgtcattcttgctgaaggctcaattgtacttcatactgctttaggaacaaatttt
tcttttgtttgcagtaattcctcagatcctcactt---------------------a---
---------g----------ctaccttcgccatacctttgggtgctacccaagtacccta
ttatt--gttttcttaaagtggatact--------------------tacaactccactg
---------------tttataaattcttggctgttttacctccaaccgtcagggaaattg
tcatcaccaagtatggtgatgtttatgtcaatgggtttggatacttgcatctcggtttgt
tggacgctgtcacaattaatttcactggtcatggcactgac---------gatgaagttt
ctggttactggaccatagcatcgactaattttgttgatgcactcatcgaagttcaaggaa
ctgccattcagcgtattctttattgtgatg---atcctgttagccaactcaagtgttctc
aggttgcttttgaccttgacgatggtttttaccctatttct----------tctagaaac
cttctgagtcacggacagccaatttcttttgttactttgccatcatttaatgatcattct
tttgttaatattactgtctctgcttcttttggtggtcttagtggt--gccaatcttactg
ca-tctgacactactatcaatgg-gtttagttctttctgtgttgac--actagacaattt
accatttcactgttttataatgttacaaacagttatggttatgtgtctaaatcacaggat
agtaattgccctttcaccttgcaat----------ctgttaatgattacctgtcttttag
caacttttgtgtttccaccagccttttggctagtgcctgtaccatagatctttttggtta
cc--ctgcgtttggtag------------tggtgttaagtttacgtccctttactttcaa
ttcacaaagggtgagttgattactggcacgcctaaaccacttgaaggtgtcacggacgtt
tcttttatgactctggatgtgtgtaccgagtatactatctatggctttaaaggtgagggt
atcattac----ccttacaaa------------ttctagctttttggc--aggtgtttat
tatacatctgattctg-------------gacagttg------ttagcctttaagaatgt
cactagtggtgctgtttattctgttacgcca--------------------------tgt
tctttttcagagca--ggctgcata--------tgttgatgatgatatagtgggtgttat
ttctagtttgtctagctccacttttaacagtactagggagttgcctggtttcttctacca
t----------tctaatgagggctccaattgtacagagcctgtgttggtgtatagta-ac
ataggtgtttgtaaatctggcagtatt--------ggcttcgtcccatc-----------
--tcagtttggccaagtcaagattgcacccacggt-------------------------
--------tactgggaatattagtattcccaccaactttagtatgagtattaggacagaa
tatttacagctttacaacacgcctgttagtgttgattgtgcaacatatgtttgtaatggt
aactctcgttgtaaacaattactcacccagtacactgcagcatgtaagaccatagagtca
gcattacaactcagcgctaggcttgagtctgttgaagttaactctatgcttaccatttct
gaagaggctttacagtt-----agctaccatcagttcgtttaatggtgatgggtataatt
ttactaatgtgctgggtgcttccgtgtacgatcctgcaagtggcagggtggtacaaaaaa
gg---tctcttattgaagacctgctttttaataaagtggttactaatggccttggtactg
ttgatgaagactataagcgctgttctaatggtcgctctgtggcagatctagtctgtgcac
agtattactctggtgtcatggtactacctggggttgttgacgctgagaagcttcacatgt
acagtgcgtctctcatcggtggtatggcgctaggaggtttaactgctgcagc-ggcattg
ccttttagcta-----tgctgttcaagc------tagactcaattatcttgctgtacaga
cggatgttctacagcggaaccagcaattgcttgctgagtcttttaactctgctattggta
atataacttcagcctttgagagtgttaaagaggctattagtcaaacttccaagggtttga
acactgtggctcatgcgcttactaaggttcaagaggttgttaattcgcagggttcagctt
tgagtcaacttaccgtacagctgcaacacaacttccaagccatttctagttctattgatg
acatttattcccgactggacattctttcagccgatgttcaggttgaccgtctcatcaccg
gcagattatcagcacttaatgcttttgttgcccaaaccctcactaagtatactgaggttc
aggctagcaggaagctagca--cagcaaaaggttaatgagtgcgtcaagtcgcaatctca
gcgttacggtttttgtggtggtgatggcgagcacattttctctctggtacaggccgcacc
tcagggcctgctgtttttacatacagtacttgtacc---------gggtgattttgtaga
tgttcttgccatcgctggcttatgcgttaatgatgaaattgccttgactctacgtgagcc
tggcttagtcttgtttacgcatgaacttcaa---actgatactgcgacggaatattttgt
ttcatcgcgacgtatgtttgaacctagaaaacctaccgttagtgattttgttcaaattga
gagttgtgtggtcacctatgtcaatctgactagagaccaactaccagatgtaatcccaga
ttacatcgatgttaacaaaacacttgatgagattttagcttctctgcccaatagaactgg
tccaagtcttccctta--------------gatgtttttaatgccacttatc--------
------------------ttaatctgactggtgaaattgcagatctagagcagcgttcag
agtctctccgtaatactacagaggagctccaaagtctcatagacaatatcaacaacacac
ttgttgaccttgagtggctcaaccgagttgagacatacatcaagtggccgtggtgggttt
ggttgattattttcattgttctcat---ctttgttgtgtcattactagtgttctgctgca
tttccacgggttgttgtggatgctgcggttgctgctgtgctttttcttcaggttgttgta
ggggtcctagac------------------------------------------------
-------ttcaaccttacgaagat---------------tttgaaaaggtccacgtgcag
tg-atgt-------ttcttggac-tttttca-------atacacgattgacacagttgtc
------aaagatgtctcaaagtctgctaacttgtctttggatgctgtccaagagttggag
ctcaatgtagttccaattagacaagcttcaaatgtgacgggttttcttttcaccagtgtt
tttatctacttctttgcactgtttaaagcgtcttc-------------------------
-------------tttgagtcgcaattatattatgttggcagcgcgttttgctgtcattg
ttctttatt---------------------------ttttagatgcaactaatgtatgtt
gcacacttattggcaggctttg---tttagtctgctttt------------actcc----
--------------------------------tggcgctataaaaatgcgctcttt----
------attatttttaatactacgacact--------------ttctttcctcaatggta
aagcagcttatt------------------atgacggcaaatccattgtgattttagaag
gtggtgacc------------------------------------------attacatca
cttttggcaactcttttgtt----gctttcgttagtagcatcgacttgtatctagc-tat
acgtgggcggcaagaagctgacctacagctgttgcgaactgttgagcttcttgatggcaa
gaagctttatgtcttttcgcaacatcaaattgttggc------------attactaatgc
tgcatttgactctattca-----actagacga-------------------gtatgctac
aattagtgaatga-------------taatggtctagta-------------------gt
taatgttatactttggcttttcgtactctttttcct-------------gcttactataa
gcattaccctcgtccaattggttaatctgtgcttcacttgtcaccggttgtgtaatagcg
cagtttataca--------cctatagggcgcctgtatagagtttataagtcttacatgcg
aattgaccccctccccagtactgttattgacgtataaacgaaatatg-------------
------------------------------------tctaacggttctattcccgttgat
gagg------------tg---------------a------------ttcaacaccttaca
aactggaatttcacatggaatatcatactgacgatactacttgtagtgcttcagtatggc
cattacaagtactctgtgttcttgtatggtgtcaagatggctattctatggatactttgg
cctcttgtgttagcactgtcactttttgacgcatgggctagctttcag-gtcaattgggt
cttttttgctttcagcatccttatggcttgcatcactcttatgctgtggataatgtattt
tgtcaatagcattcggttgtggcgcaggacacattcttggtggtctttcaatcctgaaac
tgacgcgcttctc--------------------------------actacttctgtgatg
----------------------------ggccgacaggtctgcattccag----------
-----------------------tgcttggagcaccaactggtgtaacgctaacactcct
t-----------------------------------------------------------
----------------------------------------------------------ag
tggtacattgcttgtagag----------------------------agctataaggttg
ctactggcgtacaggtaagtcaatta----------------------------------
-cctagtttcgtcacag-----------------tcgccaaggccacta-----------
----------------------caacaattgtctacggacgtgttggtcgttcagtcaat
gcttcatctggcactggttgggctttctat------------------------gtccgg
tccaaacacggcgactatt-------------------------cagctgtgagtaatcc
gagttcggttctcacagatagtgagaaagt------------------------------
----------------------------------------------------gcttcatt
tagtcta----------aacagaaactttatggcttctg----tcagttttcaggatcgt
ggccgcaa----------------------------------------------------
-------------------acgggtgccattatccctctatgcccctcttagggttacta
atgacaaaccccttt---------------------------------------------
-----------------------------------------------------------c
taaggtacttgcaaacaacgctgtacccactaaca-----aaggaaataaggaccag---
-----------------caaattggatactggaatgag-------------------caa
attcgctggcgcatgcgccgtggtga-------------------------------gcg
aattgaacaaccttccaattggcatttctactacctcggaacaggacctcacgccgacct
ccgttataggac-----tcgtactgagggtgttttctgggttgctaaagaaggcgcaaag
------------actgaacccactaacttgggtgtcagaaaggcgtctgaaaagccaat-
-----catcccaaatttctctcaacagcttcccag-------------------------
----cgtagttgag------------attgttgaacctaa--------------------
---------cacacctcctacttcacgtgcaaa-----------------ttcacgtagc
aggagtcgtggtaatggcaacaacaggtccagatctccaagt-------aacaacagagg
caataaccagtcccgcggta------------------------------------attc
acagaatcgtggaaataaccagggtcgtggagcttctca------gaacagaggaggcaa
ta-----------------------ataataacaataacaagtctcgtaaccagtccaag
aacagaaaccagtcaaatgaccgtggt-------------ggtgtaacatcacgcgatga
tct----------------ggtggctgctgtcaaggatgcccttaaatct--ttgggcat
tggcgaaaaccctga-----caagcttaagcaacagcagaag-----cccaaacaggaaa
ggtctgacagcagcggcaaaaatacacct-------------------------------
---------------------------aagaagaacaaatccagagccacttcgaaagaa
c-------gtgaccttaaagacatcccagagtggaggagaattcccaagggcgaaaatag
cgtagc---agcttgcttcggac-----ccaggggaggcttca-aaaactttggagatgc
ggaatttgtcgaaaaaggtgttgatgcgtcaggctatgctcagatcgccagtttagcacc
aaatgttgcagcatt------------gctctttgg--tggtaatgtggctgttcgtgag
ctagcggactcttacgag----attacatacaactataaaatgactgtgccaaagtcaga
tccaaatgttgag--------cttcttgtttcacagg----tggatgcatttaaaactgg
taatgcaaaactccagagaaagaaggaaaagaagaacaagcgtgaaacc---------ac
gctgcagcagcatgaagaggccatctacgatgatgtgggtgcgccatctgatgtgaccca
tgccaatct------ggaatgggacacagctgttgatggtggtgatacggccgttgaaat
tatcaacgagatcttcgatacaggaaattaaacaatgttagac-----------------
-----------------------cggct--------------------------------
------------------------------------------------------------
------------------------------------------------------------
------------------------------------------------------------
------------------------------------------tattctggctatgttcca
gggtagtgccattacactgttattactgagtg-------tttttctagcgacttggctgc
tgggctatggctttgccctctaaccagcgg----------tcttggtcttgcaca-caac
ggtaagccagtg-gtaatgtcagtgcaagaaggatattaccatagcactgtcatgagggg
aac-gcagtaccttttcatctaaacctttgcacgagtaatcaaagatccgcttgacga--
------------gcctata----------------tggaagagc------gtgccaggta
tttgactcaaggactgtt----------------agtaactgaagacctgacggtgttga
tatggatacac-------------------------------------------------
------------------------------------------------------------
--------------------------------
>KC196276.1 Porcine epidemic diarrhea virus strain CH/ZMDZY/11, complete genome
------------------------------------------------------------
----------------------------------------------------acttaaaa
aga-ttttctatctacggatagctag---ctctttttctagactcttgtctactcaattc
aactaaac-gaaattttg-------------tccttccggccgcatgtcca---------
-------------------------tgctgctggaagctgacgtggaatttcattaggtt
tgcttaagtagccatcgcaagtgctgtgctgtcctcta--------gttcctggttggcg
ttccgtcgccttctacatactagacaaacagcctt-cctccagttccgtctgggggttgc
gtggataactagttccgtctagtttgaaaccagtaactgtcggctatggctagcaaccaa
gtcacattg----------------gcttttgccaatgat--gcagaaatttca------
--gcttttggcttttgcactgctagtgaagccgtctcatactattctgaggccgccgcta
gtggatttatgcaatgccgtttcgtgtccttcgatctcgctgacactgttgagggattgc
ttcccgaagactatgtcatggtggtggt-----cggcactaccaagc--ttagtgcgtat
gt-------ggacacttttggtagccgcccc---------agaaacatttgtggttggct
gttattctc-------------------------------taactgtaattacttcctcg
a---agagtta---------------gagctcacttttggtcgtcgtggtggt-------
---------------aacatcg---------tgccagttgaccaatacatg---------
-----------------------------------tgtggcgctgacgggaaacct----
-gttcttcaggaatc------------cgagtgggagtatacagactt------------
----ttttgctgactccgaagacgg---------------------tcaactcaacattg
ctgggatcac------ttatgtgaaggcc--tggattgtag-------------------
------agcgatcggacgtctcttatgcga---gtcagaatttaaca--tctattaagtc
tattactt---actgttcaacc------------------------------tatgagca
tactt---------ttcctgatggtactgcc--atgaaggttgc-----acgtactccaa
agattaagaagactgtt-------------------------------gtcttgtctgag
ccacttgctactatc----tacagggaaattggtt-----------ctccttttgtggat
aatgggagc--gatgctcgttctatcattaagagaccagtgttcctc-------------
--------cacgcttttgttaagt---------------------------------gta
agtgtggtagttatcattggact-gttggtgattggacttcctatgt-------------
----------------ctccacttgct---------------------------------
------------------------------------------------------------
-------------------gtggctttaagtgtaag---------ccagtccttgtggct
tcatgctctgctacgcctggttctgttgtggttacgcgcgctggtgctggcactggtgtt
a--agtattacaacaacat-gttcctgcgccatgtggca---------------------
--------------------gacattgatgggttggcatt-ctggcgaattcttaaggtg
cagt----ccaaagacgacctcgcttgctctggtaaattccttgaacaccatgagga---
---------------aggtttcacagatccttgctactttttgaatgactcgagcat---
----------------------tgctactaagctcaagtttgacatccttagtggcaagt
tttctgatgaagtcaaacaagctatctttgctggtcatgttgttgttggcagtgcgctcg
ttgacattgttgacgatgcactgggacagccttggtttatacgtaagcttggtgaccttg
cgagtgcagcttgggagcagcttaaggctgtcgttagaggccttaacctcctgtctgatg
aggtcgtgctcttcggcaaaagacttagctgtgccactcttag---tatcgttaacggtg
tttttgagtttatcgccgaa-------------gtgccagagaagttggctgcggctgtt
acagtttttgtcaacttcttgaatgagctttttgagtctgcctgtgactgcttaaaggtc
ggagg---------taaaacctttaacaaggttggctcctatgttctttttgacaacgca
ttggttaagcttgt-------------------caaggcaaaagttcgc-----------
-------ggcccacgacaggcaggtgtttgtgaag--------ttcgttacacaagcctt
gttattgggagtactactaa-----ggtggtttccaagcgcgttgaaaatgccaatgtga
atctcgtcgtcgttgacgaggatgtgaccctcaacaccactggtcgta----cagttgtt
gttgacggacttgcattcttcgagagtgacgggttttacagacatcttgctgatgc----
-tgacgttgtcattgaacatcctgtttat-----aagtctgcttgtgagctcaagccagt
ttttgagtgtgacccaatacctgattt------tcctatgcctgtggccgctagtgttgc
agagctttgtgtgcaaactgatctgttgcttaaaaattacaacactccttataaaact--
----------------------tacagctgcgttgtgagaggtg-----ataagtgttgc
atcacttgcac--------cttacatatcacagcaccaagttatatggagg---------
---atgctgctaattttgtagacctctgtaccaagaacattggtactgctggttttcatg
agttttacattacggcccatgaacaacaggatctgcaagggttcgtaaccacttgttgca
cgatgtcaggttttgagtgttttatgcctataatcccacagtgtccagcagtgcttgaag
agattgatggtggtagcatctggcggtcttttatcactggtcttaatacaatgtgggatt
tttgcaagcatcttaaagtcagctttggactagatggcattgttgtcactgtagcacgca
aatttaaacgacttggtgctctcttggcagaaatgtataacacttacctttcaact----
----------------------------gtggtggaaaacttggtactggcc-----ggt
gttagcttcaagtattatgccaccagtgtcccaaaaattgttttgggctgttgtt-----
----------------------ttcacagtgttaaa---agtgttcttgcaagtgccttc
cagattcctgtccaggcaggcattgagaa-------------------------------
-----------------------gtttaaagtcttccttaactgtgttcaccctgttgta
ccacgcgtcattgaaacttcttttgtggaattagaagagacgacatttaaaccaccagca
ctcaatggtagtattgctattgttg-----------atggctttgctttctattatgatg
gaacactat----------actatcc------------caccgatggtaatagtgttgtg
cctatctgttttaagaagaagggtggtggtgatgtcaaattttctgatgaagtctctgtt
agaaccattg------------------------------acccagtttataaggtctcc
cttgaatttgagttcgagtctgagactattgtggctgtgcttaataaggctgttggtaa-
----tcgtatcaaggttacaggtggttgggacgatgttgttgagtatatcaacgttgcca
ttgaggttcttaaagatcatatcgatgtgccta-----agtactacatct----------
------------atgatgaggaaggtggcaccgatcctaatctgcccgtaatggtttctc
agtggccgttgaatgatgacacgatctcacaggatctg---------------------c
ttgatgtggaagttgttactgatgcaccaattgatttcgagggtgatgaagtagactcct
ctgaccctgataaggtggcagatgtggctaactctgagcctgaggatgatggtcctaatg
tagctcctgaaacaaatgtagagtctgaagttgaggaagttgccgcaaccttgtccttta
ttaaagatacaccttccacagttactaaggatccttttgcttttgactttgcaagctatg
gaggactt-----aaggtttta--agacaatctcataacaactgctgggttacttctacc
ttggtgcagctacaattgcttggcatcgttgatgaccc-------------------tgc
aatggagctttttagtgctggtagagttggtccaatggttcgcaaatgctatgagtcaca
aaaggc-----------tatcttgggatctttgggtgatgtgtcggcttgcctagagtct
ctgactaaggacctacacacacttaagattacctgttctgtagtctgtggttgtggt---
-actggtgaacgtatctatgagggttgtgcttttcgtatgacgccaactttggaaccgtt
cccatatggtgcttgtgctcagtgtgctcaagttttgatgcacacttttaaaagtattgt
tggcaccggcatcttttgtcgagatactactgctctctccttggattctttggttgtaaa
acctctt--------------------------------------------tgtgcggct
gcttttataggcaaggatagtggtcattatgtcactaacttttatgatgctgctatggct
attgatggttatggt-cgtcatcagataaagtatgacacactgaacactatttgtgttaa
agacgttaattggacagcaccttttgtcccagacgttgagcctgtattggagcctgttgt
caaaccgttct--attcttataggaatgttgatttttaccaaggagattttagtgacctt
gttaaact---tccatgtgactttgttgttaatgctgcaaatgagaatttgtctcacggt
ggcggcatagcaaaggccattgatgtttataccaagg----------------------g
catgctgcagaagtgctcaaatga-------------------------ttacattaaag
cacacggtcccattaaagttggacgtggtgtcatgt-tggatgcattaggtcttaaggtc
t--ttaatgttgttggtccacg------------taagggtaagcatgcacctgagcttc
ttgtt---------------------------------------------------aagg
cttataagtccgtttttgctaattcag--------------------------gtgttgc
tcttacacctttgattagtgttggaatttttagtgttcctttggaagaatctttat----
---------------------ctgcttttcttgcatgtgttggtgatcgcc--------a
ctgtaagtgcttt------tgttatagtgacaaagag-----------------------
--------cgcgaggctatcattaattacatggat-------------------------
--------ggcttggtagatgctattttcaaagatgcgcttgttgatactactcctgtcc
aggaagatgttc---------------------aacaagtttcacaaaaaccagttttgc
ctaattttgaacctttcaggattgaaggtgctcatgctttctatgagtgcaaccctgaag
gtttgatgtcattaggtgctgacaag--------------ctggtgttgtt---------
-tacaaattccaatttggatttttgtagcgttggtaagtgtcttaacaatgtgaccggcg
gtgcattgcttgaa------------------------gccataaatgtattt------a
aaaagagtaacaaaacag---------tgcctgctggcaactgtgttacttttgagtgtg
cagacatgatttct----------attactatggtag----tattgccatctgatggtga
tgctaattatgacaaaaattatgcacgcgccgtcgtcaaggtatctaagcttaaaggcaa
gttattgcttgctgttggtgatgccacgttgtattccaagttgtcccacctcagcgtggt
aggtttcgtatcca-cacctgatgatgtggagcgtttctacgcaaataagagtgtggtta
ttaaagtcactgaggatacacgtagtgttaaggctgttaaagtagaatccactgttactt
atggacaacaaattggaccttgtcttgttaatgacacc--gttgtcacagacaacaaacc
tgttgt------tgctgatgttgtagctaa---------ggttgtaccaagtgctaattg
ggattcacattatggttttg--ataaggctggtgagttccacatgctagaccatactggg
tttgcctttcctagtgaagttgttaacggtaggcgtg---------------------tg
cttaaaaccacagataataactgttgggttaatgttacatgtttacaattacagtttgct
agatttaggttcaagtcagca-ggtctacaggctatgtgggagtcctattgtactggtga
tgttgctatgtttgtgcattggttgtactggcttactggtgttgacaaaggtcagcctag
tgattcagaaaatgcacttaacatgttgtccaagtacattgtttctgctggttctgtcac
tattgaacgtgtcacgcatgacggctgttgttgtag-------taagcgtgttgtcactg
caccagttgtgaatgctagcgtattgaagcttggcgtcgaggatggtctttgtccacatg
gtcttaactacattgacaaagttgttgtagttaaaggtactacaattgttgtcaatgttg
gaaaacctgtagtggcaccatcacacctctttcttaagggtgtttcctacacaacattcc
tagataatggtaacggtgttgt-cggccattatactgtttttgatcatgacactggtatg
gtgcatgatggagatgcttttgtaccgggtgatctcaatgtatctcctgttac-------
aaatgttgtcgtctcagagca-----gacggctgttgtgattaaagaccctgtgaagaaa
gtagagttagacgctacaaagctgttagacactatgaattatgcatcggaaagattcttt
tcctttggtgattttatgtcacgtaatttaattacagtgtttttgtacatccttagcatt
ttgggtctctgttttagggcctttcgtaagagggatgttaaagttctagctggtgtaccc
caacgtactggtattatattgcgtaaaagtgtgcgctataatgcaaaggcgttgggtgtc
ttcttcaagctaaaactttattggttcaaagttcttggtaagtttagtttgggtat--tt
atgcattgtatgcattactattcatgacaatacgctttacgcctataggtggccctgttt
gtgatgatgttgttgctggttatgctaattctagttttgacaagaatgagtattgcaaca
gtgttatttgtaaggtctgtctctatgggtaccaggaactttcggacttctctcacacac
aggtagtatggcaacaccttagagacccattaattggtaatgtgatgcctttctttta--
------------tttggcatttctggcaatttttgggggtgtttatgt------aaaggc
tattactctctattttattttccagtacctta----acattcttggtgtgtttttgggcc
ta------caacagtccatttggtttttgcagcttgtgccttttgatgtctttggtgacg
agatcgtcgtctttttcatcgttaca-cgcgtattgatgttccttaagcatgttttcctt
ggctgcgataaggcatcttgtgtggcttgctctaagagtgctcgccttaagcgcgttcct
gtccagactatttttcagggtactagcaaatccttctacgtacatgccaatggtggttct
aagttctgtaagaagcacaatttcttttgtttaaattgtgattcttatggtccaggctgc
acttttattaatgacgtcattgca-----------actgaagttggtaatgttgtcaaac
ttaatgtgcaaccgacaggtcctgccactattcttattgacaaggttgaattcagtaatg
gtttttactatctttatagtggtgacac----------attttggaagtaca--------
---actttgacataacagatagcaaatacacttgcaaagaatcacttaaaaattgtagca
taacaacagactttattgtttttaacaataatggttccaatgt---aaatcaggttaaga
at--gcatgtgtttatttttcacagatgctttgtaaacctgttaagttagtggactcagc
gttgttggccagtttgtctgttgattttggtgca------------agcttacatagtgc
ttttgttagtgtgttgtcgaatagttttggcaaa--gatctgtcaagttgtaatgacatg
caggattgcaagagc-------------acattgggttttgatgatgtaccattggatac
ctttaatgctgc------------------------------------------tgttgc
tga------------ggctcatcgttacgatgtcctcttgactgacatgtcgttcaacaa
ttttaccaccagttatgcaaaaccagaggaaaaacttcccgtccatgacattgccacgtg
tat-----------------------gcgtgtaggtgccaagattgttaatcataacgtt
cttgtcaaggatagtatacctgtggtgtggcttgtacgtgatttcattgccctttcggaa
gaaactaggaagtacattattcgtacgactaaagttaagggtataaccttcatgttgacc
tttaatgattgtcgtatgcacactaccatacctactgtttgcattgcaa-----------
----ataagaagggtgcaggtcttcctagtttttcaaag--gttaagaaattcttctggt
ttttgtgtctgttcatagttgctgttttctttgcactaagctttcttgattttagtactc
aggttagcagtgatagcgattatgacttcaagtatattgagagtggccagttgaagactt
ttgacaatccacttagttgtgtgcataatgtctttagtaacttcgaccagtggcatg-at
gccaagtt-------tggtttcacccccttcaacaatcctagttgtcctatagtcgttgg
tgtatca--gacgaagctcgc------actgttccaggtattccagcaggtgt-------
--------ttatttagctggtaaaacacttgtttttgctattaacaccatttttggtaca
tctggtttgtgctttgatgctagtggcgttgctgataagggc------------------
---------------------------gcttgcatttttaattcggcttgcaccacatt-
--atctggtttgggtggaactgccgtctactgttataagaatggtctagttgaaggtgct
aaactttatagtgagttggcacctcatagctactataaaatggtagatggtaatgctgtg
tctttacctgaaattatctcacgcggctttggcatccgtactatccgtacaaaggctatg
acc------------tactgtcgcgttggccagtgtgtgcaatctgcagaaggtgtttgt
-------tttggcgccgatagattct--------------------------------tt
gtctataatgcagaatctggttctgactttgtttgtggcacaggtctctttacattgttg
atgaacgttattagtgttttttccaagacagtaccagtaactgtgttatctggtcaaata
ctttttaattgcattattgcttttgctgctgttgcggtgtgttt------cttatttaca
aagtttaagcgcatgttcggtga--------------------tatgtctgttggcgttt
tcactgtcggtgcttgtactttgttgaacaatgtttcctacattgtaacacagaa-----
-------------cacacttggcatgttgggctatgcaactttgtactttttgtgcacta
aaggtgttagatatatgtggatttggcatttgggatttttgatctcatatatacttattg
caccatggtgggttttgatgttttatgccttttcagccatttttgagtttatgcctaacc
tttttaagcttaaggtttcaacacaactttttgagggtgacaagttcgtaggctcttttg
aaaatgctgcagcaggtacatttgtgcttgatatgcatgcctatgagagact--------
------tgccaactctatctcaactgaaaaactgcgtcagtatgctagtacttataataa
gtacaagta--ttattcaggcagtgcttcagaggctgattacaggcttgcttgttttgcc
catttggccaaggctatgatggatt---atgcttctaatcacaacgacacgttatacaca
ccacccactgtgagttacaattcaactctacaggctggcttgcgtaagatggcacaacca
tctggtgttgttgagaagtgcatagttcgtgtttgctatggtaatatggctcttaatggc
ctatggcttggtgatactgttatctgcccacgccatgttat---agcgtctagtactact
agcactatagattatgactatgccctttctgttttacgcctccacaacttctccatttca
tctggtaatgttttcctaggtgttgtgggtgtaaccatgcgaggtgctttgttgcagata
aaggttaatcaaaacaatgtccacacgcctaagtacacctatcgcacagttagaccgggt
gaatcttttaatattttggcgtgctatgatggttctgcagctggtgtttacggcgttaac
atgcgctctaattacactattagaggctcgttcattaatggcgcttgtggttcacctggt
tataacattaacaatggtaccgttgagttttgctatttacaccagcttgaacttggttca
ggctgtcatgttggtagcgacttagatggtgttatgtatggtggttatgaggaccaacct
actttgcaagttgaaggcgctagtagtctgtttacagagaatgtgttggcatttctttat
gcagcactcattaatggttctacttggtggcttagttcttctaggattgctgtagacagg
tttaatgagtgggctgt------tcataatggtatgacaacagtagttaatactgattgc
ttttctattcttgctgctaagactggtgttgatgtacaacgtttgttggcctc---aatc
cagtctctgcataagaattttggtggaaagcaaattcttggctatacctcgttgacagat
gagtttactacaggtgaagttatacgtcaaatgtatggcgttaatcttcagagtggttat
gtttcacgcgcctgtagaaatgtcttgctggttggttctt----ttctgactttcttttg
gtcagaattagtttcctacactaagttcttttgggtaaatcctggttatg---------t
cacacctatgtttgcgtgtttgtcattgctgtcctcacttttg--atgttcacactcaag
cataagacattgtttttccaggtctttctaatacctgctctgattgttacatcttgcatt
aatttggcatttg-----------atgttgaagtctacaactatttggcagagcattttg
attaccatgtttctctcatgggttttaatgcacaaggtcttgttaacatctttgtctgct
ttgttgttaccattttacacggcacatacacatg------------gcgct------ttt
ttaacacacctgtgagttctgtcacttatgtggtagctttgctgactgcggcatataact
atttttacgttagtgacattcttagttgtgctatgacactatttgcta------------
---gtgtgactggcaactggttcgttggtgctgtttgttataaagctgctgtttatatgg
ccttgagatttcctacttttgtggctatttttggtgata---ttaagagtgttatgttct
gttaccttgtgttgggttattttacctgttgcttctacggtattctctactggttcaaca
ggttctttaaggttagtgtaggtgtctatgactatactgttagtgctgctgagtttaagt
atatggttgctaacggcctacgtgcaccaactggaacacttgattcactacttctgtctg
ccaaattgattggtattggtggtgagcggaatattaagatttcttccgttcagtctaaac
tgactgatattaagtgtagtaatgttgtgcttttaggctgtctctctagcatgaatgtct
cagcaaat----------------tcaacagaatgggcctattgtgttgacttgcataac
aagatcaacctgtgtaatgacccagaaaaagcgcaggaaatgctacttgctttgttggca
tttttccttagtaagaatagtgcttttggtttagatgacttattggaatcctattttaat
gacaatagtatgttgcagagtgttgcatctacttatgtcggtttgccttcttatgtcatt
tatgaaaatgcacgccaacag-tatgaagatgctgttaataatggttctccacctcagtt
ggttaagcaattgcgccatgctatgaatgtggcaaagagtgaatttgaccgtgaggcttc
tactcagcgtaagcttgatagaatggcggagcaggctgcagcacagatgtacaaagaggc
aagagcagttaataggaagtccaaagttgtaagtgctatgcattcactgctttttggtat
gttgagacgtttggatatgtcttctgtagacactattctcaacttggcaaaggatggggt
tgtacctctgtctgtcataccggcagtcagtgctactaagcttaacattgttacttctga
tatcgattcttataatcgtatccagcgtgaggg------atgtgtccactacgctggtac
catttggaatataattgatatcaaggacaatgatggcaaggtggtacacgttaaggaggt
aaccgcacagaatgctgagtccctgtcatggcccct---------ggtccttgggtgtga
gcgtattgtcaagcgccagaataatgaaattattcctggtaagctgaagcagcgct----
-----ccattaaggcagaaggagatggcatagttggagaaggtaaggcactttacaataa
tgagggtggacgtacttttatgtatgctttcatctcggacaaaccggacctgcgtgtagt
taagtggg------------agttcgatgg---tggttgtaacactattgagctagaacc
accacgtaagttcttggtggattctcctaatggtgcacagatcaagtatctctactttgt
tcgtaaccttaacacgttacgtaggggtgccgttctcggctacataggtgccactgtacg
cttgcaggctggtaaacaaacagaacaggctattaactcttcattgttgacactttgcgc
tttcgctgtggatcctgctaagacctacatcgatgctgtcaaaagtggtcacaaaccagt
aggtaactgtgttaagatgttggccaatggttctggtaatggacaagctgttactaatgg
tgtggaggctagtactaaccaggattcatacggtggtgcgtccgtgtgtctatattgtag
agcacatgttgagcatccatctatggatggtttttgcagactgaaaggcaagtacgtaca
ggttccactag---gtacagtggatcctatacgttttgtacttgagaatgacgtttgcaa
ggtttgtggttgttggctggctaatggctgcacttgtga---------cagatccattat
gcaaagtactga-tat---ggcttatttaaa----------------------------c
gagtacggggctctagtgcagctcgactagagccctgtaac---ggtactgatacacaac
atgtgtatcgtgcttttgacatctacaacaaggatgttgcttgtctaggtaaattcctca
aggtgaactgtgttcgcctgaagaatttggataagcatgatg------------cattct
atgttgtcaaaagatgtaccaagtctgcgatggaacacgagcaatccatctatagcagac
ttgaaaagtgtggagccgtagccgaacacgatttcttca---cttggaaggatggtcgtg
ctatctatggtaacgtttgtagaa----aggatcttaccgagtatactatgatggatttg
tgttacgctttacgtaactttgatgaaaacaattgcgatgttcttaagagcattttaatt
aaggtaggcgcttgtgaggagtcctacttcaataataaagtctggtttgaccctgt----
--------------------tgaaaatgaagacattcatcgtgtctatgcattgttaggt
accattgtttcacgtgctatgcttaaatgcgttaagttctgtgatgcaatggttgaacaa
ggtatagttggtgttgtcacattagataatcaggatcttaatggtgatttttatgatttt
ggtgattttacttgtagcatcaagggaatgggtatacccatttgcacatcatattactct
tatatgatgcctgttatgggtatgactaattgccttgctagtgagtgttttgttaagagt
gatatatttggtgaggatttcaagtcatatgacctgctggaatatgatttcacggagcat
aagacagcactcttcaacaagtatttcaagtattggggactgcaataccaccctaactgt
gtggactgcagtgatgagcagtgcatagttcactgtgccaacttcaatacgttgttttcc
actactatacctattacggcatttggacctttgtgtcgcaagtgttggattgatggtgtt
ccactggtaactacagctggttatcattttaaacagttaggtatagtttggaacaatgac
ctcaacttacactctagcaggctctctattaacgaactactccagttttgtagtgatcct
gcattgcttatagcatc---------atcaccagcccttgttgatcagcgtactgtttgc
ttttcagttgcagcgctaggtacaggtatgactaaccagactgttaaacctggccatttc
aataaggagttttatgacttcttacttgagcaaggtttcttttctgagggctctgagctt
actttaaagcacttcttctttgcacagaagggtgatgcagctgttaaggattttgactac
tataggtataatagacctactgttctggacatttgccaagctcgcgtcgtgtatcaaata
gtgcaacgctattttgatatttacgaaggtggttgtatcactgctaaagaagtggttgtt
acaaaccttaacaagagcgcaggttatcctttgaacaagtttggtaaagctggtctttac
tatgagtctttatcctatgaggaacaggatgaactttatgcttatactaagcgtaacatc
ctgcccactatgacacagctcaaccttaaatatgctataagtggcaaagaacgtgcacgc
acagtgggtggtgtttcgcttttgtcaaccatgactactcggcagtatcaccagaaacac
cttaagtccatagttaatactaggggcgcttcggttgttattggtactactaagttttat
ggtggttgggacaatatgcttaagaaccttattgatggtgtcgaaaatccgtgtcttatg
ggttgggattacccaaagtgcgacagagcactgcccaatatgatacgcatgatttcagcc
atgattttaggctctaagcacaccacatgctgcagttccactgaccgctttttcaggttg
tgcaatgaattggctcaagtccttactgaggttgtttattctaatggaggtttttatttg
aagccaggtggtactacctctggtgatgcaaccaccgcatatgcaaactcagttttcaat
atcttccaagcagtaagtgccaatgttaacaaacttcttagtgttgacagcaatgtctgt
cataatttagaagttaagcaattgcagcgtaagctttatgagtgctgttatagatcaact
accgtcgatgaccagttcgtcgttgagtattatggttacttgcgtaaacatttttcaatg
atgattctttctgatgatggcgttgtttgttacaacaatgactatgcatcacttggttat
gtcgctgatcttaacgcattcaagactgttttgtattaccagaacaatgtcttcatgagc
gcctctaaatgttggatcgagcctgacattaataaaggtcctcatgaattttgctcgcag
catactatgcagattgtcgataaagatggtacttactacctaccttaccctgatccttca
agaatcctctctgcaggtgtgtttgttgacgacgttgttaaaactgatgcagttgtattg
cttgaacgttatgtgtcattggctatagatgcctacccgttatctaagcatgaaaaccct
gaatataagaaggtgttttatgtgcttttggattgggttaagcacctgtataaaactttg
aatgctggtgtgttagagtctttttctgtcacacttttggaagattctactgctaaattc
tgggatgagagcttttatgccaacatgtatgagaaatctgcagttttgcaatctgcaggg
ctttgtgttgtttgtggctctcaaactgttttacgttgtggtgattgtctacggcgtcct
atgctttgtactaagtgtgcttatgatcatgtcattggaacaactcacaagttcattttg
gctatcactccatatgtgtgttgtgcttcagattgtggtgtcaatgatgtaactaagctc
tacttaggtggtcttagttattggtgtcatgaacacaagccacgtcttgcattcccgttg
tgttctgctggtaatgtttttggtttgtacaaaaattctgctaccggctcacccgatgtt
gaggactttaatcgcattgctacatccgattggactgatgtttctgactacaggttggca
aatgatgtcaaagactcattgcgtctatttgcagcggaaactatcaaggccaaggaggag
agcgttaagtcatcctacgcttgtgcaacactacatgaggttgtaggacctaaagagttg
ttgctcaaatgggaagtcggcagacccaaaccacctcttaatagaaattcggttttcact
tgttatcatataacgaagaacaccaaatttcaaatcggtgagtttgtgtttgagaaggca
gaatatgataatgatgctgtaacatataaaactaccgccacaacaaaacttgttcctggc
atggtttttgtgcttacctcacataatgttcagccattgcgcgcaccgaccattgctaat
caagaacgttattccactatacataagttgcatcctgcttttaacatacctgaagcttat
tctagcttagtgccctattaccaactgattggtaagcagaagattacaactatccaggga
cctcccggtagtggtaaatctcactgtgttatagggctaggtttgtactatccaggtgca
cgtatagtgtttacagcttgttctcatgcagcggtcgattcactttgtgtgaaagcctcc
a-----ctgcttatagcaatgacaaatgttcacgcatcataccacagcgtgctcgtgttg
agtgttatgacggtttcaagtctaataatactagtgctcagtaccttttctccactgtca
atgctttgccagagtgcaatgcggacattgttgtggtggatgaggtttctatgtgcacta
attatgacttgtctgtcataaatcagcgcatcagctataggcatgtagtctatgttggtg
accctcaacagctgcctgcaccacgtgttatgatttcacgtggtactttggaaccaaagg
actacaacgttgtcactcaacgcatgtgtgcccttaagcctgatgttttcttgcacaagt
gttatcgctgtcctgctgagatagtgcgcactgtgtctgagatggtctatgaaaaccaat
tcattcctgtgcacccagatagcaagcag-----tgttttaaaatcttttgcaagggtaa
tgttcaggttgacaatggttcaagcattaatcgcaggcaattggatgttgtgcgtatgtt
tttggctaaaaaccctaggtggtcaaaggctgtttttatttctccttataacagccagaa
ttatgttgccagccgcatgctaggtttacaaattcagacagttgactcatcccagggtag
tgagtatgactatgtcatttacacacaaacttcagatactgcccatgcctgtaatgttaa
caggtttaatgttgccatcacgagggctaagaaaggcatattatgtataatgtgcgatag
gtccctttttgatgtgcttaaattttttgagcttaaa---------------ttgtctga
tttgcaggctaatgagggttgtggtctttttaaagactgtagcagaggtgatgatctgtt
gccaccatctcacgctaacaccttcatgtctt----tagcggacaattttaagactgatc
aagatcttgctgttcaaata---ggtgttaatggacccattaaatatgagcatgttatct
cgtttatgggcttccgttttgatatcaacatacccaaccatcacactctcttttgcacac
gcgactttgccatgcgcaatgttagaggttggttgggctttgacgttgaaggagcacatg
ttgttggctctaacgtcggtacaaatgtcccattgcaattagggttttctaacggtgttg
attttgttgtcagacctgaaggttgcgttgtaactgagtctggtgactacattaaacccg
tcagagctcgtgct------ccaccaggggaacaatttgcacaccttttgcctctactta
aacgcggccaaccatgggatgtggtt-cgtaagc-gtatagtgcaaatgtgtagtgacta
cctggctaacctatcagacatactaatttttgtgttgtgggctggtggtttggagttgac
aactatgcgttactttgtcaagattggacc---aagcaggagttgtgattgtggtaaggt
tgctacttgttacaatagtgcgctgcatacgtactgttgtttcaaacatgcccttggttg
tgattacctgtacaatccatactgtattgatatacagcagtggggatacaagggatcact
tagccttaaccaccatgagcattgtaatgtacatagaaacgagcatgtggcttctggtga
tg-ccataatgactcgctgtctagccatacatgattgctttgtcaagaacgttgactggt
ccatcacatacccatttattggtaatgaggctgttattaataagagcggccgaattgtgc
aatcacacactatgcggtcagttcttaagttatacaatccaaaagcca-----------t
atatgatattggcaaccctaagggcattagatgtg---ccgtaacggatgctaagtggtt
ctgctttgacaagaatcctactaa---------ttctaatgtcaagacattggagtatga
ctatataacaca---cggccaattt---gatgggttgtgcttgttttggaattgcaatgt
ggacatgtatccagaattctctgtggtctgtcgttttgacactcgctgtaggtcaccact
caacttggagggttgtaatggtggttcactgtatgttaataatcatgcattccatacacc
ggcttttgacaagcgtgcttttgccaagttgaagccaatgccatttttcttctatgatga
tactgagtgtg----------------acaagttacaggactctataaactacgttcctc
ttagggctagtaattgcattactaaatgtaatgttggtggagctgtctgtagtaagcatt
gtgctatgtaccatagctatgttaatgcttacaacacctttacgtcggcgggctttacga
tttgggtgcccacttcgtttgacacctacaatctgtggcagacatttagtaacaacttgc
aaggtcttgagaacattgctttcaatgtcgtaaagaaaggatcttttgttggtgctgaag
gtgagcttcctgtagctgtggttaatgacaaagtgctcgttagagatggtactgttgata
ctcttgttttcacaaacaagacatcactacccactaacgtagcttttgagttgtatgcca
agcgtaaggtaggactcaccccacccattacgatcctacgtaacttgggtgttgtttgca
catctaagtgtgtcatttgggactatgaagccgaacgtccacttactacttttacaaagg
atgtctgt-----------------aaatataccgactttgagggtgacgtttgcacac-
-----------tctttgataacagcattgttggttcattagagcgattctctatgaccca
aaatgctgtgcttatgtcacttacagctgtta-----aaaagcttactggca----taaa
gttaacttatggttatcttaatggtgtcccagttaacacacatgaagataaaccttttac
ttggtacatttacactaggaag---aacggcaagttcgaggactatcctgatggctattt
tacccaaggtagaacaaccgctgattttagccctcgtagtgacatggaaaaggacttcct
aagtatggatatgggtctgtttattaacaagtacggactcgaagattacggctttgagca
cgttgtgtatggtgatgtttctaaaaccacccttggtggtttacatctactaatttcgca
ggtgcgtctggcctgtatgggtgt--------------gcttaaaatagacgagtttgtg
tctagtaatgatagcacgttaaagtcttgtactgttacatatgctgataaccctagtagt
aagatggtttgcacgtatatggatctccttcttgacgattttgtcagcattcttaaatcg
ttggacttgagtgttgtatctaaagttcatgaagttatggtcgattgtaaaatgtggagg
tggatgttgtggtgtaaggatcataaactccagacattttatccgcaacttcaggccagt
gaa---tggaagtgtggttattccatgccttctatttacaagatacaacgtatgtgttta
gaaccttgcaatctctataactatggtgctggtattaagttacctgatggcattatgttt
aacgtagttaaatatacacagctttgtcaatatcttaatagcaccacaatgtgtgtaccc
catcacatgcgtgtgctacatcttggtgctggctccgacaagggtgttgcacctggcacg
gctgtcttacgacgttggttgccactggatgccattatagttgacaatgatagtgtggat
tacgttagcgatgctgattatagtgttacgggagattgctctaccttatacctgtcagat
aagtttgacttagttatatctgatatgtatgatggtaagattaaaagttgtgatggggag
aacgtgtctaaagaaggcttctttcc-ctatattaatggtgtcatcactg-a-aaagttg
gcacttggtggtactgtagctattaaggtgacggagtttagttggaataagaagttgtat
gaactcattcagaagtttgagtattggacaatgttctgtaccagtgttaacacgtcatcg
tcagaggcatttttaattggtgttcactatttaggtgattttgcaagtggcgctg--tga
ttgacggcaacactatgcatgccaattatatcttctggcgtaattccacaattatgacta
tgtcttacaatagtgtacttgatttaagcaagttcaattgtaagcataaggctacagttg
tcattaatttaaaagattcatccattag-tgatgttgtgttaggtttgttgaagaatggt
aagttgctagtgcgtaataatgacgccatttgtggtttttctaatcatttggtcaacg--
taaacaaatgaagtctttaacctacttctggttgttcttaccagtactttcaacacttag
cctacca-----------------------------------------------------
-------------caagatgtcac---------caggtgctcagctaacactaattttag
gcggttcttttcaaaatttaatgttcaggcgcctgcagttgttgtactgggcggttatct
acctat------tggtgaaaaccagggtgtcaattcaact---tggtactgtgctggccg
acatcc---aactgctagtggcgttcatggtatctttgttagccatattagagg------
---cggtcatggctttgagattggcatttcgcgagagccttttgaccctagtggttacca
gctttatttacataaggctact------------aacggtaacactaatgctactgcgcg
actgcgcatttgccagtttcctagcattaaaacattgggccccact-------------g
ctaataatgatgttacaacaggtcgtaattgcctatttaacaaagccatcccagctcata
tg------aatgaacatagtgttgtcggcataacatgggataatgatcgtgtcactgtct
tttctgacaagatctattatttttattttaaaaatg---attggtcccgtgttgcgacaa
agtgttacaacagtggaggttgtgctatgcaatatgtttacgaacccacctattacatgc
ttaatgttactagtgctggtgaggatggtatttcttatcaaccctgtac-----------
---------------ag--------------ctaattgcattggttatgctgccaatgta
tttgctactga---gcccaatggccacatac-----------cagaaggttttagtttt-
-aataattggtttcttt-----tgtccaatgattccactttggtgcatggtaaggtggtt
tccaaccaaccattgttggtcaattgtcttttggccatccctaagatttatggactaggc
caatttttctcctttaatcaaacgatcgatggtg---------------tttgtaatgga
gctgctgtgcagcgtgcaccagaggctctgaggtttaatattaatgacacct--------
----ctgtcattcttgccgaaggctcaattgtacttcatactgctttaggaacaaatttt
tcttttgtttgcagtaattcctcagatcctcattt---------------------a---
---------g----------ctaccttcgccatacctctgggtgctacccaagtacccta
ttatt--gttttcttaaagtggatact--------------------tacaactccactg
---------------tttataaattcttggctgttttacctcctaccgtcagggaaattg
tcatcaccaagtatggtgatgtttatgtcaatgggtttggatacttgcatctcggtttgt
tggatgctgtcacaattaatttcactggtcatggcactgac---------gatgatgttt
ctggtttttggaccatagcatcgactaattttgttgatgcactcatcgaagttcaaggaa
ctgccattcagcgtattctttattgtgatg---atcctgttagccaactcaagtgttctc
aggttgcttttgaccttgacgatggtttttaccctatttct----------tctagaaac
cttctgagtcatggacagccaatttcttttgttactctgccatcatttaatgatcattct
tttgttaacattactgtctctgcttcctttggtggtcgtagtggt--gccaaccttactg
ca-tctgacactactatcaatgg-gtttagttctttctgtgttgac--actagacaattt
accatttcactgttttataacgttacaaacagttatggttatgtgtctaaatcacaggac
agtaattgccctttcaccttgcaat----------ctgttaatgattacctgtcttttag
caacttttgtgtttccaccagccttttggctagtgcctgtaccatagatctttttggtta
cc--ctgagtttggtag------------tggtgttaagtttacgtccctttactttcaa
ttcacaaagggtgagttgattactggcacgcctaaaccacttgaaggtgtcacggacgtt
tcttttatgactctggatgtgtgtaccgagtatactatctatggctttaaaggtgagggt
atcattac----ccttacaaa------------ttctagctttttggc--aggtgtttat
tacacatctgattctg-------------gacagttg------ttagcctttaagaatgt
cactagtggtgctgtttattctgttacgcca--------------------------tgt
tctttttcagagca--ggctgcata--------tgttgatgatgatatagtgggtgttat
ttctagtttgtctagctccacttttaacagtactagggagttgcctggtttcttctacca
t----------tctaatgatggctctaattgtacagagcctgtgttggtgtatagta-ac
ataggtgtttgtaaatctggcagtatt--------ggctacgtcccatc-----------
--tcagtctggccaagtcaagattgcacccacggt-------------------------
--------tactgggaatattagtattcccaccaactttagtatgagtattaggacagaa
tatttacagctttacaacacgcctgttagtgttgattgtgccacatatgtttgtaatggt
aactctcgttgtaaacaattactcacccagtacactgcagcatgtaagaccatagagtca
gcattacaactcagcgctaggcttgagtctgttgaagttaactctatgcttactatttct
gaagaggctctacagtt-----agctaccattagttcgtttaatggtgatgggtataatt
ttactaatgtgatgggtgtttctgtgtatgatcctgcaagtggcagggtggtacaaaaaa
gg---tcttttattgaagacctgctttttaataaagtggttactaatggccttggtactg
ttgatgaagactataagcgctgttctaatggtcgctctgtggcagatctagtctgtgcac
agtattactctggtgtcatggtactacctggtgttgttgacgctgagaagcttcacatgt
atagtgcgtctctcatcggtggtatggtgctaggaggttttacttctgcagc-ggcattg
ccttttagcta-----tgctgttcaagc------tagactcaattatcttgctctacaga
cggatgttctacagcggaaccagcaattgcttgctgagtcttttaactctgctattggta
atataacttcagcctttgagagtgttaaagaggctattagtcaaacttccaagggtttga
acactgtggctcatgcgcttactaaggttcaagaggttgttaactcgcagggtgcagctt
tgactcaacttaccgtacagctgcaacacaacttccaagccatttctagttctattgatg
acatttactctcgactggacattctttcagccgatgttcaggttgaccgtctcatcaccg
gcagattatcagcacttaatgcttttgttgctcaaaccctcactaagtatactgaggttc
aggctagcaggaagctagca--cagcaaaaggttaatgagtgcgttaagtcgcaatctca
gcgttatggtttttgtggtggtgatggcgagcacattttctctctggtacaggcagcacc
tcagggcctgctgtttttacatacagtacttgtacc---------gggtgattttgtaga
tgttattgccatcgctggcttatgcgttaacgatgaaattgccttgactctacgtgagcc
tggcttagtcttgtttacgcatgaacttcaa---aatcatactgcgacggaatattttgt
ttcatcgcgacgtatgtttgaacctagaaaacctaccgttagtgattttgttcaaattga
gagttgtgtggtcacctatgtcaatttgactagagaccaactaccagatgtaatcccaga
ttacatcgatgttaacaaaacacttgatgagattttagcttctctgcccaatagaactgg
tccaagtcttccttta--------------gatgtttttaatgccacttatc--------
------------------ttaatctcactggtgaaattgcagatttagagcagcgttcag
agtctctccgtaatactacagaggagctccaaagtcttatatataatatcaacaacacac
tagttgaccttgagtggctcaaccgagttgagacatatatcaagtggccgtggtgggttt
ggttgattattttcattgttctcat---ctttgttgtgtcattactagtgttctgctgca
tttccacgggttgttgtggatgctgcggctgctgctgtgctttttcttcaggttgttgta
ggggtcctagac------------------------------------------------
-------ttcaaccttacgaagtt---------------tttgaaaaggtccacgtgcag
tg-atgt-------ttcttggac-tttttca-------atacacgattgacacagttgtc
------aaagatgtctcaaagtctgctaacttgtctttggatgctgtccaagagttggag
ctcaatgtagttccaattagacaagcttcaaatgtgacgggttttcttttcaccagtgtt
tttatctacttctttgcactgtttaaagcgtcttc-------------------------
-------------tttgagtcgcaattatattatgttggcagcgcgttttgctgtcattg
ttctttattgcccacttttatattattgtggtgcatttttagatgcaactattatttgtt
gcacacttattggcaggctttg---tttagtctgctttt------------actcc----
--------------------------------tggcgctataaaaatgcgctcttt----
------attatttttaatactacgacact--------------ttctttcctcaatggta
aagcagcttatt------------------atgacggcaaatccattgtgattttagaag
gtggtgacc------------------------------------------attacatca
cttttggcaactcttttgtt----gctttcgttagtagcatcgacttgtatctagc-tat
acgtgggcggcaagaagctgacctacagctgttgcgaactgttgagcttcttgatggcaa
gaagctttatgtcttttcgcaacatcaaattgttggc------------attactaatgc
tgcatttgactctattca-----actagacga-------------------gtatgctac
aattagtgaatga-------------taatggtctagta-------------------gt
taatgttatactttggcttttcgtactctttttcct-------------gcttattataa
gcattactttcgtcaaattggttaatctgtgcttcacttgtcaccggttgtgtaatagcg
cagtttacaca--------cctatagggcgcctgtatagagtttataagtcttacatgcg
aattgaccccctccccagtactgttattgacgtataaacgaaatatg-------------
------------------------------------tctaacggttctattcccgttgat
gagg------------tg---------------a------------ttcaacaccttaca
aactggaatttcacatggaatatcatactgacgatactacttgtagtgcttcagtatggc
cattacaagtactctgcgttcttgtatggtgtcaagatggctattctatggatactttgg
cctcttgtgttagcactgtcactttttgatgcatgggctagctttcag-gtcaattgggt
cttttttgctttcagcatccttatggcttgcatcactcttatgctgtggataatgtactt
tgtcaatagcattcggttgtggcgcaggacacattcttggtggtctttcaatcctgaaac
agacgcgcttctc--------------------------------actacttctgtgatg
----------------------------ggccgacaggtctgcattccag----------
-----------------------tgcttggagcaccaactggtgtaacgctaacactcct
t-----------------------------------------------------------
----------------------------------------------------------ag
tggtacattgcttgtagag----------------------------ggctataaggttg
ctactggcgtacaggtaagtcaatta----------------------------------
-cctaatttcgtcacag-----------------tcgccaaggccacta-----------
----------------------caacaattgtctacggacgtgttggtcgttcagtcaat
gcttcatctggcactggttgggctttctat------------------------gtccgg
tccaaacacggcgactact-------------------------cagctgtgagtaatcc
gagttcggttctcacagatagtgagaaagt------------------------------
----------------------------------------------------gcttcatt
tagtcta----------aacagaaactttatggcttctg----tcagttttcaggatcgt
ggccgcaa----------------------------------------------------
-------------------acgggtgccattatccctctatgcccctcttagggttacta
atgacaaaccccttt---------------------------------------------
-----------------------------------------------------------c
taaggtacttgcaaataacgctgtacccactaata-----aaggaaataaggaccag---
-----------------caaattggatactggaatgag-------------------caa
attcgctggcgcatgcgccgtggtga-------------------------------gcg
aattgaacaaccttccaattggcatttctactacctcggaacaggacctcacgccgacct
ccgctataggac-----tcgtactgagggtgttttctgggttgctaaagaaggcgcaaag
------------actgaacccactaacctgggtgtcagaaaggcgtctgaaaagccaat-
-----catcccaaatttctctcaacagcttcccag-------------------------
----cgtagttgag------------attgttgaacctaa--------------------
---------cacacctcctacttcacgtgcaaa-----------------ttcacgtagc
aggagtcgtggtaatggcaacaacaggtccagatctccaagt-------aacaacagagg
caataaccagtcccgcggta------------------------------------attc
acagaatcgtggaaataaccagggtcgtggagcttctca------gaacagaggaggcaa
ta-----------------------ataataacaataacaagtctcgtaaccagtccaag
aacagaaaccagtcaaatgaccgtggt-------------ggtgtaacatcacgcgatga
tct----------------ggtggctgctgtcaaggatgcccttaaatct--ttgggcat
tggcgaaaaccctga-----caagcttaagcaacagcagaag-----cccaaacaggaaa
ggtctgacagcagcggcaaaaatacacct-------------------------------
---------------------------aagaagaacaaatccagagccacttcgaaagaa
c-------gtgaccttaaagacatcccagagtggaggagaattcccaagggcgaaaatag
cgtagc---agcttgcttcggac-----ccaggggaggtttca-aaaattttggagatgc
ggaatttgtcgaaaaaggtgttgatgcctcaggctatgctcagatcgccagtttagcacc
aaatgttgcagcatt------------gctctttgg--tggtaatgtggctgttcgcgag
ctagcggactcttacgag----attacatacaattataaaatgactgtgccaaagtctga
tccaaatgttgag--------cttcttgtttcacagg----tggatgcatttaaaactgg
taatgcaaaaccccagagaacgaaggaaaagaagaacaagcgtgaaacc---------ac
gcagcagctgaatgaagatgccatctacgatgacgtgggtgtgccatctgatgtgactca
tgccaattt------ggaatgggacacagctgttgatggtggtggcacggccgttgaaat
tatcaacgagatcttcgatacaggaaattaaacaatgtttgac-----------------
-----------------------tggct--------------------------------
------------------------------------------------------------
------------------------------------------------------------
------------------------------------------------------------
------------------------------------------tattctggctatgtccca
gggtagtgccattacactgttattactgagtg-------tttttctagtgacttggctgc
tgggctatggccttgccctctaactagcgg----------tcttggtcttgcaca-caac
ggtaagccagtg-gtaatgtcagtgcaagaaggatattaccatagcactgtcacgagggg
aac-gcagtaccttttcatctaaacctttgcacgagtaatcaaagatccgcttgacga--
------------gcctata----------------tggaagagc------gtgccaggta
tttgactcaaggactgtt----------------agtaactgaagacctgacggtgttga
tatggatacac-------------------------------------------------
------------------------------------------------------------
--------------------------------
>MF782687.1 Porcine epidemic diarrhea virus strain NW8, complete genome
------------------------------------------------------------
----------------------------------------------------acttaaaa
aga-ttttctatctacggatagttag---ctctttttctagactcttgtctactcaattc
aactaaac-gaaattttg-------------tccttccggccgcatgtcca---------
-------------------------tgctgctggaagctgacgtggaatttcattaggtt
tgcttaagtagccatcgcaagtgctgtgctgtcctcta--------gttcctggttggcg
ttccgtcgccttctacatactagacaaacagccat-cctctagttccgtctgggggttgt
gtggataactagttccgtctagtttgaaaccagtaactgtcggctatggctagcaaccat
gttacattg----------------gcttttgccaatgat--gcagaaatttca------
--gcttttggcttttgcactgctagtgaagccgtctcatactattctgaggccgccgcta
gtggatttatgcaatgccgtttcgtgtccttcgatctcgctgacactgttgagggattgc
ttcccgaagactatgtcatggtggtggt-----cggcactaccaagc--ttagtgcgtat
gt-------ggacacttttggtagccgcccc---------aaaaacatttgtggttggct
gttattttc-------------------------------taactgtaattacttcctcg
a---agagtta---------------gagcttacttttggtcgtcgtggtggt-------
---------------aacatcg---------tgccagttgaccaatacatg---------
-----------------------------------tgtggcgctgacggtaaacct----
-gttcttcaggaatc------------cgaatgggagtatacagattt------------
----ctttgctgactccgaagacgg---------------------tcaactcaacattg
ctggtatcac------ttatgtgaaggcc--tgggttgtag-------------------
------agcgatcggatgtctcttatgcga---gtcagaatttaaca--tctattaagtc
tattactt---actgttcaacc------------------------------tatgagca
tactt---------ttcctgatggtactgcc--atgaaggttgc-----acgtactccaa
agattaagaagactgtt-------------------------------gtcttgtctgag
ccacttgctactatc----tacagggaaattggtt-----------ctccttttgtggat
aatgggagc--gatgctcgttctatcattaagagaccagtgttcctc-------------
--------cacgcttttgttaagt---------------------------------gta
agtgtggtagttatcattggact-gttggtgattggacttcctatgt-------------
----------------ctccacttgct---------------------------------
------------------------------------------------------------
-------------------gtggctttaagtgtaag---------ccagtccttgtggct
tcatgctctgctacgcctggttctgttgtggttacgcgcgctggtgctggcactggtgtt
a--agtattacaacaacat-gttcctgcgccatgtggca---------------------
--------------------gacattgatgggttggcatt-ctggcgaattctcaaggtg
cagt----ccaaagacgacctcgcttgctctggtaaattccttgaacaccatgagga---
---------------aggtttcacagatccttgctactttttgaatgactcgagcat---
----------------------tgctactaagctcaagtttgacatccttagtggcaagt
tttctgatgaagtcaaacaagctatctttgctggtcatgttgttgttggcagcgcgctcg
ttgacattgttgacgatgcactgggacagccttggtttatacgtaagcttggtgaccttg
caagtgcagcttgggagcagcttaaggctgtcgttagaggccttaacctcctgtctgatg
aggtcgtgctctttggcaaaagacttagctgtgccactcttag---tatcgttaacggtg
tttttgagttcatcgccgaa-------------gtgcctgagaagttggctgcggctgtt
acagtttttgtcaacttcttgaatgagctttttgagtctgcctgtgactgcttaaaggtc
ggagg---------taaaacctttaacaaggttggctcttatgttctttttgacaacgca
ttggttaagcttgt-------------------caaggcaaaagttcgc-----------
-------ggcccacgacaggcaggtgtttgtgaag--------ttcgttacacaagcctt
gttattgggagtactaccaa-----ggtggtttccaagcgcgttgaaaatgccaatgtga
atctcgtcgtagttgacgaggatgtgaccctcaacaccactggtcgta----cagttgtt
gttgacggacttgcattcttcgagagtgacgggttttacagacatcttgctgatgc----
-tgacgttgtcattgaacatcctgtttat-----aagtctgcttgtgagctcaagccagt
ttttgagtgtgacccaatacctgattt------tcctatgcctgtggccgctagtgttgc
agagctttgtgtgcaaactgacctgttgcttaaaaattacaacactccttataaaact--
----------------------tacagctgcgttgtgagaggtg-----ataagtgttgt
atcacttgcac--------cttacatttcacagcaccaagttatatggagg---------
---ctgctgctaattttgtagacctctgtaccaagaacattggtactgctggttttcatg
agttttacattacggcccatgaacaacaggatctgcaagggttcgtaaccacttgttgca
cgatgtcaggttttgagtgttttatgcctataatcccacagtgtccagcagtgcttgaag
agattgatggtggtagcatctggcggtcttttatcactggtcttaatacaatgtgggatt
tttgcaagcatcttaaagtcagctttggactagatggcgttgttgtcactgtagcacgca
aatttaaacgacttggtgctctcttggcagaaatgtataacacttacctttcaact----
----------------------------gtggtggaaaacttggtactggcc-----ggt
gttagcttcaagtattatgccaccagtgtcccaaaaattgtattgggctgttgtt-----
----------------------ttcacagtgttaaa---agtgttcttgcaagtgccttc
cagattcctgttcaggcaggcgttgagaa-------------------------------
-----------------------gtttaaagttttccttaactgtgttcaccctgttgta
ccacgtgtcattgaaacttcttttgtggaattagaagagacgacatttaaaccaccagca
ctcaatggtagtattgctattgttg-----------atggctttgctttctattatgatg
gaacactat----------actatcc------------caccgatggtaatagcgttgtt
cctatctgctttaagaagaaaggtggtggtgatgtcaaattctctgatgaagtctctgtt
aaaaccattg------------------------------acccagtttataaggtctcc
cttgaatttgagttcgagtctgagactattatggctgtgcttaataaggctgttggtaa-
----ttgtatcaaggttacaggtggttgggacgatgttgttgagtatatcaatgttgcca
ttgaggttcttaaagatcacatcgatgtgccta-----agtactacatct----------
------------atgatgaggaaggtggcaccgatcctaatctgcccgtaatggtttctc
agtggccgttgaatgatgacacgatctcacaggatctg---------------------c
ttgatgttgaagttgttactgatgcgccagttgatttcgagggtgatgaagtagactcct
ctgaccctgataaggtggcagacgtgactaactcagagcctgaggatgacggtcttaatg
tagctcctgaaacaaatgtagagtctgaagttgaggaagttgccgcaaccttgtccttta
ttaaagatacaccttccacagttactaaggatccttttgcttttgactttgcaagctatg
gaggactt-----aaggtttta--agacaatctcataacaactgttgggttacttctacc
ttggtgcagctacaattgcttggcatcgttgatgaccc-------------------tgc
aatggagctttttagtgctggtagagttggtccaatggttcgcaaatgctatgagtcaca
aaaggc-----------tatcttgggatctttgggtgatgtgtcggcttgcctagagtct
ctgactaaggacctacacacacttaagattacctgttctgtagtctgtggttgtggt---
-actggtgaacgtatctatgagggttgtgcttttcgtatgacgccaactttggaaccgtt
cccatatggtgcttgtgctcagtgtgctcaagttttgatgcacacttttaaaagtattgt
tggcaccggcatcttttgtcgagatactactgctctctccttggattctttggttgtaaa
acctctt--------------------------------------------tgtgcggct
gcttttataggcaaggatagtggtcattatgtcactaacttttatgatgctgctatggct
attgatggttatggt-cgtcatcagataaagtatgacacactgaacactatttgtgttaa
agacgttaattggacagcaccttttgtcccagacgttgagcctgtattggagcctgttgt
caaacctttct--attcttataagaatgttgatttttaccaaggagattttagtgacctt
gttaaact---tccatgtgattttgttgttaatgctgcaaatgagaatttgtctcacggt
ggcggcatagcaaaggccattgatgtttataccaagg----------------------g
catgttgcagacgtgctcgaatga-------------------------ttacattaaag
cacacggtcccattaaagttggacgtggtgtcatgt-tggaggcattaggtcttaaggtc
t--ttaatgttgttggtccacg------------taagggtaagcatgcacctgagcttc
ttgtt---------------------------------------------------aagg
cttataagtccgtttttgctaattcag--------------------------gtgttgc
tcttacacctttgattagtgttggaatttttagtgttcctttggaagaatctttat----
---------------------ctgcttttcttgcatgtgttggtgatcgcc--------a
ctgtaagtgcttt------tgttatagtgacaaagag-----------------------
--------cgcgaggcgatcattaattacatggat-------------------------
--------ggcttggtagatgctattttcaaagatgcgcttgttgatactactcctgtcc
aggaagatgttc---------------------aacaagtttcacaaaaaccagttttgc
ctaattttgaacctttcaggattgaaggtgctcatgctttctatgagtgcaaccctgaag
gtttgatgtcattaggtgctgacaag--------------ctggtgttgtt---------
-tacaaattccaatttggatttttgtagcgttggtaagtgtcttaacaatgtgaccggcg
gtgcattgcttgaa------------------------gccataaatgtattt------a
aaaagagtaacaaaacag---------tgcctgctggcaactgtgttacttttgagtgtg
cagacatgatttct----------attactatggtag----tattgccatctgatggtga
tgctaattatgacaaaaattatgcacgcgccgtcgtcaaggtatctaagcttaaaggcaa
gttattgcttgctgttggtgatgccacgttgtattccaagttgtcccatctcagtgtggt
aggtttcgtatcca-cacctgatgatgtggagcgtttctacgcaaataagagtgtggtta
ttaaagtcactgaggatacacgtagtgttaaggctgttaaagtagaatccactgttactt
atggacaacaaattggaccttgtcttgttaatgacacc--gttgtcacagacaacaaacc
tgttgt------tgctgatgttgtagctaa---------ggttgtaccaagtgctaattg
ggattcacattatggttttg--ataaggctggtgagttccacatgctagaccatactggg
tttgcctttcctagtgaagttgttaacggtaggcgtg---------------------tg
cttaaaaccacagataataactgttgggttaatgttacatgtttacaattacagtttgct
agatttaggttcaagtcagca-ggtctacaggctatgtgggagtcctattgtactggtga
tgttgctatgtttgtgcattggttgtactggcttactggtgttgacaaaggtcagcctag
tgattcagaaaatgcacttaacatgttgtccaagtacattgtttctgctggttctgtcac
tattgaacgtgtcacgcatgacggctgttgttgtag-------taagcgtgttgtcactg
caccagttgtgaatgctagcgtattgaagcttggcgtcgaggacggtctttgtccacatg
gtcttaactacattgacaaagttgttgtagttaaaggtactacaattgttgtcaatgttg
gaaaacctgtagtggcaccatcacacctctttcttaagggtgtttcttacacaacattcc
tagataatggtaacggtgttgt-cggccattatactgtttttgatcatgacactggtatg
gtgcatgatggagatgcttttgtaccgggtgatctcaatgtatctcctgttac-------
aaatgttgtcgtctcagagca-----gacggctgttgtgattaaagaccctgtgaagaaa
gtagagttagacgctacaaagctgttagacactatgaattatgcatcggaaagattcttt
tcctttggtgattttatgtcacgtaatttaattacagtgtttttgtacatccttagcatt
ttgggtctctgttttagggcctttcgtaagagggatgttaaagttctagctggtgtaccc
caacgtactggtattatattgcgtaaaagtgtgcgctataatgcaaaggcgttgggtgtc
ttcttcaagctaaaactttattggttcaaagttcttggtaagtttagtttgggtat--tt
atgcattgtatgcattactattcatgacaatacgctttacacctataggtggccctgttt
gtgatgatgttgttgctggttatgctaattctagttttgacaagaatgagtattgcaaca
gtgttatttgtaaggtctgtctctatgggtaccaggaactttcggacttctctcacacac
aggtagtatggcaacaccttagagacccattaattggtaatgtgatgcctttctttta--
------------tttggcatttctggcaatttttgggggtgtttatgt------aaaggc
tattactctctattttattttccagtacctta----acattcttggtgtgtttttgggcc
ta------caacagtccatttggtttttgcagcttgtgccttttgatgtctttggtgacg
agatcgtcgtctttttcatcgttaca-cgcgtattgatgttccttaagcatgttttcctt
ggctgcgataaggcatcttgtgtggcttgctctaagagtgctcgccttaagcgcgttcct
gtccagactatttttcagggtactagcaaatccttctacgtacatgccaatggtggttct
aagttctgtaagaagcacaatttcttttgtttaaattgtgattcttatggtccaggctgc
acttttattaatgacgtcattgca-----------actgaagttggtaatgttgtcaaac
ttaatgtgcaaccgacaggtcctgctactattcttattgacaaggttgaattcagtaatg
gtttttactatctttatagtggtgacac----------attttggaagtaca--------
---actttgacataacagatagcaaatacacttgcaaagaatcacttaaaaattgtagca
taatcacagactttattgtttttaacaataatggttccaatgt---aaatcaggttaaga
at--gcatgtgtttatttttcacagatgctttgtaaacctgttaagttagtggactcagc
gttgttggccagtttgtctgttgattttggtgca------------agcttacatagtgc
ttttgttagtgtgttgtcgaatagttttggcaaa--gatctgtcaagttgtaatgacatg
caggattgcaagagc-------------acattgggttttgatgatgtaccattggatac
ctttaatgctgc------------------------------------------tgttgc
tga------------ggctcatcgttacgatgtcctcttgactgacatgtcgttcaacaa
ttttaccaccagttatgcaaaaccagaggaaaaacttcccgtccatgacattgccacatg
tat-----------------------gcgtgtaggtgccaggattgttaatcataacgtt
cttgtcaaggatagtatacctgtggtgtggcttgtacgtgatttcattgctctttcggaa
gaaactaggaagtacattattcgtacgactaaagttaagggtataaccttcatgttgacc
tttaatgattgtcgtatgcacactaccatacctactgtttgcattgcaa-----------
----ataagaagggtgcaggtcttcctagtttttcaaag--gttaagaaattcttctggt
ttttgtgtctgttcatagttgctgttttctttgcactaagctttcttgattttagtactc
aggttagcagtgatagcgattatgacttcaagtatattgagagtggccagttgaagactt
ttgacaatccacttagttgtgtgcataatgtctttagtaacttcgaccagtggcatg-at
gccaagtt-------tggtttcacccccgtcaacaatcctagttgtcctatagtcgttgg
tgtatca--gacgaagctcgc------actgttccaggtattccagcaggtgt-------
--------ttatttagctggtaaaacacttgtttttgctattaacaccatttttggtaca
tctggtttgtgctttgatgctagtggcgttgctgataagggc------------------
---------------------------gcttgcatttttaattcggcttgcaccacatt-
--atctggtttgggtggaactgctgtctactgttataagaatggtctagttgaaggtgct
aaactttatagtgagttggcacctcatagctactataaaatggtagatggtaatgctgtg
tccttacctgaaattatctcacgcggctttggcatccgtactatccgtacaaaggctatg
acc------------tactgtcgcgttggccagtgtgtgcaatctgcagaaggtgtttgt
-------tttggcgccgatagattct--------------------------------tt
gtctataatgcagaatctggttctgactttgtttgtggcacagggctctttacattgttg
atgaacgttattagtgttttttccaagacagtaccagtaactgtgttgtctggtcaaata
ctttttaattgcattattgcttttgctgctgttgcggtgtgttt------cttatttaca
aagtttaagcgcatgttcggtga--------------------tatgtctgttggcgttt
tcactgtcggtgcttgtactttgttgaacaatgtttcttacattgtaacacagaa-----
-------------cacacttggcatgttgggctatgcaactttgtactttttgtgcacta
aaggtgttagatatatgtggatttggcatttgggatttttgatctcatatatacttattg
caccatggtgggttttgatggtttatgccttttcagccatttttgagtttatgcctaacc
tttttaagcttaaggtttcaacacaactttttgagggtgacaagtttgtaggctcttttg
aaaatgctgcagcaggtacatttgtgcttgatatgcatgcctatgagagact--------
------tgccaactctatcccaactgaaaaactgcgtcagtatgctagtacttacaataa
gtacaagta--ttattcaggcagtgcttcagaggctgattacaggcttgcttgttttgcc
catttggccaaggctatgatggatt---atgcttctaatcacaacgacacgttatacaca
ccacccactgtgagttacaattcaactctacaggctggcttgcgtaagatggcacaacca
tctggtgttgttgagaagtgcatagttcgtgtttgctatggtaatatggctcttaatggc
ctatggcttggtgatactgttatctgcccacgccatgttat---agcgtctagtactact
agcactatagattatgactatgccctttctgttttacgcctccacaacttctccatttca
tctggtaatgtcttcctaggtgttgtgggtgtaaccatgcgaggtgctttgttgcagata
aaggttaatcaaaacaatgtccacacgcctaagtacacctatcgcacagttagaccgggt
gaatcttttaatatcttggcgtgctatgatggttctgcagctggtgtttacggcgttaac
atgcgctctaattacactattagaggctcgttcattaattgcgcttgtggttcacctggt
tataatattaacaatggtaccgttgagttttgctatttacaccagcttgaacttggttca
ggctgtcatgttggtagcgacttagatggtgttatgtatggtggttatgaggaccaacct
actttgcaagttgaaggcgctagtagtctgtttacagagaatgtgttggcatttctttat
gcagcactcattaatggttctacctggtggcttagttcttctaggattgctgtagacagg
tttaatgagtgggctgt------tcataatggtatgacaacagtagttaatactgattgc
ttttctattcttgctgctaagactggtgttgatgtacaacgtttgttggcctc---aatc
cagtctctgcataagaattttggtggaaagcaaattcttggctatacctcgttgacagat
gagtttactacaggtgaagttatacgtcaaatgtatggcgttaatcttcagagtggttat
gtttcacgtgcctgtagaaatgtcttgctggttggttctt----ttctgactttcttttg
gtcagaattagtttcctacactaagttcttttgggtaaatcctggttatg---------t
cacacctatgtttgcgtgtttgtcattgctgtcctcacttttg--atgttcacactcaag
cataagacattgtttttccaggtctttctaatacctgctctgattgttacatcttgcatt
aatttggcatttg-----------atgttgaagtctacaactatttggcagagcattttg
attaccatgtttctctcatgggttttaatgcacaaggtcttgttaacatctttgtctgct
ttgttgttaccattttacacggcacatacacatg------------gcgct------ttt
ttaacacacctgtgagttctgtcacttatgtggtagctttgctgactgcggcatataact
atttttacgctagtgacattcttagttgtgctatgacactatttgcta------------
---gtgtgactggcaactggttcgttggtgctgtttgttataaagctgctgtttatatgg
ccttgagatttcctacttttgtggctatttttggtgata---ttaagagtgttatgttct
gttaccttgtgttgggttattttacctgttgcttctacggtattctctactggttcaaca
ggttctttaaggttagtgtaggtgtctatgactatactgttagtgctgctgagtttaagt
atatggttgctaacggcctacgtgcaccaactggaacacttgattcactacttctgtctg
ccaaattgattggtattggtggtgagcggaatattaagatttcttccgttcagtctaaac
tgactgatattaagtgtagtaacgttgtgctcttaggctgtctctctagcatgaatgtct
cagcaaat----------------tcaacagaatgggcctattgtgttgacttgcataac
aagatcaacctgtgtaatgacccagaaaaagcgcaggaaatgctacttgctttgttggca
tttttccttagtaagaatagtgcttttggtttagatgacttattggaatcctattttaat
gacaatagtatgttgcagagtgttgcatctacttatgtcggtttgccttcttatgtcatt
tatgaaaatgcacgccaacag-tatgaagatgctgttaataatggttctccacctcagtt
ggttaagcaattgcgccatgctatgaatgtggcaaagagtgaatttgaccgtgaggcttc
tactcagcgtaagcttgatagaatggcggagcaggctgcagcacagatgtacaaagaggc
aagagcagttaataggaagtccaaagttgtaagtgctatgcattcactgctttttggtat
gttgagacgtttggatatgtcttctgtagacactattctcaacttggcaaaggatggggt
tgtacctctgtctgtcataccggcagtcagtgccactaagcttaacattgttacttctga
catcgattcttataatcgtatccagcgtgaggg------atgtgtccactacgctggtac
catttggaatataattgacatcaaggacaatgatggcaaggtggtacacgttaaggaggt
aaccgcacagaatgctgagtccctgtcatggcccct---------ggtccttgggtgtga
gcgtattgtcaagctccagaataatgaaattattcctggtaagctgaagcagcgct----
-----ctattaaggcagaaggagatggcatagttggagagggtaaggcactttacaataa
tgagggtggacgtacttttatgtatgctttcatctcggacaaaccggacctgcgtgtagt
taaatggg------------agttcgatgg---tggttgtaacactattgagctagaacc
accacgtaagttcttggtggattctcctaatggtgcacagatcaagtatctctactttgt
tcgtaaccttaatacgttacgtaggggtgccgttctcggctacataggtgccactgtacg
cctgcaggctggtaaacaaacagaacaggctattaactcttcattgttgacactttgcgc
tttcgctgtggatcctgctaagacctacatcgatgctgtcaaaagtggtcacaaaccagt
aggtaactgtgttaagatgttggccaatggttctggtaatggacaagctgttactaatgg
tgtggaggctagtactaaccaggattcatacggtggtgcgtccgtgtgtctatattgtag
agcacatgttgagcatccatctatggatggtttttgcagactgaaaggcaagtacgtgca
ggttccactag---gtacagtggatcctatacgttttgtacttgagaatgacgtttgcaa
ggtttgtggttgttggctggctaatggctgcacttgtga---------cagatccattat
tcaaagtactga-tat---ggcttatttaaa----------------------------c
gagtacggggctctagtgcagctcgactagagccctgtaac---ggtactgatacacaac
atgtgtatcgtgcttttgacatctacaacaaggatgttgcttgtctaggtaaattcctca
aggtgaactgtgttcgcctgaagaatttggataagcatgatg------------cattct
atgttgtcaaaagatgtaccaagtctgcgatggaacacgagcaatccatctatagcagac
ttgaaaaatgtggagccgtagccgaacacgatttcttca---cttggaaggatggtcgtg
ctatctatggtaacgtttgtagaa----aggatcttaccgagtatactatgatggatttg
tgttacgctttacgtaactttgatgaaaacaattgcgatgttcttaagagcattttaatt
aaggtaggcgcttgtgaggagtcctacttcaataataaagtctggtttgaccctgt----
--------------------tgaaaatgaagacattcatcgtgtctatgcattgttaggt
accattgtttcacgtgctatgcttaaatgcgttaagttctgtgatgcaatggttgaacaa
ggtatagttggtgttgtcacattagataatcaggatcttaatggtgatttttatgatttt
ggtgattttacttgtagcatcaagggaatgggtatacccatttgcacatcatattactct
tatatgatgcctgttatgggtatgactaattgccttgctagtgagtgttttgttaagagt
gatatatttggtgaggatttcaagtcatatgacctgctggaatatgatttcacggagcat
aagacagcactcttcaacaagtatttcaagtattggggactgcaataccaccctaactgt
gtgaactgcagtgatgagcagtgcatagttcactgtgccaacttcaatacgttgttttcc
actactatacctattacggcatttggacctttgtgtcgcaagtgttggattgatggtgtt
ccactggtaactacagctggttatcattttaaacagttaggtatagtttggaacaatgac
cttaacttacactctagcaggctctctattaacgaactactccagttttgtagtgatcct
gcattgcttatagcatc---------atcaccagcccttgttgatcagcgtactgtttgc
ttttcagttgcagcgctaggtacaggtatgactaaccagactgttaaacctggccatttc
aataaggagttttatgacttcttacttgagcaaggtttcttttctgagggctctgagctt
actttaaagcacttcttctttgcacagaagggtgatgcagctgttaaggattttgactac
tataggtataatagacctactgttctggacatttgccaagctcgcgtcgtgtatcaaata
gtgcaacgctattttgatatttacgaaggtggttgtatcactgctaaagaagtggttgtt
acaaaccttaacaagagcgcaggttatcctttgaacaagtttggtaaagctggtctttac
tatgagtctttatcctatgaggaacaggatgaactttatgcttatactaagcgtaacatc
ctgcccactatgacacagctcaaccttaaatatgctataagtggcaaagaacgtgcacgc
acagtgggtggtgtttcgcttttgtcaaccatgactactcgacagtatcaccagaaacac
cttaagtccatagttaatactaggggcgcttcggttgttattggtactactaagttttat
ggtggttgggacaatatgcttaagaaccttattgatggtgtcgaaaatccgtgtcttatg
ggttgggattacccaaagtgcgacagagcactgcccaatatgatacgcatgatttcagcc
atgattttaggctctaagcacaccacatgctgcagttccactgaccgctttttcaggttg
tgcaatgaattggctcaagtccttactgaggttgtttattctaatggaggtttttatttg
aagccaggtggtaccacctctggtgatgcaaccaccgcatatgcaaactcagttttcaat
atcttccaagcagtaagtgccaatgttaacaaacttcttagtgttgacagcaatgtctgt
cataatttagaagttaagcaattgcagcgtaagctttatgagtgctgttatagatcaact
accgtcgatgaccagttcgtcgttgagtattatggttacttgcgtaaacatttttcaatg
atgattctttctgatgatggcgttgtttgttacaacaatgactatgcatcacttggttat
gtcgctgatcttaacgcattcaaggctgttttgtattaccagaacaatgtcttcatgagc
gcctctaaatgttggatcgagcctgacattaataaaggtcctcatgaattttgctcgcag
catactatgcagattgtcgataaagatggtacttactacctaccttaccctgatccttca
agaatcctctctgcaggtgtgtttgttgacgacgttgttaaaactgatgcagttgtattg
cttgaacgttatgtgtcattggctatagatgcctacccgttatctaagcatgaaaaccct
gaatataagaaggtgttttatgtgcttttggattgggttaagcacctgtataaaactttg
aatgctggtgtgttagagtctttttctgtcacacttttggaagattctactgctaaattc
tgggatgagagcttttatgccaacatgtatgagaaatctgcagttttgcaatctgcaggg
ctttgtgttgtttgtggctctcaaactgttttacgttgtggtgattgtctacggcgtcct
atgctttgtactaagtgtgcttatgatcatgtcattggaacaactcacaagttcattttg
gctatcactccatatgtgtgttgtgcttcagattgtggtgtcaatgatgtaactaagctc
tacttaggtggtcttagttattggtgtcatgaacacaagccacgtctcgcattcccgttg
tgttctgctggtaatgtttttggtttgtacaaaaattctgctaccggctcacccgatgtt
gaggactttaatcgcattgctacatccgattggactgatgtttctgactacaggttggca
aatgatgtcaaagactcattgcgtctatttgcagcggaaactatcaaggccaaggaggag
agcgttaagtcatcctacgcttgtgcaacactacatgaggttgtaggacctaaagagttg
ttgctcaaatgggaagtcggtagacccaaaccacctcttaatagaaattcggttttcact
tgttatcatataacgaagaacaccaaatttcaaatcggtgagtttgtgtttgagaaggca
gaatatgataatgatgctgtaacatataaaactaccgccacaacaaaacttgttcctggc
atggtttttgtgcttacctcacataatgttcagccattgcgcgcaccgaccattgctaat
caagaacgttattccactatacataagttgcatcctgcttttaacatacctgaagcttat
tctagcttagtgccctattaccaactgattggtaagcagaagattacaactatccaggga
cctcccggtagtggtaaatctcactgtgttatagggctaggtttgtactatccaggtgca
cgtatagtgtttacagcttgttctcatgcagcggtcgattcactttgtgtgaaagcctcc
a-----ctgcttatagcaatgacaaatgttcacgcatcataccacagcgtgctcgtgttg
agtgttatgacggtttcaagtctaataatactagtgctcagtaccttttctccactgtca
atgctttgccagagtgcaatgcggacattgttgtggtggatgaggtttctatgtgcacta
attatgacttgtctgtcataaatcagcgcatcagctataggcatgtagtctatgttggtg
accctcaacagctgcctgcaccacgtgttatgatttcacgtggtactttggaaccaaagg
actacaacgttgttactcaacgcatgtgtgcccttaagcctgatgttttcttgcacaagt
gttatcgctgtcctgctgagatagtgcgcactgtgtctgagatggtctacgaaaaccaat
tcattcctgtgcacccagatagcaagcag-----tgttttaaaatcttttgcaagggtaa
tgttcaggttgacaatggttcaagcattaatcgcaggcaattggatgttgtgcgtatgtt
tttggctaaaaaccctaggtggtcaaaggctgtttttatttctccttataacagccagaa
ttatgttgccagccgcatgctaggtttacaaattcagacagttgactcatcccagggtag
tgagtatgactatgtcatttatacacaaacttcagatactgcccatgcctgtaatgttaa
caggtttaatgttgccatcacaagggctaagaaaggcatattatgtataatgtgcgatag
gtccctttttgatgtgcttaaattttttgagcttaaa---------------ttgtctga
tttgcaggctaatgagggttgtggtctttttaaagactgtagcagaggtgatgatctgtt
gccaccatctcacgctaacaccttcatgtctt----tagcggacaattttaagactgatc
aagatcttgctgttcaaata---ggtgttaatggacccattaaatatgagcatgttatct
cgtttatgggcttccgttttgatatcaacatacccaaccatcacactctcttttgcacac
gcgactttgccatgcgcaatgttagaggttggttgggttttgacgttgaaggagcacatg
ttgttggctctaacgtcggtacaaatgtcccattgcaattagggttttctaacggtgttg
attttgttgtcagacctgaaggttgcgttgtaactgagtctggtgactatattaaacccg
tcagagctcgtgct------ccaccaggggaacaatttgcacaccttttgcctttactta
aacgcggccaaccatgggatgtggtt-cgtaagc-gtatagtgcaaatgtgtagtgacta
cctggctaacctatcagacatactaatttttgtgttgtgggctggtggtttggagttgac
aactatgcgttactttgtcaagattggacc---aagcaagatttgtgattgtggtaaggt
tgctacttgttacaatagtgcgctgcatacgtactgttgtttcaaacatgcccttggttg
tgattacctgtacaatccatactgtattgatatacagcagtggggatacaagggatcact
tagccttaaccaccatgagcattgtaatgtacatagaaacgagcatgtggcttctggtga
tg-ccataatgactcgctgtctagccatacatgattgctttgtcaagaacgttgactggt
ccatcacatacccatttattggtaatgaggctgttattaataagagcggccgaattgtgc
aatcacacactatgcggtcagttcttaagttatacaatccaaaagcca-----------t
atatgatattggcaaccctaagggcattagatgtg---ccgtaacggatgctaagtggtt
ctgctttgacaagaatcctactaa---------ttctaatgtcaagacattggagtatga
ctatataacaca---cggccaattt---gatgggttgtgcttgttttggaattgcaatgt
ggacatgtatccagaattctctgtggtctgtcgttttgacactcgctgtaggtcaccact
caacttggagggttgtaatggtggttcactgtatgttaataatcatgcattccatacacc
ggcttttgacaagcgtgcttttgccaagttgaagccaatgccatttttcttctatgatga
tactgagtgtg----------------acaagttacaggactctataaactacgttcctc
ttagggctagtaattgcattactaaatgtaatgttggtggagctgtctgtagtaagcatt
gtgctatgtaccatagctatgttaatgcttacaacacctttacgtcggcgggctttacga
tttgggtgcccacttcgtttgacacctacaatctgtggcagacatttagtaacaacttgc
aaggtcttgagaacattgctttcaatgtcgtaaagaaaggatcttttgttggtgctgaag
gtgagcttcctgtagctgtggttaatgacaaagtgctcgttagagatggtactgttgata
ctcttgttttcacaaacaagacatcactacccactaacgtagcttttgagttgtatgcca
agcgtaaggtaggactcaccccacccattacgatcctacgtaacttgggtgttgtttgca
catctaagtgtgtcatttgggactatgaagccgaacgtccacttactacttttacaaagg
atgtctgt-----------------aaatataccgactttgagggtgacgtttgcacac-
-----------tctttgataacagcattgttggttcattagagcgattctctatgaccca
aaatgctgtgcttatgtcacttacagctgtta-----aaaagcttactggca----taaa
gttaacttatggttatcttaatggtgtcccagttaacacacatgaagataaaccttttac
ttggtacatctacactaggaag---aacggcaagttcgaggactatcctgatggctattt
tacccaaggtagaacaaccgctgattttagccctcgtagtgacatggaaaaggacttcct
aagtatggatatgggtctgtttattaacaagtacggactcgaagattacggctttgagca
cgttgtgtatggtgatgtttctaaaaccacccttggtggtttacatctactaatttcgca
ggtgcgtctggcctgtatgggtgt--------------gcttaaaatagacgagtttgtg
tctagtaatgatagcacgttaaagtcttgtactgttacatatgctgataaccctagtagt
aagatggtttgcacgtatatggatctccttcttgacgattttgtcagcattcttaaatcg
ttggatttgagtgttgtatctaaagttcatgaagttatggtcgattgtaaaatgtggagg
tggatgttgtggtgtaaggatcataaactccagacattttatccgcaacttcaggccagt
gaa---tggaagtgtggttattccatgccttctatttacaagatacaacgtatgtgttta
gaaccttgcaatctctataactatggtgctggtattaagttacctgatggcattatgttt
aacgtagttaaatacacacagctttgtcaatatctcaatagcaccacaatgtgtgtaccc
catcacatgcgtgtgctacatcttggtgctggctccgacaagggtgttgcacctggcacg
gctgtcttacgacgttggttgccactggatgccattatagttgacaatgatagtgtggat
tacgttagcgatgctgattatagtgttacaggagattgctctaccttatacctgtcagat
aagtttgatttagttatatctgatatgtatgatggtaagattaaaagttgtgatggggag
aacgtttctaaagaaggcttctttcc-ctatattaatggtgtcatcaccg-a-aaagttg
gcacttggtggtactgtagctattaaggtgacggagtttagttggaataagaagttgtat
gaactcattcagaagtttgagtattggacaatgttctgtaccagtgttaacacgtcatcg
tcagaggcatttttaattggtgttcactatttaggtgattttgcaagtggcgctg--tga
ttgacggcaacactatgcatgccaattatatcttctggcgtaattccacaattatgacta
tgtcttacaatagtgtacttgatttaagcaagttcaattgtaagcataaggctacagttg
tcattaatttaaaagattcatccattag-tgatgttgtgttaggtttgttgaagaatggt
aagttgctagtgcgtaataatgacgccatttgtggtttttctaatcatttggtcaacg--
taaacaaatgaagtctttaacctacttctggttgttcttaccagtactttcaacacttag
cctacca-----------------------------------------------------
-------------caagatgtcac---------caggtgctcagctaacactaattttag
gcggtttttttcaaaatttaatgttcaggcgcctgcagttgttgtactgggcggctatct
acctat------tggtgaaaaccagggtgttaattcaact---tggtactgtgctggcca
acatcc---aactgctagtggcgttcatggtatttttgttagccatattagagg------
---tggtcatggctttgagattggcatttcgcaagagccttttgactctagtggttacca
gctttatttacataaggctact------------aacggtaacactaatgctactgcgcg
actgcgcatttgccagtttcctagcattaaaacattgggccccact-------------g
ctaataatgatgttacaacaggtcgtaattgcctatttaacaaagccatcccagctcata
tg------agtgaacatagtgttgtcggcataacatgggataatgatcgtgtcactgtct
tttctgacaagatctattatttttattttaaaaatg---attggtcccgtgttgcgacaa
agtgttacaacagtggaggttgtgctatgcaatatgtttacgaacccacctattacatgc
ttaatgttactagtgctggtgaggatggtatttcttatcaactctgtac-----------
---------------ag--------------ctaattgcattggttatgctgccaatgta
tttgctactga---gcccaatggccacatac-----------cagaaggttttagtttt-
-aataattggtttcttt-----tgtccaatgattccactttggtgcatggtaaggtggtt
tccaaccaaccattgttggtcaattgtcttttggccattcctaagatttatggactaggc
caatttttctcctttaatcaaacgatcgatggcg---------------tttgtaatgga
gctgctttgcagcgcgcaccagaggctctgaggtttaatattaatgacacct--------
----ctgtcattcttgctgaaggctcaattgtacttcatactgctttaggaacaaatctt
tcttttgtctgcagtaattcttcagatcctcattt---------------------a---
---------g----------ctaccttcgccataccactgggtgctacccaagtacccta
ttatt--gttttcttaaagtggatact--------------------tacaactccactg
---------------tttataaattcttggctgttttacctcctaccgtcagggaaattg
tcatcaccaagtatggtgatgtttatgtcaatgggtttggatacttgcatctcggtttgt
tggatgctgtcacaattaatttcactggtcatggcactgac---------gatgatgttt
ctggtttttggaccatagcatcgactaattttgttgatgcactcatcgaagttcaaggaa
ctgccattcagcgtattctttattgtgatg---atcctgttagccaactcaagtgttctc
aggttgcttttgaccttgacgatggtttttaccctatttct----------tctagaaac
cttctgagtcatgaacagccaatttcttttgttactctgccatcatttaatgatcattct
tttgttaacattactgtctctgcttcctttggtggtcatagtggt--gccaaccttattg
ca-tctgacactactatcaatgg-gtttagttctttctgtgttgac--actagacaattt
accatttcactgttttataacgttacaaacagttatggttatgtgtctaaatcacaggac
agtaattgccctttcaccttgcaat----------ctgttaatgattacctgtcttttag
caaattttgtgtttccaccagccttttggctagtgcctgtaccatagatctttttggtta
cc--ctgagtttggtag------------tggtgttaagtttacgtctctttactttcaa
ttcacaaagggtgagttgattactggcacgcctacaccacttgaaggtgtcacggacgtt
tcttttatgactctggatgtgtgtacccagtatactatctatggctttaaaggtgagggt
atcattac----ccttacaaa------------ttctagctttttggc--aggtgtttat
tacacatctgattctg-------------gacagttg------ttagcctttaagaatgt
cattagtggtgctgtttattctgttacgcca--------------------------tgt
tctttttcagagca--ggctgcata--------tgttgatgatgatatagtgggtgttat
ttctagtttgtctagctccacttttaacagtactagggagttgcctggttttttctacca
t----------tctaatgatggctctaattgtacagagcctgtgttggtgtatagta-ac
ataggtgtttgtaaatctggcagtatt--------ggctacgtcccatc-----------
--tcagtctggccaagtcaagattgcacccacggt-------------------------
--------tactgggaatattagtattcccaccaactttagtatgagtattaggacagaa
tatttacagctttacaacacgcctgttagtgttgattgtgccacatatgtttgtaatggt
aactctcgttgtaaacaattactcacccagtacactgcagcatgtaagaccatagagtca
gcattacaactcagcgctaggcttgagtctgttgaagttaactctatgcttactatttct
gaagaggctctacagtt-----agctaccatcagttcgtttaatggtgatggatataatt
ttactaatgtgctgggtgtttctgtgtatgatcctgcaagtggcagggtggtacaaaaaa
gg---tcttttattgaagacctgctttttaataaagtggttactaatggccttggtactg
ttgatgaagactataagcgctgttctaatggtcgctctgtggcagatctagtctgtgcac
agtattactctggtgtcatggtactacctggtgttgttgacgctgagaagcttcacatgt
atagtgcgtctctcatcggtggtatggtgctaggaggttttacttctgcagc-ggcattg
ccttttagcta-----tgctgttcaagc------tagactcaattatcttgctctacaga
cggatgttctacagcggaaccagcaattgcttgctgagtcttttaactctgctattggta
atataacttcagcctttgagagtgttaaagaggctattagtcaaacttccaagggtttga
acactgtggctcatgcgcttactaaggttcaagaggttgttaactcgcaaggtgcagctt
tgactcaacttaccgtacagctgcaacacaacttccaagccatttctagttctattgatg
acatttactctcgactggacattctttcagccgatgttcaggttgaccgtctcatcaccg
gcagattatcagcacttaatgcttttgttgctcaaaccctcactaagtatactgaggttc
aggctagcaggaagctagca--cagcaaaaggttaatgagtgcgttaaatcgcaatctca
gcgttatggtttttgtggtggtgatggtgagcacatcttctctctggtacaggcagcacc
tcagggcctgctgtttttacatacagtacttgtacc---------gggtgattttgtaga
tgttattgccatcgctggcttatgcgttaacgatgaaattgcattgactctacgtgagcc
tggcttagtcttgtttacgcatgaacttcaa---aatcatactgcgacggaatattttgt
ttcatcgcgacgtatgtttgaacctagaaaacctaccgttagtgattttgttcaaattga
gagttgtgtggtcacctatgtcaatttgactagagaccaactaccagatgtaatcccaga
ttacatcgatgttaacaaaacacttgatgagattttagcttctctgcccaatagaactgg
tccaagtcttccttta--------------gatgtttttaatgccacttatc--------
------------------ttaatctcactggtgaaattgcagatttagagcagcgttcag
agtctctccgtaatactacagaggagctccaaattcttatatataatatcaacaacacac
tagttgaccttgagtggctcaaccgagttgagacatatatcaagtggccgtggtgggttt
ggttgattattttcattgttctcat---ctttgttgtgtcattactagtgttctgctgca
tttccacgggttgttgtggatgctgcggctgctgctgtgcttgtttttcaggttgttgta
ggggtcctagac------------------------------------------------
-------ttcaaccttacgaagtt---------------tttgaaaaggtccacgtgcag
tg-atgt-------ttcttggac-tttttca-------atacacgattgacacagttgtc
------aaagatgtctcaaagtctgctaacttgtctttggatgctgtccaagagttggag
ctcaatgtagttccaattagacaagcttcaaatgtgacgggttttcttttcaccagtgtt
tttatttacttctttgcactgtttaaagcgtcttc-------------------------
-------------tttgaggcgcaattatattatgttggcagcgcgttttgctgtcattg
ttctttattgcccacttttatattattgtggtgcatttttagatgcaactattatttgtt
gcacacttattggcaggctttg---tttagtctgctttt------------actcc----
--------------------------------tggcgctataaaaatgcgctcttt----
------attatttttaatactacgacact--------------ttctttcctcaatggta
aagcagcttatt------------------atgacggcaaatccattgtgattttagaag
gtggtgacc------------------------------------------attacatca
cttttggcaactcttttgtt----gctttcgttagtagcatcgacttgtatctagc-tat
acgtgggcggcaagaagctgacctacagctgttgcgaactgttgagcttcttgatggcaa
gaagctttatgtcttttcgcaacatcaaattgttggc------------attactaatgc
tgcatttgactcaattca-----actagacga-------------------gtatgctac
aattagtgaatga-------------taatggtctatta-------------------gt
taatgttatactttggcttttcgtactctttttcct-------------gcttattataa
gcattacttttgtccaattggttaatctgtgcttcacttgtcaccggttgtgtaatagcg
cagtttacaca--------cctatcgggcgtttgtatagagtttataagtcttacatgca
aatagacctcctccccagtactgttattgacgtataaacgaaatatg-------------
------------------------------------tctaacggttctattcccgttgat
gagg------------tg---------------a------------ttcaacaccttaga
aactggaatttcacatggaatatcatactgacgatactacttgtagtgcttcagtatggc
cattacaagtactctgcgttcttgtatggtgtcaagatggctattctatggatactttgg
cctcttgtgttagcactgtcactttttgatgcatgggctagctttcag-gtcaattgggt
cttttttgctttcagcatccttatggcttgcatcactcttatgctgtggataatgtactt
tgtcaatagcattcggttgtggcgcaggacacattcttggtggtctttcaatcctgaaac
agacgcgcttctc--------------------------------actacttctgtgatg
----------------------------ggccgacaggtctgcattccag----------
-----------------------tgcttggagcaccaactggtgtaacgctaacactcct
t-----------------------------------------------------------
----------------------------------------------------------ag
tggtacattgcttgtagag----------------------------ggctataaggttg
ctactggcgtacaggtaagtcaatta----------------------------------
-cctaatttcgtcacag-----------------tcgccaaggccacta-----------
----------------------caacaattgtctacggacgtgttggtcgttcagtcaat
gcttcatctggcactggttgggctttctat------------------------gtccgg
tccaaacacggcgactact-------------------------cagctgtgagtaatcc
gagttcggttctcacagatagtgagaaagt------------------------------
----------------------------------------------------gcttcatt
tagtcta----------aacagaaactttatggcttctg----tcagttttcaggatcgt
ggccgcaa----------------------------------------------------
-------------------acgggtgccattatccctctatgcccctcttagggttacta
atgacaaaccccttt---------------------------------------------
-----------------------------------------------------------c
taaggtacttgcaaataatgctgtacccactaata-----aaggaaataaggaccag---
-----------------caaattggatactggaatgag-------------------caa
attcgctggcgcatgcgccgtggtga-------------------------------gcg
aattgaacaaccttccaattggcacttctactacctcggaacaggacctcacgccgacct
ccgctataggac-----tcgtactgagggtgttttctgggttgctaaagaaggcgcaaag
------------actgaacccactaacctgggtgtcagaaaggcgtctgcaaagccaat-
-----tattccaaatttctctcaacagcttcccag-------------------------
----cgtagttgag------------attgttgaacctaa--------------------
---------cacacctcctacttcacgtgcaaa-----------------ttcacgtagc
aggagtcgtggtaatggcaacaacaggtccagatctccaagt-------aacaacagagg
caataaccagtcccgcggta------------------------------------attc
acagaatcgtggaaataaccagggtcgtggagcttctca------gaacagaggaggcaa
ta-----------------------ataataacaataacaagtctcgtaaccagtccaag
aacagaaaccagtcaaatgaccgtggt-------------ggtgtaacatcacgcgatga
tct----------------ggtggctgctgtcaaggatgcccttaaatct--ttgggtat
tggcgaaaaccctga-----caagcttaagcaacagcagaag-----cccaaacaggaaa
ggtctgacagcagcggcaaaaatacacct-------------------------------
---------------------------aagaagaacaaatccagagccacttcgaaagaa
c-------gtgacctcaaagacatcccagagtggaggagaattcccaagggcgaaaatag
cgtagc---agcttgcttcggac-----ccaggggaggcttca-aaaattttggagatgc
ggaatttgtcgaaaaaggtgttgatgcctcaggctatgctcagatcgccagtttagcacc
aaatgttgcagcatt------------gctctttgg--tggtaatgtggctgttcgtgag
ctagcggactcttacgag----attacatacaattataaaatgactgtgccaaagtctga
tccaaatgtagag--------cttcttgtttcacagg----tggatgcatttaaaactgg
gaatgcaaaaccccagagaaagaaggaaaagaagaacaagcgtgaaacc---------ac
gcagcagctgaatgaagatgccatctacgatgatgtgggtgtgccatctgatgtgactca
tgccaattt------ggaatgggacacagctgttgatggtggtgacacggccgttgaaat
catcaacgagatctttgatacagcaaattaaacaatgtttgac-----------------
-----------------------tggct--------------------------------
------------------------------------------------------------
------------------------------------------------------------
------------------------------------------------------------
------------------------------------------tatcctggctatgttcca
gggtagtgccattacactgttattactgagtg-------tttttctagcgacttggctgc
tgggctatggctttgccctctaactagcgg----------tcttggtcttgcaca-caac
ggtaagccagtg-gtaatgtcagtgcaagaaggatattaccatagcactgtcacgagggg
aac-gcagtaccttttcatctaaacctttgcacgagtaatcaaagatccgcttgacga--
------------gcctata----------------tggaagagc------gtgccaggta
tttgactcaaggactgtt----------------agtaaatgaagacctgacggtgttga
tatggatacac-------------------------------------------------
------------------------------------------------------------
--------------------------------
>OP784565.1 Porcine epidemic diarrhea virus isolate PEDV HNCADA-2017, complete genome
------------------------------------------------------------
----------------------------------------------------acttaaaa
aga-ttttctatctacggatagttag---ctctttttctagactcttgtctactcaattc
aactaaac-gaaattttg-------------tccttccggccgcatgtcca---------
-------------------------tgctgctggaagctgacgtggaatttcattaggta
tgcttaagtagccatcgcaagtgctgtgctgtcctcta--------gttcctggttggcg
ttccgtcgccttctacatactagacaaacagcctt-cctccggttccgtctgggggttgt
gtggataactagttccgtctagtttgaaaccagtaactgtcggctatggctagcaaccat
gttacattg----------------gcttttgccaatgat--gcagaaatttca------
--gcttttggcttttgcactgctagtgaagccgtctcatactattctgaggccgccgcta
gtggatttatgcaatgccgtttcgtgtccttcgatctcgctgacactgttgagggattgc
ttcccgaagactatgtcatggtggtggt-----cggcactaccaagc--ttagtgcgtat
gt-------ggacacttttggtagccgcccc---------aaaaacatttgtggttggct
gttattttc-------------------------------taactgtaattacttcctcg
a---agagtta---------------gagcttacttttggtcgtcgtggtggt-------
---------------aacatcg---------tgccagttgaccaatacatg---------
-----------------------------------tgtggcgctgacggtaaacct----
-gttcttcaggaatc------------cgaatgggagtatacagattt------------
----ctttgctgactccgaagacgg---------------------tcaactcaacattg
ctggtatcac------ttatgtgaaggcc--tgggttgtag-------------------
------agcgatcggatgtctcttatgcga---gtcagaatttaaca--tctattaagtc
tattactt---actgttcaacc------------------------------tatgagca
tactt---------ttcctgatggtactgcc--atgaaggttgc-----acgtactccaa
agattaagaagactgtt-------------------------------gtcttgtctgag
ccacttgctactatc----tacagggaaattggtt-----------ctccttttgtggat
aatgggagc--gatgctcgttctatcattaagagaccagtgttcctc-------------
--------cacgcttttgttaagt---------------------------------gta
agtgtggtagttatcattggact-gttggtgattggacttcctatgt-------------
----------------ctccacttgct---------------------------------
------------------------------------------------------------
-------------------gtggctttaagtgtaag---------ccagtccttgtggct
tcatgctctgctacgcctggttctgttgtggttacgcgcgctggtgctggcactggtgtt
a--agtattacaacaacat-gttcctgcgccatgtggca---------------------
--------------------gacattgatgggttggcatt-ctggcgaattctcaaggtg
cagt----ccaaagacgacctcgcttgctctggtaaattccttgaacaccatgagga---
---------------aggtttcacagatccttgctactttttgaatgactcgagcat---
----------------------tgctactaagctcaagtttgacatccttagtggcaagt
tttctgatgaagtcaaacaagctatctttgctggtcatgttgttgttggcagcgcgctcg
ttgacattgttgacgatgcactgggacagccttggtttatacgtaagcttggtgaccttg
caagtgcagcttgggagcagcttaaggctgtcgttagaggccttaacctcctgtctgatg
aggtcgtgctctttggcaaaagacttagctgtgccactcttag---tatcgttaacggtg
tttttgagttcatcgccgaa-------------gtgcctgagaagttggctgcggctgtt
acagtttttgtcaacttcttgaatgagctttttgagtctgcctgtgactgcttaaaggtc
ggagg---------taaaacctttaacaaggttggctcttatgttctttttgacaacgca
ttggttaagcttgt-------------------caaggcaaaagttcgc-----------
-------ggcccacgacaggcaggtgtttgtgaag--------ttcgttacacaagcctt
gttattgggagtactaccaa-----ggtggtttccaagcgcgttgaaaatgccaatgtga
atctcgtcgta---gacgaggatgtgaccctcaacaccactggtcgta----cagttgtt
gttgacggacttgcattcttcgagagtgacgggttttacagacatcttgctgatgc----
-tgatgttgtcattgaacatcctgtttat-----aagtctgcttgtgagctcaagccagt
ttttgagtgtgacccaatacctgattt------tcctatgcctgtggccgctagtgttgc
agagctttgtgtgcaaactgacctgttgcttaaaaattacaacactccttataaaact--
----------------------tacagctgcgttgtgagaggtg-----ataagtgttgt
atcacttgcac--------cttacatttcacagcaccaagttatatggagg---------
---ctgctgctaattttgtagacctctgtaccaagaacattggtactgctggttttcatg
agttttacattacggcccatgaacaacaggatctgcaagggttcgtaaccacttgttgca
cgatgtcaggttttgagtgttttatgcctataatcccacagtgtccagcagtgcttgaag
agattgatggtggtagcatctggcggtcttttatcactggtcttaatacaatgtgggatt
tttgcaagcatcttaaagtcagctttggactagatggcgttgttgtcactgtagcacgca
aatttaaacgacttggtgctctcttggcagaaatgtataacacttacctttcaact----
----------------------------gtggtggaaaacttggtactggcc-----ggt
gttagcttcaagtattatgccaccagtgtcccaaaaattgtattgggctgttgtt-----
----------------------ttcacagtgttaaa---agtgttcttgcaagtgccttc
cagattcctgttcaggcaggcgttgagaa-------------------------------
-----------------------gtttaaagttttccttaactgtgttcaccctgttgta
ccacgtgtcattgaaacttcttttgtggaattagaagagacgacatttaaaccaccagca
ctcaatggtagtattgctattgttg-----------atggctttgctttctattatgatg
gaacactat----------actatcc------------caccgatggtaatagcgttgtt
cctatctgctttaagaagaaaggtggtggtgatgtcaaattctctgatgaagtctctgtt
aaaaccattg------------------------------acccagtttataaggtctcc
cttgaatttgagttcgagtctgagactattatggctgtgcttaataaggctgttggtaa-
----ttgtatcaaggttacaggtggttgggacgatgttgttgagtatatcaatgttgcca
ttgaggttcttaaagatcacatcgatgtgccta-----agtactacatct----------
------------atgatgaggaaggtggcaccgatcctaatctgcccgtaatggtttctc
agtggccgttgaatgatgacacgatctcacaggatctg---------------------c
ttgatgttgaagttgttactgatgcgccagttgatttcgagggtgatgaagtagactcct
ctgaccctgataaggtggcagacgtgactaactcagagcctgaggatgacggtcttaatg
tagctcctgaaacaaatgtagagtctgaagttgaggaagttgccgcaaccttgtccttta
ttaaagatacaccttccacagttactaaggatccttttgcttttgactttgcaagctatg
gaggactt-----aaggtttta--agacaatctcataacaactgttgggttacttctacc
ttggtgcagctacaattgcttggcatcgttgatgaccc-------------------tgc
aatggagctttttagtgctggtagagttggtccaatggttcgcaaatgctatgagtcaca
aaaggc-----------tatcttgggatctttgggtgatgtgtcggcttgcctagagtct
ctgactaaggacctacacacacttaagattacctgttctgtagtctgtggttgtggt---
-actggtgaacgtatctatgagggttgtgcttttcgtatgacgccaactttggaaccgtt
cccatatggtgcttgtgctcagtgtgctcaagttttgatgcacacttttaaaagtattgt
tggcaccggcatcttttgtcgagatactactgctctctccttggattctttggttgtaaa
acctctt--------------------------------------------tgtgcggct
gcttttataggcaaggatagtggtcattatgtcactaacttttatgatgctgctatggct
attgatggttatggt-cgtcatcagataaagtatgacacactgaacactatttgtgttaa
agacgttaattggacagcaccttttgtcccagacgttgagcctgtattggagcctgttgt
caaacctttct--attcttataagaatgttgatttttaccaaggagattttagtgacctt
gttaaact---tccatgtgattttgttgttaatgctgcaaatgagaatttgtctcacggt
ggcggcatagcaaaggccattgatgtttataccaagg----------------------g
catgttgcagacgtgctcgaatga-------------------------ttacattaaag
cacacggtcccattaaagttggacgtggtgtcatgt-tggaggcattaggtcttaaggtc
t--ttaatgttgttggtccacg------------taagggtaagcatgcacctgagcttc
ttgtt---------------------------------------------------aagg
cttataagtccgtttttgctaattcag--------------------------gtgttgc
tcttacacctttgattagtgttggaatttttagtgttcctttgggagaatctttat----
---------------------ctgcttttcttgcatgtgttggtgatcgcc--------a
ctgtaagtgcttt------tgttatagtgacaaagag-----------------------
--------cgcgaggcgatcattaattacatggat-------------------------
--------ggcttggtagctgctattttcaaagatgcgcttgttgatactactcctgtcc
aggaagatgttc---------------------aacaagtttcacaaaaaccagttttgc
ctaattttgaacctttcaggattgaaggtgctcatgctttctatgagtgcaaccctgaag
gtttgatgtcattaggtgctgacaag--------------ctggtgttgtt---------
-tacaaattccaatttggatttttgtagcgttggtaagtgtcttaacaatgtgaccggcg
gtgcattgcttgaa------------------------gccataaatgtattt------a
aaaagagtaacaaaacag---------tgcctgctggcaactgtgttacttttgagtgtg
cagacatgattttt----------attactatggtag----tattgccatctgatggtga
tgctaattatgacaaaaattatgcacgcgccgtcgtcaaggtatctaagcttaaaggcaa
gttattgcttgctgttggtgatgccacgttgtattccaagttgtcccatctcagtgtggt
aggtttcgtatcca-cacctgatgatgtggagcgtttctacgcaaataagagtgtggtta
ttaaagtcactgaggatacacgtagtgttaaggctgttaaagtagaatccactgttactt
atggacaacaaattggaccttgtcttgttaatgacacc--gttgtcacagacaacaaacc
tgttgt------tgctgatgttgtagctaa---------ggttgtaccaagtgctaattg
ggattcacattatggttttg--ataaggctggtgagttccacatgctagaccatactggg
tttgcctttcctagtgaagttgttaacggtaggcgtg---------------------tg
cttaaaaccacagataataactgttgggttaatgttacatgtttacaattacagtttgct
agatttaggttcaagtcagca-ggtctacaggctatgtgggagtcctattgtactggtga
tgttgctatgtttgtgcattggttgtactggcttactggtgttgacaaaggtcagcctag
tgattcagaaaatgcacttaacatgttgtccaagtacattgtttctgctggttctgtcac
tattgaacgtgtcacgcatgacggctgttgttgtag-------taagcgtgttgtcactg
caccagttgtgaatgctagcgtattgaagcttggcgtcgaggacggtctttgtccacatg
gtcttaactacattgacaaagttgttgtagttaaaggtactacaattgttgtcaatgttg
gaaaacctgtagtggcaccatcacacctctttcttaagggtgtttcttacacaacattcc
tagataatggtaacggtgttgt-cggccattatactgtttttgatcatgacactggtatg
gtgcatgatggagatgcttttgtaccgggtgatctcaatgtatctcctgttac-------
aaatgttgtcgtctcagagca-----gacggctgttgtgattaaagaccctgtgaagaaa
gtagagttagacgctacaaagctgttagacactatgaattatgcatcggaaagattcttt
tcctttggtgattttatgtcacgtaatttaattacagtgtttttgtacatccttagcatt
ttgggtctctgttttagggcctttcgtaagagggatgttaaagttctagctggtgtaccc
caacgtactggtattatattgcgtaaaagtgtgcgctataatgcaaaggcgttgggtgtc
ttcttcaagctaaaactttattggttcaaagttcttggtaagtttagtttgggtat--tt
atgcattgtatgcattactattcatgacaatacgctttacacctataggtggccctgttt
gtgatgatgttgttgctggttatgctaattctagttttgacaagaatgagtattgcaaca
gtgttatttgtaaggtctgtctctatgggtaccaggaactttcggacttctctcacacac
aggtagtatggcaacaccttagagacccattaattggtaatgtgatgcctttctttta--
------------tttggcatttctggcaatttttgggggtgtttatgt------aaaggc
tattactctctattttattttccagtacctta----acattcttggtgtgtttttgggcc
ta------caacagtccatttggtttttgcagcttgtgccttttgatgtctttggtgacg
agatcgtcgtctttttcatcgttaca-cgcgtattgatgttccttaagcatgttttccgt
ggctgcgataaggcatcttgtgtggcttgctctaagagtgctcgccttaagcgcgttcct
gtccagactatttttcagggtactagcaaatccttctacgtacatgccaatggtggttct
aagttctgtaagaagcacaatttcttttgtttaaattgtgattcttatggtccaggctgc
acttttattaataacgtcattgca-----------actgaagttggtaatgttgtcaaac
ttaatgtgcaaccgacaggtcctgctactattcttattgacaaggttgaattcagtaatg
gtttttactatctttatagtggtgacac----------attttggaagtaca--------
---actttgacataacagatagcaaatacacttgcaaagaatcacttaaaaattgtagca
taatcacagactttattgtttttaacaataatggtcccaatgt---aaatcaggttaaga
at--gcatgtgtttatttttcacagatgctttgtaaacctgttaagttagtggactcagc
gttgttggccagtttgtctgttgattttggtgca------------agcttacatagtgc
ttttgttagtgtgttgtcgaatagttttggcaaa--gatctgtcaagttgtaatgacatg
caggattgcaagagc-------------acattgggttttgatgatgtaccattggatac
ctttaatgctgc------------------------------------------tgttgc
tga------------ggctcatcgttacgatgtcctcttgactgacatgtcgttcaacaa
ttttaccaccagttatgcaaaaccagaggaaaaacttcccgtccatgacattgccacatg
tat-----------------------gcgtgtaggtgccaggattgttaatcataacgtt
cttgtcaaggatagtatacctgtggtgtggcttgtacgtgatttcattgctctttcggaa
gaaactaggaagtacattattcgtacgactaaagttaagggtataaccttcatgttgacc
tttaatgattgtcgtatgcacactaccatacctactgtttgcattgcaa-----------
----ataagaagggtgcaggtcttcctagtttttcaaag--gttaagaaattcttctggt
ttttgtgtctgttcatagttgctgttttctttgcactaagctttcttgattttagtactc
aggttagcagtgatagcgattatgacttcaagtatattgagagtggccagttgaagactt
ttgacaatccacttagttgtgtgcataatgtctttagtaacttcgaccagtggcatg-at
gccaagtt-------tggtttcacccccgtcaacaatcctagttgtcctatagtcgttgg
tgtatca--gacgaagctcgc------actgttccaggtattccagcaggtgt-------
--------ttatttagctggtaaaacacttgtttttgctattaacaccatttttggtaca
tctggtttgtgctttgatgctagtggcgttgctgataagggc------------------
---------------------------gcttgcatttttaattcggcttgcaccacatt-
--atctggtttgggtggaactgctgtctactgttataagaatggtctagttgaaggtgct
aaactttatagtgagttggcacctcatagctactataaaatggtagatggtaatgctgtg
tccttacctgaaattatctcacgcggctttggcatccgtactatccgtacaaaggctatg
acc------------tactgtcgcgttggccagtgtgtgcaatctgcagaaggtgtttgt
-------tttggcgccgatagattct--------------------------------tt
gtctataatgcagaatctggttctgactttgtttgtggcacagggctctttacattgttg
atgaacgttattagtgttttttccaagacagtaccagtaactgtgttgtctggtcaaata
ctttttaattgcattattgcttttgctgctgttgcggtgtgttt------cttatttaca
aagtttaagcgcatgttcggtga--------------------tacgtctgttggcgttt
tcactgtcggtgcttgtactttgttgaacaatgtttcttacattgtaacacagaa-----
-------------cacacttggcatgttgggctatgcaactttgtactttttgtgcacta
aaggtgttagatatatgtggatttggcatttgggatttttgatctcatatatacttattg
caccatggtgggttttgatggtttatgccttttcagccatttttgagtttatgcctaacc
tttttaagcttaaggtttcaacacaactttttgagggtgacaagtttgtaggctcttttg
aaaatgctgcagcaggtacatttgtgcttgatatgcatgcctatgagagact--------
------tgccaactctatcccaactgaaaaactgcgtcagtatgctagtacttacaataa
gtacaagta--ttattcaggcagtgcttcagaggctgattacaggcttgcttgttttgcc
catttggccaaggctatgatggatt---atgcttctaatcacaacgacacgttatacaca
ccacccactgtgagttacaattcaactctacaggctggcttgcgtaagatggcacaacca
tctggtgttgttgagaagtgcatagttcgtgtttgctatggtaatatggctcttaatggc
ctatggcttggtgatactgttatctgcccacgccatgttat---agcgtctagtactact
agcactatagattatgactatgccctttctgttttacgcctccacaacttctccatttca
tctggtaatgtcttcctaggtgttgtgggtgtaaccatgcgaggtgctttgttgcagata
aaggttaatcaaaacaatgtccacacgcctaagtacacctatcgcacagttagaccgggt
gaatcttttaatatcttggcgtgctatgatggttctgcagctggtgtttacggcgttaac
atgcgctctaattacactattagaggctcgttcattaatggcgcttgtggttcacctggt
tataatattaacaatggtaccgttgagttttgctatttacaccagcttgaacttggttca
ggctgtcatgttggtagcgacttagatggtgttatgtatggtggttatgaggaccaacct
actttgcaagttgaaggcgctagtagtctgtttacagagaatgtgttggcatttctttat
gcagcactcattaatggttctacctggtggcttagttcttctaggattgctgtagacagg
tttaatgagtgggctgt------tcataatggtatgacaacagtagttaatactgattgc
ttttctattcttgctgctaagattggtgttgatgtacaacgtttgttggcctc---aatc
cagtctctgcataagaattttggtggaaagcaaattcttggctatacctcgttgacagat
gagtttactacaggtgaagttatacgtcaaatgtatggcgttaatcttcagagtggttat
gtttcacgtgcctgtagaaatgtcttgctggttggttctt----ttctgactttcttttg
gtcagaattagtttcctacactaagttcttttgggtaaatcctggttatg---------t
cacacctatgtttgcgtgtttgtcattgctgtcctcacttttg--atgttcacactcaag
cataagacattgtttttccaggtctttctaatacctgctctgattgttacatcttgcatt
aatttggcatttg-----------atgttgaagtctacaactatttggcagagcattttg
attaccatgtttctctcatgggttttaatgcacaaggtcttgttaacatctttgtctgct
ttgttgttaccattttatacggcacatgcacatg------------gcgct------ttt
ttaacacacctgtgagttctgtcacttatgtggtagctttgctgactgcggcatataact
atttttacgctagtgacattcttagttgtgctatgacactatttgcta------------
---gtgtgactggcaactggttcgttggtgctgtttgttataaagctgctgtttatatgg
ccttgagatttcctacttttgtggctatttttggtgata---ttaagagtgttatgttct
gttaccttgtgttgggttattttacctgttgcttctacggtattctctactggttcaaca
ggttctttaaggttagtgtaggtgtctatgattatactgttagtgctgctgagtttaagt
atatggttgctaacggcctacgtgcaccaactggaacacttgattcactacttctgtctg
ccaaattgattggtattggtggtgagcggaatattaagatttcttccgttcagtctaaac
tgactgatattaagtgtagtaacgttgtgctcttaggctgtctctctagcatgaatgtct
cagcaaat----------------tcaacagaatgggcctattgtgttgacttgcataac
aagatcaacctgtgtaatgacccagaaaaagcgcaggaaatgctacttgctttgttggca
tttttccttagtaagaatagtgcttttggtttagatgacttattggaatcctattttaat
gacaatagtatgttgcagagtgttgcatctacttatgtcggtttgccttcttatgtcatt
tatgaaaatgcacgccaacag-tatgaagatgctgttaataatggttctccacctcagtt
ggttaagcaattgcgccatgctatgaatgtggcaaagagtgaatttgaccgtgaggcttc
tactcagcgtaagcttgatagaatggcggagcaggctgcagcacagatgtacaaagaggc
aagagcagttaataggaagtccaaagttgtaagtgctatgcattcactgctttttggtat
gttgagacgtttggatatgtcttctgtagacactattctcaacttggcaaaggatggggt
tgtacctctgtctgtcataccggcagtcagtgccactaagcttaacattgttacttctga
catcgattcttataatcgtatccagcgtgaggg------atgtgtccactacgctggtac
catttggaatataattgacatcaaggacaatgatggcaaggtggtacacgttaaggaggt
aaccgcacagaatgctgagtccctgtcatggcccct---------ggtccttgggtgtga
gcgtattgtcaagctccagaataatgaaattattcctggtaagctgaagcagcgct----
-----ctattaaggcagaaggagatggcatagttggagagggtaaggcactttacaataa
tgagggtggacgtacttttatgtatgctttcatctcggacaaaccggacctgcgtgtagt
taaatggg------------agttcgatgg---tggttgtaacactattgagctagaacc
accacgtaagttcttggtggattctcctaatggtgcacagatcaagtatctctactttgt
tcgtaaccttaatacgttacgtaggggtgccgttctcggctacataggtgccactgtacg
cctgcaggctggtaaacaaacagaacaggctattaactcttcattgttgacactttgcgc
tttcgctgtggatcctgctaagacctacatcgatgctgtcaaaagtggtcacaaaccagt
aggtaactgtgttaagatgttggccaatggttctggtaatggacaagctgttactaatgg
tgtggaggctagtactaaccaggattcatacggtggtgcgtccgtgtgtctatattgtag
agcacatgttgagcatccatctatggatggtttttgcagactgaaaggcaagtacgtgca
ggttccactag---gtacagtggatcctatacgttttgtacttgagaatgacgtttgcaa
ggtttgtggttgttggctggctaatggctgcacttgtga---------cagatccattat
tcaaagtactga-tat---ggcttatttaaa----------------------------c
gagtacggggctctagtgcagctcgactagagccctgtaac---ggtactgatacacaac
atgtgtatcgtgcttttgacatctacaacaaggatgttgcttgtctaggtaaattcctca
aggtgaactgtgttcgcctgaagaatttggataagcatgatg------------cattct
atgttgttaaaagatgtaccaagtctgcgatggaacacgagcaatccatctatagcagac
ttgaaaaatgtggagccgtagccgaacacgatttcttca---cttggaaggatggtcgtg
ctatctatggtaacgtttgtagaa----aggatcttaccgagtatactatgatggatttg
tgttacgctttacgtaactttgatgaaaacaattgcgatgttcttaagagcattttaatt
aaggtaggcgcttgtgaggagtcctacttcaataataaagtctggtttgaccctgt----
--------------------tgaaaatgaagacattcatcgtgtctatgcattgttaggt
accattgtttcacgtgctatgcttaaatgcgttaagttctgtgatgcaatggttgaacaa
ggtatagttggtgttgtcacattagataatcaggatcttaatggtgatttttatgatttt
ggtgattttatttgtagcatcaagggaatgggtatacccatttgcacatcatattactct
tatatgatgcctgttatgggtatgactaattgccttgctagtgagtgttttgttaagagt
gatatatttggtgaggatttcaagtcatatgacctgctggaatatgatttcacggagcat
aagacagcactcttcaacaagtatttcaagtattggggattgcaataccaccctaactgt
gtgaactgcagtgatgagcagtgcatagttcactgtgccaacttcaatacgttgttttcc
actactatacctattacggcatttggacctttgtgtcgcaagtgttggattgatggtgtt
ccactggtaactacagctggttatcattttaaacagttaggtatagtttggaacaatgat
cttaacttacactctagcaggctctctattaacgaactactccagttttgtagtgatcct
gcattgcttatagcatc---------atcaccagcccttgttgatcagcgtactgtttgc
ttttcagttgcagcgctaggtacaggtatgactaaccagactgttaaacctggccatttc
aataaggagttttatgacttcttacttgagcaaggtttcttttctgagggctctgagctt
actttaaagcacttcttctttgcacagaagggtgatgcagctgttaaggattttgactac
tataggtataatagacctactgttctggacatttgccaagctcgcgtcgtgtatcaaata
gtgcaacgctattttgatatttacgaaggtggttgtatcactgctaaagaagtggttgtt
acaaaccttaacaagagcgcaggttatcctttgaacaagtttggtaaagctggtctttac
tatgagtctttatcctatgaggaacaggatgaactttatgcttatactaagcgtaacatc
ctgcccactatgacacagctcaaccttaaatatgctataagtggcaaagaacgtgcacgc
acagtgggtggtgtttcgcttttgtcaaccatgactactcgacagtatcaccagaaacac
cttaagtccatagttaatactaggggcgcttcggttgttattggtactactaagttttat
ggtggttgggacaatatgcttaagaaccttattgatggtgtcgaaaatccgtgtcttatg
ggttgggattacccaaagtgcgacagagcactgcccaatatgatacgcatgatttcagcc
atgattttaggctctaagcacaccacatgctgcagttccactgaccgctttttcaggttg
tgcaatgaattggctcaagtccttactgaggttgtttattctaatggaggtttttatttg
aagccaggtggtaccacctctggtgatgcaaccaccgcatatgcaaactcagttttcaat
atcttccaagcagtaagtgccaatgttaacaaacttcttagtgttgacagcaatgtctgt
cataatttagaagttaagcaattgcagcgtaagctttatgagtgctgttatagatcaact
accgtcgatgaccagttcgtcgttgagtattatggttacttgcgtaaacatttttcaatg
atgattctttctgatgatggcgttgtttgttacaacaatgactatgcatcacttggttat
gtcgctgatcttaacgcattcaaggctgttttgtattaccagaacaatgtcttcatgagc
gcctctaaatgttggatcgagcctgacattaataaaggtcctcatgaattttgctcgcag
catactatgcagattgtcgataaagatggtacttactacctaccttaccctgatccttca
agaatcctctctgcaggtgtgtttgttgacgacgttgttaaaactgatgcagttgtattg
cttgaacgttatgtgtcattggctatagatgcctacccgttatctaagcatgaaaaccct
gaatataagaaggtgttttatgtgcttttggattgggttaagcacctgtataaaactttg
aatgctggtgtgttagagtctttttctgtcacacttttggaagattctactgctaaattc
tgggatgagagcttttatgccaacatgtatgagaaatctgcagttttgcaatctgcaggg
ctttgtgttgtttgtggctctcaaactgttttacgttgtggtgattgtctacggcgtcct
atgctttgtactaagtgtgcttatgatcatgtcattggaacaactcacaagttcattttg
gctatcactccatatgtgtgttgtgcttcagattgtggtgtcaatgatgtaactaagctc
tacttaggtggtcttagttattggtgtcatgaacacaagccacgtctcgcattcccgttg
tgttctgctggtaatgtttttggtttgtacaaaaattctgctaccggctcactcgatgtt
gaggactttaatcgcattgctacatccgattggactgatgtttctgactacaggttggca
aatgatgtcaaagactcattgcgtctatttgcagcggaaactatcaaggccaaggaggag
agcgttaagtcatcctacgcttgtgcaacactacatgaggttgtaggacctaaagagttg
ttgctcaaatgggaagtcggtagacccaaaccacctcttaatagaaattcggttttcact
tgttatcatataacgaagaacaccaaatttcaaatcggtgagtttgtgtttgagaaggca
gaatatgataatgatgctgtaacatataaaactaccgccacaacaaaacttgttcctggc
atggtttttgtgcttacctcacataatgttcagccattgcgcgcaccgaccattgctaat
caagaacgttattccactatacataagttgcatcctgcttttaacatacctgaagcttat
tctagcttagtgccctattaccaactgattggtaagcagaagattacaactatccaggga
cctcccggtagtggtaaatctcactgtgttatagggctaggtttgtactatccaggtgca
cgtatagtgtttacagcttgttctcatgcagcggtcgattcactttgtgtgaaagcctcc
a-----ctgcttatagcaatgacaaatgttcacgcatcataccacagcgtgctcgtgttg
agtgttatgacggtttcaagtctaataatactagtgctcagtaccttttctccactgtca
atgctttgccagagtgcaatgcggacattgttgtggtggatgaggtttctatgtgcacta
attatgacttgtctgtcataaatcagcgcatcagctataggcatgtagtctatgttggtg
accctcaacagctgcctgcaccacgtgttatgatttcacgtggtactttggaaccaaagg
actacaacgttgttactcaacgcatgtgtgcccttaagcctgatgttttcttgcacaagt
gttatcgctgtcctgctgagatagtgcgcactgtgtctgagatggtctacgaaaaccaat
tcattcctgtgcacccagatagcaagcag-----tgttttaaaatcttttgcaagggtaa
tgttcaggttgacaatggttcaagcattaatcgcaggcaattggatgttgtgcgtatgtt
tttggctaaaaaccctaggtggtcaaaggctgtttttatttctccttataacagccagaa
ttatgttgccagccgcatgctaggtttacaaattcagacagttgactcatcccagggtag
tgagtatgactatgtcatttatacacaaacttcagatactgcccatgcctgtaatgttaa
caggtttaatgttgccatcacaagggctaagaaaggcatattatgtataatgtgcgatag
gtccctttttgatgtgcttaaattttttgagcttaaa---------------ttgtctga
tttgcaggctaatgagggttgtggtctttttaaagactgtagcagaggtgatgatctgtt
gccaccatctcacgctaacaccttcatgtctt----tagcggacaattttaagactgatc
aagatcttgctgttcaaata---ggtgttaatggacccattaaatatgagcatgttatct
cgtttatgggcttccgttttgatatcaacatacccaaccatcacactctcttttgcacac
gcgactttgccatgcgcaatgttagaggttggttgggttttgacgttgaaggagcacatg
ttgttggctctaacgtcggtacaaatgtcccattgcaattagggttttctaacggtgttg
attttgttgtcagacctgaaggttgcgttgtaactgagtctggtgactatattaaacccg
tcagagctcgtgct------ccaccaggggaacaatttgcacaccttttgcctctactta
aacgcggccaaccatgggatgtggtt-cgtaagc-gtatagtgcaaatgtgtagtgacta
cctggctaacctatcagacatactaatttttgtgttgtgggctggtggtttggagttgac
aactatgcgttactttgtcaagattggacc---aagcaagatttgtgattgtggtaaggt
tgctacttgttacaatagtgcgctgcatacgtactgttgtttcaaacatgcccttggttg
tgattacctgtacaatccatactgtattgatatacagcagtggggatacaagggatcact
tagccttaaccaccatgagcattgtaatgtacatagaaacgagcatgtggcttctggtga
tg-ccataatgactcgctgtctagccatacatgattgctttgtcaagaacgttgactggt
ccatcacatacccatttattggtaatgaggctgttattaataagagcggccgaattgtgc
aatcacacactatgcggtcagttcttaagttatacaatccaaaagcca-----------t
atatgatattggcaaccctaagggcattagatgtg---ccgtaacggatgctaagtggtt
ctgctttgacaagaatcctactaa---------ttctaatgtcaagacattggagtatga
ctatataacaca---cggccaattt---gatgggttgtgcttgttttggaattgcaatgt
ggacatgtatccagaattctctgtggtctgtcgttttgacactcgctgtaggtcaccact
caacttggagggttgtaatggtggttcactgtatgttaataatcatgcattccatacacc
ggcttttgacaagcgtgcttttgccaagttgaagccaatgccatttttcttctatgatga
tactgagtgtg----------------acaagttacaggactctataaactacgttcctc
ttagggctagtaattgcattactaaatgtaatgttggtggagctgtctgtagtaagcatt
gtgctatgtaccatagctatgttaatgcttacaacacctttacgtcggcgggctttacga
tttgggtgcccacttcgtttgacacctacaatctgtggcagacatttagtaacaacttgc
aaggtcttgagaacattgctttcaatgtcgtaaagaaaggatcttttgttggtgctgaag
gtgagcttcctgtagctgtggttaatgacaaagtgctcgttagagatggtactgttgata
ctcttgttttcacaaacaagacatcactacccactaacgtagcttttgagttgtatgcca
agcgtaaggtaggactcaccccacccattacgatcctacgtaacttgggtgttgtttgca
catctaagtgtgtcatttgggactatgaagccgaacgtccacttactacttttacaaagg
atgtctgt-----------------aaatataccgactttgagggtgacgtttgcacac-
-----------tctttgataacagcattgttggttcattagagcgattctctatgaccca
aaatgctgtgcttatgtcacttacagctgtta-----aaaagcttactggca----taaa
gttaacttatggttatcttaatggtgtcccagttaacacacatgaagataaaccttttac
ttggtacatctacactaggaag---aacggcaagttcgaggactatcctgatggctattt
tacccaaggtagaacaaccgctgattttagccctcgtagtgacatggaaaaggacttcct
aagtatggatatgggtctgtttattaacaagtacggactcgaagattacggctttgagca
cgttgtgtatggtgatgtttctaaaaccacccttggtggtttacatctactaatttcgca
ggtgcgtctggcctgtatgggtgt--------------gcttaaaatagacgagtttgtg
tctagtaatgatagcacgttaaagtcttgtactgttacatatgctgataaccctagtagt
aagatggtttgcacgtatatggatctccttcttgacgattttgtcagcattcttaaatcg
ttggatttgagtgttgtatctaaagttcatgaagttatggtcgattgtaaaatgtggagg
tggatgttgtggtgtaaggatcataaactccagacattttatccgcaacttcaggccagt
gaa---tggaagtgtggttattccatgccttctatttacaagatacaacgtatgtgttta
gaaccttgcaatctctataactatggtgctggtattaagttacctgatggcattatgttt
aacgtagttaaatacacacagctttgtcaatatctcaatagcaccacaatgtgtgtaccc
catcacatgcgtgtgctacatcttggtgctggctccgacaagggtgttgcacctggcacg
gctgtcttacgacgttggttgccactggatgccattatagttgacaatgatagtgtggat
tacgttagcgatgctgattatagtgttacaggagattgctctaccttatacctgtcagat
aagtttgatttagttatatctgatatgtatgatggtaagattaaaagttgtgatggggag
aacgtttctaaagaaggcttctttcc-ctatattaatggtgtcatcaccg-a-aaagttg
gcacttggtggtactgtagctattaaggtgacggagtttagttggaataagaatttgtat
gaactcattcagaagtttgagtattggacaatgttctgtaccagtgttaacacgtcatcg
tcagaggcatttttaattggtgttcactatttaggtgattttgcaagtggcgctg--tga
ttgacggcaacactatgcatgccaattatatcttctggcgtaattccacaattatgacta
tgtcttacaatagtgtacttgatttaagcaagttcaattgtaagcataaggctacagttg
tcattaatttaaaagattcatccattag-tgatgttgtgttaggtttgttgaagaatggt
aagttgctagtgcgtaataatgacgccatttgtggtttttctaatcatttggtcaacg--
taaacaaatgaagtctttaacctacttctggttgttcttaccagtactttcaacacttag
cctacca-----------------------------------------------------
-------------caagatgtcac---------caggtgctcagctaaaactaattttag
gcggtttttttcaaaatttaatgttcaggcgcctgcagttgttgtactgggcggctatct
acctat------tggtgaaaaccagggtgttaattcaact---tggtactgtgctggcca
acatcc---aactgctagtggcgttcatggtatttttgttagccatattagagg------
---tggtcatggctttgagattggcatttcgcaagagccttttgactctagtggttacca
gctttatttacataaggctact------------aacggtaacactaatgctactgcgcg
actgcgcatttgccagtttcctagcattaaaacattgggccccact-------------g
ctaataatgatgttacaataggtcgtaattgcctatttaacaaagacatcccagctcata
tg------agtgaacatagtgttgtcggcataacatgggataatgatcgtgtcactgtct
tttctgacaagatctattatttttattttaaaaatg---attggtcccgtgttgcgacaa
agtgttacaacagtggaggttgtgctatgcaatatgtttacgaacccacctattacatgc
ttaatgttactagtgctggtgaggatggtatttcttatcaactctgtac-----------
---------------ag--------------ctaattgcattggttatgctgccaatgta
tttgctactga---gcccaatggccacatac-----------cagaaggttttagtttt-
-aataattggtttcttt-----tgtccaatgattccactttggtgcatggtaaggtggtt
tccaaccaaccattgttggtcaattgtcttttggccattcctaagatttatggactaggc
caatttttctcctttaatcaaacgatcgatggcg---------------tttgtaatgga
gctgctttgcagcgcgcaccagaggctctgaggtttaatattaatgacacct--------
----ctgtcattcttgctgaaggctcaattgtacttcatactgctttaggaacaaatctt
tcttttgtctgcagtaattcttcagatcctcattt---------------------a---
---------g----------ctaccttcgccatgccactgggtgctacccaagtacccta
ttatt--gttttcttaaagtggatact--------------------tacaactccactg
---------------tttataaattcttggctgttttacctcctactgtcagggaaattg
ttatcaccaagtatggtgatttttatgtcaatgggtttggatacttgcatctcggtttgt
tggatgctgtcacaattaatttcactggtcatggcactgac---------gatgatgttt
ctggtttttggaccatagcatcgactaattttgttgatgcactcatcgaagttcaaggaa
ctgccattcatcgtattctttattgtgatg---atcctgttagccaactcaagtgttctc
aggttgcttttgaccttgacgatggtttttaccctatttct----------tctagaaac
cttctgagtcatgaacagccaatttcttttgttactctgccatcatttaatgatcattct
tttgttaacattactgtctctgcttcctttggtggtcatagtggt--gccaaccttattg
ca-tctgacactactatcaatgg-gtttagttctttctgtgttgac--actagacaattt
accatttcactgttttataacgttacaaacagttatggttatgtgtctaaatcacaggac
agtaattgccctttcaccttgcaat----------ctgttaatgattacctgtcttttag
caaattttgtgtttccaccagccttttggctagtgcctgtaccatagatctttttggtta
cc--ctgagtttggtag------------tggtgttaagtttacgtctctttactttcaa
ttcacaaagggtgagttgattactggcacgcctacaccacttgaaggtgtcacggacgtt
tcttttatgactctggatgtgtgtacccagtatactatctatggctttaaaggtgagggt
atcattac----ccttacaaa------------ttctagctttttggc--aggtgtttat
tacacatctgattctg-------------gacagttg------ttagcctttaagaatgt
cattagtggtgctgtttattctgttacgcca--------------------------tgt
tctttttcagagca--ggctgcata--------tgttgatggtgatatagtgggtgttat
ttctagtttgtctagctccacttttaacagtactagggagttgcctggttttttctacca
t----------tctaatgatggctctaattgtacagagcctgtgttggtgtatagta-ac
ataggtgtttgtaaatctggcagtatt--------ggctacgtcccatc-----------
--tcagtctggccaagtcaagattgcacccacggtt------------------------
------actactgggaatattagtattcccaccaactttagtatgagtattaggacagaa
tatttacagctttacaacacgcatgttagtgttgattgtgccacatatgtttgtaatggt
aactctcgttgtaaacaattactcacacagtacactgcagcatgtaaaaccatagagtca
gcattacaactcagctctaggcttgagtctgttgaagttaactctatgcttactatttct
gaagaggctctacagtt-----agctaccattagttcgtttaatggtgatggatataatt
ttactaatgtgctgggtgtttctgtgtatgatcctgcacgtggcagggtggtacaaaaag
gg---tcttttattgaagacctgctttttaataaagtggttactaatggccttggtactg
ttgatgaagactataagcgctgttctaatggtcgctctgtggcagatctagtctgtgcac
agtattactctggtgtcatggtactacctggtgttgttgacgctgagaagcttcacatgt
atagtgcgtctctcaccggtggtatggtgctaggaggttttacttctgcagc-ggcattg
ccttttagcac-----tgctgttcaagc------tagactcaattatctttctctacaga
cggatgttttacagcggaaccagcaattgcttgctgagtcttttaactctgctattggta
atataccttcagcctttgagagtgttaaagaggctattagtcaaacttccaagggtttga
acactgtggctcatgcgcttactaaggttcaagaggttgttaactcgcaaggtgcagctt
tgactcaacttaccgtacagctgaaacacaacttccaagccatttctagttctattgatg
acatttactctcgactggacattcttacagccgatgttcaggttgaccgtctcatcaccg
gcagattatcagcacttaatgcttttgttgctcaaaccctcactaagtatactgaggttc
aggctagcaggaagctagca--cagcaaaaggttaatgagtgcgttaaatcgcaatctca
gcgttatggtttttgtggtggtgatggtgagcacatcttctctctggtacaggcagcacc
tcagggcctgctgtttttacatacagtacttgtacc---------gggtgattttgtaga
tgttattgccatcgctggcttatgcgttaacgatgaaattgcattgactctacgtgagcc
tggcttggtcttgtttacgcatgaacttcaa---aatcatactgcgacggaatattttgt
ttcatcgcgacgtatgtttgaacctagaaaacctaccgttagtgattttgttcaaattga
gagttgtgtggtcacctatgtcaatttgactagagaccaactaccagatgtaatcccaga
ttacatcgatgttaacaaaacacttgatgagattttagcttctctgtccaatagaactgg
tccaagtcttccttta--------------gatgtttttaatgccgcttatc--------
------------------ttaatctcactggtgaaattgcagatttagagcagcgttcag
agtctctccgtaatactacagaggagctccaaattcttatatataatatcaacaacacac
tagttgaccttgagtggctcaaccgagttgagacatatatcaagtggccgtggtgggttt
ggttgattattttcattgttctcat---ctttgttgtgtcattactagtgttctgctgca
tttccacgggttgttgtggatgctgcggctgctgctgtgcttgtttttcaggttgttgta
ggggtcctagac------------------------------------------------
-------ttcaaccttacgaagtt---------------tttgaaaaggtccacgtgcag
tg-atgt-------ttcttggac-tttttca-------atacacgattgacacagttgtc
------aaagatgtctcaaagtctgctaacttgtctttggatgctgtccaagagttggag
ctcaatgtagttccaattagacaagcttcaaatgtgatgggttttcttttcaccagtgtt
tttatttacttctttgcactgtttaaagcgtcttc-------------------------
-------------tttgaggcgcaattatattatgttggcagcgcgttttgctgtcattg
ttctttattgcccacttttatattattgtggtgcatttttagatgcaactattatttgtt
gcacacttattggcaggctttg---tttagtctgctttt------------actcc----
--------------------------------tggcgctataaaaatgcgctcttt----
------attatttttaatactacgacact--------------ttctttcctcaatggta
aagcagcttatt------------------atgacggcaaatccattgtgattttagaag
gtggtgacc------------------------------------------attacatca
cttttggcaactcttttgtt----gctttcgttagtagcatcgacttgtatctagc-tat
acgtgggcggcaagaagctgacctacagctgttgcaaactgttgagcttcttgatggcaa
gaagctttatgtcttttcgcaacatcaaattgttggc------------attactaatgc
tgcatttgactcaattca-----actagacga-------------------gtatgctac
aattagtgaatga-------------taatggtctatta-------------------gt
taatgttatactttggcttttcgtactctttttcct-------------gcttattataa
gcattacttttgtccaattggttaatctgtgcttcacttgtcaccggttgtgtaatagcg
cagtttacaca--------cctatcgggcgtttgtatagagtttataagtcttacatgca
aatagacctcctccccagtactgttattgacgtataaacgaaatatg-------------
------------------------------------tctaacggttctattcccgtcgat
gagg------------tg---------------a------------ttcaacaccttaga
aactggaatttcacatggaatatcatactgacgatactacttgtagtgcttcagtatggc
cattacaagtactctgcgttcttgtatggtgtcaagatggctattctatggacactttgg
cctcttgtgttagcactgtcactttttgatgcatgggctagctttcag-gtcaattgggt
cttttttgctttcagcatccttatggcttgcatcactcttatgctgtggataatgtactt
tgtcaatagcattcggttgtggcgcaggacacattcttggtggtctttcaatcctgaaac
agacgcgcttctc--------------------------------actacttctgtgatg
----------------------------ggccgacaggtctgcattccag----------
-----------------------tgcttggagcaccaactggtgtaacgctaacactcct
t-----------------------------------------------------------
----------------------------------------------------------ag
tggtacattgcttgtagag----------------------------ggctataaggttg
ctactggcgtacaggtaagtcaatta----------------------------------
-cctaatttcgtcacag-----------------tcgccaaggccacta-----------
----------------------caacaattgtctacggacgtgttggtcgttcagtcaat
gcttcatctggcactggttgggctttctat------------------------gtccgg
tccaaacacggcgactact-------------------------cagctgtgagtaatcc
gagttcggttctcacagatagtgagaaagt------------------------------
----------------------------------------------------gcttcatt
tagtcta----------aacagaaactttatggcttctg----tcagttttcaggatcgt
ggccgcaa----------------------------------------------------
-------------------acgggtgccattatccctctatgcccctcttagggttacta
atgacaaaccccttt---------------------------------------------
-----------------------------------------------------------c
taaggtacttgcaaataatgctgtacccactaata-----aaggaaataaggaccag---
-----------------caaattggatactggaatgag-------------------caa
attcgctggcgcatgcgccgtggtga-------------------------------gcg
aattgaacaaccttccaattggcacttctactacctcggaacaggacctcacgccgacct
ccgctataggac-----tcgtactgagggtgttttctgggttgctaaagaaggcgcaaag
------------actgaacccactaacctgggtgtcagaaaggcgtctgcaaagccaat-
-----tattccaaatttctctcaacagcttcccag-------------------------
----cgtagttgag------------attgttgaacctaa--------------------
---------cacacctcctacttcacgtgcaaa-----------------ttcacgtagc
aggagtcgtggtaatggcaacaacaggtccagatctccaagt-------aacaacagagg
caataaccagtcccgcggta------------------------------------attc
acagaatcttggaaataaccagggtcgtggagcttctca------gaacagaggaggcaa
ta-----------------------ataataacaataacaagtctcgtaaccagtccaag
aacagaaaccagtcaaatgaccgtggt-------------ggtgtaacatcacgcgatga
tct----------------ggtggctgctgtcaaggatgcccttaaatct--ttgggtat
tggcgaaaaccctga-----caagcttaagcaacagcagaag-----cccaaacaggaaa
ggtctgacagcagcggcaaaaatacacct-------------------------------
---------------------------aataagaacaaatccagagccacttcgaaagaa
c-------gtgacctcaaagacatcccagagtggaggagaattcccaagggcgaaaatag
cgtagc---agcttgcttcggac-----ccaggggaggcttta-aaaattttggagatgc
ggaatttgtcgaaaaaggtgttgatgcctcaggctatgctcagatcgccagtttagcacc
aaatgttgcagcatt------------gctctttgg--tggtaatgtggctgttcgtgag
ctagcggactcttacgag----attacatacaattataaaatgactgtgccaaagtctga
tccaaatgtagag--------cttcttgtttcacagg----tggatgcatttaaaactgg
gaatgcaaaaccccagagaaagaaggaaaagaagaacaagcgtgaaacc---------ac
gcagcagctgaatgaagatgccatctacgatgatgtgggtgtgccatctgatgtgactca
tgccaattt------ggaatgggacacagctgttgatggtggtgacacggccgttgaaat
catcaacgagatctttgacacagcaaattaaacaatgtttgac-----------------
-----------------------tggct--------------------------------
------------------------------------------------------------
------------------------------------------------------------
------------------------------------------------------------
------------------------------------------tatcctggctatgttcca
gggtagtgccattacactgttattattgagtg-------tttttctagcgacttggctgc
tgggctatggctttgccctctaactagcgg----------tcttggtcttgcaca-caac
ggtaagccagtg-gtaatgtcagtgcaagaaggatattaccatagcactgtcacgagggg
aac-gcagtaccctttcatctaaacctttgcacgagtaatcaaagatccgcttgacga--
------------gcctata----------------tggaagagc------gtgccaggta
tttgactcaaggactgtt----------------agtaactgaagacctgacggtgttga
tatggatacacaaaa---------------------------------------------
------------------------------------------------------------
--------------------------------
>MZ712170.1 Porcine epidemic diarrhea virus strain PEDV-KB2013-130, complete genome
------------------------------------------------------------
----------------------------------------------------acttaaaa
aga-ttttctatctacggatagttag---ctctttttctagactcttgtctactcaattc
aactaaac-gaaattttg-------------tccttccggccgcatgtcca---------
-------------------------tgctgctggaagctgacgtggaatttcattaggta
tgcttaagtagccatcgcaagtgctgtgctgtcctcta--------gttcctggttggcg
ttccgtcgccttctacatactagacaaacagcctt-cctccggttccgtctgggggttgt
gtggataactagttccgtctagtttgaaaccagtaactgtcggctatggctagcaaccat
gttacattg----------------gcttttgccaatgat--gcagaaatttca------
--gcttttggcttttgcactgctagtgaagccgtctcatactattctgaggccgccgcta
gtggatttatgcaatgccgtttcgtgtccttcgatctcgctgacactgttgagggattgc
ttcccgaagactatgtcatggtggtggt-----cggcactaccaagc--ttagtgcgtat
gt-------ggacacttttggtagccgcccc---------aaaaacatttgtggttggct
gttattttc-------------------------------taactgtaattacttcctcg
a---agagtta---------------gagcttacttttggtcgtcgtggtggt-------
---------------aacatcg---------tgccagttgaccaatacatg---------
-----------------------------------tgtggcgctgacggtaaacct----
-gttcttcaggaatc------------cgaatgggagtatacagattt------------
----ctttgctgactccgaagacgg---------------------tcaactcaacattg
ctggtatcac------ttatgtgaaggcc--tgggttgtag-------------------
------agcgatcggatgtctcttatgcga---gtcagaatttaaca--tctattaagtc
tattactt---actgttcaacc------------------------------tatgagca
tactt---------ttcctgatggtactgcc--atgaaggttgc-----acgtactccaa
agattaagaagactgtt-------------------------------gtcttgtctgag
ccacttgctactatc----tacagggaaattggtt-----------ctccttttgtggat
aatgggagc--gatgctcgttctatcattaagagaccagtgttcctc-------------
--------cacgcttttgttaagt---------------------------------gta
agtgtggtagttatcattggact-gttggtgattggacttcctatgt-------------
----------------ctccacttgct---------------------------------
------------------------------------------------------------
-------------------gtggctttaagtgtaag---------ccagtccttgtggct
tcatgctctgctacgcctggttctgttgtggttacgcgcgctggtgctggcactggtgtt
a--agtattacaacaacat-gttcctgcgccatgtggca---------------------
--------------------gacattgatgggttggcatt-ctggcgaattctcaaggtg
cagt----ccaaagacgacctcgcttgctctggtaaattccttgaacaccatgagga---
---------------aggtttcacagatccttgctactttttgaatgactcgagcat---
----------------------tgctactaagctcaagtttgacatccttagtggcaagt
tttctgatgaagtcaaacaagctatctttgctggtcatgttgttgttggcagcgcgctcg
ttgacattgttgacgatgcactgggacagccttggtttatacgtaagcttggtgaccttg
caagtgcagcttgggagcagcttaaggctgtcgttagaggccttaacctcctgtctgatg
aggtcgtgctctttggcaaaagacttagctgtgccactcttag---tatcgttaacggtg
tttttgagttcatcgccgaa-------------gtgcctgagaagttggctgcggctgtt
acagtttttgtcaacttcttgaatgagctttttgagtctgcctgtgactgcttaaaggtc
ggagg---------taaaacctttaacaaggttggctcttatgttctttttgacaacgca
ttggttaagcttgt-------------------caaggcaaaagttcgc-----------
-------ggcccacgacaggcaggtgtttgtgaag--------ttcgttacacaagcctt
gttattgggagtactaccaa-----ggtggtttccaagcgcgttgaaaatgccaatgtga
atctcgtcgta---gacgaggatgtgaccctcaacaccactggtcgta----cagttgtt
gttgacggacttgcattcttcgagagtgacgggttttacagacatcttgctgatgc----
-tgacgttgtcattgaacatcctgtttat-----aagtctgcttgtgagctcaagccagt
ttttgagtgtgacccaatacctgattt------tcctatgcctgtggccgctagtgttgc
agagctttgtgtgcaaactgacctgttgcttaaaaattacaacactccttataaaact--
----------------------tacagctgcgttgtgagaggtg-----ataagtgttgt
atcacttgcac--------cttacatttcacagcaccaagttatatggagg---------
---ctgctgctaattttgtagacctctgtaccaagaacattggtactgctggttttcatg
agttttacattacggcccatgaacaacaggatctgcaagggttcgtaaccacttgttgca
cgatgtcaggttttgagtgttttatgcctataatcccacagtgtccagcagtgcttgaag
agattgatggtggtagcatctggcggtcttttatcactggtcttaatacaatgtgggatt
tttgcaagcatcttaaagtcagctttggactagatggcgttgttgtcactgtagcacgca
aatttaaacgacttggtgctctcttggcagaaatgtataacacttacctttcaact----
----------------------------gtggtggaaaacttggtactggcc-----ggt
gttagcttcaagtattatgccaccagtgtcccaaaaattgtattgggctgttgtt-----
----------------------ttcacagtgttaaa---agtgttcttgcaagtgccttc
cagattcctgttcaggcaggcgttgagaa-------------------------------
-----------------------gtttaaagttttccttaactgtgttcaccctgttgta
ccacgtgtcattgaaacttcttttgtggaattagaagagacgacatttaaaccaccagca
ctcaatggtagtattgctattgttg-----------atggctttgctttctattatgatg
gaacactat----------actatcc------------caccgatggtaatagcgttgtt
cctatctgctttaagaagaaaggtggtggtgatgtcaaattctctgatgaagtctctgtt
aaaaccattg------------------------------acccagtttataaggtctcc
cttgaatttgagttcgagtctgagactattatggctgtgcttaataaggctgttggtaa-
----ttgtatcaaggttacaggtggttgggacgatgttgttgagtatatcaatgttgcca
ttgaggttcttaaagatcacatcgatgtgccta-----agtactacatct----------
------------atgatgaggaaggtggcaccgatcctaatctgcccgtaatggtttctc
agtggccgttgaatgatgacacgatctcacaggatctg---------------------c
ttgatgttgaagttgttactgatgcgccagttgatttcgagggtgatgaagtagactcct
ctgaccctgataaggtggcagacgtgactaactcagagcctgaggatgacggtcttaatg
tagctcctgaaacaaatgtagagtctgaagttgaggaagttgccgcaaccttgtccttta
ttaaagatacaccttccacagttactaaggatccttttgcttttgactttgcaagctatg
gaggactt-----aaggtttta--agacaatctcataacaactgttgggttacttctacc
ttggtgcagctacaattgcttggcatcgttgatgaccc-------------------tgc
aatggagctttttagtgctggtagagttggtccaatggttcgcaaatgctatgagtcaca
aaaggc-----------tatcttgggatctttgggtgatgtgtcggcttgcctagagtgt
ctgactaaggacctacacacacttaagattacctgttctgtagtctgtggttgtggt---
-actggtgaacgtatctatgagggttgtgcttttcgtatgacgccaactttggaaccgtt
cccatatggtgcttgtgctcagtgtgctcaagttttgatgcacacttttaaaagtattgt
tggcaccggcatcttttgtcgagatactactgctctctccttggattctttggttgtaaa
acctctt--------------------------------------------tgtgcggct
gcttttataggcaaggatagtggtcattatgtcactaacttttatgatgctgctatggct
attgatggttatggt-cgtcatcagataaagtatgacacactgaacactatttgtgttaa
agacgttaattggacagcaccttttgtcccagacgttgagcctgtattggagcctgttgt
caaacctttct--attcttataagaatgttgatttttaccaaggagattttagtgacctt
gttaaact---tccatgtgattttgttgttaatgctgcaaatgagaatttgtctcacggt
ggcggcatagcaaaggccattgatgtttataccaagg----------------------g
catgttgcagacgtgctcgaatga-------------------------ttacattaaag
cacacggtcccattaaagttggacgtggtgtcatgt-tggaggcattaggtcttaaggtc
t--ttaatgttgttggtccacg------------taagggtaagcatgcacctgagcttc
ttgtt---------------------------------------------------aagg
cttataagtccgtttttgctaattcag--------------------------gtgttgc
tcttacacctttgattagtgttggaatttttagtgttcctttggaagaatctttat----
---------------------ctgcttttcttgcatgtgttggtgatcgcc--------a
ctgtaagtgcttt------tgttatagtgacaaagag-----------------------
--------cgcgaggcgatcattaattacatggat-------------------------
--------ggcttggtagctgctattttcaaagatgcgcttgttgatactactcctgtcc
aggaagatgttc---------------------aacaagtttcacaaaaaccagttttgc
ctaattttgaacctttcaggattgaaggtgctcatgctttctatgagtgcaaccctgaag
gtttgatgtcattaggtgctgacaag--------------ctggtgttgtt---------
-tacaaattccaatttggatttttgtagcgttggtaagtgtcttaacaatgtgaccggcg
gtgcattgcttgaa------------------------gccataaatgtattt------a
aaaagagtaacaaaacag---------tgcctgctggcaactgtgttacttttgagtgtg
cagacatgattttt----------attactatggtag----tattgccatctgatggtga
tgctaattatgacaaaaattatgcacgcgccgtcgtcaaggtatctaagcttaaaggcaa
gttattgcttgctgttggtgatgccacgttgtattccaagttgtcccatctcagtgtggt
aggtttcgtatcca-cacctgatgatgtggagcgtttctacgcaaataagagtgtggtta
ttaaagtcactgaggatacacgtagtgttaaggctgttaaagtagaatccactgttactt
atggacaacaaattggaccttgtcttgttaatgacacc--gttgtcacagacaacaaacc
tgttgt------tgctgatgttgtagctaa---------ggttgtaccaagtgctaattg
ggattcacattatggttttg--ataaggctggtgagttccacatgctagaccatactggg
tttgcctttcctagtgaagttgttaacggtaggcgtg---------------------tg
cttaaaaccacagataataactgttgggttaatgttacatgtttacaattacagtttgct
agatttaggttcaagtcagca-ggtctacaggctatgtgggagtcctattgtactggtga
tgttgctatgtttgtgcattggttgtactggcttactggtgttgacaaaggtcagcctag
tgattcagaaaatgcacttaacatgttgtccaagtacattgtttctgctggttctgtcac
tattgaacgtgtcacgcatgacggctgttgttgtag-------taagcgtgttgtcactg
caccagttgtgaatgctagcgtattgaagcttggcgtcgaggacggtctttgtccacatg
gtcttaactacattgacaaagttgttgtagttaaaggtactacaattgttgtcaatgttg
gaaaacctgtagtggcaccatcacacctctttcttaagggtgtttcttacacaacattcc
tagataatggtaacggtgttgt-cggccattatactgtttttgatcatgacactggtatg
gtgcatgatggagatgcttttgtaccgggtgatctcaatgtatctcctgttac-------
aaatgttgtcgtctcagagca-----gacggctgttgtgattaaagaccctgtgaagaaa
gtagagttagacgctacaaagctgttagacactatgaattatgcatcggaaagattcttt
tcctttggtgattttatgtcacgtaatttaattacagtgtttttgtacatccttagcatt
ttgggtctctgttttagggcctttcgtaagagggatgttaaagttctagctggtgtaccc
caacgtactggtattatattgcgtaaaagtgtgcgctataatgcaaaggcgttgggtgtc
ttcttcaagctaaaactttattggttcaaagttcttggtaagtttagtttgggtat--tt
atgcattgtatgcattactattcatgacaatacgctttacacctataggtggccctgttt
gtgatgatgttgttgctggttatgctaattctagttttgacaagaatgagtattgcaaca
gtgttatttgtaaggtctgtctctatgggtaccaggaactttcggacttctctcacacac
aggtagtatggcaacaccttagagacccattaattggtaatgtgatgcctttctttta--
------------tttggcatttctggcaatttttgggggtgtttatgt------aaaggc
tattactctctattttattttccagtacctta----acattcttggtgtgtttttgggcc
ta------caacagtccatttggtttttgcagcttgtgccttttgatgtctttggtgacg
agatcgtcgtctttttcatcgttaca-cgcgtattgatgttccttaagcatgttttccgt
ggctgcgataaggcatcttgtgtggcttgctctaagagtgctcgccttaagcgcgttcct
gtccagactatttttcagggtactagcaaatccttctacgtacatgccaatggtggttct
aagttctgtaagaagcacaatttcttttgtttaaattgtgattcttatggtccaggctgc
acttttattaatgacgtcattgca-----------actgaagttggtaatgttgtcaaac
ttaatgtgcaaccgacaggtcctgctactattcttattgacaaggttgaattcagtaatg
gtttttactatctttatagtggtgacac----------attttggaagtaca--------
---actttgacataacagatagcaaatacacttgcaaagaatcacttaaaaattgtagca
taatcacagactttattgtttttaacaataatggttccaatgt---aaatcaggttaaga
at--gcatgtgtttatttttcacagatgctttgtaaacctgttaagttagtggactcagc
gttgttggccagtttgtctgttgattttggtgca------------agcttacatagtgc
ttttgttagtgtgttgtcgaatagttttggcaaa--gatctgtcaagttgtaatgacatg
caggattgcaagagc-------------acattgggttttgatgatgtaccattggatac
ctttaatgctgc------------------------------------------tgttgc
tga------------ggctcatcgttacgatgtcctcttgactgacatgtcgttcaacaa
ttttaccaccagttatgcaaaaccagaggaaaaacttcccgtccatgacattgccacatg
tat-----------------------gcgtgtaggtgccaggattgttaatcataacgtt
cttgtcaaggatagtatacctgtggtgtggcttgtacgtgatttcattgctctttcggaa
gaaactaggaagtacattattcgtacgactaaagttaagggtataaccttcatgttgacc
tttaatgattgtcgtatgcacactaccatacctactgtttgcattgcaa-----------
----ataagaagggtgcaggtcttcctagtttttcaaag--gttaagaaattcttctggt
ttttgtgtctgttcatagttgctgttttctttgcactaagctttcttgattttagtactc
aggttagcagtgatagcgattatgacttcaagtatattgagagtggccagttgaagactt
ttgacaatccacttagttgtgtgcataatgtctttagtaacttcgaccagtggcatg-at
gccaagtt-------tggtttcacccccgtcaacaatcctagttgtcctatagtcgttgg
tgtatca--gacgaagctcgc------actgttccaggtattccagcaggtgt-------
--------ttatttagctggtaaaacacttgtttttgctattaacaccatttttggtaca
tctggtttgtgctttgatgctagtggcgttgctgataagggc------------------
---------------------------gcttgcatttttaattcggcttgcaccacatt-
--atctggtttgggtggaactgctgtctactgttataagaatggtctagttgaaggtgct
aaactttatagtgagttggcacctcatagctactataaaatggtagatggtaatgctgtg
tccttacctgaaattatctcacgcggctttggcatccgtactatccgtacaaaggctatg
acc------------tactgtcgcgttggccagtgtgtgcaatctgcagaaggtgtttgt
-------tttggcgccgatagattct--------------------------------tt
gtctataatgcagaatctggttctgactttgtttgtggcacagggctctttacattgttg
atgaacgttattagtgttttttccaagacagtaccagtaactgtgttgtctggtcaaata
ctttttaattgcattattgcttttgctgctgttgcggtgtgttt------cttatttaca
aagtttaagcgcatgttcggtga--------------------tacgtctgttggcgttt
tcactgtcggtgcttgtactttgttgaacaatgtttcttacattgtaacacagaa-----
-------------cacacttggcatgttgggctatgcaactttgtactttttgtgcacta
aaggtgttagatatatgtggatttggcatttgggatttttgatctcatatatacttattg
caccatggtgggttttgatggtttatgccttttcagccatttttgagtttatgcctaacc
tttttaagcttaaggtttcaacacaactttttgagggtgacaagtttgtaggctcttttg
aaaatgctgcagcaggtacatttgtgcttgatatgcatgcctatgagagact--------
------tgccaactctatcccaactgaaaaactgcgtcagtatgctagtacttacaataa
gtacaagta--ttattcaggcagtgcttcagaggctgattacaggcttgcttgttttgcc
catttggccaaggctatgatggatt---atgcttctaatcacaacgacacgttatacaca
ccacccactgtgagttacaattcaactctacaggctggcttgcgtaagatggcacaacca
tctggtgttgttgagaagtgcatagttcgtgtttgctatggtaatatggctcttaatggc
ctatggcttggtgatactgttatctgcccacgccatgttat---agcgtctagtactact
agcactatagattatgactatgccctttctgttttacgcctccacaacttctccatttca
tctggtaatgtcttcctaggtgttgtgggtgtaaccatgcgaggtgctttgttgcagata
aaggttaatcaaaacaatgtccacacgcctaagtacacctatcgcacagttagaccgggt
gaatcttttaatatcttggcgtgctatgatggttctgcagctggtgtttacggcgttaac
atgcgctctaattacactattagaggctcgttcattaatggcgcttgtggttcacctggt
tataatattaacaatggtaccgttgagttttgctatttacaccagcttgaacttggttca
ggctgtcatgttggtagcgacttagatggtgttatgtatggtggttatgaggaccaacct
actttgcaagttgaaggcgctaatagtctgtttacagagaatgtgttggcatttctttat
gcagcactcattaatggttctacctggtggcttagttcttctaggattgctgtagacagg
tttaatgagtgggctgt------tcataatggtatgacaacagtagttaatactgattgc
ttttctattcttgctgctaagattggtgttgatgtacaacgtttgttggcctc---aatc
cagtctctgcataagaattttggtggaaagcaaattcttggctatacctcgttgacagat
gagtttactacaggtgaagttatacgtcaaatgtatggcgttaatcttcagagtggttat
gtttcacgtgcctgtagaaatgtcttgctggttggttctt----ttctgactttcttttg
gtcagaattagtttcctacactaagttcttttgggtaaatcctggttatg---------t
cacacctatgtttgcgtgtttgtcattgctgtcctcacttttg--atgttcacactcaag
cataagacattgtttttccaggtctttctaatacctgctctgattgttacatcttgcatt
aatttggcatttg-----------atgttgaagtctacaactatttggcagagcattttg
attaccatgtttctctcatgggttttaatgcacaaggtcttgttaacatctttgtctgct
ttgttgttaccattttatacggcacatacacatg------------gcgct------ttt
ttaacacacctgtgagttctgtcacttatgtggtagctttgctgactgcggcatataact
atttttacgctagtgacattcttagttgtgctatgacactatttgcta------------
---gtgtgactggcaactggttcgttggtgctgtttgttataaagctgctgtttatatgg
ccttgagatttcctacttttgtggctatttttggtgata---ttaagagtgttatgttct
gttaccttgtgttgggttattttacctgttgcttctacggtattctctactggttcaaca
ggttctttaaggttagtgtaggtgtctatgactatactgttagtgctgctgagtttaagt
atatggttgctaacggcctacgtgcaccaactggaacacttgattcactacttctgtctg
ccaaattgattggtattggtggtgagcggaatattaagatttcttccgttcagtctaaac
tgactgatattaagtgtagtaacgttgtgctcttaggctgtctctctagcatgaatgtct
cagcaaat----------------tcaacagaatgggcctattgtgttgacttgcataac
aagatcaacctgtgtaatgacccagaaaaagcgcaggaaatgctacttgctttgttggca
tttttccttagtaagaatagtgcttttggtttagatgacttattggaatcctattttaat
gacaatagtatgttgcagagtgttgcatctacttatgtcggtttgccttcttatgtcatt
tatgaaaatgcacgccaacag-tatgaagatgctgttaataatggttctccacctcagtt
ggttaagcaattgcgccatgctatgaatgtggcaaagagtgaatttgaccgtgaggcttc
tactcagcgtaagcttgatagaatggcggagcaggctgcagcacagatgtacaaagaggc
aagagcagttaataggaagtccaaagttgtaagtgctatgcattcactgctttttggtat
gttgagacgtttggatatgtcttctgtagacactattctcaacttggcaaaggatggggt
tgtacctctgtctgtcataccggcagtcagtgccactaagcttaacattgttacttctga
catcgattcttataatcgtatccagcgtgaggg------atgtgtccactacgctggtac
catttggaatataattgacatcaaggacaatgatggcaaggtggtacacgttaaggaggt
aaccgcacagaatgctgagtccctgtcatggcccct---------ggtccttgggtgtga
gcgtattgtcaagctccagaataatgaaattattcctggtaagctgaagcagcgct----
-----ctattaaggcagaaggagatggcatagttggagagggtaaggcactttacaataa
tgagggtggacgtacttttatgtatgctttcatctcggacaaaccggacctgcgtgtagt
taaatggg------------agttcgatgg---tggttgtaacactattgagctagaacc
accacgtaagttcttggtggattctcctaatggtgcacagatcaagtatctctactttgt
tcgtaaccttaatacgttacgtaggggtgccgttctcggctacataggtgccactgtacg
cctgcaggctggtaaacaaacagaacaggctattaactcttcattgttgacactttgcgc
tttcgctgtggatcctgctaagacctacatcgatgctgtcaaaagtggtcacaaaccagt
aggtaactgtgttaagatgttggccaatggttctggtaatggacaagctgttactaatgg
tgtggaggctagtactaaccaggattcatacggtggtgcgtccgtgtgtctatattgtag
agcacatgttgagcatccatctatggatggtttttgcagactgaaaggcaagtacgtgca
ggttccactag---gtacagtggatcctatacgttttgtacttgagaatgacgtttgcaa
ggtttgtggttgttggctggctaatggctgcacttgtga---------cagatccattat
tcaaagtactga-tat---ggcttatttaaa----------------------------c
gagtacggggctctagtgcagctcgactagagccctgtaac---ggtactgatacacaac
atgtgtatcgtgcttttgacatctacaacaaggatgttgcttgtctaggtaaattcctca
aggtgaactgtgttcgcctgaagaatttggataagcatgatg------------cattct
atgttgttaaaagatgtaccaagtctgcgatggaacacgagcaatccatctatagcagac
ttgaaaaatgtggagccgtagccgaacacgatttcttca---cttggaaggatggtcgtg
ctatctatggtaacgtttgtagaa----aggatcttaccgagtatactatgatggatttg
tgttacgctttacgtaactttgatgaaaacaattgcgatgttcttaagagcattttaatt
aaggtaggcgcttgtgaggagtcctacttcaataataaagtctggtttgaccctgt----
--------------------tgaaaatgaagacattcatcgtgtctatgcattgttaggt
accattgtttcacgtgctatgcttaaatgcgttaagttctgtgatgcaatggttgaacaa
ggtatagttggtgttgtcacattagataatcaggatcttaatggtgatttttatgatttt
ggtgattttatttgtagcatcaagggaatgggtatacccatttgcacatcatattactct
tatatgatgcctgttatgggtatgactaattgccttgctagtgagtgttttgttaagagt
gatatatttggtgaggatttcaagtcatatgacctgctggaatatgatttcacggagcat
aagacagcactcttcaacaagtatttcaagtattggggattgcaataccaccctaactgt
gtgaactgcagtgatgagcagtgcatagttcactgtgccaacttcaatacgttgttttcc
actactatacctattacggcatttggacctttgtgtcgcaagtgttggattgatggtgtt
ccactggtaactacagctggttatcattttaaacagttaggtatagtttggaacaatgac
cttaacttacactctagcaggctctctattaacgaactactccagttttgtagtgatcct
gcattgcttatagcatc---------atcaccagcccttgttgatcagcgtactgtttgc
ttttcagttgcagcgctaggtacaggtatgactaaccagactgttaaacctggccatttc
aataaggagttttatgacttcttacttgagcaaggtttcttttctgagggctctgagctt
actttaaagcacttcttctttgcacagaagggtgatgcagctgttaaggattttgactac
tataggtataatagacctactgttctggacatttgccaagctcgcgtcgtgtatcaaata
gtgcaacgctattttgatatttacgaaggtggttgtatcactgctaaagaagtggttgtt
acaaaccttaacaagagcgcaggttatcctttgaacaagtttggtaaagctggtctttac
tatgagtctttatcctatgaggaacaggatgaactttatgcttatactaagcgtaacatc
ctgcccactatgacacagctcaaccttaaatatgctataagtggcaaagaacgtgcacgc
acagtgggtggtgtttcgcttttgtcaaccatgactactcgacagtatcaccagaaacac
cttaagtccatagttaatactaggggcgcttcggttgttattggtactactaagttttat
ggtggttgggacaatatgcttaagaaccttattgatggtgtcgaaaatccgtgtcttatg
ggttgggattacccaaagtgcgacagagcactgcccaatatgatacgcatgatttcagcc
atgattttaggctctaagcacaccacatgctgcagttccactgaccgctttttcaggttg
tgcaatgaattggctcaagtccttactgaggttgtttattctaatggaggtttttatttg
aagccaggtggtaccacctctggtgatgcaaccaccgcatatgcaaactcagttttcaat
atcttccaagcagtaagtgccaatgttaacaaacttcttagtgttgacagcaatgtctgt
cataatttagaagttaagcaattgcagcgtaagctttatgagtgctgttatagatcaact
accgtcgatgaccagttcgtcgttgagtattatggttacttgcgtaaacatttttcaatg
atgattctttctgatgatggcgttgtttgttacaacaatgactatgcatcacttggttat
gtcgctgatcttaacgcattcaaggctgttttgtattaccagaacaatgtcttcatgagc
gcctctaaatgttggatcgagcctgacattaataaaggtcctcatgaattttgctcgcag
catactatgcagattgtcgataaagatggtacttactacctaccttaccctgatccttca
agaatcctctctgcaggtgtgtttgttgacgacgttgttaaaactgatgcagttgtattg
cttgaacgttatgtgtcattggctatagatgcctacccgttatctaagcatgaaaaccct
gaatataagaaggtgttttatgtgcttttggattgggttaagcacctgtataaaactttg
aatgctggtgtgttagagtctttttctgtcacacttttggaagattctactgctaaattc
tgggatgagagcttttatgccaacatgtatgagaaatctgcagttttgcaatctgcaggg
ctttgtgttgtttgtggctctcaaactgttttacgttgtggtgattgtctacggcgtcct
atgctttgtactaagtgtgcttatgatcatgtcattggaacaactcacaagttcattttg
gctatcactccatatgtgtgttgtgcttcagattgtggtgtcaatgatgtaactaagctc
tacttaggtggtcttagttattggtgtcatgaacacaagccacgtctcgcattcccgttg
tgttctgctggtaatgtttttggtttgtacaaaaattctgctaccggctcactcgatgtt
gaggactttaatcgcattgctacatccgattggactgatgtttctgactacaggttggca
aatgatgtcaaagactcattgcgtctatttgcagcggaaactatcaaggccaaggaggag
agcgttaagtcatcctacgcttgtgcaacactacatgaggttgtaggacctaaagagttg
ttgctcaaatgggaagtcggtagacccaaaccacctcttaatagaaattcggttttcact
tgttatcatataacgaagaacaccaaatttcaaatcggtgagtttgtgtttgagaaggca
gaatatgataatgatgctgtaacatataaaactaccgccacaacaaaacttgttcctggc
atggtttttgtgcttacctcacataatgttcagccattgcgcgcaccgaccattgctaat
caagaacgttattccactatacataagttgcatcctgcttttaacatacctgaagcttat
tctagcttagtgccctattaccaactgattggtaagcagaagattacaactatccaggga
cctcccggtagtggtaaatctcactgtgttatagggctaggtttgtactatccaggtgca
cgtatagtgtttacagcttgttctcatgcagcggtcgattcactttgtgtgaaagcctcc
a-----ctgcttatagcaatgacaaatgttcacgcatcataccacagcgtgctcgtgttg
agtgttatgacggtttcaagtctaataatactagtgctcagtaccttttctccactgtca
atgctttgccagagtgcaatgcggacattgttgtggtggatgaggtttctatgtgcacta
attatgacttgtctgtcataaatcagcgcatcagctataggcatgtagtctatgttggtg
accctcaacagctgcctgcaccacgtgttatgatttcacgtggtactttggaaccaaagg
actacaacgttgttactcaacgcatgtgtgcccttaagcctgatgttttcttgcacaagt
gttatcgctgtcctgctgagatagtgcgcactgtgtctgagatggtctacgaaaaccaat
tcattcctgtgcacccagatagcaagcag-----tgttttaaaatcttttgcaagggtaa
tgttcaggttgacaatggttcaagcattaatcgcaggcaattggatgttgtgcgtatgtt
tttggctaaaaaccctaggtggtcaaaggctgtttttatttctccttataacagccagaa
ttatgttgccagccgcatgctaggtttacaaattcagacagttgactcatcccagggtag
tgagtatgactatgtcatttatacacaaacttcagatactgcccatgcctgtaatgttaa
caggtttaatgttgccatcacaagggctaagaaaggcatattatgtataatgtgcgatag
gtccctttttgatgtgcttaaattttttgagcttaaa---------------ttgtctga
tttgcaggctaatgagggttgtggtctttttaaagactgtagcagaggtgatgatctgtt
gccaccatctcacgctaacaccttcatgtctt----tagcggacaattttaagactgatc
aagatcttgctgttcaaata---ggtgttaatggacccattaaatatgagcatgttatct
cgtttatgggcttccgttttgatatcaacatacccaaccatcacactctcttttgcacac
gcgactttgccatgcgcaatgttagaggttggttgggttttgacgttgaaggagcacatg
ttgttggctctaacgtcggtacaaatgtcccattgcaattagggttttctaacggtgttg
attttgttgtcagacctgaaggttgcgttgtaactgagtctggtgactatattaaacccg
tcagagctcgtgct------ccaccaggggaacaatttgcacaccttttgcctctactta
aacgcggccaaccatgggatgtggtt-cgtaagc-gtatagtgcaaatgtgtagtgacta
cctggctaacctatcagacatactaatttttgtgttgtgggctggtggtttggagttgac
aactatgcgttactttgtcaagattggacc---aagcaagatttgtgattgtggtaaggt
tgctacttgttacaatagtgcgctgcatacgtactgttgtttcaaacatgcccttggttg
tgattacctgtacaatccatactgtattgatatacagcagtggggatacaagggatcact
tagccttaaccaccatgagcattgtaatgtacatagaaacgagcatgtggcttctggtga
tg-ccataatgactcgctgtctagccatacatgattgctttgtcaagaacgttgactggt
ccatcacatacccatttattggtaatgaggctgttattaataagagcggccgaattgtgc
aatcacacactatgcggtcagttcttaagttatacaatccaaaagcca-----------t
atatgatattggcaaccctaagggcattagatgtg---ccgtaacggatgctaagtggtt
ctgctttgacaagaatcctactaa---------ttctaatgtcaagacattggagtatga
ctatataacaca---cggccaattt---gatgggttgtgcttgttttggaattgcaatgt
ggacatgtatccagaattctctgtggtctgtcgttttgacactcgctgtaggtcaccact
caacttggagggttgtaatggtggttcactgtatgttaataatcatgcattccatacacc
ggcttttgacaagcgtgcttttgccaagttgaagccaatgccatttttcttctatgatga
tactgagtgtg----------------acaagttacaggactctataaactacgttcctc
ttagggctagtaattgcattactaaatgtaatgttggtggagctgtctgtagtaagcatt
gtgctatgtaccatagctatgttaatgcttacaacacctttacgtcggcgggctttacga
tttgggtgcccacttcgtttgacacctacaatctgtggcagacatttagtaacaacttgc
aaggtcttgagaacattgctttcaatgtcgtaaagaaaggatcttttgttggtgctgaag
gtgagcttcctgtagctgtggttaatgacaaagtgctcgttagagatggtactgttgata
ctcttgttttcacaaacaagacatcactacccactaacgtagcttttgagttgtatgcca
agcgtaaggtaggactcaccccacccattacgatcctacgtaacttgggtgttgtttgca
catctaagtgtgtcatttgggactatgaagccgaacgtccacttactacttttacaaagg
atgtctgt-----------------aaatataccgactttgagggtgacgtttgcacac-
-----------tctttgataacagcattgttggttcattagagcgattctctatgaccca
aaatgctgtgcttatgtcacttacagctgtta-----aaaagcttactggca----taaa
gttaacttatggttatcttaatggtgtcccagttaacacacatgaagataaaccttttac
ttggtacatctacactaggaag---aacggcaagttcgaggactatcctgatggctattt
tacccaaggtagaacaaccgctgattttagccctcgtagtgacatggaaaaggacttcct
aagtatggatatgggtctgtttattaacaagtacggactcgaagattacggctttgagca
cgttgtgtatggtgatgtttctaaaaccacccttggtggtttacatctactaatttcgca
ggtgcgtctggcctgtatgggtgt--------------gcttaaaatagacgagtttgtg
tctagtaatgatagcacgttaaagtcttgtactgttacatatgctgataaccctagtagt
aagatggtttgcacgtatatggatctccttcttgacgattttgtcagcattcttaaatcg
ttggatttgagtgttgtatctaaagttcatgaagttatggtcgattgtaaaatgtggagg
tggatgttgtggtgtaaggatcataaactccagacattttatccgcaacttcaggccagt
gaa---tggaagtgtggttattccatgccttctatttacaagatacaacgtatgtgttta
gaaccttgcaatctctataactatggtgctggtattaagttacctgatggcattatgttt
aacgtagttaaatacacacagctttgtcaatatctcaatagcaccacaatgtgtgtaccc
catcacatgcgtgtgctacatcttggtgctggctccgacaagggtgttgcacctggcacg
gctgtcttacgacgttggttgccactggatgccattatagttgacaatgatagtgtggat
tacgttagcgatgctgattatagtgttacaggagattgctctaccttatacctgtcagat
aagtttgatttagttatatctgatatgtatgatggtaagattaaaagttgtgatggggag
aacgtttctaaagaaggcttctttcc-ctatattaatggtgtcatcaccg-a-aaagttg
gcacttggtggtactgtagctattaaggtgacggagtttagttggaataagaatttgtat
gaactcattcagaagtttgagtattggacaatgttctgtaccagtgttaacacgtcatcg
tcagaggcatttttaattggtgttcactatttaggtgattttgcaagtggcgctg--tga
ttgacggcaacactatgcatgccaattatatcttctggcgtaattccacaattatgacta
tgtcttacaatagtgtacttgatttaagcaagttcaattgtaagcataaggctacagttg
tcattaatttaaaagattcatccattag-tgatgttgtgttaggtttgttgaagaatggt
aagttgctagtgcgtaataatgacgccatttgtggtttttctaatcatttggtcaacg--
taaacaaatgaagtctttaacctacttctggttgttcttaccagtactttcaacacttag
cctacca-----------------------------------------------------
-------------caagatgtcac---------caggtgctcagctaacactaattttag
gcggtttttttcaaaatttaatgttcaggcgcctgcagttgttgtactgggcggctatct
acctat------tggtgaaaaccagggtgttaattcaact---tggtactgtgctggcca
acatcc---aactgctagtggcgttcatggtatttttgttagccatattagagg------
---tggtcatggctttgagattggcatttcgcaagagccttttgactctagtggttacca
gctttatttacataaggctact------------aacggtaacactaatgctactgcgcg
actgcgcatttgccagtttcctagcattaaaacattgggccccact-------------g
ctaataatgatgttacaacaggtcgtaattgcctatttaacaaagacatcccagctcata
tg------agtgaacatagtgttgtcggcataacatgggataatgatcgtgtcactgtct
tttctgacaagatctattatttttattttaaaaatg---attggtcccgtgttgcgacaa
agtgttacaacagtggaggttgtgctatgcaatatgtttacgaacccacctattacatgc
ttaatgttactagtgctggtgaggatggtatttcttatcaactctgtac-----------
---------------ag--------------ctaattgcattggttatgctgccaatgta
tttgctactga---gcccaatggccacatac-----------cagaaggttttagtttt-
-aataattggtttcttt-----tgtccaatgattccactttggtgcatggtaaggtggtt
tccaaccaaccattgttggtcaattgtcttttggccattcctaagatttatggactaggc
caatttttctcctttaatcaaacgatcgatggcg---------------tttgtaatgga
gctgctttgcagcgcgcaccagaggctctgaggtttaatattaatgacacct--------
----ctgtcattcttgctgaaggctcaattgtacttcatactgctttaggaacaaatctt
tcttttgtctgcagtaattcttcagatcctcattt---------------------a---
---------g----------ctaccttcgccatgccactgggtgctacccaagtacccta
ttatt--gttttcttaaagtggatact--------------------tacaactccactg
---------------tttataaattcttggctgttttacctcctactgtcagggaaattg
ttatcaccaagtatggtgatttttatgtcaatgggtttggatacttgcatctcggtttgt
tggatgctgtcacaattaatttcactggtcatggcactgac---------gatgatgttt
ctggtttttggaccatagcatcgactaattttgttgatgcactcatcgaagttcaaggaa
ctgccattcagcgtattctttattgtgatg---atcctgttagccaactcaagtgttctc
aggttgcttttgaccttgacgatggtttttaccctatttct----------tctagaaac
cttctgagtcatgaacagccaatttcttttgttactctgccatcatttaatgatcattct
tttgttaacattactgtctctgcttcctttggtggtcatagtggt--gccaaccttattg
ca-tctgacactactatcaatgg-gtttagttctttctgtgttgac--actagacaattt
accatttcactgttttataacgttacaaacagttatggttatgtgtctaaatcacaggac
agtaattgccctttcaccttgcaat----------ctgttaatgattacctgtcttttag
caaattttgtgtttccaccagccttttggctagtgcctgtaccatagatctttttggtta
cc--ctgagtttggtag------------tggtgttaagtttacgtctctttactttcaa
ttcacaaagggtgagttgattactggcacgcctacaccacttgaaggtgtcacggacgtt
tcttttatgactctggatgtgtgtacccagtatactatctatggctttaaaggtgagggt
atcattac----ccttacaaa------------ttctagctttttggc--aggtgtttat
tacacatctgattctg-------------gacagttg------ttagcctttaagaatgt
cattagtggtgctgtttattctgttacgcca--------------------------tgt
tctttttcagagca--ggctgcata--------tgttgatggtgatatagtgggtgttat
ttctagtttgtctagctccacttttaacagtactagggagttgcctggttttttctacca
t----------tctaatgatggctctaattgtacagagcctgtgttggtgtatagta-ac
ataggtgtttgtaaatctggcagtatt--------ggctacgtcccatc-----------
--tcagtctggccaagtcaagattgcacccacggtt------------------------
------actactgggaatattagtattcccaccaactttagtatgagtattaggacagaa
tatttacagctttacaacacgcctgttagtgttgattgtgccacatatgtttgtaatggt
aactctcgttgtaaacaattactcacacagtacactgcagcatgtaaaaccatagagtca
gcattacaactcagctctaggcttgagtctgttgaagttaactctatgcttactatttct
gaagaggctctacagtt-----agctaccattagttcgtttaatggtgatggatataatt
ttactaatgtgctgggtgtttctgtgtatgatcctgcacgtggcagggtggtacaaaaag
gg---tcttttattgaagacctgctttttaataaagtggttactaatggccttggtactg
ttgatgaagactataagcgctgttctaatggtcgctctgtggcagatctagtctgtgcac
agtattactctggtgtcatggtactacctggtgttgttgacgctgagaagcttcacatgt
atagtgcgtctctcaccggtggtatggtgctaggaggttttacttctgcagc-ggcattg
ccttttagcac-----tgctgttcaagc------tagactcaattatctttctctacaga
cggatgttttacagcggaaccagcaattgcttgctgagtcttttaactctgctattggta
atataacttcagcctttgagagtgttaaagaggctattagtcaaacttccaagggtttga
acactgtggctcatgcgcttactaaggttcaagaggttgttaactcgcaaggtgcagctt
tgactcaacttaccgtacagctgaaacacaacttccaagccatttctagttctattgatg
acatttactctcgactggacattctttcagccgatgttcaggttgaccgtctcatcaccg
gcagattatcagcacttaatgcttttgttgctcaaaccctcactaagtatactgaggttc
aggctagcaggaagctagca--cagcaaaaggttaatgagtgcgttaaatcgcaatctca
gcgttatggtttttgtggtggtgatggtgagcacatcttctctctggtacaggcagcacc
tcagggcctgctgtttttacatacagtacttgtacc---------gggtgattttgtaga
tgttattgccatcgctggcttatgcgttaacgatgaaattgcattgactctacgtgagcc
tggcttagtcttgtttacgcatgaacttcaa---aatcatactgcgacggaatattttgt
ttcatcgcgacgtatgtttgaacctagaaaacctaccgttagtgattttgttcaaattga
gagttgtgtggtcacctatgtcaatttgactagagaccaactaccagatgtaatcccaga
ttacatcgatgttaacaaaacacttgatgagattttagcttctctgtccaatagaactgg
tccaagtcttccttta--------------gatgtttttaatgccgcttatc--------
------------------ttaatctcactggtgaaattgcagatttagagcagcgttcag
agtctctccgtaatactacagaggagctccaaattcttatatataatatcaacaacacac
tagttgaccttgagtggctcaaccgagttgagacatatatcaagtggccgtggtgggttt
ggttgattattttcattgttctcat---ctttgttgtgtcattactagtgttctgctgca
tttccacgggttgttgtggatgctgcggctgctgctgtgcttgtttttcaggttgttgta
ggggtcctagac------------------------------------------------
-------ttcaaccttacgaagtt---------------tttgaaaaggtccacgtgcag
tg-atgt-------ttcttggac-tttttca-------atacacgattgacacagttgtc
------aaagatgtctcaaagtctgctaacttgtctttggatgctgtccaagagttggag
ctcaatgtagttccaattagacaagcttcaaatgtgatgggttttcttttcaccagtgtt
tttatttacttctttgcactgtttaaagcgtcttc-------------------------
-------------tttgaggcgcaattatattatgttggcagcgcgttttgctgtcattg
ttctttattgcccacttttatattattgtggtgcatttttagatgcaactattatttgtt
gcacacttattggcaggctttg---tttagtctgctttt------------actcc----
--------------------------------tggcgctataaaaatgcgctcttt----
------attatttttaatactacgacact--------------ttctttcctcaatggta
aagcagcttatt------------------atgacggcaaatccattgtgattttagaag
gtggtgacc------------------------------------------attacatca
cttttggcaactcttttgtt----gctttcgttagtagcatcgacttgtatctagc-tat
acgtgggcggcaagaagctgacctacagctgttgcaaactgttgagcttcttgatggcaa
gaagctttatgtcttttcgcaacatcaaattgttggc------------attactaatgc
tgcatttgactcaattca-----actagacga-------------------gtatgctac
aattagtgaatga-------------taatggtctatta-------------------gt
taatgttatactttggcttttcgtactctttttcct-------------gcttattataa
gcattacttttgtccaattggttaatctgtgcttcacttgtcaccggttgtgtaatagcg
cagtttacaca--------cctatcgggcgtttgtatagagtttataagtcttacatgca
aatagacctcctccccagtactgttattgacgtataaacgaaatatg-------------
------------------------------------tctaacggttctattcccgtcgat
gagg------------tg---------------a------------ttcaacaccttaga
aactggaatttcacatggaatatcatactgacgatactacttgtagtgcttcagtatggc
cattacaagtactctgcgttcttgtatggtgtcaagatggctattctatggacactttgg
cctcttgtgttagcactgtcactttttgatgcatgggctagctttcag-gtcaattgggt
cttttttgctttcagcatccttatggcttgcatcactcttatgctgtggataatgtactt
tgtcaatagcattcggttgtggcgcaggacacattcttggtggtctttcaatcctgaaac
agacgcgcttctc--------------------------------actacttctgtgatg
----------------------------ggccgacaggtctgcattccag----------
-----------------------tgcttggagcaccaactggtgtaacgctaacactcct
t-----------------------------------------------------------
----------------------------------------------------------ag
tggtacattgcttgtagag----------------------------ggctataaggttg
ctactggcgtacaggtaagtcaatta----------------------------------
-cctaatttcgtcacag-----------------tcgccaaggccacta-----------
----------------------caacaattgtctacggacgtgttggtcgttcagtcaat
gcttcatctggcactggttgggctttctat------------------------gtccgg
tccaaacacggcgactact-------------------------cagctgtgagtaatcc
gagttcggttctcacagatagtgagaaagt------------------------------
----------------------------------------------------gcttcatt
tagtcta----------aacagaaactttatggcttctg----tcagttttcaggatcgt
tgccgcaa----------------------------------------------------
-------------------acgggtgccattatccctctatgcccctcttagggttacta
atgacaaaccccttt---------------------------------------------
-----------------------------------------------------------c
taaggtacttgcaaataatgctgtacccactaata-----aaggaaataaggaccag---
-----------------caaattggatactggaatgag-------------------caa
attcgctggcgcatgcgccgtggtga-------------------------------gcg
aattgaacaaccttccaattggcacttctactacctcggaacaggacctcacgccgacct
ccgctataggac-----tcgtactgagggtgttttctgggttgctaaagaaggcgcaaag
------------actgaacccactaacctgggtgtcagaaaggcgtctgcaaagccaat-
-----tattccaaatttctctcaacagcttcccag-------------------------
----cgtagttgag------------attgttgaacctaa--------------------
---------cacacctcctacttcacgtgcaaa-----------------ttcacgtagc
aggagtcgtggtaatggcaacaacaggtccagatctccaagt-------aacaacagagg
caataaccagtcccgcggta------------------------------------attc
acagaatcttggaaataaccagggtcgtggagcttctca------gaacagaggaggcaa
ta-----------------------ataataacaataacaagtctcgtaaccagtccaag
aacagaaaccagtcaaatgaccgtggt-------------ggtgtaacatcacgcgatga
tct----------------ggtggctgctgtcaaggatgcccttaaatct--ttgggtat
tggcgaaaaccctga-----caagcttaagcaacagcagaag-----cccaaacaggaaa
ggtctgacagcagcggcaaaaatacacct-------------------------------
---------------------------aataagaacaaatccagagccacttcgaaagaa
c-------gtgacctcaaagacatcccagagtggaggagaattcccaagggcgaaaatag
cgtagc---agcttgcttcggac-----ccaggggaggcttca-aaaattttggagatgc
ggaatttgtcgaaaaaggtgttgatgcctcaggctatgctcagatcgccagtttagcacc
aaatgttgcagcatt------------gctctttgg--tggtaatgtggctgttcgtgag
ctagcggactcttacgag----attacatacaattataaaatgactgtgccaaagtctga
tccaaatgtagag--------cttcttgtttcacagg----tggatgcatttaaaactgg
gaatgcaaaaccccagagaaagaaggaaaagaagaacaagcgtgaaacc---------ac
gcagcagctgaatgaagatgccatctacgatgatgtgggtgtgccatctgatgtgactca
tgccaattt------ggaatgggacacagctgttgatggtggtgacacggccgttgaaat
catcaacgagatctttgacacagcaaattaaacaatgtttgac-----------------
-----------------------tggct--------------------------------
------------------------------------------------------------
------------------------------------------------------------
------------------------------------------------------------
------------------------------------------tatcctggctatgttcca
gggtagtgccattacactgttattactgagtg-------tttttctagcgacttggctgc
tgggctatggctttgccctctaactagcgg----------tcttggtcttgcaca-caac
ggtaagccagtg-gtaatgtcagtgcaagaaggatattaccatagcactgtcacgagggg
aac-gcagtaccttttcatctaaacctttgcacgagtaatcaaagatccgcttgacga--
------------gcctata----------------tggaagagc------gtgccaggta
tttgactcaaggactgtt----------------agtaaatgaagacctgacggtgttga
tatggatacac-------------------------------------------------
------------------------------------------------------------
--------------------------------
>MN114121.1 Porcine epidemic diarrhea virus isolate CT P10, complete genome
------------------------------------------------------------
----------------------------------------------------acttaaag
aga-ttttctatctatggatagttag---ctctttttctagacttttgtctactcaattc
aactaaac-gaaattttg-------------tccttccggccgcatgtcca---------
-------------------------tgctgctggaagctgacgtggaatttcattaggtt
tgcttaagtagccatcgcaagtgctgtgctgtcctcta--------gttcttggttggcg
ttccgtcgccttctacatactagacaaacagcctt-cctccggttccgtctgggggttgt
gtggataactagttccgtctagtttgaaaccagtaactgtcggctatggctagcaaccat
gttacattg----------------gcttttgccaatgat--gcagaaatttca------
--gcttttggcttttgcactgctagtgaagccgtctcatactattctgaggccgccgcta
gtggatttatgcaatgccgtttcgtgtccttcgatctcgctgacactgttgagggattgc
ttcccgaagactatgtcatggtggtggt-----cggcactaccaagc--ttagtgcgtat
gt-------ggacacttttggtagccgcccc---------aaaaacatttgtggttggct
gttattttc-------------------------------taactgtaattacttcctcg
a---agagtta---------------gagcttacttttggtcgtcgtggtggt-------
---------------aacatcg---------tgccagttgaccaatacatg---------
-----------------------------------tgtggcgctgacggtaaacct----
-gttcttcaggaatc------------cgaatgggagtatacagattt------------
----ctttgctgactccgaagacgg---------------------tcaactcaacattg
ctggtatcac------ttatgtgaaggcc--tggattgtag-------------------
------agcgatcggatgtctcttatgcga---gtcagaatttaaca--tctattaagtc
tattactt---actgttcaacc------------------------------tatgagca
tactt---------ttcctgatggtactgcc--atgaaggttgc-----acgtactccaa
agattaagaagactgtt-------------------------------gtcttgtctgag
ccacttgctactatc----tacagggaaattggtt-----------ctccttttgtggat
aatgggagc--gatgctcgttctatcattaagagaccagtgttcctc-------------
--------cacgcttttgttaagt---------------------------------gta
agtgtggtagttatcattggact-gttggtgattggacttcctatgt-------------
----------------ctccacttgct---------------------------------
------------------------------------------------------------
-------------------gtggctttaagtgtaag---------ccagtccttgtggct
tcatgctctgctacgcctggttctgttgtggttacgcgcgctggtgctggcactggtgtt
a--agtattacaacaacat-gttcctgcgccatgtggca---------------------
--------------------gacattgatgggttggcatt-ctggcgaattctcaaggtg
cagt----ccaaagacgacctcgcttgctctggtaaattccttgaacaccatgagga---
---------------aggtttcacagatccttgctactttttgaatgactcgagcat---
----------------------tgctactaagctcaagtttgacatccttagtggcaagt
tttctgatgaagtcaaacaagctatctttgctggtcatgttgttgttggcagcgcgctcg
ttgacattgttgacgatgcactgggacagccttggtttatacgtaagcttggtgaccttg
caagtgcagcttgggagcagcttaaggctgtcgttagaggccttaacctcctgtctgatg
aggtcgtgctctttggcaaaagacttagctgtgccactcttag---tatcgttaacggtg
tttttgagttcatcgccgaa-------------gtgcctgagaagttggctgcggctgtt
acagtttttgtcaacttcttgaatgagctttttgagtctgcctgtgactgcttaaaggtc
ggagg---------taaaacctttaacaaggttggctcttatgttctttttgacaatgca
ttggttaagcttgt-------------------caaggcaaaagtttgc-----------
-------ggcctacgacaggcaggtgtttgtgaag--------ttcgttacacaagcctg
gttattggaagtactaccaa-----ggtggtttccaagcgcgttgaaaatgccaatgtga
atcccgtcgtcgttgacgaggatgtgaccctcaacaccactggtcgta----cagttgtt
gttgatggacttgcattcttcgagagtgacgggttttacagacatcttgctgatgc----
-tgacgttgtcattgaaaatcctgtttat-----aagtctgcttgtgagctcaagccagt
ctttgagtgtgacccaatacctgattt------tcccatgcctgtggccgctagtgttgc
agagctttgtgtgcaaactgatctgttgcttaaaaattacaacactccttataaaact--
----------------------tacagctgcgtggtgagaggtg-----ataagtgttgc
attacttgcac--------cttacatttcacagcaccaagttatatggagg---------
---atgctgctaattttgtagacctctgtaccaagaacattggtactgctggttttcatg
agttttacattacggcccatgaacaacagaatctgcaagggttcgtaaccacttgttgca
cgatgtcaggttttgagtgttttatgcctataatcccacagtgtccagcattgcttgaag
agattgatggtggtagcatctggcggtcttttatcactggtcttaatacaatgtgggatt
tttgcaagcatcttaaagtcagctttggactagatggcattgttgtcactgtagcacgca
aatttaaacgacttggtgctctcttggcagaaatgtataacacttacctttcaact----
----------------------------gtggtggaaaacttggtactggcc-----ggt
gttagcttcaagtattatgccaccagtgtcccaaaaattgttttgggctgttgtt-----
----------------------tttacagtgttaaa---agttttcttgcaagtgccttc
cagatccctgtccaggcaggcattgagaa-------------------------------
-----------------------gtttaaagtctttcttaactgtgttcaccctgttgta
ccacgcgtcattgaaacttcttttgtggaattagaagagacgacatttaaaccaccagca
ctcaatggtagtattgctattgttg-----------atggctttgctttctattatgatg
gaacactat----------actatcc------------caccgatggtaatagcgttgtt
cctatctgctttaagaagaaaggtggtggtgatgtcaaattctctgatgaagtttctgtt
aaaaccattg------------------------------acccagtttataaggtctcc
cttgaatttgagttcgagtctgagactattatggctgtgcttaataaggctgttggtaa-
----ccgtatcaaggttacaggtggttgggacgatgttgttgagtatatcaatgttgcca
ttgaggttcttaaagatcacatcgatgtgccta-----agtactacatct----------
------------atgatgaggaaggtggcaccgatcctaatctgcccgtaatggtttctc
agtggccgttgaatgatgacacgatctcacaggatctg---------------------c
ttgatgttgaagttgttactgatgcgccagttgatttcgagggtgatgaagtagactcct
ctgaccctgataaggtggcagacgtggctaactctgagcctgaggatgacggtcttaatg
tagctcctgaaacaaatgtagagtctgaagttgaggaagttgccgcaaccttgtccttta
ttaaagatacaccttccacagttactaaggatccttttgcttttgactttgcaagctatg
gaggactt-----aaggtttta--agacaatctcataacaactgctgggttacttctacc
ttggtgcagctacaattgcttggcatcgttgatgaccc-------------------tgc
aatggagctttttagtgctggtagagttggtccaatggttcgtaaatgctatgagtcaca
aaaggc-----------tatcttgggatctttgggtgatgtgtcggcttgcctagagtct
ctgactaaggacctacacacacttaagattacctgttctgtagtctgtggttgtggt---
-actggtgaacgtgtctatgagggttgtgcttttcgtatgacgccaactttggaaccgtt
tccatatggtgcttgtgctcagtgtgctcaagttttgatgcacacttttaaaagtattgt
tggcaccggcatcttttgtcgagatactactgctctctccttggattctttggttgtaaa
acctctt--------------------------------------------tgtgcggct
gcttttataggcaaggatagtggtcattatgtcactaacttttatgatgctgctatggct
attgatggttatggt-cgtcatcagataaagtatgacacactgaacactatttgtgttaa
agacgttaattggacagcaccttttgtcccagacgttgagcctgtattggagcctgttgt
caaacctttct--attcttataagaatgttgatttttaccaaggagattttagtgacctt
gttaaact---tccatgtgattttgttgttaatgctgcaaatgagaatttgtctcatggt
ggcggcatagcaaaggccattgatgtttataccaagg----------------------g
catgttgcagaagtgctcgaatga-------------------------ttacattaaag
cacacggtcccattaaagttggacgtggtgtcatgt-tggaggcattaggtcttaaggtc
t--ttaatgttgttggtccacg------------taagggtaagcatgcacctgagcttc
ttgtt---------------------------------------------------aagg
cttataagtccgtttttgctaattcag--------------------------gtgttgc
tcttacacctttgattagtgttggaatttttagtgttcctttggaagaatctttat----
---------------------ctgcttttcttgcatgtgttggtgatcgcc--------a
ctgtaagtgcttt------tgttatagtgacaaagag-----------------------
--------cgcgaggcgatcattaattacatggat-------------------------
--------ggtttggtagatgttattttcaaagatgcgcttgttgatactactcctgtcg
aggaagatgttc---------------------aacaagtttcacacaaaccagttttgc
ctaattttgaacctttcaggattgaaggtgctcatgctttctatgagtgcaaccctgaag
gtttgatgtcattaggtgctgacaag--------------ctggtgttgtt---------
-tacaaattccaatttggatttttgtagcgttggtaagtgtcttaacaatgtgaccggcg
gtgcattgcttgaa------------------------gccataaatgtattt------a
aaaagagtaacaaaacag---------tgcctgctggcaactgtgttacttttgagtgtg
cagacatgatttct----------attactatggtag----tattgccatctgatggtga
tgctaattatgacaaaaattatgcacgcgccgtcgtcaaggtatctaagcttaaaggcaa
gttattgcttgctgttggtgatgccacgttgtattccaagttgtcccatctcagcgtggt
aggtttcgtatcca-cacctgatgatgtggagcgtttctacgcaaataagagtgtggtta
ttaaagttactgaggatacacgtagtgttaaggctgttaaagtagaatccactgttactt
atggacaacaaattggaccttgtcttgttaatgacact--gttgtcacagacaacaaacc
tgttgt------tgctgatgttgtagctaa---------ggttgtaccaagtgctaattg
ggattcacattatggttttg--ataaggctggtgagttccacatgctagaccatactggg
tttgcctttcctagtgaagttgttaacggtaggcgtg---------------------tg
cttaaaaccacagataataactgttgggttaatgttacatgtttacaattacagtttgct
agatttaggttcaagtcagca-ggtctacaggctatgtgggagtcctattgtactggtga
tgttgctatgtttgtgcattggttgtactggcttactggtgttgacaaaggtcagcctag
tgattcagaaaatgcacttaacatgttgtccaagtacattgtttctgctggttctgtcac
tattgaacgtgtcacgcatgacggctgttgttgtag-------taagcgtgttgtcaccg
caccagttgtgaatgctagcgtattgaagcttggcgtcgagggtggtctttgtccacatg
gtcttaactacattgacaaagttgttgtagtcaaaggtactacaattgttgtcaatgttg
gaaaacctgtagtggcaccatcacacctctttcttaagggtgtttcttacacaacattcc
tagataatggtaacggtgttgt-cggccattatactgtttttgatcatgacactggtatg
gtgcatgatggagatgcttttgtaccgggtgatctcaatgtgtctcctgttac-------
aaatgttgtcgtctcagagca-----gacggctgttgtgattaaagaccctgtgaagaaa
gtagagttagacgctacaaagctgttagacactatgaattatgcatcggaaagattcttt
tcctttggtgattttatgtcacgtaatttaattacagtgtttttgtacatccttagcatt
ttgggtctctgttttagggcctttcgtaagagggatgttaaagttctagctggtgtaccc
caacgtactggtattatattgcgtaaaagtgtgcgctataatgcaaaggcgctgggtgtc
ttcttcaagctaaaactttattggttcaaagttcttggtaagtttagtttgggtat--tt
atgcattgtatgcattactattcatgacaatacgctttacacctataggtggccctgttt
gtgatgatgttgttgctggttatgctaattctagttttgacaagaatgagtattgcaaca
gtgttatttgtaaggtctgtctctatgggtaccaggaactttcggacttctctcacacac
aggtagtatggcaacaccttagagacccattaattggtaatgtgatgcctttctttta--
------------tttggcatttctggcaattttagggggtgtttatgt------aaaggc
tattactctctattttattttccagtatctta----acattcttggtgtgtttttgggcc
ta------caacagtccatttggtttttgcagcttgtgccttttgatgtctttggtgacg
agatcgtcgtctttttcatcgttaca-cgcgtattgatgttccttaagcatgttttcctt
ggctgcgataaggcatcttgtgtggcttgctctaagagtgctcgccttaagcgcgttcct
gtccagactatttttcagggtactagcaaatccttctacgtacatgccaatggtggttct
aagttctgtaagaagcacaatttcttttgtttaaattgtgattcttatggtccaggctgc
acttttattaatgacgtcattgca-----------actgaagttggtaatgttgtcaaac
ttaatgtgcaaccgacaggtcctgccactattcttattgacaaggttgaattcagtaatg
gtttttactatctttatagtggtgacac----------attttggaagtaca--------
---actttgacataacagatagcaaatacacttgcaaagaatcacttaaaaattgtagta
taatcacagactttattgtttttaacaataatggttctaatgt---aaatcaggttaaga
at--gcatgtgtttatttttcacagatgctttgtaaacctgttaagttagtggactcagc
gttgttggccagtttgtctgttgattttggtgca------------agcttacatagtgc
ttttgttagtgtgttgtcgaatagttttggcaaa--gatctgtcaagttgtaatgacatg
caggattgcaagagc-------------acattgggttttgatgatgtatcattggatac
ctttaatgctgc------------------------------------------tgttgc
tga------------ggctcatcgttacgatgtcctcttgactgacatgtcgttcaacaa
ttttaccaccagttatgcaaaaccagaggaaaaacttcccgtccatgacattgccacatg
tat-----------------------gcgtgtaggtgccaagattgttaatcataacgtt
cttgtcaaggatagtatacctgtggtgtggcttgtacgtgattttattgctctttcggaa
gaaactaggaagtacattattcgtacgactaaagttaagggtataaccttcatgttgacc
tttaatgattgtcgtatgcacactaccatacctactgtttgcattgcaa-----------
----ataagaagggtgcaggtcttcctagtttttcaaag--gttaagaaattcttctggt
ttttgtgtctgttcatagttgctgttttcttcgcactaagctttcttgattttagtactc
aggttagcagtgatagcgattatgacttcaagtatattgagagtggccagttgaagactt
ttgacaatccacttagttgtgtgcataatgtctttagtaacttcgaccagtggcatg-at
gccaagtt-------tggtttcacccccgtcaacaatcctagttgtcctatagttgttgg
tgtatca--gacgaagctcgc------actgttccaggtattccagcaggtgt-------
--------ttatttagctggtaaaacacttgtttttgctattaacaccatttttggtaca
tctggtttgtgctttgatgctagtggcgttgctgataagggc------------------
---------------------------gcttgcatttttaattcggcttgcaccacatt-
--atctggcttgggtggaactgctgtctactgttataagaatggtctagttgaaggtgct
aaactttatagtgagttggcacctcatagctactataaaatggtagatggtaatgctgtg
tccttacctgaaattatctcacgcggctttggcatccgtactatccgtacaaaggctatg
acc------------tactgtcgcgttggccagtgtgtgcaatccgcagaaggtgtttgt
-------tttggcgccgatagattct--------------------------------tt
gtctataatgcagaatctggttctgactttgtttgtggcacagggctctttacattgttg
atgaacgttattagtgttttttccaagacagtaccagtaactgtgttgtctggtcaaata
ctttttaattgcattattgcctttgctgctgttgcggtgtgttt------cttatttaca
aagtttaagcgcatgttcggtga--------------------tatgtctgttggcgttt
tcactgtcggtgcttgtactttgttgaacaatgtttcttacattgtaacacagaa-----
-------------cacacttggcatgttgggctatgcaactttgtactttttgtgcacta
aaggtgttagatatatgtggatttggcatttgggatttttgatctcatatatacttattg
caccatggtgggttttgatggtttatgccttttcagccatttttgagtttatgcctaacc
tttttaagcttaaggtttcaacacaactttttgagggtgacaagttcgtaggctcttttg
aaaatgctgcagcaggtacatttgtgcttgatatgcatgcctatgagagact--------
------tgccaactctatctcaactgaaaaactgcgtcagtatgctagtacttacaataa
gtacaagta--ttattcaggcagtgcttcagaggctgattacaggcttgcttgttttgcc
catttggccaaggctatgatggatt---atgcttctaatcacaacgacacgttatacaca
ccacccactgtgagttacaattcaactctacaggctggcttgcgtaagatggcacaacca
tctggtgttgttgagaagtgcatagttcgtgtttgctatggtaatatggctcttaatggc
ctatggcttggtgatactgttatctgcccacgccatgttat---agcgtctagtactact
agcactatagattatgactatgccctttctgttttacgcctccacaacttctccatttca
tctggtaatgttttcctaggtgttgtgggtgtaaccatgcgaggtgctttgttgcagata
aaggttaatcaaaacaatgtccacacgcctaagtacacctatcgcacagttagaccgggt
gaatcttttaatatcttggcgtgctatgatggttctgcagctggtgtttacggcgttaac
atgcgctctaatcacactattagaggctcgttcattaatggcgcttgtggttcacctggt
tataacattaacaatggtaccgttgagttttgctatttacaccagcttgaacttggttca
ggctgtcatgttggtagcgacttagatggtgttatgtatggtggttatgaggaccaacct
actttgcaagttgaaggcgctagtagtctgtttacagagaatgtgttggcatttctttat
gcagcactcattaatggttctacctggtggcttagttcttctaggattgctgtagacagg
tttaatgagtgggctgt------tcataatggtatgacaacagtaggtaatactgattgc
ttttctattcttgctgctaagactggtgttgatgtacaacgtttgttggcctc---aatc
cagtctctgcataagaattttggtggaaagcaaattcttggctatacctcgttgacagat
gagtttactacaggtgaagttatacgtcaaatgtatggcgttaatcttcagagtggttat
gtttcacgcgcctgcagaaatgtcttgttggttggttctt----ttctgactttcttttg
gtcagaattagtttcctacactaagttcttttgggtaaatcctggttatg---------t
cacacctatgtttgcgtgtttgtcattgctgtcctcacttttg--atgttcacactcaag
cataagacattgtttttccaggtctttctaatacctgctctgattgttacatcttgcatt
aatttggcatttg-----------atgttgaagtctacaactatttggcagagcattttg
attaccatgtttctctcatgggttttaatgcacaaggtcttgttaacatctttgtctgct
ttgttgttaccattttacacggcacatacacatg------------gcgct------ttt
ttaacacacctgtgagttctgtcacttatgtggtagctttgctgactgcggcatataact
atttttacgctagtgacattcttagttgtgctatgacactatttgcta------------
---gtgtgactggcaactggttcgttggtgctgtttgttataaagctgccgtttatatgg
ccttgagatttcctacttttgtggctatttttggtgata---ttaagagtgttatgttct
gttaccttgtgttgggttattttacctgttgtttctacggtattctctactggttcaaca
ggttttttaaggttagtgtaggtgtctatgactatactgttagtgctgctgagtttaagt
atatggttgctaacggcctacgtgcaccaactggaacacttgattcactacttctgtctg
ccaaattgattggtattggtggtgagcggaatattaagatttcttccgttcagtctaaac
tgactgatattaagtgtagtaacgttgtgcttttaggctgtctctctagcatgaatgtct
cagcaaat----------------tcaacagaatgggcctattgtgttgacttgcataac
aagatcaacttgtgtaatgacccagaaaaagcgcaggaaatgctacttgctttgttggca
tttttccttagtaagaatagtgcttttggtttagatgacttattggaatcctattttaat
gacaatagtatgttgcagagtgttgcatctacttatgtcggtttgccttcttatgtcatt
tatgaaaatgcacgccaacag-tatgaagatgctgttaataatggttctccacctcagtt
ggttaagcaattgcgccatgccatgaatgtagcaaagagcgaatttgaccgtgaggcttc
tactcagcgtaagcttgatagaatggcggaacaggctgcagcacagatgtacaaagaggc
aagagcagttaataggaagtccaaagttgtaagtgctatgcattcactgctttttggtat
gttgagacgtttggacatgtcttctgtagacaccattctcaacttggcaaaggatggggt
tgtacctctgtctgtcataccggcagtcagtgctactaagcttaacattgttacttctga
tatcgattcttataatcgtatccagcgtgaggg------atgtgtccattacgctggtac
catttggaatataattgatatcaaggacaatgatggcaaggtggtacacgttaaggaggt
aaccgcacagaatgctgagtccctgtcatggcccct---------ggtccttgggtgtga
gcgtattgtcaagctccagaataatgaaattattcctggtaagctgaagcagcgct----
-----ccattaaggcagaaggagatggcatagttggagaaggtaaggcactttataataa
tgagggtggacgtacttttatgtatgccttcatctcggacaaaccggacctgcgtgtagt
taagtggg------------agttcgatgg---tggttgtaacactattgagctagaacc
accacgtaagttcttggtggattctcctaatggtgcacagatcaagtatctctactttgt
tcgtaaccttaacacgttacgtaggggtgctgttcttggctacataggtgccactgtacg
cttgcaggctggtaaacaaacagaacaggctattaactcttcattgttgacactttgcgc
tttcgctgtggatcctgctaagacctacatcgatgctgtcaaaagtggtcacaaaccagt
aggtaactgcgttaagatgttggccaatggttctggtaatggacaagctgttactaatgg
tgtggaggctagtactaaccaggattcatacggtggtgcttccgtgtgtctatattgtag
agcacatgttgagcatccatctatggatggtttttgcagattgaaaggcaagtacgtaca
ggtgccactag---gtacagtggatcctatacgttttgtacttgagaatgacgtttgcaa
ggtctgtggttgttggctggctaatggctgcacttgtga---------cagatccattat
gcaaagcactga-tat---ggcttatttaaa----------------------------c
gagtacggggctctagtgcagctcgactagagccctgtaac---ggtactgatacacaac
atgtgtatcgtgcttttgacatctacaacaaggatgttgcttgtctaggtaaattcctca
aggtgaactgtgttcgcctgaagaatttggataagcatgatg------------cattct
atgttgtcaaaagatgtaccaagtctgcgatggaacacgagcaatccatctatagcagac
ttgaaaagtgtggagccgtagccgaacacgatttcttca---cttggaaggatggtcgtg
caatctatggtaacgtctgtagaa----aggatcttaccgagtatactatgatggatttg
tgttacgctttacgtaactttgatgaaaacaattgcgatgttcttaagagcattttaatt
aaggtaggcgcttgtgaggagtcctacttcaataataaagtctggtttgaccctgt----
--------------------tgaaaatgaagacattcatcgtgtctatgcattgttaggt
accattgtttcacgtgctatgcttaaatgcgttaagttctgtgatgcaatggttgaacaa
ggtatagttggtgttgtcacattagataatcaggatcttaatggtgatttttatgatttt
ggtgattttacttgtagcatcaagggaatgggtatacccatttgcacatcatattactct
tatatgatgcctgttatgggtatgactaattgccttgctagtgagtgttttgttaagagt
gatatatttggtgaggatttcaagtcatatgacctgctggaatatgatttcacggagcat
aagacagcactcttcaacaagtatttcaagtattggggactgcaataccaccctaactgt
gtggactgcagtgatgagcagtgcatagttcactgtgccaacttcaatacgttgttttcc
actactatacctattacggcatttggacctttgtgtcgcaagtgttggattgatggtgtt
ccactggtaactacagctggttatcattttaaacagttaggtatagtttggaacaatgac
ctcaacttacactctagcaggctctctattaacgaactactccagttttgtagtgatcct
gcattgcttatagcatc---------atcaccagctcttgttgatcagcgtactgtttgc
ttttcagttgcagcgctaggtacaggtatgactaaccagactgttaaacctggccatttc
aataaggagttttatgacttcttacttgagcaaggtttcttttctgagggctctgagctt
actttaaagcacttcttctttgcacagaagggtgatgcagctgtcaaggattttgactac
tataggtataatagacctactgttctggacatttgccaagctcgcgtcgtgtatcaaata
gtgcaacgctattttgatatttacgaaggtggttgtatcactgctaaagaagtggttgtt
acaaaccttaacaagagcgcaggttatcctttgaacaagtttggtaaagctggtctttac
tatgagtctttatcctatgaggaacaggatgaactttatgcttatactaagcgtaacatc
ctgcccactatgacacagcttaaccttaaatatgctataagtggcaaagaacgtgcacgc
acagtgggtggtgtttcgcttttgtcaaccatgactactcggcagtatcaccagaaacac
cttaagtccatagttaatactaggggcgcttcggttgttattggtactactaagttttat
ggtggttgggacaatatgcttaagaaccttattgatggtgtcgaaaatccgtgtcttatg
ggttgggattacccaaagtgcgacagagcactgcccaatatgatacgtatgatttcagcc
atgattttaggctctaagcacaccacatgctgcagttccactgaccgctttttcaggttg
tgcaatgaattggctcaagtccttactgaggttgtttattctaatggaggtttttatttg
aagccaggtggtactacctctggtgatgcaaccaccgcatatgcaaactcagttttcaat
atcttccaagcagtaagtgccaatgttaacaaacttcttagtgttgacagcaatgtctgt
cataatttagaagttaagcaattgcagcgtaagctttatgagtgctgttatagatcaact
accgtcgatgaccagttcgtcgttgagtattatggttacttgcgtaaacatttttcaatg
atgattctttctgatgatggcgttgtttgttacaacagtgactatgcatcacttggttat
gtcgctgatcttaacgcattcaaggctgttttgtattaccagaacaatgtcttcatgagc
gcctctaaatgttggatcgagcctgacattaataaaggtcctcatgaattttgctcgcag
catactatgcagattgtcgataaagatggtacttactacctaccttaccctgatccttca
agaatcctctctgcaggtgtgtttgttgacgacgttgttaaaactgatgcagttgtattg
cttgaacgttatgtgtcattggctatagatgcctacccgttatctaagcatgaaaaccct
gaatataagaaggtgttttatgtgcttttggattgggttaagcacctgtataaaactttg
aatgctggtgtgttagagtctttttctgtcacacttttggaagattctactgctaaattc
tgggatgagagcttttatgccaacatgtatgagaaatctgcagttttgcaatctgcaggg
ctttgtgttgtttgtggctctcaaactgttttacgttgtggtgattgtctacggcgtcct
atgctttgtactaagtgtgcttatgatcatgtcattggaacaactcacaagttcattttg
gctatcactccatatgtgtgttgtgcttcagattgtggtgtcaatgatgtaactaagctc
tacttaggtggtcttagttattggtgtcatgaacacaagccacgtcttgcattcccgttg
tgttctgctggtaatgtttttggtttgtacaaaaattctgctaccggctcacccgatgtt
gaggattttaatcgcattgctacatccgattggactgatgtttctgactacaggttggca
aatgatgtcaaagactcattgcgtctatttgcagcggaaactatcaaggccaaggaggag
agcgttaagtcatcctacgcttgtgcaacactacatgaggttgtaggacctaaagagttg
ttgctcaaatgggaagtcggcagacccaaaccacctctcaatagaaattcggttttcact
tgttatcatataacgaagaacaccaaatttcaaatcggtgagtttgtgtttgagaaggcg
gaatatgataatgatgctgtaacatataaaactaccgccacaacaaaacttgttcctggc
atggtttttgtgcttacctcacataatgttcagccattgcgcgcaccgaccattgctaat
caagaacgttattccactatacataagttgcatcctgcttttaacatacctgaagcttat
tctagcttagtgccctattaccaactgattggtaagcagaagattacaactatccaggga
cctcccggtagtggtaaatctcactgtgttatagggctaggtttgtactatccaggtgca
cgtatagtgtttacagcttgttctcatgcagcggtcgattcactttgtgtgaaagcttcc
a-----ctgcttatagcaatgacaaatgttcacgcatcataccacagcgtgctcgtgttg
agtgttatgacggtttcaagtctaataatattagtgctcagtaccttttctccactgtca
atgctttgccagagtgcaatgcggacattgttgtggtggatgaggtttctatgtgcacta
attatgacttgtctgtcataaatcagcgcatcagctataggcatgtagtctatgttggtg
accctcaacagctgcctgcaccacgtgttatgatttcacgtggtactttggaaccaaagg
actacaacgttgtcactcaacgcatgtgtgcccttaagcctgatgttttcttgcacaagt
gttatcgctgtcctgctgagatagtgcgcactgtgtctgagatggtctatgaaaaccaat
tcattcctgtgcacccagatagcaagcag-----tgttttaaaatcttttgcaagggtaa
tgttcaggttgacaatggttcaagcattaatcgcaggcaattggatgttgtgcgtatgtt
tttggctaaaaaccctaggtggtcaaaggctgtttttatttctccttataacagccagaa
ttatgttgccagccgtatgctaggtttacaaattcagacagttgactcatcccagggtag
tgagtatgactatgtcatttatacacaaacttcagatactgcccatgcctgtaatgttaa
caggtttaatgttgccatcacaagggctaagaaaggcatattatgtataatgtgcgatag
gtccctttttgatgtgcttaaattttttgagcttaaa---------------ttgtctga
tttgcaggctaatgagggttgtggtctttttaaagactgtagcagaggtgatgatctgtt
gccaccatctcacgctaacaccttcatgtctt----tagcggacaattttaagactgatc
aagatcttgctgttcaaata---ggtgttaatggacccattaaatatgagcatgttatct
cgtttatgggcttccgttttgatatcaacatacccaaccatcacactctcttttgcacac
gcgactttgccatgcgcaatgttagaggttggttgggttttgacgttgaaggagcacatg
ttgttggctctaacgtcggtacaaatgtcccattgcaattagggttttctaacggtgttg
attttgttgtcagacctgaaggttgcgttgtaactgagtctggtgactacattaaacccg
tcagagctcgtgct------ccaccaggggaacaatttgcacaccttttgcctctactca
aacgcggccaaccatgggatgtggtt-cgtaagc-gtatagtgcaaatgtgtagtgacta
cctggctaacctatcagacatactaatttttgtgttgtgggctggtggtttggagttgac
aactatgcgttactttgtcaagattggacc---aagcaagagttgtgattgtggtaaggt
tgctacttgttacaatagtgcgctgcatacgtactgttgtttcaaacatgcccttggttg
tgattacctgtacaatccatactgtattgatatacagcagtggggatacaagggatcact
tagccttaaccaccatgagcattgtaatgtacatagaaacgagcatgtggcttctggtga
tg-ccataatgactcgctgtctagccatacatgattgctttgtcaagaacgttgactggt
ccatcacatacccatttattggtaatgaggctgttattaataagagcggccgaattgtgc
aatcacacactatgcggtcagttcttaagttatacaatccaaaagcca-----------t
atatgacattggcaaccctaagggcattagatgtg---ccgtaacggatgctaagtggtt
ctgctttgacaagaatcctactaa---------ttctaatgtcaagacattggagtatga
ctatataacaca---cggccaattt---gatgggttgtgcttgttttggaattgcaatgt
ggacatgtatccagaattctctgtggtctgtcggtttgacactcgctgtaggtcaccact
caacttggagggttgtaatggtggttcactgtatgttaataatcatgcattccatacacc
ggcttttgacaagcgtgcttttgccaagttgaagccaatgccatttttcttctatgatga
tactgagtgtg----------------acaagttacaggactctataaactacgttcctc
ttagggctagtaattgcattactaaatgtaatgttggtggagctgtctgtagtaagcact
gtgctatgtaccatagctatgttaatgcttacaacacctttacgtcggcgggctttacga
tttgggtgcccacttcgtttgacacctacaatctgtggcagacatttagtaacaacttgc
aaggtcttgagaacattgctttcaatgtcgtaaagaaaggatcttttgttggtgctgaag
gtgagcttcctgtagctgtggttaatgacaaagtgctcgttagagatggtactgttgata
ctcttgttttcacaaacaagacatcactacccactaacgtagcttttgagttgtatgcta
agcgtaaggtaggactcaccccacccattacgatcctacgtaacttgggtgttgtttgca
catctaagtgtgtcatctgggactatgaagccgaacgtccacttactacttttacaaagg
atgtctgt-----------------aaatataccgactttgagggtgacgtttgcacac-
-----------tctttgataacagcattgttggttcattagagcgattctctatgaccca
aaatgctgtgcttatgtcacttacagctgtta-----aaaagcttactggca----taaa
gttaacttatggttatcttaatggtgtcccagttaacacacatgaagataaaccttttac
ttggtacatttacactaggaag---aacggcaagttcgaggactatcctgatggctattt
tacccaaggtagaacaaccgctgattttagccctcgtagtgacatggaaagggacttcct
aagtatggatatgggtctttttattaacaagtacggactcgaagattacggctttgagca
cgttgtgtatggtgatgtttctaaaaccacccttggtggtttacatctactaatttcgca
ggtgcgtctggcctgtatgggtgt--------------gcttaaaatagacgagtttgtg
tctagtaatgatagcacgttaaagtcttgtactgttacatatgttgataaccctagtagt
aagatggtttgcacgtatatggatctccttcttgacgattttgtcagcattcttaaatcg
ttggatttgagtgttgtatctaaagttcatgaagttatggtcgattgtaaaatgtggagg
tggatgttgtggtgtaaggatcataaactccagacattttatccgcaacttcaggccagt
gaa---tggaagtgtggttattccatgccttctatttacaagatacaacgtatgtgttta
gaatcttgcaatctctataactatggtgctggtattaagttacctgatggcattatgttt
aacgtagttaaatatacacagctttgtcaatatcttaatagcaccacaatgtgtgtaccc
catcacatgcgcgtgctacatcttggtgctggctccgacaaaggtgttgcacctggcacg
gctgtcttacgacgttggttgccgctggatgccattatagttgacaatgatagtgtggat
tacgttagcgatgctgattatagtgttacgggagattgctctaccttatacctgtcagat
aagtttgacttagttatatctgatatgtatgatggtaagattaaaagttgtgatggggag
aacgtgtctaaagaaggcttctttcc-ctatattaatggtgtcatcactg-a-aaagttg
gcacttggtggtactgtagctattaaggtgacggagtttagttggaataagaagttgtat
gaactcattcagaagtttgagtattggacaatgttctgtaccagtgttaacacgtcatcg
tcagaggcatttttaattggtgttcactatttaggtgattttgcaagtggcgctg--tga
ttgacggcaacactatgcatgccaattatatcttctggcgcaattccacaattatgacta
tgtcttacaatagtgtacttgatttaagcaagttcaattgtaagcataaggctacagttg
ttattaatttaaaagattcatccattag-tgatgttgtgttaggtttgttgaagaatggt
aagttgctagtgcgtaataatgacgccatttgtggtttttctaatcatttggtcaacg--
taaacaaatgaagtctttaacctacttctggttgttcttaccagtactttcaacacttag
cctacca-----------------------------------------------------
-------------caagatgtcac---------caggtgctcagctaacactaattttag
gcggttcttttcaaaatttaatgttcaggcgcctgcagttgttgtactgggcggttatct
acctat------tggtgaaaaccagggtgtcaattcaact---tggtactgtgctggcca
acatcc---aactgctagtggcgttcatggtatctttgttagccatattagagg------
---tggtcatggctttgagattggcatttcgcaagagccttttgaccctagtggttacca
gctttatttacataaggctact------------aatggtaacactaatgctactgcgcg
attgcgcatttgccagtttcccagcattaaaacattgggccccagt-------------g
ctaataatgacgttacaacaggtcgtaactgcctatttaacaaagccatcccagctcata
tg------agtgaacatagtgttgtcggcataacatgggataatgatcgtgtcactgtct
tttctgacaagatctatcatttttattttaaaaatg---attggtcccgtgttgcgacaa
agtgctataacagtggaggttgtgctatgcaatatgtttacgaacccacttactacatgc
ttaatgttactagtgctggtgaggatggtatttcttatcaaccctgtac-----------
---------------ag--------------ctaattgcattggttatgctgccaatgta
tttgctactga---gcccaatggccacatac-----------cagaaggttttagtttt-
-aataattggtttcttt-----tgtccaatgattccactttggtgcatggtaaggtggtt
tccaaccaaccattgttggtcaattgtcttttggccatgcctaagatttatggactaggc
caatttttctccttcaatcaaacgatcgatggcg---------------tttgtaatgga
gctgctgcgcagcgtgcaccagatgctctgaggtttaatattaatgacacct--------
----ctgtcattcttgctgaaggctcaattgtacttcatactgctttaggaacaaatctt
tcttttgtttgcagtaattcctcagatcctcattt---------------------a---
---------g----------ccaccttcgccatacctttgggtgctacccaagtacccta
ttatt--gttttcttaaagtggatact--------------------tacaaatccactg
---------------tttataaatttttggctgttttacctcctaccgtcagggaaattg
tcatcaccaagtatggtgatgtttatgtcaatgggtttggctacttgcatctcggtttgt
tggatgctgtcacaattaatttcactggtcatggcactgac---------gatgacgttt
ctggtttttggaccatagcatcgactaattttgttgacgcactcatcgaagttcaaggaa
ctgccattcagcgtattctttattgtgatg---atcctgttagccaactcaagtgttctc
aggttgcttttgaccttgacgatggtttttaccctatttct----------tctaggaac
cttctgagtcatgaacagccaacttcttttgttactctgccatcgtttaatgatcattct
tttgttaacattactgtctctgcgtcttttggtggtcatagtggt--gccaacctcattg
ca-tctgacactactatcaatgg-gtttagttctttctgtgttgac--actagacaattt
accatttcactgttttataacgttacaaacagttatggttatgtgtctaaatcacaggac
agtaattgccctttcaccttgcaat----------ctgttaatgattacctgtcttttag
caaattttgtgtttccaccagccttttggctagtgcctgtaccatagatctttttggtta
cc--ctgagtttggtag------------tggtgttaagtttacgtccctttactttcaa
ttcacaaagggtgagttgattactggcacgcctaaaccatttgaaggtgtcacggacgtt
tcttttatgactcttgatgtgtgtaccaagtatactatctatggctttaaaggtgagggt
atcattac----ccttacaaa------------ttctagctttttggc--aggtgtttat
tacacatctgattctg-------------gacagttg------ttagcctttaagaatgt
cactagtggtgctgtttattctgttacgcca--------------------------tgt
tctttttcagagca--ggctgcata--------tgttgatgatgatatagtgggtgttat
ttctagtttgtctaactccacttttaacagtactagggagttgcctggtttcttctacca
t----------tctaatgatggctctaattgtacagagcctgtgttggtgtatagta-ac
ataggtgtttgtaaatctggcagtgtt--------ggctacgtcccatc-----------
--tcagtctggccaagtcaagattgcacccacggt-------------------------
--------tactgggaatatcagtattcccaccaactttagtatgagtattaggacagaa
tatttacagctttacaacacgcctgttagtgttgattgtgccacatatgtttgtaatggt
aactctcgttgtaaacaattactcacccagtacactgcagcatgtaagaccatagagtca
gcattacaactcagcgctaggcttgagtctgttgaagttaactctatgcttactatttct
gaagaggctctacagtt-----agctaccattagttcgtttaatggtgatggatataatt
ttactaatgtgctgggtgtttctgtgtatgatcctgcaagtcgcagggtggtacaaaaaa
gg---tcttttattgaagacctgctttttaataaagtggttactaatggccttggtactg
ttgatgaagactataagcgctgttctaatggtcgttctgtggcagatctagtctgtgcac
agtattactctggtgtcatggtactacctggtgttgttgacgctgagaagcttcacatgt
atagtgcgtctctcatcggtggtatggtgctaggaggttttacttctgcagc-ggcattg
ccttttagcta-----tgctgttcaagc------tagactcaattatcttgctctacaga
cggatgttctacagcggaaccagcaattgcttgctgagtcttttaactctgctattggta
atataacttcagcctttgagagtgttaaagaggctattagtcaaacttccaagggtttga
acactgtggctcatgcgcttactaaggttcaagaggttgttaactcgcagggtgcagctt
tgactcaacttaccgtacagctgcaacacaacttccaagccatttctagttctattgatg
acatttactctcgactggacagtctttcagccgatgttcaggttgaccgtctcattaccg
gcagattatcagcacttaatgcttttgtttctcaaaccctcactaagtatactgaggttc
aggctagcaggaagctagca--cagcaaaaggttaatgagtgcgttaaatcgcaatctca
gcgttatggtttttgtggtggtgatggcgagcacattttctccctggtacaggcagcacc
tcagggcctgctgtttttacatacagtacttgtacc---------gggtgattttgtaga
tgttattgccatcgctggcttatgcgttaacgatgaaattgccttgactctacgtgagcc
tggcttagtcttgtttacgcatgaacttcaa---aatcatactgcgacggaatattttgt
ttcatcgcgacgtatgtttgaacctagaaaacctaccgttagtgattttgttcaaattga
gagttgtgtggtcacctatgtcaatttgactagagaccaactaccagatgtaatcccaga
ttacatcgatgttaacaaaacacttgatgagattttagcctctctgcccaatagaactgg
tccaagtcttccttta--------------gatgtttttaatgccacttatc--------
------------------ttaatctcactggtgaaattgcagatttagagcagcgttcag
agtctctccgtaatactacagaagagctccaaagtcttatatataatatcaacaacacac
tagttgaccttgagtggctcaaccgagttgagacatatatcaagtggccgtggtgggttt
ggttgattattttcattgttctcat---ctttgttgtgtcattactagtgttttgctgca
tttccacgggttgttgtggatgctgcggctgctgctgtgcttgtttttcaggttgttgta
ggggtcctagac------------------------------------------------
-------ttcaaccttacgaagct---------------tttgaaaaggtccacgtgcag
tg-atgt-------ttcttggac-tttttca-------atacacgattgacacagttgtc
------aaagatgtctcaaagtctgctaacttgtctttggatgctgtccaagagttggag
ctcaatgtagttccaattagacaagcttcaaatgtgacgggttttcttttcaccagtgtt
tttatctacttctttgcactgtttaaagcgtcttc-------------------------
-------------tttgaggcgcaattatattatgttggcagcgcgttttgctgtcattg
ttctttattgcccacttttatattattgtggtgcatttttagatgcaactattatttgtt
gcacacttattggcaggctttg---tttagtctgctttt------------actcc----
--------------------------------tggcgctataaaaatgcgctcttt----
------attatctttaatactacgacact--------------ttctttcctcaatggta
aagcagcttatt------------------atgacggcaaatccattgtgattttagaag
gtggtgacc------------------------------------------attacatca
cttttggcaactcttttgtt----gctttcgttagtagcattgacttgtatctagc-tat
acgtgggcggcaagaagccgacctacagctgttgcgaactgttgagcttcttgatggcaa
gaagctttatgtcttttcgcaacatcaaattgttggc------------attactaatgc
tgcatttgattcaattca-----actagacga-------------------gtatgctac
aattagtgaatga-------------taatggtctagta-------------------gt
taatgttatactttggcttttcgtactctttttcct-------------gcttattataa
gcattactttcgtccaattggttaatctgtgcttcacttgtcaccggttgtgtaatagcg
cagtttacaca--------cctatagggcgtttgtatagagtttataagtcttacatgca
aatagaccccctccccagtactgttattgacgtataaacgaaatatg-------------
------------------------------------tctaacggttctattcccgttgat
gagg------------tg---------------a------------ttcaacaccttaga
aactggaatttcacatggaatatcatactgacgatactacttgtagtgcttcagtatggc
cattacaagtactctgcgttcttgtatggtgtcaagatggctattctatggatactttgg
cctcttgtgttagcactgtcactttttgatgcatgggctagctttcag-gtcaattgggt
cttttttgcttttagcatccttatggcttgcatcactcttatgctgtggataatgtactt
tgtcaatagcattcgtttgtggcgcaggacacattcttggtggtctttcaatcctgaaac
agacgcgcttctc--------------------------------actacttctgtgatg
----------------------------ggccgacaggtctgcattccag----------
-----------------------tgcttggagcaccaactggtgtaacgctaacactcct
t-----------------------------------------------------------
----------------------------------------------------------ag
tggtacattgcttgtagag----------------------------ggctataaggttg
ctactggcgtacaggtaagtcaatta----------------------------------
-cctaatttcgtcacag-----------------tcgccaaggccacta-----------
----------------------caacaattgtctacggacgtgttggtcgttcagtcaat
gcttcatctggcactggttgggctttctat------------------------gtccgg
tccaaacacggcgactact-------------------------cagctgtgagtaatcc
gagttcggttctcacagatagtgagaaagt------------------------------
----------------------------------------------------gcttcatt
tagtcta----------aacagaaactttatggcttctg----tcagttttcagggtcga
ggccgcaa----------------------------------------------------
-------------------acgggtgccattatccctctatgcccctcttagggttacta
atgacaaaccccttt---------------------------------------------
-----------------------------------------------------------c
taaggtacttgcaaataatgctgtacccactaata-----aaggaaataaggaccag---
-----------------caaattggatactggaatgag-------------------caa
attcgctggcgcatgcgccgtggtga-------------------------------gcg
aattgaacaaccttccaattggcatttctactacctcggaacaggacctcacgccgacct
ccgctataggac-----tcgtactgagggtgttttctgggttgctaaagaaggcgcaaag
------------actgaacccactaacctgggtgtcagaaaggcgtctgaaaagccaat-
-----cattccaaatttctctcaacagcttcccag-------------------------
----cgtagttgag------------attgttgaacctaa--------------------
---------cacacctcctacttcacgtgcaaa-----------------ctcacgtagc
aggagtcgtggtaatggcaacaacaggtccagatctccaagt-------aacaacagagg
caataaccagtcccgcggta------------------------------------attc
acagaatcgtggaaataaccagggtcgtggagcttctca------gaacagaggaggcaa
ta-----------------------ataataacaataacaagtctcgtaaccagtccaag
aacagaaaccagtcaaatgaccgtggt-------------ggtgtaacatcacgcgatga
tct----------------ggtggctgctgtcaaggatgcccttaaatct--ttgggcat
tggcgaaaaccctga-----caagcttaagcaacagcagagg-----cccaaacaggaaa
ggtctgacagcagcggcaaaaacacacct-------------------------------
---------------------------aagaagaacaaatccagagccacttcgaaagaa
c-------gtgaccttaaagacatcccagagtggaggagaattcccaagggcgaaaatag
cgtagc---agcttgcttcggac-----ccaggggaggcttca-aaaattttggagatgc
ggaatttgtcgaaaaaggtgttgacgcctcaggctatgcccagatcgccagtttagcacc
aaatgttgcagcatt------------gctctttgg--tggtaatgtggctgttcgtgag
ctagcggactcttacgag----attacatacaattataaaatgactgtgccaaagtctga
tccaaatgtagag--------cttcttgtttcacagg----tggatgcatttaaaactgg
gaatgcaaaaccccagagaaagaaggaaaagaagaacaagcgtgaaacc---------ac
gcagcagctgaatgaagatgccatctacgatgatgtgggtttgccatctgattcgactca
tgccaattt------ggaatgggacacagctgttgacggtggtgacacggccgttgaaat
tatcaacgagatcttcgatacaggaaattaaacaatgttagac-----------------
-----------------------tggct--------------------------------
------------------------------------------------------------
------------------------------------------------------------
------------------------------------------------------------
------------------------------------------tatcctggctatgttcca
gggtagtgccattacactgttattactgagtg-------tttttctagcgacttggctgc
tgggctatggctttgccctctaactagcgg----------tcttggtcttgcaca-caac
ggtaagccagtg-gtaatgtcagtgcaagaaggatattaccatagcactgtcacgagggg
aac-gcagtaccttttcatctaaacctttgcacgagtaatcaaagatccgcttgacga--
------------gcctata----------------tggaagagc------gtgccaggta
tttgactcaaggactgtt----------------agtaactgaagacctgacggtgttga
tatggatacac-------------------------------------------------
------------------------------------------------------------
--------------------------------
>KX058033.1 UNVERIFIED: Porcine epidemic diarrhea virus strain CH/JX/01/P30, complete genome
------------------------------------------------------------
----------------------------------------------------acttaaag
aga-ttttctatctacggatagttag---ctctttttctagactcttgtctactcaattc
aactaaac-gaaattttg-------------tccttcccgccgcatgtcca---------
-------------------------tgctgctggaagctgacgtggaatttcattaggtt
tgcttaagtagccatcgcaagtgctgtgctgtcctcta--------gttcctggttggcg
ttccgtcgccttctacatactagacaaacagcctt-cctccggttccgtctgggggttgt
gtggataactagttccgtctagtttgaaaccagtaactgtcggctatggctagcaaccat
gttacattg----------------gcttttgccaatgat--gcagaaatttca------
--gcttttggcttttgcactgctagtgaagccgtctcatactattctgaggccgccgcta
gtggatttatgcaatgccgtttcgtgtccttcgatctcgctgacactgttgagggattgc
ttccaggagactatgtcatggtggtggt-----cggcactaccaagc--ttagtgcgtat
gt-------ggacacttttggtagccgcccc---------aaaaacatttgtggttggct
gttattctc-------------------------------taactgtaattacttcctcg
a---agagtta---------------gagctcacttttggtcgtcgtggtggt-------
---------------aacatcg---------tgccagttgaccaatacatg---------
-----------------------------------tgtggcgctgacggtaaacct----
-gttcttcaggaatc------------cgaatgggagtatacagattt------------
----ctttgctgactccgaagacgg---------------------tcaactcaacattg
ctggtatcac------ttatgtgaaggcc--tggattgtag-------------------
------agcgatcggatgtctcttatgcga---gtcagaatttaaca--tctattaagtc
tattactt---actgttcaacc------------------------------tatgagca
tactt---------ttcccgatggtactgcc--atgaaggttgc-----acgtactccaa
agattaagaagactgtt-------------------------------gtcttgtctgag
ccacttgctactatc----tacagggaaattggtt-----------ctccttttgtggat
aatgggagc--gatgctcgttctatcattaagagaccagtgttcctc-------------
--------cacgcttttgttaagt---------------------------------gta
agtgtggtagttatcattggact-gttggtgattggacctcctatgt-------------
----------------ctccacttgct---------------------------------
------------------------------------------------------------
-------------------gtggctttaagtgtaag---------ccagtccttgtggct
tcatgctctgctacgcctggttctgttgtggttacgcgcgctggtgctggcactggtgtt
a--agtattacaacaacat-gttcctgcgccatgtggca---------------------
--------------------gacattgatgggttggcatt-ctggcgaattctcaaggtg
cagt----ccaaagacgacctcgcttgctctggtaaattccttgaacaccatgagga---
---------------aggtttcacagatccgtgctactttttgaatgactcgagcat---
----------------------tgctactaagctcaagtttgacatccttagtggcaagt
tttctgatgaagtcaaacaagctatctttgctggtcatgttgttgttggcagtgcgctcg
ttgacattgttgacgatgcactgggacagccttggtttatacgtaagcttggtgaccttg
caagtgcagcttgggagcagcttaaggctgtcgttagaggcctcaatctcctgtctgatg
aggtcgtgctctttggcaaaagacttagctgtgccactcttag---tatcgttaacggtg
tttttgagttcatcgccgaa-------------gtgcctgagaagttggctgcggctgtt
acagtttttgtcaacttcttgaatgagctttttgagtctgcctgtgactgcttaaaggtc
ggagg---------taaaacctttaacaaggttggctcttatgttctttttgacaacgca
ttggttaagcttgt-------------------caaggcaaaagttcgc-----------
-------ggcccacgacaggcaggtgtttgtgaag--------ttcgttacacaagcctt
gttattgggagtactaccaa-----ggtggtttccaagcgcgttgaaaatgccaatgtga
atctcgtcgtcgttgacgaggatgtgaccctcaacaccactggtcgta----cagttgtt
gttgacggacttgcattcttcgagagtgatgggttttacagacatcttgctgatgc----
-tgacgttgtcattgaacatcctgtttat-----aagtctgcttgtgggctcaagccagt
ttttgagtgtgacccaatacctgattt------tcctatgcctgtggccgctagtgttgc
agagctttgtgtgcaaactgatctgttgcttaaaaattacaacactccttataaaact--
----------------------tacagctgcgttgtgagaggtg-----ataagtgttgt
atcacttgcac--------cttacatttcacagcaccaagttatatggagg---------
---ctgctgctaattttgtagacctctgtaccaagaacattggtactgctggttttcatg
agttttacattacggcccatgaacaacaggatctgcaagggttcgtaaccacttgttgca
cgatgtcaggttttgagtgttttatgcctataatcccacagtgtccagcagtgcttgaag
agattgatggtggtagcatctggcggtcttttatcactggtcttaatacaatgtgggatt
tttgcaagcatcttaaagtcagctttggactagatggcattgttgtcactgtagcacgca
aatttaaacgacttggtgctctcttggcagaaatgtataacacttacctttcaact----
----------------------------gtggtggaaaacttggtactggcc-----ggt
gttagcttcaagtattatgccaccagtgtcccaaaaattgttttgggctgttgtt-----
----------------------ttcacagtgttaaa---agtgttcttgcaagtgccttc
cagattcctgtccaggcaggcgttgagaa-------------------------------
-----------------------gtttaaagttttccttaactgtgttcaccctgttgta
ccacgtgtcattgaaacttcttttgtggaattagaagagacgacatttaaaccaccagca
ctcaatggtagtattgctattgttg-----------atggctttgctttctattatgatg
gaacactat----------actatcc------------caccgatggtaatagcgttgtt
cctatctgctttaagaagaaaggtggtggtgatgtcaaattctctgatgaagtctctgtt
aaaaccattg------------------------------acccagtttataaggtctcc
cttgaatttgagttcgagtctgagactattatggctgtgcttaataaggctgttggtaa-
----ttgtatcaaggttacaggtggttgggacgatgttgttgagtatatcaatgttgcca
ttgaggttcttaaagatcacatcgatgtgccta-----agtactacatct----------
------------atgatgaggaaggtggcaccgatcctaacctgcccgtaatggtttctc
agtggccgttgaatgatgacacgatctcacaggatctg---------------------c
ttgatgttgaagttgttactgatgcgccagttgatttcgagggtgatgaagtagactcct
ctgaccctgataaggtggcagacgtgactaactcagagcctgaggatgacggttttaatg
tagatcctgaaacaaatgtagagtctgaagttgaggaagttgccgcaaccttgtccttta
ttaaagatacaccttccacagttactaaggatccttttgcttttgactttgcaagctatg
gaggactt-----aaggtttta--agacaatctcataacaactgttgggttacttctacc
ttggtgcagctacaattgcttggcatcgttgatgaccc-------------------tgc
aatggagctttttagtgctggtagagttggtccaatggttcgcaaatgctatgagtcaca
aaaggc-----------tatcttgggatctttgggtgatgtgtcggcttgcctagagtct
ctgactaaggacctacacacacttaagattacctgttctgtagtctgtggttgtggt---
-actggtgaacgtatctatgagggttgtgcttttcgtatgacgccaactttggaaccgtt
cccatatggtgcttgtgctcagtgtgctcaagttttgatgcacacttttaaaagtattgt
tggcaccggcatcttttgtcgagatactactgctctctccttggattctttggttgtaaa
acctctt--------------------------------------------tgtgcggct
gcttttataggcaaggatagtggtcattatgtcactaacttttatgatgctgctatggct
attgatggttatggt-cgtcatcagataaagtatgacacactgaacactatttgtgttaa
aggcgttaattggacagcaccttttgtcccagacgttgagcctgtattggagcctgttgt
caaacctttct--attcttataagaatgttgatttttaccaaggagattttagtgacctt
gttaaact---tccatgtgattttgttgttaatgctgcaaatgagaatttgtctcacggt
ggcggcatagcaaaggccattgatgtttataccaagg----------------------g
catgttgcagaagtgctcgaatga-------------------------ttacattaaag
cacacggtcccattaaagttggacgtggtgtcatgt-tggaggcattaggtcttaaggtc
t--ttaatgttgttggtccacg------------taagggtaagcatgcacctgagcttc
ttgtt---------------------------------------------------aagg
cttataagtccgtttttgctaattcag--------------------------gtgttgc
tcttacacctttgattagtgttggaatttttagtgttcctttggaagaatctttat----
---------------------ctgcttttcttgcatgtgttggtgatcgcc--------a
ctgtaagtgcttt------tgttatagtgacaaagag-----------------------
--------cgcgaggcgatcattaattacatggat-------------------------
--------ggcttggtagatgctattttcaaagatgcgcttgttgatactactcctgtcc
aggaagatgttc---------------------aacaagtttcacaaaaaccagttttgc
ctaattttgaacctttcaggattgaaggtgctcatgctttctatgagtgcaaccctgaag
gtttgatgtcattaggtgctgacaag--------------ctggtgttgtt---------
-tacaaattccaatttggatttttgtagcgttggtaagtgtcttaacaatgtgaccggcg
gtgcattgcttgaa------------------------gccataaatgtgttt------a
aaaagagtaacaaaacag---------tgcctgctggcaactgtgttacttttgagtgtg
cagacatgatttct----------attactatggtag----tattgccatctgatggtga
tgctaattatgacaaaaattatgcacgcgccgtcgtcaaggtatctaagcttaaaggcaa
gttattgcttgctgttggtgatgccacgttgtattccaagttgtcccatctcagcgtggt
aggtttcgtatcca-cacctgatgatgtggagcgtttctacgcaaataggagtgtggtta
ttaaagtcactgaggatacacgtagtgttaaggctgttaaagtagaatccactgttacct
atggacaacaaattggaccttgtcttgttaatgacacc--gttgtcacagacaacaaacc
tgttgt------tgctgatgttgtagctaa---------ggttgtaccaagtgctaattg
ggattcacattatggttttg--ataaggctggtgagttccacatgctagaccatactggg
tttgcctttcctagtgaagttgttaacggtaggcgtg---------------------tg
cttaaaaccacagataataactgttgggttaatgttacatgtttacaattacagtttgct
agatttaggttcaagtcagca-ggtctacaggctatgtgggagtcctattgtactggtga
tgttgctatgtttgtgcattggttgtactggcttactggtgttgacaaaggtcagcctag
tgattcagaaaatgcacttaacatgttgtccaagtacattgtttctgctggttctgtcac
tattgaacgtgtcacgcatgacggctgttgttgtag-------taagcgtgttgtcactg
caccagttgtgaatgctagcgtattgaagcttggcgtcgaggatggtctttgtccacatg
gtcttaactacattgacaaagttgttgtagttaaaggtactacaattgttgtcaatgttg
gaaaacctgtagtggcaccatcacacctctttcttaagggtgtttcttacacaacattcc
tagataatggtaacggtgttgt-cggccattatactgtttttgatcatgacactggtatg
gtgcatgatggagatgcttttgtaccgggtgatctcaatgtgtctcctgttac-------
aaatgttgttgtctcagagca-----gacggctgttgtgattaaagaccctgtgaagaaa
gtagagttagacgctacaaagctgttagacactatgaattatgcatcggaaagattcttt
tcctttggtgattttatgtcacgtaatttaattacagtgtttttgtacatccttagcatt
ttgggtctctgttttagggcctttcgtaagagggatgttaaagttctagctggtgtacct
caacgtactggtattatattgcgtaaaagtgtgcgctacaatgcaaaggcgttgggtgtc
ttcttcaagctaaaactttattggttcaaagttcttggtaagtttagtttgggtat--tt
atgcattgtatgcattactattcatgacaatacgctttacacctataggtggccctgttt
gtgatgatgttgttgctggttatgctaattctagttttgacaagaatgagtattgcaaca
gtgttatttgtaaggtctgtctctatgggtaccaggaactttcggacttctctcacacac
aggtagtatggcaacaccttagagacccattaattggtaatgtgatgcctttctttta--
------------tttggcatttctggcaatttttgggggtgtttatgt------aaaggc
tattactctctattttattttccagtacctta----acattcttggtgtgtttttgggcc
ta------caacagtccatttggtttttgcagcttgtgccttttgatgtctttggtgacg
agatcgtcgtctttttcatcgttaca-cgcgtattgatgttccttaagcatgttttcctt
ggctgtgataaggcattttgtgtggcttgctctaggagtgctcgccttaagcgcgttcct
gtccagactatttttcagggtactagcaaatccttctacgtacatgccaatggtggttct
aagttctgtaagaagcacaatttcttttgtttaaattgtgattcttatggtccaggctgc
acttttattaatgacgtcattgca-----------actgaagttggtaatgttgtcaaac
ttaatgtgcaaccgacaggtcctgccactattcttattgacaaggttgaattcagtaatg
gtttttactatctctatagtggtgacac----------attttggaagtaca--------
---actttgacataacagatagcaaatacacttgcaaagaatcacttaaaaattgtagca
taatcacagactttattgtttttaacaataatggttccaatgt---aaatcaggttaaga
at--gcatgtgtttatttttcacagatgctttgtaaacctgttaagttagtggactcagc
gttgttggccagtttgtctgttgattttggtgca------------agcttacatagtgc
ttttgttagtgtgttgtcgaatagttttggcaaa--gatctgtcaagttgtaatgacatg
caggattgcaagagc-------------acattgggttttgatgatgtaccattggatac
ctttaatgctgc------------------------------------------tgttgc
tga------------ggctcatcgttatgatgtcctcttgactgacatgtcgttcaacaa
ttttaccaccagttatgcaaaaccagaggaaaaacttcccgtccatgacattgccacgtg
tat-----------------------gcgtgtaggtgccaagattgttaatcataacgtt
cttgtcaaggatagtatacctgtggtgtggcttgtacgtgatttcattgccctttcggaa
gaaactaggaagtacattattcgtacgactaaagttaagggtataaccttcatgttgacc
tttaatgattgtcgtatgcacactaccatacctactgtttgcattgcaa-----------
----ataagaagggtgcaggtcttcctagtttttcaaag--gttaagaaattcttctggt
ctttgtgtctgttcatagttgctgttttctttgcactaagctttcttgattttagtactc
aggttagcagtgatagcgattatgacttcaagtatattgagagtggccagttgaagactt
ttgacaatccacttagttgtgtgcataatgtctttagtaacttcgaccagtggcatg-at
gccaagtt-------tggtttcacccccgtcaacaatcctagttgtcctatagtcgttgg
tgtatca--gacgaagctcgc------actgttccaggtattccagcaggtgt-------
--------ttatttagctggtaaaacacttgtttttgctattaacaccatttttggtaca
tctggtttgtgctttgatgctagtggtgttgctgataagggc------------------
---------------------------gcttgcatttttaattcggcttgcaccacatt-
--atctggtttgggtggaactgctgtctactgttataagaatggtctagttgaaggtgct
aaactttatagtgagttggcacctcatagctactataaaatggtagatggtaatgctgtg
tctttgcctgaaattatctcacgcggctttggcatccgtactatccgtacaaaggctatg
acc------------tactgtcgcgttggccagtgtgtgcaatctgcagaaggtgtttgt
-------tttggcgccgatagattct--------------------------------tt
gtctataatgcagaatctggttctgactttgtttgtggcacagggctctttacattgttg
atgaacgttattagtgttttttccaagacagtaccagtaactgtgttgtctggtcaaata
ctttttaattgcattattgcttttgctgctgttgcggtgtgttt------cttatttaca
aagtttaagcgcatgttcggtga--------------------tatgtctgttggcgttt
tcactgtcggtgcttgtactttgttgaacaatgtttcttacattgtaacacagaa-----
-------------cacacttggcatgttgggctatgcaactttgtacttcttgtgcacta
aaggtgttagatatatgtggatttggcatttgggatttttgatctcatatatacttattg
caccatggtgggttttgatggtttatgccttttcggccatttttgagtttatgcctaacc
tttttaagcttaaggtttcaacacaactttttgagggtgacaagttcgtaggctcttttg
aaaatgctgcagcaggtacatttgtgcttgatatgcatgcctatgagagact--------
------tgccaactctatctcaactgaaaaactgcgtcagtatgctagtacttacaataa
gtacaagta--ttattcaggcagtgcttcagaggctgattacaggcttgcttgttttgcc
catttggccaaggttatgatggatt---atgcttctaatcacaatgacacgttatacaca
ccacccactgtgagttacaattcaactctacaggctggcttgcgtaagatggcacaacca
tctggtgttgttgagaagtgcatagttcgtgtttgctatggtaatatggctcttaatggc
ctatggcttggtgatactgttatgtgcccacgccatgttat---agcgtctagtactact
agcactatagattatgactatgccctttctgttttacgcctccacaacttctccatttca
tctggtaatgttttcctaggtgttgtgggtgtaaccatgcgaggtgctttgttgcagata
aaggttaatcaaaacaatgtccacacgcctaagtacacctatcgcacagttagaccaggt
gaatcttttaatatcttggcgtgctatgatggtgctgcagctggtgtttatggcgttaac
atgcgctctaattacactattagaggctcgttcattaatggcgcttgtggttcacctggt
tataatattaacaatggtaccgttgagttttgctatttacatcagcttgaacttggttca
ggctgtcatgttggtagcgacttagatggtgttatgtatggtggttatgaggaccaacct
actttgcaagttgaaggcgctagtagtctgtttacagagaatgtgttggcatttctttat
gcagcactcattaatggttctacctggtggcttagttcttctaggattgctgtagacagg
tttaatgagtgggctgt------tcataatggtatgacaacagtaggtaatactgattgc
ttttctattcttgctgctaagactggtgttgatgtacaacgtttgttggcctc---aatc
cagtctctgcataagaattttggtggaaagcaaattcttggctatacctcgttgacagat
gagtttactacaggtgaagttatacgtcaaatgtatggcgttaatcttcagagtggttat
gtttcacgcgcctgcagaaatgtcttgctggttggttctt----ttctgactttcttttg
gtcagaattagtttcctacactaagttcttttgggtaaatcctggttatg---------t
cacacctatgtttgcgtgtttgtcattgctgtcctcacttttg--atgttcacactcaag
cataggacattgtttttccaggtctttctaatacctgctctgattgttacatcttgcatt
aattcggcatttg-----------atgttgaagtctacaactatttggcagagcattttg
attaccatgtttctctcatgggttttaatgcacagggtcttgttaacatctttgtctgct
ttgttgttaccattttacacggcacacacacatg------------gcgct------ttt
ttaacacacctgtgagttctgtcacttatgtggtagctttgctgactgcggcatataact
atttttacgctagtgacattcttagttgtgctatgacactatttgcta------------
---gtgtgactggcaactggttcgttggtgccgtttgttataaagctgctgtttatatgg
ccttgagatttcctacttttgtggctatttttggtgata---ttaagagtgttatgttct
gttaccttgtgttgggttattttacctgttgtttctgcggtattctctactggttcaaca
ggttttttaaggttagtgtaggtgtctatgactatactgttagtgctgctgagtttaagt
atatggttgctaacggcctacgtgcaccaactggaacacttgactcactacttctgtctg
ccaaattgattggtattggtggtgagcggaatattaagatttcttccgttcagtctaaac
tgactgatattaagtgtagtaacgttgtgcttttaggctgtctctctagcatgaatgtct
cagcaaat----------------tcaacagaatgggcctattgtgttgatttgcataac
aagatcaacttgtgtaatgacccagaaaaagcgcaggaaatgctacttgctttgttggca
tttttccttagtaagaatagtgcttttggtttagatgacttattggaatcctattttaat
gacaatagtatgttgcagagtgttgcatctacttatgtcggtttgccttcttatgtcatt
tatgaaaatgcacgccaacag-tatgaagatgctgttaataatggttctccacctcagtt
ggttaagcaattgcgccatgccatgaatgtagcaaagagcgaatttgaccgtgaggcttc
tactcagcgtaagcttgatagaatggcggaacaggctgcagcacagatgtacaaagaggc
aagagcagttaataggaagtccaaagttgtaagtgctatgcattcactgctttttggtat
gttgagacgtttggacatgtcttctgtagacaccattctcaacttggcaaaggatggggt
tgtacctctgtctgtcataccggcagtcagtgctactaagcttaacattgttacttctga
tatcgattcttataatcgtatccagcgtgaggg------atgtgtccattacgctggtac
catttggaatataattgatatcaaggacaatgatggcaaggtggtacacgttaaggaggt
aaccgcacagaatgctgagtccctgtcatggcccct---------ggtccttgggtgtga
gcgtattgtcaagctccagaataatgaaattattcctggtaagctgaagcagcgct----
-----ccattaaggcagaaggagatggcatagttggagaaggtaaggcactttacaataa
tgagggtggacgtacttttatgtatgctttcatctcggacaaaccggacctgcgtgtagt
taagtggg------------agttcgatgg---tggttgtaacactattgagctagaacc
accacgtaagttcttggtggattctcctaatggtgcacagatcaagtatctctactttgt
tcgtaaccttaacacgttacgtaggggtgctgttcttggctacataggtgccactgtacg
cttgcaggctggtaaacaaacagaacaggctattaactcttcattgttgacactttgcgc
tttcgctgtggatcctgctaagacctacatcgatgctgtcaaaagtggtcacaaaccagt
aggtaactgcgttaagatgttggccaatggttctggtaatggacaagctgttactaatgg
tgtggaggctagtactaaccaggattcatacggtggtgcttccgtgtgtctatattgtag
agcacatgttgagcatccatctatggatggtttttgcagactgaaaggcaagtacgtaca
ggtgccactag---gtacagtggatcctatacgttttgtacttgagaatgacgtttgcaa
ggtctgtggttgttggctggctaatggctgcacttgtga---------cagatccattat
gcaaagcactga-tat---ggcttatttaaa----------------------------c
gagtacggggctctagtgcagctcgactagagccctgtaac---ggtactgatacacaac
atgtgtatcgtgcttttgacatctacaacaaggatgttgcttgtctaggtaaattcctca
aggtgaactgtgttcgcctgaagaatttggataagcatgatg------------cattct
atgttgtcaaaagatgtaccaagtctgcgatggaacacgagcaatccatctatagcagac
tcgaaaagtgtggagccgtagccgaacacgatttcttca---cttggaaggatggtcgtg
caatctatggtaacgtttgtagaa----aggatcttaccgagtatactatgatggatttg
tgttacgctttacgtaactttgatgaaaacaattgcgatgttcttaagagcattttaatt
aaggtaggcgcttgtgaggagtcctacttcaataataaagtctggtttgaccctgt----
--------------------tgaaaatgaagacattcatcgtgtctatgcattgttaggt
accattgtttcacgtgctatgcttaaatgcgttaagttctgtgatgcaatggttgaacaa
ggtatagttggtgttgtcacattagataatcaggatcttaatggtgatttttatgatttt
ggtgattttacttgtagcatcaagggaatgggtatacccatttgcacatcatattactct
tatatgatgcctgttatgggtatgactaattgccttgctagtgagtgttttgttaagagt
gatatatttggtgaggatttcaagtcatatgacctgctggaatatgatttcacggagcat
aagacagcactcttcaacaagtatttcaagtattggggactgcaataccaccctaactgt
gtggactgcagtgatgagcagtgcatagttcactgtgccaacttcaatacgttgttttcc
actactatacctattacggcatttggacctttgtgtcgcaagtgttggattgatggtgtt
ccactggtaactacagctggttatcattttaaacagttaggtatagtttggaacaatgac
ctcaacttacactctagcaggctctctattaacgaactactccagttttgtagtgatcct
gcattgcttatagcatc---------atcaccagctcttgttgatcagcgtactgtttgc
ttttcagttgcagcgctaggtacaggtatgactaaccagactgttaaacctggccatttc
aataaggagttttatgacttcttacttgagcaaggtttcttttctgagggctctgagctt
actttaaagcacttcttctttgcacagaagggtgatgcagctgtcaaggattttgactac
tataggtataatagacctactgttctggacatttgccaagctcgcgtcgtgtatcaaata
gtgcaacgctattttgatatttacgaaggtggttgtatcactgctaaagaagtggttgtt
acaaaccttaacaagagcgcaggttatcctttgaacaagtttggtaaagctggtctttac
tatgagtctttatcctatgaggaacaggatgaactttatgcttatactaagcgtaacatc
ctgcccactatgacacagctcaaccttaaatatgctataagtggcaaagaacgtgcacgc
acagtgggtggtgtttcgcttttgtcaaccatgactactcggcagtatcaccagaaacac
cttaagtccatagttaatactaggggcgcttcggttgttattggtactactaagttttat
ggtggttgggacaatatgcttaagaaccttattgatggtgtcgaaaatccgtgtcttatg
ggttgggattacccaaagtgcgacagagcactgcccaatatgatacgtatgatttcagcc
atgattttaggctctaagcacaccacatgctgcagttccactgaccgctttttcaggttg
tgcaatgaattggctcaagtccttactgaggttgtttattctaatggaggtttttatttg
aagccaggtggtactacctctggtgatgcaaccaccgcatatgcaaactcagttttcaat
atcttccaagcagtaagtgccaatgttaacaaacttcttagtgttgacagcaatgtctgt
cataatttagaagttaagcaattgcagcgtaagctttatgagtgctgttatagatcaact
accgtcgatgaccagttcgtcgttgagtattatggttacttgcgtaaacatttttcaatg
atgattctttctgatgatggcgttgtttgttacaacaatgactatgcatcacttggttat
gtcgctgatcttaacgcattcaaggctgttttgtattaccagaacaatgtcttcatgagc
gcctctaaatgttggatcgagcctgacattaataaaggtcctcatgaattttgctcgcag
catactatgcagattgtcgataaagatggtacttactacctaccttaccctgatccttca
agaatcctctctgcaggtgtgtttgttgacgacgttgttaaaactgatgcagttgtattg
cttgaacgttatgtgtcattggctatagatgcctacccgttatctaagcatgaaaaccct
gaatataagaaggtgttttatgtgcttttggattgggttaagcacctgtataaaactttg
aatgctggtgtgttagagtctttttctgtcacacttttggaagattctactgctaaattc
tgggatgagagcttttatgccaacatgtatgagaaatctgcagttttgcaatctgcaggg
ctttgtgttgtttgtggctctcaaactgttttacgttgtggtgattgtctacggcgtcct
atgctttgtactaagtgtgcttatgatcatgtcattggaacaactcacaagttcattttg
gctatcactccatatgtgtgttgtgcttcagattgtggtgtcaatgatgtaactaagctc
tacttaggtggtcttagttattggtgtcatgaacacaagccacgtcttgcattcccgttg
tgttctgctggtaatgtttttggtttgtacaaaaattctgctaccggctcacccgatgtt
gaggattttaatcgcattgctacatccgattggactgatgtttctgactacaggttggca
aatgatgtcaaagactcattgcgtctatttgcagcggaaactatcaaggccaaggaggag
agcgttaagtcatcctacgcttgtgcaacactacatgaggttgtaggacctaaagagttg
ttgctcaaatgggaagtcggcagacccaaaccacctctcaatagaaattcggttttcact
tgttatcatataacgaagaacaccaaatttcaaatcggtgagtttgtgtttgagaaggcg
gaatatgataatgatgctgtaacatataaaactaccgccacaacaaaacttgttcctggc
atggtttttgtgcttacctcacataatgttcagccattgcgcgcaccgaccattgctaat
caagaacgttattccactatacataagttgcatcctgcttttaacatacctgaagcttat
tctagcttagtgccctattaccaactgattggtaagcagaagattacaactatccaggga
cctcccggtagtggtaaatctcactgtgttatagggctaggtttgtactatccaggtgca
cgtatagtgtttacagcttgttctcatgcagcggtcgattcactttgtgtgaaagcctcc
a-----ctgcttatagcaatgacaaatgttcacgcatcataccacagcgtgctcgtgttg
agtgttatgacggtttcaagtctaataatactagtgctcagtaccttttctccactgtca
atgctttgccagagtgcaatgcggacattgttgtggtggatgaggtttctatgtgcacta
attatgacttgtctgtcataaatcagcgcatcagctataggcatgtagtctatgttggtg
accctcaacagctgcctgcaccacgtgttatgatttcacgtggtaccttggaaccaaagg
actacaacgttgtcactcaacgcatgtgtgcccttaagcctgatgttttcttgcacaagt
gttatcgctgtcctgctgagatagtgcgcactgtgtctgagatggtctatgaaaaccaat
tcattcctgtgcacccagatagcaagcag-----tgttttaaaatcttttgcaagggtaa
tgttcaggttgacaatggttcaagcattaatcgcaggcaattggatgttgtgcgtatgtt
tttggctaaaaaccctaggtggtcaaaggctgtttttatttctccttataacagccagaa
ttatgttgccagccgcatgctaggtttacaaattcagacagttgactcatcccagggtag
tgagtatgactatgtcatttatacacaaacttcagatactgcccatgcctgtaatgttaa
caggtttaatgttgccatcacaagggctaagaaaggcatattatgtataatgtgcgatag
gtccctttttgatgtgcttaaattttttgagcttaaa---------------ttgtctga
tttgcaggctaatgagggttgtggtctttttaaagactgtagcagaggtgatgatctgtt
gccaccatctcacgctaacaccttcatgtctt----tagcggacaattttaagactgatc
aagatcttgctgttcaaata---ggtgttaatggacccattaaatatgagcatgttatct
cgtttatgggcttccgttttgatatcaacatacccaaccatcacactctcttttgcacac
gcgactttgccatgcgcaatgttagaggttggttgggttttgacgttgaaggagcacatg
ttgttggctctaacgtcggtacaaatgtcccattgcaattagggttttctaacggtgttg
attttgttgtcagacctgaaggttgcgttgtaactgagtctggtgactacattaaacccg
tcagagctcgtgct------ccaccaggggaacaatttgcacaccttttgcctctactta
aacgcggccaaccatgggatgtggtt-cgtaagc-gtatagtgcaaatgtgtagtgacta
cctggctaacctatcagacatactaatttttgtgttgtgggctggtggtttggagttgac
aactatgcgttactttgtcaagattggacc---aagcaagagttgtgattgtggtaagat
tgctacttgttacaatagtgcgctgcatacgtactgttgtttcaaacatgcccttggttg
tgattacctgtacaatccatactgtattgatatacagcagtggggatacaagggatcact
tagccttaaccaccatgagcattgtaatgtacatagaaacgagcatgtggcttctggtga
tg-ccataatgactcgctgtctagccatacatgattgctttgtcaagaacgttgactggt
ccatcacatacccatttattggtaatgaggctgttattaataagagcggccgaattgtgc
aatcacacactatgcggtcagttcttaagttatacaatccaaaagcca-----------t
atatgatattggcaaccctaagggcattagatgtg---ccgtaacggatgctaagtggtt
ctgctttgacaagaatcctactaa---------ttctaatgtcaagacattggagtatga
ctatataacaca---cggccaattt---gatgggttgtgcttgttttggaattgcaatgt
ggacatgtatccagaattctctgtggtctgtcggtttgacactcgctgtaggtcaccact
caacttggagggttgtaatggtggttcactgtatgttaataatcatgcattccatacacc
ggcttttgacaagcgtgcttttgccaagttgaagccaatgccatttttcttctatgatga
tactgagtgtg----------------acaagttacaggactctataaactatgttcctc
ttagggctagtaattgcattactaaatgtaatgttggtggagctgtctgtagtaagcatt
gtgctatgtaccatagctatgttaatgcttacaacacctttacgtcggcgggctttacga
tttgggtgcccacttcgtttgacacctacaatctgtggcagacatttagtaacaacttgc
aaggtcttgagaacattgctttcaatgtcgtaaagaaaggatcttttgttggtgctgaag
gtgagcttcctgtagctgtggttaatgacaaagtgctcgttagagatggtactgttgata
ctcttgttttcacaaacaagacatcactacccactaacgtagcttttgagttgtatgcca
agcgtaaggtaggactcaccccacccattacgatcctacgtaacttgggtgttgtttgca
catctaagtgtgtcatttgggactacgaagccgaacgtccacttactacttttacaaagg
atgtctgt-----------------aaatataccgactttgagggtgacgtttgcacac-
-----------tctttgataacagcattgttggttcattagagcgattctctatgaccca
aaatgctgtgcttatgtcacttacagctgtta-----aaaagcttactggca----taaa
gttaacttatggttatcttaatggtgtcccagttaacacacatgaagataaaccttttac
ttggtacatttacactaggaag---aacggcaagttcgaggactatcctgatggctattt
tacccaaggtagaacaaccgctgattttagccctcgtagtgacatggaaagggacttcct
aagtatggatatgggtctgtttattaacaagtacggactcgaagattacggctttgagca
cgttgtgtatggtgatgtttctaaaaccacccttggtggtttacatctactaatttcgca
ggtgcgtctggcctgtatgggtgt--------------gcttaaaatagacgagtttgtg
tctagtaatgatagcacgttaaagtcttgtactgttacatatgttgataaccctagtagt
aagatggtttgcacgtatatggatctccttcttgacgattttgtcagcattcttaaatcg
ttggatttgagtgttgtatctaaagttcatgaagttatggtcgattgtaaaatgtggagg
tggatgttgtggtgtaaggatcataaactccagacattttatccgcaacttcaggccagt
gaa---tggaagtgtggttattccatgccttctatttacaagatacaacgtatgtgttta
gaaccttgcaatctctataactatggtgctggtattaagttacctgatggcattatgttt
aacgtagttaaatatacacagctttgtcaatatcttaatagcaccacaatgtgtgtaccc
catcacatgcgtgtgctacatcttggtgctggctccgacaagggtgttgcacctggcacg
gctgtcttacgacgttggttgccactggatgccattatagttgacaatgatagtgtggat
tacgttagcgatgctgattatagtgttacgggagattgctctaccttatacctgtcagat
aagtttgacttagttatatctgatatgtatgatggtaagattaaaagttgtgatggggag
aacgtgtctaaagaaggcttctttcc-ctatattaatggtgtcatcaccg-a-aaagttg
gcacttggtggtactgtagctattaaggtgacggagtttagttggaataagaagttgtat
gaactcattcagaagtttgagtattggacaatgttctgtaccagtgttaacacgtcatcg
tcagaggcatttttaattggtgttcactatttaggtgattttgcaagtggcgctg--tga
ttgacggcaacactatgcatgccaattatattttctggcgtaattctacaattatgacta
tgtcttacaatagtgtacttgatttaagcaagttcaattgtaagcataaggctacagttg
ttattaatttaaaagattcatccattag-tgatgttgtgttaggtttgttgaagaatggt
aagttgctagtgcgtaataatgacgccatttgtggtttttctaatcatttggtcaacg--
taaacaaatgaagtctttaacctacttctggttgttcttaccagtactttcaacatttag
cctacca-----------------------------------------------------
-------------caagatgtcac---------caggtgcttagctaacactaattttag
gcggttcttttcaaaatttaatgttcaggcgcctgcagttgttgtactgggcggttatct
acctat------tggtgaaaaccagggtgtcaattcaact---tggtactgtgctggcca
acatcc---aactgctagtggcgttcatggtatctttcttagccatattagagg------
---tggtcatggctttgagattggcatttcgcaagagccttttgaccctagtggttacca
gctttatttacataaggctact------------aatggtaacactaatgctactgcgcg
attgcgcatttgccagtttcccagcattaaaacattgggccccact-------------g
ctgataacgatgttacaacaggtcgtaactgcctatttaacaaagccatcccagctcata
tg------agtgaacatagtgttgtcggcataacatgggataatgatcgtgtcactgtct
tttctgacaagatctatcatttttattttaaaaatg---attggtcccgtgttgcgacaa
agtgttacaacagtggaggttgtgctatgcaatatgtttacgaacccacttactacatgc
ttaatgttactagtgctggtgaggatggtatttcttatcaaccctgtac-----------
---------------ag--------------ctaattgcattggttatgctgccaatgta
tttgctactga---gcccaatggccacatac-----------cagaaggttttagtttt-
-aataattggtttcttt-----tgtccaatgattccactttggtgcatggtaaggtggtt
tccaaccaaccattgttggtcaattgtcttttggccatgcctaagatttatggactaggc
caatttttctccttcaatcaaacgatcgatggtg---------------tttgtaatgga
gctgctgtgcagcgtgcaccagaggctctgaggtttaatattaatgacacct--------
----ctgtcattcttgctgaaggctcaattgtacttcacactgctttaggaacaaatctt
tcttttgtttgcagtaattcttcagatcctcattt---------------------a---
---------g----------ctaccttcaccatacctctgggtgctacccaagtacccta
ttatt--gttttcttaaagtggatact--------------------tacaactccactg
---------------tttataaatttttggctgttttacctcctaccgtcagggaaattg
tcatcaccaagtatggtgatgtttatgtcaatgggtttggatacttgcatctcggtttgt
tggatgctgtcacaattaatttcactggtcatggcactgac---------gatgatgttt
ctggtttttggaccatagcatcgactaattttgttgatgcactcatcgaagttcaaggaa
ctgccattcagcgtattctttattgtgatg---atcctgttagccaactcaagtgttctc
aggttgcttttgaccttgacgatggtttttaccctatttct----------tctagaaac
cttctgagtcatgaacagccaatttcttttgttactctgccatcatttaatgatcattct
tttgttaacattactgtctctgcttcctttggtggttatagtggt--gccaaccttattg
ca-tctgacactactatcaatgg-gtttagttctttctgtgttgac--accagacaattt
accatttcactgttttataacgttacaaacagttatggttatgtgtctaaatcacaggac
agtaattgccctttcaccttgcaat----------ctgttaatgattacctgtcttttag
caaattttgtgtttccaccagccttttggctagtgcctgtaccatagatctttttggtta
cc--ctgagtttggtag------------tggtgttaagtttacgtccctttactttcaa
ttcacaaagggtgagttgattactggcacgcctaaaccacttgaaggtgtcacggacgtt
tcttttatgactctagatgtgtgtaccaagtatactatctatggctttagaggtgagggt
atcattac----ccttacaaa------------ttctagctttttggc--aggtgtttat
tacacatctgattctg-------------gacagttg------ttagcctttaagaatgt
cactagtggtgctgtttattctgttacgcca--------------------------tgt
tctttttcagagca--ggctgcata--------tgttgatgatgatatagtgggtgttat
ttctagtttgtctagctccacttttaacagtactagggagttgcctggtttcttttacca
t----------tctaatgatggctctaattgtacagagcctgtgttggtgtatagta-ac
ataggtgtttgtaaatctggcagtatt--------ggctacgtcccatc-----------
--tcagtctggccaagtcaagattgcacccacggt-------------------------
--------tactgggaatatcagtgttcccaccaactttagtatgagtattaggacagaa
tatttacagctttacaacacgcctgttagtgttgattgtgccacatatgtttgtaatggt
aactctcgttgtaaacaattactcacccagtacactgcagcatgtaagaccatagagtca
gcattacgactcagcgctaggcttgagtctgttgaagttaactctatgcttactatttct
gaagaggctctacagtt-----agctaccattagttcgtttaatggtgatggatataatt
ttactaatgtgctgggtgtttctgtgtatgatcctgcaaggggcagggtggtacaaaaaa
gg---tcttttattgaagacctgctttttaataaagtggttactaatggccttggtactg
ttgatgaagactataagcgctgttctaatggtcgctctgtggcagatctagtctgtgcac
agtattactctggtgtcatggtactacctggtgttgttgacgctgagaagcttcacatgt
atagtgcgtctctcatcggtggtatggtgctaggaggttttacttctgcagc-ggcattg
ccttttagcta-----tgctgttcaagc------tagactcaattatcttgctctacaga
cggatgttctacagcggaaccagcaattgcttgctgagtcttttaactctgctattggta
atataacttcagcctttgagagtgttaaaggggctattagtcaaacttccaagggtttga
acactgtggctcatgcgcttactaaggttcaagaggttgttaactcgcagggtgcagctt
tgactcaacttaccgcacagctgcaacacaacttccaagccatttctagttctattgatg
acatttactctcgactggacattctttcagccgatgttcagattgaccgtctcatcacag
gcagactatcagcacttaatgcttttgttgctcaaaccctcactaagtatactgaggttc
aggctagcaggaagctagca--cagcaaaaggttaatgagtgcgttaaatcgcaatctca
gcgttatggtttttgtggtggtgatggcgagcacattttctctctggtacaggcagcacc
tcagggcctgctgtttttacacacagtacttgtacc---------gggtgattttgtaga
tgttattgccatcgctggcttatgcgttaacgatgaaattgccttgactctacgtgagcc
tggcttagtcttgtttacgcatgaacttcaa---aatcatactgcgacggaatattttgt
ttcatcgcgacgtatgtttgaacctagaaaacctaccgttagtgattttgttcaaattga
gagttgtgtggtcacctatgtcaatttgactagagaccaactaccagatgtaatcccaga
ttacatcgatgttaacaaaacacttgatgagattttagcttctctgcccaatagaactgg
tccaagtcttccttta--------------gatgtttttaatgccacttatt--------
------------------ttaatctcactggtgaaattgcagatttagagcagcgttcag
agtctctccgtaatactacagaggagctccaaagtcttatatataatatcaacaacacac
tagttgaccttgagtggctcaaccgagttgagacatatatcaagtggccgtggtgggttt
ggttgattattttcattgttctcat---ctttgttgtgtcattactagtgttctgctgca
tttccacgggttgttgtggatgctgcggctgctgctgtgcttgtttttcaggttgttgta
ggggtcctagac------------------------------------------------
-------ttcaaccttacgaagtt---------------tttgaaaaggtccacgtgcag
tg-atgt-------ttcttggac-tttttca-------atacacgattgacacagttgtc
------aaagatgtttcaaagtctgctaacttgtctttggatgctgtccaagagttggag
ctcaatgtagttccaattagacaagcttcaaatgtgacgggttttcttttcaccagtgtt
tttatctacttctttgcactgtttaaagcgtcttc-------------------------
-------------tttgaggcgcaattatattatgttggcagcgcgttttgctgtcattg
ttctttattgcccaattttatattattgtggtgcatttttagatgcaactattatttgtt
gcacacttattggcaggctttg---tttagtctgctttt------------actcc----
--------------------------------tggcgctataaaaatgcgctcttt----
------attatttttaatactacgacact--------------ttctttcctcaatggta
aagcagcttatt------------------atgacggcaaatccattgtgattttagaag
gtggtgacc------------------------------------------attacatca
cttttggcaactcttttgtt----gcttttgttagtagcatcgacttgtatctagc-tat
acgtgggcggcaagaagctgacctacagctgttgcgaactgttgagcttcttgatggcaa
gaagctttatgtcttttcgcaacatcaaattgttggc------------attactaatgc
tgcatttgactcaattca-----actagacga-------------------gtatgctac
aattagtgaatga-------------taatggtctagta-------------------gt
taatgttatactttggcttttcgtactctttttcct-------------gcttattataa
gcattactttcgtccaattggttaatctgtgcttcacttgtcaccggttgtgtaatagcg
cagtttacaca--------cctatagggcgtttatatagagtttataagtcttacatgca
aatagaccccctccttagtactgttattgacgtataaacgaaatatg-------------
------------------------------------tctaacggttctattcccgttgat
gagg------------tg---------------a------------ttcaacaccttaga
aactggaatttcacatggaatatcatactgacgatactacttgtagtgcttcagtatggc
cattacaagtactctgcgttcttgtatggtgtcaagatggctattctatggatactttgg
cctcttgtgttagcactgtcactttttgatgcatgggctagctttcag-gtcaattgggt
cttttttgctttcagcatccttatggcttgcatcactcttatgctgtggataatgtactt
tgtcaatggcattcggttgtggcgcaggacacattcttggtggtctttcaatcctgaaac
agacgcgcttctc--------------------------------actacttctgtgatg
----------------------------ggccgacaggtctgcattccag----------
-----------------------tgcttggagcaccaactggtgtaacgctaacactcct
t-----------------------------------------------------------
----------------------------------------------------------ag
tggtacattgcttgtagag----------------------------ggctataaggttg
ctactggcgtacaggtaagtcaatta----------------------------------
-cctaatttcgtcacag-----------------tcgccaaggccacta-----------
----------------------caacaattgtctacggacgtgttggtcgttcagtcaat
gcttcatctggcactggttgggctttctat------------------------gtccgg
tccaaacacggcgactact-------------------------cagctgtgagtaatcc
gagttcggttctcacagatagtgagaaagt------------------------------
----------------------------------------------------gcttcatt
tagtcta----------aacagaaactttatggcttctg----tcagttttcaggatcgt
ggccgcaa----------------------------------------------------
-------------------acgggtgccattatccctctatgcccctcttagggttacta
atgacaaaccccttt---------------------------------------------
-----------------------------------------------------------c
taaggtacttgcaaataatgctgtacccactaata-----aaggaaataaggaccag---
-----------------caaattggatactggaatgag-------------------caa
attcgctggcgcatgcgccgtggtga-------------------------------gcg
aattgaacaaccttccaattggcatttctactacctcggaacaggacctcacgccgacct
ccgctataggac-----tcgtactgagggtgttttctgggttgctaaagaaggcgcaaag
------------actgaacccactaacctgggtgtcagaaaggcgtctgaaaagccaat-
-----cattccaaatttctctcaacagcttcccag-------------------------
----cgtagttgag------------attgttgaacctaa--------------------
---------cacacctcctacttcacgtgcaaa-----------------ttcacgtagc
aggagtcgtggtaatggcaacaacaggtccagatctccaagt-------aacaacagagg
caataaccagtcccgcggta------------------------------------attc
acagaatcgtggaaataaccagggtcgtggagcttctca------gaacagaggaggcaa
ta-----------------------ataataacaataacaagtctcgtaaccagtccaag
aacagaaaccagtcaaatgaccgtggt-------------ggtgtaacatcacgcgatga
tct----------------ggtggctgctgtcaaggatgcccttaaatct--ttgggcat
tggcgaaaaccctga-----caagcttaagcaacagcagaag-----cccaaacaggaaa
ggtctgacagcagcggcaaaaatacacct-------------------------------
---------------------------aagaagaacaaatccagagccacttctaaagaa
c-------gtgaccttaaagacatcccagagtggaggagaattcccaagggcgaaaatag
cgtagc---agcttgcttcggac-----ccaggggaggcttca-aaaattttggagatgc
ggaatttgtcgaaaaaggtgttgatgcctcaggctatgcccagatcgccagtttagcacc
aaatgttgcagcatt------------gctctttgg--tggtaatgtggctgttcgtgag
ctagcggactcttacgag----attacatacaattataaaatgactgtgccaaagtctga
tccaaatgtagag--------cttcttgtttcacagg----tggatgcatttaaaactgg
gaatgcaaaaccccagagaaagaaggaaaagaagaacaagcgtgaaacc---------ac
gcagcagctgaatgaagatgccatctacgatgatgtgggtttgccatctgattcgactca
tgccaattt------ggaatgggacacagctgttgacggtggtgacacggccgttgaaat
tatcaacgagatcttcgatacaggaaattaaacaatgtttgac-----------------
-----------------------tggct--------------------------------
------------------------------------------------------------
------------------------------------------------------------
------------------------------------------------------------
------------------------------------------tatcctggctatgtccca
gggtagtgccattacactgttattactgagtg-------tttttctagcgacttggctgc
tgggctatggctttgccctctaactagcgg----------tcttggtcttgcaca-caac
ggtaagccagtg-gtaatgtcagtgcaagaaggatattaccatagcactgtcacgagggg
aac-gcagtaccttttcatctaaacctttgcacgagtaatcaaagatccgcttgacga--
------------gcctata----------------tggaagagc------gtgccaggta
tttgactcaaggactgtt----------------agtaactgaagacctgacggtgttga
tatggatacacaaaaaaaaaaaaaaaa---------------------------------
------------------------------------------------------------
--------------------------------
>KX058032.1 UNVERIFIED: Porcine epidemic diarrhea virus strain CH/JX/01/P5, complete genome
------------------------------------------------------------
----------------------------------------------------acttaaag
aga-ttttctatctacggatagttag---ctctttttctagactcttgtctactcaattc
aactaaac-gaaattttg-------------tccttcccgccgcatgtcca---------
-------------------------tgctgctggaagctgacgtggaatttcattaggtt
tgcttaagtagccatcgcaagtgctgtgctgtcctcta--------gttcctggttggcg
ttccgtcgccttctacatactagacaaacagcctt-cctccggttccgtctgggggttgt
gtggataactagttccgtctagtttgaaaccagtaactgtcggctatggctagcaaccat
gttacattg----------------gcttttgccaatgat--gcagaaatttca------
--gcttttggcttttgcactgctagtgaagccgtctcatactattctgaggccgccgcta
gtggatttatgcaatgccgtttcgtgtccttcgatctcgctgacactgttgagggattgc
ttccaggagactatgtcatggtggtggt-----cggcactaccaagc--ttagtgcgtat
gt-------ggacacttttggtagccgcccc---------aaaaacatttgtggttggct
gttattctc-------------------------------taactgtaattacttcctcg
a---agagtta---------------gagctcacttttggtcgtcgtggtggt-------
---------------aacatcg---------tgccagttgaccaatacatg---------
-----------------------------------tgtggcgctgacggtaaacct----
-gttcttcaggaatc------------cgaatgggagtatacagattt------------
----ctttgctgactccgaagacgg---------------------tcaactcaacattg
ctggtatcac------ttatgtgaaggcc--tggattgtag-------------------
------agcgatcggatgtctcttatgcga---gtcagaatttaaca--tctattaagtc
tattactt---actgttcaacc------------------------------tatgagca
tactt---------ttcccgatggtactgcc--atgaaggttgc-----acgtactccaa
agattaagaagactgtt-------------------------------gtcttgtctgag
ccacttgctactatc----tacagggaaattggtt-----------ctccttttgtggat
aatgggagc--gatgctcgttctatcattaagagaccagtgttcctc-------------
--------cacgcttttgttaagt---------------------------------gta
agtgtggtagttatcattggact-gttggtgattggacctcctatgt-------------
----------------ctccacttgct---------------------------------
------------------------------------------------------------
-------------------gtggctttaagtgtaag---------ccagtccttgtggct
tcatgctctgctacgcctggttctgttgtggttacgcgcgctggtgctggcactggtgtt
a--agtattacaacaacat-gttcctgcgccatgtggca---------------------
--------------------gacattgatgggttggcatt-ctggcgaattctcaaggtg
cagt----ccaaagacgacctcgcttgctctggtaaattccttgaacaccatgagga---
---------------aggtttcacagatccgtgctactttttgaatgactcgagcat---
----------------------tgctactaagctcaagtttgacatccttagtggcaagt
tttctgatgaagtcaaacaagctatctttgctggtcatgttgttgttggcagtgcgctcg
ttgacattgttgacgatgcactgggacagccttggtttatacgtaagcttggtgaccttg
caagtgcagcttgggagcagcttaaggctgtcgttagaggcctcaatctcctgtctgatg
aggtcgtgctctttggcaaaagacttagctgtgccactcttag---tatcgttaacggtg
tttttgagttcatcgccgaa-------------gtgcctgagaagttggctgcggctgtt
acagtttttgtcaacttcttgaatgagctttttgagtctgcctgtgactgcttaaaggtc
ggagg---------taaaacctttaacaaggttggctcttatgttctttttgacaacgca
ttggttaagcttgt-------------------caaggcaaaagttcgc-----------
-------ggcccacgacaggcaggtgtttgtgaag--------ttcgttacacaagcctt
gttattgggagtactaccaa-----ggtggtttccaagcgcgttgaaaatgccaatgtga
atctcgtcgtcgttgacgaggatgtgaccctcaacaccactggtcgta----cagttgtt
gttgacggacttgcattcttcgagagtgatgggttttacagacatcttgctgatgc----
-tgacgttgtcattgaacatcctgtttat-----aagtctgcttgtgggctcaagccagt
ttttgagtgtgacccaatacctgattt------tcctatgcctgtggccgctagtgttgc
agagctttgtgtgcaaactgatctgttgcttaaaaattacaacactccttataaaact--
----------------------tacagctgcgttgtgagaggtg-----ataagtgttgt
atcacttgcac--------cttacatttcacagcaccaagttatatggagg---------
---ctgctgctaattttgtagacctctgtaccaagaacattggtactgctggttttcatg
agttttacattacggcccatgaacaacaggatctgcaagggttcgtaaccacttgttgca
cgatgtcaggttttgagtgttttatgcctataatcccacagtgtccagcagtgcttgaag
agattgatggtggtagcatctggcggtcttttatcactggtcttaatacaatgtgggatt
tttgcaagcatcttaaagtcagctttggactagatggcattgttgtcactgtagcacgca
aatttaaacgacttggtgctctcttggcagaaatgtataacacttacctttcaact----
----------------------------gtggtggaaaacttggtactggcc-----ggt
gttagcttcaagtattatgccaccagtgtcccaaaaattgttttgggctgttgtt-----
----------------------ttcacagtgttaaa---agtgttcttgcaagtgccttc
cagattcctgtccaggcaggcgttgagaa-------------------------------
-----------------------gtttaaagttttccttaactgtgttcaccctgttgta
ccacgtgtcattgaaacttcttttgtggaattagaagagacgacatttaaaccaccagca
ctcaatggtagtattgctattgttg-----------atggctttgctttctattatgatg
gaacactat----------actatcc------------caccgatggtaatagcgttgtt
cctatctgctttaagaagaaaggtggtggtgatgtcaaattctctgatgaagtctctgtt
aaaaccattg------------------------------acccagtttataaggtctcc
cttgaatttgagttcgagtctgagactattatggctgtgcttaataaggctgttggtaa-
----ttgtatcaaggttacaggtggttgggacgatgttgttgagtatatcaatgttgcca
ttgaggttcttaaagatcacatcgatgtgccta-----agtactacatct----------
------------atgatgaggaaggtggcaccgatcctaacctgcccgtaatggtttctc
agtggccgttgaatgatgacacgatctcacaggatctg---------------------c
ttgatgttgaagttgttactgatgcgccagttgatttcgagggtgatgaagtagactcct
ctgaccctgataaggtggcagacgtgactaactcagagcctgaggatgacggttttaatg
tagatcctgaaacaaatgtagagtctgaagttgaggaagttgccgcaaccttgtccttta
ttaaagatacaccttccacagttactaaggatccttttgcttttgactttgcaagctatg
gaggactt-----aaggtttta--agacaatctcataacaactgttgggttacttctacc
ttggtgcagctacaattgcttggcatcgttgatgaccc-------------------tgc
aatggagctttttagtgctggtagagttggtccaatggttcgcaaatgctatgagtcaca
aaaggc-----------tatcttgggatctttgggtgatgtgtcggcttgcctagagtct
ctgactaaggacctacacacacttaagattacctgttctgtagtctgtggttgtggt---
-actggtgaacgtatctatgagggttgtgcttttcgtatgacgccaactttggaaccgtt
cccatatggtgcttgtgctcagtgtgctcaagttttgatgcacacttttaaaagtattgt
tggcaccggcatcttttgtcgagatactactgctctctccttggattctttggttgtaaa
acctctt--------------------------------------------tgtgcggct
gcttttataggcaaggatagtggtcattatgtcactaacttttatgatgctgctatggct
attgatggttatggt-cgtcatcagataaagtatgacacactgaacactatttgtgttaa
aggcgttaattggacagcaccttttgtcccagacgttgagcctgtattggagcctgttgt
caaacctttct--attcttataagaatgttgatttttaccaaggagattttagtgacctt
gttaaact---tccatgtgattttgttgttaatgctgcaaatgagaatttgtctcacggt
ggcggcatagcaaaggccattgatgtttataccaagg----------------------g
catgttgcagaagtgctcgaatga-------------------------ttacattaaag
cacacggtcccattaaagttggacgtggtgtcatgt-tggaggcattaggtcttaaggtc
t--ttaatgttgttggtccacg------------taagggtaagcatgcacctgagcttc
ttgtt---------------------------------------------------aagg
cttataagtccgtttttgctaattcag--------------------------gtgttgc
tcttacacctttgattagtgttggaatttttagtgttcctttggaagaatctttat----
---------------------ctgcttttcttgcatgtgttggtgatcgcc--------a
ctgtaagtgcttt------tgttatagtgacaaagag-----------------------
--------cgcgaggcgatcattaattacatggat-------------------------
--------ggcttggtagatgctattttcaaagatgcgcttgttgatactactcctgtcc
aggaagatgttc---------------------aacaagtttcacaaaaaccagttttgc
ctaattttgaacctttcaggattgaaggtgctcatgctttctatgagtgcaaccctgaag
gtttgatgtcattaggtgctgacaag--------------ctggtgttgtt---------
-tacaaattccaatttggatttttgtagcgttggtaagtgtcttaacaatgtgaccggcg
gtgcattgcttgaa------------------------gccataaatgtgttt------a
aaaagagtaacaaaacag---------tgcctgctggcaactgtgttacttttgagtgtg
cagacatgatttct----------attactatggtag----tattgccatctgatggtga
tgctaattatgacaaaaattatgcacgcgccgtcgtcaaggtatctaagcttaaaggcaa
gttattgcttgctgttggtgatgccacgttgtattccaagttgtcccatctcagcgtggt
aggtttcgtatcca-cacctgatgatgtggagcgtttctacgcaaataggagtgtggtta
ttaaagtcactgaggatacacgtagtgttaaggctgttaaagtagaatccactgttacct
atggacaacaaattggaccttgtcttgttaatgacacc--gttgtcacagacaacaaacc
tgttgt------tgctgatgttgtagctaa---------ggttgtaccaagtgctaattg
ggattcacattatggttttg--ataaggctggtgagttccacatgctagaccatactggg
tttgcctttcctagtgaagttgttaacggtaggcgtg---------------------tg
cttaaaaccacagataataactgttgggttaatgttacatgtttacaattacagtttgct
agatttaggttcaagtcagca-ggtctacaggctatgtgggagtcctattgtactggtga
tgttgctatgtttgtgcattggttgtactggcttactggtgttgacaaaggtcagcctag
tgattcagaaaatgcacttaacatgttgtccaagtacattgtttctgctggttctgtcac
tattgaacgtgtcacgcatgacggctgttgttgtag-------taagcgtgttgtcactg
caccagttgtgaatgctagcgtattgaagcttggcgtcgaggatggtctttgtccacatg
gtcttaactacattgacaaagttgttgtagttaaaggtactacaattgttgtcaatgttg
gaaaacctgtagtggcaccatcacacctctttcttaagggtgtttcttacacaacattcc
tagataatggtaacggtgttgt-cggccattatactgtttttgatcatgacactggtatg
gtgcatgatggagatgcttttgtaccgggtgatctcaatgtgtctcctgttac-------
aaatgttgttgtctcagagca-----gacggctgttgtgattaaagaccctgtgaagaaa
gtagagttagacgctacaaagctgttagacactatgaattatgcatcggaaagattcttt
tcctttggtgattttatgtcacgtaatttaattacagtgtttttgtacatccttagcatt
ttgggtctctgttttagggcctttcgtaagagggatgttaaagttctagctggtgtacct
caacgtactggtattatattgcgtaaaagtgtgcgctacaatgcaaaggcgttgggtgtc
ttcttcaagctaaaactttattggttcaaagttcttggtaagtttagtttgggtat--tt
atgcattgtatgcattactattcatgacaatacgctttacacctataggtggccctgttt
gtgatgatgttgttgctggttatgctaattctagttttgacaagaatgagtattgcaaca
gtgttatttgtaaggtctgtctctatgggtaccaggaactttcggacttctctcacacac
aggtagtatggcaacaccttagagacccattaattggtaatgtgatgcctttctttta--
------------tttggcatttctggcaatttttgggggtgtttatgt------aaaggc
tattactctctattttattttccagtacctta----acattcttggtgtgtttttgggcc
ta------caacagtccatttggtttttgcagcttgtgccttttgatgtctttggtgacg
agatcgtcgtctttttcatcgttaca-cgcgtattgatgttccttaagcatgttttcctt
ggctgtgataaggcattttgtgtggcttgctctaggagtgctcgccttaagcgcgttcct
gtccagactatttttcagggtactagcaaatccttctacgtacatgccaatggtggttct
aagttctgtaagaagcacaatttcttttgtttaaattgtgattcttatggtccaggctgc
acttttattaatgacgtcattgca-----------actgaagttggtaatgttgtcaaac
ttaatgtgcaaccgacaggtcctgccactattcttattgacaaggttgaattcagtaatg
gtttttactatctctatagtggtgacac----------attttggaagtaca--------
---actttgacataacagatagcaaatacacttgcaaagaatcacttaaaaattgtagca
taatcacagactttattgtttttaacaataatggttccaatgt---aaatcaggttaaga
at--gcatgtgtttatttttcacagatgctttgtaaacctgttaagttagtggactcagc
gttgttggccagtttgtctgttgattttggtgca------------agcttacatagtgc
ttttgttagtgtgttgtcgaatagttttggcaaa--gatctgtcaagttgtaatgacatg
caggattgcaagagc-------------acattgggttttgatgatgtaccattggatac
ctttaatgctgc------------------------------------------tgttgc
tga------------ggctcatcgttatgatgtcctcttgactgacatgtcgttcaacaa
ttttaccaccagttatgcaaaaccagaggaaaaacttcccgtccatgacattgccacgtg
tat-----------------------gcgtgtaggtgccaagattgttaatcataacgtt
cttgtcaaggatagtatacctgtggtgtggcttgtacgtgatttcattgccctttcggaa
gaaactaggaagtacattattcgtacgactaaagttaagggtataaccttcatgttgacc
tttaatgattgtcgtatgcacactaccatacctactgtttgcattgcaa-----------
----ataagaagggtgcaggtcttcctagtttttcaaag--gttaagaaattcttctggt
ctttgtgtctgttcatagttgctgttttctttgcactaagctttcttgattttagtactc
aggttagcagtgatagcgattatgacttcaagtatattgagagtggccagttgaagactt
ttgacaatccacttagttgtgtgcataatgtctttagtaacttcgaccagtggcatg-at
gccaagtt-------tggtttcacccccgtcaacaatcctagttgtcctatagtcgttgg
tgtatca--gacgaagctcgc------actgttccaggtattccagcaggtgt-------
--------ttatttagctggtaaaacacttgtttttgctattaacaccatttttggtaca
tctggtttgtgctttgatgctagtggtgttgctgataagggc------------------
---------------------------gcttgcatttttaattcggcttgcaccacatt-
--atctggtttgggtggaactgctgtctactgttataagaatggtctagttgaaggtgct
aaactttatagtgagttggcacctcatagctactataaaatggtagatggtaatgctgtg
tctttgcctgaaattatctcacgcggctttggcatccgtactatccgtacaaaggctatg
acc------------tactgtcgcgttggccagtgtgtgcaatctgcagaaggtgtttgt
-------tttggcgccgatagattct--------------------------------tt
gtctataatgcagaatctggttctgactttgtttgtggcacagggctctttacattgttg
atgaacgttattagtgttttttccaagacagtaccagtaactgtgttgtctggtcaaata
ctttttaattgcattattgcttttgctgctgttgcggtgtgttt------cttatttaca
aagtttaagcgcatgttcggtga--------------------tatgtctgttggcgttt
tcactgtcggtgcttgtactttgttgaacaatgtttcttacattgtaacacagaa-----
-------------cacacttggcatgttgggctatgcaactttgtacttcttgtgcacta
aaggtgttagatatatgtggatttggcatttgggatttttgatctcatatatacttattg
caccatggtgggttttgatggtttatgccttttcggccatttttgagtttatgcctaacc
tttttaagcttaaggtttcaacacaactttttgagggtgacaagttcgtaggctcttttg
aaaatgctgcagcaggtacatttgtgcttgatatgcatgcctatgagagact--------
------tgccaactctatctcaactgaaaaactgcgtcagtatgctagtacttacaataa
gtacaagta--ttattcaggcagtgcttcagaggctgattacaggcttgcttgttttgcc
catttggccaaggctatgatggatt---atgcttctaatcacaatgacacgttatacaca
ccacccactgtgagttacaattcaactctacaggctggcttgcgtaagatggcacaacca
tctggtgttgttgagaagtgcatagttcgtgtttgctatggtaatatggctcttaatggc
ctatggcttggtgatactgttatgtgcccacgccatgttat---agcgtctagtactact
agcactatagattatgactatgccctttctgttttacgcctccacaacttctccatttca
tctggtaatgttttcctaggtgttgtgggtgtaaccatgcgaggtgctttgttgcagata
aaggttaatcaaaacaatgtccacacgcctaagtacacctatcgcacagttagaccaggt
gaatcttttaatatcttggcgtgctatgatggtgctgcagctggtgtttatggcgttaac
atgcgctctaattacactattagaggctcgttcattaatggcgcttgtggttcacctggt
tataatattaacaatggtaccgttgagttttgctatttacatcagcttgaacttggttca
ggctgtcatgttggtagcgacttagatggtgttatgtatggtggttatgaggaccaacct
actttgcaagttgaaggcgctagtagtctgtttacagagaatgtgttggcatttctttat
gcagcactcattaatggttctacctggtggcttagttcttctaggattgctgtagacagg
tttaatgagtgggctgt------tcataatggtatgacaacagtaggtaatactgattgc
ttttctattcttgctgctaagactggtgttgatgtacaacgtttgttggcctc---aatc
cagtctctgcataagaattttggtggaaagcaaattcttggctatacctcgttgacagat
gagtttactacaggtgaagttatacgtcaaatgtatggcgttaatcttcagagtggttat
gtttcacgcgcctgcagaaatgtcttgctggttggttctt----ttctgactttcttttg
gtcagaattagtttcctacactaagttcttttgggtaaatcctggttatg---------t
cacacctatgtttgcgtgtttgtcattgctgtcctcacttttg--atgttcacactcaag
cataagacattgtttttccaggtctttctaatacctgctctgattgttacatcttgcatt
aatttggcatttg-----------atgttgaagtctacaactatttggcagagcattttg
attaccatgtttctctcatgggttttaatgcacagggtcttgttaacatctttgtctgct
ttgttgttaccattttacacggcacatacacatg------------gcgct------ttt
ttaacacacctgtgagttctgtcacttatgtggtagctttgctgactgcggcatataact
atttttacgctagtgacattcttagttgtgctatgacactatttgcta------------
---gtgtgactggcaactggttcgttggtgctgtttgttataaagctgctgtttatatgg
ccttgagatttcctacttttgtggctatttttggtgata---ttaagagtgttatgttct
gttaccttgtgttgggttattttacctgttgtttctacggtattctctactggttcaaca
ggttttttaaggttagtgtaggtgtctatgactatactgttagtgctgctgagtttaagt
atatggttgctaacggcctacgtgcaccaactggaacacttgattcactacttctgtctg
ccaaattgattggtattggtggtgagcggaatattaagatttcttccgttcagtctaaac
tgactgatattaagtgtagtaacgttgtgcttttaggctgtctctctagcatgaatgtct
cagcaaat----------------tcaacagaatgggcctattgtgttgatttgcataac
aagatcaacttgtgtaatgacccagaaaaagcgcaggaaatgctacttgctttgttggca
tttttccttagtaagaatagtgcttttggtttagatgacttattggaatcctattttaat
gacaatagtatgttgcagagtgttgcatctacttatgtcggtttgccttcttatgtcatt
tatgaaaatgcacgccaacag-tatgaagatgctgttaataatggttctccacctcagtt
ggttaagcaattgcgccatgccatgaatgtagcaaagagcgaatttgaccgtgaggcttc
tactcagcgtaagcttgatagaatggcggaacaggctgcagcacagatgtacaaagaggc
aagagcagttaataggaagtccaaagttgtaagtgctatgcattcactgctttttggtat
gttgagacgtttggacatgtcttctgtagacaccattctcaacttggcaaaggatggggt
tgtacctctgtctgtcataccggcagtcagtgctactaagcttaacattgttacttctga
tatcgattcttataatcgtatccagcgtgaggg------atgtgtccattacgctggtac
catttggaatataattgatatcaaggacaatgatggcaaggtggtacacgttaaggaggt
aaccgcacagaatgctgagtccctgtcatggcccct---------ggtccttgggtgtga
gcgtattgtcaagctccagaataatgaaattattcctggtaagctgaagcagcgct----
-----ccattaaggcagaaggagatggcatagttggagaaggtaaggcactttacaataa
tgagggtggacgtacttttatgtatgctttcatctcggacaaaccggacctgcgtgtagt
taagtggg------------agttcgatgg---tggttgtaacactattgagctagaacc
accacgtaagttcttggtggattctcctaatggtgcacagatcaagtatctctactttgt
tcgtaaccttaacacgttacgtaggggtgctgttcttggctacataggtgccactgtacg
cttgcaggctggtaaacaaacagaacaggctattaactcttcattgttgacactttgcgc
tttcgctgtggatcctgctaagacctacatcgatgctgtcaaaagtggtcacaaaccagt
aggtaactgcgttaagatgttggccaatggttctggtaatggacaagctgttactaatgg
tgtggaggctagtactaaccaggattcatacggtggtgcttccgtgtgtctatattgtag
agcacatgttgagcatccatctatggatggtttttgcagactgaaaggcaagtacgtaca
ggtgccactag---gtacagtggatcctatacgttttgtacttgagaatgacgtttgcaa
ggtctgtggttgttggctggctaatggctgcacttgtga---------cagatccattat
gcaaagcactga-tat---ggcttatttaaa----------------------------c
gagtacggggctctagtgcagctcgactagagccctgtaac---ggtactgatacacaac
atgtgtatcgtgcttttgacatctacaacaaggatgttgcttgtctaggtaaattcctca
aggtgaactgtgttcgcctgaagaatttggataagcatgatg------------cattct
atgttgtcaaaagatgtaccaagtctgcgatggaacacgagcaatccatctatagcagac
tcgaaaagtgtggagccgtagccgaacacgatttcttca---cttggaaggatggtcgtg
caatctatggtaacgtttgtagaa----aggatcttaccgagtatactatgatggatttg
tgttacgctttacgtaactttgatgaaaacaattgcgatgttcttaagagcattttaatt
aaggtaggcgcttgtgaggagtcctacttcaataataaagtctggtttgaccctgt----
--------------------tgaaaatgaagacattcatcgtgtctatgcattgttaggt
accattgtttcacgtgctatgcttaaatgcgttaagttctgtgatgcaatggttgaacaa
ggtatagttggtgttgtcacattagataatcaggatcttaatggtgatttttatgatttt
ggtgattttacttgtagcatcaagggaatgggtatacccatttgcacatcatattactct
tatatgatgcctgttatgggtatgactaattgccttgctagtgagtgttttgttaagagt
gatatatttggtgaggatttcaagtcatatgacctgctggaatatgatttcacggagcat
aagacagcactcttcaacaagtatttcaagtattggggactgcaataccaccctaactgt
gtggactgcagtgatgagcagtgcatagttcactgtgccaacttcaatacgttgttttcc
actactatacctattacggcatttggacctttgtgtcgcaagtgttggattgatggtgtt
ccactggtaactacagctggttatcattttaaacagttaggtatagtttggaacaatgac
ctcaacttacactctagcaggctctctattaacgaactactccagttttgtagtgatcct
gcattgcttatagcatc---------atcaccagctcttgttgatcagcgtactgtttgc
ttttcagttgcagcgctaggtacaggtatgactaaccagactgttaaacctggccatttc
aataaggagttttatgacttcttacttgagcaaggtttcttttctgagggctctgagctt
actttaaagcacttcttctttgcacagaagggtgatgcagctgtcaaggattttgactac
tataggtataatagacctactgttctggacatttgccaagctcgcgtcgtgtatcaaata
gtgcaacgctattttgatatttacgaaggtggttgtatcactgctaaagaagtggttgtt
acaaaccttaacaagagcgcaggttatcctttgaacaagtttggtaaagctggtctttac
tatgagtctttatcctatgaggaacaggatgaactttatgcttatactaagcgtaacatc
ctgcccactatgacacagctcaaccttaaatatgctataagtggcaaagaacgtgcacgc
acagtgggtggtgtttcgcttttgtcaaccatgactactcggcagtatcaccagaaacac
cttaagtccatagttaatactaggggcgcttcggttgttattggtactactaagttttat
ggtggttgggacaatatgcttaagaaccttattgatggtgtcgaaaatccgtgtcttatg
ggttgggattacccaaagtgcgacagagcactgcccaatatgatacgtatgatttcagcc
atgattttaggctctaagcacaccacatgctgcagttccactgaccgctttttcaggttg
tgcaatgaattggctcaagtccttactgaggttgtttattctaatggaggtttttatttg
aagccaggtggtactacctctggtgatgcaaccaccgcatatgcaaactcagttttcaat
atcttccaagcagtaagtgccaatgttaacaaacttcttagtgttgacagcaatgtctgt
cataatttagaagttaagcaattgcagcgtaagctttatgagtgctgttatagatcaact
accgtcgatgaccagttcgtcgttgagtattatggttacttgcgtaaacatttttcaatg
atgattctttctgatgatggcgttgtttgttacaacaatgactatgcatcacttggttat
gtcgctgatcttaacgcattcaaggctgttttgtattaccagaacaatgtcttcatgagc
gcctctaaatgttggatcgagcctgacattaataaaggtcctcatgaattttgctcgcag
catactatgcagattgtcgataaagatggtacttactacctaccttaccctgatccttca
agaatcctctctgcaggtgtgtttgttgacgacgttgttaaaactgatgcagttgtattg
cttgaacgttatgtgtcattggctatagatgcctacccgttatctaagcatgaaaaccct
gaatataagaaggtgttttatgtgcttttggattgggttaagcacctgtataaaactttg
aatgctggtgtgttagagtctttttctgtcacacttttggaagattctactgctaaattc
tgggatgagagcttttatgccaacatgtatgagaaatctgcagttttgcaatctgcaggg
ctttgtgttgtttgtggctctcaaactgttttacgttgtggtgattgtctacggcgtcct
atgctttgtactaagtgtgcttatgatcatgtcattggaacaactcacaagttcattttg
gctatcactccatatgtgtgttgtgcttcagattgtggtgtcaatgatgtaactaagctc
tacttaggtggtcttagttattggtgtcatgaacacaagccacgtcttgcattcccgttg
tgttctgctggtaatgtttttggtttgtacaaaaattctgctaccggctcacccgatgtt
gaggattttaatcgcattgctacatccgattggactgatgtttctgactacaggttggca
aatgatgtcaaagactcattgcgtctatttgcagcggaaactatcaaggccaaggaggag
agcgttaagtcatcctacgcttgtgcaacactacatgaggttgtaggacctaaagagttg
ttgctcaaatgggaagtcggcagacccaaaccacctctcaatagaaattcggttttcact
tgttatcatataacgaagaacaccaaatttcaaatcggtgagtttgtgtttgagaaggcg
gaatatgataatgatgctgtaacatataaaactaccgccacaacaaaacttgttcctggc
atggtttttgtgcttacctcacataatgttcagccattgcgcgcaccgaccattgctaat
caagaacgttattccactatacataagttgcatcctgcttttaacatacctgaagcttat
tctagcttagtgccctattaccaactgattggtaagcagaagattacaactatccaggga
cctcccggtagtggtaaatctcactgtgttatagggctaggtttgtactatccaggtgca
cgtatagtgtttacagcttgttctcatgcagcggtcgattcactttgtgtgaaagcctcc
a-----ctgcttatagcaatgacaaatgttcacgcatcataccacagcgtgctcgtgttg
agtgttatgacggtttcaagtctaataatactagtgctcagtaccttttctccactgtca
atgctttgccagagtgcaatgcggacattgttgtggtggatgaggtttctatgtgcacta
attatgacttgtctgtcataaatcagcgcatcagctataggcatgtagtctatgttggtg
accctcaacagctgcctgcaccacgtgttatgatttcacgtggtaccttggaaccaaagg
actacaacgttgtcactcaacgcatgtgtgcccttaagcctgatgttttcttgcacaagt
gttatcgctgtcctgctgagatagtgcgcactgtgtctgagatggtctatgaaaaccaat
tcattcctgtgcacccagatagcaagcag-----tgttttaaaatcttttgcaagggtaa
tgttcaggttgacaatggttcaagcattaatcgcaggcaattggatgttgtgcgtatgtt
tttggctaaaaaccctaggtggtcaaaggctgtttttatttctccttataacagccagaa
ttatgttgccagccgcatgctaggtttacaaattcagacagttgactcatcccagggtag
tgagtatgactatgtcatttatacacaaacttcagatactgcccatgcctgtaatgttaa
caggtttaatgttgccatcacaagggctaagaaaggcatattatgtataatgtgcgatag
gtccctttttgatgtgcttaaattttttgagcttaaa---------------ttgtctga
tttgcaggctaatgagggttgtggtctttttaaagactgtagcagaggtgatgatctgtt
gccaccatctcacgctaacaccttcatgtctt----tagcggacaattttaagactgatc
aagatcttgctgttcaaata---ggtgttaatggacccattaaatatgagcatgttatct
cgtttatgggcttccgttttgatatcaacatacccaaccatcacactctcttttgcacac
gcgactttgccatgcgcaatgttagaggttggttgggttttgacgttgaaggagcacatg
ttgttggctctaacgtcggtacaaatgtcccattgcaattagggttttctaacggtgttg
attttgttgtcagacctgaaggttgcgttgtaactgagtctggtgactacattaaacccg
tcagagctcgtgct------ccaccaggggaacaatttgcacaccttttgcctctactta
aacgcggccaaccatgggatgtggtt-cgtaagc-gtatagtgcaaatgtgtagtgacta
cctggctaacctatcagacatactaatttttgtgttgtgggctggtggtttggagttgac
aactatgcgttactttgtcaagattggacc---aagcaagagttgtgattgtggtaaggt
tgctacttgttacaatagtgcgctgcatacgtactgttgtttcaaacatgcccttggttg
tgattacctgtacaatccatactgtattgatatacagcagtggggatacaagggatcact
tagccttaaccaccatgagcattgtaatgtacatagaaacgagcatgtggcttctggtga
tg-ccataatgactcgctgtctagccatacatgattgctttgtcaagaacgttgactggt
ccatcacatacccatttattggtaatgaggctgttattaataagagcggccgaattgtgc
aatcacacactatgcggtcagttcttaagttatacaatccaaaagcca-----------t
atatgatattggcaaccctaagggcattagatgtg---ccgtaacggatgctaagtggtt
ctgctttgacaagaatcctactaa---------ttctaatgtcaagacattggagtatga
ctatataacaca---cggccaattt---gatgggttgtgcttgttttggaattgcaatgt
ggacatgtatccagaattctctgtggtctgtcggtttgacactcgctgtaggtcaccact
caacttggagggttgtaatggtggttcactgtatgttaataatcatgcattccatacacc
ggcttttgacaagcgtgcttttgccaagttgaagccaatgccatttttcttctatgatga
tactgagtgtg----------------acaagttacaggactctataaactatgttcctc
ttagggctagtaattgcattactaaatgtaatgttggtggagctgtctgtagtaagcatt
gtgctatgtaccatagctatgttaatgcttacaacacctttacgtcggcgggctttacga
tttgggtgcccacttcgtttgacacctacaatctgtggcagacatttagtaacaacttgc
aaggtcttgagaacattgctttcaatgtcgtaaagaaaggatcttttgttggtgctgaag
gtgagcttcctgtagctgtggttaatgacaaagtgctcgttagagatggtactgttgata
ctcttgttttcacaaacaagacatcactacccactaacgtagcttttgagttgtatgcca
agcgtaaggtaggactcaccccacccattacgatcctacgtaacttgggtgttgtttgca
catctaagtgtgtcatttgggactatgaagccgaacgtccacttactacttttacaaagg
atgtctgt-----------------aaatataccgactttgagggtgacgtttgcacac-
-----------tctttgataacagcattgttggttcattagagcgattctctatgaccca
aaatgctgtgcttatgtcacttacagctgtta-----aaaagcttactggca----taaa
gttaacttatggttatcttaatggtgtcccagttaacacacatgaagataaaccttttac
ttggtacatttacactaggaag---aacggcaagttcgaggactatcctgatggctattt
tacccaaggtagaacaaccgctgattttagccctcgtagtgacatggaaagggacttcct
aagtatggatatgggtctgtttattaacaagtacggactcgaagattacggctttgagca
cgttgtgtatggtgatgtttctaaaaccacccttggtggtttacatctactaatttcgca
ggtgcgtctggcctgtatgggtgt--------------gcttaaaatagacgagtttgtg
tctagtaatgatagcacgttaaagtcttgtactgttacatatgttgataaccctagtagt
aagatggtttgcacgtatatggatctccttcttgacgattttgtcagcattcttaaatcg
ttggatttgagtgttgtatctaaagttcatgaagttatggtcgattgtaaaatgtggagg
tggatgttgtggtgtaaggatcataaactccagacattttatccgcaacttcaggccagt
gaa---tggaagtgtggttattccatgccttctatttacaagatacaacgtatgtgttta
gaaccttgcaatctctataactatggtgctggtattaagttacctgatggcattatgttt
aacgtagttaaatatacacagctttgtcaatatcttaatagcaccacaatgtgtgtaccc
catcacatgcgtgtgctacatcttggtgctggctccgacaagggtgttgcacctggcacg
gctgtcttacgacgttggttgccactggatgccattatagttgacaatgatagtgtggat
tacgttagcgatgctgattatagtgttacgggagattgctctaccttatacctgtcagat
aagtttgacttagttatatctgatatgtatgatggtaagattaaaagttgtgatggggag
aacgtgtctaaagaaggcttctttcc-ctatattaatggtgtcatcaccg-a-aaagttg
gcacttggtggtactgtagctattaaggtgacggagtttagttggaataagaagttgtat
gaactcattcagaagtttgagtattggacaatgttctgtaccagtgttaacacgtcatcg
tcagaggcatttttaattggtgttcactatttaggtgattttgcaagtggcgctg--tga
ttgacggcaacactatgcatgccaattatattttctggcgtaattctacaattatgacta
tgtcttacaatagtgtacttgatttaagcaagttcaattgtaagcataaggctacagttg
ttattaatttaaaagattcatccattag-tgatgttgtgttaggtttgttgaagaatggt
aagttgctagtgcgtaataatgacgccatttgtggtttttctaatcatttggtcaacg--
taaacaaatgaagtctttaacctacttctggttgttcttaccagtactttcaacatttag
cctacca-----------------------------------------------------
-------------caagatgtcac---------caggtgctcagctaacactaattttag
gcggttcttttcaaaatttaatgttcaggcgcctgcagttgttgtactgggcggttatct
acctat------tggtgaaaaccagggtgtcaattcaact---tggtactgtgctggcca
acatcc---aactgctagtggcgttcatggtatctttcttagccatattagagg------
---tggtcatggctttgagattggcatttcgcaagagccttttgaccctagtggttacca
gctttatttacataaggctact------------aatggtaacactaatgctactgcgcg
attgcgcatttgccagtttcccagcattaaaacattgggccccact-------------g
ctgataacgatgttacaacaggtcgtaactgcctatttaacaaagccatcccagctcata
tg------agtgaacatagtgttgtcggcataacatgggataatgatcgtgtcactgtct
tttctgacaagatctatcatttttattttaaaaatg---attggtcccgtgttgcgacaa
agtgttacaacagtggaggttgtgctatgcaatatgtttacgaacccacttactacatgc
ttaatgttactagtgctggtgaggatggtatttcttatcaaccctgtac-----------
---------------ag--------------ctaattgcattggttatgctgccaatgta
tttgctactga---gcccaatggccacatac-----------cagaaggttttagtttt-
-aataattggtttcttt-----tgtccaatgattccactttggtgcatggtaaggtggtt
tccaaccaaccattgttggtcaattgtcttttggccatgcctaagatttatggactaggc
caatttttctccttcaatcaaacgatcgatggtg---------------tttgtaatgga
gctgctgtgcagcgtgcaccagaggctctgaggtttaatattaatgacacct--------
----ctgtcattcttgctgaaggctcaattgtacttcacactgctttaggaacaaatctt
tcttttgtttgcagtaattcttcagatcctcattt---------------------a---
---------g----------ctaccttcaccatacctctgggtgctacccaagtacccta
ttatt--gttttcttaaagtggatact--------------------tacaactccactg
---------------tttataaatttttggctgttttacctcctaccgtcagggaaattg
tcatcaccaagtatggtgatgtttatgtcaatgggtttggatacttgcatctcggtttgt
tggatgctgtcacaattaatttcactggtcatggcactgac---------gatgatgttt
ctggtttttggaccatagcatcgactaattttgttgatgcactcatcgaagttcaaggaa
ctgccattcagcgtattctttattgtgatg---atcctgttagccaactcaagtgttctc
aggttgcttttgaccttgacgatggtttttaccctatttct----------tctagaaac
cttctgagtcatgaacagccaatttcttttgttactctgccatcatttaatgatcattct
tttgttaacattactgtctctgcttcctttggtggttatagtggt--gccaaccttattg
ca-tctgacactactatcaatgg-gtttagttctttctgtgttgac--accagacaattt
accatttcactgttttataacgttacaaacagttatggttatgtgtctaaatcacaggac
agtaattgccctttcaccttgcaat----------ctgttaatgattacctgtcttttag
caaattttgtgtttccaccagccttttggctagtgcctgtaccatagatctttttggtta
cc--ctgagtttggtag------------tggtgttaagtttacgtccctttactttcaa
ttcacaaagggtgagttgattactggcacgcctaaaccacttgaaggtgtcacggacgtt
tcttttatgactctagatgtgtgtaccaagtatactatctatggctttagaggtgagggt
atcattac----ccttacaaa------------ttctagctttttggc--aggtgtttat
tacacatctgattctg-------------gacagttg------ttagcctttaagaatgt
cactagtggtgctgtttattctgttacgcca--------------------------tgt
tctttttcagagca--ggctgcata--------tgttgatgatgatatagtgggtgttat
ttctagtttgtctagctccacttttaacagtactagggagttgcctggtttcttttacca
t----------tctaatgatggctctaattgtacagagcctgtgttggtgtatagta-ac
ataggtgtttgtaaatctggcagtatt--------ggctacgtcccatc-----------
--tcagtctggccaagtcaagattgcacccacggt-------------------------
--------tactgggaatatcagtattcccaccaactttagtatgagtattaggacagaa
tatttacagctttacaacacgcctgttagtgttgattgtgccacatatgtttgtaatggt
aactctcgttgtaaacaattactcacccagtacactgcagcatgtaagaccatagagtca
gcattacaactcagcgctaggcttgagtctgttgaagttaactctatgcttactatttct
gaagaggctctacagtt-----agctaccattagttcgtttaatggtgatggatataatt
ttactaatgtgctgggtgtttctgtgtatgatcctgcaagtggcagggtggtacaaaaaa
gg---tcttttattgaagacctgctttttaataaagtggttactaatggccttggtactg
ttgatgaagactataagcgctgttctaatggtcgctctgtggcagatctagtctgtgcac
agtattactctggtgtcatggtactacctggtgttgttgacgctgagaagcttcacatgt
atagtgcgtctctcatcggtggtatggtgctaggaggttttacttctgcagc-ggcattg
ccttttagcta-----tgctgttcaagc------tagactcaattatcttgctctacaga
cggatgttctacagcggaaccagcaattgcttgctgagtcttttaactctgctattggta
atataacttcagcctttgagagtgttaaagaggctattagtcaaacttccaagggtttga
acactgtggctcatgcgcttactaaggttcaagaggttgttaactcgcagggtgcagctt
tgactcaacttaccgtacagctgcaacacaacttccaagccatttctagttctattgatg
acatttactctcgactggacattctttcagccgatgttcagattgaccgtctcatcacag
gcagactatcagcacttaatgcttttgttgctcaaaccctcactaagtatactgaggttc
aggctagcaggaagctagca--cagcaaaaggttaatgagtgcgttaaatcgcaatctca
gcgttatggtttttgtggtggtgatggcgagcacattttctctctggtacaggcagcacc
tcagggcctgctgtttttacacacagtacttgtacc---------gggtgattttgtaga
tgttattgccatcgctggcttatgcgttaacgatgaaattgccttgactctacgtgagcc
tggcttagtcttgtttacgcatgaacttcaa---aatcatactgcgacggaatattttgt
ttcatcgcgacgtatgtttgaacctagaaaacctaccgttagtgattttgttcaaattga
gagttgtgtggtcacctatgtcaatttgactagagaccaactaccagatgtaatcccaga
ttacatcgatgttaacaaaacacttgatgagattttagcttctctgcccaatagaactgg
tccaagtcttccttta--------------gatgtttttaatgccacttatc--------
------------------ttaatctcactggtgaaattgcagatttagagcagcgttcag
agtctctccgtaatactacagaggagctccaaagtcttatatataatatcaacaacacac
tagttgaccttgagtggctcaaccgagttgagacatatatcaagtggccgtggtgggttt
ggttgattattttcattgttctcat---ctttgttgtgtcattactagtgttctgctgca
tttccacgggttgttgtggatgctgcggctgctgctgtgcttgtttttcaggttgttgta
ggggtcctagac------------------------------------------------
-------ttcaaccttacgaagtt---------------tttgaaaaggtccacgtgcag
tg-atgt-------ttcttggac-tttttca-------atacacgattgacacagttgtc
------aaagatgtttcaaagtctgctaacttgtctttggatgctgtccaagagttggag
ctcaatgtagttccaattagacaagcttcaaatgtgacgggttttcttttcaccagtgtt
tttatctacttctttgcactgtttaaagcgtcttc-------------------------
-------------tttgaggcgcaattatattatgttggcagcgcgttttgctgtcattg
ttctttattgcccaattttatattattgtggtgcatttttagatgcaactattatttgtt
gcacacttattggcaggctttg---tttagtctgctttt------------actcc----
--------------------------------tggcgctataaaaatgcgctcttt----
------attatttttaatactacgacact--------------ttctttcctcaatggta
aagcagcttatt------------------atgacggcaaatccattgtgattttagaag
gtggtgacc------------------------------------------attacatca
cttttggcaactcttttgtt----gcttttgttagtagcatcgacttgtatctagc-tat
acgtgggcggcaagaagctgacctacagctgttgcgaactgttgagcttcttgatggcaa
gaagctttatgtcttttcgcaacatcaaattgttggc------------attactaatgc
tgcatttgactcaattca-----actagacga-------------------gtatgctac
aattagtgaatga-------------taatggtctagta-------------------gt
taatgttatactttggcttttcgtactctttttcct-------------gcttattataa
gcattactttcgtccaattggttaatctgtgcttcacttgtcaccggttgtgtaatagcg
cagtttacaca--------cctatagggcgtttatatagagtttataagtcttacatgca
aatagaccccctccctagtactgttattgacgtataaacgaaatatg-------------
------------------------------------tctaacggttctattcccgttgat
gagg------------tg---------------a------------ttcaacaccttaga
aactggaatttcacatggaatatcatactgacgatactacttgtagtgcttcagtatggc
cattacaagtactctgcgttcttgtatggtgtcaagatggctattctatggatactttgg
cctcttgtgttagcactgtcactttttgatgcatgggctagctttcag-gtcaattgggt
cttttttgctttcagcatccttatggcttgcatcactcttatgctgtggataatgtactt
tgtcaatagcattcggttgtggcgcaggacacattcttggtggtctttcaatcctgaaac
agacgcgcttctc--------------------------------actacttctgtgatg
----------------------------ggccgacaggtctgcattccag----------
-----------------------tgcttggagcaccaactggtgtaacgctaacactcct
t-----------------------------------------------------------
----------------------------------------------------------ag
tggtacattgcttgtagag----------------------------ggctataaggttg
ctactggcgtacaggtaagtcaatta----------------------------------
-cctaatttcgtcacag-----------------tcgccaaggccacta-----------
----------------------caacaattgtctacggacgtgttggtcgttcagtcaat
gcttcatctggcactggttgggctttctat------------------------gtccgg
tccaaacacggcgactact-------------------------cagctgtgagtaatcc
gagttcggttctcacagatagtgagaaagt------------------------------
----------------------------------------------------gcttcatt
tagtcta----------aacagaaactttatggcttctg----tcagttttcaggatcgt
ggccgcaa----------------------------------------------------
-------------------acgggtgccattatccctctatgcccctcttagggttacta
atgacaaaccccttt---------------------------------------------
-----------------------------------------------------------c
taaggtacttgcaaataatgctgtacccactaata-----aaggaaataaggaccag---
-----------------caaattggatactggaatgag-------------------caa
attcgctggcgcatgcgccgtggtga-------------------------------gcg
aattgaacaaccttccaattggcatttctactacctcggaacaggacctcacgccgacct
ccgctataggac-----tcgtactgagggtgttttctgggttgctaaagaaggcgcaaag
------------actgaacccactaacctgggtgtcagaaaggcgtctgaaaagccaat-
-----cattccaaatttctctcaacagcttcccag-------------------------
----cgtagttgag------------attgttgaacctaa--------------------
---------cacacctcctacttcacgtgcaaa-----------------ttcacgtagc
aggagtcgtggtaatggcaacaacaggtccagatctccaagt-------aacaacagagg
caataaccagtcccgcggta------------------------------------attc
acagaatcgtggaaataaccagggtcgtggagcttctca------gaacagaggaggcaa
ta-----------------------ataataacaataacaagtctcgtaaccagtccaag
aacagaaaccagtcaaatgaccgtggt-------------ggtgtaacatcacgcgatga
tct----------------ggtggctgctgtcaaggatgcccttaaatct--ttgggcat
tggcgaaaaccctga-----caagcttaagcaacagcagaag-----cccaaacaggaaa
ggtctgacagcagcggcaaaaatacacct-------------------------------
---------------------------aagaagaacaaatccagagccacttctaaagaa
c-------gtgaccttaaagacatcccagagtggaggagaattcccaagggcgaaaatag
cgtagc---agcttgcttcggac-----ccaggggaggcttca-aaaattttggagatgc
ggaatttgtcgaaaaaggtgttgatgcctcaggctatgcccagatcgccagtttagcacc
aaatgttgcagcatt------------gctctttgg--tggtaatgtggctgttcgtgag
ctagcggactcttacgag----attacatacaattataaaatgactgtgccaaagtctga
tccaaatgtagag--------cttcttgtttcacagg----tggatgcatttaaaactgg
gaatgcaaaaccccagagaaagaaggaaaagaagaacaagcgtgaaacc---------ac
gcagcagctgaatgaagatgccatctacgatgatgtgggtttgccatctgattcgactca
tgccaattt------ggaatgggacacagctgttgacggtggtgacacggccgttgaaat
tatcaacgagatcttcgatacaggaaattaaacaatgtttgac-----------------
-----------------------tggct--------------------------------
------------------------------------------------------------
------------------------------------------------------------
------------------------------------------------------------
------------------------------------------tatcctggctatgtccca
gggtagtgccattacactgttattactgagtg-------tttttctagcgacttggctgc
tgggctatggctttgccctctaactagcgg----------tcttggtcttgcaca-caac
ggtaagccagtg-gtaatgtcagtgcaagaaggatattaccatagcactgtcacgagggg
aac-gcagtaccttttcatctaaacctttgcacgagtaatcaaagatccgcttgacga--
------------gcctata----------------tggaagagc------gtgccaggta
tttgactcaaggactgtt----------------agtaactgaagacctgacggtgttga
tatggatacacaaaaaaaaaaaaaaaa---------------------------------
------------------------------------------------------------
--------------------------------
>KX058031.1 UNVERIFIED: Porcine epidemic diarrhea virus strain CH/JX/01/P0, complete genome
------------------------------------------------------------
----------------------------------------------------acttaaag
aga-ttttctatctacggatagttag---ctctttttctagactcttgtctactcaattc
aactaaac-gaaattttg-------------tccttcccgccgcatgtcca---------
-------------------------tgctgctggaagctgacgtggaatttcattaggtt
tgcttaagtagccatcgcaagtgctgtgctgtcctcta--------gttcctggttggcg
ttccgtcgccttctacatactagacaaacagcctt-cctccggttccgtctgggggttgt
gtggataactagttccgtctagtttgaaaccagtaactgtcggctatggctagcaaccat
gttacattg----------------gcttttgccaatgat--gcagaaatttca------
--gcttttggcttttgcactgctagtgaagccgtctcatactattctgaggccgccgcta
gtggatttatgcaatgccgtttcgtgtccttcgatctcgctgacactgttgagggattgc
ttccaggagactatgtcatggtggtggt-----cggcactaccaagc--ttagtgcgtat
gt-------ggacacttttggtagccgcccc---------aaaaacatttgtggttggct
gttattctc-------------------------------taactgtaattacttcctcg
a---agagtta---------------gagctcacttttggtcgtcgtggtggt-------
---------------aacatcg---------tgccagttgaccaatacatg---------
-----------------------------------tgtggcgctgacggtaaacct----
-gttcttcaggaatc------------cgaatgggagtatacagattt------------
----ctttgctgactccgaagacgg---------------------tcaactcaacattg
ctggtatcac------ttatgtgaaggcc--tggattgtag-------------------
------agcgatcggatgtctcttatgcga---gtcagaatttaaca--tctattaagtc
tattactt---actgttcaacc------------------------------tatgagca
tactt---------ttcccgatggtactgcc--atgaaggttgc-----acgtactccaa
agattaagaagactgtt-------------------------------gtcttgtctgag
ccacttgctactatc----tacagggaaattggtt-----------ctccttttgtggat
aatgggagc--gatgctcgttctatcattaagagaccagtgttcctc-------------
--------cacgcttttgttaagt---------------------------------gta
agtgtggtagttatcattggact-gttggtgattggacctcctatgt-------------
----------------ctccacttgct---------------------------------
------------------------------------------------------------
-------------------gtggctttaagtgtaag---------ccagtccttgtggct
tcatgctctgctacgcctggttctgttgtggttacgcgcgctggtgctggcactggtgtt
a--agtattacaacaacat-gttcctgcgccatgtggca---------------------
--------------------gacattgatgggttggcatt-ctggcgaattctcaaggtg
cagt----ccaaagacgacctcgcttgctctggtaaattccttgaacaccatgagga---
---------------aggtttcacagatccgtgctactttttgaatgactcgagcat---
----------------------tgctactaagctcaagtttgacatccttagtggcaagt
tttctgatgaagtcaaacaagctatctttgctggtcatgttgttgttggcagtgcgctcg
ttgacattgttgacgatgcactgggacagccttggtttatacgtaagcttggtgaccttg
caagtgcagcttgggagcagcttaaggctgtcgttagaggcctcaatctcctgtctgatg
aggtcgtgctctttggcaaaagacttagctgtgccactcttag---tatcgttaacggtg
tttttgagttcatcgccgaa-------------gtgcctgagaagttggctgcggctgtt
acagtttttgtcaacttcttgaatgagctttttgagtctgcctgtgactgcttaaaggtc
ggagg---------taaaacctttaacaaggttggctcttatgttctttttgacaacgca
ttggttaagcttgt-------------------caaggcaaaagttcgc-----------
-------ggcccacgacaggcaggtgtttgtgaag--------ttcgttacacaagcctt
gttattgggagtactaccaa-----ggtggtttccaagcgcgttgaaaatgccaatgtga
atctcgtcgtcgttgacgaggatgtgaccctcaacaccactggtcgta----cagttgtt
gttgacggacttgcattcttcgagagtgatgggttttacagacatcttgctgatgc----
-tgacgttgtcattgaacatcctgtttat-----aagtctgcttgtgggctcaagccagt
ttttgagtgtgacccaatacctgattt------tcctatgcctgtggccgctagtgttgc
agagctttgtgtgcaaactgatctgttgcttaaaaattacaacactccttataaaact--
----------------------tacagctgcgttgtgagaggtg-----ataagtgttgt
atcacttgcac--------cttacatttcacagcaccaagttatatggagg---------
---ctgctgctaattttgtagacctctgtaccaagaacattggtactgctggttttcatg
agttttacattacggcccatgaacaacaggatctgcaagggttcgtaaccacttgttgca
cgatgtcaggttttgagtgttttatgcctataatcccacagtgtccagcagtgcttgaag
agattgatggtggtagcatctggcggtcttttatcactggtcttaatacaatgtgggatt
tttgcaagcatcttaaagtcagctttggactagatggcattgttgtcactgtagcacgca
aatttaaacgacttggtgctctcttggcagaaatgtataacacttacctttcaact----
----------------------------gtggtggaaaacttggtactggcc-----ggt
gttagcttcaagtattatgccaccagtgtcccaaaaattgttttgggctgttgtt-----
----------------------ttcacagtgttaaa---agtgttcttgcaagtgccttc
cagattcctgtccaggcaggcgttgagaa-------------------------------
-----------------------gtttaaagttttccttaactgtgttcaccctgttgta
ccacgtgtcattgaaacttcttttgtggaattagaagagacgacatttaaaccaccagca
ctcaatggtagtattgctattgttg-----------atggctttgctttctattatgatg
gaacactat----------actatcc------------caccgatggtaatagcgttgtt
cctatctgctttaagaagaaaggtggtggtgatgtcaaattctctgatgaagtctctgtt
aaaaccattg------------------------------acccagtttataaggtctcc
cttgaatttgagttcgagtctgagactattatggctgtgcttaataaggctgttggtaa-
----ttgtatcaaggttacaggtggttgggacgatgttgttgagtatatcaatgttgcca
ttgaggttcttaaagatcacatcgatgtgccta-----agtactacatct----------
------------atgatgaggaaggtggcaccgatcctaacctgcccgtaatggtttctc
agtggccgttgaatgatgacacgatctcacaggatctg---------------------c
ttgatgttgaagttgttactgatgcgccagttgatttcgagggtgatgaagtagactcct
ctgaccctgataaggtggcagacgtgactaactcagagcctgaggatgacggttttaatg
tagatcctgaaacaaatgtagagtctgaagttgaggaagttgccgcaaccttgtccttta
ttaaagatacaccttccacagttactaaggatccttttgcttttgactttgcaagctatg
gaggactt-----aaggtttta--agacaatctcataacaactgttgggttacttctacc
ttggtgcagctacaattgcttggcatcgttgatgaccc-------------------tgc
aatggagctttttagtgctggtagagttggtccaatggttcgcaaatgctatgagtcaca
aaaggc-----------tatcttgggatctttgggtgatgtgtcggcttgcctagagtct
ctgactaaggacctacacacacttaagattacctgttctgtagtctgtggttgtggt---
-actggtgaacgtatctatgagggttgtgcttttcgtatgacgccaactttggaaccgtt
cccatatggtgcttgtgctcagtgtgctcaagttttgatgcacacttttaaaagtattgt
tggcaccggcatcttttgtcgagatactactgctctctccttggattctttggttgtaaa
acctctt--------------------------------------------tgtgcggct
gcttttataggcaaggatagtggtcattatgtcactaacttttatgatgctgctatggct
attgatggttatggt-cgtcatcagataaagtatgacacactgaacactatttgtgttaa
aggcgttaattggacagcaccttttgtcccagacgttgagcctgtattggagcctgttgt
caaacctttct--attcttataagaatgttgatttttaccaaggagattttagtgacctt
gttaaact---tccatgtgattttgttgttaatgctgcaaatgagaatttgtctcacggt
ggcggcatagcaaaggccattgatgtttataccaagg----------------------g
catgttgcagaagtgctcgaatga-------------------------ttacattaaag
cacacggtcccattaaagttggacgtggtgtcatgt-tggaggcattaggtcttaaggtc
t--ttaatgttgttggtccacg------------taagggtaagcatgcacctgagcttc
ttgtt---------------------------------------------------aagg
cttataagtccgtttttgctaattcag--------------------------gtgttgc
tcttacacctttgattagtgttggaatttttagtgttcctttggaagaatctttat----
---------------------ctgcttttcttgcatgtgttggtgatcgcc--------a
ctgtaagtgcttt------tgttatagtgacaaagag-----------------------
--------cgcgaggcgatcattaattacatggat-------------------------
--------ggcttggtagatgctattttcaaagatgcgcttgttgatactactcctgtcc
aggaagatgttc---------------------aacaagtttcacaaaaaccagttttgc
ctaattttgaacctttcaggattgaaggtgctcatgctttctatgagtgcaaccctgaag
gtttgatgtcattaggtgctgacaag--------------ctggtgttgtt---------
-tacaaattccaatttggatttttgtagcgttggtaagtgtcttaacaatgtgaccggcg
gtgcattgcttgaa------------------------gccataaatgtgttt------a
aaaagagtaacaaaacag---------tgcctgctggcaactgtgttacttttgagtgtg
cagacatgatttct----------attactatggtag----tattgccatctgatggtga
tgctaattatgacaaaaattatgcacgcgccgtcgtcaaggtatctaagcttaaaggcaa
gttattgcttgctgttggtgatgccacgttgtattccaagttgtcccatctcagcgtggt
aggtttcgtatcca-cacctgatgatgtggagcgtttctacgcaaataggagtgtggtta
ttaaagtcactgaggatacacgtagtgttaaggctgttaaagtagaatccactgttacct
atggacaacaaattggaccttgtcttgttaatgacacc--gttgtcacagacaacaaacc
tgttgt------tgctgatgttgtagctaa---------ggttgtaccaagtgctaattg
ggattcacattatggttttg--ataaggctggtgagttccacatgctagaccatactggg
tttgcctttcctagtgaagttgttaacggtaggcgtg---------------------tg
cttaaaaccacagataataactgttgggttaatgttacatgtttacaattacagtttgct
agatttaggttcaagtcagca-ggtctacaggctatgtgggagtcctattgtactggtga
tgttgctatgtttgtgcattggttgtactggcttactggtgttgacaaaggtcagcctag
tgattcagaaaatgcacttaacatgttgtccaagtacattgtttctgctggttctgtcac
tattgaacgtgtcacgcatgacggctgttgttgtag-------taagcgtgttgtcactg
caccagttgtgaatgctagcgtattgaagcttggcgtcgaggatggtctttgtccacatg
gtcttaactacattgacaaagttgttgtagttaaaggtactacaattgttgtcaatgttg
gaaaacctgtagtggcaccatcacacctctttcttaagggtgtttcttacacaacattcc
tagataatggtaacggtgttgt-cggccattatactgtttttgatcatgacactggtatg
gtgcatgatggagatgcttttgtaccgggtgatctcaatgtgtctcctgttac-------
aaatgttgttgtctcagagca-----gacggctgttgtgattaaagaccctgtgaagaaa
gtagagttagacgctacaaagctgttagacactatgaattatgcatcggaaagattcttt
tcctttggtgattttatgtcacgtaatttaattacagtgtttttgtacatccttagcatt
ttgggtctctgttttagggcctttcgtaagagggatgttaaagttctagctggtgtacct
caacgtactggtattatattgcgtaaaagtgtgcgctacaatgcaaaggcgttgggtgtc
ttcttcaagctaaaactttattggttcaaagttcttggtaagtttagtttgggtat--tt
atgcattgtatgcattactattcatgacaatacgctttacacctataggtggccctgttt
gtgatgatgttgttgctggttatgctaattctagttttgacaagaatgagtattgcaaca
gtgttatttgtaaggtctgtctctatgggtaccaggaactttcggacttctctcacacac
aggtagtatggcaacaccttagagacccattaattggtaatgtgatgcctttctttta--
------------tttggcatttctggcaatttttgggggtgtttatgt------aaaggc
tattactctctattttattttccagtacctta----acattcttggtgtgtttttgggcc
ta------caacagtccatttggtttttgcagcttgtgccttttgatgtctttggtgacg
agatcgtcgtctttttcatcgttaca-cgcgtattgatgttccttaagcatgttttcctt
ggctgtgataaggcattttgtgtggcttgctctaggagtgctcgccttaagcgcgttcct
gtccagactatttttcagggtactagcaaatccttctacgtacatgccaatggtggttct
aagttctgtaagaagcacaatttcttttgtttaaattgtgattcttatggtccaggctgc
acttttattaatgacgtcattgca-----------actgaagttggtaatgttgtcaaac
ttaatgtgcaaccgacaggtcctgccactattcttattgacaaggttgaattcagtaatg
gtttttactatctctatagtggtgacac----------attttggaagtaca--------
---actttgacataacagatagcaaatacacttgcaaagaatcacttaaaaattgtagca
taatcacagactttattgtttttaacaataatggttccaatgt---aaatcaggttaaga
at--gcatgtgtttatttttcacagatgctttgtaaacctgttaagttagtggactcagc
gttgttggccagtttgtctgttgattttggtgca------------agcttacatagtgc
ttttgttagtgtgttgtcgaatagttttggcaaa--gatctgtcaagttgtaatgacatg
caggattgcaagagc-------------acattgggttttgatgatgtaccattggatac
ctttaatgctgc------------------------------------------tgttgc
tga------------ggctcatcgttatgatgtcctcttgactgacatgtcgttcaacaa
ttttaccaccagttatgcaaaaccagaggaaaaacttcccgtccatgacattgccacgtg
tat-----------------------gcgtgtaggtgccaagattgttaatcataacgtt
cttgtcaaggatagtatacctgtggtgtggcttgtacgtgatttcattgccctttcggaa
gaaactaggaagtacattattcgtacgactaaagttaagggtataaccttcatgttgacc
tttaatgattgtcgtatgcacactaccatacctactgtttgcattgcaa-----------
----ataagaagggtgcaggtcttcctagtttttcaaag--gttaagaaattcttctggt
ctttgtgtctgttcatagttgctgttttctttgcactaagctttcttgattttagtactc
aggttagcagtgatagcgattatgacttcaagtatattgagagtggccagttgaagactt
ttgacaatccacttagttgtgtgcataatgtctttagtaacttcgaccagtggcatg-at
gccaagtt-------tggtttcacccccgtcaacaatcctagttgtcctatagtcgttgg
tgtatca--gacgaagctcgc------actgttccaggtattccagcaggtgt-------
--------ttatttagctggtaaaacacttgtttttgctattaacaccatttttggtaca
tctggtttgtgctttgatgctagtggtgttgctgataagggc------------------
---------------------------gcttgcatttttaattcggcttgcaccacatt-
--atctggtttgggtggaactgctgtctactgttataagaatggtctagttgaaggtgct
aaactttatagtgagttggcacctcatagctactataaaatggtagatggtaatgctgtg
tctttgcctgaaattatctcacgcggctttggcatccgtactatccgtacaaaggctatg
acc------------tactgtcgcgttggccagtgtgtgcaatctgcagaaggtgtttgt
-------tttggcgccgatagattct--------------------------------tt
gtctataatgcagaatctggttctgactttgtttgtggcacagggctctttacattgttg
atgaacgttattagtgttttttccaagacagtaccagtaactgtgttgtctggtcaaata
ctttttaattgcattattgcttttgctgctgttgcggtgtgttt------cttatttaca
aagtttaagcgcatgttcggtga--------------------tatgtctgttggcgttt
tcactgtcggtgcttgtactttgttgaacaatgtttcttacattgtaacacagaa-----
-------------cacacttggcatgttgggctatgcaactttgtacttcttgtgcacta
aaggtgttagatatatgtggatttggcatttgggatttttgatctcatatatacttattg
caccatggtgggttttgatggtttatgccttttcggccatttttgagtttatgcctaacc
tttttaagcttaaggtttcaacacaactttttgagggtgacaagttcgtaggctcttttg
aaaatgctgcagcaggtacatttgtgcttgatatgcatgcctatgagagact--------
------tgccaactctatctcaactgaaaaactgcgtcagtatgctagtacttacaataa
gtacaagta--ttattcaggcagtgcttcagaggctgattacaggcttgcttgttttgcc
catttggccaaggctatgatggatt---atgcttctaatcacaatgacacgttatacaca
ccacccactgtgagttacaattcaactctacaggctggcttgcgtaagatggcacaacca
tctggtgttgttgagaagtgcatagttcgtgtttgctatggtaatatggctcttaatggc
ctatggcttggtgatactgttatgtgcccacgccatgttat---agcgtctagtactact
agcactatagattatgactatgccctttctgttttacgcctccacaacttctccatttca
tctggtaatgttttcctaggtgttgtgggtgtaaccatgcgaggtgctttgttgcagata
aaggttaatcaaaacaatgtccacacgcctaagtacacctatcgcacagttagaccaggt
gaatcttttaatatcttggcgtgctatgatggtgctgcagctggtgtttatggcgttaac
atgcgctctaattacactattagaggctcgttcattaatggcgcttgtggttcacctggt
tataatattaacaatggtaccgttgagttttgctatttacatcagcttgaacttggttca
ggctgtcatgttggtagcgacttagatggtgttatgtatggtggttatgaggaccaacct
actttgcaagttgaaggcgctagtagtctgtttacagagaatgtgttggcatttctttat
gcagcactcattaatggttctacctggtggcttagttcttctaggattgctgtagacagg
tttaatgagtgggctgt------tcataatggtatgacaacagtaggtaatactgattgc
ttttctattcttgctgctaagactggtgttgatgtacaacgtttgttggcctc---aatc
cagtctctgcataagaattttggtggaaagcaaattcttggctatacctcgttgacagat
gagtttactacaggtgaagttatacgtcaaatgtatggcgttaatcttcagagtggttat
gtttcacgcgcctgcagaaatgtcttgctggttggttctt----ttctgactttcttttg
gtcagaattagtttcctacactaagttcttttgggtaaatcctggttatg---------t
cacacctatgtttgcgtgtttgtcattgctgtcctcacttttg--atgttcacactcaag
cataagacattgtttttccaggtctttctaatacctgctctgattgttacatcttgcatt
aatttggcatttg-----------atgttgaagtctacaactatttggcagagcattttg
attaccatgtttctctcatgggttttaatgcacagggtcttgttaacatctttgtctgct
ttgttgttaccattttacacggcacatacacatg------------gcgct------ttt
ttaacacacctgtgagttctgtcacttatgtggtagctttgctgactgcggcatataact
atttttacgctagtgacattcttagttgtgctatgacactatttgcta------------
---gtgtgactggcaactggttcgttggtgctgtttgttataaagctgctgtttatatgg
ccttgagatttcctacttttgtggctatttttggtgata---ttaagagtgttatgttct
gttaccttgtgttgggttattttacctgttgtttctacggtattctctactggttcaaca
ggttttttaaggttagtgtaggtgtctatgactatactgttagtgctgctgagtttaagt
atatggttgctaacggcctacgtgcaccaactggaacacttgattcactacttctgtctg
ccaaattgattggtattggtggtgagcggaatattaagatttcttccgttcagtctaaac
tgactgatattaagtgtagtaacgttgtgcttttaggctgtctctctagcatgaatgtct
cagcaaat----------------tcaacagaatgggcctattgtgttgatttgcataac
aagatcaacttgtgtaatgacccagaaaaagcgcaggaaatgctacttgctttgttggca
tttttccttagtaagaatagtgcttttggtttagatgacttattggaatcctattttaat
gacaatagtatgttgcagagtgttgcatctacttatgtcggtttgccttcttatgtcatt
tatgaaaatgcacgccaacag-tatgaagatgctgttaataatggttctccacctcagtt
ggttaagcaattgcgccatgccatgaatgtagcaaagagcgaatttgaccgtgaggcttc
tactcagcgtaagcttgatagaatggcggaacaggctgcagcacagatgtacaaagaggc
aagagcagttaataggaagtccaaagttgtaagtgctatgcattcactgctttttggtat
gttgagacgtttggacatgtcttctgtagacaccattctcaacttggcaaaggatggggt
tgtacctctgtctgtcataccggcagtcagtgctactaagcttaacattgttacttctga
tatcgattcttataatcgtatccagcgtgaggg------atgtgtccattacgctggtac
catttggaatataattgatatcaaggacaatgatggcaaggtggtacacgttaaggaggt
aaccgcacagaatgctgagtccctgtcatggcccct---------ggtccttgggtgtga
gcgtattgtcaagctccagaataatgaaattattcctggtaagctgaagcagcgct----
-----ccattaaggcagaaggagatggcatagttggagaaggtaaggcactttacaataa
tgagggtggacgtacttttatgtatgctttcatctcggacaaaccggacctgcgtgtagt
taagtggg------------agttcgatgg---tggttgtaacactattgagctagaacc
accacgtaagttcttggtggattctcctaatggtgcacagatcaagtatctctactttgt
tcgtaaccttaacacgttacgtaggggtgctgttcttggctacataggtgccactgtacg
cttgcaggctggtaaacaaacagaacaggctattaactcttcattgttgacactttgcgc
tttcgctgtggatcctgctaagacctacatcgatgctgtcaaaagtggtcacaaaccagt
aggtaactgcgttaagatgttggccaatggttctggtaatggacaagctgttactaatgg
tgtggaggctagtactaaccaggattcatacggtggtgcttccgtgtgtctatattgtag
agcacatgttgagcatccatctatggatggtttttgcagactgaaaggcaagtacgtaca
ggtgccactag---gtacagtggatcctatacgttttgtacttgagaatgacgtttgcaa
ggtctgtggttgttggctggctaatggctgcacttgtga---------cagatccattat
gcaaagcactga-tat---ggcttatttaaa----------------------------c
gagtacggggctctagtgcagctcgactagagccctgtaac---ggtactgatacacaac
atgtgtatcgtgcttttgacatctacaacaaggatgttgcttgtctaggtaaattcctca
aggtgaactgtgttcgcctgaagaatttggataagcatgatg------------cattct
atgttgtcaaaagatgtaccaagtctgcgatggaacacgagcaatccatctatagcagac
tcgaaaagtgtggagccgtagccgaacacgatttcttca---cttggaaggatggtcgtg
caatctatggtaacgtttgtagaa----aggatcttaccgagtatactatgatggatttg
tgttacgctttacgtaactttgatgaaaacaattgcgatgttcttaagagcattttaatt
aaggtaggcgcttgtgaggagtcctacttcaataataaagtctggtttgaccctgt----
--------------------tgaaaatgaagacattcatcgtgtctatgcattgttaggt
accattgtttcacgtgctatgcttaaatgcgttaagttctgtgatgcaatggttgaacaa
ggtatagttggtgttgtcacattagataatcaggatcttaatggtgatttttatgatttt
ggtgattttacttgtagcatcaagggaatgggtatacccatttgcacatcatattactct
tatatgatgcctgttatgggtatgactaattgccttgctagtgagtgttttgttaagagt
gatatatttggtgaggatttcaagtcatatgacctgctggaatatgatttcacggagcat
aagacagcactcttcaacaagtatttcgagtattggggactgcaataccaccctaactgt
gtggactgcagtgatgagcagtgcatagttcactgtgccaacttcaatacgttgttttcc
actactatacctattacggcatttggacctttgtgtcgcaagtgttggattgatggtgtt
ccactggtaactacagctggttatcattttaaacagttaggtatagtttggaacaatgac
ctcaacttacactctagcaggctctctattaacgaactactccagttttgtagtgatcct
gcattgcttatagcatc---------atcaccagctcttgttgatcagcgtactgtttgc
ttttcagttgcagcgctaggtacaggtatgactaaccagactgttaaacctggccatttc
aataaggagttttatgacttcttacttgagcaaggtttcttttctgagggctctgagctt
actttaaagcacttcttctttgcacagaagggtgatgcagctgtcaaggattttgactac
tataggtataatagacctactgttctggacatttgccaagctcgcgtcgtgtatcaaata
gtgcaacgctattttgatatttacgaaggtggttgtatcactgctaaagaagtggttgtt
acaaaccttaacaagagcgcaggttatcctttgaacaagtttggtaaagctggtctttac
tatgagtctttatcctatgaggaacaggatgaactttatgcttatactaagcgtaacatc
ctgcccactatgacacagctcaaccttaaatatgctataagtggcaaagaacgtgcacgc
acagtgggtggtgtttcgcttttgtcaaccatgactactcggcagtatcaccagaaacac
cttaagtccatagttaatactaggggcgcttcggttgttattggtactactaagttttat
ggtggttgggacaatatgcttaagaaccttattgatggtgtcgaaaatccgtgtcttatg
ggttgggattacccaaagtgcgacagagcactgcccaatatgatacgtatgatttcagcc
atgattttaggctctaagcacaccacatgctgcagttccactgaccgctttttcaggttg
tgcaatgaattggctcaagtccttactgaggttgtttattctaatggaggtttttatttg
aagccaggtggtactacctctggtgatgcaaccaccgcatatgcaaactcagttttcaat
atcttccaagcagtaagtgccaatgttaacaaacttcttagtgttgacagcaatgtctgt
cataatttagaagttaagcaattgcagcgtaagctttatgagtgctgttatagatcaact
accgtcgatgaccagttcgtcgttgagtattatggttacttgcgtaaacatttttcaatg
atgattctttctgatgatggcgttgtttgttacaacaatgactatgcatcacttggttat
gtcgctgatcttaacgcattcaaggctgttttgtattaccagaacaatgtcttcatgagc
gcctctaaatgttggatcgagcctgacattaataaaggtcctcatgaattttgctcgcag
catactatgcagattgtcgataaagatggtacttactacctaccttaccctgatccttca
agaatcctctctgcaggtgtgtttgttgacgacgttgttaaaactgatgcagttgtattg
cttgaacgttatgtgtcattggctatagatgcctacccgttatctaagcatgaaaaccct
gaatataagaaggtgttttatgtgcttttggattgggttaagcacctgtataaaactttg
aatgctggtgtgttagagtctttttctgtcacacttttggaagattctactgctaaattc
tgggatgagagcttttatgccaacatgtatgagaaatctgcagttttgcaatctgcaggg
ctttgtgttgtttgtggctctcaaactgttttacgttgtggtgattgtctacggcgtcct
atgctttgtactaagtgtgcttatgatcatgtcattggaacaactcacaagttcattttg
gctatcactccatatgtgtgttgtgcttcagattgtggtgtcaatgatgtaactaagctc
tacttaggtggtcttagttattggtgtcatgaacacaagccacgtcttgcattcccgttg
tgttctgctggtaatgtttttggtttgtacaaaaattctgctaccggctcacccgatgtt
gaggattttaatcgcattgctacatccgattggactgatgtttctgactacaggttggca
aatgatgtcaaagactcattgcgtctatttgcagcggaaactatcaaggccaaggaggag
agcgttaagtcatcctacgcttgtgcaacactacatgaggttgtaggacctaaagagttg
ttgctcaaatgggaagtcggcagacccaaaccacctctcaatagaaattcggttttcact
tgttatcatataacgaagaacaccaaatttcaaatcggtgagtttgtgtttgagaaggcg
gaatatgataatgatgctgtaacatataaaactaccgccacaacaaaacttgttcctggc
atggtttttgtgcttacctcacataatgttcagccattgcgcgcaccgaccattgctaat
caagaacgttattccactatacataagttgcatcctgcttttaacatacctgaagcttat
tctagcttagtgccctattaccaactgattggtaagcagaagattacaactatccaggga
cctcccggtagtggtaaatctcactgtgttatagggctaggtttgtactatccaggtgca
cgtatagtgtttacagcttgttctcatgcagcggtcgattcactttgtgtgaaagcctcc
a-----ctgcttatagcaatgacaaatgttcacgcatcataccacagcgtgctcgtgttg
agtgttatgacggtttcaagtctaataatactagtgctcagtaccttttctccactgtca
atgctttgccagagtgcaatgcggacattgttgtggtggatgaggtttctatgtgcacta
attatgacttgtctgtcataaatcagcgcatcagctataggcatgtagtctatgttggtg
accctcaacagctgcctgcaccacgtgttatgatttcacgtggtaccttggaaccaaagg
actacaacgttgtcactcaacgcatgtgtgcccttaagcctgatgttttcttgcacaagt
gttatcgctgtcctgctgagatagtgcgcactgtgtctgagatggtctatgaaaaccaat
tcattcctgtgcacccagatagcaagcag-----tgttttaaaatcttttgcaagggtaa
tgttcaggttgacaatggttcaagcattaatcgcaggcaattggatgttgtgcgtatgtt
tttggctaaaaaccctaggtggtcaaaggctgtttttatttctccttataacagccagaa
ttatgttgccagccgcatgctaggtttacaaattcagacagttgactcatcccagggtag
tgagtatgactatgtcatttatacacaaacttcagatactgcccatgcctgtaatgttaa
caggtttaatgttgccatcacaagggctaagaaaggcatattatgtataatgtgcgatag
gtccctttttgatgtgcttaaattttttgagcttaaa---------------ttgtctga
tttgcaggctaatgagggttgtggtctttttaaagactgtagcagaggtgatgatctgtt
gccaccatctcacgctaacaccttcatgtctt----tagcggacaattttaagactgatc
aagatcttgctgttcaaata---ggtgttaatggacccattaaatatgagcatgttatct
cgtttatgggcttccgttttgatatcaacatacccaaccatcacactctcttttgcacac
gcgactttgccatgcgcaatgttagaggttggttgggttttgacgttgaaggagcacatg
ttgttggctctaacgtcggtacaaatgtcccattgcaattagggttttctaacggtgttg
attttgttgtcagacctgaaggttgcgttgtaactgagtctggtgactacattaaacccg
tcagagctcgtgct------ccaccaggggaacaatttgcacaccttttgcctctactta
aacgcggccaaccatgggatgtggtt-cgtaagc-gtatagtgcaaatgtgtagtgacta
cctggctaacctatcagacatactaatttttgtgttgtgggctggtggtttggagttgac
aactatgcgttactttgtcaagattggacc---aagcaagagttgtgattgtggtaaggt
tgctacttgttacaatagtgcgctgcatacgtactgttgtttcaaacatgcccttggttg
tgattacctgtacaatccatactgtattgatatacagcagtggggatacaagggatcact
tagccttaaccaccatgagcattgtaatgtacatagaaacgagcatgtggcttctggtga
tg-ccataatgactcgctgtctagccatacatgattgctttgtcaagaacgttgactggt
ccatcacatacccatttattggtaatgaggctgttattaataagagcggccgaattgtgc
aatcacacactatgcggtcagttcttaagttatacaatccaaaagcca-----------t
atatgatattggcaaccctaagggcattagatgtg---ccgtaacggatgctaagtggtt
ctgctttgacaagaatcctactaa---------ttctaatgtcaagacattggagtatga
ctatataacaca---cggccaattt---gatgggttgtgcttgttttggaattgcaatgt
ggacatgtatccagaattctctgtggtctgtcggtttgacactcgctgtaggtcaccact
caacttggagggttgtaatggtggttcactgtatgttaataatcatgcattccatacacc
ggcttttgacaagcgtgcttttgccaagttgaagccaatgccatttttcttctatgatga
tactgagtgtg----------------acaagttacaggactctataaactatgttcctc
ttagggctagtaattgcattactaaatgtaatgttggtggagctgtctgtagtaagcatt
gtgctatgtaccatagctatgttaatgcttacaacacctttacgtcggcgggctttacga
tttgggtgcccacttcgtttgacacctacaatctgtggcagacatttagtaacaacttgc
aaggtcttgagaacattgctttcaatgtcgtaaagaaaggatcttttgttggtgctgaag
gtgagcttcctgtagctgtggttaatgacaaagtgctcgttagagatggtactgttgata
ctcttgttttcacaaacaagacatcactacccactaacgtagcttttgagttgtatgcca
agcgtaaggtaggactcaccccacccattacgatcctacgtaacttgggtgttgtttgca
catctaagtgtgtcatttgggactatgaagccgaacgtccacttactacttttacaaagg
atgtctgt-----------------aaatataccgactttgagggtgacgtttgcacac-
-----------tctttgataacagcattgttggttcattagagcgattctctatgaccca
aaatgctgtgcttatgtcacttacagctgtta-----aaaagcttactggca----taaa
gttaacttatggttatcttaatggtgtcccagttaacacacatgaagataaaccttttac
ttggtacatttacactaggaag---aacggcaagttcgaggactatcctgatggctattt
tacccaaggtagaacaaccgctgattttagccctcgtagtgacatggaaagggacttcct
aagtatggatatgggtctgtttattaacaagtacggactcgaagattacggctttgagca
cgttgtgtatggtgatgtttctaaaaccacccttggtggtttacatctactaatttcgca
ggtgcgtctggcctgtatgggtgt--------------gcttaaaatagacgagtttgtg
tctagtaatgatagcacgttaaagtcttgtactgttacatatgttgataaccctagtagt
aagatggtttgcacgtatatggatctccttcttgacgattttgtcagcattcttaaatcg
ttggatttgagtgttgtatctaaagttcatgaagttatggtcgattgtaaaatgtggagg
tggatgttgtggtgtaaggatcataaactccagacattttatccgcaacttcaggccagt
gaa---tggaagtgtggttattccatgccttctatttacaagatacaacgtatgtgttta
gaaccttgcaatctctataactatggtgctggtattaagttacctgatggcattatgttt
aacgtagttaaatatacacagctttgtcaatatcttaatagcaccacaatgtgtgtaccc
catcacatgcgtgtgctacatcttggtgctggctccgacaagggtgttgcacctggcacg
gctgtcttacgacgttggttgccactggatgccattatagttgacaatgatagtgtggat
tacgttagcgatgctgattatagtgttacgggagattgctctaccttatacctgtcagat
aagtttgacttagttatatctgatatgtatgatggtaagattaaaagttgtgatggggag
aacgtgtctaaagaaggcttctttcc-ctatattaatggtgtcatcaccg-a-aaagttg
gcacttggtggtactgtagctattaaggtgacggagtttagttggaataagaagttgtat
gaactcattcagaagtttgagtattggacaatgttctgtaccagtgttaacacgtcatcg
tcagaggcatttttaattggtgttcactatttaggtgattttgcaagtggcgctg--tga
ttgacggcaacactatgcatgccaattatattttctggcgtaattctacaattatgacta
tgtcttacaatagtgtacttgatttaagcaagttcaattgtaagcataaggctacagttg
ttattaatttaaaagattcatccattag-tgatgttgtgttaggtttgttgaagaatggt
aagttgctagtgcgtaataatgacgccatttgtggtttttctaatcatttggtcaacg--
taaacaaatgaagtctttaacctacttctggttgttcttaccagtactttcaacatttag
cctacca-----------------------------------------------------
-------------caagatgtcac---------caggtgctcagctaacactaattttag
gcggttcttttcaaaatttaatgttcaggcgcctgcagttgttgtactgggcggttatct
acctat------tggtgaaaaccagggtgtcaattcaact---tggtactgtgctggcca
acatcc---aactgctagtggcgttcatggtatctttcttagccatattagagg------
---tggtcatggctttgagattggcatttcgcaagagccttttgaccctagtggttacca
gctttatttacataaggctact------------aatggtaacactaatgctactgcgcg
attgcgcatttgccagtttcccagcattaaaacattgggccccact-------------g
ctgataacgatgttacaacaggtcgtaactgcctatttaacaaagccatcccagctcata
tg------agtgaacatagtgttgtcggcataacatgggataatgatcgtgtcactgtct
tttctgacaagatctatcatttttattttaaaaatg---attggtcccgtgttgcgacaa
agtgttacaacagtggaggttgtgctatgcaatatgtttacgaacccacttactacatgc
ttaatgttactagtgctggtgaggatggtatttcttatcaaccctgtac-----------
---------------ag--------------ctaattgcattggttatgctgccaatgta
tttgctactga---gcccaatggccacatac-----------cagaaggttttagtttt-
-aataattggtttcttt-----tgtccaatgattccactttggtgcatggtaaggtggtt
tccaaccaaccattgttggtcaattgtcttttggccatgcctaagatttatggactaggc
caatttttctccttcaatcaaacgatcgatggtg---------------tttgtaatgga
gctgctgtgcagcgtgcaccagaggctctgaggtttaatattaatgacacct--------
----ctgtcattcttgctgaaggctcaattgtacttcacactgctttaggaacaaatctt
tcttttgtttgcagtaattcttcagatcctcattt---------------------a---
---------g----------ctaccttcaccatacctctgggtgctacccaagtacccta
ttatt--gttttcttaaagtggatact--------------------tacaactccactg
---------------tttataaatttttggctgttttacctcctaccgtcagggaaattg
tcatcaccaagtatggtgatgtttatgtcaatgggtttggatacttgcatctcggtttgt
tggatgctgtcacaattaatttcactggtcatggcactgac---------gatgatgttt
ctggtttttggaccatagcatcgactaattttgttgatgcactcatcgaagttcaaggaa
ctgccattcagcgtattctttattgtgatg---atcctgttagccaactcaagtgttctc
aggttgcttttgaccttgacgatggtttttaccctatttct----------tctagaaac
cttctgagtcatgaacagccaatttcttttgttactctgccatcatttaatgatcattct
tttgttaacattactgtctctgcttcctttggtggttatagtggt--gccaaccttattg
ca-tctgacactactatcaatgg-gtttagttctttctgtgttgac--accagacaattt
accatttcactgttttataacgttacaaacagttatggttatgtgtctaaatcacaggac
agtaattgccctttcaccttgcaat----------ctgttaatgattacctgtcttttag
caaattttgtgtttccaccagccttttggctagtgcctgtaccatagatctttttggtta
cc--ctgagtttggtag------------tggtgttaagtttacgtccctttactttcaa
ttcacaaagggtgagttgattactggcacgcctaaaccacttgaaggtgtcacggacgtt
tcttttatgactctagatgtgtgtaccaagtatactatctatggctttagaggtgagggt
atcattac----ccttacaaa------------ttctagctttttggc--aggtgtttat
tacacatctgattctg-------------gacagttg------ttagcctttaagaatgt
cactagtggtgctgtttattctgttacgcca--------------------------tgt
tctttttcagagca--ggctgcata--------tgttgatgatgatatagtgggtgttat
ttctagtttgtctagctccacttttaacagtactagggagttgcctggtttcttttacca
t----------tctaatgatggctctaattgtacagagcctgtgttggtgtatagta-ac
ataggtgtttgtaaatctggcagtatt--------ggctacgtcccatc-----------
--tcagtctggccaagtcaagattgcacccacggt-------------------------
--------tactgggaatatcagtattcccaccaactttagtatgagtattaggacagaa
tatttacagctttacaacacgcctgttagtgttgattgtgccacatatgtttgtaatggt
aactctcgttgtaaacaattactcacccagtacactgcagcatgtaagaccatagagtca
gcattacaactcagcgctaggcttgagtctgttgaagttaactctatgcttactatttct
gaagaggctctacagtt-----agctaccattagttcgtttaatggtgatggatataatt
ttactaatgtgctgggtgtttctgtgtatgatcctgcaagtggcagggtggtacaaaaaa
gg---tcttttattgaagacctgctttttaataaagtggttactaatggccttggtactg
ttgatgaagactataagcgctgttctaatggtcgctctgtggcagatctagtctgtgcac
agtattactctggtgtcatggtactacctggtgttgttgacgctgagaagcttcacatgt
atagtgcgtctctcatcggtggtatggtgctaggaggttttacttctgcagc-ggcattg
ccttttagcta-----tgctgttcaagc------tagactcaattatcttgctctacaga
cggatgttctacagcggaaccagcaattgcttgctgagtcttttaactctgctattggta
atataacttcagcctttgagagtgttaaagaggctattagtcaaacttccaagggtttga
acactgtggctcatgcgcttactaaggttcaagaggttgttaactcgcagggtgcagctt
tgactcaacttaccgtacagctgcaacacaacttccaagccatttctagttctattgatg
acatttactctcgactggacattctttcagccgatgttcagattgaccgtctcatcacag
gcagactatcagcacttaatgcttttgttgctcaaaccctcactaagtatactgaggttc
aggctagcaggaagctagca--cagcaaaaggttaatgagtgcgttaaatcgcaatctca
gcgttatggtttttgtggtggtgatggcgagcacattttctctctggtacaggcagcacc
tcagggcctgctgtttttacacacagtacttgtacc---------gggtgattttgtaga
tgttattgccatcgctggcttatgcgttaacgatgaaattgccttgactctacgtgagcc
tggcttagtcttgtttacgcatgaacttcaa---aatcatactgcgacggaatattttgt
ttcatcgcgacgtatgtttgaacctagaaaacctaccgttagtgattttgttcaaattga
gagttgtgtggtcacctatgtcaatttgactagagaccaactaccagatgtaatcccaga
ttacatcgatgttaacaaaacacttgatgagattttagcttctctgcccaatagaactgg
tccaagtcttccttta--------------gatgtttttaatgccacttatc--------
------------------ttaatctcactggtgaaattgcagatttagagcagcgttcag
agtctctccgtaatactacagaggagctccaaagtcttatatataatatcaacaacacac
tagttgaccttgagtggctcaaccgagttgagacatatatcaagtggccgtggtgggttt
ggttgattattttcattgttctcat---ctttgttgtgtcattactagtgttctgctgca
tttccacgggttgttgtggatgctgcggctgctgctgtgcttgtttttcaggttgttgta
ggggtcctagac------------------------------------------------
-------ttcaaccttacgaagtt---------------tttgaaaaggtccacgtgcag
tg-atgt-------ttcttggac-tttttca-------atacacgattgacacagttgtc
------aaagatgtttcaaagtctgctaacttgtctttggatgctgtccaagagttggag
ctcaatgtagttccaattagacaagcttcaaatgtgacgggttttcttttcaccagtgtt
tttatctacttctttgcactgtttaaagcgtcttc-------------------------
-------------tttgaggcgcaattatattatgttggcagcgcgttttgctgtcattg
ttctttattgcccaattttatattattgtggtgcatttttagatgcaactattatttgtt
gcacacttattggcaggctttg---tttagtctgctttt------------actcc----
--------------------------------tggcgctataaaaatgcgctcttt----
------attatttttaatactacgacact--------------ttctttcctcaatggta
aagcagcttatt------------------atgacggcaaatccattgtgattttagaag
gtggtgacc------------------------------------------attacatca
cttttggcaactcttttgtt----gcttttgttagtagcatcgacttgtatctagc-tat
acgtgggcggcaagaagctgacctacagctgttgcgaactgttgagcttcttgatggcaa
gaagctttatgtcttttcgcaacatcaaattgttggc------------attactaatgc
tgcatttgactcaattca-----actagacga-------------------gtatgctac
aattagtgaatga-------------taatggtctagta-------------------gt
taatgttatactttggcttttcgtactctttttcct-------------gcttattataa
gcattactttcgtccaattggttaatctgtgcttcacttgtcaccggttgtgtaatagcg
cagtttacaca--------cctatagggcgtttatatagagtttataagtcttacatgca
aatagaccccctccctagtactgttattgacgtataaacgaaatatg-------------
------------------------------------tctaacggttctattcccgttgat
gagg------------tg---------------a------------ttcaacaccttaga
aactggaatttcacatggaatatcatactgacgatactacttgtagtgcttcagtatggc
cattacaagtactctgcgttcttgtatggtgtcaagatggctattctatggatactttgg
cctcttgtgttagcactgtcactttttgatgcatgggctagctttcag-gtcaattgggt
cttttttgctttcagcatccttatggcttgcatcactcttatgctgtggataatgtactt
tgtcaatagcattcggttgtggcgcaggacacattcttggtggtctttcaatcctgaaac
agacgcgcttctc--------------------------------actacttctgtgatg
----------------------------ggccgacaggtctgcattccag----------
-----------------------tgcttggagcaccaactggtgtaacgctaacactcct
t-----------------------------------------------------------
----------------------------------------------------------ag
tggtacattgcttgtagag----------------------------ggctataaggttg
ctactggcgtacaggtaagtcaatta----------------------------------
-cctaatttcgtcacag-----------------tcgccaaggccacta-----------
----------------------caacaattgtctacggacgtgttggtcgttcagtcaat
gcttcatctggcactggttgggctttctat------------------------gtccgg
tccaaacacggcgactact-------------------------cagctgtgagtaatcc
gagttcggttctcacagatagtgagaaagt------------------------------
----------------------------------------------------gcttcatt
tagtcta----------aacagaaactttatggcttctg----tcagttttcaggatcgt
ggccgcaa----------------------------------------------------
-------------------acgggtgccattatccctctatgcccctcttagggttacta
atgacaaaccccttt---------------------------------------------
-----------------------------------------------------------c
taaggtacttgcaaataatgctgtacccactaata-----aaggaaataaggaccag---
-----------------caaattggatactggaatgag-------------------caa
attcgctggcgcatgcgccgtggtga-------------------------------gcg
aattgaacaaccttccaattggcatttctactacctcggaacaggacctcacgccgacct
ccgctataggac-----tcgtactgagggtgttttctgggttgctaaagaaggcgcaaag
------------actgaacccactaacctgggtgtcagaaaggcgtctgaaaagccaat-
-----cattccaaatttctctcaacagcttcccag-------------------------
----cgtagttgag------------attgttgaacctaa--------------------
---------cacacctcctacttcacgtgcaaa-----------------ttcacgtagc
aggagtcgtggtaatggcaacaacaggtccagatctccaagt-------aacaacagagg
caataaccagtcccgcggta------------------------------------attc
acagaatcgtggaaataaccagggtcgtggagcttctca------gaacagaggaggcaa
ta-----------------------ataataacaataacaagtctcgtaaccagtccaag
aacagaaaccagtcaaatgaccgtggt-------------ggtgtaacatcacgcgatga
tct----------------ggtggctgctgtcaaggatgcccttaaatct--ttgggcat
tggcgaaaaccctga-----caagcttaagcaacagcagaag-----cccaaacaggaaa
ggtctgacagcagcggcaaaaatacacct-------------------------------
---------------------------aagaagaacaaatccagagccacttctaaagaa
c-------gtgaccttaaagacatcccagagtggaggagaattcccaagggcgaaaatag
cgtagc---agcttgcttcggac-----ccaggggaggcttca-aaaattttggagatgc
ggaatttgtcgaaaaaggtgttgatgcctcaggctatgcccagatcgccagtttagcacc
aaatgttgcagcatt------------gctctttgg--tggtaatgtggctgttcgtgag
ctagcggactcttacgag----attacatacaattataaaatgactgtgccaaagtctga
tccaaatgtagag--------cttcttgtttcacagg----tggatgcatttaaaactgg
gaatgcaaaaccccagagaaagaaggaaaagaagaacaagcgtgaaacc---------ac
gcagcagctgaatgaagatgccatctacgatgatgtgggtttgccatctgattcgactca
tgccaattt------ggaatgggacacagctgttgacggtggtgacacggccgttgaaat
tatcaacgagatcttcgatacaggaaattaaacaatgtttgac-----------------
-----------------------tggct--------------------------------
------------------------------------------------------------
------------------------------------------------------------
------------------------------------------------------------
------------------------------------------tatcctggctatgtccca
gggtagtgccattacactgttattactgagtg-------tttttctagcgacttggctgc
tgggctatggctttgccctctaactagcgg----------tcttggtcttgcaca-caac
ggtaagccagtg-gtaatgtcagtgcaagaaggatattaccatagcactgtcacgagggg
aac-gcagtaccttttcatctaaacctttgcacgagtaatcaaagatccgcttgacga--
------------gcctata----------------tggaagagc------gtgccaggta
tttgactcaaggactgtt----------------agtaactgaagacctgacggtgttga
tatggatacacaaaaaaaaaaaaaaaa---------------------------------
------------------------------------------------------------
--------------------------------
>MH726382.1 Porcine epidemic diarrhea virus isolate GDS47, complete genome
------------------------------------------------------------
----------------------------------------------------acttaaag
aga-tattctatctacggatagttag---ctctttttctagactcttgtctactcaattc
aactaaac-gaaattttg-------------tccttccggccgcatggcca---------
-------------------------tgctgctggaagctgatgtggaatttcattaggtt
tgcttaagtagccattgcaagtgctgtgctgtcctcta--------gttcctggttggcg
ttccgtcgccttctacatactagacaaacagcctt-cctccggttccgtctgggggttgt
gtggataactagttccgtctagtttgaaaccagtaactgtcggctatggctagcaaccaa
gtcacattg----------------gcttttgccaatgat--gcagaaatttca------
--gctttaggcttttgcactgctagtgaagccgtctcatactattctgaggccgccgcta
gtgggtttatgcaatgccgtttcgtgtccttcgatctcgctgacactgttgagggattgc
ttcccgaagactatgtcatggtggtggt-----cggcactaccaagc--ttagtgcgtat
gt-------ggacacttttggtagccgcccc---------agaaacatttgtggttggct
gttattttc-------------------------------taactgtaattacttcctcg
a---agagtta---------------gagctcacttttggtcgtcgtggtggt-------
---------------aacatcg---------tgccagttgaccaatacatg---------
-----------------------------------tgtggcgctgacggaaaacct----
-gttctgcaggaatc------------cgagtgggagtatacagactt------------
----ttttgctgactccgaagacgg---------------------tcaactcaacattg
ctgggatcac------ttatgtgaaggcc--tggattgtag-------------------
------agcgatcggacgtctcttatgcga---gtcagaatttaaca--tctattaagtc
tattactt---actgttcaacc------------------------------tatgagca
tactt---------ttcctgatggtactgcc--atgaaggttgc-----acgtactccaa
agattaagaagactgtt-------------------------------gtcttgtctgag
ccacttgctactatc----tacagggaaattggtt-----------ctccttttgtggat
aatgggagc--gatgcttgttctatcattaagagaccagtgttcctc-------------
--------cacgcttttgttaagt---------------------------------gta
agtgtggtagttatcattggact-gttggtgattggacttcctatgt-------------
----------------ctccacttgct---------------------------------
------------------------------------------------------------
-------------------gtggctttaagtgtaag---------ccagtccttgtggtt
tcatcctctgctacgcctggttctgttgtggttactcgcgctggtgctggcactggtgtt
a--agtattacaacaacat-gttcctgcgccatgtggca---------------------
--------------------gacattgatgggttggcatt-ctggcgaattcttaaggtg
cagt----ccaaagacgacctcgcttgctctggtaaattccttgaacaccatgagga---
---------------aggtttcacagatccttgctactttttgaatgactcgagcat---
----------------------tgctactaagctcaagtttgacattcttagtggcaagt
tttctgatgaagtcaaacaagctatctttgctggtcatgttgttgttggcagtgcgctcg
ttgacattgttgacgatgcactgggacagccttggtttatacgtaagcttggtgaccttg
caagtgcagcttgggagcagcttaaggctgtcgttagaggccttaacctcctgtctgatg
aggtcgtgctctttggcaaaagacttagctgtgccactcttag---tatcgttaacggtg
tttttgagtttatcgccgaa-------------gtgccagagaagttggctgcggctgtt
acagtttttgtcaacttcttgaatgagctttttgagtctgcctgtgactgcttaaaggtc
ggagg---------taaaacctttaacaaggttggctcctatgttctttttgacaacgca
ttggttaagcttgt-------------------caaggcaaaagttcgc-----------
-------ggcccacgacaggcaggtgtttgtgaag--------ttcgttacacaagcctt
gttattgggagtactaccaa-----ggtggtttccaagcgcgttgaatatgccaatgtga
atctcgtcgtcgttgacgaggatgtgaccctcaacaccactggtcgta----cagttgtt
gttgacggacttgcattcttcgagagtgacgggttttacagacatcttgctgatgc----
-tgacgttgtcattgaacatcctgtttat-----aagtctgcttgtgagctcaagccagt
ttttgagtgtgacccaatacctgattt------tcctatgcctgtggccgctagtgttgc
agagctttgtgtgcaaactgatctgttgcttaaaaattacaacactccttataaaact--
----------------------tacagctgcgttgtgagaggtg-----ataagtgttgc
atcacttgcac--------cttacatatcacagcaccaagttatatggagg---------
---atgctgctaattttgtagacctctgtaccaagaacattggtactgctggttttcatg
agttttacattacggctcatgaacaacaggatctgcaaggattcgtaaccaattgttgca
cgatgtcaggttttgagtgttttatgcctataatcccacagtgtccagcagtgcttgaag
agattgatggtggtagcatctggcggtcttttatcactggtcttaatacaatgtgggatt
tttgcaagcatcttaaagtcagctttggactagatggcattgttgtcactgtagcacgca
aatttaaacgacttggtgctctcttggcagaaatgtacaacacttacctttttact----
----------------------------gtggtggaaaacttggtactggcc-----ggt
gttagcttcaagtattatgccaccagtgtcccaaaaattgttttgggctgttgtt-----
----------------------ttcacagtgttaaa---agtgttcttgcaagtgccttc
cagattcctgtccaggcaggcgttgagaa-------------------------------
-----------------------gtttaaagtcttccttaactgtgttcaccctgttgta
ccacgtgtcattgaaatttcttttgtggaattagaagagacgacatttaaaccaccagca
ctcaatggtagtattgctattgttg-----------atggctttgctttctattatgatg
gaacactat----------actatcc------------caccgatggtaatagcgttgtt
cctatctgctttaagaagaaaggtggtggtgatgttaaattctctgatgaagtctctgtt
aaaaccattg------------------------------acccagtttataaggtctcc
cttgaatttgagttcgagtctgagactattatggctgtgcttaataaggctgttggtaa-
----ttgtgtcaaggttacaggtggttgggacgatgttgttgagtatatcaatgttgcca
ttgaggttcttaaagatcacatcgatgtgccta-----agtactacatct----------
------------atgatgaggaaggtggcaccgatcctaatctgcccgtaatggtttctc
agtggccgttgaatgatgacacgatctcacaggatctg---------------------c
ttgatgttgaagttgttactgatgcgccagttgatttcgagggtgatgaagtagactcct
ctgaccctgataaggtggcagacgtgactaactctgagcctgagtatgacggtcttaatg
tagctcctgaaacaaatgtagagtctgaagttgaggaagttgccgcaacattgtccttta
ttaaagatacaccttccacagttactaaggatccttttgcttttgactttgcaagctatg
gaggactt-----aaggtttta--agacaatctcataacaactgctgggttacttctacc
ttggtgcagctacaattgcttggcatccttgatgaccc-------------------tgc
aatggagctttttagtgctggtagagttggtccaatggttcgcaaatgctatgagtcaca
aaaggc-----------tatcttgggatctttgggtgatgtgtcggcttgcctagagtct
ctgactaaggacctacacacacttaagattacctgttctgtagtctgtggttgtggt---
-actggtgaacgtatctatgagggttgtgcttttcgtatgacgccaactttggaaccgtt
cccatatggtgcttgtgctcagtgtgctcaagttttgatgcacactcttaaaagtattgt
tggcaccggcgtcttttgtcgagatactactgctctctccttggattctttggttgtaaa
acctctt--------------------------------------------tgtgcggct
gcttttataggcaaggatagtggtcattatgtcactaacttttatgatgctgctatggct
attgatggttatggt-cgtcatcagataaagtatgacacactgaacactatttgtgttaa
agacgttaattggacagcaccttttgtcccagacgttgagcctgtattggagcctgttgt
caaacctttct--attcttataagaatgttgatttttaccaaggagattttggtgacctt
gttaaact---tccatgtgattttgttgttaatgctgcaaatgagaatttgtctcacggt
ggcggcatagcaaaggccattgatgtttataccaagg----------------------g
catgttgcagaagtgctcgaatga-------------------------ttacattaaag
cacacggtcccattaaagttggacgtggtgtcatgt-tggaggcattaggtcttaaggtc
t--ttaatgttgttggtccacg------------taagggtaagcatgcacctgagcttc
ttgtt---------------------------------------------------aagg
cttataagtccgtttttgctaattcag--------------------------gtgttgc
tcttacacctttgattagtgttggaatttttagtgttcctttggaagaatctttat----
---------------------ctgctttgcttgcatgtgttggtgatcgcc--------a
ctgtaagtgcttt------tgttatagtgacaaagag-----------------------
--------cgcgaggcgatcattaattacatggat-------------------------
--------ggcttggtagatgctattttcaaagatgcgcttgttgatactactcctgttc
aggaagatgttc---------------------aacaagtttcacaaaaaccagttttgc
ctaattttgaacctttcaggattgaaggtgctcatgctttctatgagtgtaaccctgaag
gtttgatgtcattaggtgctgacaag--------------ctggtgttgtt---------
-tacaaattccaatttggatttttgtagcgttggtaagtgtcttaacaatgtgaccggcg
gtgcattgcttgaa------------------------gccataaatgtattt------a
aaaagagtaacaaaacag---------tgcctgctggcaactgtgttacttttgagtgtg
cagacatgatttct----------attattatggtag----tattgccatctgatggtga
tgctaattatgacaaaaattatgcacgcgccgtcgtcaaggtatctaagcttaaaggcaa
gttattgcttgctgttggtgatgccacgttgtattccaagttgtcccacctcagcgtggt
aggtttcgtatcca-cacctggtgatgtggagcgtttctacgcaaataagagtgtggtta
ttaaagtcactgaggatacacgtagtgttaaggctgttaaagtagaatccactgttactt
atggacaacaaattggaccttgtcttgttaatgacacc--gttgtcacagacaacaaacc
tgttgt------tgctgatgttgtagctaa---------ggttgtaccaagtgctaattg
ggattcacattatggttttg--ataaggctggtgagttccacatgctagaccatactggg
tttgcctttcctagtgaagttgttaacggtaggcgtg---------------------tg
cttaaaaccacagataataactgttgggttaatgttacatgtttacaattacagtttgct
agatttaggttcaagtcagca-ggtctacaggctatgtgggagtcctattgtactggtga
tgttgctatgtttgtgcattggttgtactggcttactggtgttgacaaaggtcagcctag
tgattcagaaaatgcacttaacatgttgtccaagtacattgtttctgctggttctgtcac
tattgaacgtgtcacgcatgacggctgttgttgtag-------taagcgtgtcgtcactg
caccagttgtgaatgctagcgtattgaagcttggtgtcgaggatggtctttgtccacatg
gtcttaactacattgacaaagttgttgtagttaaaggtactacaattgttgtcaatgttg
gaaaacctgtagtggcaccatcacacctctttcttaagggtgtttcctacacaacattcc
tagataatggtaacggtgttgt-cggccattatactgtttttgatcatgacactggtatg
gtgcatgatggagatgcttttgtaccgggtgatctcaatgtatctcctgttac-------
aaatgttgtcgtctcagagca-----gactgctgttgtgattaaagatcctgtgaagaaa
gtagagttagacgctacaaagctgttagacactatgaattatgcatcggaaagattcttt
tcctttggtgattttatgtcacgtaatttaattacagtgtttttgtacatccttagcatt
ttgggtctctgttttagggcctttcgtaagagggatgttaaagttctagctggtgtaccc
caacgtactggtattatattgcgtaaaagtgtgcgctataatgcaaaggcgttgggtgtc
ttcttcaagctaaaactttattggttcaaagttcttggtaagtttagtttgggtat--tt
atgcattgtatgcattactattcatgacaatacgctttacacctataggtggccctgttt
gtgatgatgttgttgctggttatgctaattctagttttgacaagaatgagtattgcaaca
gtgttatttgtaaggtctgtctctatgggtaccaggaactttcggatttttctcacacac
aggtagtatggcaacaccttagagacccgttaattggtaatgtgatgcctttctttta--
------------tttggcatttctggcaatttttgggggtgtttatgt------aaaggc
tattactctctattttattttccagtacctta----acatttttggtgtgtttttgggcc
ta------caacagtccatttggtttttgcagctcgtgccttttgatgtctttggtgacg
agatcgtcgtctttttcatcgttaca-cgcgtattgatgttccttaagcatgttttcctt
ggctgcgataaggcatcttgtgtggcttgctctaagagtgctcgccttaagcgcgttcct
gtccagactatttttcagggtactagcaaatccttctacgtacatgccaatggtggttct
aagttctgtaagaagcacaatttcttttgtttaaattgtgattcttatggtccaggctgc
acttttattaatgacgtcattgca-----------actgaagttggtaatgttgtcaaac
ttaatgtgcaaccgacaggtcctgccactattcttatcgacaaggttgaattcagtaatg
gtttttactatctttatagtggtgacac----------attttggaagtaca--------
---actttgacataacagatagcaaatacacttgcaaagaatcacttaaaaattgtagca
taatcacagactttattgtttttaacaataatggttccaatgt---aaatcaggttaaga
at--gcatgtgtttatttttcacagatgctttgtaaacctgttaagttagtggactcagc
gttgttggccagtttgtctgttgattttggtgca------------agcttacatagtgc
ttttgttagtgtgttgtcgaatagttttggcaaa--gatctgtcaagttgtaatgacatg
caggattgcaagagc-------------acattgggttttgatgatgtaccattggatac
ctttaatgttgc------------------------------------------tgttgc
tga------------ggctcatcgttatgatgtcctcttgactgacatgtcgttcaacaa
ttttaccaccagttatgcaaaaccagaggaaaaacttcccgtccatgacattgccacgtg
tat-----------------------gcgtgtaggtgccaagattgttaaccataacgtt
cttgtcaaggatagtatacctgtggtgtggcttgtacgtgatttcattgccctttcggaa
gaaactaggaagtacattattcgtacgactaaagttaagggtataaccttcatgttgacc
tttaatgattgtcgtatgcacactaccatacctactgtttgcattgcaa-----------
----ataagaagggtgcaggtcttcctagtttttcaaag--gttaagaaattcttctggt
ctttgtgtctgttcatagttactgttttctttgcactaagctttcttgattttagtactc
aggttagcagtgatagcgattatgacttcaagtatattgagagtggccagttgaagactt
ttgacaatccacttagttgtgtgcataatgtctttagtaacttcgaccagtggcatg-at
gccaagtt-------tggtttcacccccgtcaacaatcctagttgtcctatagtcgttgg
tgtatca--gacgaagctcgc------actgttccaggtatcccagcaggtgt-------
--------ttatttagctggtaaaacacttgtttttgctattaacaccatttttggtaca
tctggtttgtgctttgatgctagtggcgttgctgataagggc------------------
---------------------------gcttgcatttttaattcggcttgcaccacatt-
--atctggtttgggtggaactgctgtctactgttataagaatggtctagttgaaggtgct
aaactttatagtgagttggcacctcatagctactataaaatggtagatggtaatgctgtg
tctttacctgaaattatctcacgcggctttggcatccgtactatccgtacaaaggctatg
atc------------tactgccgcgttggccagtgtgtgcaatctgcagaaggtgtttgt
-------tttggcgccgatagattct--------------------------------tt
gtctataatgcagaatctggttctgactttgtttgtggcacaggtctctttacattgttg
atgaatgttattagtgttttttccaagacagtaccagtaactgtgttgtctggtcaaata
ctttttaattgcattattgcttttgctgctgttgcggtgtgttt------cttatttaca
aagtttaagcgcatgttcggtga--------------------tatgtctgttggcgttt
tcactgtcggtgcttgtactttgttgaacaatgtttcctacattgtaacacagaa-----
-------------cacacttggcatgttgggctatgcaactttgtactttttgtgcacta
aaggtgttagatatatgtggatttggcatttgggatttttgatctcatatatacttattg
caccatggtgggttttgatggtttatgccttttcagccatttttgagtttatgcctaacc
tttttaagcttaaggtttcaacacaactttttgagggtgacaagttcgtaggctcttttg
aaaatgctgcagcaggtacatttgtgcttgatatgcatgcctatgagagact--------
------tgccaactctatctcaactgaaaaactgcgtcagtatgctagtacttacaataa
gtacaagta--ttattcaggcagtgcttcagaggctgattacaggcttgcttgttttgcc
catttggccaaggctatgatgaatt---atgcttctaatcacaacgacacgttatacaca
ccacccactgtgagttacaattcaactctacaggctggcttgcgtaagatggcacaacca
tctggtgttgttgagaagtgcatagttcgtgtttgctatggtaatatggctcttaatggc
ctatggcttggtgatactgttatgtgcccacgccatgttat---agcgtctagtactact
agcactatagattatgactatgtcctttctgttttacgcctccacaacttctccatttca
tctggtaatgttttcctaggtgttgtgggtgtaaccatgcgaggtgctttgttgcagata
aaggttaatcaaaacaatgtccacacgcctaagtacacctatcgcacagttagaccgggt
gaatcttttaatatcttggcgtgctatgatggtgctgcagctggtgtttacggcgttaac
atgcgctctaattacactattagaggctcgttcattaatggcgcttgtggttcacctggt
tataacattaacaatggtaccgttgagttttgctatttacaccagcttgaacttggttca
ggctgtcatgttggtagcgacttagatggtgttatgtatggtggttatgaggaccaacct
actttgcaagttgaaggcgctagtagtctgtttacagagaatgtgttggcatttctttat
gcagcactcattaatggttctacctggtggcttagttcttctaggattgctgtagacagg
tttaatgagtgggctgt------tcataatggtatgacaacagtagttaatactgattgc
ttttctattcttgctgctaagactggtgttgatgtacaacgtttgttggcctc---aatc
cagtctctgcataagaattttggtggaaagcaaattcttggctatacctcgttgacagat
gagtttactacaggtgaagttatacgtcaaatgtatggcgttaatcttcagagtggttat
gtttcacgcgcctgcagaaatgtcttgctggttggttctt----ttctgactttcttttg
gtcagaattagtttcctacactaagttcttttgggtaaatcctggttatg---------t
cacacctatgtttgcgtgtttgtcattgctgtcctcacttttg--atgttcacactcaag
cataagacattgtttttccaggtctttctaatacctgctctgattgttgcatcttgcatt
aatttggcatttg-----------atgttgaagtctacaactatttggcagagcattttg
attaccatgtttctctcatgggttttaatgcacaaagtcttgttaacatctttgtctgct
ttgttgttaccattttacacggcacatacacatg------------gcgct------ttt
ttaacacacctgtgagttctgtcacttatgtggtagctttgctgactgcggcatataact
atttttacgctagtgacattcttagttgtgctatgacactatttgcta------------
---gtgtgactggcaactggttcgttggtgctgtttgttataaagctgctgtttatatgg
ccttgagatttcctacttttgtggctatttttggtgata---ttaagagtgttatgttct
gttaccttgtgttgggttattttacctgttgcttctacggtattctctactggttcaaca
ggttctttaaggttagtgtaggtgtctatgactatactgttagtgctgctgagtttaagt
atatggttgctaacggcctacgtgcaccaactggaacacttgattcactacttctgtctg
ccaaattgattggtattggtggtgagcggaatattaagatttcttccgttcagtctaaat
tgactgatattaagtgtagtaacgttgtgcttttaggctgtctctctagcatgaatgtct
cagcaaat----------------tcaacagaatgggcctattgtgttgacttgcataac
aagatcaacttgtgtaatgacccagaaaaagcgcaggaaatgctacttgctttgttggca
tttttccttagtaagaatagtgcttttggtttagatgacttattggaatcctattttaat
gacaatagtatgttgcagagtgttgcatctacttatgtcggtttgccttcttatgtcatt
tatgaaaatgcacgccaacag-tatgaagatgctgttaataatggttctccacctcagtt
ggttaagcaattgcgccatgctatgaatgtggcaaagagtgaatttgaccgtgaggcttc
tactcagcgtaagcttgatagaatggcggagcaggctgcagcacagatgtacaaagaggc
aagagcagttaataggaagtccaaagttgtaagtgctatgcattcactgctttttggtat
gttgagacgtttggatatgtcttctgtagacactattctcaacttggcaaaggatggggt
tgtacctctgtctgtcataccggcagtcagtgctactaagcttaacattgttacttctga
tatcgattcttataatcgtatccagcgtgaggg------atgtgtccactacgctggtac
catttggaatataattgatatcaaggacaatgatggcaaggtggtacacgttaaggaggt
aaccgcacagaatgctgagtccctgtcatggcccct---------ggtccttgggtgtga
gcgtattgtcaagctccagaataatgaaattattcctggtaagctgaagcagcgct----
-----ccattaaggcagaaggagatggcatagttggagaaggtaaggcactttacaataa
tgagggtggacgtacttttatgtatgctttcatctcggacaaaccggacctgcgtgtagt
taagtggg------------agttcgatgg---tggttgtaacactattgagctagaacc
accacgtaagtttttggtggattctcctaatggtgcacagatcaagtatctctactttgt
tcgtaaccttaacacattacgtaggggtgctgttctcggctacataggtgccactgtacg
cttgcaggctggtaaacaaacagaacaggctattaactcttcattgttgacactttgcgc
tttcgctgtggatcctgctaagacctacatcgatgctgtcaaaagtggtcacaaaccagt
aggtaactgtgttaagatgttggccaatggttctggtaatggacaagctgttactaatgg
tgtggaggctagtactaaccaggattcatacggtggtgcgtccgtgtgtctatattgtag
agcacatgttgagcatccatctatggatggtttttgcagactgaaaggcaagtacgtaca
ggttccactag---gtacagtggatcctatacgttttgtacttgagaatgacgtttgcaa
ggtttgtggttgttggctggctaatggctgcacttgtga---------cagatccattat
gcaaagtactga-tat---ggcttatttaaa----------------------------c
gagtacggggctctagtgcagctcgactagagccctgtaac---ggtactgatacacaac
atgtgtatcgtgcttttgacatctacaacaaggatgttgcttgtctaggtaaattcctca
aggtgaactgtgttcgcctgaagaatttggataagcatgatg------------cattct
atgttgtcaaaagatgtaccaagtctgcgatggaacacgagcaatccatctatagcagac
ttgaaaagtgtggagccgtagccgaacacgatttcttca---cttggaaggatggtcgtg
ctatctatggtaacgtttgtagaa----gggatcttaccgagtatactatgatggatttg
tgttacgctttacgtaactttgatgaaaacaattgtgatgttcttaagagcattttaatt
aaggtaggcgcttgtgaggagtcctacttcaataataaagtctggtttgaccctgt----
--------------------tgaaaatgaagacattcatcgtgtctatgcattgttaggt
accattgtttcacgtgctatgcttaaatgcgttaagttctgtgatgcaatggttgaacaa
ggtatagttggtgttgtcacattagataatcaggatcttaatggtgatttttatgatttt
ggtgattttacttgtagcatcaagggaatgggtatacccatttgcacatcatattactct
tatatgatgcctgttatgggtatgactaattgccttgctagtgagtgttttgttaagagt
gatatatttggtgaggatttcaagtcatatgacctgctggaatatgatttcacggagcat
aagacagcactcttcaacaagtatttcaagtattggggactgcaataccaccctaactgt
gtggactgcagtgatgagcagtgcatagttcactgtgccaacttcaatacgttgttttcc
actactatacctattacggcatttggacctttgtgtcgcaagtgttggattgatggtgtt
ccactggtaactacagctggttatcattttaaacagttaggtatagtttggaacaatgac
ctcaacttacactctagcaggctctctattaacgaactactccagttttgtagtgatcct
gcattgcttatagcatc---------atcaccagcccttgttgatcagcgtactgtttgc
ttttcagttgcagcgctaggtacaggtatgactaaccagactgttaaacctggccatttc
aataaggagttttatgacttcttacttgagcaaggtttcttttctgagggctctgagctt
actttaaagcacttcttctttgcacagaagggtgatgcagctgtcaaggattttgactac
tataggtataatagacctactgttctggacatttgccaagctcgcgtcgtgtatcaaata
gtgcaacgctattttgatatttacgaaggtggttgtatcactgctaaagaagtggttgtt
acaaaccttaacaagagcgcaggttatcctttgaacaagtttggtaaagctggtctttac
tatgagtctttatcctatgaggaacaggatgaactttatgcttatactaagcgtaacatc
ctgcccactatgacacagctcaaccttaaatatgctataagtggcaaagaacgtgcacgc
acagtgggtggtgtttcgcttttgtcaaccatgactactcggcagtatcaccagaaacac
cttaagtccatagttaatactaggggcgcttcggttgttattggtactactaagttttat
ggtggttgggacaatatgcttaagaaccttattgatggtgttgaaaatccgtgtcttatg
ggttgggactacccaaagtgcgacagagcactgcccaatatgatacgcatgatttcagcc
atgattttaggctctaagcacaccacatgctgcagttccactgaccgctttttcaggttg
tgcaatgaattggctcaagtccttactgaggttgtttattctaatggaggtttttatttg
aagccaggtggtactacctctggtgatgcaaccaccgcatatgcaaactcagttttcaat
atcttccaagcagtaagtgccaatgttaacaaacttcttagtgttgacagcaatgtctgt
cataatttagaagttaagcaattgcagcgtaagctttatgagtgctgttatagatcaact
accgtcgatgaccagttcgtcgttgagtattatggttacttgcgtaaacatttttcaatg
atgattctttctgatgatggcgttgtttgttataacaatgactatgcatcacttggttat
gttgctgatcttaacgcattcaaggctgttttgtattaccagaacaatgtcttcatgagc
gcctctaaatgttggatcgagcctgacattaataaaggtcctcatgaattttgctcgcag
catactatgcagattgtcgataaggatggtacttattaccttccttaccctgatccttca
agaatcctctctgcaggtgtgtttgttgatgacgttgttaaaactgatgcagttgtattg
cttgaacgttatgtgtcattggctatagatgcctacccgttatctaagcatgaaaaccct
gaatataagaaggtgttttatgtgcttttggattgggttaagcatctgtacaaaactttg
aatgctggtgtgttagagtctttttctgtcacacttttggaagattctactgctaaattc
tgggatgagagcttttatgccaacatgtatgagaaatctgcagttttacaatctgcaggg
ctttgtgttgtttgtggctctcaaactgttttacgttgtggtgattgtctacggcgtcct
atgctttgtactaagtgtgcttatgatcatgtcattggaacaactcacaagttcattttg
gccatcactccatatgtgtgttgtgcttcagattgcggtgtcaatgatgtaactaagctc
tacttaggtggtcttagttattggtgtcatgaacacaagccacgtcttgcattcccgttg
tgctctgctggtaatgtttttggcttgtacaaaaattctgctaccggctcacccgatgtt
gaagactttaatcgcattgctacatccgattggactgatgtttctgactacaggttggca
aatgatgtcaaggactcattgcgtctgtttgcagcggaaactatcaaggccaaggaggag
agcgttaagtcatcctacgcttgtgcaacactacatgaggttgtaggacctaaagagttg
ttgctcaaatgggaagtcggcagacccaaaccaccccttaatagaaattcggttttcact
tgttatcatataacgaagaacaccaaatttcaaatcggtgagtttgtgtttgagaaggca
gaatatgataatgatgctgtaacatataaaactaccgccacaacaaaacttgttcctggc
atggtttttgtgcttacctcacataatgttcagccattgcgcgcaccgaccattgctaat
caagaacgttattccactatacataagttgcatcctgcttttaacatacctgaagcttat
tctagcttagtgccctattaccaactgattggtaagcagaagattacaactatccaggga
cctcccggtagtggtaaatctcactgtgttatagggctaggtttgtactatccaggtgca
cgtatagtgtttacagcttgttctcatgcagcggtcgattcactctgtgtgaaagcctcc
a-----ctgcttatagcaatgacaaatgttcacgcatcataccacagcgtgctcgtgttg
agtgttatgacggtttcaagtctaataatactagtgctcagtaccttttctccactgtca
atgctttgccagagtgcaatgcggacattgttgtggtggatgaggtctctatgtgcacta
attatgacttgtctgtcataaatcagcgcatcagctataggcatgtagtctatgttggtg
accctcaacagctgcctgcaccacgtgttatgatttcacgtggtactttggaaccaaagg
actacaacgttgtcactcaacgcatgtgtgcccttaagcctgatgttttcttgcacaagt
gttatcgctgtcctgctgagatagtgcgtactgtgtctgagatggtctatgaaaaccaat
tcattcctgtgcacccagatagcaagcag-----tgttttaaaatcttttgcaagggtaa
tgttcaggttgacaatggttcaagtattaatcgcaggcaattggatgttgtgcgtatgtt
tttggctaaaaatccgaggtggtcaaaggctgtttttatttctccttataacagccagaa
ttatgttgccagccgcatgctaggtttacaaattcagacagttgactcatcccagggtag
tgagtatgactatgtcatttatacacaaacttcagatactgcccatgcctgtaatgttaa
caggtttaatgttgccatcacaagggctaagaaaggcatattatgtataatgtgcgatag
gtccctttttgatgtgcttaaattttttgagcttaaa---------------ttgtctga
tttgcaggctaatgagggttgtggtctttttaaagactgtagcagatgtgatgatctgtt
gccaccatctcacgctaacaccttcatgtctt----tagcggacaattttaagactgatc
aagatcttgctgttcaaata---ggtgttaatggacccattaaatatgagcatgttatct
cgtttatgggcttccgttttgatatcaacatacccaaccatcacactctcttttgcacac
gcgactttgccatgcgcaatgttagaggttggttgggttttgacgttgaaggagcacatg
ttgttggctctaacgtcggtacaaatgtcccattgcaattagggttttctaacggtgttg
attttgttgtcagacctgaaggttgcgttgtaactgagtctggtgactacattaaacccg
tcagagctcgtgct------ccaccaggggaacaatttgcacaccttttgcctctactta
aacgcggccaaccatgggatatggtt-cgtaagc-gtatagtgcaaatgtgtagtgacta
cctggctaacctatcagacatactaatttttgtgttgtgggctggtggtttggagttgac
aactatgcgttactttgtcaagattggacc---aagcaagagttgtgattgtggtaaggt
tgctacttgttacaatagtgcgctgcatacgtactgttgtttcaaacatgcccttggttg
tgattacctgtacaatccatactgtattgatatacagcagtggggatacaagggatcact
tagccttaaccaccatgagcattgtaatgtacatagaaacgagcatgtggcttctggtga
tg-ccataatgactcgctgtctagccatacatgattgctttgtcaagaacgttgactggt
ccatcacatacccatttattggtaatgaggctgttattaataagagcggccgaattgtgc
aatcacacactatgcggtcagttcttaagttatacaatccaaaagcca-----------t
atatgatattggcaaccctaagggcattagatgtg---ccgtaacggatgctaagtggtt
ctgctttgacaagaatcctactaa---------ttctaatgtcaagacattggagtatga
ctatataacaca---cggccaattt---gatgggttgtgcttgttttggaattgcaatgt
ggacatgtatccagaattctctgtggtctgtcggtttgacactcgctgtaggtcaccact
caacttggagggttgtaatggtggttcactgtatgttaataatcatgcattccatacacc
ggcttttgacaagcgtgcttttgccaagttgaagccaatgccatttttcttctatgatga
tactgagtgtg----------------acaagttacaggactctataaactacgttcctc
ttagggctagtaattgcattactaaatgtaatgttggtggagctgtctgtagtaagcatt
gtgctatgtaccatagctatgttaatgcttacaacacctttacgtcggcgggctttacga
tttgggtgcccacttcgtttgacacctacaatctgtggcagacatttagtaacaacttgc
aaggtcttgagaacattgctttcaatgtcgtaaagaaaggatcttttgttggtgctgtag
gtgagcttcctgtagctgtggttaatgacaaagtgctcgttagagatggtactgttgata
ctcttgttttcacaaacaagacatcactacccactaacgtagcttttgagttgtatgcca
agcgtaaggtaggactcaccccacccattacgatcctacgtaacttgggtgttgtttgca
catctaagtgtgtcatttgggactatgaagccgaacgtccacttactacttttacaaagg
atgtctgt-----------------aaatataccgactttgagggtgacgtttgcacac-
-----------tctttgataacagcattgttggttcattagagcgattctctatgaccca
aaatgctgtgcttatgtcacttacagctgtta-----aaaagcttactggca----taaa
gttaacttatggttatcttaatggtgtcccagttaacacacatgaagataaaccttttac
ttggtacatttacactaggaag---aacggcaagttcgaggactatcctgatggctattt
tacccaaggtagaacaaccgctgattttagccctcgtagtgacatggaaagggacttcct
aagtatggatatgggtctgtttattaacaagtacggactcgaagattacggctttgagca
cgttgtgtatggtgatgtttctaaaaccacccttggtggtttacatctactaatttcgca
ggtgcgtctggcctgtatgggtgt--------------gcttaaaatagacgagtttgtg
tctagtaatgatagcacgttaaagtcttgtactgttacatatgttgataaccctagtagt
aagatggtttgcacgtatatggatctccttcttgacgattttgtcagcattcttaaatcg
ttggatttgagtgttgtatctaaagttcatgaagttatggtcgattgtaaaatgtggagg
tggatgttgtggtgtaaggatcataaactccagacattttatccgcaacttcaggccagt
gaa---tggaagtgtggttattccatgccttctatttacaagatacaacgtatgtgttta
gaaccttgcaatctctataactatggtgctggtattaagttacctgatggcattatgttt
aacgtagttaaatatacacagctttgtcaatatcttaatagcaccacaatgtgtgtaccc
catcacatgcgtgtgctacatcttggtgctggctccgacaagggtgttgcacctggcacg
gctgtcttacgacgttggttgccactggatgccattatagttgacaatgatagtgtggat
tacgttagcgatgctgattatagtgttacgggagattgctctaccttatacctgtcagat
aagtttgacttagttatatctgatatgtatgatggtaagattaaaagttgtgatggggag
aacgtgtctaaagaaggcttctttcc-ctatattaatggtgtcatcaccg-a-aaagttg
gcacttggtggtactgtagctattaaggtgacggagtttagttggaataagaagttgtat
gaactcattcagaagtttgagtattggacaatgttctgtaccagtgttaacacgtcatcg
tcagaggcatttttaattggtgttcactatttaggtgattttgcaagtggcgctg--tga
ttgacggcaacactatgcatgccaattatattttctggcgtaattctacaattatgacta
tgtcttacaatagtgtacttgatttaagcaagttcaattgtaagcataaggctacagttg
ttgttaatttaaaagattcatccattag-tgatgttgtgttaggtttgttgaagaatggt
aagttgctagtgcgtaataatgacgccatttgtggtttttctaatcatttggtcaacg--
taaacaaatgaagtctttaacctacttctggttgttcttaccagtactttcaacatttag
cctacca-----------------------------------------------------
-------------caagatgtcac---------caggtgctcagctaacactaattttag
gcggttcttttcaaaatttaatgttcaggcgcctgcagttgttgtactgggcggttatct
acctat------tggtgaaaaccagggtgtcaattcaact---tggtactgtgctggcca
acatcc---aactgctagtggcgttcatggtatctttcttagccatattagagg------
---tggtcatggctttgagattggcatttcgcaagagccttttgaccctagtggttacca
gctttatttacataaggctact------------aatggtaacactaatgctactgcgcg
attgcgcatttgccagttgcccagcattaaaacattgggccccact-------------g
ctgataacgatgttacaacaggtcgtaactgcctatttaacaaagccatcccagctcata
tg------agtgaacatagtgttgtcggcataacatgggataatgatcgtgtcactgtct
tttctgacaagatctatcatttttattttaaaaatg---attggtcccgtgttgcgacaa
agtgttacaacagtggaggttgtgctatgcaatatgtttacgaacccacttactacatgc
ttaatgttactagtgctggtgaggatggtatttcttatcaaccctgcat-----------
---------------ag--------------ctaattgcattggttatgctgccaatgta
tttgctactga---gcccaatggccacatac-----------cagaaggttttagtttt-
-aataattggtttcttt-----tgtccaattattccactttggtgcatggtaaggtggtt
tccaaccaaccattgttggtcaattgtcttttggccatgcctaagatttatggactaggc
caatttttctcctttaatcaaacgatcgatggtg---------------tttgtaatgga
gctgctgtgcagcgtgcaccagaggctctgaggtttaatattaatgacacct--------
----ctgtcattcttgctgaaggctcaattgtacttcacactgctttaggaacaaatctt
tcttttgtttgcagtaattcttcagatcctcattt---------------------a---
---------g----------ctaccttcaccatacctctgggtgctacccaagtacccta
ttatt--gttttcttaaagtggatact--------------------tacaaatccactg
---------------tttataaatttttggctattttacctcctaccgtcagggaaattg
tcatcaccaagtatggtgatgtttatgtcaatgggtttggatacttgcatctcggtttgt
tggatgctgtcacaattaatttcactggtcatggcactgac---------gatgatgttt
ctggtttttggaccatagcatcgactaattttgttgatgcactcatcgaagttcaaggaa
ctgccattcagcgtattctttattgtgatg---atcctgttagccaactcaagtgttctc
aggttgcttttgaccttgacgatggtttttaccttatttct----------tctagaaac
cttctgagtcatgaacagccaatttcttttgttactctgccatcatttaatgatcattct
tttgttaacattactgtctctgcttcctttggtggttatagtggt--gccaaccttattg
ca-tctgacactactatcaatgg-gtttagttctttctgtgttgac--actagacaattt
accatttcacttttttataacgttacaaacagttatggttatgtgtctaaatcacaggac
agtaattgccctttcaccttgcaat----------ctgttaatgattacctgtcttttag
caaattttgtgtttccaccagccttttggctagtgcctgtaccatagatctttttggtta
cc--ctgagtttggtag------------tggtgttaagtttacgtccctttattttcaa
ttcacaaagggtgagttgattactggcacgcctaaaccacttgaaggtgtcacggacgtt
tcttttatgactctggatgtgtgcaccaagtatactatctatggctttaaaggtgagggt
atcattac----ccttacaaa------------ttctagctttttggc--aggtgtttat
tacacatctgattctg-------------gacagttg------ttagcctttaagaatgt
cactagtggtgctgtttattctgttacgcca--------------------------tgt
tctttttcagagca--ggctgcata--------tgttgatgatgatatagtgggtgttat
ttctagtttgtctagctccacttttaacagtactagggagttgcctggtttcttctacca
t----------tctaatgatggctctaattgtacagagcctgtgttggtgtatagta-ac
ataggtgtttgtaaatctggcagtatt--------ggctacgtcccatc-----------
--tcagtctggccaagtcaaaattgcacccacggt-------------------------
--------tactgggaatatcagtattcccaccaactttagtatgagtattaggacagaa
tatttacagctttacaacacgcctgttagtgttgattgtgccacatatgtttgtaatggt
aactctcgttgtaaacaattactcacccagtacactgcagcatgtaagaccatagagtca
gcattacaactcagcgctaggcttgagtctgttgaagttaactctatgcttactatttct
gaagaggctctacagtt-----agctaccattagttcgtttaatggtgatggatataatt
ttactaatgtgctgggtgtttctgtgtatgatcctgcacgtggcagggtggtacaaaaaa
gg---tcttttattgaagacctgctttttaataaagtggttactaatggtcttggtactg
ttgatgaagactataagcgctgttctaatggtcgctctgtggcagatctagtctgtgcac
agtattactctggtgtcatggtactacctggtgttgttgacgctgagaagcttcacatgt
atagtgcgtctctcatcggtggtatggtgctaggaggttttacttctgcagc-ggcattg
ccttttagcta-----tgctgttcaagc------tagactcaattatcttgctctacaga
cggatgttctacagcggaaccagcaattgcttgctgagtcttttaactctgctattggta
atataacttcagcctttgagagtgttaaagaggctattagtcaaacttccaagggtttga
acactgtggctcatgcgcttactaaggttcaagaggttgttaactcgcagggtgcagctt
tgactcaacttaccgtacagctgcaacacaacttccaagccatttctatttctattgatg
acatttactctcgactggacattctttcagccgatgttcaggttgaccgtctcatcaccg
gcagattatcagcacttaatgcttttgttgctcaaaccctcactaagtatactgaggttc
aggctagcaggaagctagca--cagcaaaaggttaatgagtgcgttaaatcgcaatctca
gcgttatggtttttgtggtggtgatggcgatcacattttctctctggtacaggcagcacc
tcagggcctgctgtttttacatacagtacttgtacc---------gggtgattttgtaga
tgttattgccatcgctggcttatgcgttgacgatgaaattgccttgactctacgtgagcc
tggcttagtcttgtttacgcatgaacttcaa---aatcatactgcgacggaatattttgt
ttcatcgcgacgtatgtttgaacctagaaaacctaccgttagtgattttgttcaaattga
gagttgtgtggtcacctatgtcaatttgactagagaccaactaccagatgtaatctcaga
ttacatcgatgttaacaaaacacttgatgagattttagcttctctgcccaatagaactgg
tccaagtcttccttta--------------gatgtttttaatgccacttatt--------
------------------ttaatctcactggtgaaattgcagatttagagcagcgttcag
agtctctccgtaatactacagaggagctccaaagtcttatatataatatcaacaacacac
tagttgaccttgagtggctcaaccgagttgagacatatatcaagtggccgtggtgggttt
ggttgattattttcattgttctcat---ctttgttgtgtcattactagtgttctgctgca
tttccacgggttgttgtggatgctgcggctgctgctgtgcttgtttttcaggttgttgta
ggggtcctagac------------------------------------------------
-------ttcaaccttacgaagtt---------------tttgaaaaggtccacgtgcag
tg-atgt-------ttcttggac-tttttca-------atacacgattgacacagttgtc
------aaagatgtctcaaagtctgctaacttgtctttggatgctgtccaagagttggag
ctcaatgtagttccaattagacaagcttcaaatgtgacgggttttcttttcaccagtgtt
tttatctacttctttgcactgtttaaagcgtcttc-------------------------
-------------tttgaggcgcaattatattatgttggcagcgcgttttgctgtcattg
ttctttattgcccacttttatattattgtggtgcatttttagatgcaactattatttgtt
gcacacttattggcaggctttg---tttagtctgctttt------------actcc----
--------------------------------tggcgctataaaaatgcgctcttt----
[truncated: 28,507,410 more chars]
